# Supplementary material for: Prediction and Prioritization of Rare Oncogenic Mutations in the Cancer Kinome Using Novel Features and Multiple Classifiers
Source: PLoS Comput Biol. 2014 Apr 17;10(4):e1003545. doi: 10.1371/journal.pcbi.1003545 (PMC3990476; doi:10.1371/journal.pcbi.1003545)
Supplement: Dataset S1 — Detailed experiment records and results. Complete data sets, outputs and log files for all computational experiments. These files can be loaded in Weka [26] to reproduce the results presented in this paper. (ZIP) [file pcbi.1003545.s001.zip]

Archive with 407 entries (355 files):
- 20121222_153036/
- 20121222_153036/Classified/
- 20121222_153036/Classified/weka.classifiers.trees.NBTree-CrossValidation-20121222_153128.txt
- 20121222_153036/Classified/weka.classifiers.rules.DTNB-CrossValidation-20121222_153117.txt
- 20121222_153036/Classified/weka.classifiers.bayes.NaiveBayes-CrossValidation-20121222_153150.txt
- 20121222_153036/Classified/weka.classifiers.trees.J48-CrossValidation-20121222_162104.txt
- 20121222_153036/Classified/weka.classifiers.bayes.BayesNet-CrossValidation-20121222_153038.txt
- 20121222_153036/Classified/weka.classifiers.lazy.LWL-CrossValidation-20121222_153052.txt
- 20121222_153036/Classified/weka.classifiers.functions.SMO-CrossValidation-20121222_153110.txt
- 20121222_153036/Classified/weka.classifiers.functions.MultilayerPerceptron-CrossValidation-20121222_162102.txt
- 20121222_153036/Classified/weka.classifiers.trees.RandomForest-CrossValidation-20121222_153111.txt
- 20121222_153036/Classified/weka.classifiers.trees.FT-CrossValidation-20121222_153149.txt
- 20121222_153036/Classified/weka.classifiers.rules.DecisionTable-CrossValidation-20121222_153105.txt
- 20121222_153036/MappedRs/
- 20121222_153036/MappedRs/CombinedMultiClassifierMappedRs-Testing-20121222_162104.csv
- 20121222_153036/MappedRs/CombinedMultiClassifierMappedRs-Training-20121222_162104.csv
- 20121222_153036/RS_20121222_153036_Indexes.csv
- 20121222_153036/RS_20121222_153036_Accuracy_Cm.csv
- 20121222_153036/RS_20121222_153036.txt
- 20121222_153036/Model/
- 20121222_153036/Model/weka.classifiers.bayes.NaiveBayes.model
- 20121222_153036/Model/weka.classifiers.functions.MultilayerPerceptron.model
- 20121222_153036/Model/weka.classifiers.lazy.LWL.model
- 20121222_153036/Model/weka.classifiers.trees.NBTree.model
- 20121222_153036/Model/weka.classifiers.functions.SMO.model
- 20121222_153036/Model/weka.classifiers.trees.FT.model
- 20121222_153036/Model/weka.classifiers.trees.J48.model
- 20121222_153036/Model/weka.classifiers.bayes.BayesNet.model
- 20121222_153036/Model/weka.classifiers.trees.RandomForest.model
- 20121222_153036/Model/weka.classifiers.rules.DTNB.model
- 20121222_153036/Model/weka.classifiers.rules.DecisionTable.model
- 20121222_183317/
- 20121222_183317/Classified/
- 20121222_183317/Classified/weka.classifiers.functions.MultilayerPerceptron-CrossValidation-20121222_192136.txt
- 20121222_183317/Classified/weka.classifiers.trees.J48-CrossValidation-20121222_192137.txt
- 20121222_183317/Classified/weka.classifiers.bayes.NaiveBayes-CrossValidation-20121222_183430.txt
- 20121222_183317/Classified/weka.classifiers.rules.DTNB-CrossValidation-20121222_183357.txt
- 20121222_183317/Classified/weka.classifiers.trees.NBTree-CrossValidation-20121222_183408.txt
- 20121222_183317/Classified/weka.classifiers.bayes.BayesNet-CrossValidation-20121222_183318.txt
- 20121222_183317/Classified/weka.classifiers.lazy.LWL-CrossValidation-20121222_183333.txt
- 20121222_183317/Classified/weka.classifiers.rules.DecisionTable-CrossValidation-20121222_183344.txt
- 20121222_183317/Classified/weka.classifiers.trees.FT-CrossValidation-20121222_183429.txt
- 20121222_183317/Classified/weka.classifiers.trees.RandomForest-CrossValidation-20121222_183351.txt
- 20121222_183317/Classified/weka.classifiers.functions.SMO-CrossValidation-20121222_183349.txt
- 20121222_183317/MappedRs/
- 20121222_183317/MappedRs/CombinedMultiClassifierMappedRs-Testing-20121222_192138.csv
- 20121222_183317/MappedRs/CombinedMultiClassifierMappedRs-Training-20121222_192138.csv
- 20121222_183317/RS_20121222_183317_Indexes.csv
- 20121222_183317/RS_20121222_183317_Accuracy_Cm.csv
- 20121222_183317/Model/
- 20121222_183317/Model/weka.classifiers.bayes.NaiveBayes.model
- 20121222_183317/Model/weka.classifiers.functions.MultilayerPerceptron.model
- 20121222_183317/Model/weka.classifiers.lazy.LWL.model
- 20121222_183317/Model/weka.classifiers.trees.NBTree.model
- 20121222_183317/Model/weka.classifiers.functions.SMO.model
- 20121222_183317/Model/weka.classifiers.trees.FT.model
- 20121222_183317/Model/weka.classifiers.trees.J48.model
- 20121222_183317/Model/weka.classifiers.bayes.BayesNet.model
- 20121222_183317/Model/weka.classifiers.trees.RandomForest.model
- 20121222_183317/Model/weka.classifiers.rules.DTNB.model
- 20121222_183317/Model/weka.classifiers.rules.DecisionTable.model
- 20121222_183317/RS_20121222_183317.txt
- 20121222_200553/
- 20121222_200553/RS_20121222_200553_Accuracy_Cm.csv
- 20121222_200553/Classified/
- 20121222_200553/Classified/weka.classifiers.bayes.NaiveBayes-CrossValidation-20121222_200804.txt
- 20121222_200553/Classified/weka.classifiers.rules.DecisionTable-CrossValidation-20121222_200643.txt
- 20121222_200553/Classified/weka.classifiers.lazy.LWL-CrossValidation-20121222_200621.txt
- 20121222_200553/Classified/weka.classifiers.trees.NBTree-CrossValidation-20121222_200727.txt
- 20121222_200553/Classified/weka.classifiers.functions.SMO-CrossValidation-20121222_200653.txt
- 20121222_200553/Classified/weka.classifiers.functions.MultilayerPerceptron-CrossValidation-20121222_211754.txt
- 20121222_200553/Classified/weka.classifiers.rules.DTNB-CrossValidation-20121222_200704.txt
- 20121222_200553/Classified/weka.classifiers.trees.RandomForest-CrossValidation-20121222_200655.txt
- 20121222_200553/Classified/weka.classifiers.trees.FT-CrossValidation-20121222_200803.txt
- 20121222_200553/Classified/weka.classifiers.bayes.BayesNet-CrossValidation-20121222_200555.txt
- 20121222_200553/Classified/weka.classifiers.trees.J48-CrossValidation-20121222_211756.txt
- 20121222_200553/MappedRs/
- 20121222_200553/MappedRs/CombinedMultiClassifierMappedRs-Training-20121222_211756.csv
- 20121222_200553/MappedRs/CombinedMultiClassifierMappedRs-Testing-20121222_211757.csv
- 20121222_200553/RS_20121222_200553.txt
- 20121222_200553/RS_20121222_200553_Indexes.csv
- 20121222_200553/20121222_200553_CombinedClassifierIndexes.csv
- 20121222_200553/Model/
- 20121222_200553/Model/weka.classifiers.bayes.NaiveBayes.model
- 20121222_200553/Model/weka.classifiers.functions.MultilayerPerceptron.model
- 20121222_200553/Model/weka.classifiers.lazy.LWL.model
- 20121222_200553/Model/weka.classifiers.trees.NBTree.model
- 20121222_200553/Model/weka.classifiers.functions.SMO.model
- 20121222_200553/Model/weka.classifiers.trees.FT.model
- 20121222_200553/Model/weka.classifiers.trees.J48.model
- 20121222_200553/Model/weka.classifiers.bayes.BayesNet.model
- 20121222_200553/Model/weka.classifiers.trees.RandomForest.model
- 20121222_200553/Model/weka.classifiers.rules.DTNB.model
- 20121222_200553/Model/weka.classifiers.rules.DecisionTable.model
- 20121222_215232/
- 20121222_215232/Classified/
- 20121222_215232/Classified/weka.classifiers.bayes.NaiveBayes-CrossValidation-20121222_215302.txt
- 20121222_215232/Classified/weka.classifiers.lazy.LWL-CrossValidation-20121222_215238.txt
- 20121222_215232/Classified/weka.classifiers.rules.DecisionTable-CrossValidation-20121222_215242.txt
- 20121222_215232/Classified/weka.classifiers.bayes.BayesNet-CrossValidation-20121222_215234.txt
- 20121222_215232/Classified/weka.classifiers.functions.SMO-CrossValidation-20121222_215243.txt
- 20121222_215232/Classified/weka.classifiers.rules.DTNB-CrossValidation-20121222_215248.txt
- 20121222_215232/Classified/weka.classifiers.trees.RandomForest-CrossValidation-20121222_215244.txt
- 20121222_215232/Classified/weka.classifiers.trees.J48-CrossValidation-20121222_222021.txt
- 20121222_215232/Classified/weka.classifiers.trees.FT-CrossValidation-20121222_215301.txt
- 20121222_215232/Classified/weka.classifiers.trees.NBTree-CrossValidation-20121222_215254.txt
- 20121222_215232/Classified/weka.classifiers.functions.MultilayerPerceptron-CrossValidation-20121222_222020.txt
- 20121222_215232/MappedRs/
- 20121222_215232/MappedRs/CombinedMultiClassifierMappedRs-Training-20121222_222021.csv
- 20121222_215232/MappedRs/CombinedMultiClassifierMappedRs-Testing-20121222_222022.csv
- 20121222_215232/RS_20121222_215232.txt
- 20121222_215232/RS_20121222_215232_Indexes.csv
- 20121222_215232/RS_20121222_215232_Accuracy_Cm.csv
- 20121222_215232/Model/
- 20121222_215232/Model/weka.classifiers.bayes.NaiveBayes.model
- 20121222_215232/Model/weka.classifiers.functions.MultilayerPerceptron.model
- 20121222_215232/Model/weka.classifiers.lazy.LWL.model
- 20121222_215232/Model/weka.classifiers.trees.NBTree.model
- 20121222_215232/Model/weka.classifiers.functions.SMO.model
- 20121222_215232/Model/weka.classifiers.trees.FT.model
- 20121222_215232/Model/weka.classifiers.trees.J48.model
- 20121222_215232/Model/weka.classifiers.bayes.BayesNet.model
- 20121222_215232/Model/weka.classifiers.trees.RandomForest.model
- 20121222_215232/Model/weka.classifiers.rules.DTNB.model
- 20121222_215232/Model/weka.classifiers.rules.DecisionTable.model
- 20121223_000046/
- 20121223_000046/Classified/
- 20121223_000046/Classified/weka.classifiers.rules.DTNB-CrossValidation-20121223_000059.txt
- 20121223_000046/Classified/weka.classifiers.trees.J48-CrossValidation-20121223_002533.txt
- 20121223_000046/Classified/weka.classifiers.functions.MultilayerPerceptron-CrossValidation-20121223_002532.txt
- 20121223_000046/Classified/weka.classifiers.lazy.LWL-CrossValidation-20121223_000051.txt
- 20121223_000046/Classified/weka.classifiers.trees.FT-CrossValidation-20121223_000109.txt
- 20121223_000046/Classified/weka.classifiers.bayes.NaiveBayes-CrossValidation-20121223_000109.txt
- 20121223_000046/Classified/weka.classifiers.rules.DecisionTable-CrossValidation-20121223_000054.txt
- 20121223_000046/Classified/weka.classifiers.bayes.BayesNet-CrossValidation-20121223_000048.txt
- 20121223_000046/Classified/weka.classifiers.trees.RandomForest-CrossValidation-20121223_000055.txt
- 20121223_000046/Classified/weka.classifiers.functions.SMO-CrossValidation-20121223_000055.txt
- 20121223_000046/Classified/weka.classifiers.trees.NBTree-CrossValidation-20121223_000106.txt
- 20121223_000046/MappedRs/
- 20121223_000046/MappedRs/CombinedMultiClassifierMappedRs-Testing-20121223_002533.csv
- 20121223_000046/MappedRs/CombinedMultiClassifierMappedRs-Training-20121223_002533.csv
- 20121223_000046/RS_20121223_000046_Indexes.csv
- 20121223_000046/RS_20121223_000046.txt
- 20121223_000046/RS_20121223_000046_Accuracy_Cm.csv
- 20121223_000046/Model/
- 20121223_000046/Model/weka.classifiers.bayes.NaiveBayes.model
- 20121223_000046/Model/weka.classifiers.functions.MultilayerPerceptron.model
- 20121223_000046/Model/weka.classifiers.lazy.LWL.model
- 20121223_000046/Model/weka.classifiers.trees.NBTree.model
- 20121223_000046/Model/weka.classifiers.functions.SMO.model
- 20121223_000046/Model/weka.classifiers.trees.FT.model
- 20121223_000046/Model/weka.classifiers.trees.J48.model
- 20121223_000046/Model/weka.classifiers.bayes.BayesNet.model
- 20121223_000046/Model/weka.classifiers.trees.RandomForest.model
- 20121223_000046/Model/weka.classifiers.rules.DTNB.model
- 20121223_000046/Model/weka.classifiers.rules.DecisionTable.model
- 20121223_004026/
- 20121223_004026/Classified/
- 20121223_004026/Classified/weka.classifiers.lazy.LWL-CrossValidation-20121223_004031.txt
- 20121223_004026/Classified/weka.classifiers.functions.SMO-CrossValidation-20121223_004035.txt
- 20121223_004026/Classified/weka.classifiers.bayes.BayesNet-CrossValidation-20121223_004028.txt
- 20121223_004026/Classified/weka.classifiers.trees.J48-CrossValidation-20121223_010456.txt
- 20121223_004026/Classified/weka.classifiers.trees.RandomForest-CrossValidation-20121223_004036.txt
- 20121223_004026/Classified/weka.classifiers.trees.NBTree-CrossValidation-20121223_004047.txt
- 20121223_004026/Classified/weka.classifiers.functions.MultilayerPerceptron-CrossValidation-20121223_010455.txt
- 20121223_004026/Classified/weka.classifiers.bayes.NaiveBayes-CrossValidation-20121223_004050.txt
- 20121223_004026/Classified/weka.classifiers.trees.FT-CrossValidation-20121223_004050.txt
- 20121223_004026/Classified/weka.classifiers.rules.DTNB-CrossValidation-20121223_004039.txt
- 20121223_004026/Classified/weka.classifiers.rules.DecisionTable-CrossValidation-20121223_004034.txt
- 20121223_004026/MappedRs/
- 20121223_004026/MappedRs/CombinedMultiClassifierMappedRs-Training-20121223_010456.csv
- 20121223_004026/MappedRs/CombinedMultiClassifierMappedRs-Testing-20121223_010456.csv
- 20121223_004026/RS_20121223_004026.txt
- 20121223_004026/RS_20121223_004026_Accuracy_Cm.csv
- 20121223_004026/RS_20121223_004026_Indexes.csv
- 20121223_004026/Model/
- 20121223_004026/Model/weka.classifiers.bayes.NaiveBayes.model
- 20121223_004026/Model/weka.classifiers.functions.MultilayerPerceptron.model
- 20121223_004026/Model/weka.classifiers.lazy.LWL.model
- 20121223_004026/Model/weka.classifiers.trees.NBTree.model
- 20121223_004026/Model/weka.classifiers.functions.SMO.model
- 20121223_004026/Model/weka.classifiers.trees.FT.model
- 20121223_004026/Model/weka.classifiers.trees.J48.model
- 20121223_004026/Model/weka.classifiers.bayes.BayesNet.model
- 20121223_004026/Model/weka.classifiers.trees.RandomForest.model
- 20121223_004026/Model/weka.classifiers.rules.DTNB.model
- 20121223_004026/Model/weka.classifiers.rules.DecisionTable.model
- 20121223_010724/
- 20121223_010724/RS_20121223_010724.txt
- 20121223_010724/Classified/
- 20121223_010724/Classified/weka.classifiers.functions.SMO-CrossValidation-20121223_010732.txt
- 20121223_010724/Classified/weka.classifiers.rules.DTNB-CrossValidation-20121223_010736.txt
- 20121223_010724/Classified/weka.classifiers.bayes.NaiveBayes-CrossValidation-20121223_010747.txt
- 20121223_010724/Classified/weka.classifiers.lazy.LWL-CrossValidation-20121223_010728.txt
- 20121223_010724/Classified/weka.classifiers.trees.J48-CrossValidation-20121223_013211.txt
- 20121223_010724/Classified/weka.classifiers.trees.FT-CrossValidation-20121223_010747.txt
- 20121223_010724/Classified/weka.classifiers.bayes.BayesNet-CrossValidation-20121223_010725.txt
- 20121223_010724/Classified/weka.classifiers.functions.MultilayerPerceptron-CrossValidation-20121223_013211.txt
- 20121223_010724/Classified/weka.classifiers.trees.NBTree-CrossValidation-20121223_010744.txt
- 20121223_010724/Classified/weka.classifiers.rules.DecisionTable-CrossValidation-20121223_010731.txt
- 20121223_010724/Classified/weka.classifiers.trees.RandomForest-CrossValidation-20121223_010733.txt
- 20121223_010724/MappedRs/
- 20121223_010724/MappedRs/CombinedMultiClassifierMappedRs-Testing-20121223_013212.csv
- 20121223_010724/MappedRs/CombinedMultiClassifierMappedRs-Training-20121223_013211.csv
- 20121223_010724/RS_20121223_010724_Accuracy_Cm.csv
- 20121223_010724/RS_20121223_010724_Indexes.csv
- 20121223_010724/Model/
- 20121223_010724/Model/weka.classifiers.bayes.NaiveBayes.model
- 20121223_010724/Model/weka.classifiers.functions.MultilayerPerceptron.model
- 20121223_010724/Model/weka.classifiers.lazy.LWL.model
- 20121223_010724/Model/weka.classifiers.trees.NBTree.model
- 20121223_010724/Model/weka.classifiers.functions.SMO.model
- 20121223_010724/Model/weka.classifiers.trees.FT.model
- 20121223_010724/Model/weka.classifiers.trees.J48.model
- 20121223_010724/Model/weka.classifiers.bayes.BayesNet.model
- 20121223_010724/Model/weka.classifiers.trees.RandomForest.model
- 20121223_010724/Model/weka.classifiers.rules.DTNB.model
- 20121223_010724/Model/weka.classifiers.rules.DecisionTable.model
- 20121223_013716/
- 20121223_013716/RS_20121223_013716_Accuracy_Cm.csv
- 20121223_013716/Classified/
- 20121223_013716/Classified/weka.classifiers.rules.DTNB-CrossValidation-20121223_013727.txt
- 20121223_013716/Classified/weka.classifiers.trees.RandomForest-CrossValidation-20121223_013724.txt
- 20121223_013716/Classified/weka.classifiers.bayes.BayesNet-CrossValidation-20121223_013717.txt
- 20121223_013716/Classified/weka.classifiers.functions.MultilayerPerceptron-CrossValidation-20121223_020108.txt
- 20121223_013716/Classified/weka.classifiers.trees.J48-CrossValidation-20121223_020109.txt
- 20121223_013716/Classified/weka.classifiers.trees.FT-CrossValidation-20121223_013743.txt
- 20121223_013716/Classified/weka.classifiers.functions.SMO-CrossValidation-20121223_013724.txt
- 20121223_013716/Classified/weka.classifiers.lazy.LWL-CrossValidation-20121223_013720.txt
- 20121223_013716/Classified/weka.classifiers.rules.DecisionTable-CrossValidation-20121223_013723.txt
- 20121223_013716/Classified/weka.classifiers.bayes.NaiveBayes-CrossValidation-20121223_013743.txt
- 20121223_013716/Classified/weka.classifiers.trees.NBTree-CrossValidation-20121223_013739.txt
- 20121223_013716/MappedRs/
- 20121223_013716/MappedRs/CombinedMultiClassifierMappedRs-Testing-20121223_020109.csv
- 20121223_013716/MappedRs/CombinedMultiClassifierMappedRs-Training-20121223_020109.csv
- 20121223_013716/RS_20121223_013716.txt
- 20121223_013716/RS_20121223_013716_Indexes.csv
- 20121223_013716/Model/
- 20121223_013716/Model/weka.classifiers.bayes.NaiveBayes.model
- 20121223_013716/Model/weka.classifiers.functions.MultilayerPerceptron.model
- 20121223_013716/Model/weka.classifiers.lazy.LWL.model
- 20121223_013716/Model/weka.classifiers.trees.NBTree.model
- 20121223_013716/Model/weka.classifiers.functions.SMO.model
- 20121223_013716/Model/weka.classifiers.trees.FT.model
- 20121223_013716/Model/weka.classifiers.trees.J48.model
- 20121223_013716/Model/weka.classifiers.bayes.BayesNet.model
- 20121223_013716/Model/weka.classifiers.trees.RandomForest.model
- 20121223_013716/Model/weka.classifiers.rules.DTNB.model
- 20121223_013716/Model/weka.classifiers.rules.DecisionTable.model
- 20121223_094308/
- 20121223_094308/Classified/
- 20121223_094308/Classified/CostSensitiveClassifier-Meta-weka.classifiers.trees.FT-CrossValidation-20121223_094327.txt
- 20121223_094308/Classified/CostSensitiveClassifier-Meta-weka.classifiers.lazy.LWL-CrossValidation-20121223_094312.txt
- 20121223_094308/Classified/weka.classifiers.functions.MultilayerPerceptron-CrossValidation-20121223_100323.txt
- 20121223_094308/Classified/CostSensitiveClassifier-Meta-weka.classifiers.rules.DTNB-CrossValidation-20121223_094318.txt
- 20121223_094308/Classified/CostSensitiveClassifier-Meta-weka.classifiers.bayes.NaiveBayes-CrossValidation-20121223_094328.txt
- 20121223_094308/Classified/CostSensitiveClassifier-Meta-weka.classifiers.bayes.BayesNet-CrossValidation-20121223_094309.txt
- 20121223_094308/Classified/CostSensitiveClassifier-Meta-weka.classifiers.functions.SMO-CrossValidation-20121223_094314.txt
- 20121223_094308/Classified/CostSensitiveClassifier-Meta-weka.classifiers.trees.NBTree-CrossValidation-20121223_094324.txt
- 20121223_094308/Classified/CostSensitiveClassifier-Meta-weka.classifiers.trees.RandomForest-CrossValidation-20121223_094315.txt
- 20121223_094308/Classified/CostSensitiveClassifier-Meta-weka.classifiers.trees.J48-CrossValidation-20121223_100323.txt
- 20121223_094308/Classified/CostSensitiveClassifier-Meta-weka.classifiers.rules.DecisionTable-CrossValidation-20121223_094314.txt
- 20121223_094308/MappedRs/
- 20121223_094308/MappedRs/CombinedMultiClassifierMappedRs-Training-20121223_100323.csv
- 20121223_094308/MappedRs/CombinedMultiClassifierMappedRs-Testing-20121223_100323.csv
- 20121223_094308/RS_20121223_094308_Indexes.csv
- 20121223_094308/20121223_094308_CombinedClassifierIndexes.csv
- 20121223_094308/RS_20121223_094308.txt
- 20121223_094308/RS_20121223_094308_Accuracy_Cm.csv
- 20121223_094308/Model/
- 20121223_094308/Model/weka.classifiers.functions.MultilayerPerceptron.model
- 20121223_094308/Model/CostSensitiveClassifier-Meta-weka.classifiers.trees.J48.model
- 20121223_094308/Model/CostSensitiveClassifier-Meta-weka.classifiers.bayes.BayesNet.model
- 20121223_094308/Model/CostSensitiveClassifier-Meta-weka.classifiers.rules.DecisionTable.model
- 20121223_094308/Model/CostSensitiveClassifier-Meta-weka.classifiers.lazy.LWL.model
- 20121223_094308/Model/CostSensitiveClassifier-Meta-weka.classifiers.bayes.NaiveBayes.model
- 20121223_094308/Model/CostSensitiveClassifier-Meta-weka.classifiers.trees.NBTree.model
- 20121223_094308/Model/CostSensitiveClassifier-Meta-weka.classifiers.functions.SMO.model
- 20121223_094308/Model/CostSensitiveClassifier-Meta-weka.classifiers.trees.FT.model
- 20121223_094308/Model/CostSensitiveClassifier-Meta-weka.classifiers.trees.RandomForest.model
- 20121223_094308/Model/CostSensitiveClassifier-Meta-weka.classifiers.rules.DTNB.model
- 20121223_102354/
- 20121223_102354/Classified/
- 20121223_102354/Classified/CostSensitiveClassifier-Meta-weka.classifiers.trees.NBTree-CrossValidation-20121223_102410.txt
- 20121223_102354/Classified/CostSensitiveClassifier-Meta-weka.classifiers.lazy.LWL-CrossValidation-20121223_102358.txt
- 20121223_102354/Classified/CostSensitiveClassifier-Meta-weka.classifiers.trees.J48-CrossValidation-20121223_104347.txt
- 20121223_102354/Classified/CostSensitiveClassifier-Meta-weka.classifiers.rules.DecisionTable-CrossValidation-20121223_102400.txt
- 20121223_102354/Classified/CostSensitiveClassifier-Meta-weka.classifiers.rules.DTNB-CrossValidation-20121223_102404.txt
- 20121223_102354/Classified/CostSensitiveClassifier-Meta-weka.classifiers.trees.RandomForest-CrossValidation-20121223_102401.txt
- 20121223_102354/Classified/CostSensitiveClassifier-Meta-weka.classifiers.functions.SMO-CrossValidation-20121223_102400.txt
- 20121223_102354/Classified/CostSensitiveClassifier-Meta-weka.classifiers.bayes.BayesNet-CrossValidation-20121223_102356.txt
- 20121223_102354/Classified/weka.classifiers.functions.MultilayerPerceptron-CrossValidation-20121223_104346.txt
- 20121223_102354/Classified/CostSensitiveClassifier-Meta-weka.classifiers.trees.FT-CrossValidation-20121223_102413.txt
- 20121223_102354/Classified/CostSensitiveClassifier-Meta-weka.classifiers.bayes.NaiveBayes-CrossValidation-20121223_102413.txt
- 20121223_102354/MappedRs/
- 20121223_102354/MappedRs/CombinedMultiClassifierMappedRs-Testing-20121223_104347.csv
- 20121223_102354/MappedRs/CombinedMultiClassifierMappedRs-Training-20121223_104347.csv
- 20121223_102354/RS_20121223_102354_Accuracy_Cm.csv
- 20121223_102354/RS_20121223_102354.txt
- 20121223_102354/RS_20121223_102354_Indexes.csv
[truncated: 107 more entries]
