# Supplementary material for: Prediction and Prioritization of Rare Oncogenic Mutations in the Cancer Kinome Using Novel Features and Multiple Classifiers
Source: PLoS Comput Biol. 2014 Apr 17;10(4):e1003545. doi: 10.1371/journal.pcbi.1003545 (PMC3990476; doi:10.1371/journal.pcbi.1003545)
Supplement: Dataset S1 — Detailed experiment records and results. Complete data sets, outputs and log files for all computational experiments. These files can be loaded in Weka [26] to reproduce the results presented in this paper. (ZIP) [file pcbi.1003545.s001.zip › 20121222_153036/Classified/weka.classifiers.trees.NBTree-CrossValidation-20121222_153128.txt]

========== Data Summary ==========
Relation Name:  Analysis_Disease-weka.filters.unsupervised.attribute.Remove-R1,9,10,13,16,17,18,20,21,23,24,25,26,27
Num Instances:  956
Num Attributes: 18

     Name                      Type  Nom  Int Real     Missing      Unique  Dist
   1 Amino_Acid_WT              Nom 100%   0%   0%     0 /  0%     0 /  0%    20 
   2 Amino_Acid_MT              Nom 100%   0%   0%     0 /  0%     0 /  0%    20 
   3 Conservation_Consensus_Al  Num   0%   0%  74%   248 / 26%    58 /  6%   223 
   4 Conservation_Wild_AllKina  Num   0%   0%  83%   158 / 17%   599 / 63%   663 
   5 Conservation_Consensus_Fa  Num   0%  17%  56%   256 / 27%    92 / 10%   155 
   6 Conservation_Consensus_Gr  Num   0%   0%  72%   264 / 28%   197 / 21%   326 
   7 Blosum62                   Num   0% 100%   0%     0 /  0%     1 /  0%     8 
   8 Modification               Nom 100%   0%   0%     0 /  0%     0 /  0%     2 
   9 Is_Pk_Domain               Nom 100%   0%   0%     0 /  0%     0 /  0%     1 
  10 Binding_Site               Nom 100%   0%   0%     0 /  0%     0 /  0%     1 
  11 Side_Chain_Polarity_MT     Nom 100%   0%   0%     0 /  0%     0 /  0%     2 
  12 Avg_Mass_MT                Num   0%   0% 100%     0 /  0%     0 /  0%    19 
  13 Side_Chain_Polarity_WT     Nom 100%   0%   0%     0 /  0%     0 /  0%     2 
  14 Van_der_Waals_Volume_WT    Num   0% 100%   0%     0 /  0%     0 /  0%    17 
  15 Protein_Family             Nom 100%   0%   0%     0 /  0%    16 /  2%    82 
  16 Protein_Group              Nom 100%   0%   0%     0 /  0%     0 /  0%     9 
  17 Sub_domain                 Nom 100%   0%   0%     0 /  0%     0 /  0%    19 
  18 Disease                    Nom 100%   0%   0%     0 /  0%     0 /  0%     2 

========== Cross Validation Result ==========
 inst#     actual  predicted error distribution
     1      1:yes      1:yes       *0.986,0.014 
     2      1:yes      1:yes       *0.999,0.001 
     3      1:yes      1:yes       *0.989,0.011 
     4      1:yes      1:yes       *1,0 
     5      1:yes      1:yes       *0.941,0.059 
     6      1:yes      1:yes       *0.928,0.072 
     7      1:yes      1:yes       *0.973,0.027 
     8      1:yes      1:yes       *1,0 
     9      1:yes      1:yes       *0.889,0.111 
    10      1:yes      1:yes       *1,0 
    11      1:yes      1:yes       *1,0 
    12      1:yes      1:yes       *1,0 
    13      1:yes      1:yes       *1,0 
    14      1:yes       2:no   +   0.119,*0.881 
    15      1:yes       2:no   +   0.001,*0.999 
    16      1:yes      1:yes       *1,0 
    17      1:yes      1:yes       *1,0 
    18      1:yes       2:no   +   0,*1 
    19      1:yes      1:yes       *0.997,0.003 
    20      1:yes      1:yes       *0.994,0.006 
    21      1:yes      1:yes       *1,0 
    22      1:yes      1:yes       *1,0 
    23      1:yes      1:yes       *0.999,0.001 
    24      1:yes      1:yes       *0.997,0.003 
    25      1:yes      1:yes       *1,0 
    26      1:yes      1:yes       *1,0 
    27      1:yes      1:yes       *0.972,0.028 
    28      1:yes      1:yes       *0.999,0.001 
    29      1:yes      1:yes       *1,0 
    30      1:yes      1:yes       *1,0 
    31      1:yes      1:yes       *1,0 
    32      1:yes      1:yes       *0.999,0.001 
    33      1:yes      1:yes       *1,0 
    34      1:yes       2:no   +   0.008,*0.992 
    35      1:yes       2:no   +   0.003,*0.997 
    36      1:yes      1:yes       *1,0 
    37      1:yes      1:yes       *0.963,0.037 
    38      1:yes       2:no   +   0.131,*0.869 
    39      1:yes      1:yes       *1,0 
    40      1:yes      1:yes       *1,0 
    41      1:yes      1:yes       *1,0 
    42      1:yes      1:yes       *0.995,0.005 
    43      1:yes      1:yes       *0.963,0.037 
    44      1:yes      1:yes       *1,0 
    45      1:yes      1:yes       *0.996,0.004 
    46      1:yes      1:yes       *1,0 
    47      1:yes      1:yes       *0.999,0.001 
    48      1:yes      1:yes       *1,0 
    49      1:yes      1:yes       *0.995,0.005 
    50      1:yes      1:yes       *0.977,0.023 
    51      1:yes      1:yes       *1,0 
    52      1:yes      1:yes       *0.999,0.001 
    53      1:yes      1:yes       *0.996,0.004 
    54      1:yes      1:yes       *0.983,0.017 
    55      1:yes      1:yes       *0.995,0.005 
    56      1:yes      1:yes       *1,0 
    57      1:yes      1:yes       *0.996,0.004 
    58      1:yes      1:yes       *1,0 
    59      1:yes      1:yes       *0.999,0.001 
    60      1:yes      1:yes       *0.999,0.001 
    61      1:yes      1:yes       *1,0 
    62      1:yes       2:no   +   0.08,*0.92 
    63      1:yes      1:yes       *0.996,0.004 
    64       2:no       2:no       0,*1 
    65       2:no      1:yes   +   *0.864,0.136 
    66       2:no       2:no       0.001,*0.999 
    67       2:no      1:yes   +   *0.862,0.138 
    68       2:no       2:no       0,*1 
    69       2:no       2:no       0,*1 
    70       2:no       2:no       0.005,*0.995 
    71       2:no       2:no       0.005,*0.995 
    72       2:no       2:no       0.015,*0.985 
    73       2:no       2:no       0.006,*0.994 
    74       2:no       2:no       0.333,*0.667 
    75       2:no      1:yes   +   *0.887,0.113 
    76       2:no       2:no       0.012,*0.988 
    77       2:no       2:no       0.006,*0.994 
    78       2:no       2:no       0.001,*0.999 
    79       2:no      1:yes   +   *0.856,0.144 
    80       2:no       2:no       0,*1 
    81       2:no       2:no       0.03,*0.97 
    82       2:no       2:no       0.183,*0.817 
    83       2:no       2:no       0,*1 
    84       2:no       2:no       0,*1 
    85       2:no       2:no       0,*1 
    86       2:no       2:no       0.062,*0.938 
    87       2:no      1:yes   +   *0.927,0.073 
    88       2:no      1:yes   +   *0.996,0.004 
    89       2:no       2:no       0,*1 
    90       2:no       2:no       0.006,*0.994 
    91       2:no       2:no       0.457,*0.543 
    92       2:no       2:no       0,*1 
    93       2:no      1:yes   +   *0.988,0.012 
    94       2:no       2:no       0.001,*0.999 
    95       2:no       2:no       0,*1 
    96       2:no       2:no       0.031,*0.969 
     1      1:yes      1:yes       *1,0 
     2      1:yes      1:yes       *1,0 
     3      1:yes      1:yes       *0.973,0.027 
     4      1:yes      1:yes       *0.999,0.001 
     5      1:yes      1:yes       *0.99,0.01 
     6      1:yes      1:yes       *0.983,0.017 
     7      1:yes      1:yes       *0.974,0.026 
     8      1:yes       2:no   +   0.267,*0.733 
     9      1:yes      1:yes       *0.967,0.033 
    10      1:yes       2:no   +   0.137,*0.863 
    11      1:yes      1:yes       *0.999,0.001 
    12      1:yes      1:yes       *0.999,0.001 
    13      1:yes      1:yes       *0.973,0.027 
    14      1:yes      1:yes       *0.991,0.009 
    15      1:yes      1:yes       *0.977,0.023 
    16      1:yes      1:yes       *0.961,0.039 
    17      1:yes      1:yes       *0.993,0.007 
    18      1:yes       2:no   +   0.068,*0.932 
    19      1:yes      1:yes       *0.996,0.004 
    20      1:yes      1:yes       *0.985,0.015 
    21      1:yes      1:yes       *0.999,0.001 
    22      1:yes      1:yes       *1,0 
    23      1:yes      1:yes       *0.99,0.01 
    24      1:yes      1:yes       *0.986,0.014 
    25      1:yes      1:yes       *0.551,0.449 
    26      1:yes      1:yes       *0.854,0.146 
    27      1:yes      1:yes       *0.912,0.088 
    28      1:yes      1:yes       *0.608,0.392 
    29      1:yes       2:no   +   0.016,*0.984 
    30      1:yes      1:yes       *0.912,0.088 
    31      1:yes      1:yes       *0.57,0.43 
    32      1:yes      1:yes       *0.924,0.076 
    33      1:yes       2:no   +   0,*1 
    34      1:yes      1:yes       *0.999,0.001 
    35      1:yes      1:yes       *0.996,0.004 
    36      1:yes       2:no   +   0.031,*0.969 
    37      1:yes      1:yes       *0.932,0.068 
    38      1:yes       2:no   +   0.108,*0.892 
    39      1:yes      1:yes       *0.997,0.003 
    40      1:yes      1:yes       *0.983,0.017 
    41      1:yes      1:yes       *0.982,0.018 
    42      1:yes      1:yes       *0.998,0.002 
    43      1:yes      1:yes       *1,0 
    44      1:yes      1:yes       *1,0 
    45      1:yes      1:yes       *0.999,0.001 
    46      1:yes      1:yes       *0.822,0.178 
    47      1:yes      1:yes       *1,0 
    48      1:yes      1:yes       *0.948,0.052 
    49      1:yes      1:yes       *0.78,0.22 
    50      1:yes      1:yes       *1,0 
    51      1:yes      1:yes       *0.998,0.002 
    52      1:yes      1:yes       *1,0 
    53      1:yes      1:yes       *0.982,0.018 
    54      1:yes      1:yes       *0.998,0.002 
    55      1:yes       2:no   +   0.044,*0.956 
    56      1:yes      1:yes       *0.85,0.15 
    57      1:yes      1:yes       *0.991,0.009 
    58      1:yes      1:yes       *0.998,0.002 
    59      1:yes      1:yes       *1,0 
    60      1:yes      1:yes       *0.994,0.006 
    61      1:yes      1:yes       *1,0 
    62      1:yes      1:yes       *0.999,0.001 
    63      1:yes      1:yes       *0.86,0.14 
    64       2:no       2:no       0.038,*0.962 
    65       2:no       2:no       0.017,*0.983 
    66       2:no       2:no       0.002,*0.998 
    67       2:no      1:yes   +   *0.932,0.068 
    68       2:no       2:no       0.001,*0.999 
    69       2:no       2:no       0.336,*0.664 
    70       2:no       2:no       0,*1 
    71       2:no      1:yes   +   *0.707,0.293 
    72       2:no       2:no       0.289,*0.711 
    73       2:no       2:no       0.169,*0.831 
    74       2:no       2:no       0.01,*0.99 
    75       2:no       2:no       0.001,*0.999 
    76       2:no       2:no       0.014,*0.986 
    77       2:no      1:yes   +   *0.999,0.001 
    78       2:no       2:no       0.002,*0.998 
    79       2:no      1:yes   +   *0.696,0.304 
    80       2:no      1:yes   +   *0.797,0.203 
    81       2:no       2:no       0.206,*0.794 
    82       2:no      1:yes   +   *0.904,0.096 
    83       2:no       2:no       0.065,*0.935 
    84       2:no       2:no       0,*1 
    85       2:no      1:yes   +   *0.969,0.031 
    86       2:no       2:no       0.213,*0.787 
    87       2:no       2:no       0,*1 
    88       2:no       2:no       0.099,*0.901 
    89       2:no       2:no       0.022,*0.978 
    90       2:no       2:no       0.024,*0.976 
    91       2:no       2:no       0.099,*0.901 
    92       2:no       2:no       0.158,*0.842 
    93       2:no       2:no       0.024,*0.976 
    94       2:no       2:no       0.007,*0.993 
    95       2:no       2:no       0.025,*0.975 
    96       2:no       2:no       0.077,*0.923 
     1      1:yes      1:yes       *0.997,0.003 
     2      1:yes      1:yes       *0.535,0.465 
     3      1:yes      1:yes       *0.845,0.155 
     4      1:yes      1:yes       *0.998,0.002 
     5      1:yes      1:yes       *1,0 
     6      1:yes      1:yes       *0.944,0.056 
     7      1:yes       2:no   +   0.047,*0.953 
     8      1:yes       2:no   +   0.039,*0.961 
     9      1:yes      1:yes       *1,0 
    10      1:yes      1:yes       *0.999,0.001 
    11      1:yes      1:yes       *1,0 
    12      1:yes      1:yes       *0.945,0.055 
    13      1:yes      1:yes       *0.998,0.002 
    14      1:yes      1:yes       *0.997,0.003 
    15      1:yes      1:yes       *1,0 
    16      1:yes       2:no   +   0.053,*0.947 
    17      1:yes      1:yes       *1,0 
    18      1:yes      1:yes       *0.997,0.003 
    19      1:yes      1:yes       *0.975,0.025 
    20      1:yes      1:yes       *0.998,0.002 
    21      1:yes      1:yes       *0.637,0.363 
    22      1:yes      1:yes       *1,0 
    23      1:yes      1:yes       *0.797,0.203 
    24      1:yes      1:yes       *0.998,0.002 
    25      1:yes      1:yes       *0.927,0.073 
    26      1:yes      1:yes       *1,0 
    27      1:yes      1:yes       *0.553,0.447 
    28      1:yes       2:no   +   0.111,*0.889 
    29      1:yes      1:yes       *1,0 
    30      1:yes       2:no   +   0.203,*0.797 
    31      1:yes      1:yes       *1,0 
    32      1:yes      1:yes       *0.914,0.086 
    33      1:yes      1:yes       *1,0 
    34      1:yes      1:yes       *0.981,0.019 
    35      1:yes      1:yes       *0.975,0.025 
    36      1:yes      1:yes       *0.992,0.008 
    37      1:yes      1:yes       *0.996,0.004 
    38      1:yes      1:yes       *1,0 
    39      1:yes      1:yes       *0.998,0.002 
    40      1:yes      1:yes       *0.997,0.003 
    41      1:yes       2:no   +   0.046,*0.954 
    42      1:yes      1:yes       *1,0 
    43      1:yes      1:yes       *0.971,0.029 
    44      1:yes      1:yes       *0.92,0.08 
    45      1:yes      1:yes       *0.824,0.176 
    46      1:yes      1:yes       *0.992,0.008 
    47      1:yes      1:yes       *0.986,0.014 
    48      1:yes      1:yes       *0.93,0.07 
    49      1:yes      1:yes       *1,0 
    50      1:yes      1:yes       *1,0 
    51      1:yes      1:yes       *0.943,0.057 
    52      1:yes      1:yes       *0.99,0.01 
    53      1:yes      1:yes       *0.799,0.201 
    54      1:yes      1:yes       *0.998,0.002 
    55      1:yes      1:yes       *0.991,0.009 
    56      1:yes      1:yes       *0.993,0.007 
    57      1:yes      1:yes       *0.994,0.006 
    58      1:yes      1:yes       *1,0 
    59      1:yes      1:yes       *0.998,0.002 
    60      1:yes      1:yes       *1,0 
    61      1:yes      1:yes       *0.997,0.003 
    62      1:yes      1:yes       *0.995,0.005 
    63      1:yes      1:yes       *0.921,0.079 
    64       2:no       2:no       0.034,*0.966 
    65       2:no      1:yes   +   *0.711,0.289 
    66       2:no       2:no       0.263,*0.737 
    67       2:no      1:yes   +   *1,0 
    68       2:no      1:yes   +   *1,0 
    69       2:no       2:no       0.006,*0.994 
    70       2:no       2:no       0.022,*0.978 
    71       2:no       2:no       0.14,*0.86 
    72       2:no       2:no       0.003,*0.997 
    73       2:no       2:no       0.027,*0.973 
    74       2:no       2:no       0.034,*0.966 
    75       2:no       2:no       0.165,*0.835 
    76       2:no       2:no       0.364,*0.636 
    77       2:no      1:yes   +   *0.928,0.072 
    78       2:no      1:yes   +   *0.511,0.489 
    79       2:no      1:yes   +   *0.584,0.416 
    80       2:no       2:no       0.045,*0.955 
    81       2:no       2:no       0.006,*0.994 
    82       2:no      1:yes   +   *0.875,0.125 
    83       2:no       2:no       0.004,*0.996 
    84       2:no      1:yes   +   *0.693,0.307 
    85       2:no       2:no       0.018,*0.982 
    86       2:no       2:no       0.132,*0.868 
    87       2:no       2:no       0.476,*0.524 
    88       2:no       2:no       0.027,*0.973 
    89       2:no       2:no       0.03,*0.97 
    90       2:no       2:no       0.007,*0.993 
    91       2:no       2:no       0.005,*0.995 
    92       2:no       2:no       0.011,*0.989 
    93       2:no       2:no       0.056,*0.944 
    94       2:no       2:no       0.019,*0.981 
    95       2:no       2:no       0.069,*0.931 
    96       2:no       2:no       0.124,*0.876 
     1      1:yes      1:yes       *0.997,0.003 
     2      1:yes      1:yes       *0.937,0.063 
     3      1:yes      1:yes       *0.998,0.002 
     4      1:yes      1:yes       *0.996,0.004 
     5      1:yes      1:yes       *0.999,0.001 
     6      1:yes      1:yes       *0.999,0.001 
     7      1:yes      1:yes       *0.872,0.128 
     8      1:yes       2:no   +   0.04,*0.96 
     9      1:yes      1:yes       *0.998,0.002 
    10      1:yes      1:yes       *0.965,0.035 
    11      1:yes      1:yes       *0.993,0.007 
    12      1:yes      1:yes       *0.995,0.005 
    13      1:yes      1:yes       *0.995,0.005 
    14      1:yes      1:yes       *0.996,0.004 
    15      1:yes      1:yes       *1,0 
    16      1:yes      1:yes       *0.997,0.003 
    17      1:yes      1:yes       *0.907,0.093 
    18      1:yes      1:yes       *0.984,0.016 
    19      1:yes       2:no   +   0.176,*0.824 
    20      1:yes      1:yes       *0.999,0.001 
    21      1:yes      1:yes       *0.96,0.04 
    22      1:yes      1:yes       *0.999,0.001 
    23      1:yes      1:yes       *0.883,0.117 
    24      1:yes      1:yes       *1,0 
    25      1:yes      1:yes       *1,0 
    26      1:yes      1:yes       *1,0 
    27      1:yes      1:yes       *1,0 
    28      1:yes      1:yes       *0.941,0.059 
    29      1:yes      1:yes       *0.998,0.002 
    30      1:yes      1:yes       *0.996,0.004 
    31      1:yes      1:yes       *0.997,0.003 
    32      1:yes      1:yes       *0.997,0.003 
    33      1:yes       2:no   +   0.074,*0.926 
    34      1:yes      1:yes       *0.999,0.001 
    35      1:yes       2:no   +   0.047,*0.953 
    36      1:yes      1:yes       *0.999,0.001 
    37      1:yes      1:yes       *0.981,0.019 
    38      1:yes       2:no   +   0.145,*0.855 
    39      1:yes      1:yes       *1,0 
    40      1:yes      1:yes       *0.992,0.008 
    41      1:yes      1:yes       *1,0 
    42      1:yes      1:yes       *0.933,0.067 
    43      1:yes       2:no   +   0.469,*0.531 
    44      1:yes      1:yes       *0.996,0.004 
    45      1:yes      1:yes       *0.997,0.003 
    46      1:yes      1:yes       *0.944,0.056 
    47      1:yes      1:yes       *0.959,0.041 
    48      1:yes      1:yes       *1,0 
    49      1:yes      1:yes       *0.829,0.171 
    50      1:yes      1:yes       *0.997,0.003 
    51      1:yes      1:yes       *0.658,0.342 
    52      1:yes      1:yes       *0.906,0.094 
    53      1:yes      1:yes       *0.997,0.003 
    54      1:yes      1:yes       *1,0 
    55      1:yes      1:yes       *0.999,0.001 
    56      1:yes      1:yes       *0.873,0.127 
    57      1:yes      1:yes       *0.674,0.326 
    58      1:yes      1:yes       *0.999,0.001 
    59      1:yes      1:yes       *1,0 
    60      1:yes      1:yes       *0.995,0.005 
    61      1:yes      1:yes       *1,0 
    62      1:yes      1:yes       *0.866,0.134 
    63      1:yes      1:yes       *0.998,0.002 
    64       2:no       2:no       0.014,*0.986 
    65       2:no       2:no       0.008,*0.992 
    66       2:no      1:yes   +   *0.955,0.045 
    67       2:no       2:no       0.15,*0.85 
    68       2:no       2:no       0.004,*0.996 
    69       2:no       2:no       0.134,*0.866 
    70       2:no      1:yes   +   *0.959,0.041 
    71       2:no       2:no       0.001,*0.999 
    72       2:no      1:yes   +   *0.77,0.23 
    73       2:no       2:no       0.005,*0.995 
    74       2:no       2:no       0.012,*0.988 
    75       2:no       2:no       0.035,*0.965 
    76       2:no       2:no       0.002,*0.998 
    77       2:no      1:yes   +   *0.907,0.093 
    78       2:no       2:no       0.007,*0.993 
    79       2:no       2:no       0.028,*0.972 
    80       2:no       2:no       0.01,*0.99 
    81       2:no       2:no       0.009,*0.991 
    82       2:no       2:no       0.238,*0.762 
    83       2:no       2:no       0.025,*0.975 
    84       2:no       2:no       0.008,*0.992 
    85       2:no       2:no       0.224,*0.776 
    86       2:no       2:no       0.01,*0.99 
    87       2:no       2:no       0.017,*0.983 
    88       2:no       2:no       0.012,*0.988 
    89       2:no       2:no       0.095,*0.905 
    90       2:no       2:no       0.04,*0.96 
    91       2:no       2:no       0.005,*0.995 
    92       2:no       2:no       0.012,*0.988 
    93       2:no       2:no       0.002,*0.998 
    94       2:no      1:yes   +   *0.594,0.406 
    95       2:no      1:yes   +   *0.638,0.362 
    96       2:no       2:no       0.238,*0.762 
     1      1:yes      1:yes       *0.937,0.063 
     2      1:yes      1:yes       *0.979,0.021 
     3      1:yes      1:yes       *0.99,0.01 
     4      1:yes      1:yes       *0.949,0.051 
     5      1:yes      1:yes       *1,0 
     6      1:yes       2:no   +   0.331,*0.669 
     7      1:yes      1:yes       *0.966,0.034 
     8      1:yes      1:yes       *0.644,0.356 
     9      1:yes      1:yes       *1,0 
    10      1:yes      1:yes       *1,0 
    11      1:yes       2:no   +   0.257,*0.743 
    12      1:yes      1:yes       *0.997,0.003 
    13      1:yes      1:yes       *0.999,0.001 
    14      1:yes      1:yes       *0.998,0.002 
    15      1:yes       2:no   +   0.195,*0.805 
    16      1:yes      1:yes       *0.999,0.001 
    17      1:yes      1:yes       *0.981,0.019 
    18      1:yes      1:yes       *1,0 
    19      1:yes      1:yes       *0.619,0.381 
    20      1:yes      1:yes       *0.891,0.109 
    21      1:yes      1:yes       *0.991,0.009 
    22      1:yes      1:yes       *0.999,0.001 
    23      1:yes      1:yes       *0.922,0.078 
    24      1:yes       2:no   +   0.002,*0.998 
    25      1:yes      1:yes       *0.61,0.39 
    26      1:yes      1:yes       *1,0 
    27      1:yes       2:no   +   0.221,*0.779 
    28      1:yes      1:yes       *0.617,0.383 
    29      1:yes      1:yes       *1,0 
    30      1:yes      1:yes       *0.998,0.002 
    31      1:yes       2:no   +   0.338,*0.662 
    32      1:yes       2:no   +   0.12,*0.88 
    33      1:yes      1:yes       *0.924,0.076 
    34      1:yes      1:yes       *1,0 
    35      1:yes      1:yes       *0.968,0.032 
    36      1:yes       2:no   +   0.425,*0.575 
    37      1:yes      1:yes       *0.999,0.001 
    38      1:yes      1:yes       *0.999,0.001 
    39      1:yes      1:yes       *0.852,0.148 
    40      1:yes      1:yes       *1,0 
    41      1:yes      1:yes       *0.999,0.001 
    42      1:yes      1:yes       *0.999,0.001 
    43      1:yes      1:yes       *0.768,0.232 
    44      1:yes      1:yes       *0.993,0.007 
    45      1:yes      1:yes       *0.999,0.001 
    46      1:yes       2:no   +   0.345,*0.655 
    47      1:yes      1:yes       *0.999,0.001 
    48      1:yes      1:yes       *0.999,0.001 
    49      1:yes      1:yes       *0.998,0.002 
    50      1:yes      1:yes       *0.905,0.095 
    51      1:yes      1:yes       *0.989,0.011 
    52      1:yes       2:no   +   0.014,*0.986 
    53      1:yes      1:yes       *1,0 
    54      1:yes      1:yes       *0.927,0.073 
    55      1:yes      1:yes       *0.978,0.022 
    56      1:yes      1:yes       *0.998,0.002 
    57      1:yes      1:yes       *0.994,0.006 
    58      1:yes      1:yes       *0.998,0.002 
    59      1:yes      1:yes       *0.997,0.003 
    60      1:yes      1:yes       *1,0 
    61      1:yes      1:yes       *0.953,0.047 
    62      1:yes      1:yes       *0.998,0.002 
    63      1:yes      1:yes       *0.999,0.001 
    64       2:no       2:no       0.231,*0.769 
    65       2:no       2:no       0.028,*0.972 
    66       2:no       2:no       0.002,*0.998 
    67       2:no      1:yes   +   *0.918,0.082 
    68       2:no       2:no       0.003,*0.997 
    69       2:no       2:no       0.413,*0.587 
    70       2:no       2:no       0.009,*0.991 
    71       2:no       2:no       0.006,*0.994 
    72       2:no       2:no       0.005,*0.995 
    73       2:no       2:no       0.009,*0.991 
    74       2:no      1:yes   +   *0.631,0.369 
    75       2:no       2:no       0.037,*0.963 
    76       2:no       2:no       0.013,*0.987 
    77       2:no      1:yes   +   *0.933,0.067 
    78       2:no       2:no       0.005,*0.995 
    79       2:no       2:no       0.13,*0.87 
    80       2:no       2:no       0.004,*0.996 
    81       2:no      1:yes   +   *0.621,0.379 
    82       2:no       2:no       0.009,*0.991 
    83       2:no      1:yes   +   *0.844,0.156 
    84       2:no       2:no       0.179,*0.821 
    85       2:no       2:no       0.047,*0.953 
    86       2:no       2:no       0.127,*0.873 
    87       2:no       2:no       0.014,*0.986 
    88       2:no       2:no       0.04,*0.96 
    89       2:no       2:no       0.012,*0.988 
    90       2:no      1:yes   +   *0.904,0.096 
    91       2:no       2:no       0.001,*0.999 
    92       2:no       2:no       0.006,*0.994 
    93       2:no      1:yes   +   *0.868,0.132 
    94       2:no       2:no       0.029,*0.971 
    95       2:no       2:no       0.001,*0.999 
    96       2:no       2:no       0.003,*0.997 
     1      1:yes       2:no   +   0.32,*0.68 
     2      1:yes      1:yes       *0.991,0.009 
     3      1:yes      1:yes       *0.999,0.001 
     4      1:yes      1:yes       *0.998,0.002 
     5      1:yes      1:yes       *0.999,0.001 
     6      1:yes      1:yes       *0.981,0.019 
     7      1:yes      1:yes       *0.996,0.004 
     8      1:yes       2:no   +   0.435,*0.565 
     9      1:yes      1:yes       *0.999,0.001 
    10      1:yes       2:no   +   0.145,*0.855 
    11      1:yes      1:yes       *1,0 
    12      1:yes      1:yes       *1,0 
    13      1:yes      1:yes       *0.944,0.056 
    14      1:yes      1:yes       *0.674,0.326 
    15      1:yes      1:yes       *0.988,0.012 
    16      1:yes      1:yes       *0.978,0.022 
    17      1:yes      1:yes       *0.994,0.006 
    18      1:yes      1:yes       *1,0 
    19      1:yes      1:yes       *0.998,0.002 
    20      1:yes      1:yes       *0.995,0.005 
    21      1:yes      1:yes       *0.999,0.001 
    22      1:yes      1:yes       *0.675,0.325 
    23      1:yes      1:yes       *0.992,0.008 
    24      1:yes      1:yes       *0.999,0.001 
    25      1:yes      1:yes       *0.699,0.301 
    26      1:yes      1:yes       *1,0 
    27      1:yes       2:no   +   0.151,*0.849 
    28      1:yes      1:yes       *0.991,0.009 
    29      1:yes       2:no   +   0.024,*0.976 
    30      1:yes       2:no   +   0.426,*0.574 
    31      1:yes      1:yes       *0.999,0.001 
    32      1:yes      1:yes       *0.938,0.062 
    33      1:yes      1:yes       *0.999,0.001 
    34      1:yes      1:yes       *0.827,0.173 
    35      1:yes      1:yes       *0.999,0.001 
    36      1:yes      1:yes       *0.988,0.012 
    37      1:yes       2:no   +   0.17,*0.83 
    38      1:yes      1:yes       *0.998,0.002 
    39      1:yes      1:yes       *0.93,0.07 
    40      1:yes      1:yes       *0.998,0.002 
    41      1:yes      1:yes       *0.998,0.002 
    42      1:yes      1:yes       *0.998,0.002 
    43      1:yes      1:yes       *0.995,0.005 
    44      1:yes      1:yes       *0.994,0.006 
    45      1:yes       2:no   +   0.072,*0.928 
    46      1:yes      1:yes       *0.996,0.004 
    47      1:yes       2:no   +   0.068,*0.932 
    48      1:yes       2:no   +   0.104,*0.896 
    49      1:yes      1:yes       *0.977,0.023 
    50      1:yes      1:yes       *0.96,0.04 
    51      1:yes      1:yes       *0.599,0.401 
    52      1:yes      1:yes       *0.999,0.001 
    53      1:yes      1:yes       *0.999,0.001 
    54      1:yes      1:yes       *0.999,0.001 
    55      1:yes       2:no   +   0.198,*0.802 
    56      1:yes      1:yes       *0.999,0.001 
    57      1:yes      1:yes       *0.933,0.067 
    58      1:yes      1:yes       *0.998,0.002 
    59      1:yes      1:yes       *0.787,0.213 
    60      1:yes      1:yes       *0.999,0.001 
    61      1:yes      1:yes       *1,0 
    62      1:yes       2:no   +   0.383,*0.617 
    63       2:no       2:no       0.059,*0.941 
    64       2:no       2:no       0.193,*0.807 
    65       2:no       2:no       0.011,*0.989 
    66       2:no       2:no       0.005,*0.995 
    67       2:no      1:yes   +   *0.977,0.023 
    68       2:no       2:no       0.064,*0.936 
    69       2:no       2:no       0.418,*0.582 
    70       2:no       2:no       0.002,*0.998 
    71       2:no       2:no       0.002,*0.998 
    72       2:no       2:no       0.018,*0.982 
    73       2:no       2:no       0.009,*0.991 
    74       2:no       2:no       0.032,*0.968 
    75       2:no       2:no       0.485,*0.515 
    76       2:no       2:no       0.021,*0.979 
    77       2:no       2:no       0.115,*0.885 
    78       2:no       2:no       0.084,*0.916 
    79       2:no      1:yes   +   *0.868,0.132 
    80       2:no       2:no       0.013,*0.987 
    81       2:no       2:no       0.014,*0.986 
    82       2:no       2:no       0.007,*0.993 
    83       2:no      1:yes   +   *0.961,0.039 
    84       2:no       2:no       0.006,*0.994 
    85       2:no       2:no       0.001,*0.999 
    86       2:no       2:no       0.037,*0.963 
    87       2:no       2:no       0.011,*0.989 
    88       2:no       2:no       0.003,*0.997 
    89       2:no      1:yes   +   *0.856,0.144 
    90       2:no      1:yes   +   *0.63,0.37 
    91       2:no       2:no       0.222,*0.778 
    92       2:no       2:no       0.025,*0.975 
    93       2:no       2:no       0.179,*0.821 
    94       2:no       2:no       0.009,*0.991 
    95       2:no       2:no       0.003,*0.997 
    96       2:no       2:no       0.001,*0.999 
     1      1:yes      1:yes       *0.974,0.026 
     2      1:yes      1:yes       *0.979,0.021 
     3      1:yes      1:yes       *1,0 
     4      1:yes      1:yes       *0.996,0.004 
     5      1:yes      1:yes       *1,0 
     6      1:yes      1:yes       *0.999,0.001 
     7      1:yes      1:yes       *0.911,0.089 
     8      1:yes      1:yes       *0.988,0.012 
     9      1:yes       2:no   +   0.001,*0.999 
    10      1:yes      1:yes       *0.999,0.001 
    11      1:yes      1:yes       *0.988,0.012 
    12      1:yes      1:yes       *0.911,0.089 
    13      1:yes      1:yes       *0.946,0.054 
    14      1:yes      1:yes       *1,0 
    15      1:yes      1:yes       *0.993,0.007 
    16      1:yes      1:yes       *0.998,0.002 
    17      1:yes      1:yes       *0.999,0.001 
    18      1:yes      1:yes       *1,0 
    19      1:yes      1:yes       *0.994,0.006 
    20      1:yes      1:yes       *0.951,0.049 
    21      1:yes       2:no   +   0.273,*0.727 
    22      1:yes      1:yes       *0.965,0.035 
    23      1:yes      1:yes       *1,0 
    24      1:yes       2:no   +   0.009,*0.991 
    25      1:yes      1:yes       *0.667,0.333 
    26      1:yes      1:yes       *0.997,0.003 
    27      1:yes      1:yes       *0.999,0.001 
    28      1:yes      1:yes       *1,0 
    29      1:yes      1:yes       *1,0 
    30      1:yes      1:yes       *0.999,0.001 
    31      1:yes      1:yes       *1,0 
    32      1:yes      1:yes       *1,0 
    33      1:yes      1:yes       *1,0 
    34      1:yes      1:yes       *0.995,0.005 
    35      1:yes      1:yes       *1,0 
    36      1:yes      1:yes       *0.989,0.011 
    37      1:yes      1:yes       *0.999,0.001 
    38      1:yes      1:yes       *1,0 
    39      1:yes      1:yes       *0.999,0.001 
    40      1:yes      1:yes       *0.804,0.196 
    41      1:yes      1:yes       *0.999,0.001 
    42      1:yes      1:yes       *0.987,0.013 
    43      1:yes      1:yes       *0.996,0.004 
    44      1:yes      1:yes       *1,0 
    45      1:yes      1:yes       *1,0 
    46      1:yes      1:yes       *0.794,0.206 
    47      1:yes      1:yes       *0.997,0.003 
    48      1:yes      1:yes       *0.964,0.036 
    49      1:yes      1:yes       *1,0 
    50      1:yes      1:yes       *0.993,0.007 
    51      1:yes      1:yes       *0.999,0.001 
    52      1:yes      1:yes       *1,0 
    53      1:yes      1:yes       *0.979,0.021 
    54      1:yes      1:yes       *0.999,0.001 
    55      1:yes      1:yes       *0.986,0.014 
    56      1:yes      1:yes       *1,0 
    57      1:yes       2:no   +   0.026,*0.974 
    58      1:yes      1:yes       *1,0 
    59      1:yes       2:no   +   0.082,*0.918 
    60      1:yes      1:yes       *0.998,0.002 
    61      1:yes      1:yes       *0.997,0.003 
    62      1:yes      1:yes       *0.775,0.225 
    63       2:no      1:yes   +   *0.898,0.102 
    64       2:no       2:no       0.054,*0.946 
    65       2:no       2:no       0.055,*0.945 
    66       2:no       2:no       0.002,*0.998 
    67       2:no       2:no       0,*1 
    68       2:no       2:no       0.003,*0.997 
    69       2:no      1:yes   +   *0.968,0.032 
    70       2:no      1:yes   +   *0.939,0.061 
    71       2:no       2:no       0.017,*0.983 
    72       2:no       2:no       0.001,*0.999 
    73       2:no       2:no       0.046,*0.954 
    74       2:no      1:yes   +   *0.993,0.007 
    75       2:no       2:no       0.002,*0.998 
    76       2:no      1:yes   +   *0.833,0.167 
    77       2:no      1:yes   +   *0.996,0.004 
    78       2:no       2:no       0.049,*0.951 
    79       2:no      1:yes   +   *0.858,0.142 
    80       2:no       2:no       0.01,*0.99 
    81       2:no       2:no       0.014,*0.986 
    82       2:no       2:no       0.001,*0.999 
    83       2:no      1:yes   +   *0.868,0.132 
    84       2:no      1:yes   +   *0.896,0.104 
    85       2:no      1:yes   +   *0.873,0.127 
    86       2:no      1:yes   +   *0.943,0.057 
    87       2:no       2:no       0.054,*0.946 
    88       2:no      1:yes   +   *0.935,0.065 
    89       2:no       2:no       0,*1 
    90       2:no      1:yes   +   *0.785,0.215 
    91       2:no       2:no       0.001,*0.999 
    92       2:no       2:no       0.007,*0.993 
    93       2:no      1:yes   +   *0.986,0.014 
    94       2:no       2:no       0.378,*0.622 
    95       2:no       2:no       0.003,*0.997 
     1      1:yes      1:yes       *1,0 
     2      1:yes      1:yes       *1,0 
     3      1:yes      1:yes       *0.989,0.011 
     4      1:yes      1:yes       *1,0 
     5      1:yes      1:yes       *0.99,0.01 
     6      1:yes      1:yes       *0.837,0.163 
     7      1:yes      1:yes       *1,0 
     8      1:yes      1:yes       *0.999,0.001 
     9      1:yes       2:no   +   0.303,*0.697 
    10      1:yes      1:yes       *1,0 
    11      1:yes       2:no   +   0,*1 
    12      1:yes      1:yes       *1,0 
    13      1:yes      1:yes       *0.774,0.226 
    14      1:yes      1:yes       *1,0 
    15      1:yes      1:yes       *1,0 
    16      1:yes       2:no   +   0,*1 
    17      1:yes      1:yes       *1,0 
    18      1:yes      1:yes       *1,0 
    19      1:yes      1:yes       *1,0 
    20      1:yes      1:yes       *1,0 
    21      1:yes      1:yes       *1,0 
    22      1:yes      1:yes       *1,0 
    23      1:yes      1:yes       *1,0 
    24      1:yes      1:yes       *0.754,0.246 
    25      1:yes      1:yes       *1,0 
    26      1:yes      1:yes       *1,0 
    27      1:yes      1:yes       *0.992,0.008 
    28      1:yes       2:no   +   0.003,*0.997 
    29      1:yes       2:no   +   0.002,*0.998 
    30      1:yes      1:yes       *1,0 
    31      1:yes      1:yes       *0.999,0.001 
    32      1:yes      1:yes       *1,0 
    33      1:yes      1:yes       *0.879,0.121 
    34      1:yes      1:yes       *1,0 
    35      1:yes      1:yes       *1,0 
    36      1:yes      1:yes       *0.992,0.008 
    37      1:yes      1:yes       *1,0 
    38      1:yes      1:yes       *1,0 
    39      1:yes      1:yes       *1,0 
    40      1:yes       2:no   +   0.403,*0.597 
    41      1:yes      1:yes       *1,0 
    42      1:yes      1:yes       *0.937,0.063 
    43      1:yes      1:yes       *1,0 
    44      1:yes      1:yes       *1,0 
    45      1:yes      1:yes       *0.998,0.002 
    46      1:yes      1:yes       *1,0 
    47      1:yes      1:yes       *1,0 
    48      1:yes       2:no   +   0.42,*0.58 
    49      1:yes      1:yes       *0.999,0.001 
    50      1:yes       2:no   +   0.005,*0.995 
    51      1:yes      1:yes       *1,0 
    52      1:yes      1:yes       *1,0 
    53      1:yes      1:yes       *0.963,0.037 
    54      1:yes      1:yes       *1,0 
    55      1:yes      1:yes       *0.937,0.063 
    56      1:yes      1:yes       *1,0 
    57      1:yes      1:yes       *1,0 
    58      1:yes      1:yes       *1,0 
    59      1:yes      1:yes       *1,0 
    60      1:yes      1:yes       *1,0 
    61      1:yes      1:yes       *1,0 
    62      1:yes       2:no   +   0.37,*0.63 
    63       2:no       2:no       0.003,*0.997 
    64       2:no       2:no       0.045,*0.955 
    65       2:no       2:no       0.005,*0.995 
    66       2:no       2:no       0.002,*0.998 
    67       2:no       2:no       0.019,*0.981 
    68       2:no      1:yes   +   *0.982,0.018 
    69       2:no       2:no       0.001,*0.999 
    70       2:no       2:no       0,*1 
    71       2:no       2:no       0.001,*0.999 
    72       2:no      1:yes   +   *0.792,0.208 
    73       2:no       2:no       0,*1 
    74       2:no       2:no       0.002,*0.998 
    75       2:no       2:no       0,*1 
    76       2:no      1:yes   +   *0.879,0.121 
    77       2:no       2:no       0,*1 
    78       2:no       2:no       0,*1 
    79       2:no       2:no       0.003,*0.997 
    80       2:no      1:yes   +   *0.656,0.344 
    81       2:no       2:no       0,*1 
    82       2:no      1:yes   +   *0.857,0.143 
    83       2:no       2:no       0.001,*0.999 
    84       2:no      1:yes   +   *0.998,0.002 
    85       2:no       2:no       0.058,*0.942 
    86       2:no       2:no       0.008,*0.992 
    87       2:no       2:no       0.002,*0.998 
    88       2:no       2:no       0,*1 
    89       2:no       2:no       0,*1 
    90       2:no       2:no       0.003,*0.997 
    91       2:no       2:no       0,*1 
    92       2:no       2:no       0,*1 
    93       2:no      1:yes   +   *0.997,0.003 
    94       2:no       2:no       0.026,*0.974 
    95       2:no       2:no       0,*1 
     1      1:yes       2:no   +   0.326,*0.674 
     2      1:yes      1:yes       *0.982,0.018 
     3      1:yes      1:yes       *0.899,0.101 
     4      1:yes      1:yes       *1,0 
     5      1:yes      1:yes       *0.998,0.002 
     6      1:yes      1:yes       *0.966,0.034 
     7      1:yes      1:yes       *0.994,0.006 
     8      1:yes       2:no   +   0.483,*0.517 
     9      1:yes      1:yes       *0.917,0.083 
    10      1:yes       2:no   +   0.009,*0.991 
    11      1:yes      1:yes       *0.994,0.006 
    12      1:yes      1:yes       *0.992,0.008 
    13      1:yes      1:yes       *0.997,0.003 
    14      1:yes      1:yes       *0.998,0.002 
    15      1:yes      1:yes       *0.998,0.002 
    16      1:yes      1:yes       *0.996,0.004 
    17      1:yes      1:yes       *0.627,0.373 
    18      1:yes      1:yes       *0.992,0.008 
    19      1:yes      1:yes       *0.981,0.019 
    20      1:yes      1:yes       *0.996,0.004 
    21      1:yes       2:no   +   0.476,*0.524 
    22      1:yes      1:yes       *1,0 
    23      1:yes      1:yes       *1,0 
    24      1:yes      1:yes       *0.997,0.003 
    25      1:yes      1:yes       *0.988,0.012 
    26      1:yes      1:yes       *1,0 
    27      1:yes      1:yes       *0.991,0.009 
    28      1:yes       2:no   +   0.401,*0.599 
    29      1:yes      1:yes       *1,0 
    30      1:yes      1:yes       *0.983,0.017 
    31      1:yes      1:yes       *0.969,0.031 
    32      1:yes      1:yes       *0.989,0.011 
    33      1:yes      1:yes       *1,0 
    34      1:yes      1:yes       *0.994,0.006 
    35      1:yes      1:yes       *0.999,0.001 
    36      1:yes      1:yes       *0.993,0.007 
    37      1:yes      1:yes       *0.999,0.001 
    38      1:yes      1:yes       *1,0 
    39      1:yes       2:no   +   0.288,*0.712 
    40      1:yes      1:yes       *0.989,0.011 
    41      1:yes      1:yes       *1,0 
    42      1:yes      1:yes       *1,0 
    43      1:yes      1:yes       *0.987,0.013 
    44      1:yes      1:yes       *0.996,0.004 
    45      1:yes      1:yes       *0.993,0.007 
    46      1:yes      1:yes       *0.989,0.011 
    47      1:yes      1:yes       *0.998,0.002 
    48      1:yes      1:yes       *0.996,0.004 
    49      1:yes      1:yes       *0.981,0.019 
    50      1:yes      1:yes       *0.926,0.074 
    51      1:yes      1:yes       *1,0 
    52      1:yes      1:yes       *1,0 
    53      1:yes      1:yes       *0.997,0.003 
    54      1:yes       2:no   +   0.272,*0.728 
    55      1:yes      1:yes       *0.878,0.122 
    56      1:yes      1:yes       *0.996,0.004 
    57      1:yes      1:yes       *0.999,0.001 
    58      1:yes      1:yes       *0.998,0.002 
    59      1:yes      1:yes       *1,0 
    60      1:yes      1:yes       *0.972,0.028 
    61      1:yes      1:yes       *1,0 
    62      1:yes      1:yes       *1,0 
    63       2:no       2:no       0.002,*0.998 
    64       2:no       2:no       0.248,*0.752 
    65       2:no       2:no       0.305,*0.695 
    66       2:no       2:no       0.024,*0.976 
    67       2:no       2:no       0.007,*0.993 
    68       2:no       2:no       0.162,*0.838 
    69       2:no       2:no       0.223,*0.777 
    70       2:no      1:yes   +   *0.877,0.123 
    71       2:no       2:no       0.007,*0.993 
    72       2:no      1:yes   +   *0.925,0.075 
    73       2:no      1:yes   +   *0.699,0.301 
    74       2:no      1:yes   +   *0.675,0.325 
    75       2:no       2:no       0.009,*0.991 
    76       2:no      1:yes   +   *0.753,0.247 
    77       2:no       2:no       0.012,*0.988 
    78       2:no       2:no       0.09,*0.91 
    79       2:no      1:yes   +   *0.504,0.496 
    80       2:no       2:no       0.021,*0.979 
    81       2:no       2:no       0.004,*0.996 
    82       2:no       2:no       0.435,*0.565 
    83       2:no       2:no       0.013,*0.987 
    84       2:no       2:no       0.009,*0.991 
    85       2:no       2:no       0.071,*0.929 
    86       2:no      1:yes   +   *0.699,0.301 
    87       2:no      1:yes   +   *0.856,0.144 
    88       2:no       2:no       0.008,*0.992 
    89       2:no      1:yes   +   *0.56,0.44 
    90       2:no       2:no       0.384,*0.616 
    91       2:no       2:no       0.022,*0.978 
    92       2:no       2:no       0.003,*0.997 
    93       2:no      1:yes   +   *0.995,0.005 
    94       2:no       2:no       0.03,*0.97 
    95       2:no       2:no       0.03,*0.97 
     1      1:yes      1:yes       *0.999,0.001 
     2      1:yes      1:yes       *0.999,0.001 
     3      1:yes      1:yes       *0.998,0.002 
     4      1:yes      1:yes       *0.991,0.009 
     5      1:yes      1:yes       *0.999,0.001 
     6      1:yes      1:yes       *0.991,0.009 
     7      1:yes       2:no   +   0.391,*0.609 
     8      1:yes      1:yes       *0.907,0.093 
     9      1:yes      1:yes       *0.995,0.005 
    10      1:yes      1:yes       *0.999,0.001 
    11      1:yes      1:yes       *1,0 
    12      1:yes      1:yes       *0.95,0.05 
    13      1:yes      1:yes       *0.665,0.335 
    14      1:yes      1:yes       *1,0 
    15      1:yes      1:yes       *0.993,0.007 
    16      1:yes      1:yes       *1,0 
    17      1:yes       2:no   +   0.014,*0.986 
    18      1:yes      1:yes       *0.994,0.006 
    19      1:yes      1:yes       *0.996,0.004 
    20      1:yes      1:yes       *0.857,0.143 
    21      1:yes      1:yes       *0.999,0.001 
    22      1:yes      1:yes       *0.923,0.077 
    23      1:yes      1:yes       *0.999,0.001 
    24      1:yes       2:no   +   0.35,*0.65 
    25      1:yes       2:no   +   0.133,*0.867 
    26      1:yes      1:yes       *1,0 
    27      1:yes      1:yes       *1,0 
    28      1:yes      1:yes       *0.99,0.01 
    29      1:yes      1:yes       *0.999,0.001 
    30      1:yes      1:yes       *0.937,0.063 
    31      1:yes      1:yes       *0.999,0.001 
    32      1:yes      1:yes       *0.84,0.16 
    33      1:yes      1:yes       *0.999,0.001 
    34      1:yes      1:yes       *0.998,0.002 
    35      1:yes      1:yes       *0.798,0.202 
    36      1:yes      1:yes       *0.508,0.492 
    37      1:yes      1:yes       *0.999,0.001 
    38      1:yes      1:yes       *0.997,0.003 
    39      1:yes      1:yes       *0.993,0.007 
    40      1:yes      1:yes       *0.999,0.001 
    41      1:yes      1:yes       *0.999,0.001 
    42      1:yes      1:yes       *0.998,0.002 
    43      1:yes      1:yes       *0.989,0.011 
    44      1:yes      1:yes       *1,0 
    45      1:yes      1:yes       *1,0 
    46      1:yes      1:yes       *0.702,0.298 
    47      1:yes      1:yes       *1,0 
    48      1:yes      1:yes       *0.997,0.003 
    49      1:yes      1:yes       *0.999,0.001 
    50      1:yes      1:yes       *0.998,0.002 
    51      1:yes      1:yes       *0.999,0.001 
    52      1:yes      1:yes       *0.994,0.006 
    53      1:yes      1:yes       *1,0 
    54      1:yes      1:yes       *0.999,0.001 
    55      1:yes      1:yes       *0.921,0.079 
    56      1:yes      1:yes       *1,0 
    57      1:yes       2:no   +   0.239,*0.761 
    58      1:yes      1:yes       *0.95,0.05 
    59      1:yes      1:yes       *0.992,0.008 
    60      1:yes      1:yes       *0.714,0.286 
    61      1:yes      1:yes       *1,0 
    62      1:yes      1:yes       *1,0 
    63       2:no      1:yes   +   *0.968,0.032 
    64       2:no       2:no       0.008,*0.992 
    65       2:no       2:no       0.015,*0.985 
    66       2:no       2:no       0.028,*0.972 
    67       2:no       2:no       0.022,*0.978 
    68       2:no       2:no       0.095,*0.905 
    69       2:no       2:no       0.457,*0.543 
    70       2:no       2:no       0.06,*0.94 
    71       2:no       2:no       0.057,*0.943 
    72       2:no       2:no       0.002,*0.998 
    73       2:no       2:no       0.006,*0.994 
    74       2:no      1:yes   +   *0.949,0.051 
    75       2:no       2:no       0.023,*0.977 
    76       2:no       2:no       0.037,*0.963 
    77       2:no       2:no       0.221,*0.779 
    78       2:no       2:no       0.006,*0.994 
    79       2:no       2:no       0.078,*0.922 
    80       2:no      1:yes   +   *0.834,0.166 
    81       2:no      1:yes   +   *0.654,0.346 
    82       2:no       2:no       0.129,*0.871 
    83       2:no       2:no       0.004,*0.996 
    84       2:no       2:no       0.007,*0.993 
    85       2:no      1:yes   +   *0.658,0.342 
    86       2:no       2:no       0.003,*0.997 
    87       2:no       2:no       0.008,*0.992 
    88       2:no       2:no       0.024,*0.976 
    89       2:no       2:no       0.03,*0.97 
    90       2:no       2:no       0.009,*0.991 
    91       2:no      1:yes   +   *0.548,0.452 
    92       2:no       2:no       0.007,*0.993 
    93       2:no       2:no       0.02,*0.98 
    94       2:no       2:no       0.031,*0.969 
    95       2:no       2:no       0.016,*0.984 

========== Summary ==========

Correctly Classified Instances         804               84.1004 %
Incorrectly Classified Instances       152               15.8996 %
Kappa statistic                          0.6483
Mean absolute error                      0.1678
Root mean squared error                  0.3502
Relative absolute error                 37.0477 %
Root relative squared error             73.6047 %
Total Number of Instances              956     

=== Detailed Accuracy By Class ===

               TP Rate   FP Rate   Precision   Recall  F-Measure   ROC Area  Class
                 0.88      0.233      0.877     0.88      0.879      0.919    yes
                 0.767     0.12       0.772     0.767     0.77       0.919    no
Weighted Avg.    0.841     0.194      0.841     0.841     0.841      0.919

=== Confusion Matrix ===

   a   b   <-- classified as
 550  75 |   a = yes
  77 254 |   b = no
