# Supplementary material for: Prediction and Prioritization of Rare Oncogenic Mutations in the Cancer Kinome Using Novel Features and Multiple Classifiers
Source: PLoS Comput Biol. 2014 Apr 17;10(4):e1003545. doi: 10.1371/journal.pcbi.1003545 (PMC3990476; doi:10.1371/journal.pcbi.1003545)
Supplement: Dataset S1 — Detailed experiment records and results. Complete data sets, outputs and log files for all computational experiments. These files can be loaded in Weka [26] to reproduce the results presented in this paper. (ZIP) [file pcbi.1003545.s001.zip › 20121222_153036/Classified/weka.classifiers.rules.DTNB-CrossValidation-20121222_153117.txt]

========== Data Summary ==========
Relation Name:  Analysis_Disease-weka.filters.unsupervised.attribute.Remove-R1,9,10,13,16,17,18,20,21,23,24,25,26,27
Num Instances:  956
Num Attributes: 18

     Name                      Type  Nom  Int Real     Missing      Unique  Dist
   1 Amino_Acid_WT              Nom 100%   0%   0%     0 /  0%     0 /  0%    20 
   2 Amino_Acid_MT              Nom 100%   0%   0%     0 /  0%     0 /  0%    20 
   3 Conservation_Consensus_Al  Num   0%   0%  74%   248 / 26%    58 /  6%   223 
   4 Conservation_Wild_AllKina  Num   0%   0%  83%   158 / 17%   599 / 63%   663 
   5 Conservation_Consensus_Fa  Num   0%  17%  56%   256 / 27%    92 / 10%   155 
   6 Conservation_Consensus_Gr  Num   0%   0%  72%   264 / 28%   197 / 21%   326 
   7 Blosum62                   Num   0% 100%   0%     0 /  0%     1 /  0%     8 
   8 Modification               Nom 100%   0%   0%     0 /  0%     0 /  0%     2 
   9 Is_Pk_Domain               Nom 100%   0%   0%     0 /  0%     0 /  0%     1 
  10 Binding_Site               Nom 100%   0%   0%     0 /  0%     0 /  0%     1 
  11 Side_Chain_Polarity_MT     Nom 100%   0%   0%     0 /  0%     0 /  0%     2 
  12 Avg_Mass_MT                Num   0%   0% 100%     0 /  0%     0 /  0%    19 
  13 Side_Chain_Polarity_WT     Nom 100%   0%   0%     0 /  0%     0 /  0%     2 
  14 Van_der_Waals_Volume_WT    Num   0% 100%   0%     0 /  0%     0 /  0%    17 
  15 Protein_Family             Nom 100%   0%   0%     0 /  0%    16 /  2%    82 
  16 Protein_Group              Nom 100%   0%   0%     0 /  0%     0 /  0%     9 
  17 Sub_domain                 Nom 100%   0%   0%     0 /  0%     0 /  0%    19 
  18 Disease                    Nom 100%   0%   0%     0 /  0%     0 /  0%     2 

========== Cross Validation Result ==========
 inst#     actual  predicted error distribution
     1      1:yes      1:yes       *0.538,0.462 
     2      1:yes      1:yes       *0.991,0.009 
     3      1:yes      1:yes       *0.867,0.133 
     4      1:yes      1:yes       *0.96,0.04 
     5      1:yes      1:yes       *0.538,0.462 
     6      1:yes      1:yes       *0.824,0.176 
     7      1:yes      1:yes       *0.778,0.222 
     8      1:yes      1:yes       *0.993,0.007 
     9      1:yes       2:no   +   0.344,*0.656 
    10      1:yes      1:yes       *0.986,0.014 
    11      1:yes      1:yes       *0.975,0.025 
    12      1:yes      1:yes       *0.963,0.037 
    13      1:yes      1:yes       *0.993,0.007 
    14      1:yes      1:yes       *0.778,0.222 
    15      1:yes       2:no   +   0.368,*0.632 
    16      1:yes      1:yes       *0.983,0.017 
    17      1:yes      1:yes       *0.981,0.019 
    18      1:yes       2:no   +   0.344,*0.656 
    19      1:yes      1:yes       *0.962,0.038 
    20      1:yes      1:yes       *0.824,0.176 
    21      1:yes      1:yes       *0.991,0.009 
    22      1:yes      1:yes       *0.983,0.017 
    23      1:yes      1:yes       *0.824,0.176 
    24      1:yes      1:yes       *0.867,0.133 
    25      1:yes      1:yes       *0.993,0.007 
    26      1:yes      1:yes       *0.96,0.04 
    27      1:yes      1:yes       *0.636,0.364 
    28      1:yes      1:yes       *0.98,0.02 
    29      1:yes      1:yes       *0.986,0.014 
    30      1:yes      1:yes       *0.993,0.007 
    31      1:yes      1:yes       *0.991,0.009 
    32      1:yes      1:yes       *0.991,0.009 
    33      1:yes      1:yes       *0.983,0.017 
    34      1:yes       2:no   +   0.233,*0.767 
    35      1:yes      1:yes       *0.538,0.462 
    36      1:yes      1:yes       *0.963,0.037 
    37      1:yes      1:yes       *0.731,0.269 
    38      1:yes      1:yes       *0.538,0.462 
    39      1:yes      1:yes       *0.993,0.007 
    40      1:yes      1:yes       *0.99,0.01 
    41      1:yes      1:yes       *0.98,0.02 
    42      1:yes      1:yes       *0.647,0.353 
    43      1:yes      1:yes       *0.7,0.3 
    44      1:yes      1:yes       *0.962,0.038 
    45      1:yes      1:yes       *0.795,0.205 
    46      1:yes      1:yes       *0.867,0.133 
    47      1:yes      1:yes       *0.993,0.007 
    48      1:yes      1:yes       *0.986,0.014 
    49      1:yes      1:yes       *0.98,0.02 
    50      1:yes      1:yes       *0.65,0.35 
    51      1:yes      1:yes       *0.993,0.007 
    52      1:yes      1:yes       *0.775,0.225 
    53      1:yes      1:yes       *0.795,0.205 
    54      1:yes      1:yes       *0.867,0.133 
    55      1:yes      1:yes       *0.647,0.353 
    56      1:yes      1:yes       *0.995,0.005 
    57      1:yes      1:yes       *0.953,0.047 
    58      1:yes      1:yes       *0.986,0.014 
    59      1:yes      1:yes       *0.991,0.009 
    60      1:yes      1:yes       *0.986,0.014 
    61      1:yes      1:yes       *0.986,0.014 
    62      1:yes      1:yes       *0.778,0.222 
    63      1:yes      1:yes       *0.832,0.168 
    64       2:no       2:no       0.143,*0.857 
    65       2:no      1:yes   +   *0.538,0.462 
    66       2:no       2:no       0.115,*0.885 
    67       2:no       2:no       0.15,*0.85 
    68       2:no       2:no       0.059,*0.941 
    69       2:no       2:no       0.037,*0.963 
    70       2:no       2:no       0.041,*0.959 
    71       2:no       2:no       0.344,*0.656 
    72       2:no       2:no       0.344,*0.656 
    73       2:no       2:no       0.059,*0.941 
    74       2:no      1:yes   +   *0.538,0.462 
    75       2:no      1:yes   +   *0.65,0.35 
    76       2:no       2:no       0.189,*0.811 
    77       2:no       2:no       0.041,*0.959 
    78       2:no       2:no       0.041,*0.959 
    79       2:no       2:no       0.437,*0.563 
    80       2:no       2:no       0.115,*0.885 
    81       2:no       2:no       0.233,*0.767 
    82       2:no       2:no       0.473,*0.527 
    83       2:no       2:no       0.059,*0.941 
    84       2:no       2:no       0.064,*0.936 
    85       2:no       2:no       0.037,*0.963 
    86       2:no       2:no       0.344,*0.656 
    87       2:no       2:no       0.437,*0.563 
    88       2:no       2:no       0.226,*0.774 
    89       2:no       2:no       0.037,*0.963 
    90       2:no       2:no       0.059,*0.941 
    91       2:no       2:no       0.218,*0.782 
    92       2:no       2:no       0.226,*0.774 
    93       2:no       2:no       0.226,*0.774 
    94       2:no       2:no       0.115,*0.885 
    95       2:no       2:no       0.02,*0.98 
    96       2:no       2:no       0.437,*0.563 
     1      1:yes      1:yes       *0.978,0.022 
     2      1:yes      1:yes       *0.997,0.003 
     3      1:yes      1:yes       *0.744,0.256 
     4      1:yes      1:yes       *0.992,0.008 
     5      1:yes      1:yes       *0.958,0.042 
     6      1:yes      1:yes       *0.992,0.008 
     7      1:yes      1:yes       *0.668,0.332 
     8      1:yes      1:yes       *0.766,0.234 
     9      1:yes      1:yes       *0.99,0.01 
    10      1:yes       2:no   +   0.434,*0.566 
    11      1:yes      1:yes       *0.946,0.054 
    12      1:yes      1:yes       *0.978,0.022 
    13      1:yes      1:yes       *0.978,0.022 
    14      1:yes      1:yes       *0.971,0.029 
    15      1:yes      1:yes       *0.971,0.029 
    16      1:yes      1:yes       *0.62,0.38 
    17      1:yes      1:yes       *0.971,0.029 
    18      1:yes      1:yes       *0.521,0.479 
    19      1:yes      1:yes       *0.977,0.023 
    20      1:yes      1:yes       *0.607,0.393 
    21      1:yes      1:yes       *0.992,0.008 
    22      1:yes      1:yes       *0.986,0.014 
    23      1:yes      1:yes       *0.731,0.269 
    24      1:yes      1:yes       *0.992,0.008 
    25      1:yes      1:yes       *0.766,0.234 
    26      1:yes      1:yes       *0.958,0.042 
    27      1:yes       2:no   +   0.405,*0.595 
    28      1:yes      1:yes       *0.62,0.38 
    29      1:yes       2:no   +   0.206,*0.794 
    30      1:yes      1:yes       *0.884,0.116 
    31      1:yes       2:no   +   0.446,*0.554 
    32      1:yes      1:yes       *0.731,0.269 
    33      1:yes       2:no   +   0.068,*0.932 
    34      1:yes      1:yes       *0.99,0.01 
    35      1:yes      1:yes       *0.978,0.022 
    36      1:yes      1:yes       *0.784,0.216 
    37      1:yes      1:yes       *0.958,0.042 
    38      1:yes      1:yes       *0.982,0.018 
    39      1:yes      1:yes       *0.744,0.256 
    40      1:yes      1:yes       *0.792,0.208 
    41      1:yes      1:yes       *0.784,0.216 
    42      1:yes      1:yes       *0.992,0.008 
    43      1:yes      1:yes       *0.993,0.007 
    44      1:yes      1:yes       *0.99,0.01 
    45      1:yes      1:yes       *0.992,0.008 
    46      1:yes      1:yes       *0.802,0.198 
    47      1:yes      1:yes       *0.992,0.008 
    48      1:yes       2:no   +   0.405,*0.595 
    49      1:yes      1:yes       *0.718,0.282 
    50      1:yes      1:yes       *0.978,0.022 
    51      1:yes      1:yes       *0.995,0.005 
    52      1:yes      1:yes       *0.978,0.022 
    53      1:yes      1:yes       *0.978,0.022 
    54      1:yes      1:yes       *0.978,0.022 
    55      1:yes      1:yes       *0.669,0.331 
    56      1:yes      1:yes       *0.594,0.406 
    57      1:yes      1:yes       *0.62,0.38 
    58      1:yes      1:yes       *0.986,0.014 
    59      1:yes      1:yes       *0.978,0.022 
    60      1:yes      1:yes       *0.992,0.008 
    61      1:yes      1:yes       *0.99,0.01 
    62      1:yes      1:yes       *0.99,0.01 
    63      1:yes      1:yes       *0.731,0.269 
    64       2:no       2:no       0.331,*0.669 
    65       2:no       2:no       0.04,*0.96 
    66       2:no       2:no       0.053,*0.947 
    67       2:no       2:no       0.214,*0.786 
    68       2:no       2:no       0.053,*0.947 
    69       2:no      1:yes   +   *0.702,0.298 
    70       2:no       2:no       0.206,*0.794 
    71       2:no      1:yes   +   *0.572,0.428 
    72       2:no      1:yes   +   *0.521,0.479 
    73       2:no      1:yes   +   *0.521,0.479 
    74       2:no       2:no       0.04,*0.96 
    75       2:no       2:no       0.206,*0.794 
    76       2:no       2:no       0.034,*0.966 
    77       2:no      1:yes   +   *0.884,0.116 
    78       2:no       2:no       0.04,*0.96 
    79       2:no      1:yes   +   *0.744,0.256 
    80       2:no       2:no       0.201,*0.799 
    81       2:no       2:no       0.237,*0.763 
    82       2:no       2:no       0.352,*0.648 
    83       2:no       2:no       0.352,*0.648 
    84       2:no       2:no       0.135,*0.865 
    85       2:no      1:yes   +   *0.946,0.054 
    86       2:no       2:no       0.201,*0.799 
    87       2:no       2:no       0.206,*0.794 
    88       2:no       2:no       0.331,*0.669 
    89       2:no       2:no       0.068,*0.932 
    90       2:no       2:no       0.135,*0.865 
    91       2:no       2:no       0.352,*0.648 
    92       2:no      1:yes   +   *0.521,0.479 
    93       2:no       2:no       0.034,*0.966 
    94       2:no       2:no       0.04,*0.96 
    95       2:no       2:no       0.034,*0.966 
    96       2:no      1:yes   +   *0.685,0.315 
     1      1:yes      1:yes       *0.99,0.01 
     2      1:yes      1:yes       *0.99,0.01 
     3      1:yes      1:yes       *0.602,0.398 
     4      1:yes      1:yes       *0.984,0.016 
     5      1:yes      1:yes       *0.995,0.005 
     6      1:yes      1:yes       *0.618,0.382 
     7      1:yes       2:no   +   0.301,*0.699 
     8      1:yes      1:yes       *0.618,0.382 
     9      1:yes      1:yes       *0.991,0.009 
    10      1:yes      1:yes       *0.981,0.019 
    11      1:yes      1:yes       *0.992,0.008 
    12      1:yes      1:yes       *0.752,0.248 
    13      1:yes      1:yes       *0.976,0.024 
    14      1:yes      1:yes       *0.991,0.009 
    15      1:yes      1:yes       *0.991,0.009 
    16      1:yes       2:no   +   0.264,*0.736 
    17      1:yes      1:yes       *0.984,0.016 
    18      1:yes      1:yes       *0.99,0.01 
    19      1:yes      1:yes       *0.969,0.031 
    20      1:yes      1:yes       *0.991,0.009 
    21      1:yes      1:yes       *0.519,0.481 
    22      1:yes      1:yes       *0.995,0.005 
    23      1:yes      1:yes       *0.519,0.481 
    24      1:yes      1:yes       *0.99,0.01 
    25      1:yes      1:yes       *0.972,0.028 
    26      1:yes      1:yes       *0.991,0.009 
    27      1:yes      1:yes       *0.798,0.202 
    28      1:yes       2:no   +   0.339,*0.661 
    29      1:yes      1:yes       *0.991,0.009 
    30      1:yes       2:no   +   0.442,*0.558 
    31      1:yes      1:yes       *0.753,0.247 
    32      1:yes      1:yes       *0.534,0.466 
    33      1:yes      1:yes       *0.991,0.009 
    34      1:yes      1:yes       *0.981,0.019 
    35      1:yes      1:yes       *0.851,0.149 
    36      1:yes      1:yes       *0.981,0.019 
    37      1:yes      1:yes       *0.976,0.024 
    38      1:yes      1:yes       *0.851,0.149 
    39      1:yes      1:yes       *0.977,0.023 
    40      1:yes      1:yes       *0.99,0.01 
    41      1:yes       2:no   +   0.301,*0.699 
    42      1:yes      1:yes       *0.991,0.009 
    43      1:yes      1:yes       *0.972,0.028 
    44      1:yes      1:yes       *0.619,0.381 
    45      1:yes      1:yes       *0.752,0.248 
    46      1:yes      1:yes       *0.991,0.009 
    47      1:yes      1:yes       *0.991,0.009 
    48      1:yes      1:yes       *0.961,0.039 
    49      1:yes      1:yes       *0.994,0.006 
    50      1:yes      1:yes       *0.976,0.024 
    51      1:yes      1:yes       *0.851,0.149 
    52      1:yes      1:yes       *0.984,0.016 
    53      1:yes      1:yes       *0.683,0.317 
    54      1:yes      1:yes       *0.99,0.01 
    55      1:yes      1:yes       *0.991,0.009 
    56      1:yes      1:yes       *0.991,0.009 
    57      1:yes      1:yes       *0.89,0.11 
    58      1:yes      1:yes       *0.984,0.016 
    59      1:yes      1:yes       *0.991,0.009 
    60      1:yes      1:yes       *0.948,0.052 
    61      1:yes      1:yes       *0.99,0.01 
    62      1:yes      1:yes       *0.89,0.11 
    63      1:yes      1:yes       *0.851,0.149 
    64       2:no       2:no       0.107,*0.893 
    65       2:no      1:yes   +   *0.683,0.317 
    66       2:no       2:no       0.35,*0.65 
    67       2:no       2:no       0.264,*0.736 
    68       2:no      1:yes   +   *0.691,0.309 
    69       2:no       2:no       0.107,*0.893 
    70       2:no       2:no       0.107,*0.893 
    71       2:no       2:no       0.035,*0.965 
    72       2:no       2:no       0.038,*0.962 
    73       2:no       2:no       0.035,*0.965 
    74       2:no       2:no       0.264,*0.736 
    75       2:no       2:no       0.339,*0.661 
    76       2:no       2:no       0.264,*0.736 
    77       2:no      1:yes   +   *0.753,0.247 
    78       2:no       2:no       0.199,*0.801 
    79       2:no      1:yes   +   *0.907,0.093 
    80       2:no       2:no       0.339,*0.661 
    81       2:no       2:no       0.038,*0.962 
    82       2:no       2:no       0.396,*0.604 
    83       2:no       2:no       0.057,*0.943 
    84       2:no       2:no       0.199,*0.801 
    85       2:no       2:no       0.035,*0.965 
    86       2:no       2:no       0.264,*0.736 
    87       2:no       2:no       0.264,*0.736 
    88       2:no       2:no       0.264,*0.736 
    89       2:no       2:no       0.057,*0.943 
    90       2:no       2:no       0.057,*0.943 
    91       2:no       2:no       0.057,*0.943 
    92       2:no       2:no       0.038,*0.962 
    93       2:no       2:no       0.107,*0.893 
    94       2:no       2:no       0.057,*0.943 
    95       2:no       2:no       0.339,*0.661 
    96       2:no       2:no       0.035,*0.965 
     1      1:yes      1:yes       *0.992,0.008 
     2      1:yes      1:yes       *0.684,0.316 
     3      1:yes      1:yes       *0.99,0.01 
     4      1:yes      1:yes       *0.876,0.124 
     5      1:yes      1:yes       *0.997,0.003 
     6      1:yes      1:yes       *0.985,0.015 
     7      1:yes      1:yes       *0.837,0.163 
     8      1:yes       2:no   +   0.072,*0.928 
     9      1:yes      1:yes       *0.976,0.024 
    10      1:yes      1:yes       *0.583,0.417 
    11      1:yes      1:yes       *0.864,0.136 
    12      1:yes      1:yes       *0.976,0.024 
    13      1:yes      1:yes       *0.948,0.052 
    14      1:yes      1:yes       *0.992,0.008 
    15      1:yes      1:yes       *0.996,0.004 
    16      1:yes      1:yes       *0.99,0.01 
    17      1:yes      1:yes       *0.607,0.393 
    18      1:yes      1:yes       *0.972,0.028 
    19      1:yes      1:yes       *0.52,0.48 
    20      1:yes      1:yes       *0.992,0.008 
    21      1:yes      1:yes       *0.607,0.393 
    22      1:yes      1:yes       *0.988,0.012 
    23      1:yes      1:yes       *0.619,0.381 
    24      1:yes      1:yes       *0.998,0.002 
    25      1:yes      1:yes       *0.992,0.008 
    26      1:yes      1:yes       *0.99,0.01 
    27      1:yes      1:yes       *0.994,0.006 
    28      1:yes      1:yes       *0.876,0.124 
    29      1:yes      1:yes       *0.981,0.019 
    30      1:yes      1:yes       *0.979,0.021 
    31      1:yes      1:yes       *0.992,0.008 
    32      1:yes      1:yes       *0.96,0.04 
    33      1:yes      1:yes       *0.697,0.303 
    34      1:yes      1:yes       *0.99,0.01 
    35      1:yes      1:yes       *0.52,0.48 
    36      1:yes      1:yes       *0.992,0.008 
    37      1:yes      1:yes       *0.897,0.103 
    38      1:yes       2:no   +   0.33,*0.67 
    39      1:yes      1:yes       *0.99,0.01 
    40      1:yes      1:yes       *0.864,0.136 
    41      1:yes      1:yes       *0.993,0.007 
    42      1:yes      1:yes       *0.771,0.229 
    43      1:yes       2:no   +   0.448,*0.552 
    44      1:yes      1:yes       *0.962,0.038 
    45      1:yes      1:yes       *0.972,0.028 
    46      1:yes      1:yes       *0.876,0.124 
    47      1:yes       2:no   +   0.285,*0.715 
    48      1:yes      1:yes       *0.985,0.015 
    49      1:yes      1:yes       *0.502,0.498 
    50      1:yes      1:yes       *0.96,0.04 
    51      1:yes       2:no   +   0.301,*0.699 
    52      1:yes      1:yes       *0.633,0.367 
    53      1:yes      1:yes       *0.962,0.038 
    54      1:yes      1:yes       *0.985,0.015 
    55      1:yes      1:yes       *0.988,0.012 
    56      1:yes      1:yes       *0.791,0.209 
    57      1:yes       2:no   +   0.265,*0.735 
    58      1:yes      1:yes       *0.99,0.01 
    59      1:yes      1:yes       *0.99,0.01 
    60      1:yes      1:yes       *0.981,0.019 
    61      1:yes      1:yes       *0.993,0.007 
    62      1:yes      1:yes       *0.789,0.211 
    63      1:yes      1:yes       *0.979,0.021 
    64       2:no       2:no       0.037,*0.963 
    65       2:no       2:no       0.042,*0.958 
    66       2:no      1:yes   +   *0.791,0.209 
    67       2:no      1:yes   +   *0.765,0.235 
    68       2:no       2:no       0.02,*0.98 
    69       2:no       2:no       0.256,*0.744 
    70       2:no      1:yes   +   *0.684,0.316 
    71       2:no       2:no       0.022,*0.978 
    72       2:no       2:no       0.428,*0.572 
    73       2:no       2:no       0.054,*0.946 
    74       2:no       2:no       0.042,*0.958 
    75       2:no      1:yes   +   *0.52,0.48 
    76       2:no       2:no       0.054,*0.946 
    77       2:no      1:yes   +   *0.619,0.381 
    78       2:no       2:no       0.134,*0.866 
    79       2:no       2:no       0.037,*0.963 
    80       2:no       2:no       0.178,*0.822 
    81       2:no       2:no       0.054,*0.946 
    82       2:no       2:no       0.188,*0.812 
    83       2:no       2:no       0.037,*0.963 
    84       2:no       2:no       0.037,*0.963 
    85       2:no       2:no       0.33,*0.67 
    86       2:no       2:no       0.101,*0.899 
    87       2:no       2:no       0.126,*0.874 
    88       2:no       2:no       0.037,*0.963 
    89       2:no      1:yes   +   *0.52,0.48 
    90       2:no       2:no       0.256,*0.744 
    91       2:no       2:no       0.101,*0.899 
    92       2:no       2:no       0.072,*0.928 
    93       2:no       2:no       0.042,*0.958 
    94       2:no       2:no       0.265,*0.735 
    95       2:no      1:yes   +   *0.867,0.133 
    96       2:no       2:no       0.33,*0.67 
     1      1:yes      1:yes       *0.891,0.109 
     2      1:yes      1:yes       *0.763,0.237 
     3      1:yes      1:yes       *0.958,0.042 
     4      1:yes      1:yes       *0.858,0.142 
     5      1:yes      1:yes       *0.989,0.011 
     6      1:yes      1:yes       *0.813,0.187 
     7      1:yes      1:yes       *0.958,0.042 
     8      1:yes      1:yes       *0.62,0.38 
     9      1:yes      1:yes       *0.997,0.003 
    10      1:yes      1:yes       *0.994,0.006 
    11      1:yes      1:yes       *0.813,0.187 
    12      1:yes      1:yes       *0.989,0.011 
    13      1:yes      1:yes       *0.989,0.011 
    14      1:yes      1:yes       *0.989,0.011 
    15      1:yes       2:no   +   0.283,*0.717 
    16      1:yes      1:yes       *0.973,0.027 
    17      1:yes      1:yes       *0.977,0.023 
    18      1:yes      1:yes       *0.989,0.011 
    19      1:yes      1:yes       *0.765,0.235 
    20      1:yes      1:yes       *0.792,0.208 
    21      1:yes      1:yes       *0.858,0.142 
    22      1:yes      1:yes       *0.997,0.003 
    23      1:yes      1:yes       *0.666,0.334 
    24      1:yes       2:no   +   0.029,*0.971 
    25      1:yes      1:yes       *0.521,0.479 
    26      1:yes      1:yes       *0.997,0.003 
    27      1:yes      1:yes       *0.765,0.235 
    28      1:yes      1:yes       *0.765,0.235 
    29      1:yes      1:yes       *0.997,0.003 
    30      1:yes      1:yes       *0.989,0.011 
    31      1:yes      1:yes       *0.765,0.235 
    32      1:yes       2:no   +   0.283,*0.717 
    33      1:yes      1:yes       *0.872,0.128 
    34      1:yes      1:yes       *0.992,0.008 
    35      1:yes      1:yes       *0.725,0.275 
    36      1:yes      1:yes       *0.521,0.479 
    37      1:yes      1:yes       *0.979,0.021 
    38      1:yes      1:yes       *0.992,0.008 
    39      1:yes      1:yes       *0.858,0.142 
    40      1:yes      1:yes       *0.997,0.003 
    41      1:yes      1:yes       *0.989,0.011 
    42      1:yes      1:yes       *0.993,0.007 
    43      1:yes      1:yes       *0.937,0.063 
    44      1:yes      1:yes       *0.992,0.008 
    45      1:yes      1:yes       *0.989,0.011 
    46      1:yes      1:yes       *0.521,0.479 
    47      1:yes      1:yes       *0.986,0.014 
    48      1:yes      1:yes       *0.989,0.011 
    49      1:yes      1:yes       *0.981,0.019 
    50      1:yes      1:yes       *0.958,0.042 
    51      1:yes      1:yes       *0.891,0.109 
    52      1:yes       2:no   +   0.283,*0.717 
    53      1:yes      1:yes       *0.989,0.011 
    54      1:yes      1:yes       *0.792,0.208 
    55      1:yes      1:yes       *0.763,0.237 
    56      1:yes      1:yes       *0.977,0.023 
    57      1:yes      1:yes       *0.964,0.036 
    58      1:yes      1:yes       *0.989,0.011 
    59      1:yes      1:yes       *0.992,0.008 
    60      1:yes      1:yes       *0.985,0.015 
    61      1:yes      1:yes       *0.725,0.275 
    62      1:yes      1:yes       *0.992,0.008 
    63      1:yes      1:yes       *0.992,0.008 
    64       2:no       2:no       0.352,*0.648 
    65       2:no       2:no       0.266,*0.734 
    66       2:no       2:no       0.029,*0.971 
    67       2:no      1:yes   +   *0.792,0.208 
    68       2:no       2:no       0.029,*0.971 
    69       2:no      1:yes   +   *0.788,0.212 
    70       2:no       2:no       0.134,*0.866 
    71       2:no       2:no       0.04,*0.96 
    72       2:no       2:no       0.101,*0.899 
    73       2:no       2:no       0.04,*0.96 
    74       2:no      1:yes   +   *0.554,0.446 
    75       2:no       2:no       0.283,*0.717 
    76       2:no       2:no       0.029,*0.971 
    77       2:no      1:yes   +   *0.521,0.479 
    78       2:no       2:no       0.033,*0.967 
    79       2:no      1:yes   +   *0.521,0.479 
    80       2:no       2:no       0.029,*0.971 
    81       2:no      1:yes   +   *0.765,0.235 
    82       2:no       2:no       0.033,*0.967 
    83       2:no       2:no       0.224,*0.776 
    84       2:no      1:yes   +   *0.644,0.356 
    85       2:no       2:no       0.266,*0.734 
    86       2:no       2:no       0.266,*0.734 
    87       2:no       2:no       0.143,*0.857 
    88       2:no       2:no       0.364,*0.636 
    89       2:no       2:no       0.449,*0.551 
    90       2:no      1:yes   +   *0.514,0.486 
    91       2:no       2:no       0.04,*0.96 
    92       2:no       2:no       0.101,*0.899 
    93       2:no      1:yes   +   *0.813,0.187 
    94       2:no       2:no       0.174,*0.826 
    95       2:no       2:no       0.029,*0.971 
    96       2:no       2:no       0.04,*0.96 
     1      1:yes       2:no   +   0.35,*0.65 
     2      1:yes      1:yes       *0.981,0.019 
     3      1:yes      1:yes       *0.992,0.008 
     4      1:yes      1:yes       *0.985,0.015 
     5      1:yes      1:yes       *0.992,0.008 
     6      1:yes      1:yes       *0.959,0.041 
     7      1:yes      1:yes       *0.972,0.028 
     8      1:yes      1:yes       *0.683,0.317 
     9      1:yes      1:yes       *0.925,0.075 
    10      1:yes       2:no   +   0.119,*0.881 
    11      1:yes      1:yes       *0.985,0.015 
    12      1:yes      1:yes       *0.992,0.008 
    13      1:yes      1:yes       *0.863,0.137 
    14      1:yes       2:no   +   0.487,*0.513 
    15      1:yes      1:yes       *0.764,0.236 
    16      1:yes      1:yes       *0.733,0.267 
    17      1:yes      1:yes       *0.962,0.038 
    18      1:yes      1:yes       *0.992,0.008 
    19      1:yes      1:yes       *0.975,0.025 
    20      1:yes      1:yes       *0.956,0.044 
    21      1:yes      1:yes       *0.985,0.015 
    22      1:yes       2:no   +   0.46,*0.54 
    23      1:yes      1:yes       *0.946,0.054 
    24      1:yes      1:yes       *0.985,0.015 
    25      1:yes      1:yes       *0.532,0.468 
    26      1:yes      1:yes       *0.992,0.008 
    27      1:yes       2:no   +   0.319,*0.681 
    28      1:yes      1:yes       *0.99,0.01 
    29      1:yes      1:yes       *0.518,0.482 
    30      1:yes      1:yes       *0.798,0.202 
    31      1:yes      1:yes       *0.976,0.024 
    32      1:yes      1:yes       *0.863,0.137 
    33      1:yes      1:yes       *0.981,0.019 
    34      1:yes      1:yes       *0.642,0.358 
    35      1:yes      1:yes       *0.99,0.01 
    36      1:yes      1:yes       *0.863,0.137 
    37      1:yes      1:yes       *0.812,0.188 
    38      1:yes      1:yes       *0.981,0.019 
    39      1:yes      1:yes       *0.683,0.317 
    40      1:yes      1:yes       *0.99,0.01 
    41      1:yes      1:yes       *0.992,0.008 
    42      1:yes      1:yes       *0.99,0.01 
    43      1:yes      1:yes       *0.98,0.02 
    44      1:yes      1:yes       *0.946,0.054 
    45      1:yes      1:yes       *0.518,0.482 
    46      1:yes      1:yes       *0.99,0.01 
    47      1:yes      1:yes       *0.812,0.188 
    48      1:yes      1:yes       *0.589,0.411 
    49      1:yes      1:yes       *0.971,0.029 
    50      1:yes      1:yes       *0.892,0.108 
    51      1:yes      1:yes       *0.764,0.236 
    52      1:yes      1:yes       *0.976,0.024 
    53      1:yes      1:yes       *0.992,0.008 
    54      1:yes      1:yes       *0.963,0.037 
    55      1:yes      1:yes       *0.518,0.482 
    56      1:yes      1:yes       *0.976,0.024 
    57      1:yes      1:yes       *0.683,0.317 
    58      1:yes      1:yes       *0.985,0.015 
    59      1:yes      1:yes       *0.642,0.358 
    60      1:yes      1:yes       *0.988,0.012 
    61      1:yes      1:yes       *0.992,0.008 
    62      1:yes      1:yes       *0.683,0.317 
    63       2:no       2:no       0.274,*0.726 
    64       2:no       2:no       0.388,*0.612 
    65       2:no       2:no       0.107,*0.893 
    66       2:no       2:no       0.032,*0.968 
    67       2:no      1:yes   +   *0.642,0.358 
    68       2:no       2:no       0.274,*0.726 
    69       2:no       2:no       0.199,*0.801 
    70       2:no       2:no       0.058,*0.942 
    71       2:no       2:no       0.058,*0.942 
    72       2:no       2:no       0.038,*0.962 
    73       2:no       2:no       0.058,*0.942 
    74       2:no       2:no       0.274,*0.726 
    75       2:no       2:no       0.199,*0.801 
    76       2:no       2:no       0.142,*0.858 
    77       2:no       2:no       0.132,*0.868 
    78       2:no       2:no       0.319,*0.681 
    79       2:no      1:yes   +   *0.589,0.411 
    80       2:no       2:no       0.274,*0.726 
    81       2:no       2:no       0.177,*0.823 
    82       2:no       2:no       0.107,*0.893 
    83       2:no      1:yes   +   *0.896,0.104 
    84       2:no       2:no       0.107,*0.893 
    85       2:no       2:no       0.058,*0.942 
    86       2:no       2:no       0.363,*0.637 
    87       2:no       2:no       0.107,*0.893 
    88       2:no       2:no       0.058,*0.942 
    89       2:no      1:yes   +   *0.631,0.369 
    90       2:no      1:yes   +   *0.589,0.411 
    91       2:no      1:yes   +   *0.518,0.482 
    92       2:no      1:yes   +   *0.589,0.411 
    93       2:no       2:no       0.35,*0.65 
    94       2:no       2:no       0.075,*0.925 
    95       2:no       2:no       0.038,*0.962 
    96       2:no       2:no       0.058,*0.942 
     1      1:yes      1:yes       *0.967,0.033 
     2      1:yes      1:yes       *0.704,0.296 
     3      1:yes      1:yes       *0.996,0.004 
     4      1:yes      1:yes       *0.877,0.123 
     5      1:yes      1:yes       *0.993,0.007 
     6      1:yes      1:yes       *0.877,0.123 
     7      1:yes      1:yes       *0.704,0.296 
     8      1:yes      1:yes       *0.517,0.483 
     9      1:yes      1:yes       *0.543,0.457 
    10      1:yes      1:yes       *0.883,0.117 
    11      1:yes      1:yes       *0.654,0.346 
    12      1:yes      1:yes       *0.781,0.219 
    13      1:yes      1:yes       *0.641,0.359 
    14      1:yes      1:yes       *0.983,0.017 
    15      1:yes      1:yes       *0.641,0.359 
    16      1:yes      1:yes       *0.965,0.035 
    17      1:yes      1:yes       *0.969,0.031 
    18      1:yes      1:yes       *0.969,0.031 
    19      1:yes      1:yes       *0.641,0.359 
    20      1:yes      1:yes       *0.967,0.033 
    21      1:yes      1:yes       *0.641,0.359 
    22      1:yes      1:yes       *0.967,0.033 
    23      1:yes      1:yes       *0.997,0.003 
    24      1:yes      1:yes       *0.543,0.457 
    25      1:yes      1:yes       *0.781,0.219 
    26      1:yes      1:yes       *0.981,0.019 
    27      1:yes      1:yes       *0.985,0.015 
    28      1:yes      1:yes       *0.991,0.009 
    29      1:yes      1:yes       *0.983,0.017 
    30      1:yes      1:yes       *0.985,0.015 
    31      1:yes      1:yes       *0.991,0.009 
    32      1:yes      1:yes       *0.991,0.009 
    33      1:yes      1:yes       *0.981,0.019 
    34      1:yes      1:yes       *0.976,0.024 
    35      1:yes      1:yes       *0.991,0.009 
    36      1:yes      1:yes       *0.781,0.219 
    37      1:yes      1:yes       *0.985,0.015 
    38      1:yes      1:yes       *0.987,0.013 
    39      1:yes      1:yes       *0.967,0.033 
    40      1:yes      1:yes       *0.935,0.065 
    41      1:yes      1:yes       *0.969,0.031 
    42      1:yes      1:yes       *0.967,0.033 
    43      1:yes      1:yes       *0.955,0.045 
    44      1:yes      1:yes       *0.704,0.296 
    45      1:yes      1:yes       *0.987,0.013 
    46      1:yes      1:yes       *0.781,0.219 
    47      1:yes      1:yes       *0.967,0.033 
    48      1:yes      1:yes       *0.877,0.123 
    49      1:yes      1:yes       *0.641,0.359 
    50      1:yes      1:yes       *0.981,0.019 
    51      1:yes      1:yes       *0.967,0.033 
    52      1:yes      1:yes       *0.982,0.018 
    53      1:yes      1:yes       *0.791,0.209 
    54      1:yes      1:yes       *0.976,0.024 
    55      1:yes       2:no   +   0.387,*0.613 
    56      1:yes      1:yes       *0.993,0.007 
    57      1:yes      1:yes       *0.704,0.296 
    58      1:yes      1:yes       *0.996,0.004 
    59      1:yes      1:yes       *0.826,0.174 
    60      1:yes      1:yes       *0.955,0.045 
    61      1:yes      1:yes       *0.877,0.123 
    62      1:yes      1:yes       *0.791,0.209 
    63       2:no       2:no       0.373,*0.627 
    64       2:no      1:yes   +   *0.543,0.457 
    65       2:no       2:no       0.042,*0.958 
    66       2:no       2:no       0.032,*0.968 
    67       2:no       2:no       0.059,*0.941 
    68       2:no      1:yes   +   *0.543,0.457 
    69       2:no       2:no       0.373,*0.627 
    70       2:no      1:yes   +   *0.654,0.346 
    71       2:no       2:no       0.038,*0.962 
    72       2:no       2:no       0.362,*0.638 
    73       2:no       2:no       0.042,*0.958 
    74       2:no       2:no       0.284,*0.716 
    75       2:no       2:no       0.059,*0.941 
    76       2:no       2:no       0.373,*0.627 
    77       2:no      1:yes   +   *0.791,0.209 
    78       2:no      1:yes   +   *0.543,0.457 
    79       2:no      1:yes   +   *0.517,0.483 
    80       2:no       2:no       0.109,*0.891 
    81       2:no       2:no       0.038,*0.962 
    82       2:no       2:no       0.373,*0.627 
    83       2:no      1:yes   +   *0.877,0.123 
    84       2:no       2:no       0.203,*0.797 
    85       2:no      1:yes   +   *0.517,0.483 
    86       2:no      1:yes   +   *0.716,0.284 
    87       2:no       2:no       0.042,*0.958 
    88       2:no      1:yes   +   *0.517,0.483 
    89       2:no       2:no       0.038,*0.962 
    90       2:no      1:yes   +   *0.517,0.483 
    91       2:no       2:no       0.038,*0.962 
    92       2:no       2:no       0.145,*0.855 
    93       2:no       2:no       0.284,*0.716 
    94       2:no       2:no       0.284,*0.716 
    95       2:no       2:no       0.059,*0.941 
     1      1:yes      1:yes       *0.996,0.004 
     2      1:yes      1:yes       *0.987,0.013 
     3      1:yes      1:yes       *0.934,0.066 
     4      1:yes      1:yes       *0.996,0.004 
     5      1:yes      1:yes       *0.726,0.274 
     6      1:yes      1:yes       *0.686,0.314 
     7      1:yes      1:yes       *0.986,0.014 
     8      1:yes      1:yes       *0.584,0.416 
     9      1:yes       2:no   +   0.396,*0.604 
    10      1:yes      1:yes       *0.98,0.02 
    11      1:yes       2:no   +   0.166,*0.834 
    12      1:yes      1:yes       *0.92,0.08 
    13      1:yes      1:yes       *0.766,0.234 
    14      1:yes      1:yes       *0.98,0.02 
    15      1:yes      1:yes       *0.997,0.003 
    16      1:yes       2:no   +   0.166,*0.834 
    17      1:yes      1:yes       *0.962,0.038 
    18      1:yes      1:yes       *0.993,0.007 
    19      1:yes      1:yes       *0.992,0.008 
    20      1:yes      1:yes       *0.986,0.014 
    21      1:yes      1:yes       *0.98,0.02 
    22      1:yes      1:yes       *0.974,0.026 
    23      1:yes      1:yes       *0.985,0.015 
    24      1:yes      1:yes       *0.743,0.257 
    25      1:yes      1:yes       *0.936,0.064 
    26      1:yes      1:yes       *0.784,0.216 
    27      1:yes      1:yes       *0.918,0.082 
    28      1:yes       2:no   +   0.421,*0.579 
    29      1:yes       2:no   +   0.166,*0.834 
    30      1:yes      1:yes       *0.997,0.003 
    31      1:yes      1:yes       *0.989,0.011 
    32      1:yes      1:yes       *0.99,0.01 
    33      1:yes      1:yes       *0.522,0.478 
    34      1:yes      1:yes       *0.936,0.064 
    35      1:yes      1:yes       *0.98,0.02 
    36      1:yes      1:yes       *0.909,0.091 
    37      1:yes      1:yes       *0.989,0.011 
    38      1:yes      1:yes       *0.995,0.005 
    39      1:yes      1:yes       *0.959,0.041 
    40      1:yes       2:no   +   0.489,*0.511 
    41      1:yes      1:yes       *0.99,0.01 
    42      1:yes      1:yes       *0.718,0.282 
    43      1:yes      1:yes       *0.956,0.044 
    44      1:yes      1:yes       *0.992,0.008 
    45      1:yes      1:yes       *0.989,0.011 
    46      1:yes      1:yes       *0.976,0.024 
    47      1:yes      1:yes       *0.933,0.067 
    48      1:yes      1:yes       *0.686,0.314 
    49      1:yes       2:no   +   0.278,*0.722 
    50      1:yes       2:no   +   0.332,*0.668 
    51      1:yes      1:yes       *0.989,0.011 
    52      1:yes      1:yes       *0.989,0.011 
    53      1:yes      1:yes       *0.814,0.186 
    54      1:yes      1:yes       *0.976,0.024 
    55      1:yes       2:no   +   0.224,*0.776 
    56      1:yes      1:yes       *0.976,0.024 
    57      1:yes      1:yes       *0.98,0.02 
    58      1:yes      1:yes       *0.995,0.005 
    59      1:yes      1:yes       *0.98,0.02 
    60      1:yes      1:yes       *0.997,0.003 
    61      1:yes      1:yes       *0.955,0.045 
    62      1:yes      1:yes       *0.766,0.234 
    63       2:no       2:no       0.039,*0.961 
    64       2:no       2:no       0.421,*0.579 
    65       2:no       2:no       0.201,*0.799 
    66       2:no       2:no       0.105,*0.895 
    67       2:no      1:yes   +   *0.626,0.374 
    68       2:no       2:no       0.353,*0.647 
    69       2:no       2:no       0.201,*0.799 
    70       2:no       2:no       0.135,*0.865 
    71       2:no       2:no       0.021,*0.979 
    72       2:no      1:yes   +   *0.718,0.282 
    73       2:no       2:no       0.021,*0.979 
    74       2:no       2:no       0.054,*0.946 
    75       2:no       2:no       0.038,*0.962 
    76       2:no      1:yes   +   *0.703,0.297 
    77       2:no       2:no       0.058,*0.942 
    78       2:no       2:no       0.038,*0.962 
    79       2:no       2:no       0.166,*0.834 
    80       2:no       2:no       0.353,*0.647 
    81       2:no       2:no       0.135,*0.865 
    82       2:no       2:no       0.332,*0.668 
    83       2:no       2:no       0.054,*0.946 
    84       2:no      1:yes   +   *0.9,0.1 
    85       2:no      1:yes   +   *0.522,0.478 
    86       2:no       2:no       0.166,*0.834 
    87       2:no       2:no       0.03,*0.97 
    88       2:no       2:no       0.038,*0.962 
    89       2:no       2:no       0.038,*0.962 
    90       2:no       2:no       0.332,*0.668 
    91       2:no       2:no       0.038,*0.962 
    92       2:no       2:no       0.105,*0.895 
    93       2:no      1:yes   +   *0.9,0.1 
    94       2:no       2:no       0.421,*0.579 
    95       2:no       2:no       0.038,*0.962 
     1      1:yes      1:yes       *0.644,0.356 
     2      1:yes      1:yes       *0.956,0.044 
     3      1:yes      1:yes       *0.854,0.146 
     4      1:yes      1:yes       *0.995,0.005 
     5      1:yes      1:yes       *0.989,0.011 
     6      1:yes      1:yes       *0.931,0.069 
     7      1:yes      1:yes       *0.978,0.022 
     8      1:yes      1:yes       *0.507,0.493 
     9      1:yes      1:yes       *0.869,0.131 
    10      1:yes       2:no   +   0.068,*0.932 
    11      1:yes      1:yes       *0.989,0.011 
    12      1:yes      1:yes       *0.975,0.025 
    13      1:yes      1:yes       *0.991,0.009 
    14      1:yes      1:yes       *0.956,0.044 
    15      1:yes      1:yes       *0.994,0.006 
    16      1:yes      1:yes       *0.956,0.044 
    17      1:yes       2:no   +   0.353,*0.647 
    18      1:yes      1:yes       *0.973,0.027 
    19      1:yes      1:yes       *0.927,0.073 
    20      1:yes      1:yes       *0.977,0.023 
    21      1:yes       2:no   +   0.128,*0.872 
    22      1:yes      1:yes       *0.995,0.005 
    23      1:yes      1:yes       *0.991,0.009 
    24      1:yes      1:yes       *0.975,0.025 
    25      1:yes      1:yes       *0.95,0.05 
    26      1:yes      1:yes       *0.981,0.019 
    27      1:yes      1:yes       *0.697,0.303 
    28      1:yes      1:yes       *0.507,0.493 
    29      1:yes      1:yes       *0.991,0.009 
    30      1:yes      1:yes       *0.983,0.017 
    31      1:yes      1:yes       *0.954,0.046 
    32      1:yes      1:yes       *0.953,0.047 
    33      1:yes      1:yes       *0.995,0.005 
    34      1:yes      1:yes       *0.884,0.116 
    35      1:yes      1:yes       *0.994,0.006 
    36      1:yes      1:yes       *0.9,0.1 
    37      1:yes      1:yes       *0.994,0.006 
    38      1:yes      1:yes       *0.998,0.002 
    39      1:yes      1:yes       *0.507,0.493 
    40      1:yes      1:yes       *0.975,0.025 
    41      1:yes      1:yes       *0.997,0.003 
    42      1:yes      1:yes       *0.992,0.008 
    43      1:yes      1:yes       *0.884,0.116 
    44      1:yes      1:yes       *0.995,0.005 
    45      1:yes      1:yes       *0.987,0.013 
    46      1:yes      1:yes       *0.973,0.027 
    47      1:yes      1:yes       *0.994,0.006 
    48      1:yes      1:yes       *0.987,0.013 
    49      1:yes      1:yes       *0.821,0.179 
    50      1:yes      1:yes       *0.742,0.258 
    51      1:yes      1:yes       *0.995,0.005 
    52      1:yes      1:yes       *0.997,0.003 
    53      1:yes      1:yes       *0.991,0.009 
    54      1:yes      1:yes       *0.53,0.47 
    55      1:yes      1:yes       *0.844,0.156 
    56      1:yes      1:yes       *0.989,0.011 
    57      1:yes      1:yes       *0.977,0.023 
    58      1:yes      1:yes       *0.916,0.084 
    59      1:yes      1:yes       *0.996,0.004 
    60      1:yes      1:yes       *0.954,0.046 
    61      1:yes      1:yes       *0.992,0.008 
    62      1:yes      1:yes       *0.981,0.019 
    63       2:no       2:no       0.029,*0.971 
    64       2:no       2:no       0.175,*0.825 
    65       2:no       2:no       0.304,*0.696 
    66       2:no       2:no       0.376,*0.624 
    67       2:no       2:no       0.171,*0.829 
    68       2:no       2:no       0.318,*0.682 
    69       2:no       2:no       0.45,*0.55 
    70       2:no      1:yes   +   *0.593,0.407 
    71       2:no       2:no       0.037,*0.963 
    72       2:no      1:yes   +   *0.686,0.314 
    73       2:no       2:no       0.389,*0.611 
    74       2:no       2:no       0.434,*0.566 
    75       2:no       2:no       0.068,*0.932 
    76       2:no       2:no       0.298,*0.702 
    77       2:no       2:no       0.175,*0.825 
    78       2:no       2:no       0.499,*0.501 
    79       2:no      1:yes   +   *0.658,0.342 
    80       2:no       2:no       0.108,*0.892 
    81       2:no       2:no       0.064,*0.936 
    82       2:no      1:yes   +   *0.783,0.217 
    83       2:no       2:no       0.376,*0.624 
    84       2:no       2:no       0.054,*0.946 
    85       2:no       2:no       0.231,*0.769 
    86       2:no       2:no       0.304,*0.696 
    87       2:no       2:no       0.435,*0.565 
    88       2:no       2:no       0.22,*0.78 
    89       2:no       2:no       0.451,*0.549 
    90       2:no      1:yes   +   *0.507,0.493 
    91       2:no       2:no       0.028,*0.972 
    92       2:no       2:no       0.091,*0.909 
    93       2:no      1:yes   +   *0.796,0.204 
    94       2:no       2:no       0.054,*0.946 
    95       2:no       2:no       0.029,*0.971 
     1      1:yes      1:yes       *0.992,0.008 
     2      1:yes      1:yes       *0.992,0.008 
     3      1:yes      1:yes       *0.985,0.015 
     4      1:yes      1:yes       *0.813,0.187 
     5      1:yes      1:yes       *0.996,0.004 
     6      1:yes      1:yes       *0.974,0.026 
     7      1:yes      1:yes       *0.608,0.392 
     8      1:yes      1:yes       *0.874,0.126 
     9      1:yes      1:yes       *0.973,0.027 
    10      1:yes      1:yes       *0.975,0.025 
    11      1:yes      1:yes       *0.996,0.004 
    12      1:yes      1:yes       *0.756,0.244 
    13      1:yes       2:no   +   0.225,*0.775 
    14      1:yes      1:yes       *0.985,0.015 
    15      1:yes      1:yes       *0.813,0.187 
    16      1:yes      1:yes       *0.997,0.003 
    17      1:yes       2:no   +   0.215,*0.785 
    18      1:yes      1:yes       *0.99,0.01 
    19      1:yes      1:yes       *0.973,0.027 
    20      1:yes      1:yes       *0.718,0.282 
    21      1:yes      1:yes       *0.975,0.025 
    22      1:yes      1:yes       *0.874,0.126 
    23      1:yes      1:yes       *0.985,0.015 
    24      1:yes       2:no   +   0.353,*0.647 
    25      1:yes      1:yes       *0.593,0.407 
    26      1:yes      1:yes       *0.992,0.008 
    27      1:yes      1:yes       *0.985,0.015 
    28      1:yes      1:yes       *0.936,0.064 
    29      1:yes      1:yes       *0.985,0.015 
    30      1:yes      1:yes       *0.786,0.214 
    31      1:yes      1:yes       *0.99,0.01 
    32      1:yes      1:yes       *0.756,0.244 
    33      1:yes      1:yes       *0.99,0.01 
    34      1:yes      1:yes       *0.954,0.046 
    35      1:yes       2:no   +   0.353,*0.647 
    36      1:yes      1:yes       *0.766,0.234 
    37      1:yes      1:yes       *0.985,0.015 
    38      1:yes      1:yes       *0.992,0.008 
    39      1:yes      1:yes       *0.99,0.01 
    40      1:yes      1:yes       *0.984,0.016 
    41      1:yes      1:yes       *0.975,0.025 
    42      1:yes      1:yes       *0.981,0.019 
    43      1:yes      1:yes       *0.981,0.019 
    44      1:yes      1:yes       *0.997,0.003 
    45      1:yes      1:yes       *0.992,0.008 
    46      1:yes      1:yes       *0.766,0.234 
    47      1:yes      1:yes       *0.985,0.015 
    48      1:yes      1:yes       *0.99,0.01 
    49      1:yes      1:yes       *0.985,0.015 
    50      1:yes      1:yes       *0.99,0.01 
    51      1:yes      1:yes       *0.976,0.024 
    52      1:yes      1:yes       *0.975,0.025 
    53      1:yes      1:yes       *0.992,0.008 
    54      1:yes      1:yes       *0.985,0.015 
    55      1:yes      1:yes       *0.766,0.234 
    56      1:yes      1:yes       *0.99,0.01 
    57      1:yes       2:no   +   0.127,*0.873 
    58      1:yes      1:yes       *0.766,0.234 
    59      1:yes      1:yes       *0.912,0.088 
    60      1:yes      1:yes       *0.814,0.186 
    61      1:yes      1:yes       *0.992,0.008 
    62      1:yes      1:yes       *0.985,0.015 
    63       2:no      1:yes   +   *0.756,0.244 
    64       2:no       2:no       0.166,*0.834 
    65       2:no       2:no       0.166,*0.834 
    66       2:no       2:no       0.353,*0.647 
    67       2:no       2:no       0.056,*0.944 
    68       2:no       2:no       0.258,*0.742 
    69       2:no      1:yes   +   *0.593,0.407 
    70       2:no       2:no       0.166,*0.834 
    71       2:no       2:no       0.451,*0.549 
    72       2:no       2:no       0.034,*0.966 
    73       2:no       2:no       0.112,*0.888 
    74       2:no      1:yes   +   *0.814,0.186 
    75       2:no       2:no       0.034,*0.966 
    76       2:no       2:no       0.112,*0.888 
    77       2:no       2:no       0.238,*0.762 
    78       2:no       2:no       0.112,*0.888 
    79       2:no       2:no       0.353,*0.647 
    80       2:no      1:yes   +   *0.874,0.126 
    81       2:no      1:yes   +   *0.522,0.478 
    82       2:no      1:yes   +   *0.522,0.478 
    83       2:no       2:no       0.112,*0.888 
    84       2:no       2:no       0.179,*0.821 
    85       2:no      1:yes   +   *0.593,0.407 
    86       2:no       2:no       0.056,*0.944 
    87       2:no       2:no       0.056,*0.944 
    88       2:no       2:no       0.166,*0.834 
    89       2:no       2:no       0.258,*0.742 
    90       2:no       2:no       0.056,*0.944 
    91       2:no      1:yes   +   *0.686,0.314 
    92       2:no       2:no       0.034,*0.966 
    93       2:no       2:no       0.135,*0.865 
    94       2:no      1:yes   +   *0.593,0.407 
    95       2:no       2:no       0.112,*0.888 

========== Summary ==========

Correctly Classified Instances         837               87.5523 %
Incorrectly Classified Instances       119               12.4477 %
Kappa statistic                          0.7205
Mean absolute error                      0.1917
Root mean squared error                  0.299 
Relative absolute error                 42.3341 %
Root relative squared error             62.8534 %
Total Number of Instances              956     

=== Detailed Accuracy By Class ===

               TP Rate   FP Rate   Precision   Recall  F-Measure   ROC Area  Class
                 0.923     0.215      0.89      0.923     0.907      0.946    yes
                 0.785     0.077      0.844     0.785     0.814      0.946    no
Weighted Avg.    0.876     0.167      0.874     0.876     0.874      0.946

=== Confusion Matrix ===

   a   b   <-- classified as
 577  48 |   a = yes
  71 260 |   b = no
