# Supplementary material for: Prediction and Prioritization of Rare Oncogenic Mutations in the Cancer Kinome Using Novel Features and Multiple Classifiers
Source: PLoS Comput Biol. 2014 Apr 17;10(4):e1003545. doi: 10.1371/journal.pcbi.1003545 (PMC3990476; doi:10.1371/journal.pcbi.1003545)
Supplement: Dataset S1 — Detailed experiment records and results. Complete data sets, outputs and log files for all computational experiments. These files can be loaded in Weka [26] to reproduce the results presented in this paper. (ZIP) [file pcbi.1003545.s001.zip › 20121222_153036/Classified/weka.classifiers.bayes.NaiveBayes-CrossValidation-20121222_153150.txt]

========== Data Summary ==========
Relation Name:  Analysis_Disease-weka.filters.unsupervised.attribute.Remove-R1,9,10,13,16,17,18,20,21,23,24,25,26,27
Num Instances:  956
Num Attributes: 18

     Name                      Type  Nom  Int Real     Missing      Unique  Dist
   1 Amino_Acid_WT              Nom 100%   0%   0%     0 /  0%     0 /  0%    20 
   2 Amino_Acid_MT              Nom 100%   0%   0%     0 /  0%     0 /  0%    20 
   3 Conservation_Consensus_Al  Num   0%   0%  74%   248 / 26%    58 /  6%   223 
   4 Conservation_Wild_AllKina  Num   0%   0%  83%   158 / 17%   599 / 63%   663 
   5 Conservation_Consensus_Fa  Num   0%  17%  56%   256 / 27%    92 / 10%   155 
   6 Conservation_Consensus_Gr  Num   0%   0%  72%   264 / 28%   197 / 21%   326 
   7 Blosum62                   Num   0% 100%   0%     0 /  0%     1 /  0%     8 
   8 Modification               Nom 100%   0%   0%     0 /  0%     0 /  0%     2 
   9 Is_Pk_Domain               Nom 100%   0%   0%     0 /  0%     0 /  0%     1 
  10 Binding_Site               Nom 100%   0%   0%     0 /  0%     0 /  0%     1 
  11 Side_Chain_Polarity_MT     Nom 100%   0%   0%     0 /  0%     0 /  0%     2 
  12 Avg_Mass_MT                Num   0%   0% 100%     0 /  0%     0 /  0%    19 
  13 Side_Chain_Polarity_WT     Nom 100%   0%   0%     0 /  0%     0 /  0%     2 
  14 Van_der_Waals_Volume_WT    Num   0% 100%   0%     0 /  0%     0 /  0%    17 
  15 Protein_Family             Nom 100%   0%   0%     0 /  0%    16 /  2%    82 
  16 Protein_Group              Nom 100%   0%   0%     0 /  0%     0 /  0%     9 
  17 Sub_domain                 Nom 100%   0%   0%     0 /  0%     0 /  0%    19 
  18 Disease                    Nom 100%   0%   0%     0 /  0%     0 /  0%     2 

========== Cross Validation Result ==========
 inst#     actual  predicted error distribution
     1      1:yes      1:yes       *0.978,0.022 
     2      1:yes      1:yes       *0.974,0.026 
     3      1:yes      1:yes       *0.889,0.111 
     4      1:yes      1:yes       *0.998,0.002 
     5      1:yes       2:no   +   0.493,*0.507 
     6      1:yes      1:yes       *0.772,0.228 
     7      1:yes       2:no   +   0.382,*0.618 
     8      1:yes      1:yes       *1,0 
     9      1:yes      1:yes       *0.959,0.041 
    10      1:yes      1:yes       *0.999,0.001 
    11      1:yes      1:yes       *0.999,0.001 
    12      1:yes      1:yes       *0.998,0.002 
    13      1:yes      1:yes       *0.999,0.001 
    14      1:yes       2:no   +   0.073,*0.927 
    15      1:yes       2:no   +   0.03,*0.97 
    16      1:yes      1:yes       *1,0 
    17      1:yes      1:yes       *0.993,0.007 
    18      1:yes       2:no   +   0.082,*0.918 
    19      1:yes      1:yes       *0.988,0.012 
    20      1:yes      1:yes       *0.841,0.159 
    21      1:yes      1:yes       *1,0 
    22      1:yes      1:yes       *0.998,0.002 
    23      1:yes      1:yes       *0.904,0.096 
    24      1:yes      1:yes       *1,0 
    25      1:yes      1:yes       *1,0 
    26      1:yes      1:yes       *0.999,0.001 
    27      1:yes      1:yes       *0.918,0.082 
    28      1:yes      1:yes       *0.997,0.003 
    29      1:yes      1:yes       *0.999,0.001 
    30      1:yes      1:yes       *1,0 
    31      1:yes      1:yes       *0.999,0.001 
    32      1:yes      1:yes       *1,0 
    33      1:yes      1:yes       *1,0 
    34      1:yes       2:no   +   0.012,*0.988 
    35      1:yes       2:no   +   0.346,*0.654 
    36      1:yes      1:yes       *0.997,0.003 
    37      1:yes      1:yes       *0.686,0.314 
    38      1:yes      1:yes       *0.509,0.491 
    39      1:yes      1:yes       *0.999,0.001 
    40      1:yes      1:yes       *0.994,0.006 
    41      1:yes      1:yes       *0.985,0.015 
    42      1:yes      1:yes       *0.897,0.103 
    43      1:yes       2:no   +   0.14,*0.86 
    44      1:yes      1:yes       *0.99,0.01 
    45      1:yes      1:yes       *0.998,0.002 
    46      1:yes      1:yes       *0.954,0.046 
    47      1:yes      1:yes       *0.989,0.011 
    48      1:yes      1:yes       *0.998,0.002 
    49      1:yes      1:yes       *0.992,0.008 
    50      1:yes      1:yes       *0.999,0.001 
    51      1:yes      1:yes       *0.999,0.001 
    52      1:yes      1:yes       *0.981,0.019 
    53      1:yes       2:no   +   0.15,*0.85 
    54      1:yes      1:yes       *0.955,0.045 
    55      1:yes      1:yes       *0.952,0.048 
    56      1:yes      1:yes       *1,0 
    57      1:yes      1:yes       *0.997,0.003 
    58      1:yes      1:yes       *0.998,0.002 
    59      1:yes      1:yes       *0.983,0.017 
    60      1:yes      1:yes       *0.995,0.005 
    61      1:yes      1:yes       *0.999,0.001 
    62      1:yes       2:no   +   0.01,*0.99 
    63      1:yes      1:yes       *0.973,0.027 
    64       2:no       2:no       0.002,*0.998 
    65       2:no      1:yes   +   *0.505,0.495 
    66       2:no       2:no       0.042,*0.958 
    67       2:no       2:no       0.077,*0.923 
    68       2:no       2:no       0.013,*0.987 
    69       2:no       2:no       0.012,*0.988 
    70       2:no       2:no       0.003,*0.997 
    71       2:no       2:no       0.007,*0.993 
    72       2:no       2:no       0.053,*0.947 
    73       2:no       2:no       0.003,*0.997 
    74       2:no      1:yes   +   *0.684,0.316 
    75       2:no      1:yes   +   *0.948,0.052 
    76       2:no      1:yes   +   *0.728,0.272 
    77       2:no       2:no       0.005,*0.995 
    78       2:no       2:no       0.016,*0.984 
    79       2:no       2:no       0.393,*0.607 
    80       2:no       2:no       0.01,*0.99 
    81       2:no       2:no       0.037,*0.963 
    82       2:no      1:yes   +   *0.815,0.185 
    83       2:no       2:no       0.002,*0.998 
    84       2:no       2:no       0.005,*0.995 
    85       2:no       2:no       0.011,*0.989 
    86       2:no       2:no       0.288,*0.712 
    87       2:no       2:no       0.112,*0.888 
    88       2:no      1:yes   +   *0.759,0.241 
    89       2:no       2:no       0.009,*0.991 
    90       2:no       2:no       0.003,*0.997 
    91       2:no       2:no       0.041,*0.959 
    92       2:no      1:yes   +   *0.602,0.398 
    93       2:no       2:no       0.36,*0.64 
    94       2:no       2:no       0.018,*0.982 
    95       2:no       2:no       0.06,*0.94 
    96       2:no       2:no       0.106,*0.894 
     1      1:yes      1:yes       *0.998,0.002 
     2      1:yes      1:yes       *1,0 
     3      1:yes      1:yes       *0.974,0.026 
     4      1:yes      1:yes       *0.999,0.001 
     5      1:yes      1:yes       *0.945,0.055 
     6      1:yes      1:yes       *0.992,0.008 
     7      1:yes      1:yes       *1,0 
     8      1:yes      1:yes       *0.587,0.413 
     9      1:yes      1:yes       *0.978,0.022 
    10      1:yes      1:yes       *0.755,0.245 
    11      1:yes      1:yes       *0.994,0.006 
    12      1:yes      1:yes       *0.993,0.007 
    13      1:yes      1:yes       *0.996,0.004 
    14      1:yes      1:yes       *0.991,0.009 
    15      1:yes      1:yes       *0.955,0.045 
    16      1:yes      1:yes       *0.673,0.327 
    17      1:yes      1:yes       *1,0 
    18      1:yes       2:no   +   0.014,*0.986 
    19      1:yes      1:yes       *0.993,0.007 
    20      1:yes      1:yes       *0.971,0.029 
    21      1:yes      1:yes       *1,0 
    22      1:yes      1:yes       *1,0 
    23      1:yes      1:yes       *0.912,0.088 
    24      1:yes      1:yes       *0.997,0.003 
    25      1:yes      1:yes       *0.546,0.454 
    26      1:yes      1:yes       *0.93,0.07 
    27      1:yes      1:yes       *0.92,0.08 
    28      1:yes       2:no   +   0.176,*0.824 
    29      1:yes       2:no   +   0.006,*0.994 
    30      1:yes      1:yes       *0.934,0.066 
    31      1:yes       2:no   +   0.466,*0.534 
    32      1:yes      1:yes       *0.841,0.159 
    33      1:yes       2:no   +   0.437,*0.563 
    34      1:yes      1:yes       *0.999,0.001 
    35      1:yes      1:yes       *0.998,0.002 
    36      1:yes       2:no   +   0.078,*0.922 
    37      1:yes      1:yes       *0.992,0.008 
    38      1:yes      1:yes       *0.992,0.008 
    39      1:yes      1:yes       *0.965,0.035 
    40      1:yes       2:no   +   0.109,*0.891 
    41      1:yes      1:yes       *0.596,0.404 
    42      1:yes      1:yes       *0.996,0.004 
    43      1:yes      1:yes       *1,0 
    44      1:yes      1:yes       *1,0 
    45      1:yes      1:yes       *1,0 
    46      1:yes      1:yes       *0.944,0.056 
    47      1:yes      1:yes       *0.998,0.002 
    48      1:yes      1:yes       *0.544,0.456 
    49      1:yes       2:no   +   0.435,*0.565 
    50      1:yes      1:yes       *0.962,0.038 
    51      1:yes      1:yes       *0.999,0.001 
    52      1:yes      1:yes       *1,0 
    53      1:yes      1:yes       *0.997,0.003 
    54      1:yes      1:yes       *0.995,0.005 
    55      1:yes       2:no   +   0.051,*0.949 
    56      1:yes      1:yes       *0.997,0.003 
    57      1:yes       2:no   +   0.277,*0.723 
    58      1:yes      1:yes       *0.993,0.007 
    59      1:yes      1:yes       *0.994,0.006 
    60      1:yes      1:yes       *0.999,0.001 
    61      1:yes      1:yes       *0.999,0.001 
    62      1:yes      1:yes       *0.99,0.01 
    63      1:yes      1:yes       *0.622,0.378 
    64       2:no       2:no       0.124,*0.876 
    65       2:no       2:no       0.003,*0.997 
    66       2:no       2:no       0,*1 
    67       2:no      1:yes   +   *0.991,0.009 
    68       2:no       2:no       0.008,*0.992 
    69       2:no       2:no       0.353,*0.647 
    70       2:no       2:no       0.037,*0.963 
    71       2:no       2:no       0.198,*0.802 
    72       2:no       2:no       0.25,*0.75 
    73       2:no       2:no       0.069,*0.931 
    74       2:no       2:no       0.007,*0.993 
    75       2:no       2:no       0.002,*0.998 
    76       2:no       2:no       0.006,*0.994 
    77       2:no      1:yes   +   *0.994,0.006 
    78       2:no       2:no       0.001,*0.999 
    79       2:no      1:yes   +   *0.706,0.294 
    80       2:no      1:yes   +   *0.596,0.404 
    81       2:no       2:no       0.071,*0.929 
    82       2:no       2:no       0.38,*0.62 
    83       2:no       2:no       0.041,*0.959 
    84       2:no       2:no       0.006,*0.994 
    85       2:no      1:yes   +   *0.98,0.02 
    86       2:no       2:no       0.16,*0.84 
    87       2:no       2:no       0.012,*0.988 
    88       2:no      1:yes   +   *0.963,0.037 
    89       2:no       2:no       0.009,*0.991 
    90       2:no       2:no       0.006,*0.994 
    91       2:no       2:no       0.027,*0.973 
    92       2:no       2:no       0.036,*0.964 
    93       2:no       2:no       0.014,*0.986 
    94       2:no       2:no       0.003,*0.997 
    95       2:no       2:no       0.014,*0.986 
    96       2:no       2:no       0.047,*0.953 
     1      1:yes      1:yes       *0.999,0.001 
     2      1:yes      1:yes       *1,0 
     3      1:yes      1:yes       *0.664,0.336 
     4      1:yes      1:yes       *0.999,0.001 
     5      1:yes      1:yes       *1,0 
     6      1:yes      1:yes       *0.774,0.226 
     7      1:yes       2:no   +   0.039,*0.961 
     8      1:yes      1:yes       *0.992,0.008 
     9      1:yes      1:yes       *0.999,0.001 
    10      1:yes      1:yes       *0.999,0.001 
    11      1:yes      1:yes       *1,0 
    12      1:yes      1:yes       *0.917,0.083 
    13      1:yes      1:yes       *0.995,0.005 
    14      1:yes      1:yes       *0.997,0.003 
    15      1:yes      1:yes       *1,0 
    16      1:yes       2:no   +   0.031,*0.969 
    17      1:yes      1:yes       *1,0 
    18      1:yes      1:yes       *0.997,0.003 
    19      1:yes      1:yes       *0.981,0.019 
    20      1:yes      1:yes       *0.995,0.005 
    21      1:yes       2:no   +   0.219,*0.781 
    22      1:yes      1:yes       *1,0 
    23      1:yes      1:yes       *0.834,0.166 
    24      1:yes      1:yes       *1,0 
    25      1:yes      1:yes       *1,0 
    26      1:yes      1:yes       *0.999,0.001 
    27      1:yes       2:no   +   0.117,*0.883 
    28      1:yes      1:yes       *0.603,0.397 
    29      1:yes      1:yes       *0.999,0.001 
    30      1:yes       2:no   +   0.429,*0.571 
    31      1:yes      1:yes       *0.99,0.01 
    32      1:yes      1:yes       *0.754,0.246 
    33      1:yes      1:yes       *1,0 
    34      1:yes      1:yes       *1,0 
    35      1:yes      1:yes       *0.939,0.061 
    36      1:yes      1:yes       *0.999,0.001 
    37      1:yes      1:yes       *0.992,0.008 
    38      1:yes      1:yes       *0.969,0.031 
    39      1:yes      1:yes       *0.999,0.001 
    40      1:yes      1:yes       *0.999,0.001 
    41      1:yes       2:no   +   0.111,*0.889 
    42      1:yes      1:yes       *1,0 
    43      1:yes      1:yes       *0.972,0.028 
    44      1:yes      1:yes       *0.938,0.062 
    45      1:yes      1:yes       *0.954,0.046 
    46      1:yes      1:yes       *0.995,0.005 
    47      1:yes      1:yes       *0.997,0.003 
    48      1:yes      1:yes       *0.924,0.076 
    49      1:yes      1:yes       *1,0 
    50      1:yes      1:yes       *0.998,0.002 
    51      1:yes      1:yes       *0.984,0.016 
    52      1:yes      1:yes       *0.996,0.004 
    53      1:yes      1:yes       *0.601,0.399 
    54      1:yes      1:yes       *0.999,0.001 
    55      1:yes      1:yes       *1,0 
    56      1:yes      1:yes       *0.997,0.003 
    57      1:yes      1:yes       *0.987,0.013 
    58      1:yes      1:yes       *1,0 
    59      1:yes      1:yes       *0.999,0.001 
    60      1:yes      1:yes       *1,0 
    61      1:yes      1:yes       *0.999,0.001 
    62      1:yes      1:yes       *0.993,0.007 
    63      1:yes      1:yes       *0.888,0.112 
    64       2:no       2:no       0.006,*0.994 
    65       2:no      1:yes   +   *0.502,0.498 
    66       2:no       2:no       0.016,*0.984 
    67       2:no      1:yes   +   *0.785,0.215 
    68       2:no      1:yes   +   *0.983,0.017 
    69       2:no       2:no       0.024,*0.976 
    70       2:no       2:no       0.005,*0.995 
    71       2:no       2:no       0.014,*0.986 
    72       2:no       2:no       0.001,*0.999 
    73       2:no       2:no       0.003,*0.997 
    74       2:no       2:no       0.01,*0.99 
    75       2:no       2:no       0.182,*0.818 
    76       2:no       2:no       0.114,*0.886 
    77       2:no      1:yes   +   *0.964,0.036 
    78       2:no       2:no       0.361,*0.639 
    79       2:no       2:no       0.44,*0.56 
    80       2:no       2:no       0.024,*0.976 
    81       2:no       2:no       0.002,*0.998 
    82       2:no      1:yes   +   *0.747,0.253 
    83       2:no       2:no       0,*1 
    84       2:no       2:no       0.472,*0.528 
    85       2:no       2:no       0.004,*0.996 
    86       2:no       2:no       0.152,*0.848 
    87       2:no       2:no       0.22,*0.78 
    88       2:no       2:no       0.047,*0.953 
    89       2:no       2:no       0.001,*0.999 
    90       2:no       2:no       0.004,*0.996 
    91       2:no       2:no       0.003,*0.997 
    92       2:no       2:no       0.004,*0.996 
    93       2:no       2:no       0.018,*0.982 
    94       2:no       2:no       0.001,*0.999 
    95       2:no       2:no       0.243,*0.757 
    96       2:no       2:no       0.02,*0.98 
     1      1:yes      1:yes       *0.998,0.002 
     2      1:yes      1:yes       *0.962,0.038 
     3      1:yes      1:yes       *0.995,0.005 
     4      1:yes      1:yes       *0.992,0.008 
     5      1:yes      1:yes       *1,0 
     6      1:yes      1:yes       *0.998,0.002 
     7      1:yes      1:yes       *0.867,0.133 
     8      1:yes       2:no   +   0.051,*0.949 
     9      1:yes      1:yes       *1,0 
    10      1:yes      1:yes       *0.928,0.072 
    11      1:yes      1:yes       *0.982,0.018 
    12      1:yes      1:yes       *0.993,0.007 
    13      1:yes      1:yes       *0.995,0.005 
    14      1:yes      1:yes       *0.999,0.001 
    15      1:yes      1:yes       *1,0 
    16      1:yes      1:yes       *0.995,0.005 
    17      1:yes      1:yes       *0.897,0.103 
    18      1:yes      1:yes       *0.979,0.021 
    19      1:yes       2:no   +   0.135,*0.865 
    20      1:yes      1:yes       *0.999,0.001 
    21      1:yes      1:yes       *0.988,0.012 
    22      1:yes      1:yes       *1,0 
    23      1:yes      1:yes       *0.607,0.393 
    24      1:yes      1:yes       *1,0 
    25      1:yes      1:yes       *1,0 
    26      1:yes      1:yes       *1,0 
    27      1:yes      1:yes       *1,0 
    28      1:yes      1:yes       *0.954,0.046 
    29      1:yes      1:yes       *0.99,0.01 
    30      1:yes      1:yes       *0.997,0.003 
    31      1:yes      1:yes       *0.999,0.001 
    32      1:yes      1:yes       *0.996,0.004 
    33      1:yes       2:no   +   0.101,*0.899 
    34      1:yes      1:yes       *0.999,0.001 
    35      1:yes       2:no   +   0.062,*0.938 
    36      1:yes      1:yes       *1,0 
    37      1:yes      1:yes       *0.99,0.01 
    38      1:yes       2:no   +   0.097,*0.903 
    39      1:yes      1:yes       *1,0 
    40      1:yes      1:yes       *0.983,0.017 
    41      1:yes      1:yes       *1,0 
    42      1:yes      1:yes       *0.961,0.039 
    43      1:yes       2:no   +   0.363,*0.637 
    44      1:yes      1:yes       *0.988,0.012 
    45      1:yes      1:yes       *1,0 
    46      1:yes      1:yes       *0.945,0.055 
    47      1:yes      1:yes       *1,0 
    48      1:yes      1:yes       *0.999,0.001 
    49      1:yes      1:yes       *0.86,0.14 
    50      1:yes      1:yes       *0.996,0.004 
    51      1:yes      1:yes       *0.53,0.47 
    52      1:yes      1:yes       *0.95,0.05 
    53      1:yes      1:yes       *0.99,0.01 
    54      1:yes      1:yes       *1,0 
    55      1:yes      1:yes       *0.997,0.003 
    56      1:yes      1:yes       *0.715,0.285 
    57      1:yes       2:no   +   0.303,*0.697 
    58      1:yes      1:yes       *0.999,0.001 
    59      1:yes      1:yes       *1,0 
    60      1:yes      1:yes       *0.985,0.015 
    61      1:yes      1:yes       *1,0 
    62      1:yes      1:yes       *0.713,0.287 
    63      1:yes      1:yes       *0.998,0.002 
    64       2:no       2:no       0.011,*0.989 
    65       2:no       2:no       0.012,*0.988 
    66       2:no      1:yes   +   *0.872,0.128 
    67       2:no       2:no       0.031,*0.969 
    68       2:no       2:no       0.006,*0.994 
    69       2:no       2:no       0.135,*0.865 
    70       2:no      1:yes   +   *0.911,0.089 
    71       2:no       2:no       0,*1 
    72       2:no      1:yes   +   *0.637,0.363 
    73       2:no      1:yes   +   *0.562,0.438 
    74       2:no       2:no       0.027,*0.973 
    75       2:no       2:no       0.035,*0.965 
    76       2:no       2:no       0.003,*0.997 
    77       2:no      1:yes   +   *0.831,0.169 
    78       2:no       2:no       0.011,*0.989 
    79       2:no       2:no       0.027,*0.973 
    80       2:no       2:no       0.015,*0.985 
    81       2:no       2:no       0.166,*0.834 
    82       2:no       2:no       0.209,*0.791 
    83       2:no       2:no       0.011,*0.989 
    84       2:no       2:no       0.006,*0.994 
    85       2:no       2:no       0.165,*0.835 
    86       2:no       2:no       0.005,*0.995 
    87       2:no       2:no       0.05,*0.95 
    88       2:no       2:no       0.022,*0.978 
    89       2:no       2:no       0.103,*0.897 
    90       2:no       2:no       0.064,*0.936 
    91       2:no       2:no       0.025,*0.975 
    92       2:no       2:no       0.014,*0.986 
    93       2:no       2:no       0.003,*0.997 
    94       2:no      1:yes   +   *0.743,0.257 
    95       2:no      1:yes   +   *0.724,0.276 
    96       2:no       2:no       0.339,*0.661 
     1      1:yes      1:yes       *0.923,0.077 
     2      1:yes      1:yes       *0.988,0.012 
     3      1:yes      1:yes       *0.986,0.014 
     4      1:yes      1:yes       *0.9,0.1 
     5      1:yes      1:yes       *1,0 
     6      1:yes       2:no   +   0.091,*0.909 
     7      1:yes      1:yes       *0.946,0.054 
     8      1:yes       2:no   +   0.464,*0.536 
     9      1:yes      1:yes       *1,0 
    10      1:yes      1:yes       *1,0 
    11      1:yes       2:no   +   0.175,*0.825 
    12      1:yes      1:yes       *0.997,0.003 
    13      1:yes      1:yes       *0.999,0.001 
    14      1:yes      1:yes       *0.997,0.003 
    15      1:yes       2:no   +   0.099,*0.901 
    16      1:yes      1:yes       *0.998,0.002 
    17      1:yes      1:yes       *0.983,0.017 
    18      1:yes      1:yes       *1,0 
    19      1:yes      1:yes       *0.657,0.343 
    20      1:yes      1:yes       *0.652,0.348 
    21      1:yes      1:yes       *0.986,0.014 
    22      1:yes      1:yes       *1,0 
    23      1:yes      1:yes       *0.931,0.069 
    24      1:yes       2:no   +   0.001,*0.999 
    25      1:yes       2:no   +   0.37,*0.63 
    26      1:yes      1:yes       *1,0 
    27      1:yes       2:no   +   0.246,*0.754 
    28      1:yes      1:yes       *0.85,0.15 
    29      1:yes      1:yes       *1,0 
    30      1:yes      1:yes       *0.998,0.002 
    31      1:yes       2:no   +   0.281,*0.719 
    32      1:yes       2:no   +   0.38,*0.62 
    33      1:yes      1:yes       *0.979,0.021 
    34      1:yes      1:yes       *0.999,0.001 
    35      1:yes      1:yes       *0.955,0.045 
    36      1:yes       2:no   +   0.341,*0.659 
    37      1:yes      1:yes       *0.999,0.001 
    38      1:yes      1:yes       *0.998,0.002 
    39      1:yes      1:yes       *0.779,0.221 
    40      1:yes      1:yes       *1,0 
    41      1:yes      1:yes       *1,0 
    42      1:yes      1:yes       *0.999,0.001 
    43      1:yes      1:yes       *0.966,0.034 
    44      1:yes      1:yes       *0.989,0.011 
    45      1:yes      1:yes       *0.998,0.002 
    46      1:yes       2:no   +   0.303,*0.697 
    47      1:yes      1:yes       *0.998,0.002 
    48      1:yes      1:yes       *0.998,0.002 
    49      1:yes      1:yes       *0.995,0.005 
    50      1:yes      1:yes       *0.83,0.17 
    51      1:yes      1:yes       *0.984,0.016 
    52      1:yes       2:no   +   0.005,*0.995 
    53      1:yes      1:yes       *1,0 
    54      1:yes      1:yes       *0.854,0.146 
    55      1:yes      1:yes       *0.944,0.056 
    56      1:yes      1:yes       *0.998,0.002 
    57      1:yes      1:yes       *0.982,0.018 
    58      1:yes      1:yes       *0.996,0.004 
    59      1:yes      1:yes       *0.996,0.004 
    60      1:yes      1:yes       *1,0 
    61      1:yes      1:yes       *0.963,0.037 
    62      1:yes      1:yes       *0.996,0.004 
    63      1:yes      1:yes       *0.998,0.002 
    64       2:no       2:no       0.347,*0.653 
    65       2:no       2:no       0.036,*0.964 
    66       2:no       2:no       0,*1 
    67       2:no      1:yes   +   *0.942,0.058 
    68       2:no       2:no       0.002,*0.998 
    69       2:no      1:yes   +   *0.645,0.355 
    70       2:no       2:no       0.005,*0.995 
    71       2:no       2:no       0.008,*0.992 
    72       2:no       2:no       0.008,*0.992 
    73       2:no       2:no       0.005,*0.995 
    74       2:no       2:no       0.483,*0.517 
    75       2:no       2:no       0.008,*0.992 
    76       2:no       2:no       0.097,*0.903 
    77       2:no      1:yes   +   *0.974,0.026 
    78       2:no       2:no       0.004,*0.996 
    79       2:no       2:no       0.165,*0.835 
    80       2:no       2:no       0.003,*0.997 
    81       2:no      1:yes   +   *0.557,0.443 
    82       2:no       2:no       0.004,*0.996 
    83       2:no      1:yes   +   *0.782,0.218 
    84       2:no       2:no       0.461,*0.539 
    85       2:no       2:no       0.046,*0.954 
    86       2:no       2:no       0.174,*0.826 
    87       2:no       2:no       0.013,*0.987 
    88       2:no       2:no       0.044,*0.956 
    89       2:no       2:no       0.006,*0.994 
    90       2:no      1:yes   +   *0.887,0.113 
    91       2:no       2:no       0,*1 
    92       2:no       2:no       0.008,*0.992 
    93       2:no      1:yes   +   *0.713,0.287 
    94       2:no       2:no       0.005,*0.995 
    95       2:no       2:no       0,*1 
    96       2:no       2:no       0.002,*0.998 
     1      1:yes       2:no   +   0.202,*0.798 
     2      1:yes      1:yes       *0.972,0.028 
     3      1:yes      1:yes       *0.999,0.001 
     4      1:yes      1:yes       *0.998,0.002 
     5      1:yes      1:yes       *0.999,0.001 
     6      1:yes      1:yes       *0.959,0.041 
     7      1:yes      1:yes       *0.991,0.009 
     8      1:yes       2:no   +   0.212,*0.788 
     9      1:yes      1:yes       *0.999,0.001 
    10      1:yes       2:no   +   0.171,*0.829 
    11      1:yes      1:yes       *1,0 
    12      1:yes      1:yes       *1,0 
    13      1:yes      1:yes       *0.939,0.061 
    14      1:yes       2:no   +   0.492,*0.508 
    15      1:yes      1:yes       *0.976,0.024 
    16      1:yes      1:yes       *1,0 
    17      1:yes      1:yes       *0.991,0.009 
    18      1:yes      1:yes       *1,0 
    19      1:yes      1:yes       *0.998,0.002 
    20      1:yes      1:yes       *0.994,0.006 
    21      1:yes      1:yes       *0.999,0.001 
    22      1:yes      1:yes       *0.848,0.152 
    23      1:yes      1:yes       *0.992,0.008 
    24      1:yes      1:yes       *0.999,0.001 
    25      1:yes      1:yes       *0.822,0.178 
    26      1:yes      1:yes       *1,0 
    27      1:yes      1:yes       *0.931,0.069 
    28      1:yes      1:yes       *0.983,0.017 
    29      1:yes       2:no   +   0.014,*0.986 
    30      1:yes       2:no   +   0.154,*0.846 
    31      1:yes      1:yes       *0.998,0.002 
    32      1:yes      1:yes       *0.965,0.035 
    33      1:yes      1:yes       *0.999,0.001 
    34      1:yes      1:yes       *0.576,0.424 
    35      1:yes      1:yes       *0.999,0.001 
    36      1:yes      1:yes       *0.997,0.003 
    37      1:yes       2:no   +   0.137,*0.863 
    38      1:yes      1:yes       *0.999,0.001 
    39      1:yes      1:yes       *0.989,0.011 
    40      1:yes      1:yes       *0.993,0.007 
    41      1:yes      1:yes       *0.994,0.006 
    42      1:yes      1:yes       *0.998,0.002 
    43      1:yes      1:yes       *0.998,0.002 
    44      1:yes      1:yes       *0.995,0.005 
    45      1:yes       2:no   +   0.044,*0.956 
    46      1:yes      1:yes       *0.994,0.006 
    47      1:yes       2:no   +   0.046,*0.954 
    48      1:yes       2:no   +   0.161,*0.839 
    49      1:yes      1:yes       *0.946,0.054 
    50      1:yes      1:yes       *0.962,0.038 
    51      1:yes      1:yes       *0.538,0.462 
    52      1:yes      1:yes       *0.998,0.002 
    53      1:yes      1:yes       *0.998,0.002 
    54      1:yes      1:yes       *0.998,0.002 
    55      1:yes       2:no   +   0.116,*0.884 
    56      1:yes      1:yes       *1,0 
    57      1:yes      1:yes       *1,0 
    58      1:yes      1:yes       *0.996,0.004 
    59      1:yes      1:yes       *0.719,0.281 
    60      1:yes      1:yes       *1,0 
    61      1:yes      1:yes       *0.999,0.001 
    62      1:yes       2:no   +   0.219,*0.781 
    63       2:no       2:no       0.062,*0.938 
    64       2:no       2:no       0.13,*0.87 
    65       2:no       2:no       0.01,*0.99 
    66       2:no       2:no       0.006,*0.994 
    67       2:no      1:yes   +   *0.997,0.003 
    68       2:no       2:no       0.098,*0.902 
    69       2:no       2:no       0.429,*0.571 
    70       2:no       2:no       0.003,*0.997 
    71       2:no       2:no       0.001,*0.999 
    72       2:no       2:no       0.015,*0.985 
    73       2:no       2:no       0.002,*0.998 
    74       2:no       2:no       0.026,*0.974 
    75       2:no       2:no       0.496,*0.504 
    76       2:no       2:no       0.196,*0.804 
    77       2:no       2:no       0.085,*0.915 
    78       2:no       2:no       0.073,*0.927 
    79       2:no      1:yes   +   *0.869,0.131 
    80       2:no       2:no       0.011,*0.989 
    81       2:no       2:no       0.003,*0.997 
    82       2:no       2:no       0.006,*0.994 
    83       2:no      1:yes   +   *0.944,0.056 
    84       2:no       2:no       0.001,*0.999 
    85       2:no       2:no       0.001,*0.999 
    86       2:no       2:no       0.039,*0.961 
    87       2:no       2:no       0.062,*0.938 
    88       2:no       2:no       0.005,*0.995 
    89       2:no      1:yes   +   *0.807,0.193 
    90       2:no      1:yes   +   *0.723,0.277 
    91       2:no       2:no       0.381,*0.619 
    92       2:no       2:no       0.013,*0.987 
    93       2:no       2:no       0.247,*0.753 
    94       2:no       2:no       0.008,*0.992 
    95       2:no       2:no       0.003,*0.997 
    96       2:no       2:no       0.001,*0.999 
     1      1:yes      1:yes       *0.984,0.016 
     2      1:yes      1:yes       *0.892,0.108 
     3      1:yes      1:yes       *0.999,0.001 
     4      1:yes      1:yes       *0.996,0.004 
     5      1:yes      1:yes       *0.999,0.001 
     6      1:yes      1:yes       *0.992,0.008 
     7      1:yes      1:yes       *0.585,0.415 
     8      1:yes      1:yes       *0.764,0.236 
     9      1:yes       2:no   +   0.006,*0.994 
    10      1:yes      1:yes       *0.998,0.002 
    11      1:yes      1:yes       *0.876,0.124 
    12      1:yes      1:yes       *0.657,0.343 
    13      1:yes       2:no   +   0.451,*0.549 
    14      1:yes      1:yes       *0.998,0.002 
    15      1:yes      1:yes       *0.517,0.483 
    16      1:yes      1:yes       *0.997,0.003 
    17      1:yes      1:yes       *0.995,0.005 
    18      1:yes      1:yes       *1,0 
    19      1:yes      1:yes       *0.948,0.052 
    20      1:yes      1:yes       *0.972,0.028 
    21      1:yes       2:no   +   0.331,*0.669 
    22      1:yes      1:yes       *0.993,0.007 
    23      1:yes      1:yes       *1,0 
    24      1:yes       2:no   +   0.067,*0.933 
    25      1:yes      1:yes       *0.922,0.078 
    26      1:yes      1:yes       *0.984,0.016 
    27      1:yes      1:yes       *0.995,0.005 
    28      1:yes      1:yes       *0.999,0.001 
    29      1:yes      1:yes       *0.994,0.006 
    30      1:yes      1:yes       *0.998,0.002 
    31      1:yes      1:yes       *0.997,0.003 
    32      1:yes      1:yes       *1,0 
    33      1:yes      1:yes       *0.987,0.013 
    34      1:yes      1:yes       *0.999,0.001 
    35      1:yes      1:yes       *1,0 
    36      1:yes      1:yes       *0.999,0.001 
    37      1:yes      1:yes       *0.998,0.002 
    38      1:yes      1:yes       *0.99,0.01 
    39      1:yes      1:yes       *0.991,0.009 
    40      1:yes      1:yes       *0.953,0.047 
    41      1:yes      1:yes       *0.997,0.003 
    42      1:yes      1:yes       *0.989,0.011 
    43      1:yes      1:yes       *0.975,0.025 
    44      1:yes      1:yes       *0.998,0.002 
    45      1:yes      1:yes       *1,0 
    46      1:yes      1:yes       *0.898,0.102 
    47      1:yes      1:yes       *0.999,0.001 
    48      1:yes      1:yes       *0.966,0.034 
    49      1:yes      1:yes       *0.576,0.424 
    50      1:yes      1:yes       *0.985,0.015 
    51      1:yes      1:yes       *0.999,0.001 
    52      1:yes      1:yes       *1,0 
    53      1:yes      1:yes       *0.832,0.168 
    54      1:yes      1:yes       *0.998,0.002 
    55      1:yes      1:yes       *0.988,0.012 
    56      1:yes      1:yes       *0.999,0.001 
    57      1:yes       2:no   +   0.097,*0.903 
    58      1:yes      1:yes       *1,0 
    59      1:yes      1:yes       *0.574,0.426 
    60      1:yes      1:yes       *0.995,0.005 
    61      1:yes      1:yes       *1,0 
    62      1:yes      1:yes       *0.84,0.16 
    63       2:no      1:yes   +   *0.621,0.379 
    64       2:no       2:no       0.173,*0.827 
    65       2:no       2:no       0.005,*0.995 
    66       2:no       2:no       0.009,*0.991 
    67       2:no       2:no       0.019,*0.981 
    68       2:no       2:no       0.021,*0.979 
    69       2:no       2:no       0.455,*0.545 
    70       2:no      1:yes   +   *0.821,0.179 
    71       2:no       2:no       0.004,*0.996 
    72       2:no       2:no       0.027,*0.973 
    73       2:no       2:no       0.002,*0.998 
    74       2:no       2:no       0.015,*0.985 
    75       2:no       2:no       0.061,*0.939 
    76       2:no       2:no       0.272,*0.728 
    77       2:no      1:yes   +   *0.954,0.046 
    78       2:no       2:no       0.205,*0.795 
    79       2:no      1:yes   +   *0.745,0.255 
    80       2:no       2:no       0.018,*0.982 
    81       2:no       2:no       0.012,*0.988 
    82       2:no       2:no       0.055,*0.945 
    83       2:no      1:yes   +   *0.846,0.154 
    84       2:no       2:no       0.32,*0.68 
    85       2:no      1:yes   +   *0.606,0.394 
    86       2:no      1:yes   +   *0.86,0.14 
    87       2:no       2:no       0.004,*0.996 
    88       2:no      1:yes   +   *0.544,0.456 
    89       2:no       2:no       0.013,*0.987 
    90       2:no      1:yes   +   *0.88,0.12 
    91       2:no       2:no       0.01,*0.99 
    92       2:no       2:no       0.002,*0.998 
    93       2:no      1:yes   +   *0.566,0.434 
    94       2:no       2:no       0.073,*0.927 
    95       2:no       2:no       0.014,*0.986 
     1      1:yes      1:yes       *1,0 
     2      1:yes      1:yes       *0.997,0.003 
     3      1:yes      1:yes       *0.984,0.016 
     4      1:yes      1:yes       *1,0 
     5      1:yes      1:yes       *0.959,0.041 
     6      1:yes       2:no   +   0.298,*0.702 
     7      1:yes      1:yes       *0.98,0.02 
     8      1:yes      1:yes       *0.991,0.009 
     9      1:yes       2:no   +   0.003,*0.997 
    10      1:yes      1:yes       *0.994,0.006 
    11      1:yes       2:no   +   0,*1 
    12      1:yes      1:yes       *0.977,0.023 
    13      1:yes       2:no   +   0.299,*0.701 
    14      1:yes      1:yes       *1,0 
    15      1:yes      1:yes       *1,0 
    16      1:yes       2:no   +   0.019,*0.981 
    17      1:yes      1:yes       *0.997,0.003 
    18      1:yes      1:yes       *1,0 
    19      1:yes      1:yes       *0.999,0.001 
    20      1:yes      1:yes       *0.981,0.019 
    21      1:yes      1:yes       *0.998,0.002 
    22      1:yes      1:yes       *1,0 
    23      1:yes      1:yes       *0.999,0.001 
    24      1:yes      1:yes       *0.603,0.397 
    25      1:yes      1:yes       *0.999,0.001 
    26      1:yes      1:yes       *0.599,0.401 
    27      1:yes      1:yes       *0.662,0.338 
    28      1:yes       2:no   +   0.37,*0.63 
    29      1:yes       2:no   +   0.032,*0.968 
    30      1:yes      1:yes       *1,0 
    31      1:yes      1:yes       *0.997,0.003 
    32      1:yes      1:yes       *0.996,0.004 
    33      1:yes       2:no   +   0.317,*0.683 
    34      1:yes      1:yes       *0.994,0.006 
    35      1:yes      1:yes       *0.994,0.006 
    36      1:yes      1:yes       *0.958,0.042 
    37      1:yes      1:yes       *1,0 
    38      1:yes      1:yes       *1,0 
    39      1:yes      1:yes       *0.999,0.001 
    40      1:yes      1:yes       *0.643,0.357 
    41      1:yes      1:yes       *1,0 
    42      1:yes      1:yes       *0.747,0.253 
    43      1:yes      1:yes       *0.99,0.01 
    44      1:yes      1:yes       *0.998,0.002 
    45      1:yes      1:yes       *1,0 
    46      1:yes      1:yes       *0.994,0.006 
    47      1:yes      1:yes       *0.989,0.011 
    48      1:yes       2:no   +   0.247,*0.753 
    49      1:yes      1:yes       *0.993,0.007 
    50      1:yes      1:yes       *0.652,0.348 
    51      1:yes      1:yes       *0.999,0.001 
    52      1:yes      1:yes       *0.998,0.002 
    53      1:yes       2:no   +   0.057,*0.943 
    54      1:yes      1:yes       *0.984,0.016 
    55      1:yes      1:yes       *0.535,0.465 
    56      1:yes      1:yes       *0.995,0.005 
    57      1:yes      1:yes       *0.997,0.003 
    58      1:yes      1:yes       *0.999,0.001 
    59      1:yes      1:yes       *0.999,0.001 
    60      1:yes      1:yes       *1,0 
    61      1:yes      1:yes       *1,0 
    62      1:yes      1:yes       *0.979,0.021 
    63       2:no       2:no       0.002,*0.998 
    64       2:no      1:yes   +   *0.827,0.173 
    65       2:no       2:no       0.243,*0.757 
    66       2:no       2:no       0.023,*0.977 
    67       2:no      1:yes   +   *0.969,0.031 
    68       2:no      1:yes   +   *0.747,0.253 
    69       2:no      1:yes   +   *0.562,0.438 
    70       2:no       2:no       0.095,*0.905 
    71       2:no       2:no       0.001,*0.999 
    72       2:no      1:yes   +   *0.928,0.072 
    73       2:no       2:no       0.004,*0.996 
    74       2:no       2:no       0.008,*0.992 
    75       2:no       2:no       0.013,*0.987 
    76       2:no       2:no       0.346,*0.654 
    77       2:no       2:no       0.002,*0.998 
    78       2:no       2:no       0.002,*0.998 
    79       2:no       2:no       0.068,*0.932 
    80       2:no      1:yes   +   *0.83,0.17 
    81       2:no       2:no       0.007,*0.993 
    82       2:no       2:no       0.177,*0.823 
    83       2:no       2:no       0.002,*0.998 
    84       2:no      1:yes   +   *0.83,0.17 
    85       2:no       2:no       0.05,*0.95 
    86       2:no       2:no       0.02,*0.98 
    87       2:no       2:no       0.003,*0.997 
    88       2:no       2:no       0.004,*0.996 
    89       2:no       2:no       0.012,*0.988 
    90       2:no       2:no       0.184,*0.816 
    91       2:no       2:no       0.002,*0.998 
    92       2:no       2:no       0.013,*0.987 
    93       2:no      1:yes   +   *0.629,0.371 
    94       2:no      1:yes   +   *0.603,0.397 
    95       2:no       2:no       0.003,*0.997 
     1      1:yes       2:no   +   0.127,*0.873 
     2      1:yes      1:yes       *0.998,0.002 
     3      1:yes      1:yes       *0.802,0.198 
     4      1:yes      1:yes       *1,0 
     5      1:yes      1:yes       *0.999,0.001 
     6      1:yes      1:yes       *0.973,0.027 
     7      1:yes      1:yes       *0.993,0.007 
     8      1:yes       2:no   +   0.104,*0.896 
     9      1:yes      1:yes       *0.791,0.209 
    10      1:yes       2:no   +   0.002,*0.998 
    11      1:yes      1:yes       *0.991,0.009 
    12      1:yes      1:yes       *0.993,0.007 
    13      1:yes      1:yes       *0.997,0.003 
    14      1:yes      1:yes       *0.998,0.002 
    15      1:yes      1:yes       *0.999,0.001 
    16      1:yes      1:yes       *0.996,0.004 
    17      1:yes       2:no   +   0.235,*0.765 
    18      1:yes      1:yes       *0.987,0.013 
    19      1:yes      1:yes       *0.99,0.01 
    20      1:yes      1:yes       *0.996,0.004 
    21      1:yes       2:no   +   0.362,*0.638 
    22      1:yes      1:yes       *1,0 
    23      1:yes      1:yes       *1,0 
    24      1:yes      1:yes       *0.998,0.002 
    25      1:yes      1:yes       *0.987,0.013 
    26      1:yes      1:yes       *1,0 
    27      1:yes      1:yes       *1,0 
    28      1:yes       2:no   +   0.192,*0.808 
    29      1:yes      1:yes       *1,0 
    30      1:yes      1:yes       *0.985,0.015 
    31      1:yes      1:yes       *0.869,0.131 
    32      1:yes      1:yes       *0.978,0.022 
    33      1:yes      1:yes       *1,0 
    34      1:yes      1:yes       *0.985,0.015 
    35      1:yes      1:yes       *0.997,0.003 
    36      1:yes      1:yes       *1,0 
    37      1:yes      1:yes       *0.995,0.005 
    38      1:yes      1:yes       *1,0 
    39      1:yes       2:no   +   0.362,*0.638 
    40      1:yes      1:yes       *0.992,0.008 
    41      1:yes      1:yes       *1,0 
    42      1:yes      1:yes       *0.999,0.001 
    43      1:yes      1:yes       *0.983,0.017 
    44      1:yes      1:yes       *0.996,0.004 
    45      1:yes      1:yes       *0.969,0.031 
    46      1:yes      1:yes       *0.969,0.031 
    47      1:yes      1:yes       *0.996,0.004 
    48      1:yes      1:yes       *0.992,0.008 
    49      1:yes      1:yes       *0.993,0.007 
    50      1:yes      1:yes       *0.774,0.226 
    51      1:yes      1:yes       *0.999,0.001 
    52      1:yes      1:yes       *0.999,0.001 
    53      1:yes      1:yes       *0.997,0.003 
    54      1:yes       2:no   +   0.345,*0.655 
    55      1:yes      1:yes       *0.906,0.094 
    56      1:yes      1:yes       *0.994,0.006 
    57      1:yes      1:yes       *0.995,0.005 
    58      1:yes      1:yes       *0.998,0.002 
    59      1:yes      1:yes       *1,0 
    60      1:yes      1:yes       *0.996,0.004 
    61      1:yes      1:yes       *1,0 
    62      1:yes      1:yes       *1,0 
    63       2:no       2:no       0.001,*0.999 
    64       2:no       2:no       0.267,*0.733 
    65       2:no       2:no       0.091,*0.909 
    66       2:no       2:no       0.004,*0.996 
    67       2:no       2:no       0.001,*0.999 
    68       2:no       2:no       0.138,*0.862 
    69       2:no       2:no       0.288,*0.712 
    70       2:no      1:yes   +   *0.755,0.245 
    71       2:no       2:no       0.002,*0.998 
    72       2:no      1:yes   +   *0.922,0.078 
    73       2:no      1:yes   +   *0.587,0.413 
    74       2:no      1:yes   +   *0.688,0.312 
    75       2:no       2:no       0.002,*0.998 
    76       2:no      1:yes   +   *0.703,0.297 
    77       2:no       2:no       0.017,*0.983 
    78       2:no       2:no       0.018,*0.982 
    79       2:no      1:yes   +   *0.634,0.366 
    80       2:no       2:no       0.013,*0.987 
    81       2:no       2:no       0.005,*0.995 
    82       2:no      1:yes   +   *0.52,0.48 
    83       2:no       2:no       0.004,*0.996 
    84       2:no       2:no       0.073,*0.927 
    85       2:no       2:no       0.025,*0.975 
    86       2:no       2:no       0.457,*0.543 
    87       2:no      1:yes   +   *0.811,0.189 
    88       2:no       2:no       0.006,*0.994 
    89       2:no       2:no       0.161,*0.839 
    90       2:no       2:no       0.343,*0.657 
    91       2:no       2:no       0.012,*0.988 
    92       2:no       2:no       0.002,*0.998 
    93       2:no      1:yes   +   *1,0 
    94       2:no      1:yes   +   *0.591,0.409 
    95       2:no       2:no       0.344,*0.656 
     1      1:yes      1:yes       *0.999,0.001 
     2      1:yes      1:yes       *0.999,0.001 
     3      1:yes      1:yes       *0.997,0.003 
     4      1:yes      1:yes       *0.984,0.016 
     5      1:yes      1:yes       *1,0 
     6      1:yes      1:yes       *0.988,0.012 
     7      1:yes       2:no   +   0.298,*0.702 
     8      1:yes      1:yes       *0.933,0.067 
     9      1:yes      1:yes       *0.999,0.001 
    10      1:yes      1:yes       *0.996,0.004 
    11      1:yes      1:yes       *1,0 
    12      1:yes      1:yes       *0.855,0.145 
    13      1:yes      1:yes       *0.857,0.143 
    14      1:yes      1:yes       *0.998,0.002 
    15      1:yes      1:yes       *0.981,0.019 
    16      1:yes      1:yes       *1,0 
    17      1:yes       2:no   +   0.035,*0.965 
    18      1:yes      1:yes       *0.996,0.004 
    19      1:yes      1:yes       *0.996,0.004 
    20      1:yes      1:yes       *0.831,0.169 
    21      1:yes      1:yes       *0.998,0.002 
    22      1:yes      1:yes       *0.96,0.04 
    23      1:yes      1:yes       *0.998,0.002 
    24      1:yes       2:no   +   0.157,*0.843 
    25      1:yes       2:no   +   0.173,*0.827 
    26      1:yes      1:yes       *1,0 
    27      1:yes      1:yes       *1,0 
    28      1:yes      1:yes       *0.998,0.002 
    29      1:yes      1:yes       *1,0 
    30      1:yes      1:yes       *0.949,0.051 
    31      1:yes      1:yes       *0.999,0.001 
    32      1:yes      1:yes       *0.661,0.339 
    33      1:yes      1:yes       *0.999,0.001 
    34      1:yes      1:yes       *1,0 
    35      1:yes      1:yes       *0.783,0.217 
    36      1:yes       2:no   +   0.491,*0.509 
    37      1:yes      1:yes       *0.999,0.001 
    38      1:yes      1:yes       *0.991,0.009 
    39      1:yes      1:yes       *0.984,0.016 
    40      1:yes      1:yes       *0.997,0.003 
    41      1:yes      1:yes       *0.996,0.004 
    42      1:yes      1:yes       *0.996,0.004 
    43      1:yes      1:yes       *0.992,0.008 
    44      1:yes      1:yes       *1,0 
    45      1:yes      1:yes       *1,0 
    46      1:yes       2:no   +   0.297,*0.703 
    47      1:yes      1:yes       *0.999,0.001 
    48      1:yes      1:yes       *0.992,0.008 
    49      1:yes      1:yes       *0.998,0.002 
    50      1:yes      1:yes       *0.992,0.008 
    51      1:yes      1:yes       *0.999,0.001 
    52      1:yes      1:yes       *0.996,0.004 
    53      1:yes      1:yes       *1,0 
    54      1:yes      1:yes       *0.998,0.002 
    55      1:yes      1:yes       *0.963,0.037 
    56      1:yes      1:yes       *1,0 
    57      1:yes      1:yes       *0.524,0.476 
    58      1:yes      1:yes       *0.859,0.141 
    59      1:yes      1:yes       *1,0 
    60      1:yes      1:yes       *0.707,0.293 
    61      1:yes      1:yes       *1,0 
    62      1:yes      1:yes       *1,0 
    63       2:no      1:yes   +   *0.962,0.038 
    64       2:no       2:no       0.006,*0.994 
    65       2:no       2:no       0.013,*0.987 
    66       2:no       2:no       0.019,*0.981 
    67       2:no       2:no       0.009,*0.991 
    68       2:no       2:no       0.052,*0.948 
    69       2:no       2:no       0.297,*0.703 
    70       2:no       2:no       0.073,*0.927 
    71       2:no       2:no       0.03,*0.97 
    72       2:no       2:no       0.002,*0.998 
    73       2:no       2:no       0.003,*0.997 
    74       2:no      1:yes   +   *0.994,0.006 
    75       2:no       2:no       0.017,*0.983 
    76       2:no       2:no       0.031,*0.969 
    77       2:no       2:no       0.112,*0.888 
    78       2:no       2:no       0.007,*0.993 
    79       2:no       2:no       0.11,*0.89 
    80       2:no      1:yes   +   *0.788,0.212 
    81       2:no      1:yes   +   *0.743,0.257 
    82       2:no       2:no       0.116,*0.884 
    83       2:no       2:no       0.003,*0.997 
    84       2:no       2:no       0.001,*0.999 
    85       2:no       2:no       0.441,*0.559 
    86       2:no       2:no       0.002,*0.998 
    87       2:no       2:no       0.015,*0.985 
    88       2:no       2:no       0.02,*0.98 
    89       2:no       2:no       0.018,*0.982 
    90       2:no       2:no       0.004,*0.996 
    91       2:no      1:yes   +   *0.66,0.34 
    92       2:no       2:no       0.008,*0.992 
    93       2:no       2:no       0.018,*0.982 
    94       2:no       2:no       0.016,*0.984 
    95       2:no       2:no       0.012,*0.988 

========== Summary ==========

Correctly Classified Instances         799               83.5774 %
Incorrectly Classified Instances       157               16.4226 %
Kappa statistic                          0.6411
Mean absolute error                      0.175 
Root mean squared error                  0.3454
Relative absolute error                 38.6436 %
Root relative squared error             72.601  %
Total Number of Instances              956     

=== Detailed Accuracy By Class ===

               TP Rate   FP Rate   Precision   Recall  F-Measure   ROC Area  Class
                 0.862     0.215      0.884     0.862     0.873      0.924    yes
                 0.785     0.138      0.751     0.785     0.768      0.924    no
Weighted Avg.    0.836     0.188      0.838     0.836     0.837      0.924

=== Confusion Matrix ===

   a   b   <-- classified as
 539  86 |   a = yes
  71 260 |   b = no
