# Supplementary material for: Prediction and Prioritization of Rare Oncogenic Mutations in the Cancer Kinome Using Novel Features and Multiple Classifiers
Source: PLoS Comput Biol. 2014 Apr 17;10(4):e1003545. doi: 10.1371/journal.pcbi.1003545 (PMC3990476; doi:10.1371/journal.pcbi.1003545)
Supplement: Dataset S1 — Detailed experiment records and results. Complete data sets, outputs and log files for all computational experiments. These files can be loaded in Weka [26] to reproduce the results presented in this paper. (ZIP) [file pcbi.1003545.s001.zip › 20121222_153036/Classified/weka.classifiers.trees.J48-CrossValidation-20121222_162104.txt]

========== Data Summary ==========
Relation Name:  Analysis_Disease-weka.filters.unsupervised.attribute.Remove-R1,9,10,13,16,17,18,20,21,23,24,25,26,27
Num Instances:  956
Num Attributes: 18

     Name                      Type  Nom  Int Real     Missing      Unique  Dist
   1 Amino_Acid_WT              Nom 100%   0%   0%     0 /  0%     0 /  0%    20 
   2 Amino_Acid_MT              Nom 100%   0%   0%     0 /  0%     0 /  0%    20 
   3 Conservation_Consensus_Al  Num   0%   0%  74%   248 / 26%    58 /  6%   223 
   4 Conservation_Wild_AllKina  Num   0%   0%  83%   158 / 17%   599 / 63%   663 
   5 Conservation_Consensus_Fa  Num   0%  17%  56%   256 / 27%    92 / 10%   155 
   6 Conservation_Consensus_Gr  Num   0%   0%  72%   264 / 28%   197 / 21%   326 
   7 Blosum62                   Num   0% 100%   0%     0 /  0%     1 /  0%     8 
   8 Modification               Nom 100%   0%   0%     0 /  0%     0 /  0%     2 
   9 Is_Pk_Domain               Nom 100%   0%   0%     0 /  0%     0 /  0%     1 
  10 Binding_Site               Nom 100%   0%   0%     0 /  0%     0 /  0%     1 
  11 Side_Chain_Polarity_MT     Nom 100%   0%   0%     0 /  0%     0 /  0%     2 
  12 Avg_Mass_MT                Num   0%   0% 100%     0 /  0%     0 /  0%    19 
  13 Side_Chain_Polarity_WT     Nom 100%   0%   0%     0 /  0%     0 /  0%     2 
  14 Van_der_Waals_Volume_WT    Num   0% 100%   0%     0 /  0%     0 /  0%    17 
  15 Protein_Family             Nom 100%   0%   0%     0 /  0%    16 /  2%    82 
  16 Protein_Group              Nom 100%   0%   0%     0 /  0%     0 /  0%     9 
  17 Sub_domain                 Nom 100%   0%   0%     0 /  0%     0 /  0%    19 
  18 Disease                    Nom 100%   0%   0%     0 /  0%     0 /  0%     2 

========== Cross Validation Result ==========
 inst#     actual  predicted error distribution
     1      1:yes      1:yes       *0.706,0.294 
     2      1:yes      1:yes       *1,0 
     3      1:yes      1:yes       *0.865,0.135 
     4      1:yes      1:yes       *0.865,0.135 
     5      1:yes      1:yes       *0.706,0.294 
     6      1:yes      1:yes       *0.676,0.324 
     7      1:yes      1:yes       *0.706,0.294 
     8      1:yes      1:yes       *0.865,0.135 
     9      1:yes       2:no   +   0.296,*0.704 
    10      1:yes      1:yes       *0.865,0.135 
    11      1:yes      1:yes       *0.865,0.135 
    12      1:yes      1:yes       *0.865,0.135 
    13      1:yes      1:yes       *0.865,0.135 
    14      1:yes       2:no   +   0.135,*0.865 
    15      1:yes       2:no   +   0.135,*0.865 
    16      1:yes      1:yes       *1,0 
    17      1:yes      1:yes       *0.865,0.135 
    18      1:yes       2:no   +   0.296,*0.704 
    19      1:yes      1:yes       *0.865,0.135 
    20      1:yes      1:yes       *0.676,0.324 
    21      1:yes      1:yes       *1,0 
    22      1:yes      1:yes       *1,0 
    23      1:yes      1:yes       *0.875,0.125 
    24      1:yes      1:yes       *0.865,0.135 
    25      1:yes      1:yes       *0.865,0.135 
    26      1:yes      1:yes       *0.865,0.135 
    27      1:yes      1:yes       *0.667,0.333 
    28      1:yes      1:yes       *0.865,0.135 
    29      1:yes      1:yes       *0.865,0.135 
    30      1:yes      1:yes       *0.865,0.135 
    31      1:yes      1:yes       *1,0 
    32      1:yes      1:yes       *1,0 
    33      1:yes      1:yes       *1,0 
    34      1:yes       2:no   +   0.174,*0.826 
    35      1:yes      1:yes       *0.865,0.135 
    36      1:yes      1:yes       *0.865,0.135 
    37      1:yes       2:no   +   0.333,*0.667 
    38      1:yes       2:no   +   0.135,*0.865 
    39      1:yes      1:yes       *0.865,0.135 
    40      1:yes      1:yes       *0.865,0.135 
    41      1:yes      1:yes       *0.865,0.135 
    42      1:yes      1:yes       *0.865,0.135 
    43      1:yes       2:no   +   0.174,*0.826 
    44      1:yes      1:yes       *0.865,0.135 
    45      1:yes      1:yes       *0.818,0.182 
    46      1:yes      1:yes       *0.865,0.135 
    47      1:yes      1:yes       *0.865,0.135 
    48      1:yes      1:yes       *0.865,0.135 
    49      1:yes      1:yes       *0.865,0.135 
    50      1:yes      1:yes       *0.865,0.135 
    51      1:yes      1:yes       *0.865,0.135 
    52      1:yes      1:yes       *0.865,0.135 
    53      1:yes      1:yes       *0.818,0.182 
    54      1:yes      1:yes       *0.865,0.135 
    55      1:yes      1:yes       *0.865,0.135 
    56      1:yes      1:yes       *0.865,0.135 
    57      1:yes      1:yes       *0.865,0.135 
    58      1:yes      1:yes       *0.865,0.135 
    59      1:yes      1:yes       *1,0 
    60      1:yes      1:yes       *0.865,0.135 
    61      1:yes      1:yes       *0.865,0.135 
    62      1:yes       2:no   +   0.135,*0.865 
    63      1:yes      1:yes       *0.865,0.135 
    64       2:no       2:no       0.174,*0.826 
    65       2:no      1:yes   +   *0.706,0.294 
    66       2:no       2:no       0.174,*0.826 
    67       2:no      1:yes   +   *0.676,0.324 
    68       2:no       2:no       0.135,*0.865 
    69       2:no       2:no       0,*1 
    70       2:no       2:no       0.135,*0.865 
    71       2:no       2:no       0.296,*0.704 
    72       2:no       2:no       0.296,*0.704 
    73       2:no       2:no       0.135,*0.865 
    74       2:no       2:no       0.174,*0.826 
    75       2:no      1:yes   +   *0.865,0.135 
    76       2:no       2:no       0.135,*0.865 
    77       2:no       2:no       0.135,*0.865 
    78       2:no       2:no       0.135,*0.865 
    79       2:no      1:yes   +   *0.706,0.294 
    80       2:no       2:no       0.174,*0.826 
    81       2:no       2:no       0.174,*0.826 
    82       2:no      1:yes   +   *0.865,0.135 
    83       2:no       2:no       0.135,*0.865 
    84       2:no       2:no       0.174,*0.826 
    85       2:no       2:no       0,*1 
    86       2:no       2:no       0.296,*0.704 
    87       2:no      1:yes   +   *0.706,0.294 
    88       2:no      1:yes   +   *0.865,0.135 
    89       2:no       2:no       0,*1 
    90       2:no       2:no       0.135,*0.865 
    91       2:no       2:no       0.296,*0.704 
    92       2:no      1:yes   +   *0.865,0.135 
    93       2:no      1:yes   +   *0.865,0.135 
    94       2:no       2:no       0.174,*0.826 
    95       2:no       2:no       0,*1 
    96       2:no       2:no       0.135,*0.865 
     1      1:yes      1:yes       *1,0 
     2      1:yes      1:yes       *0.904,0.096 
     3      1:yes      1:yes       *0.75,0.25 
     4      1:yes      1:yes       *1,0 
     5      1:yes      1:yes       *1,0 
     6      1:yes      1:yes       *1,0 
     7      1:yes       2:no   +   0,*1 
     8      1:yes      1:yes       *0.686,0.314 
     9      1:yes      1:yes       *0.904,0.096 
    10      1:yes       2:no   +   0.167,*0.833 
    11      1:yes      1:yes       *1,0 
    12      1:yes      1:yes       *1,0 
    13      1:yes      1:yes       *1,0 
    14      1:yes      1:yes       *1,0 
    15      1:yes      1:yes       *1,0 
    16      1:yes      1:yes       *0.904,0.096 
    17      1:yes      1:yes       *1,0 
    18      1:yes       2:no   +   0.163,*0.837 
    19      1:yes      1:yes       *1,0 
    20      1:yes      1:yes       *0.75,0.25 
    21      1:yes      1:yes       *1,0 
    22      1:yes      1:yes       *1,0 
    23      1:yes      1:yes       *0.8,0.2 
    24      1:yes      1:yes       *1,0 
    25      1:yes      1:yes       *1,0 
    26      1:yes      1:yes       *1,0 
    27      1:yes       2:no   +   0,*1 
    28      1:yes      1:yes       *0.904,0.096 
    29      1:yes       2:no   +   0.167,*0.833 
    30      1:yes      1:yes       *0.891,0.109 
    31      1:yes      1:yes       *0.65,0.35 
    32      1:yes      1:yes       *0.8,0.2 
    33      1:yes       2:no   +   0.167,*0.833 
    34      1:yes      1:yes       *0.904,0.096 
    35      1:yes      1:yes       *1,0 
    36      1:yes      1:yes       *0.818,0.182 
    37      1:yes      1:yes       *1,0 
    38      1:yes      1:yes       *0.904,0.096 
    39      1:yes      1:yes       *0.75,0.25 
    40      1:yes      1:yes       *0.857,0.143 
    41      1:yes      1:yes       *0.818,0.182 
    42      1:yes      1:yes       *1,0 
    43      1:yes      1:yes       *1,0 
    44      1:yes      1:yes       *0.904,0.096 
    45      1:yes      1:yes       *1,0 
    46      1:yes      1:yes       *0.891,0.109 
    47      1:yes      1:yes       *1,0 
    48      1:yes       2:no   +   0,*1 
    49      1:yes      1:yes       *0.904,0.096 
    50      1:yes      1:yes       *1,0 
    51      1:yes      1:yes       *1,0 
    52      1:yes      1:yes       *1,0 
    53      1:yes      1:yes       *1,0 
    54      1:yes      1:yes       *1,0 
    55      1:yes      1:yes       *0.857,0.143 
    56      1:yes       2:no   +   0.3,*0.7 
    57      1:yes      1:yes       *0.65,0.35 
    58      1:yes      1:yes       *1,0 
    59      1:yes      1:yes       *1,0 
    60      1:yes      1:yes       *1,0 
    61      1:yes      1:yes       *0.904,0.096 
    62      1:yes      1:yes       *0.904,0.096 
    63      1:yes      1:yes       *0.8,0.2 
    64       2:no       2:no       0.3,*0.7 
    65       2:no       2:no       0.163,*0.837 
    66       2:no       2:no       0.163,*0.837 
    67       2:no      1:yes   +   *0.65,0.35 
    68       2:no       2:no       0.163,*0.837 
    69       2:no      1:yes   +   *0.706,0.294 
    70       2:no       2:no       0.167,*0.833 
    71       2:no       2:no       0.429,*0.571 
    72       2:no       2:no       0.167,*0.833 
    73       2:no       2:no       0.163,*0.837 
    74       2:no       2:no       0.163,*0.837 
    75       2:no       2:no       0.167,*0.833 
    76       2:no       2:no       0,*1 
    77       2:no      1:yes   +   *0.891,0.109 
    78       2:no       2:no       0.163,*0.837 
    79       2:no      1:yes   +   *0.75,0.25 
    80       2:no       2:no       0.143,*0.857 
    81       2:no      1:yes   +   *0.686,0.314 
    82       2:no      1:yes   +   *0.904,0.096 
    83       2:no       2:no       0.163,*0.837 
    84       2:no       2:no       0.167,*0.833 
    85       2:no      1:yes   +   *1,0 
    86       2:no       2:no       0.143,*0.857 
    87       2:no       2:no       0.167,*0.833 
    88       2:no       2:no       0.3,*0.7 
    89       2:no       2:no       0.167,*0.833 
    90       2:no       2:no       0.167,*0.833 
    91       2:no       2:no       0.163,*0.837 
    92       2:no       2:no       0.167,*0.833 
    93       2:no       2:no       0,*1 
    94       2:no       2:no       0.163,*0.837 
    95       2:no       2:no       0,*1 
    96       2:no       2:no       0.163,*0.837 
     1      1:yes      1:yes       *0.903,0.097 
     2      1:yes      1:yes       *0.903,0.097 
     3      1:yes      1:yes       *0.857,0.143 
     4      1:yes      1:yes       *1,0 
     5      1:yes      1:yes       *1,0 
     6      1:yes      1:yes       *0.903,0.097 
     7      1:yes       2:no   +   0.165,*0.835 
     8      1:yes      1:yes       *0.903,0.097 
     9      1:yes      1:yes       *1,0 
    10      1:yes      1:yes       *0.903,0.097 
    11      1:yes      1:yes       *1,0 
    12      1:yes      1:yes       *0.857,0.143 
    13      1:yes      1:yes       *1,0 
    14      1:yes      1:yes       *1,0 
    15      1:yes      1:yes       *1,0 
    16      1:yes       2:no   +   0.162,*0.838 
    17      1:yes      1:yes       *1,0 
    18      1:yes      1:yes       *0.903,0.097 
    19      1:yes      1:yes       *1,0 
    20      1:yes      1:yes       *1,0 
    21      1:yes      1:yes       *0.697,0.303 
    22      1:yes      1:yes       *1,0 
    23      1:yes      1:yes       *0.865,0.135 
    24      1:yes      1:yes       *0.903,0.097 
    25      1:yes      1:yes       *1,0 
    26      1:yes      1:yes       *1,0 
    27      1:yes      1:yes       *0.833,0.167 
    28      1:yes       2:no   +   0.31,*0.69 
    29      1:yes      1:yes       *1,0 
    30      1:yes       2:no   +   0.165,*0.835 
    31      1:yes      1:yes       *0.762,0.238 
    32      1:yes      1:yes       *0.688,0.313 
    33      1:yes      1:yes       *1,0 
    34      1:yes      1:yes       *1,0 
    35      1:yes      1:yes       *0.857,0.143 
    36      1:yes      1:yes       *1,0 
    37      1:yes      1:yes       *1,0 
    38      1:yes      1:yes       *0.857,0.143 
    39      1:yes      1:yes       *1,0 
    40      1:yes      1:yes       *0.903,0.097 
    41      1:yes       2:no   +   0.165,*0.835 
    42      1:yes      1:yes       *1,0 
    43      1:yes      1:yes       *1,0 
    44      1:yes      1:yes       *0.762,0.238 
    45      1:yes      1:yes       *0.857,0.143 
    46      1:yes      1:yes       *1,0 
    47      1:yes      1:yes       *1,0 
    48      1:yes      1:yes       *1,0 
    49      1:yes      1:yes       *0.903,0.097 
    50      1:yes      1:yes       *1,0 
    51      1:yes      1:yes       *0.857,0.143 
    52      1:yes      1:yes       *1,0 
    53      1:yes      1:yes       *0.697,0.303 
    54      1:yes      1:yes       *0.903,0.097 
    55      1:yes      1:yes       *1,0 
    56      1:yes      1:yes       *1,0 
    57      1:yes      1:yes       *0.933,0.067 
    58      1:yes      1:yes       *1,0 
    59      1:yes      1:yes       *1,0 
    60      1:yes      1:yes       *1,0 
    61      1:yes      1:yes       *0.903,0.097 
    62      1:yes      1:yes       *0.933,0.067 
    63      1:yes      1:yes       *0.857,0.143 
    64       2:no       2:no       0.165,*0.835 
    65       2:no      1:yes   +   *0.688,0.313 
    66       2:no       2:no       0.162,*0.838 
    67       2:no       2:no       0,*1 
    68       2:no      1:yes   +   *0.903,0.097 
    69       2:no       2:no       0.165,*0.835 
    70       2:no       2:no       0.165,*0.835 
    71       2:no       2:no       0,*1 
    72       2:no       2:no       0.162,*0.838 
    73       2:no       2:no       0,*1 
    74       2:no       2:no       0.165,*0.835 
    75       2:no       2:no       0.31,*0.69 
    76       2:no      1:yes   +   *0.697,0.303 
    77       2:no      1:yes   +   *0.762,0.238 
    78       2:no       2:no       0.143,*0.857 
    79       2:no      1:yes   +   *1,0 
    80       2:no       2:no       0.31,*0.69 
    81       2:no       2:no       0.162,*0.838 
    82       2:no      1:yes   +   *0.538,0.462 
    83       2:no       2:no       0.162,*0.838 
    84       2:no       2:no       0.143,*0.857 
    85       2:no       2:no       0,*1 
    86       2:no       2:no       0.165,*0.835 
    87       2:no      1:yes   +   *0.697,0.303 
    88       2:no       2:no       0.165,*0.835 
    89       2:no       2:no       0.162,*0.838 
    90       2:no       2:no       0.162,*0.838 
    91       2:no       2:no       0.162,*0.838 
    92       2:no       2:no       0.162,*0.838 
    93       2:no       2:no       0.165,*0.835 
    94       2:no       2:no       0.162,*0.838 
    95       2:no       2:no       0.31,*0.69 
    96       2:no       2:no       0,*1 
     1      1:yes      1:yes       *0.861,0.139 
     2      1:yes      1:yes       *1,0 
     3      1:yes      1:yes       *1,0 
     4      1:yes      1:yes       *0.861,0.139 
     5      1:yes      1:yes       *1,0 
     6      1:yes      1:yes       *0.861,0.139 
     7      1:yes      1:yes       *0.861,0.139 
     8      1:yes       2:no   +   0.183,*0.817 
     9      1:yes      1:yes       *0.861,0.139 
    10      1:yes      1:yes       *0.861,0.139 
    11      1:yes      1:yes       *0.861,0.139 
    12      1:yes      1:yes       *0.861,0.139 
    13      1:yes      1:yes       *0.861,0.139 
    14      1:yes      1:yes       *0.861,0.139 
    15      1:yes      1:yes       *0.861,0.139 
    16      1:yes      1:yes       *1,0 
    17      1:yes      1:yes       *0.861,0.139 
    18      1:yes      1:yes       *0.861,0.139 
    19      1:yes       2:no   +   0,*1 
    20      1:yes      1:yes       *0.861,0.139 
    21      1:yes      1:yes       *0.861,0.139 
    22      1:yes      1:yes       *0.861,0.139 
    23      1:yes      1:yes       *0.667,0.333 
    24      1:yes      1:yes       *0.861,0.139 
    25      1:yes      1:yes       *0.861,0.139 
    26      1:yes      1:yes       *1,0 
    27      1:yes      1:yes       *1,0 
    28      1:yes      1:yes       *0.861,0.139 
    29      1:yes      1:yes       *0.861,0.139 
    30      1:yes      1:yes       *0.861,0.139 
    31      1:yes      1:yes       *0.861,0.139 
    32      1:yes      1:yes       *0.861,0.139 
    33      1:yes       2:no   +   0.156,*0.844 
    34      1:yes      1:yes       *1,0 
    35      1:yes       2:no   +   0.156,*0.844 
    36      1:yes      1:yes       *0.861,0.139 
    37      1:yes      1:yes       *0.861,0.139 
    38      1:yes       2:no   +   0.3,*0.7 
    39      1:yes      1:yes       *1,0 
    40      1:yes      1:yes       *0.861,0.139 
    41      1:yes      1:yes       *0.861,0.139 
    42      1:yes      1:yes       *0.861,0.139 
    43      1:yes      1:yes       *0.861,0.139 
    44      1:yes      1:yes       *0.861,0.139 
    45      1:yes      1:yes       *0.861,0.139 
    46      1:yes      1:yes       *0.861,0.139 
    47      1:yes      1:yes       *0.861,0.139 
    48      1:yes      1:yes       *0.861,0.139 
    49      1:yes      1:yes       *0.861,0.139 
    50      1:yes      1:yes       *0.861,0.139 
    51      1:yes      1:yes       *0.861,0.139 
    52      1:yes      1:yes       *0.861,0.139 
    53      1:yes      1:yes       *0.861,0.139 
    54      1:yes      1:yes       *0.861,0.139 
    55      1:yes      1:yes       *0.861,0.139 
    56      1:yes      1:yes       *0.857,0.143 
    57      1:yes       2:no   +   0.167,*0.833 
    58      1:yes      1:yes       *1,0 
    59      1:yes      1:yes       *1,0 
    60      1:yes      1:yes       *1,0 
    61      1:yes      1:yes       *0.861,0.139 
    62      1:yes      1:yes       *0.861,0.139 
    63      1:yes      1:yes       *0.861,0.139 
    64       2:no       2:no       0,*1 
    65       2:no       2:no       0.156,*0.844 
    66       2:no      1:yes   +   *0.857,0.143 
    67       2:no       2:no       0.183,*0.817 
    68       2:no       2:no       0,*1 
    69       2:no       2:no       0.183,*0.817 
    70       2:no      1:yes   +   *0.861,0.139 
    71       2:no       2:no       0.156,*0.844 
    72       2:no      1:yes   +   *0.861,0.139 
    73       2:no       2:no       0.156,*0.844 
    74       2:no       2:no       0.156,*0.844 
    75       2:no       2:no       0.156,*0.844 
    76       2:no       2:no       0.156,*0.844 
    77       2:no      1:yes   +   *0.682,0.318 
    78       2:no       2:no       0.183,*0.817 
    79       2:no       2:no       0,*1 
    80       2:no       2:no       0.156,*0.844 
    81       2:no       2:no       0.156,*0.844 
    82       2:no      1:yes   +   *0.861,0.139 
    83       2:no       2:no       0,*1 
    84       2:no       2:no       0,*1 
    85       2:no       2:no       0.3,*0.7 
    86       2:no       2:no       0.183,*0.817 
    87       2:no       2:no       0.156,*0.844 
    88       2:no       2:no       0,*1 
    89       2:no       2:no       0.156,*0.844 
    90       2:no       2:no       0.183,*0.817 
    91       2:no       2:no       0.183,*0.817 
    92       2:no       2:no       0.183,*0.817 
    93       2:no       2:no       0.156,*0.844 
    94       2:no      1:yes   +   *0.861,0.139 
    95       2:no      1:yes   +   *0.917,0.083 
    96       2:no       2:no       0.3,*0.7 
     1      1:yes      1:yes       *0.933,0.067 
     2      1:yes      1:yes       *0.864,0.136 
     3      1:yes      1:yes       *1,0 
     4      1:yes      1:yes       *0.864,0.136 
     5      1:yes      1:yes       *1,0 
     6      1:yes      1:yes       *0.875,0.125 
     7      1:yes      1:yes       *1,0 
     8      1:yes      1:yes       *0.647,0.353 
     9      1:yes      1:yes       *1,0 
    10      1:yes      1:yes       *1,0 
    11      1:yes      1:yes       *0.647,0.353 
    12      1:yes      1:yes       *1,0 
    13      1:yes      1:yes       *1,0 
    14      1:yes      1:yes       *1,0 
    15      1:yes       2:no   +   0.25,*0.75 
    16      1:yes      1:yes       *1,0 
    17      1:yes      1:yes       *1,0 
    18      1:yes      1:yes       *1,0 
    19      1:yes      1:yes       *0.65,0.35 
    20      1:yes      1:yes       *0.857,0.143 
    21      1:yes      1:yes       *0.864,0.136 
    22      1:yes      1:yes       *1,0 
    23      1:yes      1:yes       *0.667,0.333 
    24      1:yes       2:no   +   0.165,*0.835 
    25      1:yes      1:yes       *0.65,0.35 
    26      1:yes      1:yes       *1,0 
    27      1:yes       2:no   +   0.333,*0.667 
    28      1:yes      1:yes       *1,0 
    29      1:yes      1:yes       *1,0 
    30      1:yes      1:yes       *1,0 
    31      1:yes      1:yes       *1,0 
    32      1:yes       2:no   +   0.25,*0.75 
    33      1:yes      1:yes       *0.667,0.333 
    34      1:yes      1:yes       *1,0 
    35      1:yes      1:yes       *0.727,0.273 
    36      1:yes      1:yes       *0.5,0.5 
    37      1:yes      1:yes       *1,0 
    38      1:yes      1:yes       *1,0 
    39      1:yes      1:yes       *0.864,0.136 
    40      1:yes      1:yes       *1,0 
    41      1:yes      1:yes       *1,0 
    42      1:yes      1:yes       *1,0 
    43      1:yes      1:yes       *0.647,0.353 
    44      1:yes      1:yes       *1,0 
    45      1:yes      1:yes       *1,0 
    46      1:yes      1:yes       *0.5,0.5 
    47      1:yes      1:yes       *1,0 
    48      1:yes      1:yes       *1,0 
    49      1:yes      1:yes       *1,0 
    50      1:yes      1:yes       *1,0 
    51      1:yes      1:yes       *0.933,0.067 
    52      1:yes       2:no   +   0.25,*0.75 
    53      1:yes      1:yes       *1,0 
    54      1:yes      1:yes       *0.857,0.143 
    55      1:yes      1:yes       *0.864,0.136 
    56      1:yes      1:yes       *1,0 
    57      1:yes      1:yes       *1,0 
    58      1:yes      1:yes       *1,0 
    59      1:yes      1:yes       *1,0 
    60      1:yes      1:yes       *1,0 
    61      1:yes      1:yes       *0.727,0.273 
    62      1:yes      1:yes       *1,0 
    63      1:yes      1:yes       *1,0 
    64       2:no       2:no       0,*1 
    65       2:no       2:no       0.198,*0.802 
    66       2:no       2:no       0.165,*0.835 
    67       2:no      1:yes   +   *0.857,0.143 
    68       2:no       2:no       0.165,*0.835 
    69       2:no       2:no       0.198,*0.802 
    70       2:no       2:no       0.198,*0.802 
    71       2:no       2:no       0.165,*0.835 
    72       2:no       2:no       0.198,*0.802 
    73       2:no       2:no       0.165,*0.835 
    74       2:no      1:yes   +   *0.538,0.462 
    75       2:no       2:no       0.25,*0.75 
    76       2:no       2:no       0.165,*0.835 
    77       2:no      1:yes   +   *0.5,0.5 
    78       2:no       2:no       0,*1 
    79       2:no       2:no       0.165,*0.835 
    80       2:no       2:no       0.165,*0.835 
    81       2:no      1:yes   +   *0.65,0.35 
    82       2:no       2:no       0,*1 
    83       2:no       2:no       0,*1 
    84       2:no       2:no       0.165,*0.835 
    85       2:no       2:no       0.198,*0.802 
    86       2:no       2:no       0.198,*0.802 
    87       2:no       2:no       0.198,*0.802 
    88       2:no       2:no       0.198,*0.802 
    89       2:no       2:no       0.198,*0.802 
    90       2:no      1:yes   +   *0.667,0.333 
    91       2:no       2:no       0.165,*0.835 
    92       2:no       2:no       0.198,*0.802 
    93       2:no      1:yes   +   *1,0 
    94       2:no       2:no       0.25,*0.75 
    95       2:no       2:no       0.165,*0.835 
    96       2:no       2:no       0.165,*0.835 
     1      1:yes       2:no   +   0,*1 
     2      1:yes      1:yes       *1,0 
     3      1:yes      1:yes       *1,0 
     4      1:yes      1:yes       *1,0 
     5      1:yes      1:yes       *1,0 
     6      1:yes      1:yes       *1,0 
     7      1:yes      1:yes       *1,0 
     8      1:yes       2:no   +   0.333,*0.667 
     9      1:yes      1:yes       *1,0 
    10      1:yes       2:no   +   0,*1 
    11      1:yes      1:yes       *1,0 
    12      1:yes      1:yes       *1,0 
    13      1:yes      1:yes       *0.87,0.13 
    14      1:yes       2:no   +   0.286,*0.714 
    15      1:yes      1:yes       *0.773,0.227 
    16      1:yes      1:yes       *0.619,0.381 
    17      1:yes      1:yes       *1,0 
    18      1:yes      1:yes       *1,0 
    19      1:yes      1:yes       *1,0 
    20      1:yes      1:yes       *1,0 
    21      1:yes      1:yes       *1,0 
    22      1:yes      1:yes       *0.667,0.333 
    23      1:yes      1:yes       *1,0 
    24      1:yes      1:yes       *1,0 
    25      1:yes      1:yes       *1,0 
    26      1:yes      1:yes       *1,0 
    27      1:yes       2:no   +   0.29,*0.71 
    28      1:yes      1:yes       *1,0 
    29      1:yes       2:no   +   0.149,*0.851 
    30      1:yes      1:yes       *0.833,0.167 
    31      1:yes      1:yes       *1,0 
    32      1:yes      1:yes       *0.87,0.13 
    33      1:yes      1:yes       *1,0 
    34      1:yes       2:no   +   0.286,*0.714 
    35      1:yes      1:yes       *1,0 
    36      1:yes      1:yes       *0.87,0.13 
    37      1:yes      1:yes       *0.875,0.125 
    38      1:yes      1:yes       *1,0 
    39      1:yes      1:yes       *1,0 
    40      1:yes      1:yes       *1,0 
    41      1:yes      1:yes       *1,0 
    42      1:yes      1:yes       *1,0 
    43      1:yes      1:yes       *1,0 
    44      1:yes      1:yes       *1,0 
    45      1:yes       2:no   +   0.191,*0.809 
    46      1:yes      1:yes       *1,0 
    47      1:yes       2:no   +   0.149,*0.851 
    48      1:yes       2:no   +   0.149,*0.851 
    49      1:yes      1:yes       *1,0 
    50      1:yes      1:yes       *1,0 
    51      1:yes      1:yes       *1,0 
    52      1:yes      1:yes       *1,0 
    53      1:yes      1:yes       *1,0 
    54      1:yes      1:yes       *1,0 
    55      1:yes      1:yes       *0.619,0.381 
    56      1:yes      1:yes       *1,0 
    57      1:yes      1:yes       *1,0 
    58      1:yes      1:yes       *1,0 
    59      1:yes       2:no   +   0.286,*0.714 
    60      1:yes      1:yes       *1,0 
    61      1:yes      1:yes       *1,0 
    62      1:yes      1:yes       *1,0 
    63       2:no       2:no       0.191,*0.809 
    64       2:no       2:no       0.191,*0.809 
    65       2:no       2:no       0.191,*0.809 
    66       2:no       2:no       0,*1 
    67       2:no       2:no       0.286,*0.714 
    68       2:no       2:no       0.191,*0.809 
    69       2:no       2:no       0.143,*0.857 
    70       2:no       2:no       0.149,*0.851 
    71       2:no       2:no       0.149,*0.851 
    72       2:no       2:no       0.149,*0.851 
    73       2:no       2:no       0.149,*0.851 
    74       2:no       2:no       0.191,*0.809 
    75       2:no       2:no       0.143,*0.857 
    76       2:no       2:no       0.191,*0.809 
    77       2:no       2:no       0.149,*0.851 
    78       2:no       2:no       0.29,*0.71 
    79       2:no      1:yes   +   *0.583,0.417 
    80       2:no       2:no       0.191,*0.809 
    81       2:no       2:no       0.149,*0.851 
    82       2:no       2:no       0.191,*0.809 
    83       2:no      1:yes   +   *1,0 
    84       2:no       2:no       0.191,*0.809 
    85       2:no       2:no       0.149,*0.851 
    86       2:no       2:no       0.149,*0.851 
    87       2:no       2:no       0.191,*0.809 
    88       2:no       2:no       0.149,*0.851 
    89       2:no      1:yes   +   *0.773,0.227 
    90       2:no      1:yes   +   *0.583,0.417 
    91       2:no      1:yes   +   *0.621,0.379 
    92       2:no       2:no       0.149,*0.851 
    93       2:no       2:no       0,*1 
    94       2:no       2:no       0.191,*0.809 
    95       2:no       2:no       0.149,*0.851 
    96       2:no       2:no       0.149,*0.851 
     1      1:yes      1:yes       *0.872,0.128 
     2      1:yes      1:yes       *0.872,0.128 
     3      1:yes      1:yes       *0.872,0.128 
     4      1:yes      1:yes       *0.872,0.128 
     5      1:yes      1:yes       *0.872,0.128 
     6      1:yes      1:yes       *0.872,0.128 
     7      1:yes      1:yes       *0.71,0.29 
     8      1:yes      1:yes       *0.872,0.128 
     9      1:yes       2:no   +   0.153,*0.847 
    10      1:yes      1:yes       *0.872,0.128 
    11      1:yes      1:yes       *0.872,0.128 
    12      1:yes      1:yes       *0.71,0.29 
    13      1:yes      1:yes       *0.71,0.29 
    14      1:yes      1:yes       *1,0 
    15      1:yes       2:no   +   0,*1 
    16      1:yes      1:yes       *0.872,0.128 
    17      1:yes      1:yes       *0.872,0.128 
    18      1:yes      1:yes       *0.872,0.128 
    19      1:yes       2:no   +   0,*1 
    20      1:yes      1:yes       *0.872,0.128 
    21      1:yes      1:yes       *0.65,0.35 
    22      1:yes      1:yes       *0.872,0.128 
    23      1:yes      1:yes       *0.872,0.128 
    24      1:yes       2:no   +   0.153,*0.847 
    25      1:yes      1:yes       *1,0 
    26      1:yes      1:yes       *0.872,0.128 
    27      1:yes      1:yes       *0.872,0.128 
    28      1:yes      1:yes       *1,0 
    29      1:yes      1:yes       *1,0 
    30      1:yes      1:yes       *0.872,0.128 
    31      1:yes      1:yes       *1,0 
    32      1:yes      1:yes       *1,0 
    33      1:yes      1:yes       *0.872,0.128 
    34      1:yes      1:yes       *0.872,0.128 
    35      1:yes      1:yes       *1,0 
    36      1:yes      1:yes       *0.65,0.35 
    37      1:yes      1:yes       *0.872,0.128 
    38      1:yes      1:yes       *0.872,0.128 
    39      1:yes      1:yes       *0.872,0.128 
    40      1:yes      1:yes       *0.872,0.128 
    41      1:yes      1:yes       *0.872,0.128 
    42      1:yes      1:yes       *0.872,0.128 
    43      1:yes      1:yes       *0.872,0.128 
    44      1:yes      1:yes       *1,0 
    45      1:yes      1:yes       *0.872,0.128 
    46      1:yes      1:yes       *0.872,0.128 
    47      1:yes      1:yes       *0.872,0.128 
    48      1:yes      1:yes       *0.872,0.128 
    49      1:yes      1:yes       *0.667,0.333 
    50      1:yes      1:yes       *0.872,0.128 
    51      1:yes      1:yes       *0.872,0.128 
    52      1:yes      1:yes       *0.872,0.128 
    53      1:yes      1:yes       *0.872,0.128 
    54      1:yes      1:yes       *0.872,0.128 
    55      1:yes      1:yes       *0.872,0.128 
    56      1:yes      1:yes       *0.872,0.128 
    57      1:yes       2:no   +   0.177,*0.823 
    58      1:yes      1:yes       *0.872,0.128 
    59      1:yes      1:yes       *0.875,0.125 
    60      1:yes      1:yes       *0.872,0.128 
    61      1:yes      1:yes       *0.872,0.128 
    62      1:yes      1:yes       *0.872,0.128 
    63       2:no      1:yes   +   *0.71,0.29 
    64       2:no       2:no       0.153,*0.847 
    65       2:no       2:no       0.153,*0.847 
    66       2:no       2:no       0.177,*0.823 
    67       2:no       2:no       0.153,*0.847 
    68       2:no       2:no       0.177,*0.823 
    69       2:no       2:no       0,*1 
    70       2:no      1:yes   +   *0.872,0.128 
    71       2:no       2:no       0,*1 
    72       2:no       2:no       0.313,*0.688 
    73       2:no       2:no       0.153,*0.847 
    74       2:no      1:yes   +   *0.71,0.29 
    75       2:no       2:no       0.153,*0.847 
    76       2:no      1:yes   +   *0.65,0.35 
    77       2:no      1:yes   +   *0.872,0.128 
    78       2:no       2:no       0.153,*0.847 
    79       2:no      1:yes   +   *0.872,0.128 
    80       2:no       2:no       0.177,*0.823 
    81       2:no       2:no       0,*1 
    82       2:no       2:no       0.153,*0.847 
    83       2:no      1:yes   +   *0.917,0.083 
    84       2:no      1:yes   +   *0.872,0.128 
    85       2:no      1:yes   +   *0.872,0.128 
    86       2:no      1:yes   +   *0.872,0.128 
    87       2:no       2:no       0.153,*0.847 
    88       2:no      1:yes   +   *0.872,0.128 
    89       2:no       2:no       0,*1 
    90       2:no      1:yes   +   *0.872,0.128 
    91       2:no       2:no       0,*1 
    92       2:no       2:no       0.177,*0.823 
    93       2:no      1:yes   +   *0.872,0.128 
    94       2:no      1:yes   +   *0.71,0.29 
    95       2:no       2:no       0.153,*0.847 
     1      1:yes      1:yes       *1,0 
     2      1:yes      1:yes       *1,0 
     3      1:yes      1:yes       *0.909,0.091 
     4      1:yes      1:yes       *1,0 
     5      1:yes      1:yes       *0.727,0.273 
     6      1:yes      1:yes       *0.636,0.364 
     7      1:yes      1:yes       *1,0 
     8      1:yes      1:yes       *0.727,0.273 
     9      1:yes       2:no   +   0.156,*0.844 
    10      1:yes      1:yes       *1,0 
    11      1:yes       2:no   +   0.156,*0.844 
    12      1:yes      1:yes       *1,0 
    13      1:yes      1:yes       *0.636,0.364 
    14      1:yes      1:yes       *0.914,0.086 
    15      1:yes      1:yes       *0.914,0.086 
    16      1:yes       2:no   +   0.156,*0.844 
    17      1:yes      1:yes       *1,0 
    18      1:yes      1:yes       *0.914,0.086 
    19      1:yes      1:yes       *1,0 
    20      1:yes      1:yes       *1,0 
    21      1:yes      1:yes       *0.914,0.086 
    22      1:yes      1:yes       *1,0 
    23      1:yes      1:yes       *1,0 
    24      1:yes      1:yes       *0.636,0.364 
    25      1:yes      1:yes       *0.909,0.091 
    26      1:yes      1:yes       *1,0 
    27      1:yes       2:no   +   0.333,*0.667 
    28      1:yes       2:no   +   0.091,*0.909 
    29      1:yes       2:no   +   0.156,*0.844 
    30      1:yes      1:yes       *0.914,0.086 
    31      1:yes      1:yes       *0.914,0.086 
    32      1:yes      1:yes       *1,0 
    33      1:yes      1:yes       *0.873,0.127 
    34      1:yes      1:yes       *0.909,0.091 
    35      1:yes      1:yes       *1,0 
    36      1:yes      1:yes       *0.914,0.086 
    37      1:yes      1:yes       *0.914,0.086 
    38      1:yes      1:yes       *1,0 
    39      1:yes      1:yes       *1,0 
    40      1:yes       2:no   +   0.462,*0.538 
    41      1:yes      1:yes       *0.914,0.086 
    42      1:yes      1:yes       *0.914,0.086 
    43      1:yes      1:yes       *1,0 
    44      1:yes      1:yes       *1,0 
    45      1:yes      1:yes       *0.914,0.086 
    46      1:yes      1:yes       *1,0 
    47      1:yes      1:yes       *0.938,0.063 
    48      1:yes      1:yes       *0.636,0.364 
    49      1:yes      1:yes       *0.857,0.143 
    50      1:yes       2:no   +   0.3,*0.7 
    51      1:yes      1:yes       *0.914,0.086 
    52      1:yes      1:yes       *0.914,0.086 
    53      1:yes      1:yes       *0.875,0.125 
    54      1:yes      1:yes       *1,0 
    55      1:yes      1:yes       *0.914,0.086 
    56      1:yes      1:yes       *1,0 
    57      1:yes      1:yes       *0.914,0.086 
    58      1:yes      1:yes       *1,0 
    59      1:yes      1:yes       *0.914,0.086 
    60      1:yes      1:yes       *0.914,0.086 
    61      1:yes      1:yes       *1,0 
    62      1:yes      1:yes       *0.636,0.364 
    63       2:no       2:no       0.167,*0.833 
    64       2:no       2:no       0.091,*0.909 
    65       2:no       2:no       0.143,*0.857 
    66       2:no       2:no       0.156,*0.844 
    67       2:no       2:no       0,*1 
    68       2:no      1:yes   +   *0.914,0.086 
    69       2:no       2:no       0.143,*0.857 
    70       2:no       2:no       0.156,*0.844 
    71       2:no       2:no       0.167,*0.833 
    72       2:no      1:yes   +   *0.914,0.086 
    73       2:no       2:no       0.167,*0.833 
    74       2:no       2:no       0.167,*0.833 
    75       2:no       2:no       0,*1 
    76       2:no      1:yes   +   *0.706,0.294 
    77       2:no       2:no       0.156,*0.844 
    78       2:no       2:no       0,*1 
    79       2:no       2:no       0.156,*0.844 
    80       2:no      1:yes   +   *0.914,0.086 
    81       2:no       2:no       0.156,*0.844 
    82       2:no       2:no       0.3,*0.7 
    83       2:no       2:no       0.167,*0.833 
    84       2:no      1:yes   +   *0.909,0.091 
    85       2:no       2:no       0.167,*0.833 
    86       2:no       2:no       0.156,*0.844 
    87       2:no       2:no       0.167,*0.833 
    88       2:no       2:no       0,*1 
    89       2:no       2:no       0,*1 
    90       2:no       2:no       0.3,*0.7 
    91       2:no       2:no       0,*1 
    92       2:no       2:no       0.156,*0.844 
    93       2:no      1:yes   +   *0.909,0.091 
    94       2:no       2:no       0.091,*0.909 
    95       2:no       2:no       0,*1 
     1      1:yes      1:yes       *0.676,0.324 
     2      1:yes      1:yes       *1,0 
     3      1:yes      1:yes       *0.894,0.106 
     4      1:yes      1:yes       *1,0 
     5      1:yes      1:yes       *0.926,0.074 
     6      1:yes      1:yes       *1,0 
     7      1:yes      1:yes       *1,0 
     8      1:yes      1:yes       *0.867,0.133 
     9      1:yes      1:yes       *0.727,0.273 
    10      1:yes       2:no   +   0.167,*0.833 
    11      1:yes      1:yes       *0.926,0.074 
    12      1:yes      1:yes       *1,0 
    13      1:yes      1:yes       *1,0 
    14      1:yes      1:yes       *1,0 
    15      1:yes      1:yes       *0.926,0.074 
    16      1:yes      1:yes       *1,0 
    17      1:yes      1:yes       *0.5,0.5 
    18      1:yes      1:yes       *1,0 
    19      1:yes      1:yes       *0.929,0.071 
    20      1:yes      1:yes       *1,0 
    21      1:yes       2:no   +   0.071,*0.929 
    22      1:yes      1:yes       *1,0 
    23      1:yes      1:yes       *1,0 
    24      1:yes      1:yes       *1,0 
    25      1:yes      1:yes       *1,0 
    26      1:yes      1:yes       *1,0 
    27      1:yes      1:yes       *1,0 
    28      1:yes       2:no   +   0.167,*0.833 
    29      1:yes      1:yes       *1,0 
    30      1:yes      1:yes       *1,0 
    31      1:yes      1:yes       *1,0 
    32      1:yes      1:yes       *1,0 
    33      1:yes      1:yes       *1,0 
    34      1:yes      1:yes       *0.929,0.071 
    35      1:yes      1:yes       *0.926,0.074 
    36      1:yes      1:yes       *1,0 
    37      1:yes      1:yes       *0.926,0.074 
    38      1:yes      1:yes       *0.926,0.074 
    39      1:yes      1:yes       *0.676,0.324 
    40      1:yes      1:yes       *1,0 
    41      1:yes      1:yes       *1,0 
    42      1:yes      1:yes       *1,0 
    43      1:yes      1:yes       *0.929,0.071 
    44      1:yes      1:yes       *1,0 
    45      1:yes      1:yes       *1,0 
    46      1:yes      1:yes       *1,0 
    47      1:yes      1:yes       *0.926,0.074 
    48      1:yes      1:yes       *1,0 
    49      1:yes      1:yes       *0.727,0.273 
    50      1:yes      1:yes       *0.926,0.074 
    51      1:yes      1:yes       *1,0 
    52      1:yes      1:yes       *1,0 
    53      1:yes      1:yes       *1,0 
    54      1:yes       2:no   +   0.167,*0.833 
    55      1:yes      1:yes       *0.667,0.333 
    56      1:yes      1:yes       *0.926,0.074 
    57      1:yes      1:yes       *1,0 
    58      1:yes      1:yes       *1,0 
    59      1:yes      1:yes       *0.926,0.074 
    60      1:yes      1:yes       *1,0 
    61      1:yes      1:yes       *1,0 
    62      1:yes      1:yes       *1,0 
    63       2:no       2:no       0.168,*0.832 
    64       2:no       2:no       0.071,*0.929 
    65       2:no       2:no       0.182,*0.818 
    66       2:no       2:no       0.167,*0.833 
    67       2:no       2:no       0.168,*0.832 
    68       2:no       2:no       0.176,*0.824 
    69       2:no       2:no       0.176,*0.824 
    70       2:no      1:yes   +   *0.926,0.074 
    71       2:no       2:no       0.167,*0.833 
    72       2:no      1:yes   +   *0.926,0.074 
    73       2:no      1:yes   +   *0.926,0.074 
    74       2:no      1:yes   +   *1,0 
    75       2:no       2:no       0.167,*0.833 
    76       2:no      1:yes   +   *0.676,0.324 
    77       2:no       2:no       0.167,*0.833 
    78       2:no      1:yes   +   *0.583,0.417 
    79       2:no      1:yes   +   *0.667,0.333 
    80       2:no       2:no       0.167,*0.833 
    81       2:no       2:no       0.167,*0.833 
    82       2:no       2:no       0.168,*0.832 
    83       2:no       2:no       0.167,*0.833 
    84       2:no       2:no       0.168,*0.832 
    85       2:no       2:no       0.176,*0.824 
    86       2:no       2:no       0.182,*0.818 
    87       2:no      1:yes   +   *0.926,0.074 
    88       2:no       2:no       0.167,*0.833 
    89       2:no       2:no       0.182,*0.818 
    90       2:no      1:yes   +   *0.5,0.5 
    91       2:no       2:no       0.168,*0.832 
    92       2:no       2:no       0.168,*0.832 
    93       2:no      1:yes   +   *0.894,0.106 
    94       2:no       2:no       0.168,*0.832 
    95       2:no       2:no       0.168,*0.832 
     1      1:yes      1:yes       *1,0 
     2      1:yes      1:yes       *1,0 
     3      1:yes      1:yes       *1,0 
     4      1:yes      1:yes       *0.933,0.067 
     5      1:yes      1:yes       *1,0 
     6      1:yes      1:yes       *1,0 
     7      1:yes       2:no   +   0.14,*0.86 
     8      1:yes      1:yes       *0.881,0.119 
     9      1:yes      1:yes       *1,0 
    10      1:yes      1:yes       *1,0 
    11      1:yes      1:yes       *1,0 
    12      1:yes      1:yes       *0.762,0.238 
    13      1:yes       2:no   +   0.077,*0.923 
    14      1:yes      1:yes       *1,0 
    15      1:yes      1:yes       *0.933,0.067 
    16      1:yes      1:yes       *1,0 
    17      1:yes       2:no   +   0.14,*0.86 
    18      1:yes      1:yes       *1,0 
    19      1:yes      1:yes       *1,0 
    20      1:yes      1:yes       *0.75,0.25 
    21      1:yes      1:yes       *1,0 
    22      1:yes      1:yes       *0.881,0.119 
    23      1:yes      1:yes       *1,0 
    24      1:yes       2:no   +   0.077,*0.923 
    25      1:yes       2:no   +   0.14,*0.86 
    26      1:yes      1:yes       *1,0 
    27      1:yes      1:yes       *1,0 
    28      1:yes      1:yes       *0.881,0.119 
    29      1:yes      1:yes       *1,0 
    30      1:yes      1:yes       *0.881,0.119 
    31      1:yes      1:yes       *1,0 
    32      1:yes      1:yes       *0.762,0.238 
    33      1:yes      1:yes       *1,0 
    34      1:yes      1:yes       *0.881,0.119 
    35      1:yes       2:no   +   0.316,*0.684 
    36      1:yes      1:yes       *0.619,0.381 
    37      1:yes      1:yes       *1,0 
    38      1:yes      1:yes       *1,0 
    39      1:yes      1:yes       *1,0 
    40      1:yes      1:yes       *1,0 
    41      1:yes      1:yes       *1,0 
    42      1:yes      1:yes       *1,0 
    43      1:yes      1:yes       *1,0 
    44      1:yes      1:yes       *1,0 
    45      1:yes      1:yes       *1,0 
    46      1:yes      1:yes       *0.619,0.381 
    47      1:yes      1:yes       *1,0 
    48      1:yes      1:yes       *1,0 
    49      1:yes      1:yes       *1,0 
    50      1:yes      1:yes       *1,0 
    51      1:yes      1:yes       *1,0 
    52      1:yes      1:yes       *1,0 
    53      1:yes      1:yes       *1,0 
    54      1:yes      1:yes       *1,0 
    55      1:yes      1:yes       *0.833,0.167 
    56      1:yes      1:yes       *1,0 
    57      1:yes       2:no   +   0.067,*0.933 
    58      1:yes      1:yes       *0.833,0.167 
    59      1:yes      1:yes       *0.881,0.119 
    60      1:yes      1:yes       *0.875,0.125 
    61      1:yes      1:yes       *1,0 
    62      1:yes      1:yes       *1,0 
    63       2:no      1:yes   +   *0.762,0.238 
    64       2:no       2:no       0.207,*0.793 
    65       2:no       2:no       0.207,*0.793 
    66       2:no       2:no       0.323,*0.677 
    67       2:no       2:no       0.14,*0.86 
    68       2:no       2:no       0.207,*0.793 
    69       2:no      1:yes   +   *0.583,0.417 
    70       2:no       2:no       0.207,*0.793 
    71       2:no       2:no       0.207,*0.793 
    72       2:no       2:no       0,*1 
    73       2:no       2:no       0.207,*0.793 
    74       2:no      1:yes   +   *0.735,0.265 
    75       2:no       2:no       0,*1 
    76       2:no       2:no       0.207,*0.793 
    77       2:no      1:yes   +   *0.735,0.265 
    78       2:no       2:no       0.207,*0.793 
    79       2:no       2:no       0.323,*0.677 
    80       2:no      1:yes   +   *0.881,0.119 
    81       2:no      1:yes   +   *1,0 
    82       2:no       2:no       0.207,*0.793 
    83       2:no       2:no       0.207,*0.793 
    84       2:no       2:no       0.14,*0.86 
    85       2:no      1:yes   +   *0.583,0.417 
    86       2:no       2:no       0.14,*0.86 
    87       2:no       2:no       0.14,*0.86 
    88       2:no       2:no       0.207,*0.793 
    89       2:no       2:no       0.207,*0.793 
    90       2:no       2:no       0.14,*0.86 
    91       2:no      1:yes   +   *0.735,0.265 
    92       2:no       2:no       0,*1 
    93       2:no       2:no       0.207,*0.793 
    94       2:no       2:no       0.14,*0.86 
    95       2:no       2:no       0.207,*0.793 

========== Summary ==========

Correctly Classified Instances         809               84.6234 %
Incorrectly Classified Instances       147               15.3766 %
Kappa statistic                          0.6577
Mean absolute error                      0.2135
Root mean squared error                  0.3469
Relative absolute error                 47.1472 %
Root relative squared error             72.912  %
Total Number of Instances              956     

=== Detailed Accuracy By Class ===

               TP Rate   FP Rate   Precision   Recall  F-Measure   ROC Area  Class
                 0.891     0.239      0.876     0.891     0.883      0.883    yes
                 0.761     0.109      0.788     0.761     0.774      0.883    no
Weighted Avg.    0.846     0.194      0.845     0.846     0.846      0.883

=== Confusion Matrix ===

   a   b   <-- classified as
 557  68 |   a = yes
  79 252 |   b = no
