# Supplementary material for: Prediction and Prioritization of Rare Oncogenic Mutations in the Cancer Kinome Using Novel Features and Multiple Classifiers
Source: PLoS Comput Biol. 2014 Apr 17;10(4):e1003545. doi: 10.1371/journal.pcbi.1003545 (PMC3990476; doi:10.1371/journal.pcbi.1003545)
Supplement: Dataset S1 — Detailed experiment records and results. Complete data sets, outputs and log files for all computational experiments. These files can be loaded in Weka [26] to reproduce the results presented in this paper. (ZIP) [file pcbi.1003545.s001.zip › 20121222_153036/Classified/weka.classifiers.bayes.BayesNet-CrossValidation-20121222_153038.txt]

========== Data Summary ==========
Relation Name:  Analysis_Disease-weka.filters.unsupervised.attribute.Remove-R1,9,10,13,16,17,18,20,21,23,24,25,26,27
Num Instances:  956
Num Attributes: 18

     Name                      Type  Nom  Int Real     Missing      Unique  Dist
   1 Amino_Acid_WT              Nom 100%   0%   0%     0 /  0%     0 /  0%    20 
   2 Amino_Acid_MT              Nom 100%   0%   0%     0 /  0%     0 /  0%    20 
   3 Conservation_Consensus_Al  Num   0%   0%  74%   248 / 26%    58 /  6%   223 
   4 Conservation_Wild_AllKina  Num   0%   0%  83%   158 / 17%   599 / 63%   663 
   5 Conservation_Consensus_Fa  Num   0%  17%  56%   256 / 27%    92 / 10%   155 
   6 Conservation_Consensus_Gr  Num   0%   0%  72%   264 / 28%   197 / 21%   326 
   7 Blosum62                   Num   0% 100%   0%     0 /  0%     1 /  0%     8 
   8 Modification               Nom 100%   0%   0%     0 /  0%     0 /  0%     2 
   9 Is_Pk_Domain               Nom 100%   0%   0%     0 /  0%     0 /  0%     1 
  10 Binding_Site               Nom 100%   0%   0%     0 /  0%     0 /  0%     1 
  11 Side_Chain_Polarity_MT     Nom 100%   0%   0%     0 /  0%     0 /  0%     2 
  12 Avg_Mass_MT                Num   0%   0% 100%     0 /  0%     0 /  0%    19 
  13 Side_Chain_Polarity_WT     Nom 100%   0%   0%     0 /  0%     0 /  0%     2 
  14 Van_der_Waals_Volume_WT    Num   0% 100%   0%     0 /  0%     0 /  0%    17 
  15 Protein_Family             Nom 100%   0%   0%     0 /  0%    16 /  2%    82 
  16 Protein_Group              Nom 100%   0%   0%     0 /  0%     0 /  0%     9 
  17 Sub_domain                 Nom 100%   0%   0%     0 /  0%     0 /  0%    19 
  18 Disease                    Nom 100%   0%   0%     0 /  0%     0 /  0%     2 

========== Cross Validation Result ==========
 inst#     actual  predicted error distribution
     1      1:yes      1:yes       *0.996,0.004 
     2      1:yes      1:yes       *0.985,0.015 
     3      1:yes      1:yes       *0.917,0.083 
     4      1:yes      1:yes       *0.997,0.003 
     5      1:yes       2:no   +   0.454,*0.546 
     6      1:yes      1:yes       *0.86,0.14 
     7      1:yes      1:yes       *0.681,0.319 
     8      1:yes      1:yes       *1,0 
     9      1:yes      1:yes       *0.944,0.056 
    10      1:yes      1:yes       *1,0 
    11      1:yes      1:yes       *0.999,0.001 
    12      1:yes      1:yes       *1,0 
    13      1:yes      1:yes       *1,0 
    14      1:yes       2:no   +   0.033,*0.967 
    15      1:yes       2:no   +   0.013,*0.987 
    16      1:yes      1:yes       *1,0 
    17      1:yes      1:yes       *1,0 
    18      1:yes       2:no   +   0.11,*0.89 
    19      1:yes      1:yes       *0.99,0.01 
    20      1:yes      1:yes       *0.802,0.198 
    21      1:yes      1:yes       *1,0 
    22      1:yes      1:yes       *0.999,0.001 
    23      1:yes      1:yes       *0.785,0.215 
    24      1:yes      1:yes       *1,0 
    25      1:yes      1:yes       *1,0 
    26      1:yes      1:yes       *1,0 
    27      1:yes      1:yes       *0.793,0.207 
    28      1:yes      1:yes       *0.999,0.001 
    29      1:yes      1:yes       *0.999,0.001 
    30      1:yes      1:yes       *1,0 
    31      1:yes      1:yes       *1,0 
    32      1:yes      1:yes       *0.999,0.001 
    33      1:yes      1:yes       *1,0 
    34      1:yes       2:no   +   0.014,*0.986 
    35      1:yes      1:yes       *0.705,0.295 
    36      1:yes      1:yes       *1,0 
    37      1:yes      1:yes       *0.84,0.16 
    38      1:yes      1:yes       *0.626,0.374 
    39      1:yes      1:yes       *1,0 
    40      1:yes      1:yes       *0.999,0.001 
    41      1:yes      1:yes       *0.998,0.002 
    42      1:yes      1:yes       *0.8,0.2 
    43      1:yes       2:no   +   0.107,*0.893 
    44      1:yes      1:yes       *0.994,0.006 
    45      1:yes      1:yes       *0.939,0.061 
    46      1:yes      1:yes       *0.919,0.081 
    47      1:yes      1:yes       *0.998,0.002 
    48      1:yes      1:yes       *1,0 
    49      1:yes      1:yes       *0.994,0.006 
    50      1:yes      1:yes       *0.986,0.014 
    51      1:yes      1:yes       *0.999,0.001 
    52      1:yes      1:yes       *0.949,0.051 
    53      1:yes       2:no   +   0.395,*0.605 
    54      1:yes      1:yes       *0.963,0.037 
    55      1:yes      1:yes       *0.921,0.079 
    56      1:yes      1:yes       *1,0 
    57      1:yes      1:yes       *0.997,0.003 
    58      1:yes      1:yes       *0.999,0.001 
    59      1:yes      1:yes       *0.99,0.01 
    60      1:yes      1:yes       *0.998,0.002 
    61      1:yes      1:yes       *1,0 
    62      1:yes       2:no   +   0.01,*0.99 
    63      1:yes      1:yes       *0.995,0.005 
    64       2:no       2:no       0.004,*0.996 
    65       2:no       2:no       0.366,*0.634 
    66       2:no       2:no       0.029,*0.971 
    67       2:no       2:no       0.12,*0.88 
    68       2:no       2:no       0.006,*0.994 
    69       2:no       2:no       0.003,*0.997 
    70       2:no       2:no       0.001,*0.999 
    71       2:no       2:no       0.05,*0.95 
    72       2:no       2:no       0.023,*0.977 
    73       2:no       2:no       0.003,*0.997 
    74       2:no       2:no       0.276,*0.724 
    75       2:no      1:yes   +   *0.891,0.109 
    76       2:no       2:no       0.413,*0.587 
    77       2:no       2:no       0.001,*0.999 
    78       2:no       2:no       0.002,*0.998 
    79       2:no       2:no       0.208,*0.792 
    80       2:no       2:no       0.01,*0.99 
    81       2:no       2:no       0.033,*0.967 
    82       2:no      1:yes   +   *0.963,0.037 
    83       2:no       2:no       0.001,*0.999 
    84       2:no       2:no       0.005,*0.995 
    85       2:no       2:no       0.002,*0.998 
    86       2:no      1:yes   +   *0.505,0.495 
    87       2:no       2:no       0.101,*0.899 
    88       2:no       2:no       0.406,*0.594 
    89       2:no       2:no       0.005,*0.995 
    90       2:no       2:no       0.002,*0.998 
    91       2:no       2:no       0.01,*0.99 
    92       2:no       2:no       0.457,*0.543 
    93       2:no       2:no       0.302,*0.698 
    94       2:no       2:no       0.01,*0.99 
    95       2:no       2:no       0.022,*0.978 
    96       2:no       2:no       0.021,*0.979 
     1      1:yes      1:yes       *1,0 
     2      1:yes      1:yes       *1,0 
     3      1:yes      1:yes       *0.993,0.007 
     4      1:yes      1:yes       *1,0 
     5      1:yes      1:yes       *0.988,0.012 
     6      1:yes      1:yes       *0.998,0.002 
     7      1:yes      1:yes       *0.974,0.026 
     8      1:yes      1:yes       *0.758,0.242 
     9      1:yes      1:yes       *0.996,0.004 
    10      1:yes       2:no   +   0.046,*0.954 
    11      1:yes      1:yes       *0.999,0.001 
    12      1:yes      1:yes       *0.995,0.005 
    13      1:yes      1:yes       *0.999,0.001 
    14      1:yes      1:yes       *0.999,0.001 
    15      1:yes      1:yes       *0.96,0.04 
    16      1:yes      1:yes       *0.728,0.272 
    17      1:yes      1:yes       *0.999,0.001 
    18      1:yes       2:no   +   0.046,*0.954 
    19      1:yes      1:yes       *1,0 
    20      1:yes      1:yes       *0.994,0.006 
    21      1:yes      1:yes       *1,0 
    22      1:yes      1:yes       *1,0 
    23      1:yes      1:yes       *0.898,0.102 
    24      1:yes      1:yes       *0.995,0.005 
    25      1:yes      1:yes       *0.722,0.278 
    26      1:yes      1:yes       *0.979,0.021 
    27      1:yes      1:yes       *0.503,0.497 
    28      1:yes       2:no   +   0.355,*0.645 
    29      1:yes       2:no   +   0.011,*0.989 
    30      1:yes      1:yes       *0.858,0.142 
    31      1:yes       2:no   +   0.146,*0.854 
    32      1:yes      1:yes       *0.838,0.162 
    33      1:yes       2:no   +   0.01,*0.99 
    34      1:yes      1:yes       *0.999,0.001 
    35      1:yes      1:yes       *1,0 
    36      1:yes       2:no   +   0.156,*0.844 
    37      1:yes      1:yes       *0.996,0.004 
    38      1:yes      1:yes       *0.998,0.002 
    39      1:yes      1:yes       *0.987,0.013 
    40      1:yes       2:no   +   0.22,*0.78 
    41      1:yes       2:no   +   0.311,*0.689 
    42      1:yes      1:yes       *0.998,0.002 
    43      1:yes      1:yes       *1,0 
    44      1:yes      1:yes       *1,0 
    45      1:yes      1:yes       *1,0 
    46      1:yes      1:yes       *0.924,0.076 
    47      1:yes      1:yes       *1,0 
    48      1:yes      1:yes       *0.757,0.243 
    49      1:yes      1:yes       *0.624,0.376 
    50      1:yes      1:yes       *0.994,0.006 
    51      1:yes      1:yes       *1,0 
    52      1:yes      1:yes       *1,0 
    53      1:yes      1:yes       *0.977,0.023 
    54      1:yes      1:yes       *1,0 
    55      1:yes       2:no   +   0.206,*0.794 
    56      1:yes      1:yes       *0.691,0.309 
    57      1:yes       2:no   +   0.243,*0.757 
    58      1:yes      1:yes       *1,0 
    59      1:yes      1:yes       *1,0 
    60      1:yes      1:yes       *0.999,0.001 
    61      1:yes      1:yes       *1,0 
    62      1:yes      1:yes       *0.998,0.002 
    63      1:yes      1:yes       *0.875,0.125 
    64       2:no       2:no       0.075,*0.925 
    65       2:no       2:no       0.001,*0.999 
    66       2:no       2:no       0,*1 
    67       2:no       2:no       0.492,*0.508 
    68       2:no       2:no       0.005,*0.995 
    69       2:no      1:yes   +   *0.632,0.368 
    70       2:no       2:no       0.015,*0.985 
    71       2:no       2:no       0.366,*0.634 
    72       2:no       2:no       0.338,*0.662 
    73       2:no       2:no       0.049,*0.951 
    74       2:no       2:no       0.002,*0.998 
    75       2:no       2:no       0.006,*0.994 
    76       2:no       2:no       0.002,*0.998 
    77       2:no      1:yes   +   *0.999,0.001 
    78       2:no       2:no       0,*1 
    79       2:no      1:yes   +   *0.851,0.149 
    80       2:no       2:no       0.497,*0.503 
    81       2:no       2:no       0.286,*0.714 
    82       2:no      1:yes   +   *0.628,0.372 
    83       2:no       2:no       0.013,*0.987 
    84       2:no       2:no       0.002,*0.998 
    85       2:no      1:yes   +   *0.991,0.009 
    86       2:no       2:no       0.088,*0.912 
    87       2:no       2:no       0.007,*0.993 
    88       2:no      1:yes   +   *0.553,0.447 
    89       2:no       2:no       0.003,*0.997 
    90       2:no       2:no       0.004,*0.996 
    91       2:no       2:no       0.127,*0.873 
    92       2:no       2:no       0.103,*0.897 
    93       2:no       2:no       0.003,*0.997 
    94       2:no       2:no       0.001,*0.999 
    95       2:no       2:no       0.002,*0.998 
    96       2:no       2:no       0.239,*0.761 
     1      1:yes      1:yes       *0.999,0.001 
     2      1:yes      1:yes       *0.999,0.001 
     3      1:yes      1:yes       *0.784,0.216 
     4      1:yes      1:yes       *1,0 
     5      1:yes      1:yes       *1,0 
     6      1:yes      1:yes       *0.81,0.19 
     7      1:yes       2:no   +   0.105,*0.895 
     8      1:yes      1:yes       *0.919,0.081 
     9      1:yes      1:yes       *1,0 
    10      1:yes      1:yes       *0.999,0.001 
    11      1:yes      1:yes       *1,0 
    12      1:yes      1:yes       *0.988,0.012 
    13      1:yes      1:yes       *0.999,0.001 
    14      1:yes      1:yes       *0.998,0.002 
    15      1:yes      1:yes       *1,0 
    16      1:yes       2:no   +   0.007,*0.993 
    17      1:yes      1:yes       *1,0 
    18      1:yes      1:yes       *0.999,0.001 
    19      1:yes      1:yes       *0.993,0.007 
    20      1:yes      1:yes       *1,0 
    21      1:yes       2:no   +   0.265,*0.735 
    22      1:yes      1:yes       *1,0 
    23      1:yes      1:yes       *0.743,0.257 
    24      1:yes      1:yes       *0.999,0.001 
    25      1:yes      1:yes       *0.998,0.002 
    26      1:yes      1:yes       *1,0 
    27      1:yes       2:no   +   0.176,*0.824 
    28      1:yes      1:yes       *0.637,0.363 
    29      1:yes      1:yes       *1,0 
    30      1:yes       2:no   +   0.16,*0.84 
    31      1:yes      1:yes       *0.983,0.017 
    32      1:yes      1:yes       *0.887,0.113 
    33      1:yes      1:yes       *1,0 
    34      1:yes      1:yes       *0.999,0.001 
    35      1:yes      1:yes       *0.921,0.079 
    36      1:yes      1:yes       *1,0 
    37      1:yes      1:yes       *0.999,0.001 
    38      1:yes      1:yes       *0.988,0.012 
    39      1:yes      1:yes       *1,0 
    40      1:yes      1:yes       *0.999,0.001 
    41      1:yes       2:no   +   0.067,*0.933 
    42      1:yes      1:yes       *1,0 
    43      1:yes      1:yes       *0.994,0.006 
    44      1:yes      1:yes       *0.946,0.054 
    45      1:yes      1:yes       *0.91,0.09 
    46      1:yes      1:yes       *0.998,0.002 
    47      1:yes      1:yes       *0.998,0.002 
    48      1:yes      1:yes       *0.995,0.005 
    49      1:yes      1:yes       *1,0 
    50      1:yes      1:yes       *1,0 
    51      1:yes      1:yes       *0.964,0.036 
    52      1:yes      1:yes       *0.997,0.003 
    53      1:yes      1:yes       *0.726,0.274 
    54      1:yes      1:yes       *1,0 
    55      1:yes      1:yes       *1,0 
    56      1:yes      1:yes       *0.999,0.001 
    57      1:yes      1:yes       *0.998,0.002 
    58      1:yes      1:yes       *1,0 
    59      1:yes      1:yes       *1,0 
    60      1:yes      1:yes       *0.999,0.001 
    61      1:yes      1:yes       *0.999,0.001 
    62      1:yes      1:yes       *0.998,0.002 
    63      1:yes      1:yes       *0.922,0.078 
    64       2:no       2:no       0.006,*0.994 
    65       2:no      1:yes   +   *0.65,0.35 
    66       2:no       2:no       0.025,*0.975 
    67       2:no      1:yes   +   *0.859,0.141 
    68       2:no      1:yes   +   *0.986,0.014 
    69       2:no       2:no       0.005,*0.995 
    70       2:no       2:no       0.004,*0.996 
    71       2:no       2:no       0.005,*0.995 
    72       2:no       2:no       0,*1 
    73       2:no       2:no       0.001,*0.999 
    74       2:no       2:no       0.008,*0.992 
    75       2:no       2:no       0.066,*0.934 
    76       2:no       2:no       0.059,*0.941 
    77       2:no      1:yes   +   *0.895,0.105 
    78       2:no       2:no       0.267,*0.733 
    79       2:no      1:yes   +   *0.572,0.428 
    80       2:no       2:no       0.021,*0.979 
    81       2:no       2:no       0,*1 
    82       2:no      1:yes   +   *0.795,0.205 
    83       2:no       2:no       0,*1 
    84       2:no       2:no       0.275,*0.725 
    85       2:no       2:no       0.001,*0.999 
    86       2:no       2:no       0.049,*0.951 
    87       2:no       2:no       0.149,*0.851 
    88       2:no       2:no       0.015,*0.985 
    89       2:no       2:no       0.005,*0.995 
    90       2:no       2:no       0.003,*0.997 
    91       2:no       2:no       0.001,*0.999 
    92       2:no       2:no       0.001,*0.999 
    93       2:no       2:no       0.009,*0.991 
    94       2:no       2:no       0.003,*0.997 
    95       2:no       2:no       0.201,*0.799 
    96       2:no       2:no       0.007,*0.993 
     1      1:yes      1:yes       *0.999,0.001 
     2      1:yes      1:yes       *0.957,0.043 
     3      1:yes      1:yes       *0.999,0.001 
     4      1:yes      1:yes       *0.998,0.002 
     5      1:yes      1:yes       *1,0 
     6      1:yes      1:yes       *0.999,0.001 
     7      1:yes      1:yes       *0.869,0.131 
     8      1:yes       2:no   +   0.037,*0.963 
     9      1:yes      1:yes       *0.999,0.001 
    10      1:yes      1:yes       *0.981,0.019 
    11      1:yes      1:yes       *0.993,0.007 
    12      1:yes      1:yes       *0.998,0.002 
    13      1:yes      1:yes       *0.999,0.001 
    14      1:yes      1:yes       *0.998,0.002 
    15      1:yes      1:yes       *1,0 
    16      1:yes      1:yes       *0.998,0.002 
    17      1:yes      1:yes       *0.841,0.159 
    18      1:yes      1:yes       *0.991,0.009 
    19      1:yes       2:no   +   0.116,*0.884 
    20      1:yes      1:yes       *0.999,0.001 
    21      1:yes      1:yes       *0.979,0.021 
    22      1:yes      1:yes       *1,0 
    23      1:yes      1:yes       *0.909,0.091 
    24      1:yes      1:yes       *1,0 
    25      1:yes      1:yes       *1,0 
    26      1:yes      1:yes       *1,0 
    27      1:yes      1:yes       *1,0 
    28      1:yes      1:yes       *0.95,0.05 
    29      1:yes      1:yes       *0.999,0.001 
    30      1:yes      1:yes       *0.998,0.002 
    31      1:yes      1:yes       *0.999,0.001 
    32      1:yes      1:yes       *0.999,0.001 
    33      1:yes       2:no   +   0.061,*0.939 
    34      1:yes      1:yes       *0.999,0.001 
    35      1:yes       2:no   +   0.042,*0.958 
    36      1:yes      1:yes       *1,0 
    37      1:yes      1:yes       *0.968,0.032 
    38      1:yes       2:no   +   0.078,*0.922 
    39      1:yes      1:yes       *1,0 
    40      1:yes      1:yes       *0.996,0.004 
    41      1:yes      1:yes       *1,0 
    42      1:yes      1:yes       *0.931,0.069 
    43      1:yes       2:no   +   0.453,*0.547 
    44      1:yes      1:yes       *0.999,0.001 
    45      1:yes      1:yes       *0.999,0.001 
    46      1:yes      1:yes       *0.922,0.078 
    47      1:yes      1:yes       *0.977,0.023 
    48      1:yes      1:yes       *1,0 
    49      1:yes      1:yes       *0.845,0.155 
    50      1:yes      1:yes       *0.999,0.001 
    51      1:yes      1:yes       *0.635,0.365 
    52      1:yes      1:yes       *0.936,0.064 
    53      1:yes      1:yes       *0.999,0.001 
    54      1:yes      1:yes       *1,0 
    55      1:yes      1:yes       *1,0 
    56      1:yes      1:yes       *0.89,0.11 
    57      1:yes      1:yes       *0.622,0.378 
    58      1:yes      1:yes       *0.999,0.001 
    59      1:yes      1:yes       *1,0 
    60      1:yes      1:yes       *0.997,0.003 
    61      1:yes      1:yes       *1,0 
    62      1:yes      1:yes       *0.881,0.119 
    63      1:yes      1:yes       *0.999,0.001 
    64       2:no       2:no       0.004,*0.996 
    65       2:no       2:no       0.002,*0.998 
    66       2:no      1:yes   +   *0.979,0.021 
    67       2:no       2:no       0.205,*0.795 
    68       2:no       2:no       0.001,*0.999 
    69       2:no       2:no       0.072,*0.928 
    70       2:no      1:yes   +   *0.982,0.018 
    71       2:no       2:no       0,*1 
    72       2:no      1:yes   +   *0.76,0.24 
    73       2:no       2:no       0.004,*0.996 
    74       2:no       2:no       0.003,*0.997 
    75       2:no       2:no       0.018,*0.982 
    76       2:no       2:no       0.002,*0.998 
    77       2:no      1:yes   +   *0.858,0.142 
    78       2:no       2:no       0.002,*0.998 
    79       2:no       2:no       0.008,*0.992 
    80       2:no       2:no       0.003,*0.997 
    81       2:no       2:no       0.006,*0.994 
    82       2:no       2:no       0.12,*0.88 
    83       2:no       2:no       0.007,*0.993 
    84       2:no       2:no       0.002,*0.998 
    85       2:no       2:no       0.128,*0.872 
    86       2:no       2:no       0.004,*0.996 
    87       2:no       2:no       0.004,*0.996 
    88       2:no       2:no       0.003,*0.997 
    89       2:no       2:no       0.051,*0.949 
    90       2:no       2:no       0.064,*0.936 
    91       2:no       2:no       0.003,*0.997 
    92       2:no       2:no       0.003,*0.997 
    93       2:no       2:no       0.001,*0.999 
    94       2:no       2:no       0.456,*0.544 
    95       2:no      1:yes   +   *0.535,0.465 
    96       2:no       2:no       0.137,*0.863 
     1      1:yes      1:yes       *0.946,0.054 
     2      1:yes      1:yes       *0.99,0.01 
     3      1:yes      1:yes       *0.994,0.006 
     4      1:yes      1:yes       *0.948,0.052 
     5      1:yes      1:yes       *1,0 
     6      1:yes       2:no   +   0.352,*0.648 
     7      1:yes      1:yes       *0.98,0.02 
     8      1:yes      1:yes       *0.509,0.491 
     9      1:yes      1:yes       *1,0 
    10      1:yes      1:yes       *1,0 
    11      1:yes       2:no   +   0.349,*0.651 
    12      1:yes      1:yes       *0.999,0.001 
    13      1:yes      1:yes       *1,0 
    14      1:yes      1:yes       *0.999,0.001 
    15      1:yes       2:no   +   0.301,*0.699 
    16      1:yes      1:yes       *1,0 
    17      1:yes      1:yes       *0.989,0.011 
    18      1:yes      1:yes       *1,0 
    19      1:yes      1:yes       *0.586,0.414 
    20      1:yes      1:yes       *0.948,0.052 
    21      1:yes      1:yes       *0.995,0.005 
    22      1:yes      1:yes       *1,0 
    23      1:yes      1:yes       *0.865,0.135 
    24      1:yes       2:no   +   0.001,*0.999 
    25      1:yes      1:yes       *0.747,0.253 
    26      1:yes      1:yes       *1,0 
    27      1:yes       2:no   +   0.133,*0.867 
    28      1:yes      1:yes       *0.624,0.376 
    29      1:yes      1:yes       *1,0 
    30      1:yes      1:yes       *0.999,0.001 
    31      1:yes       2:no   +   0.342,*0.658 
    32      1:yes       2:no   +   0.192,*0.808 
    33      1:yes      1:yes       *0.924,0.076 
    34      1:yes      1:yes       *1,0 
    35      1:yes      1:yes       *0.984,0.016 
    36      1:yes       2:no   +   0.396,*0.604 
    37      1:yes      1:yes       *1,0 
    38      1:yes      1:yes       *1,0 
    39      1:yes      1:yes       *0.845,0.155 
    40      1:yes      1:yes       *1,0 
    41      1:yes      1:yes       *1,0 
    42      1:yes      1:yes       *1,0 
    43      1:yes      1:yes       *0.844,0.156 
    44      1:yes      1:yes       *0.996,0.004 
    45      1:yes      1:yes       *0.999,0.001 
    46      1:yes       2:no   +   0.317,*0.683 
    47      1:yes      1:yes       *0.999,0.001 
    48      1:yes      1:yes       *0.999,0.001 
    49      1:yes      1:yes       *0.999,0.001 
    50      1:yes      1:yes       *0.942,0.058 
    51      1:yes      1:yes       *0.996,0.004 
    52      1:yes       2:no   +   0.011,*0.989 
    53      1:yes      1:yes       *1,0 
    54      1:yes      1:yes       *0.937,0.063 
    55      1:yes      1:yes       *0.989,0.011 
    56      1:yes      1:yes       *0.999,0.001 
    57      1:yes      1:yes       *0.997,0.003 
    58      1:yes      1:yes       *0.999,0.001 
    59      1:yes      1:yes       *0.998,0.002 
    60      1:yes      1:yes       *1,0 
    61      1:yes      1:yes       *0.976,0.024 
    62      1:yes      1:yes       *0.999,0.001 
    63      1:yes      1:yes       *1,0 
    64       2:no       2:no       0.077,*0.923 
    65       2:no       2:no       0.013,*0.987 
    66       2:no       2:no       0.001,*0.999 
    67       2:no      1:yes   +   *0.879,0.121 
    68       2:no       2:no       0.001,*0.999 
    69       2:no       2:no       0.274,*0.726 
    70       2:no       2:no       0.002,*0.998 
    71       2:no       2:no       0.001,*0.999 
    72       2:no       2:no       0.002,*0.998 
    73       2:no       2:no       0.002,*0.998 
    74       2:no      1:yes   +   *0.609,0.391 
    75       2:no       2:no       0.03,*0.97 
    76       2:no       2:no       0.012,*0.988 
    77       2:no      1:yes   +   *0.97,0.03 
    78       2:no       2:no       0.001,*0.999 
    79       2:no       2:no       0.071,*0.929 
    80       2:no       2:no       0.002,*0.998 
    81       2:no      1:yes   +   *0.589,0.411 
    82       2:no       2:no       0.002,*0.998 
    83       2:no      1:yes   +   *0.664,0.336 
    84       2:no       2:no       0.175,*0.825 
    85       2:no       2:no       0.04,*0.96 
    86       2:no       2:no       0.202,*0.798 
    87       2:no       2:no       0.006,*0.994 
    88       2:no       2:no       0.029,*0.971 
    89       2:no       2:no       0.01,*0.99 
    90       2:no      1:yes   +   *0.902,0.098 
    91       2:no       2:no       0,*1 
    92       2:no       2:no       0.003,*0.997 
    93       2:no      1:yes   +   *0.913,0.087 
    94       2:no       2:no       0.025,*0.975 
    95       2:no       2:no       0,*1 
    96       2:no       2:no       0.001,*0.999 
     1      1:yes       2:no   +   0.137,*0.863 
     2      1:yes      1:yes       *0.995,0.005 
     3      1:yes      1:yes       *1,0 
     4      1:yes      1:yes       *0.998,0.002 
     5      1:yes      1:yes       *1,0 
     6      1:yes      1:yes       *0.989,0.011 
     7      1:yes      1:yes       *0.999,0.001 
     8      1:yes       2:no   +   0.429,*0.571 
     9      1:yes      1:yes       *1,0 
    10      1:yes       2:no   +   0.141,*0.859 
    11      1:yes      1:yes       *1,0 
    12      1:yes      1:yes       *1,0 
    13      1:yes      1:yes       *0.903,0.097 
    14      1:yes      1:yes       *0.662,0.338 
    15      1:yes      1:yes       *0.994,0.006 
    16      1:yes      1:yes       *0.988,0.012 
    17      1:yes      1:yes       *0.999,0.001 
    18      1:yes      1:yes       *1,0 
    19      1:yes      1:yes       *0.999,0.001 
    20      1:yes      1:yes       *0.997,0.003 
    21      1:yes      1:yes       *1,0 
    22      1:yes      1:yes       *0.679,0.321 
    23      1:yes      1:yes       *0.995,0.005 
    24      1:yes      1:yes       *1,0 
    25      1:yes      1:yes       *0.565,0.435 
    26      1:yes      1:yes       *1,0 
    27      1:yes       2:no   +   0.241,*0.759 
    28      1:yes      1:yes       *0.995,0.005 
    29      1:yes       2:no   +   0.021,*0.979 
    30      1:yes       2:no   +   0.446,*0.554 
    31      1:yes      1:yes       *1,0 
    32      1:yes      1:yes       *0.936,0.064 
    33      1:yes      1:yes       *1,0 
    34      1:yes      1:yes       *0.903,0.097 
    35      1:yes      1:yes       *0.999,0.001 
    36      1:yes      1:yes       *0.994,0.006 
    37      1:yes       2:no   +   0.184,*0.816 
    38      1:yes      1:yes       *0.998,0.002 
    39      1:yes      1:yes       *0.975,0.025 
    40      1:yes      1:yes       *0.999,0.001 
    41      1:yes      1:yes       *0.999,0.001 
    42      1:yes      1:yes       *0.999,0.001 
    43      1:yes      1:yes       *0.999,0.001 
    44      1:yes      1:yes       *0.997,0.003 
    45      1:yes       2:no   +   0.065,*0.935 
    46      1:yes      1:yes       *0.998,0.002 
    47      1:yes       2:no   +   0.058,*0.942 
    48      1:yes       2:no   +   0.098,*0.902 
    49      1:yes      1:yes       *0.987,0.013 
    50      1:yes      1:yes       *0.953,0.047 
    51      1:yes      1:yes       *0.697,0.303 
    52      1:yes      1:yes       *1,0 
    53      1:yes      1:yes       *1,0 
    54      1:yes      1:yes       *1,0 
    55      1:yes       2:no   +   0.182,*0.818 
    56      1:yes      1:yes       *1,0 
    57      1:yes      1:yes       *0.976,0.024 
    58      1:yes      1:yes       *0.999,0.001 
    59      1:yes      1:yes       *0.661,0.339 
    60      1:yes      1:yes       *1,0 
    61      1:yes      1:yes       *1,0 
    62      1:yes       2:no   +   0.473,*0.527 
    63       2:no       2:no       0.029,*0.971 
    64       2:no       2:no       0.091,*0.909 
    65       2:no       2:no       0.009,*0.991 
    66       2:no       2:no       0.001,*0.999 
    67       2:no      1:yes   +   *0.988,0.012 
    68       2:no       2:no       0.032,*0.968 
    69       2:no       2:no       0.24,*0.76 
    70       2:no       2:no       0.002,*0.998 
    71       2:no       2:no       0.002,*0.998 
    72       2:no       2:no       0.005,*0.995 
    73       2:no       2:no       0.006,*0.994 
    74       2:no       2:no       0.027,*0.973 
    75       2:no       2:no       0.295,*0.705 
    76       2:no       2:no       0.015,*0.985 
    77       2:no       2:no       0.035,*0.965 
    78       2:no       2:no       0.042,*0.958 
    79       2:no      1:yes   +   *0.927,0.073 
    80       2:no       2:no       0.006,*0.994 
    81       2:no       2:no       0.007,*0.993 
    82       2:no       2:no       0.003,*0.997 
    83       2:no      1:yes   +   *0.977,0.023 
    84       2:no       2:no       0.005,*0.995 
    85       2:no       2:no       0.001,*0.999 
    86       2:no       2:no       0.017,*0.983 
    87       2:no       2:no       0.017,*0.983 
    88       2:no       2:no       0.002,*0.998 
    89       2:no      1:yes   +   *0.92,0.08 
    90       2:no      1:yes   +   *0.762,0.238 
    91       2:no       2:no       0.126,*0.874 
    92       2:no       2:no       0.022,*0.978 
    93       2:no       2:no       0.047,*0.953 
    94       2:no       2:no       0.002,*0.998 
    95       2:no       2:no       0.001,*0.999 
    96       2:no       2:no       0.001,*0.999 
     1      1:yes      1:yes       *0.99,0.01 
     2      1:yes      1:yes       *0.92,0.08 
     3      1:yes      1:yes       *1,0 
     4      1:yes      1:yes       *0.968,0.032 
     5      1:yes      1:yes       *0.999,0.001 
     6      1:yes      1:yes       *0.982,0.018 
     7      1:yes      1:yes       *0.52,0.48 
     8      1:yes      1:yes       *0.668,0.332 
     9      1:yes       2:no   +   0.03,*0.97 
    10      1:yes      1:yes       *0.998,0.002 
    11      1:yes      1:yes       *0.912,0.088 
    12      1:yes      1:yes       *0.811,0.189 
    13      1:yes       2:no   +   0.356,*0.644 
    14      1:yes      1:yes       *0.999,0.001 
    15      1:yes      1:yes       *0.772,0.228 
    16      1:yes      1:yes       *0.999,0.001 
    17      1:yes      1:yes       *0.999,0.001 
    18      1:yes      1:yes       *1,0 
    19      1:yes      1:yes       *0.963,0.037 
    20      1:yes      1:yes       *0.99,0.01 
    21      1:yes       2:no   +   0.234,*0.766 
    22      1:yes      1:yes       *0.996,0.004 
    23      1:yes      1:yes       *1,0 
    24      1:yes       2:no   +   0.319,*0.681 
    25      1:yes      1:yes       *0.913,0.087 
    26      1:yes      1:yes       *0.994,0.006 
    27      1:yes      1:yes       *0.999,0.001 
    28      1:yes      1:yes       *1,0 
    29      1:yes      1:yes       *0.998,0.002 
    30      1:yes      1:yes       *1,0 
    31      1:yes      1:yes       *0.999,0.001 
    32      1:yes      1:yes       *1,0 
    33      1:yes      1:yes       *0.998,0.002 
    34      1:yes      1:yes       *1,0 
    35      1:yes      1:yes       *1,0 
    36      1:yes      1:yes       *0.992,0.008 
    37      1:yes      1:yes       *1,0 
    38      1:yes      1:yes       *0.998,0.002 
    39      1:yes      1:yes       *0.999,0.001 
    40      1:yes      1:yes       *0.976,0.024 
    41      1:yes      1:yes       *0.995,0.005 
    42      1:yes      1:yes       *0.998,0.002 
    43      1:yes      1:yes       *0.979,0.021 
    44      1:yes      1:yes       *0.972,0.028 
    45      1:yes      1:yes       *1,0 
    46      1:yes      1:yes       *0.914,0.086 
    47      1:yes      1:yes       *0.998,0.002 
    48      1:yes      1:yes       *0.981,0.019 
    49      1:yes      1:yes       *0.821,0.179 
    50      1:yes      1:yes       *0.996,0.004 
    51      1:yes      1:yes       *0.998,0.002 
    52      1:yes      1:yes       *1,0 
    53      1:yes      1:yes       *0.956,0.044 
    54      1:yes      1:yes       *1,0 
    55      1:yes      1:yes       *0.974,0.026 
    56      1:yes      1:yes       *1,0 
    57      1:yes       2:no   +   0.045,*0.955 
    58      1:yes      1:yes       *1,0 
    59      1:yes      1:yes       *0.774,0.226 
    60      1:yes      1:yes       *0.997,0.003 
    61      1:yes      1:yes       *0.999,0.001 
    62      1:yes      1:yes       *0.944,0.056 
    63       2:no       2:no       0.272,*0.728 
    64       2:no       2:no       0.079,*0.921 
    65       2:no       2:no       0.001,*0.999 
    66       2:no       2:no       0.003,*0.997 
    67       2:no       2:no       0.016,*0.984 
    68       2:no       2:no       0.027,*0.973 
    69       2:no       2:no       0.269,*0.731 
    70       2:no      1:yes   +   *0.845,0.155 
    71       2:no       2:no       0.002,*0.998 
    72       2:no       2:no       0.06,*0.94 
    73       2:no       2:no       0.001,*0.999 
    74       2:no       2:no       0.059,*0.941 
    75       2:no       2:no       0.02,*0.98 
    76       2:no       2:no       0.149,*0.851 
    77       2:no      1:yes   +   *0.929,0.071 
    78       2:no       2:no       0.054,*0.946 
    79       2:no      1:yes   +   *0.716,0.284 
    80       2:no       2:no       0.022,*0.978 
    81       2:no       2:no       0.002,*0.998 
    82       2:no       2:no       0.038,*0.962 
    83       2:no      1:yes   +   *0.689,0.311 
    84       2:no       2:no       0.215,*0.785 
    85       2:no      1:yes   +   *0.804,0.196 
    86       2:no      1:yes   +   *0.897,0.103 
    87       2:no       2:no       0.001,*0.999 
    88       2:no      1:yes   +   *0.517,0.483 
    89       2:no       2:no       0.004,*0.996 
    90       2:no      1:yes   +   *0.807,0.193 
    91       2:no       2:no       0.002,*0.998 
    92       2:no       2:no       0.005,*0.995 
    93       2:no       2:no       0.188,*0.812 
    94       2:no       2:no       0.091,*0.909 
    95       2:no       2:no       0.004,*0.996 
     1      1:yes      1:yes       *1,0 
     2      1:yes      1:yes       *0.999,0.001 
     3      1:yes      1:yes       *0.993,0.007 
     4      1:yes      1:yes       *1,0 
     5      1:yes      1:yes       *0.911,0.089 
     6      1:yes       2:no   +   0.356,*0.644 
     7      1:yes      1:yes       *0.998,0.002 
     8      1:yes      1:yes       *0.976,0.024 
     9      1:yes       2:no   +   0.015,*0.985 
    10      1:yes      1:yes       *1,0 
    11      1:yes       2:no   +   0.003,*0.997 
    12      1:yes      1:yes       *0.99,0.01 
    13      1:yes       2:no   +   0.437,*0.563 
    14      1:yes      1:yes       *1,0 
    15      1:yes      1:yes       *1,0 
    16      1:yes       2:no   +   0.006,*0.994 
    17      1:yes      1:yes       *0.999,0.001 
    18      1:yes      1:yes       *1,0 
    19      1:yes      1:yes       *0.999,0.001 
    20      1:yes      1:yes       *0.997,0.003 
    21      1:yes      1:yes       *0.998,0.002 
    22      1:yes      1:yes       *0.999,0.001 
    23      1:yes      1:yes       *0.998,0.002 
    24      1:yes      1:yes       *0.828,0.172 
    25      1:yes      1:yes       *0.998,0.002 
    26      1:yes      1:yes       *0.818,0.182 
    27      1:yes       2:no   +   0.459,*0.541 
    28      1:yes       2:no   +   0.402,*0.598 
    29      1:yes       2:no   +   0.021,*0.979 
    30      1:yes      1:yes       *1,0 
    31      1:yes      1:yes       *1,0 
    32      1:yes      1:yes       *1,0 
    33      1:yes      1:yes       *0.521,0.479 
    34      1:yes      1:yes       *0.977,0.023 
    35      1:yes      1:yes       *0.999,0.001 
    36      1:yes      1:yes       *0.965,0.035 
    37      1:yes      1:yes       *1,0 
    38      1:yes      1:yes       *1,0 
    39      1:yes      1:yes       *0.999,0.001 
    40      1:yes      1:yes       *0.857,0.143 
    41      1:yes      1:yes       *1,0 
    42      1:yes      1:yes       *0.871,0.129 
    43      1:yes      1:yes       *0.99,0.01 
    44      1:yes      1:yes       *0.999,0.001 
    45      1:yes      1:yes       *1,0 
    46      1:yes      1:yes       *0.999,0.001 
    47      1:yes      1:yes       *0.996,0.004 
    48      1:yes       2:no   +   0.27,*0.73 
    49      1:yes      1:yes       *0.923,0.077 
    50      1:yes       2:no   +   0.335,*0.665 
    51      1:yes      1:yes       *0.999,0.001 
    52      1:yes      1:yes       *0.999,0.001 
    53      1:yes       2:no   +   0.263,*0.737 
    54      1:yes      1:yes       *0.986,0.014 
    55      1:yes       2:no   +   0.39,*0.61 
    56      1:yes      1:yes       *0.999,0.001 
    57      1:yes      1:yes       *0.998,0.002 
    58      1:yes      1:yes       *1,0 
    59      1:yes      1:yes       *1,0 
    60      1:yes      1:yes       *1,0 
    61      1:yes      1:yes       *0.999,0.001 
    62      1:yes      1:yes       *0.963,0.037 
    63       2:no       2:no       0,*1 
    64       2:no      1:yes   +   *0.852,0.148 
    65       2:no       2:no       0.145,*0.855 
    66       2:no       2:no       0.021,*0.979 
    67       2:no      1:yes   +   *0.79,0.21 
    68       2:no      1:yes   +   *0.668,0.332 
    69       2:no       2:no       0.301,*0.699 
    70       2:no       2:no       0.03,*0.97 
    71       2:no       2:no       0,*1 
    72       2:no      1:yes   +   *0.88,0.12 
    73       2:no       2:no       0.002,*0.998 
    74       2:no       2:no       0.004,*0.996 
    75       2:no       2:no       0.002,*0.998 
    76       2:no      1:yes   +   *0.53,0.47 
    77       2:no       2:no       0.001,*0.999 
    78       2:no       2:no       0,*1 
    79       2:no       2:no       0.08,*0.92 
    80       2:no      1:yes   +   *0.761,0.239 
    81       2:no       2:no       0.003,*0.997 
    82       2:no       2:no       0.087,*0.913 
    83       2:no       2:no       0.001,*0.999 
    84       2:no      1:yes   +   *0.852,0.148 
    85       2:no       2:no       0.034,*0.966 
    86       2:no       2:no       0.015,*0.985 
    87       2:no       2:no       0.002,*0.998 
    88       2:no       2:no       0.002,*0.998 
    89       2:no       2:no       0.002,*0.998 
    90       2:no       2:no       0.149,*0.851 
    91       2:no       2:no       0.001,*0.999 
    92       2:no       2:no       0.004,*0.996 
    93       2:no      1:yes   +   *0.802,0.198 
    94       2:no      1:yes   +   *0.585,0.415 
    95       2:no       2:no       0.001,*0.999 
     1      1:yes       2:no   +   0.272,*0.728 
     2      1:yes      1:yes       *0.988,0.012 
     3      1:yes      1:yes       *0.88,0.12 
     4      1:yes      1:yes       *1,0 
     5      1:yes      1:yes       *0.999,0.001 
     6      1:yes      1:yes       *0.99,0.01 
     7      1:yes      1:yes       *0.996,0.004 
     8      1:yes       2:no   +   0.414,*0.586 
     9      1:yes      1:yes       *0.9,0.1 
    10      1:yes       2:no   +   0.006,*0.994 
    11      1:yes      1:yes       *0.996,0.004 
    12      1:yes      1:yes       *0.995,0.005 
    13      1:yes      1:yes       *0.998,0.002 
    14      1:yes      1:yes       *0.999,0.001 
    15      1:yes      1:yes       *0.999,0.001 
    16      1:yes      1:yes       *0.998,0.002 
    17      1:yes      1:yes       *0.566,0.434 
    18      1:yes      1:yes       *0.995,0.005 
    19      1:yes      1:yes       *0.981,0.019 
    20      1:yes      1:yes       *0.997,0.003 
    21      1:yes       2:no   +   0.258,*0.742 
    22      1:yes      1:yes       *1,0 
    23      1:yes      1:yes       *1,0 
    24      1:yes      1:yes       *0.998,0.002 
    25      1:yes      1:yes       *0.993,0.007 
    26      1:yes      1:yes       *1,0 
    27      1:yes      1:yes       *0.995,0.005 
    28      1:yes      1:yes       *0.519,0.481 
    29      1:yes      1:yes       *1,0 
    30      1:yes      1:yes       *0.988,0.012 
    31      1:yes      1:yes       *0.979,0.021 
    32      1:yes      1:yes       *0.993,0.007 
    33      1:yes      1:yes       *1,0 
    34      1:yes      1:yes       *0.997,0.003 
    35      1:yes      1:yes       *0.999,0.001 
    36      1:yes      1:yes       *0.996,0.004 
    37      1:yes      1:yes       *0.999,0.001 
    38      1:yes      1:yes       *1,0 
    39      1:yes       2:no   +   0.24,*0.76 
    40      1:yes      1:yes       *0.993,0.007 
    41      1:yes      1:yes       *1,0 
    42      1:yes      1:yes       *1,0 
    43      1:yes      1:yes       *0.994,0.006 
    44      1:yes      1:yes       *0.997,0.003 
    45      1:yes      1:yes       *0.995,0.005 
    46      1:yes      1:yes       *0.993,0.007 
    47      1:yes      1:yes       *0.999,0.001 
    48      1:yes      1:yes       *0.999,0.001 
    49      1:yes      1:yes       *0.996,0.004 
    50      1:yes      1:yes       *0.945,0.055 
    51      1:yes      1:yes       *1,0 
    52      1:yes      1:yes       *1,0 
    53      1:yes      1:yes       *0.998,0.002 
    54      1:yes       2:no   +   0.158,*0.842 
    55      1:yes      1:yes       *0.907,0.093 
    56      1:yes      1:yes       *0.998,0.002 
    57      1:yes      1:yes       *1,0 
    58      1:yes      1:yes       *0.999,0.001 
    59      1:yes      1:yes       *1,0 
    60      1:yes      1:yes       *0.981,0.019 
    61      1:yes      1:yes       *1,0 
    62      1:yes      1:yes       *1,0 
    63       2:no       2:no       0.001,*0.999 
    64       2:no       2:no       0.13,*0.87 
    65       2:no       2:no       0.245,*0.755 
    66       2:no       2:no       0.017,*0.983 
    67       2:no       2:no       0.003,*0.997 
    68       2:no       2:no       0.098,*0.902 
    69       2:no       2:no       0.159,*0.841 
    70       2:no      1:yes   +   *0.943,0.057 
    71       2:no       2:no       0.004,*0.996 
    72       2:no      1:yes   +   *0.883,0.117 
    73       2:no      1:yes   +   *0.57,0.43 
    74       2:no      1:yes   +   *0.616,0.384 
    75       2:no       2:no       0.005,*0.995 
    76       2:no      1:yes   +   *0.555,0.445 
    77       2:no       2:no       0.004,*0.996 
    78       2:no       2:no       0.069,*0.931 
    79       2:no      1:yes   +   *0.661,0.339 
    80       2:no       2:no       0.009,*0.991 
    81       2:no       2:no       0.002,*0.998 
    82       2:no       2:no       0.468,*0.532 
    83       2:no       2:no       0.01,*0.99 
    84       2:no       2:no       0.011,*0.989 
    85       2:no       2:no       0.053,*0.947 
    86       2:no      1:yes   +   *0.642,0.358 
    87       2:no      1:yes   +   *0.822,0.178 
    88       2:no       2:no       0.004,*0.996 
    89       2:no       2:no       0.488,*0.512 
    90       2:no       2:no       0.32,*0.68 
    91       2:no       2:no       0.007,*0.993 
    92       2:no       2:no       0.002,*0.998 
    93       2:no      1:yes   +   *0.997,0.003 
    94       2:no       2:no       0.037,*0.963 
    95       2:no       2:no       0.037,*0.963 
     1      1:yes      1:yes       *1,0 
     2      1:yes      1:yes       *1,0 
     3      1:yes      1:yes       *0.999,0.001 
     4      1:yes      1:yes       *0.996,0.004 
     5      1:yes      1:yes       *0.999,0.001 
     6      1:yes      1:yes       *0.995,0.005 
     7      1:yes       2:no   +   0.439,*0.561 
     8      1:yes      1:yes       *0.905,0.095 
     9      1:yes      1:yes       *0.998,0.002 
    10      1:yes      1:yes       *1,0 
    11      1:yes      1:yes       *1,0 
    12      1:yes      1:yes       *0.974,0.026 
    13      1:yes      1:yes       *0.775,0.225 
    14      1:yes      1:yes       *1,0 
    15      1:yes      1:yes       *0.997,0.003 
    16      1:yes      1:yes       *1,0 
    17      1:yes       2:no   +   0.007,*0.993 
    18      1:yes      1:yes       *0.997,0.003 
    19      1:yes      1:yes       *0.999,0.001 
    20      1:yes      1:yes       *0.863,0.137 
    21      1:yes      1:yes       *1,0 
    22      1:yes      1:yes       *0.922,0.078 
    23      1:yes      1:yes       *1,0 
    24      1:yes       2:no   +   0.317,*0.683 
    25      1:yes       2:no   +   0.125,*0.875 
    26      1:yes      1:yes       *1,0 
    27      1:yes      1:yes       *1,0 
    28      1:yes      1:yes       *0.995,0.005 
    29      1:yes      1:yes       *1,0 
    30      1:yes      1:yes       *0.936,0.064 
    31      1:yes      1:yes       *0.999,0.001 
    32      1:yes      1:yes       *0.836,0.164 
    33      1:yes      1:yes       *1,0 
    34      1:yes      1:yes       *0.999,0.001 
    35      1:yes      1:yes       *0.677,0.323 
    36      1:yes      1:yes       *0.612,0.388 
    37      1:yes      1:yes       *1,0 
    38      1:yes      1:yes       *0.998,0.002 
    39      1:yes      1:yes       *0.996,0.004 
    40      1:yes      1:yes       *1,0 
    41      1:yes      1:yes       *1,0 
    42      1:yes      1:yes       *1,0 
    43      1:yes      1:yes       *0.994,0.006 
    44      1:yes      1:yes       *1,0 
    45      1:yes      1:yes       *1,0 
    46      1:yes      1:yes       *0.782,0.218 
    47      1:yes      1:yes       *1,0 
    48      1:yes      1:yes       *0.999,0.001 
    49      1:yes      1:yes       *1,0 
    50      1:yes      1:yes       *0.999,0.001 
    51      1:yes      1:yes       *1,0 
    52      1:yes      1:yes       *0.997,0.003 
    53      1:yes      1:yes       *1,0 
    54      1:yes      1:yes       *1,0 
    55      1:yes      1:yes       *0.961,0.039 
    56      1:yes      1:yes       *1,0 
    57      1:yes       2:no   +   0.185,*0.815 
    58      1:yes      1:yes       *0.977,0.023 
    59      1:yes      1:yes       *0.996,0.004 
    60      1:yes      1:yes       *0.63,0.37 
    61      1:yes      1:yes       *1,0 
    62      1:yes      1:yes       *1,0 
    63       2:no      1:yes   +   *0.968,0.032 
    64       2:no       2:no       0.003,*0.997 
    65       2:no       2:no       0.006,*0.994 
    66       2:no       2:no       0.013,*0.987 
    67       2:no       2:no       0.015,*0.985 
    68       2:no       2:no       0.139,*0.861 
    69       2:no       2:no       0.433,*0.567 
    70       2:no       2:no       0.027,*0.973 
    71       2:no       2:no       0.048,*0.952 
    72       2:no       2:no       0.001,*0.999 
    73       2:no       2:no       0.003,*0.997 
    74       2:no      1:yes   +   *0.984,0.016 
    75       2:no       2:no       0.006,*0.994 
    76       2:no       2:no       0.056,*0.944 
    77       2:no       2:no       0.111,*0.889 
    78       2:no       2:no       0.003,*0.997 
    79       2:no       2:no       0.041,*0.959 
    80       2:no      1:yes   +   *0.827,0.173 
    81       2:no      1:yes   +   *0.606,0.394 
    82       2:no       2:no       0.072,*0.928 
    83       2:no       2:no       0.002,*0.998 
    84       2:no       2:no       0.004,*0.996 
    85       2:no      1:yes   +   *0.642,0.358 
    86       2:no       2:no       0.002,*0.998 
    87       2:no       2:no       0.005,*0.995 
    88       2:no       2:no       0.01,*0.99 
    89       2:no       2:no       0.026,*0.974 
    90       2:no       2:no       0.006,*0.994 
    91       2:no       2:no       0.493,*0.507 
    92       2:no       2:no       0.002,*0.998 
    93       2:no       2:no       0.006,*0.994 
    94       2:no       2:no       0.029,*0.971 
    95       2:no       2:no       0.007,*0.993 

========== Summary ==========

Correctly Classified Instances         812               84.9372 %
Incorrectly Classified Instances       144               15.0628 %
Kappa statistic                          0.6715
Mean absolute error                      0.1601
Root mean squared error                  0.3311
Relative absolute error                 35.3464 %
Root relative squared error             69.6    %
Total Number of Instances              956     

=== Detailed Accuracy By Class ===

               TP Rate   FP Rate   Precision   Recall  F-Measure   ROC Area  Class
                 0.87      0.19       0.896     0.87      0.883      0.937    yes
                 0.81      0.13       0.768     0.81      0.788      0.937    no
Weighted Avg.    0.849     0.169      0.852     0.849     0.85       0.937

=== Confusion Matrix ===

   a   b   <-- classified as
 544  81 |   a = yes
  63 268 |   b = no
