# Supplementary material for: Prediction and Prioritization of Rare Oncogenic Mutations in the Cancer Kinome Using Novel Features and Multiple Classifiers
Source: PLoS Comput Biol. 2014 Apr 17;10(4):e1003545. doi: 10.1371/journal.pcbi.1003545 (PMC3990476; doi:10.1371/journal.pcbi.1003545)
Supplement: Dataset S1 — Detailed experiment records and results. Complete data sets, outputs and log files for all computational experiments. These files can be loaded in Weka [26] to reproduce the results presented in this paper. (ZIP) [file pcbi.1003545.s001.zip › 20121222_153036/Classified/weka.classifiers.lazy.LWL-CrossValidation-20121222_153052.txt]

========== Data Summary ==========
Relation Name:  Analysis_Disease-weka.filters.unsupervised.attribute.Remove-R1,9,10,13,16,17,18,20,21,23,24,25,26,27
Num Instances:  956
Num Attributes: 18

     Name                      Type  Nom  Int Real     Missing      Unique  Dist
   1 Amino_Acid_WT              Nom 100%   0%   0%     0 /  0%     0 /  0%    20 
   2 Amino_Acid_MT              Nom 100%   0%   0%     0 /  0%     0 /  0%    20 
   3 Conservation_Consensus_Al  Num   0%   0%  74%   248 / 26%    58 /  6%   223 
   4 Conservation_Wild_AllKina  Num   0%   0%  83%   158 / 17%   599 / 63%   663 
   5 Conservation_Consensus_Fa  Num   0%  17%  56%   256 / 27%    92 / 10%   155 
   6 Conservation_Consensus_Gr  Num   0%   0%  72%   264 / 28%   197 / 21%   326 
   7 Blosum62                   Num   0% 100%   0%     0 /  0%     1 /  0%     8 
   8 Modification               Nom 100%   0%   0%     0 /  0%     0 /  0%     2 
   9 Is_Pk_Domain               Nom 100%   0%   0%     0 /  0%     0 /  0%     1 
  10 Binding_Site               Nom 100%   0%   0%     0 /  0%     0 /  0%     1 
  11 Side_Chain_Polarity_MT     Nom 100%   0%   0%     0 /  0%     0 /  0%     2 
  12 Avg_Mass_MT                Num   0%   0% 100%     0 /  0%     0 /  0%    19 
  13 Side_Chain_Polarity_WT     Nom 100%   0%   0%     0 /  0%     0 /  0%     2 
  14 Van_der_Waals_Volume_WT    Num   0% 100%   0%     0 /  0%     0 /  0%    17 
  15 Protein_Family             Nom 100%   0%   0%     0 /  0%    16 /  2%    82 
  16 Protein_Group              Nom 100%   0%   0%     0 /  0%     0 /  0%     9 
  17 Sub_domain                 Nom 100%   0%   0%     0 /  0%     0 /  0%    19 
  18 Disease                    Nom 100%   0%   0%     0 /  0%     0 /  0%     2 

========== Cross Validation Result ==========
 inst#     actual  predicted error distribution
     1      1:yes      1:yes       *0.785,0.215 
     2      1:yes      1:yes       *1,0 
     3      1:yes      1:yes       *0.857,0.143 
     4      1:yes      1:yes       *0.875,0.125 
     5      1:yes      1:yes       *0.723,0.277 
     6      1:yes      1:yes       *0.728,0.272 
     7      1:yes      1:yes       *0.748,0.252 
     8      1:yes      1:yes       *0.902,0.098 
     9      1:yes       2:no   +   0,*1 
    10      1:yes      1:yes       *0.893,0.107 
    11      1:yes      1:yes       *0.879,0.121 
    12      1:yes      1:yes       *0.896,0.104 
    13      1:yes      1:yes       *0.899,0.101 
    14      1:yes       2:no   +   0.158,*0.842 
    15      1:yes       2:no   +   0.138,*0.862 
    16      1:yes      1:yes       *1,0 
    17      1:yes      1:yes       *0.892,0.108 
    18      1:yes       2:no   +   0,*1 
    19      1:yes      1:yes       *1,0 
    20      1:yes      1:yes       *0.786,0.214 
    21      1:yes      1:yes       *1,0 
    22      1:yes      1:yes       *1,0 
    23      1:yes      1:yes       *0.873,0.127 
    24      1:yes      1:yes       *0.893,0.107 
    25      1:yes      1:yes       *0.894,0.106 
    26      1:yes      1:yes       *0.894,0.106 
    27      1:yes      1:yes       *1,0 
    28      1:yes      1:yes       *0.89,0.11 
    29      1:yes      1:yes       *0.895,0.105 
    30      1:yes      1:yes       *0.897,0.103 
    31      1:yes      1:yes       *1,0 
    32      1:yes      1:yes       *1,0 
    33      1:yes      1:yes       *1,0 
    34      1:yes       2:no   +   0.184,*0.816 
    35      1:yes      1:yes       *1,0 
    36      1:yes      1:yes       *0.894,0.106 
    37      1:yes      1:yes       *0.807,0.193 
    38      1:yes       2:no   +   0.179,*0.821 
    39      1:yes      1:yes       *0.896,0.104 
    40      1:yes      1:yes       *1,0 
    41      1:yes      1:yes       *0.884,0.116 
    42      1:yes      1:yes       *0.882,0.118 
    43      1:yes       2:no   +   0.194,*0.806 
    44      1:yes      1:yes       *0.889,0.111 
    45      1:yes       2:no   +   0,*1 
    46      1:yes      1:yes       *0.887,0.113 
    47      1:yes      1:yes       *0.884,0.116 
    48      1:yes      1:yes       *0.894,0.106 
    49      1:yes      1:yes       *0.877,0.123 
    50      1:yes      1:yes       *0.879,0.121 
    51      1:yes      1:yes       *1,0 
    52      1:yes      1:yes       *0.885,0.115 
    53      1:yes      1:yes       *0.876,0.124 
    54      1:yes      1:yes       *0.88,0.12 
    55      1:yes      1:yes       *0.872,0.128 
    56      1:yes      1:yes       *0.902,0.098 
    57      1:yes      1:yes       *1,0 
    58      1:yes      1:yes       *0.879,0.121 
    59      1:yes      1:yes       *1,0 
    60      1:yes      1:yes       *0.884,0.116 
    61      1:yes      1:yes       *0.901,0.099 
    62      1:yes       2:no   +   0.167,*0.833 
    63      1:yes      1:yes       *0.916,0.084 
    64       2:no       2:no       0.21,*0.79 
    65       2:no      1:yes   +   *0.695,0.305 
    66       2:no       2:no       0.183,*0.817 
    67       2:no       2:no       0.097,*0.903 
    68       2:no       2:no       0.133,*0.867 
    69       2:no       2:no       0,*1 
    70       2:no       2:no       0.136,*0.864 
    71       2:no       2:no       0,*1 
    72       2:no       2:no       0.453,*0.547 
    73       2:no       2:no       0.156,*0.844 
    74       2:no       2:no       0,*1 
    75       2:no      1:yes   +   *0.873,0.127 
    76       2:no       2:no       0.162,*0.838 
    77       2:no       2:no       0.152,*0.848 
    78       2:no       2:no       0.129,*0.871 
    79       2:no      1:yes   +   *0.729,0.271 
    80       2:no       2:no       0.218,*0.782 
    81       2:no       2:no       0.19,*0.81 
    82       2:no      1:yes   +   *0.886,0.114 
    83       2:no       2:no       0.127,*0.873 
    84       2:no       2:no       0.16,*0.84 
    85       2:no       2:no       0,*1 
    86       2:no       2:no       0.336,*0.664 
    87       2:no      1:yes   +   *0.711,0.289 
    88       2:no      1:yes   +   *0.766,0.234 
    89       2:no       2:no       0,*1 
    90       2:no       2:no       0.147,*0.853 
    91       2:no      1:yes   +   *0.814,0.186 
    92       2:no      1:yes   +   *0.876,0.124 
    93       2:no      1:yes   +   *0.878,0.122 
    94       2:no       2:no       0.082,*0.918 
    95       2:no       2:no       0,*1 
    96       2:no       2:no       0.17,*0.83 
     1      1:yes      1:yes       *1,0 
     2      1:yes      1:yes       *1,0 
     3      1:yes      1:yes       *0.89,0.11 
     4      1:yes      1:yes       *1,0 
     5      1:yes      1:yes       *1,0 
     6      1:yes      1:yes       *1,0 
     7      1:yes       2:no   +   0,*1 
     8      1:yes      1:yes       *0.743,0.257 
     9      1:yes      1:yes       *0.92,0.08 
    10      1:yes       2:no   +   0.171,*0.829 
    11      1:yes      1:yes       *1,0 
    12      1:yes      1:yes       *1,0 
    13      1:yes      1:yes       *1,0 
    14      1:yes      1:yes       *1,0 
    15      1:yes      1:yes       *1,0 
    16      1:yes       2:no   +   0.175,*0.825 
    17      1:yes      1:yes       *1,0 
    18      1:yes       2:no   +   0.494,*0.506 
    19      1:yes      1:yes       *1,0 
    20      1:yes      1:yes       *0.78,0.22 
    21      1:yes      1:yes       *1,0 
    22      1:yes      1:yes       *1,0 
    23      1:yes      1:yes       *1,0 
    24      1:yes      1:yes       *1,0 
    25      1:yes      1:yes       *1,0 
    26      1:yes      1:yes       *1,0 
    27      1:yes      1:yes       *0.884,0.116 
    28      1:yes      1:yes       *0.901,0.099 
    29      1:yes       2:no   +   0.195,*0.805 
    30      1:yes      1:yes       *0.912,0.088 
    31      1:yes      1:yes       *0.67,0.33 
    32      1:yes      1:yes       *0.756,0.244 
    33      1:yes       2:no   +   0,*1 
    34      1:yes      1:yes       *1,0 
    35      1:yes      1:yes       *0.894,0.106 
    36      1:yes      1:yes       *0.881,0.119 
    37      1:yes      1:yes       *1,0 
    38      1:yes      1:yes       *1,0 
    39      1:yes      1:yes       *0.893,0.107 
    40      1:yes      1:yes       *0.876,0.124 
    41      1:yes      1:yes       *0.874,0.126 
    42      1:yes      1:yes       *1,0 
    43      1:yes      1:yes       *1,0 
    44      1:yes      1:yes       *1,0 
    45      1:yes      1:yes       *0.905,0.095 
    46      1:yes       2:no   +   0,*1 
    47      1:yes      1:yes       *0.901,0.099 
    48      1:yes       2:no   +   0,*1 
    49      1:yes      1:yes       *0.808,0.192 
    50      1:yes      1:yes       *1,0 
    51      1:yes      1:yes       *1,0 
    52      1:yes      1:yes       *1,0 
    53      1:yes      1:yes       *1,0 
    54      1:yes      1:yes       *1,0 
    55      1:yes      1:yes       *1,0 
    56      1:yes      1:yes       *0.715,0.285 
    57      1:yes      1:yes       *0.659,0.341 
    58      1:yes      1:yes       *1,0 
    59      1:yes      1:yes       *1,0 
    60      1:yes      1:yes       *1,0 
    61      1:yes      1:yes       *1,0 
    62      1:yes      1:yes       *0.923,0.077 
    63      1:yes      1:yes       *0.808,0.192 
    64       2:no       2:no       0.169,*0.831 
    65       2:no       2:no       0,*1 
    66       2:no       2:no       0.166,*0.834 
    67       2:no      1:yes   +   *0.677,0.323 
    68       2:no       2:no       0.157,*0.843 
    69       2:no      1:yes   +   *0.685,0.315 
    70       2:no       2:no       0.188,*0.812 
    71       2:no       2:no       0.377,*0.623 
    72       2:no       2:no       0,*1 
    73       2:no      1:yes   +   *0.5,0.5 
    74       2:no       2:no       0,*1 
    75       2:no       2:no       0.189,*0.811 
    76       2:no       2:no       0,*1 
    77       2:no      1:yes   +   *0.894,0.106 
    78       2:no       2:no       0,*1 
    79       2:no      1:yes   +   *0.736,0.264 
    80       2:no       2:no       0.167,*0.833 
    81       2:no       2:no       0.092,*0.908 
    82       2:no       2:no       0,*1 
    83       2:no       2:no       0.166,*0.834 
    84       2:no       2:no       0,*1 
    85       2:no      1:yes   +   *1,0 
    86       2:no       2:no       0.17,*0.83 
    87       2:no       2:no       0.157,*0.843 
    88       2:no      1:yes   +   *0.651,0.349 
    89       2:no       2:no       0,*1 
    90       2:no       2:no       0.072,*0.928 
    91       2:no       2:no       0,*1 
    92       2:no       2:no       0,*1 
    93       2:no       2:no       0,*1 
    94       2:no       2:no       0.155,*0.845 
    95       2:no       2:no       0,*1 
    96       2:no       2:no       0.183,*0.817 
     1      1:yes      1:yes       *0.936,0.064 
     2      1:yes      1:yes       *0.943,0.057 
     3      1:yes      1:yes       *0.867,0.133 
     4      1:yes      1:yes       *0.887,0.113 
     5      1:yes      1:yes       *0.897,0.103 
     6      1:yes      1:yes       *0.843,0.157 
     7      1:yes       2:no   +   0.214,*0.786 
     8      1:yes      1:yes       *0.913,0.087 
     9      1:yes      1:yes       *0.89,0.11 
    10      1:yes      1:yes       *1,0 
    11      1:yes      1:yes       *0.898,0.102 
    12      1:yes      1:yes       *0.85,0.15 
    13      1:yes      1:yes       *0.884,0.116 
    14      1:yes      1:yes       *0.88,0.12 
    15      1:yes      1:yes       *1,0 
    16      1:yes       2:no   +   0.182,*0.818 
    17      1:yes      1:yes       *0.898,0.102 
    18      1:yes      1:yes       *1,0 
    19      1:yes      1:yes       *1,0 
    20      1:yes      1:yes       *0.885,0.115 
    21      1:yes      1:yes       *0.753,0.247 
    22      1:yes      1:yes       *0.899,0.101 
    23      1:yes      1:yes       *0.882,0.118 
    24      1:yes      1:yes       *0.946,0.054 
    25      1:yes      1:yes       *1,0 
    26      1:yes      1:yes       *0.892,0.108 
    27      1:yes      1:yes       *0.893,0.107 
    28      1:yes       2:no   +   0,*1 
    29      1:yes      1:yes       *0.897,0.103 
    30      1:yes       2:no   +   0.216,*0.784 
    31      1:yes      1:yes       *0.891,0.109 
    32      1:yes      1:yes       *0.873,0.127 
    33      1:yes      1:yes       *0.9,0.1 
    34      1:yes      1:yes       *0.889,0.111 
    35      1:yes      1:yes       *0.877,0.123 
    36      1:yes      1:yes       *0.894,0.106 
    37      1:yes      1:yes       *0.882,0.118 
    38      1:yes      1:yes       *0.864,0.136 
    39      1:yes      1:yes       *0.886,0.114 
    40      1:yes      1:yes       *1,0 
    41      1:yes       2:no   +   0.219,*0.781 
    42      1:yes      1:yes       *0.898,0.102 
    43      1:yes      1:yes       *0.879,0.121 
    44      1:yes      1:yes       *0.877,0.123 
    45      1:yes      1:yes       *0.886,0.114 
    46      1:yes      1:yes       *0.884,0.116 
    47      1:yes      1:yes       *1,0 
    48      1:yes      1:yes       *1,0 
    49      1:yes      1:yes       *0.944,0.056 
    50      1:yes      1:yes       *0.886,0.114 
    51      1:yes      1:yes       *0.883,0.117 
    52      1:yes      1:yes       *0.886,0.114 
    53      1:yes      1:yes       *0.722,0.278 
    54      1:yes      1:yes       *0.933,0.067 
    55      1:yes      1:yes       *0.888,0.112 
    56      1:yes      1:yes       *0.886,0.114 
    57      1:yes      1:yes       *0.887,0.113 
    58      1:yes      1:yes       *0.898,0.102 
    59      1:yes      1:yes       *1,0 
    60      1:yes      1:yes       *0.894,0.106 
    61      1:yes      1:yes       *1,0 
    62      1:yes      1:yes       *0.889,0.111 
    63      1:yes      1:yes       *0.876,0.124 
    64       2:no       2:no       0.203,*0.797 
    65       2:no      1:yes   +   *0.657,0.343 
    66       2:no       2:no       0,*1 
    67       2:no      1:yes   +   *0.883,0.117 
    68       2:no       2:no       0,*1 
    69       2:no       2:no       0.184,*0.816 
    70       2:no       2:no       0.185,*0.815 
    71       2:no       2:no       0,*1 
    72       2:no       2:no       0,*1 
    73       2:no       2:no       0,*1 
    74       2:no       2:no       0.209,*0.791 
    75       2:no      1:yes   +   *0.836,0.164 
    76       2:no       2:no       0.183,*0.817 
    77       2:no      1:yes   +   *0.88,0.12 
    78       2:no       2:no       0.172,*0.828 
    79       2:no      1:yes   +   *1,0 
    80       2:no       2:no       0.311,*0.689 
    81       2:no       2:no       0.165,*0.835 
    82       2:no       2:no       0.136,*0.864 
    83       2:no       2:no       0.175,*0.825 
    84       2:no       2:no       0.203,*0.797 
    85       2:no       2:no       0,*1 
    86       2:no       2:no       0.206,*0.794 
    87       2:no       2:no       0.141,*0.859 
    88       2:no       2:no       0.208,*0.792 
    89       2:no       2:no       0.176,*0.824 
    90       2:no       2:no       0,*1 
    91       2:no       2:no       0.165,*0.835 
    92       2:no       2:no       0.141,*0.859 
    93       2:no       2:no       0.187,*0.813 
    94       2:no       2:no       0.159,*0.841 
    95       2:no       2:no       0,*1 
    96       2:no       2:no       0,*1 
     1      1:yes      1:yes       *0.881,0.119 
     2      1:yes      1:yes       *1,0 
     3      1:yes      1:yes       *1,0 
     4      1:yes      1:yes       *0.888,0.112 
     5      1:yes      1:yes       *1,0 
     6      1:yes      1:yes       *0.881,0.119 
     7      1:yes      1:yes       *0.874,0.126 
     8      1:yes       2:no   +   0,*1 
     9      1:yes      1:yes       *1,0 
    10      1:yes      1:yes       *0.884,0.116 
    11      1:yes      1:yes       *0.876,0.124 
    12      1:yes      1:yes       *0.875,0.125 
    13      1:yes      1:yes       *0.874,0.126 
    14      1:yes      1:yes       *0.886,0.114 
    15      1:yes      1:yes       *0.896,0.104 
    16      1:yes      1:yes       *1,0 
    17      1:yes      1:yes       *0.873,0.127 
    18      1:yes      1:yes       *0.874,0.126 
    19      1:yes       2:no   +   0,*1 
    20      1:yes      1:yes       *0.886,0.114 
    21      1:yes      1:yes       *0.882,0.118 
    22      1:yes      1:yes       *0.88,0.12 
    23      1:yes      1:yes       *0.696,0.304 
    24      1:yes      1:yes       *0.896,0.104 
    25      1:yes      1:yes       *0.893,0.107 
    26      1:yes      1:yes       *1,0 
    27      1:yes      1:yes       *0.946,0.054 
    28      1:yes      1:yes       *0.882,0.118 
    29      1:yes      1:yes       *0.882,0.118 
    30      1:yes      1:yes       *0.885,0.115 
    31      1:yes      1:yes       *0.888,0.112 
    32      1:yes      1:yes       *0.889,0.111 
    33      1:yes       2:no   +   0.181,*0.819 
    34      1:yes      1:yes       *1,0 
    35      1:yes       2:no   +   0.176,*0.824 
    36      1:yes      1:yes       *0.888,0.112 
    37      1:yes      1:yes       *0.876,0.124 
    38      1:yes       2:no   +   0.216,*0.784 
    39      1:yes      1:yes       *1,0 
    40      1:yes      1:yes       *0.875,0.125 
    41      1:yes      1:yes       *0.898,0.102 
    42      1:yes      1:yes       *0.883,0.117 
    43      1:yes       2:no   +   0.4,*0.6 
    44      1:yes      1:yes       *0.881,0.119 
    45      1:yes      1:yes       *1,0 
    46      1:yes      1:yes       *0.871,0.129 
    47      1:yes      1:yes       *0.901,0.099 
    48      1:yes      1:yes       *0.893,0.107 
    49      1:yes       2:no   +   0,*1 
    50      1:yes      1:yes       *0.885,0.115 
    51      1:yes       2:no   +   0.402,*0.598 
    52      1:yes      1:yes       *0.89,0.11 
    53      1:yes      1:yes       *0.883,0.117 
    54      1:yes      1:yes       *0.891,0.109 
    55      1:yes      1:yes       *0.886,0.114 
    56      1:yes      1:yes       *0.907,0.093 
    57      1:yes      1:yes       *1,0 
    58      1:yes      1:yes       *1,0 
    59      1:yes      1:yes       *0.937,0.063 
    60      1:yes      1:yes       *1,0 
    61      1:yes      1:yes       *0.898,0.102 
    62      1:yes      1:yes       *0.886,0.114 
    63      1:yes      1:yes       *0.891,0.109 
    64       2:no       2:no       0,*1 
    65       2:no       2:no       0.156,*0.844 
    66       2:no      1:yes   +   *0.867,0.133 
    67       2:no      1:yes   +   *1,0 
    68       2:no       2:no       0,*1 
    69       2:no       2:no       0.252,*0.748 
    70       2:no      1:yes   +   *0.885,0.115 
    71       2:no       2:no       0.133,*0.867 
    72       2:no       2:no       0.328,*0.672 
    73       2:no       2:no       0.122,*0.878 
    74       2:no       2:no       0.166,*0.834 
    75       2:no       2:no       0.165,*0.835 
    76       2:no       2:no       0.157,*0.843 
    77       2:no      1:yes   +   *0.69,0.31 
    78       2:no       2:no       0,*1 
    79       2:no       2:no       0,*1 
    80       2:no       2:no       0.152,*0.848 
    81       2:no       2:no       0.138,*0.862 
    82       2:no       2:no       0.169,*0.831 
    83       2:no       2:no       0,*1 
    84       2:no       2:no       0,*1 
    85       2:no       2:no       0.298,*0.702 
    86       2:no       2:no       0,*1 
    87       2:no       2:no       0.177,*0.823 
    88       2:no       2:no       0,*1 
    89       2:no       2:no       0.159,*0.841 
    90       2:no       2:no       0.263,*0.737 
    91       2:no       2:no       0.064,*0.936 
    92       2:no       2:no       0,*1 
    93       2:no       2:no       0.139,*0.861 
    94       2:no      1:yes   +   *0.869,0.131 
    95       2:no      1:yes   +   *1,0 
    96       2:no       2:no       0.31,*0.69 
     1      1:yes      1:yes       *0.883,0.117 
     2      1:yes      1:yes       *0.886,0.114 
     3      1:yes      1:yes       *1,0 
     4      1:yes      1:yes       *0.867,0.133 
     5      1:yes      1:yes       *1,0 
     6      1:yes      1:yes       *0.886,0.114 
     7      1:yes      1:yes       *1,0 
     8      1:yes      1:yes       *0.709,0.291 
     9      1:yes      1:yes       *1,0 
    10      1:yes      1:yes       *1,0 
    11      1:yes      1:yes       *0.721,0.279 
    12      1:yes      1:yes       *1,0 
    13      1:yes      1:yes       *1,0 
    14      1:yes      1:yes       *1,0 
    15      1:yes       2:no   +   0.139,*0.861 
    16      1:yes      1:yes       *0.885,0.115 
    17      1:yes      1:yes       *0.882,0.118 
    18      1:yes      1:yes       *1,0 
    19      1:yes      1:yes       *0.672,0.328 
    20      1:yes      1:yes       *0.863,0.137 
    21      1:yes      1:yes       *0.871,0.129 
    22      1:yes      1:yes       *1,0 
    23      1:yes      1:yes       *0.881,0.119 
    24      1:yes       2:no   +   0,*1 
    25      1:yes      1:yes       *0.539,0.461 
    26      1:yes      1:yes       *1,0 
    27      1:yes       2:no   +   0,*1 
    28      1:yes      1:yes       *1,0 
    29      1:yes      1:yes       *1,0 
    30      1:yes      1:yes       *1,0 
    31      1:yes      1:yes       *0.889,0.111 
    32      1:yes       2:no   +   0.296,*0.704 
    33      1:yes      1:yes       *0.885,0.115 
    34      1:yes      1:yes       *0.898,0.102 
    35      1:yes      1:yes       *1,0 
    36      1:yes      1:yes       *0.882,0.118 
    37      1:yes      1:yes       *1,0 
    38      1:yes      1:yes       *1,0 
    39      1:yes      1:yes       *0.869,0.131 
    40      1:yes      1:yes       *1,0 
    41      1:yes      1:yes       *1,0 
    42      1:yes      1:yes       *0.901,0.099 
    43      1:yes      1:yes       *0.691,0.309 
    44      1:yes      1:yes       *0.891,0.109 
    45      1:yes      1:yes       *1,0 
    46      1:yes      1:yes       *0.539,0.461 
    47      1:yes      1:yes       *0.891,0.109 
    48      1:yes      1:yes       *1,0 
    49      1:yes      1:yes       *1,0 
    50      1:yes      1:yes       *1,0 
    51      1:yes      1:yes       *0.892,0.108 
    52      1:yes       2:no   +   0.278,*0.722 
    53      1:yes      1:yes       *1,0 
    54      1:yes      1:yes       *1,0 
    55      1:yes      1:yes       *0.884,0.116 
    56      1:yes      1:yes       *1,0 
    57      1:yes      1:yes       *1,0 
    58      1:yes      1:yes       *1,0 
    59      1:yes      1:yes       *0.894,0.106 
    60      1:yes      1:yes       *0.898,0.102 
    61      1:yes      1:yes       *0.89,0.11 
    62      1:yes      1:yes       *1,0 
    63      1:yes      1:yes       *0.894,0.106 
    64       2:no       2:no       0,*1 
    65       2:no       2:no       0.224,*0.776 
    66       2:no       2:no       0.156,*0.844 
    67       2:no      1:yes   +   *0.847,0.153 
    68       2:no       2:no       0,*1 
    69       2:no       2:no       0,*1 
    70       2:no       2:no       0,*1 
    71       2:no       2:no       0,*1 
    72       2:no       2:no       0.19,*0.81 
    73       2:no       2:no       0,*1 
    74       2:no      1:yes   +   *0.882,0.118 
    75       2:no       2:no       0.087,*0.913 
    76       2:no       2:no       0,*1 
    77       2:no      1:yes   +   *0.548,0.452 
    78       2:no       2:no       0,*1 
    79       2:no       2:no       0.163,*0.837 
    80       2:no       2:no       0.16,*0.84 
    81       2:no      1:yes   +   *1,0 
    82       2:no       2:no       0,*1 
    83       2:no       2:no       0,*1 
    84       2:no      1:yes   +   *1,0 
    85       2:no       2:no       0.211,*0.789 
    86       2:no       2:no       0.269,*0.731 
    87       2:no       2:no       0.071,*0.929 
    88       2:no       2:no       0.22,*0.78 
    89       2:no      1:yes   +   *1,0 
    90       2:no      1:yes   +   *0.867,0.133 
    91       2:no       2:no       0,*1 
    92       2:no       2:no       0.188,*0.812 
    93       2:no      1:yes   +   *1,0 
    94       2:no       2:no       0.282,*0.718 
    95       2:no       2:no       0,*1 
    96       2:no       2:no       0,*1 
     1      1:yes       2:no   +   0,*1 
     2      1:yes      1:yes       *1,0 
     3      1:yes      1:yes       *0.894,0.106 
     4      1:yes      1:yes       *0.886,0.114 
     5      1:yes      1:yes       *0.894,0.106 
     6      1:yes      1:yes       *1,0 
     7      1:yes      1:yes       *0.894,0.106 
     8      1:yes       2:no   +   0.402,*0.598 
     9      1:yes      1:yes       *0.896,0.104 
    10      1:yes       2:no   +   0,*1 
    11      1:yes      1:yes       *0.904,0.096 
    12      1:yes      1:yes       *0.898,0.102 
    13      1:yes      1:yes       *0.867,0.133 
    14      1:yes       2:no   +   0.306,*0.694 
    15      1:yes      1:yes       *0.893,0.107 
    16      1:yes      1:yes       *0.599,0.401 
    17      1:yes      1:yes       *0.895,0.105 
    18      1:yes      1:yes       *0.904,0.096 
    19      1:yes      1:yes       *0.889,0.111 
    20      1:yes      1:yes       *1,0 
    21      1:yes      1:yes       *0.899,0.101 
    22      1:yes      1:yes       *1,0 
    23      1:yes      1:yes       *0.886,0.114 
    24      1:yes      1:yes       *0.894,0.106 
    25      1:yes      1:yes       *1,0 
    26      1:yes      1:yes       *0.904,0.096 
    27      1:yes       2:no   +   0.378,*0.622 
    28      1:yes      1:yes       *1,0 
    29      1:yes       2:no   +   0.169,*0.831 
    30      1:yes      1:yes       *0.895,0.105 
    31      1:yes      1:yes       *0.89,0.11 
    32      1:yes      1:yes       *0.888,0.112 
    33      1:yes      1:yes       *1,0 
    34      1:yes       2:no   +   0.347,*0.653 
    35      1:yes      1:yes       *1,0 
    36      1:yes      1:yes       *0.89,0.11 
    37      1:yes      1:yes       *1,0 
    38      1:yes      1:yes       *1,0 
    39      1:yes      1:yes       *1,0 
    40      1:yes      1:yes       *1,0 
    41      1:yes      1:yes       *1,0 
    42      1:yes      1:yes       *1,0 
    43      1:yes      1:yes       *0.891,0.109 
    44      1:yes      1:yes       *0.889,0.111 
    45      1:yes       2:no   +   0.193,*0.807 
    46      1:yes      1:yes       *1,0 
    47      1:yes       2:no   +   0.177,*0.823 
    48      1:yes       2:no   +   0.169,*0.831 
    49      1:yes      1:yes       *0.889,0.111 
    50      1:yes      1:yes       *0.703,0.297 
    51      1:yes      1:yes       *1,0 
    52      1:yes      1:yes       *0.89,0.11 
    53      1:yes      1:yes       *0.895,0.105 
    54      1:yes      1:yes       *1,0 
    55      1:yes      1:yes       *0.628,0.372 
    56      1:yes      1:yes       *0.897,0.103 
    57      1:yes      1:yes       *1,0 
    58      1:yes      1:yes       *0.894,0.106 
    59      1:yes       2:no   +   0.343,*0.657 
    60      1:yes      1:yes       *1,0 
    61      1:yes      1:yes       *0.901,0.099 
    62      1:yes      1:yes       *1,0 
    63       2:no       2:no       0.267,*0.733 
    64       2:no       2:no       0.285,*0.715 
    65       2:no       2:no       0.187,*0.813 
    66       2:no       2:no       0,*1 
    67       2:no       2:no       0.315,*0.685 
    68       2:no       2:no       0.217,*0.783 
    69       2:no       2:no       0.206,*0.794 
    70       2:no       2:no       0.153,*0.847 
    71       2:no       2:no       0.153,*0.847 
    72       2:no       2:no       0.145,*0.855 
    73       2:no       2:no       0.149,*0.851 
    74       2:no       2:no       0.208,*0.792 
    75       2:no       2:no       0.215,*0.785 
    76       2:no       2:no       0.176,*0.824 
    77       2:no       2:no       0.169,*0.831 
    78       2:no       2:no       0.321,*0.679 
    79       2:no      1:yes   +   *0.546,0.454 
    80       2:no       2:no       0.277,*0.723 
    81       2:no       2:no       0.173,*0.827 
    82       2:no       2:no       0.176,*0.824 
    83       2:no      1:yes   +   *1,0 
    84       2:no       2:no       0.191,*0.809 
    85       2:no       2:no       0.147,*0.853 
    86       2:no       2:no       0.193,*0.807 
    87       2:no       2:no       0.202,*0.798 
    88       2:no       2:no       0.138,*0.862 
    89       2:no      1:yes   +   *0.882,0.118 
    90       2:no      1:yes   +   *1,0 
    91       2:no      1:yes   +   *0.659,0.341 
    92       2:no       2:no       0.183,*0.817 
    93       2:no       2:no       0,*1 
    94       2:no       2:no       0.181,*0.819 
    95       2:no       2:no       0.148,*0.852 
    96       2:no       2:no       0.143,*0.857 
     1      1:yes      1:yes       *1,0 
     2      1:yes      1:yes       *0.701,0.299 
     3      1:yes      1:yes       *0.907,0.093 
     4      1:yes      1:yes       *0.89,0.11 
     5      1:yes      1:yes       *1,0 
     6      1:yes      1:yes       *0.891,0.109 
     7      1:yes      1:yes       *0.767,0.233 
     8      1:yes      1:yes       *0.884,0.116 
     9      1:yes       2:no   +   0.157,*0.843 
    10      1:yes      1:yes       *0.893,0.107 
    11      1:yes      1:yes       *0.986,0.014 
    12      1:yes      1:yes       *0.788,0.212 
    13      1:yes      1:yes       *0.738,0.262 
    14      1:yes      1:yes       *1,0 
    15      1:yes       2:no   +   0,*1 
    16      1:yes      1:yes       *1,0 
    17      1:yes      1:yes       *0.895,0.105 
    18      1:yes      1:yes       *0.896,0.104 
    19      1:yes       2:no   +   0,*1 
    20      1:yes      1:yes       *1,0 
    21      1:yes      1:yes       *0.67,0.33 
    22      1:yes      1:yes       *0.88,0.12 
    23      1:yes      1:yes       *0.896,0.104 
    24      1:yes       2:no   +   0.172,*0.828 
    25      1:yes      1:yes       *1,0 
    26      1:yes      1:yes       *1,0 
    27      1:yes      1:yes       *1,0 
    28      1:yes      1:yes       *1,0 
    29      1:yes      1:yes       *1,0 
    30      1:yes      1:yes       *1,0 
    31      1:yes      1:yes       *1,0 
    32      1:yes      1:yes       *1,0 
    33      1:yes      1:yes       *0.896,0.104 
    34      1:yes      1:yes       *0.893,0.107 
    35      1:yes      1:yes       *1,0 
    36      1:yes      1:yes       *0.743,0.257 
    37      1:yes      1:yes       *0.901,0.099 
    38      1:yes      1:yes       *0.892,0.108 
    39      1:yes      1:yes       *1,0 
    40      1:yes      1:yes       *1,0 
    41      1:yes      1:yes       *1,0 
    42      1:yes      1:yes       *1,0 
    43      1:yes      1:yes       *0.894,0.106 
    44      1:yes      1:yes       *1,0 
    45      1:yes      1:yes       *1,0 
    46      1:yes      1:yes       *0.792,0.208 
    47      1:yes      1:yes       *0.895,0.105 
    48      1:yes      1:yes       *0.882,0.118 
    49      1:yes      1:yes       *1,0 
    50      1:yes      1:yes       *1,0 
    51      1:yes      1:yes       *1,0 
    52      1:yes      1:yes       *1,0 
    53      1:yes      1:yes       *0.872,0.128 
    54      1:yes      1:yes       *0.894,0.106 
    55      1:yes      1:yes       *0.889,0.111 
    56      1:yes      1:yes       *1,0 
    57      1:yes      1:yes       *1,0 
    58      1:yes      1:yes       *0.898,0.102 
    59      1:yes      1:yes       *1,0 
    60      1:yes      1:yes       *0.883,0.117 
    61      1:yes      1:yes       *0.892,0.108 
    62      1:yes      1:yes       *0.877,0.123 
    63       2:no      1:yes   +   *0.747,0.253 
    64       2:no       2:no       0.154,*0.846 
    65       2:no       2:no       0,*1 
    66       2:no       2:no       0.199,*0.801 
    67       2:no       2:no       0.159,*0.841 
    68       2:no       2:no       0.2,*0.8 
    69       2:no       2:no       0,*1 
    70       2:no      1:yes   +   *0.763,0.237 
    71       2:no       2:no       0,*1 
    72       2:no       2:no       0.277,*0.723 
    73       2:no       2:no       0.145,*0.855 
    74       2:no      1:yes   +   *0.777,0.223 
    75       2:no       2:no       0.141,*0.859 
    76       2:no      1:yes   +   *1,0 
    77       2:no      1:yes   +   *0.884,0.116 
    78       2:no       2:no       0.181,*0.819 
    79       2:no       2:no       0.377,*0.623 
    80       2:no       2:no       0.213,*0.787 
    81       2:no       2:no       0,*1 
    82       2:no       2:no       0.146,*0.854 
    83       2:no      1:yes   +   *0.939,0.061 
    84       2:no       2:no       0.147,*0.853 
    85       2:no      1:yes   +   *0.966,0.034 
    86       2:no      1:yes   +   *0.726,0.274 
    87       2:no       2:no       0,*1 
    88       2:no       2:no       0.432,*0.568 
    89       2:no       2:no       0,*1 
    90       2:no      1:yes   +   *0.965,0.035 
    91       2:no       2:no       0,*1 
    92       2:no       2:no       0.197,*0.803 
    93       2:no       2:no       0,*1 
    94       2:no       2:no       0.102,*0.898 
    95       2:no       2:no       0.16,*0.84 
     1      1:yes      1:yes       *0.901,0.099 
     2      1:yes      1:yes       *1,0 
     3      1:yes      1:yes       *0.893,0.107 
     4      1:yes      1:yes       *0.903,0.097 
     5      1:yes      1:yes       *0.76,0.24 
     6      1:yes      1:yes       *0.717,0.283 
     7      1:yes      1:yes       *1,0 
     8      1:yes      1:yes       *0.809,0.191 
     9      1:yes       2:no   +   0.187,*0.813 
    10      1:yes      1:yes       *0.887,0.113 
    11      1:yes       2:no   +   0.185,*0.815 
    12      1:yes      1:yes       *1,0 
    13      1:yes      1:yes       *0.697,0.303 
    14      1:yes      1:yes       *0.948,0.052 
    15      1:yes      1:yes       *0.939,0.061 
    16      1:yes       2:no   +   0.169,*0.831 
    17      1:yes      1:yes       *1,0 
    18      1:yes      1:yes       *0.945,0.055 
    19      1:yes      1:yes       *1,0 
    20      1:yes      1:yes       *1,0 
    21      1:yes      1:yes       *0.943,0.057 
    22      1:yes      1:yes       *0.895,0.105 
    23      1:yes      1:yes       *1,0 
    24      1:yes      1:yes       *1,0 
    25      1:yes      1:yes       *0.895,0.105 
    26      1:yes      1:yes       *1,0 
    27      1:yes       2:no   +   0.297,*0.703 
    28      1:yes       2:no   +   0.067,*0.933 
    29      1:yes       2:no   +   0.184,*0.816 
    30      1:yes      1:yes       *0.949,0.051 
    31      1:yes      1:yes       *0.926,0.074 
    32      1:yes      1:yes       *0.888,0.112 
    33      1:yes      1:yes       *0.887,0.113 
    34      1:yes      1:yes       *0.92,0.08 
    35      1:yes      1:yes       *0.898,0.102 
    36      1:yes      1:yes       *1,0 
    37      1:yes      1:yes       *0.941,0.059 
    38      1:yes      1:yes       *1,0 
    39      1:yes      1:yes       *0.893,0.107 
    40      1:yes       2:no   +   0,*1 
    41      1:yes      1:yes       *0.942,0.058 
    42      1:yes      1:yes       *1,0 
    43      1:yes      1:yes       *1,0 
    44      1:yes      1:yes       *0.889,0.111 
    45      1:yes      1:yes       *0.941,0.059 
    46      1:yes      1:yes       *1,0 
    47      1:yes      1:yes       *0.973,0.027 
    48      1:yes      1:yes       *0.681,0.319 
    49      1:yes      1:yes       *1,0 
    50      1:yes       2:no   +   0.353,*0.647 
    51      1:yes      1:yes       *1,0 
    52      1:yes      1:yes       *0.941,0.059 
    53      1:yes      1:yes       *0.886,0.114 
    54      1:yes      1:yes       *0.881,0.119 
    55      1:yes      1:yes       *1,0 
    56      1:yes      1:yes       *1,0 
    57      1:yes      1:yes       *0.932,0.068 
    58      1:yes      1:yes       *0.897,0.103 
    59      1:yes      1:yes       *0.943,0.057 
    60      1:yes      1:yes       *0.951,0.049 
    61      1:yes      1:yes       *1,0 
    62      1:yes       2:no   +   0,*1 
    63       2:no       2:no       0.17,*0.83 
    64       2:no       2:no       0.117,*0.883 
    65       2:no       2:no       0.183,*0.817 
    66       2:no      1:yes   +   *1,0 
    67       2:no       2:no       0,*1 
    68       2:no      1:yes   +   *1,0 
    69       2:no       2:no       0.159,*0.841 
    70       2:no       2:no       0.058,*0.942 
    71       2:no       2:no       0.154,*0.846 
    72       2:no      1:yes   +   *1,0 
    73       2:no       2:no       0.149,*0.851 
    74       2:no       2:no       0.155,*0.845 
    75       2:no       2:no       0,*1 
    76       2:no      1:yes   +   *0.67,0.33 
    77       2:no       2:no       0,*1 
    78       2:no       2:no       0,*1 
    79       2:no       2:no       0.151,*0.849 
    80       2:no       2:no       0.173,*0.827 
    81       2:no       2:no       0,*1 
    82       2:no       2:no       0.343,*0.657 
    83       2:no       2:no       0.155,*0.845 
    84       2:no      1:yes   +   *0.917,0.083 
    85       2:no       2:no       0.189,*0.811 
    86       2:no       2:no       0.182,*0.818 
    87       2:no       2:no       0.161,*0.839 
    88       2:no       2:no       0,*1 
    89       2:no       2:no       0,*1 
    90       2:no       2:no       0.13,*0.87 
    91       2:no       2:no       0,*1 
    92       2:no       2:no       0,*1 
    93       2:no      1:yes   +   *0.88,0.12 
    94       2:no       2:no       0.341,*0.659 
    95       2:no       2:no       0,*1 
     1      1:yes      1:yes       *0.736,0.264 
     2      1:yes      1:yes       *1,0 
     3      1:yes      1:yes       *0.891,0.109 
     4      1:yes      1:yes       *0.901,0.099 
     5      1:yes      1:yes       *0.947,0.053 
     6      1:yes      1:yes       *1,0 
     7      1:yes      1:yes       *1,0 
     8      1:yes      1:yes       *0.874,0.126 
     9      1:yes      1:yes       *0.87,0.13 
    10      1:yes       2:no   +   0.163,*0.837 
    11      1:yes      1:yes       *0.948,0.052 
    12      1:yes      1:yes       *1,0 
    13      1:yes      1:yes       *1,0 
    14      1:yes      1:yes       *0.887,0.113 
    15      1:yes      1:yes       *0.94,0.06 
    16      1:yes      1:yes       *0.885,0.115 
    17      1:yes      1:yes       *1,0 
    18      1:yes      1:yes       *0.884,0.116 
    19      1:yes      1:yes       *0.885,0.115 
    20      1:yes      1:yes       *1,0 
    21      1:yes       2:no   +   0.112,*0.888 
    22      1:yes      1:yes       *0.903,0.097 
    23      1:yes      1:yes       *1,0 
    24      1:yes      1:yes       *1,0 
    25      1:yes      1:yes       *0.889,0.111 
    26      1:yes      1:yes       *0.891,0.109 
    27      1:yes      1:yes       *1,0 
    28      1:yes       2:no   +   0.209,*0.791 
    29      1:yes      1:yes       *0.897,0.103 
    30      1:yes      1:yes       *0.884,0.116 
    31      1:yes      1:yes       *0.884,0.116 
    32      1:yes      1:yes       *0.882,0.118 
    33      1:yes      1:yes       *0.903,0.097 
    34      1:yes      1:yes       *0.969,0.031 
    35      1:yes      1:yes       *0.952,0.048 
    36      1:yes      1:yes       *0.895,0.105 
    37      1:yes      1:yes       *0.951,0.049 
    38      1:yes      1:yes       *0.953,0.047 
    39      1:yes      1:yes       *0.714,0.286 
    40      1:yes      1:yes       *1,0 
    41      1:yes      1:yes       *0.896,0.104 
    42      1:yes      1:yes       *0.903,0.097 
    43      1:yes      1:yes       *0.891,0.109 
    44      1:yes      1:yes       *1,0 
    45      1:yes      1:yes       *1,0 
    46      1:yes      1:yes       *0.889,0.111 
    47      1:yes      1:yes       *0.935,0.065 
    48      1:yes      1:yes       *1,0 
    49      1:yes      1:yes       *0.894,0.106 
    50      1:yes      1:yes       *1,0 
    51      1:yes      1:yes       *1,0 
    52      1:yes      1:yes       *0.897,0.103 
    53      1:yes      1:yes       *0.894,0.106 
    54      1:yes       2:no   +   0.217,*0.783 
    55      1:yes      1:yes       *0.697,0.303 
    56      1:yes      1:yes       *0.947,0.053 
    57      1:yes      1:yes       *1,0 
    58      1:yes      1:yes       *0.893,0.107 
    59      1:yes      1:yes       *0.96,0.04 
    60      1:yes      1:yes       *1,0 
    61      1:yes      1:yes       *0.901,0.099 
    62      1:yes      1:yes       *0.891,0.109 
    63       2:no       2:no       0.167,*0.833 
    64       2:no       2:no       0.076,*0.924 
    65       2:no       2:no       0,*1 
    66       2:no       2:no       0.2,*0.8 
    67       2:no       2:no       0,*1 
    68       2:no       2:no       0.185,*0.815 
    69       2:no       2:no       0.247,*0.753 
    70       2:no      1:yes   +   *0.935,0.065 
    71       2:no       2:no       0.17,*0.83 
    72       2:no      1:yes   +   *0.929,0.071 
    73       2:no       2:no       0,*1 
    74       2:no      1:yes   +   *0.88,0.12 
    75       2:no       2:no       0.168,*0.832 
    76       2:no       2:no       0,*1 
    77       2:no       2:no       0.194,*0.806 
    78       2:no      1:yes   +   *1,0 
    79       2:no      1:yes   +   *0.682,0.318 
    80       2:no       2:no       0.174,*0.826 
    81       2:no       2:no       0.188,*0.812 
    82       2:no       2:no       0.189,*0.811 
    83       2:no       2:no       0.208,*0.792 
    84       2:no       2:no       0.162,*0.838 
    85       2:no       2:no       0.17,*0.83 
    86       2:no       2:no       0,*1 
    87       2:no      1:yes   +   *0.919,0.081 
    88       2:no       2:no       0.173,*0.827 
    89       2:no      1:yes   +   *0.868,0.132 
    90       2:no      1:yes   +   *0.887,0.113 
    91       2:no       2:no       0.16,*0.84 
    92       2:no       2:no       0.163,*0.837 
    93       2:no      1:yes   +   *0.889,0.111 
    94       2:no       2:no       0.16,*0.84 
    95       2:no       2:no       0.153,*0.847 
     1      1:yes      1:yes       *1,0 
     2      1:yes      1:yes       *0.895,0.105 
     3      1:yes      1:yes       *1,0 
     4      1:yes      1:yes       *0.97,0.03 
     5      1:yes      1:yes       *1,0 
     6      1:yes      1:yes       *1,0 
     7      1:yes       2:no   +   0.153,*0.847 
     8      1:yes      1:yes       *0.882,0.118 
     9      1:yes      1:yes       *1,0 
    10      1:yes      1:yes       *1,0 
    11      1:yes      1:yes       *1,0 
    12      1:yes      1:yes       *0.731,0.269 
    13      1:yes       2:no   +   0.075,*0.925 
    14      1:yes      1:yes       *1,0 
    15      1:yes      1:yes       *0.969,0.031 
    16      1:yes      1:yes       *1,0 
    17      1:yes       2:no   +   0.147,*0.853 
    18      1:yes      1:yes       *1,0 
    19      1:yes      1:yes       *1,0 
    20      1:yes      1:yes       *0.823,0.177 
    21      1:yes      1:yes       *0.886,0.114 
    22      1:yes      1:yes       *0.882,0.118 
    23      1:yes      1:yes       *1,0 
    24      1:yes       2:no   +   0.071,*0.929 
    25      1:yes       2:no   +   0.161,*0.839 
    26      1:yes      1:yes       *0.893,0.107 
    27      1:yes      1:yes       *1,0 
    28      1:yes      1:yes       *0.868,0.132 
    29      1:yes      1:yes       *1,0 
    30      1:yes      1:yes       *0.856,0.144 
    31      1:yes      1:yes       *1,0 
    32      1:yes      1:yes       *0.758,0.242 
    33      1:yes      1:yes       *1,0 
    34      1:yes      1:yes       *0.891,0.109 
    35      1:yes       2:no   +   0,*1 
    36      1:yes      1:yes       *1,0 
    37      1:yes      1:yes       *1,0 
    38      1:yes      1:yes       *1,0 
    39      1:yes      1:yes       *1,0 
    40      1:yes      1:yes       *1,0 
    41      1:yes      1:yes       *1,0 
    42      1:yes      1:yes       *1,0 
    43      1:yes      1:yes       *1,0 
    44      1:yes      1:yes       *1,0 
    45      1:yes      1:yes       *1,0 
    46      1:yes      1:yes       *1,0 
    47      1:yes      1:yes       *1,0 
    48      1:yes      1:yes       *1,0 
    49      1:yes      1:yes       *1,0 
    50      1:yes      1:yes       *1,0 
    51      1:yes      1:yes       *1,0 
    52      1:yes      1:yes       *1,0 
    53      1:yes      1:yes       *0.89,0.11 
    54      1:yes      1:yes       *1,0 
    55      1:yes      1:yes       *0.847,0.153 
    56      1:yes      1:yes       *1,0 
    57      1:yes       2:no   +   0.082,*0.918 
    58      1:yes      1:yes       *1,0 
    59      1:yes      1:yes       *0.894,0.106 
    60      1:yes      1:yes       *0.876,0.124 
    61      1:yes      1:yes       *1,0 
    62      1:yes      1:yes       *1,0 
    63       2:no      1:yes   +   *0.778,0.222 
    64       2:no       2:no       0.092,*0.908 
    65       2:no       2:no       0.101,*0.899 
    66       2:no       2:no       0.412,*0.588 
    67       2:no       2:no       0.147,*0.853 
    68       2:no       2:no       0.235,*0.765 
    69       2:no      1:yes   +   *1,0 
    70       2:no       2:no       0.085,*0.915 
    71       2:no       2:no       0,*1 
    72       2:no       2:no       0,*1 
    73       2:no       2:no       0.078,*0.922 
    74       2:no      1:yes   +   *0.769,0.231 
    75       2:no       2:no       0,*1 
    76       2:no       2:no       0,*1 
    77       2:no      1:yes   +   *0.761,0.239 
    78       2:no       2:no       0.069,*0.931 
    79       2:no       2:no       0.354,*0.646 
    80       2:no      1:yes   +   *0.895,0.105 
    81       2:no      1:yes   +   *1,0 
    82       2:no       2:no       0,*1 
    83       2:no       2:no       0.09,*0.91 
    84       2:no       2:no       0.159,*0.841 
    85       2:no      1:yes   +   *0.567,0.433 
    86       2:no       2:no       0.149,*0.851 
    87       2:no       2:no       0.124,*0.876 
    88       2:no       2:no       0.098,*0.902 
    89       2:no       2:no       0.239,*0.761 
    90       2:no       2:no       0.148,*0.852 
    91       2:no      1:yes   +   *0.81,0.19 
    92       2:no       2:no       0,*1 
    93       2:no       2:no       0,*1 
    94       2:no       2:no       0.154,*0.846 
    95       2:no       2:no       0.18,*0.82 

========== Summary ==========

Correctly Classified Instances         814               85.1464 %
Incorrectly Classified Instances       142               14.8536 %
Kappa statistic                          0.6714
Mean absolute error                      0.2043
Root mean squared error                  0.3512
Relative absolute error                 45.121  %
Root relative squared error             73.8228 %
Total Number of Instances              956     

=== Detailed Accuracy By Class ===

               TP Rate   FP Rate   Precision   Recall  F-Measure   ROC Area  Class
                 0.888     0.218      0.885     0.888     0.887      0.878    yes
                 0.782     0.112      0.787     0.782     0.785      0.878    no
Weighted Avg.    0.851     0.181      0.851     0.851     0.851      0.878

=== Confusion Matrix ===

   a   b   <-- classified as
 555  70 |   a = yes
  72 259 |   b = no
