# Supplementary material for: Prediction and Prioritization of Rare Oncogenic Mutations in the Cancer Kinome Using Novel Features and Multiple Classifiers
Source: PLoS Comput Biol. 2014 Apr 17;10(4):e1003545. doi: 10.1371/journal.pcbi.1003545 (PMC3990476; doi:10.1371/journal.pcbi.1003545)
Supplement: Dataset S1 — Detailed experiment records and results. Complete data sets, outputs and log files for all computational experiments. These files can be loaded in Weka [26] to reproduce the results presented in this paper. (ZIP) [file pcbi.1003545.s001.zip › 20121222_153036/Classified/weka.classifiers.functions.SMO-CrossValidation-20121222_153110.txt]

========== Data Summary ==========
Relation Name:  Analysis_Disease-weka.filters.unsupervised.attribute.Remove-R1,9,10,13,16,17,18,20,21,23,24,25,26,27
Num Instances:  956
Num Attributes: 18

     Name                      Type  Nom  Int Real     Missing      Unique  Dist
   1 Amino_Acid_WT              Nom 100%   0%   0%     0 /  0%     0 /  0%    20 
   2 Amino_Acid_MT              Nom 100%   0%   0%     0 /  0%     0 /  0%    20 
   3 Conservation_Consensus_Al  Num   0%   0%  74%   248 / 26%    58 /  6%   223 
   4 Conservation_Wild_AllKina  Num   0%   0%  83%   158 / 17%   599 / 63%   663 
   5 Conservation_Consensus_Fa  Num   0%  17%  56%   256 / 27%    92 / 10%   155 
   6 Conservation_Consensus_Gr  Num   0%   0%  72%   264 / 28%   197 / 21%   326 
   7 Blosum62                   Num   0% 100%   0%     0 /  0%     1 /  0%     8 
   8 Modification               Nom 100%   0%   0%     0 /  0%     0 /  0%     2 
   9 Is_Pk_Domain               Nom 100%   0%   0%     0 /  0%     0 /  0%     1 
  10 Binding_Site               Nom 100%   0%   0%     0 /  0%     0 /  0%     1 
  11 Side_Chain_Polarity_MT     Nom 100%   0%   0%     0 /  0%     0 /  0%     2 
  12 Avg_Mass_MT                Num   0%   0% 100%     0 /  0%     0 /  0%    19 
  13 Side_Chain_Polarity_WT     Nom 100%   0%   0%     0 /  0%     0 /  0%     2 
  14 Van_der_Waals_Volume_WT    Num   0% 100%   0%     0 /  0%     0 /  0%    17 
  15 Protein_Family             Nom 100%   0%   0%     0 /  0%    16 /  2%    82 
  16 Protein_Group              Nom 100%   0%   0%     0 /  0%     0 /  0%     9 
  17 Sub_domain                 Nom 100%   0%   0%     0 /  0%     0 /  0%    19 
  18 Disease                    Nom 100%   0%   0%     0 /  0%     0 /  0%     2 

========== Cross Validation Result ==========
 inst#     actual  predicted error distribution
     1      1:yes      1:yes       *1,0 
     2      1:yes      1:yes       *1,0 
     3      1:yes      1:yes       *1,0 
     4      1:yes      1:yes       *1,0 
     5      1:yes       2:no   +   0,*1 
     6      1:yes      1:yes       *1,0 
     7      1:yes      1:yes       *1,0 
     8      1:yes      1:yes       *1,0 
     9      1:yes       2:no   +   0,*1 
    10      1:yes      1:yes       *1,0 
    11      1:yes      1:yes       *1,0 
    12      1:yes      1:yes       *1,0 
    13      1:yes      1:yes       *1,0 
    14      1:yes      1:yes       *1,0 
    15      1:yes       2:no   +   0,*1 
    16      1:yes      1:yes       *1,0 
    17      1:yes      1:yes       *1,0 
    18      1:yes       2:no   +   0,*1 
    19      1:yes      1:yes       *1,0 
    20      1:yes      1:yes       *1,0 
    21      1:yes      1:yes       *1,0 
    22      1:yes      1:yes       *1,0 
    23      1:yes      1:yes       *1,0 
    24      1:yes      1:yes       *1,0 
    25      1:yes      1:yes       *1,0 
    26      1:yes      1:yes       *1,0 
    27      1:yes      1:yes       *1,0 
    28      1:yes      1:yes       *1,0 
    29      1:yes      1:yes       *1,0 
    30      1:yes      1:yes       *1,0 
    31      1:yes      1:yes       *1,0 
    32      1:yes      1:yes       *1,0 
    33      1:yes      1:yes       *1,0 
    34      1:yes       2:no   +   0,*1 
    35      1:yes      1:yes       *1,0 
    36      1:yes      1:yes       *1,0 
    37      1:yes      1:yes       *1,0 
    38      1:yes       2:no   +   0,*1 
    39      1:yes      1:yes       *1,0 
    40      1:yes      1:yes       *1,0 
    41      1:yes      1:yes       *1,0 
    42      1:yes      1:yes       *1,0 
    43      1:yes      1:yes       *1,0 
    44      1:yes      1:yes       *1,0 
    45      1:yes      1:yes       *1,0 
    46      1:yes      1:yes       *1,0 
    47      1:yes      1:yes       *1,0 
    48      1:yes      1:yes       *1,0 
    49      1:yes      1:yes       *1,0 
    50      1:yes      1:yes       *1,0 
    51      1:yes      1:yes       *1,0 
    52      1:yes      1:yes       *1,0 
    53      1:yes      1:yes       *1,0 
    54      1:yes      1:yes       *1,0 
    55      1:yes      1:yes       *1,0 
    56      1:yes      1:yes       *1,0 
    57      1:yes      1:yes       *1,0 
    58      1:yes      1:yes       *1,0 
    59      1:yes      1:yes       *1,0 
    60      1:yes      1:yes       *1,0 
    61      1:yes      1:yes       *1,0 
    62      1:yes      1:yes       *1,0 
    63      1:yes      1:yes       *1,0 
    64       2:no       2:no       0,*1 
    65       2:no       2:no       0,*1 
    66       2:no       2:no       0,*1 
    67       2:no       2:no       0,*1 
    68       2:no       2:no       0,*1 
    69       2:no       2:no       0,*1 
    70       2:no       2:no       0,*1 
    71       2:no       2:no       0,*1 
    72       2:no       2:no       0,*1 
    73       2:no       2:no       0,*1 
    74       2:no      1:yes   +   *1,0 
    75       2:no      1:yes   +   *1,0 
    76       2:no      1:yes   +   *1,0 
    77       2:no       2:no       0,*1 
    78       2:no       2:no       0,*1 
    79       2:no      1:yes   +   *1,0 
    80       2:no       2:no       0,*1 
    81       2:no       2:no       0,*1 
    82       2:no       2:no       0,*1 
    83       2:no       2:no       0,*1 
    84       2:no       2:no       0,*1 
    85       2:no       2:no       0,*1 
    86       2:no       2:no       0,*1 
    87       2:no       2:no       0,*1 
    88       2:no       2:no       0,*1 
    89       2:no       2:no       0,*1 
    90       2:no       2:no       0,*1 
    91       2:no       2:no       0,*1 
    92       2:no       2:no       0,*1 
    93       2:no       2:no       0,*1 
    94       2:no       2:no       0,*1 
    95       2:no       2:no       0,*1 
    96       2:no       2:no       0,*1 
     1      1:yes      1:yes       *1,0 
     2      1:yes      1:yes       *1,0 
     3      1:yes      1:yes       *1,0 
     4      1:yes      1:yes       *1,0 
     5      1:yes      1:yes       *1,0 
     6      1:yes      1:yes       *1,0 
     7      1:yes      1:yes       *1,0 
     8      1:yes      1:yes       *1,0 
     9      1:yes      1:yes       *1,0 
    10      1:yes       2:no   +   0,*1 
    11      1:yes      1:yes       *1,0 
    12      1:yes      1:yes       *1,0 
    13      1:yes      1:yes       *1,0 
    14      1:yes      1:yes       *1,0 
    15      1:yes      1:yes       *1,0 
    16      1:yes      1:yes       *1,0 
    17      1:yes      1:yes       *1,0 
    18      1:yes       2:no   +   0,*1 
    19      1:yes      1:yes       *1,0 
    20      1:yes      1:yes       *1,0 
    21      1:yes      1:yes       *1,0 
    22      1:yes      1:yes       *1,0 
    23      1:yes      1:yes       *1,0 
    24      1:yes      1:yes       *1,0 
    25      1:yes      1:yes       *1,0 
    26      1:yes      1:yes       *1,0 
    27      1:yes      1:yes       *1,0 
    28      1:yes      1:yes       *1,0 
    29      1:yes       2:no   +   0,*1 
    30      1:yes      1:yes       *1,0 
    31      1:yes      1:yes       *1,0 
    32      1:yes      1:yes       *1,0 
    33      1:yes       2:no   +   0,*1 
    34      1:yes      1:yes       *1,0 
    35      1:yes      1:yes       *1,0 
    36      1:yes      1:yes       *1,0 
    37      1:yes      1:yes       *1,0 
    38      1:yes      1:yes       *1,0 
    39      1:yes      1:yes       *1,0 
    40      1:yes      1:yes       *1,0 
    41      1:yes      1:yes       *1,0 
    42      1:yes      1:yes       *1,0 
    43      1:yes      1:yes       *1,0 
    44      1:yes      1:yes       *1,0 
    45      1:yes      1:yes       *1,0 
    46      1:yes      1:yes       *1,0 
    47      1:yes      1:yes       *1,0 
    48      1:yes       2:no   +   0,*1 
    49      1:yes      1:yes       *1,0 
    50      1:yes      1:yes       *1,0 
    51      1:yes      1:yes       *1,0 
    52      1:yes      1:yes       *1,0 
    53      1:yes      1:yes       *1,0 
    54      1:yes      1:yes       *1,0 
    55      1:yes      1:yes       *1,0 
    56      1:yes      1:yes       *1,0 
    57      1:yes      1:yes       *1,0 
    58      1:yes      1:yes       *1,0 
    59      1:yes      1:yes       *1,0 
    60      1:yes      1:yes       *1,0 
    61      1:yes      1:yes       *1,0 
    62      1:yes      1:yes       *1,0 
    63      1:yes      1:yes       *1,0 
    64       2:no       2:no       0,*1 
    65       2:no       2:no       0,*1 
    66       2:no       2:no       0,*1 
    67       2:no      1:yes   +   *1,0 
    68       2:no       2:no       0,*1 
    69       2:no      1:yes   +   *1,0 
    70       2:no       2:no       0,*1 
    71       2:no       2:no       0,*1 
    72       2:no      1:yes   +   *1,0 
    73       2:no       2:no       0,*1 
    74       2:no       2:no       0,*1 
    75       2:no       2:no       0,*1 
    76       2:no       2:no       0,*1 
    77       2:no      1:yes   +   *1,0 
    78       2:no       2:no       0,*1 
    79       2:no      1:yes   +   *1,0 
    80       2:no       2:no       0,*1 
    81       2:no       2:no       0,*1 
    82       2:no       2:no       0,*1 
    83       2:no       2:no       0,*1 
    84       2:no       2:no       0,*1 
    85       2:no      1:yes   +   *1,0 
    86       2:no       2:no       0,*1 
    87       2:no       2:no       0,*1 
    88       2:no       2:no       0,*1 
    89       2:no       2:no       0,*1 
    90       2:no       2:no       0,*1 
    91       2:no       2:no       0,*1 
    92       2:no       2:no       0,*1 
    93       2:no       2:no       0,*1 
    94       2:no       2:no       0,*1 
    95       2:no       2:no       0,*1 
    96       2:no      1:yes   +   *1,0 
     1      1:yes      1:yes       *1,0 
     2      1:yes      1:yes       *1,0 
     3      1:yes      1:yes       *1,0 
     4      1:yes      1:yes       *1,0 
     5      1:yes      1:yes       *1,0 
     6      1:yes      1:yes       *1,0 
     7      1:yes       2:no   +   0,*1 
     8      1:yes      1:yes       *1,0 
     9      1:yes      1:yes       *1,0 
    10      1:yes      1:yes       *1,0 
    11      1:yes      1:yes       *1,0 
    12      1:yes      1:yes       *1,0 
    13      1:yes      1:yes       *1,0 
    14      1:yes      1:yes       *1,0 
    15      1:yes      1:yes       *1,0 
    16      1:yes       2:no   +   0,*1 
    17      1:yes      1:yes       *1,0 
    18      1:yes      1:yes       *1,0 
    19      1:yes      1:yes       *1,0 
    20      1:yes      1:yes       *1,0 
    21      1:yes      1:yes       *1,0 
    22      1:yes      1:yes       *1,0 
    23      1:yes      1:yes       *1,0 
    24      1:yes      1:yes       *1,0 
    25      1:yes      1:yes       *1,0 
    26      1:yes      1:yes       *1,0 
    27      1:yes      1:yes       *1,0 
    28      1:yes       2:no   +   0,*1 
    29      1:yes      1:yes       *1,0 
    30      1:yes       2:no   +   0,*1 
    31      1:yes      1:yes       *1,0 
    32      1:yes      1:yes       *1,0 
    33      1:yes      1:yes       *1,0 
    34      1:yes      1:yes       *1,0 
    35      1:yes      1:yes       *1,0 
    36      1:yes      1:yes       *1,0 
    37      1:yes      1:yes       *1,0 
    38      1:yes      1:yes       *1,0 
    39      1:yes      1:yes       *1,0 
    40      1:yes      1:yes       *1,0 
    41      1:yes       2:no   +   0,*1 
    42      1:yes      1:yes       *1,0 
    43      1:yes      1:yes       *1,0 
    44      1:yes      1:yes       *1,0 
    45      1:yes      1:yes       *1,0 
    46      1:yes      1:yes       *1,0 
    47      1:yes      1:yes       *1,0 
    48      1:yes      1:yes       *1,0 
    49      1:yes      1:yes       *1,0 
    50      1:yes      1:yes       *1,0 
    51      1:yes      1:yes       *1,0 
    52      1:yes      1:yes       *1,0 
    53      1:yes      1:yes       *1,0 
    54      1:yes      1:yes       *1,0 
    55      1:yes      1:yes       *1,0 
    56      1:yes      1:yes       *1,0 
    57      1:yes      1:yes       *1,0 
    58      1:yes      1:yes       *1,0 
    59      1:yes      1:yes       *1,0 
    60      1:yes      1:yes       *1,0 
    61      1:yes      1:yes       *1,0 
    62      1:yes      1:yes       *1,0 
    63      1:yes      1:yes       *1,0 
    64       2:no       2:no       0,*1 
    65       2:no      1:yes   +   *1,0 
    66       2:no       2:no       0,*1 
    67       2:no       2:no       0,*1 
    68       2:no      1:yes   +   *1,0 
    69       2:no       2:no       0,*1 
    70       2:no       2:no       0,*1 
    71       2:no       2:no       0,*1 
    72       2:no       2:no       0,*1 
    73       2:no       2:no       0,*1 
    74       2:no       2:no       0,*1 
    75       2:no       2:no       0,*1 
    76       2:no       2:no       0,*1 
    77       2:no      1:yes   +   *1,0 
    78       2:no       2:no       0,*1 
    79       2:no      1:yes   +   *1,0 
    80       2:no       2:no       0,*1 
    81       2:no       2:no       0,*1 
    82       2:no       2:no       0,*1 
    83       2:no       2:no       0,*1 
    84       2:no       2:no       0,*1 
    85       2:no       2:no       0,*1 
    86       2:no       2:no       0,*1 
    87       2:no       2:no       0,*1 
    88       2:no      1:yes   +   *1,0 
    89       2:no       2:no       0,*1 
    90       2:no       2:no       0,*1 
    91       2:no       2:no       0,*1 
    92       2:no       2:no       0,*1 
    93       2:no       2:no       0,*1 
    94       2:no       2:no       0,*1 
    95       2:no       2:no       0,*1 
    96       2:no       2:no       0,*1 
     1      1:yes      1:yes       *1,0 
     2      1:yes      1:yes       *1,0 
     3      1:yes      1:yes       *1,0 
     4      1:yes      1:yes       *1,0 
     5      1:yes      1:yes       *1,0 
     6      1:yes      1:yes       *1,0 
     7      1:yes      1:yes       *1,0 
     8      1:yes       2:no   +   0,*1 
     9      1:yes      1:yes       *1,0 
    10      1:yes      1:yes       *1,0 
    11      1:yes      1:yes       *1,0 
    12      1:yes      1:yes       *1,0 
    13      1:yes      1:yes       *1,0 
    14      1:yes      1:yes       *1,0 
    15      1:yes      1:yes       *1,0 
    16      1:yes      1:yes       *1,0 
    17      1:yes      1:yes       *1,0 
    18      1:yes      1:yes       *1,0 
    19      1:yes       2:no   +   0,*1 
    20      1:yes      1:yes       *1,0 
    21      1:yes      1:yes       *1,0 
    22      1:yes      1:yes       *1,0 
    23      1:yes      1:yes       *1,0 
    24      1:yes      1:yes       *1,0 
    25      1:yes      1:yes       *1,0 
    26      1:yes      1:yes       *1,0 
    27      1:yes      1:yes       *1,0 
    28      1:yes      1:yes       *1,0 
    29      1:yes      1:yes       *1,0 
    30      1:yes      1:yes       *1,0 
    31      1:yes      1:yes       *1,0 
    32      1:yes      1:yes       *1,0 
    33      1:yes      1:yes       *1,0 
    34      1:yes      1:yes       *1,0 
    35      1:yes       2:no   +   0,*1 
    36      1:yes      1:yes       *1,0 
    37      1:yes      1:yes       *1,0 
    38      1:yes       2:no   +   0,*1 
    39      1:yes      1:yes       *1,0 
    40      1:yes      1:yes       *1,0 
    41      1:yes      1:yes       *1,0 
    42      1:yes      1:yes       *1,0 
    43      1:yes       2:no   +   0,*1 
    44      1:yes      1:yes       *1,0 
    45      1:yes      1:yes       *1,0 
    46      1:yes      1:yes       *1,0 
    47      1:yes       2:no   +   0,*1 
    48      1:yes      1:yes       *1,0 
    49      1:yes      1:yes       *1,0 
    50      1:yes      1:yes       *1,0 
    51      1:yes       2:no   +   0,*1 
    52      1:yes      1:yes       *1,0 
    53      1:yes      1:yes       *1,0 
    54      1:yes      1:yes       *1,0 
    55      1:yes      1:yes       *1,0 
    56      1:yes      1:yes       *1,0 
    57      1:yes       2:no   +   0,*1 
    58      1:yes      1:yes       *1,0 
    59      1:yes      1:yes       *1,0 
    60      1:yes      1:yes       *1,0 
    61      1:yes      1:yes       *1,0 
    62      1:yes      1:yes       *1,0 
    63      1:yes      1:yes       *1,0 
    64       2:no       2:no       0,*1 
    65       2:no       2:no       0,*1 
    66       2:no      1:yes   +   *1,0 
    67       2:no      1:yes   +   *1,0 
    68       2:no       2:no       0,*1 
    69       2:no       2:no       0,*1 
    70       2:no      1:yes   +   *1,0 
    71       2:no       2:no       0,*1 
    72       2:no       2:no       0,*1 
    73       2:no       2:no       0,*1 
    74       2:no       2:no       0,*1 
    75       2:no       2:no       0,*1 
    76       2:no       2:no       0,*1 
    77       2:no      1:yes   +   *1,0 
    78       2:no       2:no       0,*1 
    79       2:no       2:no       0,*1 
    80       2:no       2:no       0,*1 
    81       2:no       2:no       0,*1 
    82       2:no       2:no       0,*1 
    83       2:no       2:no       0,*1 
    84       2:no       2:no       0,*1 
    85       2:no       2:no       0,*1 
    86       2:no       2:no       0,*1 
    87       2:no       2:no       0,*1 
    88       2:no       2:no       0,*1 
    89       2:no       2:no       0,*1 
    90       2:no       2:no       0,*1 
    91       2:no       2:no       0,*1 
    92       2:no       2:no       0,*1 
    93       2:no       2:no       0,*1 
    94       2:no       2:no       0,*1 
    95       2:no      1:yes   +   *1,0 
    96       2:no       2:no       0,*1 
     1      1:yes      1:yes       *1,0 
     2      1:yes      1:yes       *1,0 
     3      1:yes      1:yes       *1,0 
     4      1:yes      1:yes       *1,0 
     5      1:yes      1:yes       *1,0 
     6      1:yes      1:yes       *1,0 
     7      1:yes      1:yes       *1,0 
     8      1:yes       2:no   +   0,*1 
     9      1:yes      1:yes       *1,0 
    10      1:yes      1:yes       *1,0 
    11      1:yes      1:yes       *1,0 
    12      1:yes      1:yes       *1,0 
    13      1:yes      1:yes       *1,0 
    14      1:yes      1:yes       *1,0 
    15      1:yes       2:no   +   0,*1 
    16      1:yes      1:yes       *1,0 
    17      1:yes      1:yes       *1,0 
    18      1:yes      1:yes       *1,0 
    19      1:yes      1:yes       *1,0 
    20      1:yes      1:yes       *1,0 
    21      1:yes      1:yes       *1,0 
    22      1:yes      1:yes       *1,0 
    23      1:yes      1:yes       *1,0 
    24      1:yes       2:no   +   0,*1 
    25      1:yes       2:no   +   0,*1 
    26      1:yes      1:yes       *1,0 
    27      1:yes      1:yes       *1,0 
    28      1:yes      1:yes       *1,0 
    29      1:yes      1:yes       *1,0 
    30      1:yes      1:yes       *1,0 
    31      1:yes      1:yes       *1,0 
    32      1:yes       2:no   +   0,*1 
    33      1:yes      1:yes       *1,0 
    34      1:yes      1:yes       *1,0 
    35      1:yes      1:yes       *1,0 
    36      1:yes      1:yes       *1,0 
    37      1:yes      1:yes       *1,0 
    38      1:yes      1:yes       *1,0 
    39      1:yes      1:yes       *1,0 
    40      1:yes      1:yes       *1,0 
    41      1:yes      1:yes       *1,0 
    42      1:yes      1:yes       *1,0 
    43      1:yes      1:yes       *1,0 
    44      1:yes      1:yes       *1,0 
    45      1:yes      1:yes       *1,0 
    46      1:yes      1:yes       *1,0 
    47      1:yes      1:yes       *1,0 
    48      1:yes      1:yes       *1,0 
    49      1:yes      1:yes       *1,0 
    50      1:yes      1:yes       *1,0 
    51      1:yes      1:yes       *1,0 
    52      1:yes       2:no   +   0,*1 
    53      1:yes      1:yes       *1,0 
    54      1:yes      1:yes       *1,0 
    55      1:yes      1:yes       *1,0 
    56      1:yes      1:yes       *1,0 
    57      1:yes      1:yes       *1,0 
    58      1:yes      1:yes       *1,0 
    59      1:yes      1:yes       *1,0 
    60      1:yes      1:yes       *1,0 
    61      1:yes      1:yes       *1,0 
    62      1:yes      1:yes       *1,0 
    63      1:yes      1:yes       *1,0 
    64       2:no       2:no       0,*1 
    65       2:no       2:no       0,*1 
    66       2:no       2:no       0,*1 
    67       2:no      1:yes   +   *1,0 
    68       2:no       2:no       0,*1 
    69       2:no      1:yes   +   *1,0 
    70       2:no       2:no       0,*1 
    71       2:no       2:no       0,*1 
    72       2:no       2:no       0,*1 
    73       2:no       2:no       0,*1 
    74       2:no      1:yes   +   *1,0 
    75       2:no       2:no       0,*1 
    76       2:no       2:no       0,*1 
    77       2:no      1:yes   +   *1,0 
    78       2:no       2:no       0,*1 
    79       2:no       2:no       0,*1 
    80       2:no       2:no       0,*1 
    81       2:no      1:yes   +   *1,0 
    82       2:no       2:no       0,*1 
    83       2:no      1:yes   +   *1,0 
    84       2:no      1:yes   +   *1,0 
    85       2:no       2:no       0,*1 
    86       2:no       2:no       0,*1 
    87       2:no       2:no       0,*1 
    88       2:no       2:no       0,*1 
    89       2:no       2:no       0,*1 
    90       2:no      1:yes   +   *1,0 
    91       2:no       2:no       0,*1 
    92       2:no       2:no       0,*1 
    93       2:no      1:yes   +   *1,0 
    94       2:no       2:no       0,*1 
    95       2:no       2:no       0,*1 
    96       2:no       2:no       0,*1 
     1      1:yes       2:no   +   0,*1 
     2      1:yes      1:yes       *1,0 
     3      1:yes      1:yes       *1,0 
     4      1:yes      1:yes       *1,0 
     5      1:yes      1:yes       *1,0 
     6      1:yes      1:yes       *1,0 
     7      1:yes      1:yes       *1,0 
     8      1:yes      1:yes       *1,0 
     9      1:yes      1:yes       *1,0 
    10      1:yes       2:no   +   0,*1 
    11      1:yes      1:yes       *1,0 
    12      1:yes      1:yes       *1,0 
    13      1:yes      1:yes       *1,0 
    14      1:yes      1:yes       *1,0 
    15      1:yes      1:yes       *1,0 
    16      1:yes      1:yes       *1,0 
    17      1:yes      1:yes       *1,0 
    18      1:yes      1:yes       *1,0 
    19      1:yes      1:yes       *1,0 
    20      1:yes      1:yes       *1,0 
    21      1:yes      1:yes       *1,0 
    22      1:yes      1:yes       *1,0 
    23      1:yes      1:yes       *1,0 
    24      1:yes      1:yes       *1,0 
    25      1:yes      1:yes       *1,0 
    26      1:yes      1:yes       *1,0 
    27      1:yes       2:no   +   0,*1 
    28      1:yes      1:yes       *1,0 
    29      1:yes       2:no   +   0,*1 
    30      1:yes      1:yes       *1,0 
    31      1:yes      1:yes       *1,0 
    32      1:yes      1:yes       *1,0 
    33      1:yes      1:yes       *1,0 
    34      1:yes      1:yes       *1,0 
    35      1:yes      1:yes       *1,0 
    36      1:yes      1:yes       *1,0 
    37      1:yes      1:yes       *1,0 
    38      1:yes      1:yes       *1,0 
    39      1:yes      1:yes       *1,0 
    40      1:yes      1:yes       *1,0 
    41      1:yes      1:yes       *1,0 
    42      1:yes      1:yes       *1,0 
    43      1:yes      1:yes       *1,0 
    44      1:yes      1:yes       *1,0 
    45      1:yes       2:no   +   0,*1 
    46      1:yes      1:yes       *1,0 
    47      1:yes      1:yes       *1,0 
    48      1:yes       2:no   +   0,*1 
    49      1:yes      1:yes       *1,0 
    50      1:yes      1:yes       *1,0 
    51      1:yes      1:yes       *1,0 
    52      1:yes      1:yes       *1,0 
    53      1:yes      1:yes       *1,0 
    54      1:yes      1:yes       *1,0 
    55      1:yes       2:no   +   0,*1 
    56      1:yes      1:yes       *1,0 
    57      1:yes      1:yes       *1,0 
    58      1:yes      1:yes       *1,0 
    59      1:yes      1:yes       *1,0 
    60      1:yes      1:yes       *1,0 
    61      1:yes      1:yes       *1,0 
    62      1:yes      1:yes       *1,0 
    63       2:no       2:no       0,*1 
    64       2:no       2:no       0,*1 
    65       2:no       2:no       0,*1 
    66       2:no       2:no       0,*1 
    67       2:no      1:yes   +   *1,0 
    68       2:no       2:no       0,*1 
    69       2:no       2:no       0,*1 
    70       2:no       2:no       0,*1 
    71       2:no       2:no       0,*1 
    72       2:no       2:no       0,*1 
    73       2:no       2:no       0,*1 
    74       2:no       2:no       0,*1 
    75       2:no       2:no       0,*1 
    76       2:no      1:yes   +   *1,0 
    77       2:no       2:no       0,*1 
    78       2:no       2:no       0,*1 
    79       2:no      1:yes   +   *1,0 
    80       2:no       2:no       0,*1 
    81       2:no       2:no       0,*1 
    82       2:no       2:no       0,*1 
    83       2:no      1:yes   +   *1,0 
    84       2:no       2:no       0,*1 
    85       2:no       2:no       0,*1 
    86       2:no       2:no       0,*1 
    87       2:no       2:no       0,*1 
    88       2:no       2:no       0,*1 
    89       2:no      1:yes   +   *1,0 
    90       2:no      1:yes   +   *1,0 
    91       2:no      1:yes   +   *1,0 
    92       2:no       2:no       0,*1 
    93       2:no       2:no       0,*1 
    94       2:no       2:no       0,*1 
    95       2:no       2:no       0,*1 
    96       2:no       2:no       0,*1 
     1      1:yes      1:yes       *1,0 
     2      1:yes      1:yes       *1,0 
     3      1:yes      1:yes       *1,0 
     4      1:yes      1:yes       *1,0 
     5      1:yes      1:yes       *1,0 
     6      1:yes      1:yes       *1,0 
     7      1:yes      1:yes       *1,0 
     8      1:yes       2:no   +   0,*1 
     9      1:yes       2:no   +   0,*1 
    10      1:yes      1:yes       *1,0 
    11      1:yes      1:yes       *1,0 
    12      1:yes      1:yes       *1,0 
    13      1:yes      1:yes       *1,0 
    14      1:yes      1:yes       *1,0 
    15      1:yes      1:yes       *1,0 
    16      1:yes      1:yes       *1,0 
    17      1:yes      1:yes       *1,0 
    18      1:yes      1:yes       *1,0 
    19      1:yes      1:yes       *1,0 
    20      1:yes      1:yes       *1,0 
    21      1:yes      1:yes       *1,0 
    22      1:yes      1:yes       *1,0 
    23      1:yes      1:yes       *1,0 
    24      1:yes       2:no   +   0,*1 
    25      1:yes      1:yes       *1,0 
    26      1:yes      1:yes       *1,0 
    27      1:yes      1:yes       *1,0 
    28      1:yes      1:yes       *1,0 
    29      1:yes      1:yes       *1,0 
    30      1:yes      1:yes       *1,0 
    31      1:yes      1:yes       *1,0 
    32      1:yes      1:yes       *1,0 
    33      1:yes      1:yes       *1,0 
    34      1:yes      1:yes       *1,0 
    35      1:yes      1:yes       *1,0 
    36      1:yes      1:yes       *1,0 
    37      1:yes      1:yes       *1,0 
    38      1:yes      1:yes       *1,0 
    39      1:yes      1:yes       *1,0 
    40      1:yes      1:yes       *1,0 
    41      1:yes      1:yes       *1,0 
    42      1:yes      1:yes       *1,0 
    43      1:yes      1:yes       *1,0 
    44      1:yes      1:yes       *1,0 
    45      1:yes      1:yes       *1,0 
    46      1:yes      1:yes       *1,0 
    47      1:yes      1:yes       *1,0 
    48      1:yes      1:yes       *1,0 
    49      1:yes      1:yes       *1,0 
    50      1:yes      1:yes       *1,0 
    51      1:yes      1:yes       *1,0 
    52      1:yes      1:yes       *1,0 
    53      1:yes      1:yes       *1,0 
    54      1:yes      1:yes       *1,0 
    55      1:yes      1:yes       *1,0 
    56      1:yes      1:yes       *1,0 
    57      1:yes      1:yes       *1,0 
    58      1:yes      1:yes       *1,0 
    59      1:yes      1:yes       *1,0 
    60      1:yes      1:yes       *1,0 
    61      1:yes      1:yes       *1,0 
    62      1:yes      1:yes       *1,0 
    63       2:no      1:yes   +   *1,0 
    64       2:no       2:no       0,*1 
    65       2:no       2:no       0,*1 
    66       2:no       2:no       0,*1 
    67       2:no       2:no       0,*1 
    68       2:no       2:no       0,*1 
    69       2:no       2:no       0,*1 
    70       2:no      1:yes   +   *1,0 
    71       2:no       2:no       0,*1 
    72       2:no       2:no       0,*1 
    73       2:no       2:no       0,*1 
    74       2:no       2:no       0,*1 
    75       2:no       2:no       0,*1 
    76       2:no       2:no       0,*1 
    77       2:no      1:yes   +   *1,0 
    78       2:no       2:no       0,*1 
    79       2:no      1:yes   +   *1,0 
    80       2:no       2:no       0,*1 
    81       2:no       2:no       0,*1 
    82       2:no       2:no       0,*1 
    83       2:no      1:yes   +   *1,0 
    84       2:no       2:no       0,*1 
    85       2:no       2:no       0,*1 
    86       2:no      1:yes   +   *1,0 
    87       2:no       2:no       0,*1 
    88       2:no       2:no       0,*1 
    89       2:no       2:no       0,*1 
    90       2:no      1:yes   +   *1,0 
    91       2:no       2:no       0,*1 
    92       2:no       2:no       0,*1 
    93       2:no       2:no       0,*1 
    94       2:no       2:no       0,*1 
    95       2:no       2:no       0,*1 
     1      1:yes      1:yes       *1,0 
     2      1:yes      1:yes       *1,0 
     3      1:yes      1:yes       *1,0 
     4      1:yes      1:yes       *1,0 
     5      1:yes      1:yes       *1,0 
     6      1:yes      1:yes       *1,0 
     7      1:yes      1:yes       *1,0 
     8      1:yes      1:yes       *1,0 
     9      1:yes       2:no   +   0,*1 
    10      1:yes      1:yes       *1,0 
    11      1:yes       2:no   +   0,*1 
    12      1:yes      1:yes       *1,0 
    13      1:yes      1:yes       *1,0 
    14      1:yes      1:yes       *1,0 
    15      1:yes      1:yes       *1,0 
    16      1:yes       2:no   +   0,*1 
    17      1:yes      1:yes       *1,0 
    18      1:yes      1:yes       *1,0 
    19      1:yes      1:yes       *1,0 
    20      1:yes      1:yes       *1,0 
    21      1:yes      1:yes       *1,0 
    22      1:yes      1:yes       *1,0 
    23      1:yes      1:yes       *1,0 
    24      1:yes      1:yes       *1,0 
    25      1:yes      1:yes       *1,0 
    26      1:yes      1:yes       *1,0 
    27      1:yes      1:yes       *1,0 
    28      1:yes       2:no   +   0,*1 
    29      1:yes       2:no   +   0,*1 
    30      1:yes      1:yes       *1,0 
    31      1:yes      1:yes       *1,0 
    32      1:yes      1:yes       *1,0 
    33      1:yes      1:yes       *1,0 
    34      1:yes      1:yes       *1,0 
    35      1:yes      1:yes       *1,0 
    36      1:yes      1:yes       *1,0 
    37      1:yes      1:yes       *1,0 
    38      1:yes      1:yes       *1,0 
    39      1:yes      1:yes       *1,0 
    40      1:yes       2:no   +   0,*1 
    41      1:yes      1:yes       *1,0 
    42      1:yes      1:yes       *1,0 
    43      1:yes      1:yes       *1,0 
    44      1:yes      1:yes       *1,0 
    45      1:yes      1:yes       *1,0 
    46      1:yes      1:yes       *1,0 
    47      1:yes      1:yes       *1,0 
    48      1:yes      1:yes       *1,0 
    49      1:yes      1:yes       *1,0 
    50      1:yes       2:no   +   0,*1 
    51      1:yes      1:yes       *1,0 
    52      1:yes      1:yes       *1,0 
    53      1:yes      1:yes       *1,0 
    54      1:yes      1:yes       *1,0 
    55      1:yes       2:no   +   0,*1 
    56      1:yes      1:yes       *1,0 
    57      1:yes      1:yes       *1,0 
    58      1:yes      1:yes       *1,0 
    59      1:yes      1:yes       *1,0 
    60      1:yes      1:yes       *1,0 
    61      1:yes      1:yes       *1,0 
    62      1:yes      1:yes       *1,0 
    63       2:no       2:no       0,*1 
    64       2:no       2:no       0,*1 
    65       2:no       2:no       0,*1 
    66       2:no       2:no       0,*1 
    67       2:no      1:yes   +   *1,0 
    68       2:no       2:no       0,*1 
    69       2:no       2:no       0,*1 
    70       2:no       2:no       0,*1 
    71       2:no       2:no       0,*1 
    72       2:no      1:yes   +   *1,0 
    73       2:no       2:no       0,*1 
    74       2:no       2:no       0,*1 
    75       2:no       2:no       0,*1 
    76       2:no      1:yes   +   *1,0 
    77       2:no       2:no       0,*1 
    78       2:no       2:no       0,*1 
    79       2:no       2:no       0,*1 
    80       2:no       2:no       0,*1 
    81       2:no       2:no       0,*1 
    82       2:no       2:no       0,*1 
    83       2:no       2:no       0,*1 
    84       2:no      1:yes   +   *1,0 
    85       2:no       2:no       0,*1 
    86       2:no       2:no       0,*1 
    87       2:no       2:no       0,*1 
    88       2:no       2:no       0,*1 
    89       2:no       2:no       0,*1 
    90       2:no       2:no       0,*1 
    91       2:no       2:no       0,*1 
    92       2:no       2:no       0,*1 
    93       2:no      1:yes   +   *1,0 
    94       2:no       2:no       0,*1 
    95       2:no       2:no       0,*1 
     1      1:yes      1:yes       *1,0 
     2      1:yes      1:yes       *1,0 
     3      1:yes      1:yes       *1,0 
     4      1:yes      1:yes       *1,0 
     5      1:yes      1:yes       *1,0 
     6      1:yes      1:yes       *1,0 
     7      1:yes      1:yes       *1,0 
     8      1:yes      1:yes       *1,0 
     9      1:yes      1:yes       *1,0 
    10      1:yes       2:no   +   0,*1 
    11      1:yes      1:yes       *1,0 
    12      1:yes      1:yes       *1,0 
    13      1:yes      1:yes       *1,0 
    14      1:yes      1:yes       *1,0 
    15      1:yes      1:yes       *1,0 
    16      1:yes      1:yes       *1,0 
    17      1:yes       2:no   +   0,*1 
    18      1:yes      1:yes       *1,0 
    19      1:yes      1:yes       *1,0 
    20      1:yes      1:yes       *1,0 
    21      1:yes       2:no   +   0,*1 
    22      1:yes      1:yes       *1,0 
    23      1:yes      1:yes       *1,0 
    24      1:yes      1:yes       *1,0 
    25      1:yes      1:yes       *1,0 
    26      1:yes      1:yes       *1,0 
    27      1:yes      1:yes       *1,0 
    28      1:yes       2:no   +   0,*1 
    29      1:yes      1:yes       *1,0 
    30      1:yes      1:yes       *1,0 
    31      1:yes      1:yes       *1,0 
    32      1:yes      1:yes       *1,0 
    33      1:yes      1:yes       *1,0 
    34      1:yes      1:yes       *1,0 
    35      1:yes      1:yes       *1,0 
    36      1:yes      1:yes       *1,0 
    37      1:yes      1:yes       *1,0 
    38      1:yes      1:yes       *1,0 
    39      1:yes      1:yes       *1,0 
    40      1:yes      1:yes       *1,0 
    41      1:yes      1:yes       *1,0 
    42      1:yes      1:yes       *1,0 
    43      1:yes      1:yes       *1,0 
    44      1:yes      1:yes       *1,0 
    45      1:yes      1:yes       *1,0 
    46      1:yes      1:yes       *1,0 
    47      1:yes      1:yes       *1,0 
    48      1:yes      1:yes       *1,0 
    49      1:yes      1:yes       *1,0 
    50      1:yes      1:yes       *1,0 
    51      1:yes      1:yes       *1,0 
    52      1:yes      1:yes       *1,0 
    53      1:yes      1:yes       *1,0 
    54      1:yes       2:no   +   0,*1 
    55      1:yes      1:yes       *1,0 
    56      1:yes      1:yes       *1,0 
    57      1:yes      1:yes       *1,0 
    58      1:yes      1:yes       *1,0 
    59      1:yes      1:yes       *1,0 
    60      1:yes      1:yes       *1,0 
    61      1:yes      1:yes       *1,0 
    62      1:yes      1:yes       *1,0 
    63       2:no       2:no       0,*1 
    64       2:no       2:no       0,*1 
    65       2:no       2:no       0,*1 
    66       2:no       2:no       0,*1 
    67       2:no       2:no       0,*1 
    68       2:no       2:no       0,*1 
    69       2:no       2:no       0,*1 
    70       2:no      1:yes   +   *1,0 
    71       2:no       2:no       0,*1 
    72       2:no      1:yes   +   *1,0 
    73       2:no       2:no       0,*1 
    74       2:no      1:yes   +   *1,0 
    75       2:no       2:no       0,*1 
    76       2:no       2:no       0,*1 
    77       2:no       2:no       0,*1 
    78       2:no       2:no       0,*1 
    79       2:no      1:yes   +   *1,0 
    80       2:no       2:no       0,*1 
    81       2:no       2:no       0,*1 
    82       2:no      1:yes   +   *1,0 
    83       2:no       2:no       0,*1 
    84       2:no       2:no       0,*1 
    85       2:no       2:no       0,*1 
    86       2:no      1:yes   +   *1,0 
    87       2:no       2:no       0,*1 
    88       2:no       2:no       0,*1 
    89       2:no       2:no       0,*1 
    90       2:no       2:no       0,*1 
    91       2:no       2:no       0,*1 
    92       2:no       2:no       0,*1 
    93       2:no      1:yes   +   *1,0 
    94       2:no       2:no       0,*1 
    95       2:no       2:no       0,*1 
     1      1:yes      1:yes       *1,0 
     2      1:yes      1:yes       *1,0 
     3      1:yes      1:yes       *1,0 
     4      1:yes      1:yes       *1,0 
     5      1:yes      1:yes       *1,0 
     6      1:yes      1:yes       *1,0 
     7      1:yes       2:no   +   0,*1 
     8      1:yes      1:yes       *1,0 
     9      1:yes      1:yes       *1,0 
    10      1:yes      1:yes       *1,0 
    11      1:yes      1:yes       *1,0 
    12      1:yes      1:yes       *1,0 
    13      1:yes       2:no   +   0,*1 
    14      1:yes      1:yes       *1,0 
    15      1:yes      1:yes       *1,0 
    16      1:yes      1:yes       *1,0 
    17      1:yes       2:no   +   0,*1 
    18      1:yes      1:yes       *1,0 
    19      1:yes      1:yes       *1,0 
    20      1:yes      1:yes       *1,0 
    21      1:yes      1:yes       *1,0 
    22      1:yes      1:yes       *1,0 
    23      1:yes      1:yes       *1,0 
    24      1:yes       2:no   +   0,*1 
    25      1:yes      1:yes       *1,0 
    26      1:yes      1:yes       *1,0 
    27      1:yes      1:yes       *1,0 
    28      1:yes      1:yes       *1,0 
    29      1:yes      1:yes       *1,0 
    30      1:yes      1:yes       *1,0 
    31      1:yes      1:yes       *1,0 
    32      1:yes      1:yes       *1,0 
    33      1:yes      1:yes       *1,0 
    34      1:yes      1:yes       *1,0 
    35      1:yes       2:no   +   0,*1 
    36      1:yes      1:yes       *1,0 
    37      1:yes      1:yes       *1,0 
    38      1:yes      1:yes       *1,0 
    39      1:yes      1:yes       *1,0 
    40      1:yes      1:yes       *1,0 
    41      1:yes      1:yes       *1,0 
    42      1:yes      1:yes       *1,0 
    43      1:yes      1:yes       *1,0 
    44      1:yes      1:yes       *1,0 
    45      1:yes      1:yes       *1,0 
    46      1:yes      1:yes       *1,0 
    47      1:yes      1:yes       *1,0 
    48      1:yes      1:yes       *1,0 
    49      1:yes      1:yes       *1,0 
    50      1:yes      1:yes       *1,0 
    51      1:yes      1:yes       *1,0 
    52      1:yes      1:yes       *1,0 
    53      1:yes      1:yes       *1,0 
    54      1:yes      1:yes       *1,0 
    55      1:yes      1:yes       *1,0 
    56      1:yes      1:yes       *1,0 
    57      1:yes       2:no   +   0,*1 
    58      1:yes      1:yes       *1,0 
    59      1:yes      1:yes       *1,0 
    60      1:yes      1:yes       *1,0 
    61      1:yes      1:yes       *1,0 
    62      1:yes      1:yes       *1,0 
    63       2:no      1:yes   +   *1,0 
    64       2:no       2:no       0,*1 
    65       2:no       2:no       0,*1 
    66       2:no       2:no       0,*1 
    67       2:no       2:no       0,*1 
    68       2:no       2:no       0,*1 
    69       2:no      1:yes   +   *1,0 
    70       2:no       2:no       0,*1 
    71       2:no       2:no       0,*1 
    72       2:no       2:no       0,*1 
    73       2:no       2:no       0,*1 
    74       2:no      1:yes   +   *1,0 
    75       2:no       2:no       0,*1 
    76       2:no       2:no       0,*1 
    77       2:no       2:no       0,*1 
    78       2:no       2:no       0,*1 
    79       2:no       2:no       0,*1 
    80       2:no      1:yes   +   *1,0 
    81       2:no      1:yes   +   *1,0 
    82       2:no       2:no       0,*1 
    83       2:no       2:no       0,*1 
    84       2:no       2:no       0,*1 
    85       2:no      1:yes   +   *1,0 
    86       2:no       2:no       0,*1 
    87       2:no       2:no       0,*1 
    88       2:no       2:no       0,*1 
    89       2:no       2:no       0,*1 
    90       2:no       2:no       0,*1 
    91       2:no      1:yes   +   *1,0 
    92       2:no       2:no       0,*1 
    93       2:no       2:no       0,*1 
    94       2:no      1:yes   +   *1,0 
    95       2:no       2:no       0,*1 

========== Summary ==========

Correctly Classified Instances         833               87.1339 %
Incorrectly Classified Instances       123               12.8661 %
Kappa statistic                          0.7148
Mean absolute error                      0.1287
Root mean squared error                  0.3587
Relative absolute error                 28.413  %
Root relative squared error             75.392  %
Total Number of Instances              956     

=== Detailed Accuracy By Class ===

               TP Rate   FP Rate   Precision   Recall  F-Measure   ROC Area  Class
                 0.906     0.193      0.898     0.906     0.902      0.856    yes
                 0.807     0.094      0.819     0.807     0.813      0.856    no
Weighted Avg.    0.871     0.159      0.871     0.871     0.871      0.856

=== Confusion Matrix ===

   a   b   <-- classified as
 566  59 |   a = yes
  64 267 |   b = no
