# Supplementary material for: Prediction and Prioritization of Rare Oncogenic Mutations in the Cancer Kinome Using Novel Features and Multiple Classifiers
Source: PLoS Comput Biol. 2014 Apr 17;10(4):e1003545. doi: 10.1371/journal.pcbi.1003545 (PMC3990476; doi:10.1371/journal.pcbi.1003545)
Supplement: Dataset S1 — Detailed experiment records and results. Complete data sets, outputs and log files for all computational experiments. These files can be loaded in Weka [26] to reproduce the results presented in this paper. (ZIP) [file pcbi.1003545.s001.zip › 20121222_153036/Classified/weka.classifiers.functions.MultilayerPerceptron-CrossValidation-20121222_162102.txt]

========== Data Summary ==========
Relation Name:  Analysis_Disease-weka.filters.unsupervised.attribute.Remove-R1,9,10,13,16,17,18,20,21,23,24,25,26,27
Num Instances:  956
Num Attributes: 18

     Name                      Type  Nom  Int Real     Missing      Unique  Dist
   1 Amino_Acid_WT              Nom 100%   0%   0%     0 /  0%     0 /  0%    20 
   2 Amino_Acid_MT              Nom 100%   0%   0%     0 /  0%     0 /  0%    20 
   3 Conservation_Consensus_Al  Num   0%   0%  74%   248 / 26%    58 /  6%   223 
   4 Conservation_Wild_AllKina  Num   0%   0%  83%   158 / 17%   599 / 63%   663 
   5 Conservation_Consensus_Fa  Num   0%  17%  56%   256 / 27%    92 / 10%   155 
   6 Conservation_Consensus_Gr  Num   0%   0%  72%   264 / 28%   197 / 21%   326 
   7 Blosum62                   Num   0% 100%   0%     0 /  0%     1 /  0%     8 
   8 Modification               Nom 100%   0%   0%     0 /  0%     0 /  0%     2 
   9 Is_Pk_Domain               Nom 100%   0%   0%     0 /  0%     0 /  0%     1 
  10 Binding_Site               Nom 100%   0%   0%     0 /  0%     0 /  0%     1 
  11 Side_Chain_Polarity_MT     Nom 100%   0%   0%     0 /  0%     0 /  0%     2 
  12 Avg_Mass_MT                Num   0%   0% 100%     0 /  0%     0 /  0%    19 
  13 Side_Chain_Polarity_WT     Nom 100%   0%   0%     0 /  0%     0 /  0%     2 
  14 Van_der_Waals_Volume_WT    Num   0% 100%   0%     0 /  0%     0 /  0%    17 
  15 Protein_Family             Nom 100%   0%   0%     0 /  0%    16 /  2%    82 
  16 Protein_Group              Nom 100%   0%   0%     0 /  0%     0 /  0%     9 
  17 Sub_domain                 Nom 100%   0%   0%     0 /  0%     0 /  0%    19 
  18 Disease                    Nom 100%   0%   0%     0 /  0%     0 /  0%     2 

========== Cross Validation Result ==========
 inst#     actual  predicted error distribution
     1      1:yes      1:yes       *1,0 
     2      1:yes      1:yes       *1,0 
     3      1:yes      1:yes       *1,0 
     4      1:yes      1:yes       *1,0 
     5      1:yes      1:yes       *1,0 
     6      1:yes      1:yes       *0.999,0.001 
     7      1:yes      1:yes       *0.999,0.001 
     8      1:yes      1:yes       *1,0 
     9      1:yes      1:yes       *1,0 
    10      1:yes      1:yes       *1,0 
    11      1:yes      1:yes       *1,0 
    12      1:yes      1:yes       *1,0 
    13      1:yes      1:yes       *1,0 
    14      1:yes      1:yes       *0.721,0.279 
    15      1:yes       2:no   +   0,*1 
    16      1:yes      1:yes       *1,0 
    17      1:yes      1:yes       *1,0 
    18      1:yes      1:yes       *0.969,0.031 
    19      1:yes      1:yes       *1,0 
    20      1:yes      1:yes       *1,0 
    21      1:yes      1:yes       *1,0 
    22      1:yes      1:yes       *1,0 
    23      1:yes      1:yes       *1,0 
    24      1:yes      1:yes       *1,0 
    25      1:yes      1:yes       *1,0 
    26      1:yes      1:yes       *1,0 
    27      1:yes      1:yes       *1,0 
    28      1:yes      1:yes       *1,0 
    29      1:yes      1:yes       *1,0 
    30      1:yes      1:yes       *1,0 
    31      1:yes      1:yes       *1,0 
    32      1:yes      1:yes       *1,0 
    33      1:yes      1:yes       *1,0 
    34      1:yes       2:no   +   0,*1 
    35      1:yes      1:yes       *1,0 
    36      1:yes      1:yes       *1,0 
    37      1:yes      1:yes       *1,0 
    38      1:yes      1:yes       *0.999,0.001 
    39      1:yes      1:yes       *1,0 
    40      1:yes      1:yes       *1,0 
    41      1:yes      1:yes       *0.999,0.001 
    42      1:yes      1:yes       *0.987,0.013 
    43      1:yes       2:no   +   0.037,*0.963 
    44      1:yes      1:yes       *1,0 
    45      1:yes      1:yes       *1,0 
    46      1:yes      1:yes       *1,0 
    47      1:yes      1:yes       *1,0 
    48      1:yes      1:yes       *1,0 
    49      1:yes      1:yes       *0.995,0.005 
    50      1:yes      1:yes       *1,0 
    51      1:yes      1:yes       *1,0 
    52      1:yes      1:yes       *1,0 
    53      1:yes      1:yes       *1,0 
    54      1:yes      1:yes       *1,0 
    55      1:yes      1:yes       *1,0 
    56      1:yes      1:yes       *1,0 
    57      1:yes      1:yes       *1,0 
    58      1:yes      1:yes       *1,0 
    59      1:yes      1:yes       *1,0 
    60      1:yes      1:yes       *1,0 
    61      1:yes      1:yes       *1,0 
    62      1:yes       2:no   +   0.42,*0.58 
    63      1:yes      1:yes       *1,0 
    64       2:no       2:no       0.004,*0.996 
    65       2:no      1:yes   +   *0.996,0.004 
    66       2:no       2:no       0,*1 
    67       2:no       2:no       0.095,*0.905 
    68       2:no       2:no       0,*1 
    69       2:no       2:no       0,*1 
    70       2:no       2:no       0,*1 
    71       2:no      1:yes   +   *0.999,0.001 
    72       2:no      1:yes   +   *0.791,0.209 
    73       2:no       2:no       0.004,*0.996 
    74       2:no      1:yes   +   *0.885,0.115 
    75       2:no      1:yes   +   *1,0 
    76       2:no      1:yes   +   *1,0 
    77       2:no       2:no       0,*1 
    78       2:no       2:no       0,*1 
    79       2:no      1:yes   +   *0.997,0.003 
    80       2:no       2:no       0,*1 
    81       2:no       2:no       0,*1 
    82       2:no      1:yes   +   *1,0 
    83       2:no       2:no       0,*1 
    84       2:no       2:no       0,*1 
    85       2:no       2:no       0,*1 
    86       2:no      1:yes   +   *1,0 
    87       2:no      1:yes   +   *0.845,0.155 
    88       2:no       2:no       0.002,*0.998 
    89       2:no       2:no       0,*1 
    90       2:no       2:no       0,*1 
    91       2:no      1:yes   +   *0.755,0.245 
    92       2:no       2:no       0.401,*0.599 
    93       2:no       2:no       0.029,*0.971 
    94       2:no       2:no       0,*1 
    95       2:no      1:yes   +   *0.931,0.069 
    96       2:no       2:no       0,*1 
     1      1:yes      1:yes       *1,0 
     2      1:yes      1:yes       *1,0 
     3      1:yes      1:yes       *1,0 
     4      1:yes      1:yes       *1,0 
     5      1:yes      1:yes       *1,0 
     6      1:yes      1:yes       *1,0 
     7      1:yes      1:yes       *0.992,0.008 
     8      1:yes      1:yes       *1,0 
     9      1:yes      1:yes       *1,0 
    10      1:yes       2:no   +   0.013,*0.987 
    11      1:yes      1:yes       *1,0 
    12      1:yes      1:yes       *1,0 
    13      1:yes      1:yes       *1,0 
    14      1:yes      1:yes       *1,0 
    15      1:yes      1:yes       *1,0 
    16      1:yes      1:yes       *1,0 
    17      1:yes      1:yes       *1,0 
    18      1:yes      1:yes       *0.64,0.36 
    19      1:yes      1:yes       *1,0 
    20      1:yes      1:yes       *1,0 
    21      1:yes      1:yes       *1,0 
    22      1:yes      1:yes       *1,0 
    23      1:yes      1:yes       *1,0 
    24      1:yes      1:yes       *1,0 
    25      1:yes      1:yes       *1,0 
    26      1:yes      1:yes       *1,0 
    27      1:yes      1:yes       *1,0 
    28      1:yes      1:yes       *1,0 
    29      1:yes       2:no   +   0,*1 
    30      1:yes      1:yes       *1,0 
    31      1:yes      1:yes       *0.959,0.041 
    32      1:yes      1:yes       *1,0 
    33      1:yes       2:no   +   0,*1 
    34      1:yes      1:yes       *1,0 
    35      1:yes      1:yes       *1,0 
    36      1:yes      1:yes       *0.953,0.047 
    37      1:yes      1:yes       *1,0 
    38      1:yes      1:yes       *1,0 
    39      1:yes      1:yes       *1,0 
    40      1:yes      1:yes       *1,0 
    41      1:yes      1:yes       *1,0 
    42      1:yes      1:yes       *1,0 
    43      1:yes      1:yes       *1,0 
    44      1:yes      1:yes       *1,0 
    45      1:yes      1:yes       *1,0 
    46      1:yes      1:yes       *1,0 
    47      1:yes      1:yes       *1,0 
    48      1:yes      1:yes       *1,0 
    49      1:yes      1:yes       *1,0 
    50      1:yes      1:yes       *1,0 
    51      1:yes      1:yes       *1,0 
    52      1:yes      1:yes       *1,0 
    53      1:yes      1:yes       *1,0 
    54      1:yes      1:yes       *1,0 
    55      1:yes       2:no   +   0.023,*0.977 
    56      1:yes      1:yes       *0.998,0.002 
    57      1:yes      1:yes       *0.926,0.074 
    58      1:yes      1:yes       *1,0 
    59      1:yes      1:yes       *1,0 
    60      1:yes      1:yes       *1,0 
    61      1:yes      1:yes       *1,0 
    62      1:yes      1:yes       *1,0 
    63      1:yes      1:yes       *1,0 
    64       2:no       2:no       0.001,*0.999 
    65       2:no       2:no       0.001,*0.999 
    66       2:no       2:no       0,*1 
    67       2:no       2:no       0.499,*0.501 
    68       2:no       2:no       0.164,*0.836 
    69       2:no      1:yes   +   *1,0 
    70       2:no       2:no       0.003,*0.997 
    71       2:no       2:no       0.131,*0.869 
    72       2:no       2:no       0.018,*0.982 
    73       2:no      1:yes   +   *0.994,0.006 
    74       2:no       2:no       0.013,*0.987 
    75       2:no       2:no       0.238,*0.762 
    76       2:no       2:no       0.001,*0.999 
    77       2:no      1:yes   +   *1,0 
    78       2:no       2:no       0,*1 
    79       2:no      1:yes   +   *0.997,0.003 
    80       2:no      1:yes   +   *0.718,0.282 
    81       2:no      1:yes   +   *0.953,0.047 
    82       2:no      1:yes   +   *0.941,0.059 
    83       2:no       2:no       0.016,*0.984 
    84       2:no       2:no       0.001,*0.999 
    85       2:no      1:yes   +   *1,0 
    86       2:no       2:no       0.002,*0.998 
    87       2:no       2:no       0.001,*0.999 
    88       2:no       2:no       0,*1 
    89       2:no       2:no       0.003,*0.997 
    90       2:no       2:no       0.001,*0.999 
    91       2:no      1:yes   +   *0.624,0.376 
    92       2:no       2:no       0.164,*0.836 
    93       2:no       2:no       0,*1 
    94       2:no       2:no       0,*1 
    95       2:no       2:no       0,*1 
    96       2:no       2:no       0.024,*0.976 
     1      1:yes      1:yes       *1,0 
     2      1:yes      1:yes       *1,0 
     3      1:yes      1:yes       *1,0 
     4      1:yes      1:yes       *1,0 
     5      1:yes      1:yes       *1,0 
     6      1:yes      1:yes       *1,0 
     7      1:yes       2:no   +   0,*1 
     8      1:yes      1:yes       *1,0 
     9      1:yes      1:yes       *1,0 
    10      1:yes      1:yes       *1,0 
    11      1:yes      1:yes       *1,0 
    12      1:yes      1:yes       *1,0 
    13      1:yes      1:yes       *1,0 
    14      1:yes      1:yes       *1,0 
    15      1:yes      1:yes       *1,0 
    16      1:yes       2:no   +   0,*1 
    17      1:yes      1:yes       *1,0 
    18      1:yes      1:yes       *1,0 
    19      1:yes      1:yes       *1,0 
    20      1:yes      1:yes       *1,0 
    21      1:yes      1:yes       *1,0 
    22      1:yes      1:yes       *1,0 
    23      1:yes      1:yes       *1,0 
    24      1:yes      1:yes       *1,0 
    25      1:yes      1:yes       *1,0 
    26      1:yes      1:yes       *1,0 
    27      1:yes      1:yes       *1,0 
    28      1:yes       2:no   +   0.005,*0.995 
    29      1:yes      1:yes       *1,0 
    30      1:yes      1:yes       *0.997,0.003 
    31      1:yes      1:yes       *1,0 
    32      1:yes      1:yes       *1,0 
    33      1:yes      1:yes       *1,0 
    34      1:yes      1:yes       *1,0 
    35      1:yes      1:yes       *1,0 
    36      1:yes      1:yes       *1,0 
    37      1:yes      1:yes       *1,0 
    38      1:yes      1:yes       *1,0 
    39      1:yes      1:yes       *1,0 
    40      1:yes      1:yes       *1,0 
    41      1:yes       2:no   +   0,*1 
    42      1:yes      1:yes       *1,0 
    43      1:yes      1:yes       *1,0 
    44      1:yes      1:yes       *1,0 
    45      1:yes      1:yes       *1,0 
    46      1:yes      1:yes       *1,0 
    47      1:yes      1:yes       *1,0 
    48      1:yes      1:yes       *0.992,0.008 
    49      1:yes      1:yes       *1,0 
    50      1:yes      1:yes       *1,0 
    51      1:yes      1:yes       *1,0 
    52      1:yes      1:yes       *1,0 
    53      1:yes      1:yes       *1,0 
    54      1:yes      1:yes       *1,0 
    55      1:yes      1:yes       *1,0 
    56      1:yes      1:yes       *1,0 
    57      1:yes      1:yes       *1,0 
    58      1:yes      1:yes       *1,0 
    59      1:yes      1:yes       *1,0 
    60      1:yes      1:yes       *1,0 
    61      1:yes      1:yes       *1,0 
    62      1:yes      1:yes       *1,0 
    63      1:yes      1:yes       *1,0 
    64       2:no       2:no       0,*1 
    65       2:no      1:yes   +   *0.968,0.032 
    66       2:no       2:no       0,*1 
    67       2:no      1:yes   +   *1,0 
    68       2:no      1:yes   +   *1,0 
    69       2:no       2:no       0,*1 
    70       2:no       2:no       0,*1 
    71       2:no       2:no       0.1,*0.9 
    72       2:no       2:no       0,*1 
    73       2:no       2:no       0,*1 
    74       2:no       2:no       0.077,*0.923 
    75       2:no       2:no       0.148,*0.852 
    76       2:no      1:yes   +   *1,0 
    77       2:no      1:yes   +   *1,0 
    78       2:no      1:yes   +   *0.996,0.004 
    79       2:no      1:yes   +   *1,0 
    80       2:no       2:no       0,*1 
    81       2:no       2:no       0,*1 
    82       2:no       2:no       0.411,*0.589 
    83       2:no       2:no       0,*1 
    84       2:no      1:yes   +   *0.999,0.001 
    85       2:no       2:no       0,*1 
    86       2:no      1:yes   +   *0.894,0.106 
    87       2:no       2:no       0.017,*0.983 
    88       2:no      1:yes   +   *0.962,0.038 
    89       2:no       2:no       0,*1 
    90       2:no       2:no       0,*1 
    91       2:no       2:no       0,*1 
    92       2:no       2:no       0,*1 
    93       2:no       2:no       0,*1 
    94       2:no       2:no       0,*1 
    95       2:no       2:no       0.223,*0.777 
    96       2:no       2:no       0,*1 
     1      1:yes      1:yes       *0.999,0.001 
     2      1:yes      1:yes       *1,0 
     3      1:yes      1:yes       *0.999,0.001 
     4      1:yes      1:yes       *0.999,0.001 
     5      1:yes      1:yes       *1,0 
     6      1:yes      1:yes       *1,0 
     7      1:yes      1:yes       *0.999,0.001 
     8      1:yes      1:yes       *0.99,0.01 
     9      1:yes      1:yes       *1,0 
    10      1:yes      1:yes       *1,0 
    11      1:yes      1:yes       *1,0 
    12      1:yes      1:yes       *1,0 
    13      1:yes      1:yes       *1,0 
    14      1:yes      1:yes       *1,0 
    15      1:yes      1:yes       *1,0 
    16      1:yes      1:yes       *0.997,0.003 
    17      1:yes      1:yes       *0.998,0.002 
    18      1:yes      1:yes       *1,0 
    19      1:yes      1:yes       *0.989,0.011 
    20      1:yes      1:yes       *1,0 
    21      1:yes      1:yes       *0.995,0.005 
    22      1:yes      1:yes       *1,0 
    23      1:yes      1:yes       *0.999,0.001 
    24      1:yes      1:yes       *1,0 
    25      1:yes      1:yes       *1,0 
    26      1:yes      1:yes       *1,0 
    27      1:yes      1:yes       *1,0 
    28      1:yes      1:yes       *1,0 
    29      1:yes      1:yes       *1,0 
    30      1:yes      1:yes       *0.996,0.004 
    31      1:yes      1:yes       *1,0 
    32      1:yes      1:yes       *1,0 
    33      1:yes      1:yes       *0.995,0.005 
    34      1:yes      1:yes       *1,0 
    35      1:yes      1:yes       *0.993,0.007 
    36      1:yes      1:yes       *1,0 
    37      1:yes      1:yes       *1,0 
    38      1:yes      1:yes       *0.974,0.026 
    39      1:yes      1:yes       *1,0 
    40      1:yes      1:yes       *1,0 
    41      1:yes      1:yes       *1,0 
    42      1:yes      1:yes       *1,0 
    43      1:yes      1:yes       *0.989,0.011 
    44      1:yes      1:yes       *0.999,0.001 
    45      1:yes      1:yes       *1,0 
    46      1:yes      1:yes       *0.908,0.092 
    47      1:yes       2:no   +   0.031,*0.969 
    48      1:yes      1:yes       *1,0 
    49      1:yes      1:yes       *1,0 
    50      1:yes      1:yes       *1,0 
    51      1:yes      1:yes       *0.987,0.013 
    52      1:yes      1:yes       *1,0 
    53      1:yes      1:yes       *1,0 
    54      1:yes      1:yes       *1,0 
    55      1:yes      1:yes       *1,0 
    56      1:yes      1:yes       *0.995,0.005 
    57      1:yes      1:yes       *0.995,0.005 
    58      1:yes      1:yes       *1,0 
    59      1:yes      1:yes       *1,0 
    60      1:yes      1:yes       *1,0 
    61      1:yes      1:yes       *1,0 
    62      1:yes      1:yes       *0.99,0.01 
    63      1:yes      1:yes       *1,0 
    64       2:no       2:no       0,*1 
    65       2:no       2:no       0,*1 
    66       2:no      1:yes   +   *0.996,0.004 
    67       2:no       2:no       0.025,*0.975 
    68       2:no       2:no       0,*1 
    69       2:no       2:no       0,*1 
    70       2:no      1:yes   +   *0.999,0.001 
    71       2:no       2:no       0,*1 
    72       2:no      1:yes   +   *0.975,0.025 
    73       2:no       2:no       0,*1 
    74       2:no       2:no       0,*1 
    75       2:no       2:no       0,*1 
    76       2:no       2:no       0,*1 
    77       2:no      1:yes   +   *0.996,0.004 
    78       2:no       2:no       0,*1 
    79       2:no      1:yes   +   *0.89,0.11 
    80       2:no       2:no       0,*1 
    81       2:no       2:no       0.001,*0.999 
    82       2:no       2:no       0,*1 
    83       2:no       2:no       0.003,*0.997 
    84       2:no       2:no       0,*1 
    85       2:no       2:no       0,*1 
    86       2:no       2:no       0,*1 
    87       2:no       2:no       0,*1 
    88       2:no       2:no       0,*1 
    89       2:no      1:yes   +   *0.99,0.01 
    90       2:no       2:no       0,*1 
    91       2:no       2:no       0.009,*0.991 
    92       2:no       2:no       0,*1 
    93       2:no       2:no       0,*1 
    94       2:no       2:no       0.472,*0.528 
    95       2:no      1:yes   +   *0.998,0.002 
    96       2:no       2:no       0,*1 
     1      1:yes      1:yes       *1,0 
     2      1:yes      1:yes       *0.994,0.006 
     3      1:yes      1:yes       *1,0 
     4      1:yes      1:yes       *0.999,0.001 
     5      1:yes      1:yes       *1,0 
     6      1:yes       2:no   +   0.384,*0.616 
     7      1:yes      1:yes       *1,0 
     8      1:yes       2:no   +   0.057,*0.943 
     9      1:yes      1:yes       *1,0 
    10      1:yes      1:yes       *1,0 
    11      1:yes      1:yes       *1,0 
    12      1:yes      1:yes       *1,0 
    13      1:yes      1:yes       *1,0 
    14      1:yes      1:yes       *1,0 
    15      1:yes      1:yes       *0.995,0.005 
    16      1:yes      1:yes       *1,0 
    17      1:yes      1:yes       *1,0 
    18      1:yes      1:yes       *1,0 
    19      1:yes      1:yes       *0.89,0.11 
    20      1:yes      1:yes       *1,0 
    21      1:yes      1:yes       *1,0 
    22      1:yes      1:yes       *1,0 
    23      1:yes      1:yes       *0.999,0.001 
    24      1:yes       2:no   +   0,*1 
    25      1:yes      1:yes       *0.845,0.155 
    26      1:yes      1:yes       *1,0 
    27      1:yes      1:yes       *0.96,0.04 
    28      1:yes      1:yes       *0.89,0.11 
    29      1:yes      1:yes       *1,0 
    30      1:yes      1:yes       *1,0 
    31      1:yes      1:yes       *1,0 
    32      1:yes      1:yes       *0.654,0.346 
    33      1:yes      1:yes       *1,0 
    34      1:yes      1:yes       *1,0 
    35      1:yes      1:yes       *1,0 
    36      1:yes       2:no   +   0.086,*0.914 
    37      1:yes      1:yes       *1,0 
    38      1:yes      1:yes       *1,0 
    39      1:yes      1:yes       *1,0 
    40      1:yes      1:yes       *1,0 
    41      1:yes      1:yes       *0.997,0.003 
    42      1:yes      1:yes       *1,0 
    43      1:yes      1:yes       *1,0 
    44      1:yes      1:yes       *1,0 
    45      1:yes      1:yes       *1,0 
    46      1:yes      1:yes       *0.976,0.024 
    47      1:yes      1:yes       *1,0 
    48      1:yes      1:yes       *1,0 
    49      1:yes      1:yes       *0.994,0.006 
    50      1:yes      1:yes       *0.586,0.414 
    51      1:yes      1:yes       *1,0 
    52      1:yes       2:no   +   0,*1 
    53      1:yes      1:yes       *1,0 
    54      1:yes      1:yes       *1,0 
    55      1:yes      1:yes       *0.995,0.005 
    56      1:yes      1:yes       *1,0 
    57      1:yes      1:yes       *1,0 
    58      1:yes      1:yes       *1,0 
    59      1:yes      1:yes       *1,0 
    60      1:yes      1:yes       *1,0 
    61      1:yes      1:yes       *1,0 
    62      1:yes      1:yes       *1,0 
    63      1:yes      1:yes       *1,0 
    64       2:no      1:yes   +   *0.833,0.167 
    65       2:no       2:no       0.031,*0.969 
    66       2:no       2:no       0,*1 
    67       2:no      1:yes   +   *1,0 
    68       2:no       2:no       0,*1 
    69       2:no      1:yes   +   *0.97,0.03 
    70       2:no       2:no       0,*1 
    71       2:no       2:no       0,*1 
    72       2:no       2:no       0,*1 
    73       2:no       2:no       0,*1 
    74       2:no      1:yes   +   *1,0 
    75       2:no       2:no       0.037,*0.963 
    76       2:no       2:no       0,*1 
    77       2:no      1:yes   +   *1,0 
    78       2:no       2:no       0,*1 
    79       2:no       2:no       0,*1 
    80       2:no       2:no       0.021,*0.979 
    81       2:no      1:yes   +   *0.903,0.097 
    82       2:no       2:no       0,*1 
    83       2:no      1:yes   +   *0.979,0.021 
    84       2:no       2:no       0.016,*0.984 
    85       2:no       2:no       0,*1 
    86       2:no      1:yes   +   *0.8,0.2 
    87       2:no       2:no       0,*1 
    88       2:no      1:yes   +   *0.92,0.08 
    89       2:no      1:yes   +   *0.875,0.125 
    90       2:no      1:yes   +   *0.999,0.001 
    91       2:no       2:no       0,*1 
    92       2:no       2:no       0,*1 
    93       2:no      1:yes   +   *0.955,0.045 
    94       2:no       2:no       0,*1 
    95       2:no       2:no       0,*1 
    96       2:no       2:no       0,*1 
     1      1:yes      1:yes       *1,0 
     2      1:yes      1:yes       *1,0 
     3      1:yes      1:yes       *1,0 
     4      1:yes      1:yes       *1,0 
     5      1:yes      1:yes       *1,0 
     6      1:yes      1:yes       *1,0 
     7      1:yes      1:yes       *1,0 
     8      1:yes      1:yes       *0.634,0.366 
     9      1:yes      1:yes       *1,0 
    10      1:yes      1:yes       *0.846,0.154 
    11      1:yes      1:yes       *1,0 
    12      1:yes      1:yes       *1,0 
    13      1:yes      1:yes       *0.991,0.009 
    14      1:yes      1:yes       *0.997,0.003 
    15      1:yes      1:yes       *1,0 
    16      1:yes      1:yes       *0.995,0.005 
    17      1:yes      1:yes       *1,0 
    18      1:yes      1:yes       *1,0 
    19      1:yes      1:yes       *1,0 
    20      1:yes      1:yes       *1,0 
    21      1:yes      1:yes       *1,0 
    22      1:yes      1:yes       *0.976,0.024 
    23      1:yes      1:yes       *1,0 
    24      1:yes      1:yes       *1,0 
    25      1:yes      1:yes       *0.718,0.282 
    26      1:yes      1:yes       *1,0 
    27      1:yes       2:no   +   0,*1 
    28      1:yes      1:yes       *1,0 
    29      1:yes       2:no   +   0,*1 
    30      1:yes      1:yes       *1,0 
    31      1:yes      1:yes       *1,0 
    32      1:yes      1:yes       *1,0 
    33      1:yes      1:yes       *1,0 
    34      1:yes      1:yes       *0.966,0.034 
    35      1:yes      1:yes       *1,0 
    36      1:yes      1:yes       *0.994,0.006 
    37      1:yes      1:yes       *0.876,0.124 
    38      1:yes      1:yes       *1,0 
    39      1:yes      1:yes       *0.999,0.001 
    40      1:yes      1:yes       *1,0 
    41      1:yes      1:yes       *1,0 
    42      1:yes      1:yes       *1,0 
    43      1:yes      1:yes       *0.998,0.002 
    44      1:yes      1:yes       *1,0 
    45      1:yes       2:no   +   0.021,*0.979 
    46      1:yes      1:yes       *1,0 
    47      1:yes       2:no   +   0.2,*0.8 
    48      1:yes       2:no   +   0.353,*0.647 
    49      1:yes      1:yes       *1,0 
    50      1:yes      1:yes       *1,0 
    51      1:yes      1:yes       *0.999,0.001 
    52      1:yes      1:yes       *1,0 
    53      1:yes      1:yes       *1,0 
    54      1:yes      1:yes       *1,0 
    55      1:yes       2:no   +   0.022,*0.978 
    56      1:yes      1:yes       *1,0 
    57      1:yes      1:yes       *1,0 
    58      1:yes      1:yes       *1,0 
    59      1:yes       2:no   +   0.031,*0.969 
    60      1:yes      1:yes       *1,0 
    61      1:yes      1:yes       *1,0 
    62      1:yes       2:no   +   0.259,*0.741 
    63       2:no       2:no       0,*1 
    64       2:no      1:yes   +   *0.917,0.083 
    65       2:no       2:no       0,*1 
    66       2:no       2:no       0,*1 
    67       2:no      1:yes   +   *0.972,0.028 
    68       2:no       2:no       0,*1 
    69       2:no      1:yes   +   *0.569,0.431 
    70       2:no       2:no       0,*1 
    71       2:no       2:no       0.003,*0.997 
    72       2:no       2:no       0,*1 
    73       2:no       2:no       0,*1 
    74       2:no       2:no       0.144,*0.856 
    75       2:no       2:no       0.008,*0.992 
    76       2:no       2:no       0.01,*0.99 
    77       2:no       2:no       0.01,*0.99 
    78       2:no       2:no       0.154,*0.846 
    79       2:no      1:yes   +   *0.601,0.399 
    80       2:no       2:no       0,*1 
    81       2:no       2:no       0.003,*0.997 
    82       2:no       2:no       0,*1 
    83       2:no      1:yes   +   *1,0 
    84       2:no       2:no       0,*1 
    85       2:no       2:no       0.002,*0.998 
    86       2:no      1:yes   +   *0.753,0.247 
    87       2:no       2:no       0,*1 
    88       2:no       2:no       0,*1 
    89       2:no      1:yes   +   *0.99,0.01 
    90       2:no      1:yes   +   *0.997,0.003 
    91       2:no      1:yes   +   *0.938,0.062 
    92       2:no      1:yes   +   *0.594,0.406 
    93       2:no      1:yes   +   *0.543,0.457 
    94       2:no       2:no       0.063,*0.937 
    95       2:no       2:no       0,*1 
    96       2:no       2:no       0,*1 
     1      1:yes      1:yes       *1,0 
     2      1:yes      1:yes       *1,0 
     3      1:yes      1:yes       *1,0 
     4      1:yes      1:yes       *1,0 
     5      1:yes      1:yes       *1,0 
     6      1:yes      1:yes       *1,0 
     7      1:yes      1:yes       *1,0 
     8      1:yes      1:yes       *1,0 
     9      1:yes       2:no   +   0,*1 
    10      1:yes      1:yes       *1,0 
    11      1:yes      1:yes       *1,0 
    12      1:yes      1:yes       *1,0 
    13      1:yes      1:yes       *0.999,0.001 
    14      1:yes      1:yes       *1,0 
    15      1:yes      1:yes       *1,0 
    16      1:yes      1:yes       *1,0 
    17      1:yes      1:yes       *1,0 
    18      1:yes      1:yes       *1,0 
    19      1:yes      1:yes       *1,0 
    20      1:yes      1:yes       *1,0 
    21      1:yes      1:yes       *1,0 
    22      1:yes      1:yes       *1,0 
    23      1:yes      1:yes       *1,0 
    24      1:yes       2:no   +   0.27,*0.73 
    25      1:yes      1:yes       *1,0 
    26      1:yes      1:yes       *1,0 
    27      1:yes      1:yes       *1,0 
    28      1:yes      1:yes       *1,0 
    29      1:yes      1:yes       *1,0 
    30      1:yes      1:yes       *1,0 
    31      1:yes      1:yes       *1,0 
    32      1:yes      1:yes       *1,0 
    33      1:yes      1:yes       *1,0 
    34      1:yes      1:yes       *1,0 
    35      1:yes      1:yes       *1,0 
    36      1:yes      1:yes       *1,0 
    37      1:yes      1:yes       *1,0 
    38      1:yes      1:yes       *1,0 
    39      1:yes      1:yes       *1,0 
    40      1:yes      1:yes       *1,0 
    41      1:yes      1:yes       *1,0 
    42      1:yes      1:yes       *1,0 
    43      1:yes      1:yes       *1,0 
    44      1:yes      1:yes       *1,0 
    45      1:yes      1:yes       *1,0 
    46      1:yes      1:yes       *0.999,0.001 
    47      1:yes      1:yes       *1,0 
    48      1:yes      1:yes       *1,0 
    49      1:yes      1:yes       *1,0 
    50      1:yes      1:yes       *1,0 
    51      1:yes      1:yes       *1,0 
    52      1:yes      1:yes       *1,0 
    53      1:yes      1:yes       *1,0 
    54      1:yes      1:yes       *1,0 
    55      1:yes      1:yes       *1,0 
    56      1:yes      1:yes       *1,0 
    57      1:yes       2:no   +   0.005,*0.995 
    58      1:yes      1:yes       *1,0 
    59      1:yes      1:yes       *1,0 
    60      1:yes      1:yes       *1,0 
    61      1:yes      1:yes       *1,0 
    62      1:yes      1:yes       *1,0 
    63       2:no      1:yes   +   *1,0 
    64       2:no       2:no       0.001,*0.999 
    65       2:no       2:no       0,*1 
    66       2:no       2:no       0.026,*0.974 
    67       2:no       2:no       0,*1 
    68       2:no       2:no       0.057,*0.943 
    69       2:no      1:yes   +   *1,0 
    70       2:no      1:yes   +   *1,0 
    71       2:no       2:no       0,*1 
    72       2:no      1:yes   +   *0.785,0.215 
    73       2:no       2:no       0,*1 
    74       2:no      1:yes   +   *0.784,0.216 
    75       2:no       2:no       0,*1 
    76       2:no       2:no       0.315,*0.685 
    77       2:no      1:yes   +   *1,0 
    78       2:no       2:no       0,*1 
    79       2:no      1:yes   +   *0.997,0.003 
    80       2:no       2:no       0,*1 
    81       2:no       2:no       0,*1 
    82       2:no       2:no       0,*1 
    83       2:no      1:yes   +   *1,0 
    84       2:no       2:no       0.117,*0.883 
    85       2:no      1:yes   +   *1,0 
    86       2:no      1:yes   +   *1,0 
    87       2:no       2:no       0,*1 
    88       2:no      1:yes   +   *0.998,0.002 
    89       2:no       2:no       0,*1 
    90       2:no      1:yes   +   *1,0 
    91       2:no       2:no       0,*1 
    92       2:no       2:no       0,*1 
    93       2:no      1:yes   +   *0.996,0.004 
    94       2:no      1:yes   +   *0.548,0.452 
    95       2:no       2:no       0,*1 
     1      1:yes      1:yes       *1,0 
     2      1:yes      1:yes       *1,0 
     3      1:yes      1:yes       *1,0 
     4      1:yes      1:yes       *1,0 
     5      1:yes      1:yes       *1,0 
     6      1:yes      1:yes       *0.897,0.103 
     7      1:yes      1:yes       *0.997,0.003 
     8      1:yes      1:yes       *1,0 
     9      1:yes       2:no   +   0,*1 
    10      1:yes      1:yes       *1,0 
    11      1:yes       2:no   +   0,*1 
    12      1:yes      1:yes       *1,0 
    13      1:yes       2:no   +   0,*1 
    14      1:yes      1:yes       *1,0 
    15      1:yes      1:yes       *1,0 
    16      1:yes       2:no   +   0.076,*0.924 
    17      1:yes      1:yes       *1,0 
    18      1:yes      1:yes       *1,0 
    19      1:yes      1:yes       *1,0 
    20      1:yes      1:yes       *1,0 
    21      1:yes      1:yes       *1,0 
    22      1:yes      1:yes       *1,0 
    23      1:yes      1:yes       *1,0 
    24      1:yes      1:yes       *1,0 
    25      1:yes      1:yes       *1,0 
    26      1:yes      1:yes       *1,0 
    27      1:yes      1:yes       *0.775,0.225 
    28      1:yes      1:yes       *0.85,0.15 
    29      1:yes       2:no   +   0.001,*0.999 
    30      1:yes      1:yes       *1,0 
    31      1:yes      1:yes       *1,0 
    32      1:yes      1:yes       *1,0 
    33      1:yes       2:no   +   0.364,*0.636 
    34      1:yes      1:yes       *1,0 
    35      1:yes      1:yes       *1,0 
    36      1:yes      1:yes       *1,0 
    37      1:yes      1:yes       *1,0 
    38      1:yes      1:yes       *1,0 
    39      1:yes      1:yes       *1,0 
    40      1:yes      1:yes       *0.989,0.011 
    41      1:yes      1:yes       *1,0 
    42      1:yes      1:yes       *1,0 
    43      1:yes      1:yes       *1,0 
    44      1:yes      1:yes       *1,0 
    45      1:yes      1:yes       *1,0 
    46      1:yes      1:yes       *1,0 
    47      1:yes      1:yes       *1,0 
    48      1:yes      1:yes       *1,0 
    49      1:yes      1:yes       *0.987,0.013 
    50      1:yes       2:no   +   0,*1 
    51      1:yes      1:yes       *1,0 
    52      1:yes      1:yes       *1,0 
    53      1:yes      1:yes       *1,0 
    54      1:yes      1:yes       *1,0 
    55      1:yes      1:yes       *0.998,0.002 
    56      1:yes      1:yes       *1,0 
    57      1:yes      1:yes       *1,0 
    58      1:yes      1:yes       *1,0 
    59      1:yes      1:yes       *1,0 
    60      1:yes      1:yes       *1,0 
    61      1:yes      1:yes       *1,0 
    62      1:yes       2:no   +   0.032,*0.968 
    63       2:no       2:no       0,*1 
    64       2:no      1:yes   +   *0.999,0.001 
    65       2:no      1:yes   +   *0.729,0.271 
    66       2:no       2:no       0,*1 
    67       2:no      1:yes   +   *1,0 
    68       2:no      1:yes   +   *0.998,0.002 
    69       2:no       2:no       0,*1 
    70       2:no       2:no       0.175,*0.825 
    71       2:no       2:no       0,*1 
    72       2:no      1:yes   +   *1,0 
    73       2:no       2:no       0,*1 
    74       2:no       2:no       0,*1 
    75       2:no       2:no       0,*1 
    76       2:no      1:yes   +   *1,0 
    77       2:no       2:no       0,*1 
    78       2:no       2:no       0,*1 
    79       2:no       2:no       0,*1 
    80       2:no      1:yes   +   *1,0 
    81       2:no       2:no       0,*1 
    82       2:no       2:no       0,*1 
    83       2:no       2:no       0,*1 
    84       2:no      1:yes   +   *1,0 
    85       2:no      1:yes   +   *0.925,0.075 
    86       2:no       2:no       0,*1 
    87       2:no       2:no       0,*1 
    88       2:no       2:no       0,*1 
    89       2:no       2:no       0,*1 
    90       2:no      1:yes   +   *0.902,0.098 
    91       2:no       2:no       0,*1 
    92       2:no       2:no       0,*1 
    93       2:no      1:yes   +   *1,0 
    94       2:no      1:yes   +   *0.923,0.077 
    95       2:no       2:no       0,*1 
     1      1:yes      1:yes       *0.699,0.301 
     2      1:yes      1:yes       *1,0 
     3      1:yes      1:yes       *0.699,0.301 
     4      1:yes      1:yes       *1,0 
     5      1:yes      1:yes       *1,0 
     6      1:yes      1:yes       *1,0 
     7      1:yes      1:yes       *1,0 
     8      1:yes      1:yes       *1,0 
     9      1:yes      1:yes       *1,0 
    10      1:yes       2:no   +   0,*1 
    11      1:yes      1:yes       *1,0 
    12      1:yes      1:yes       *1,0 
    13      1:yes      1:yes       *1,0 
    14      1:yes      1:yes       *1,0 
    15      1:yes      1:yes       *1,0 
    16      1:yes      1:yes       *1,0 
    17      1:yes      1:yes       *0.999,0.001 
    18      1:yes      1:yes       *1,0 
    19      1:yes      1:yes       *1,0 
    20      1:yes      1:yes       *1,0 
    21      1:yes       2:no   +   0,*1 
    22      1:yes      1:yes       *1,0 
    23      1:yes      1:yes       *1,0 
    24      1:yes      1:yes       *1,0 
    25      1:yes      1:yes       *1,0 
    26      1:yes      1:yes       *1,0 
    27      1:yes      1:yes       *1,0 
    28      1:yes      1:yes       *0.995,0.005 
    29      1:yes      1:yes       *1,0 
    30      1:yes      1:yes       *1,0 
    31      1:yes      1:yes       *1,0 
    32      1:yes      1:yes       *1,0 
    33      1:yes      1:yes       *1,0 
    34      1:yes      1:yes       *1,0 
    35      1:yes      1:yes       *1,0 
    36      1:yes      1:yes       *1,0 
    37      1:yes      1:yes       *1,0 
    38      1:yes      1:yes       *1,0 
    39      1:yes      1:yes       *0.984,0.016 
    40      1:yes      1:yes       *1,0 
    41      1:yes      1:yes       *1,0 
    42      1:yes      1:yes       *1,0 
    43      1:yes      1:yes       *1,0 
    44      1:yes      1:yes       *1,0 
    45      1:yes      1:yes       *1,0 
    46      1:yes      1:yes       *1,0 
    47      1:yes      1:yes       *1,0 
    48      1:yes      1:yes       *1,0 
    49      1:yes      1:yes       *1,0 
    50      1:yes      1:yes       *1,0 
    51      1:yes      1:yes       *1,0 
    52      1:yes      1:yes       *1,0 
    53      1:yes      1:yes       *1,0 
    54      1:yes      1:yes       *0.9,0.1 
    55      1:yes      1:yes       *1,0 
    56      1:yes      1:yes       *1,0 
    57      1:yes      1:yes       *1,0 
    58      1:yes      1:yes       *1,0 
    59      1:yes      1:yes       *1,0 
    60      1:yes      1:yes       *1,0 
    61      1:yes      1:yes       *1,0 
    62      1:yes      1:yes       *1,0 
    63       2:no       2:no       0,*1 
    64       2:no       2:no       0.145,*0.855 
    65       2:no      1:yes   +   *0.998,0.002 
    66       2:no       2:no       0,*1 
    67       2:no       2:no       0.025,*0.975 
    68       2:no       2:no       0.072,*0.928 
    69       2:no       2:no       0.06,*0.94 
    70       2:no      1:yes   +   *0.91,0.09 
    71       2:no       2:no       0.05,*0.95 
    72       2:no      1:yes   +   *1,0 
    73       2:no      1:yes   +   *0.999,0.001 
    74       2:no      1:yes   +   *1,0 
    75       2:no       2:no       0,*1 
    76       2:no      1:yes   +   *0.973,0.027 
    77       2:no       2:no       0.018,*0.982 
    78       2:no      1:yes   +   *0.682,0.318 
    79       2:no      1:yes   +   *0.978,0.022 
    80       2:no       2:no       0.035,*0.965 
    81       2:no       2:no       0.156,*0.844 
    82       2:no      1:yes   +   *0.997,0.003 
    83       2:no       2:no       0,*1 
    84       2:no       2:no       0,*1 
    85       2:no       2:no       0.287,*0.713 
    86       2:no      1:yes   +   *1,0 
    87       2:no      1:yes   +   *1,0 
    88       2:no       2:no       0,*1 
    89       2:no      1:yes   +   *0.601,0.399 
    90       2:no      1:yes   +   *1,0 
    91       2:no       2:no       0,*1 
    92       2:no       2:no       0,*1 
    93       2:no      1:yes   +   *1,0 
    94       2:no       2:no       0,*1 
    95       2:no       2:no       0,*1 
     1      1:yes      1:yes       *1,0 
     2      1:yes      1:yes       *1,0 
     3      1:yes      1:yes       *1,0 
     4      1:yes      1:yes       *1,0 
     5      1:yes      1:yes       *1,0 
     6      1:yes      1:yes       *1,0 
     7      1:yes       2:no   +   0,*1 
     8      1:yes      1:yes       *0.955,0.045 
     9      1:yes      1:yes       *0.975,0.025 
    10      1:yes      1:yes       *1,0 
    11      1:yes      1:yes       *1,0 
    12      1:yes       2:no   +   0.007,*0.993 
    13      1:yes       2:no   +   0.015,*0.985 
    14      1:yes      1:yes       *0.935,0.065 
    15      1:yes      1:yes       *1,0 
    16      1:yes      1:yes       *1,0 
    17      1:yes       2:no   +   0,*1 
    18      1:yes      1:yes       *1,0 
    19      1:yes      1:yes       *1,0 
    20      1:yes      1:yes       *1,0 
    21      1:yes      1:yes       *1,0 
    22      1:yes      1:yes       *0.956,0.044 
    23      1:yes      1:yes       *1,0 
    24      1:yes       2:no   +   0,*1 
    25      1:yes       2:no   +   0,*1 
    26      1:yes      1:yes       *1,0 
    27      1:yes      1:yes       *1,0 
    28      1:yes      1:yes       *1,0 
    29      1:yes      1:yes       *1,0 
    30      1:yes       2:no   +   0.017,*0.983 
    31      1:yes      1:yes       *1,0 
    32      1:yes       2:no   +   0.006,*0.994 
    33      1:yes      1:yes       *1,0 
    34      1:yes      1:yes       *1,0 
    35      1:yes       2:no   +   0.256,*0.744 
    36      1:yes       2:no   +   0.025,*0.975 
    37      1:yes      1:yes       *1,0 
    38      1:yes      1:yes       *1,0 
    39      1:yes       2:no   +   0.221,*0.779 
    40      1:yes      1:yes       *1,0 
    41      1:yes      1:yes       *0.996,0.004 
    42      1:yes      1:yes       *1,0 
    43      1:yes      1:yes       *1,0 
    44      1:yes      1:yes       *1,0 
    45      1:yes      1:yes       *1,0 
    46      1:yes       2:no   +   0.167,*0.833 
    47      1:yes      1:yes       *1,0 
    48      1:yes      1:yes       *1,0 
    49      1:yes      1:yes       *1,0 
    50      1:yes      1:yes       *1,0 
    51      1:yes      1:yes       *1,0 
    52      1:yes      1:yes       *1,0 
    53      1:yes      1:yes       *1,0 
    54      1:yes      1:yes       *1,0 
    55      1:yes      1:yes       *1,0 
    56      1:yes      1:yes       *1,0 
    57      1:yes       2:no   +   0.05,*0.95 
    58      1:yes      1:yes       *1,0 
    59      1:yes      1:yes       *1,0 
    60      1:yes      1:yes       *0.751,0.249 
    61      1:yes      1:yes       *1,0 
    62      1:yes      1:yes       *1,0 
    63       2:no       2:no       0.03,*0.97 
    64       2:no       2:no       0,*1 
    65       2:no       2:no       0,*1 
    66       2:no       2:no       0,*1 
    67       2:no       2:no       0,*1 
    68       2:no       2:no       0,*1 
    69       2:no       2:no       0,*1 
    70       2:no       2:no       0,*1 
    71       2:no       2:no       0,*1 
    72       2:no       2:no       0,*1 
    73       2:no       2:no       0,*1 
    74       2:no      1:yes   +   *1,0 
    75       2:no       2:no       0,*1 
    76       2:no       2:no       0,*1 
    77       2:no       2:no       0.003,*0.997 
    78       2:no       2:no       0,*1 
    79       2:no       2:no       0,*1 
    80       2:no      1:yes   +   *1,0 
    81       2:no       2:no       0,*1 
    82       2:no       2:no       0,*1 
    83       2:no       2:no       0,*1 
    84       2:no       2:no       0,*1 
    85       2:no       2:no       0.051,*0.949 
    86       2:no       2:no       0,*1 
    87       2:no       2:no       0,*1 
    88       2:no       2:no       0,*1 
    89       2:no       2:no       0,*1 
    90       2:no       2:no       0,*1 
    91       2:no       2:no       0.24,*0.76 
    92       2:no       2:no       0,*1 
    93       2:no       2:no       0,*1 
    94       2:no       2:no       0,*1 
    95       2:no       2:no       0,*1 

========== Summary ==========

Correctly Classified Instances         801               83.7866 %
Incorrectly Classified Instances       155               16.2134 %
Kappa statistic                          0.6284
Mean absolute error                      0.1623
Root mean squared error                  0.3819
Relative absolute error                 35.836  %
Root relative squared error             80.2635 %
Total Number of Instances              956     

=== Detailed Accuracy By Class ===

               TP Rate   FP Rate   Precision   Recall  F-Measure   ROC Area  Class
                 0.917     0.311      0.848     0.917     0.881      0.91     yes
                 0.689     0.083      0.814     0.689     0.746      0.91     no
Weighted Avg.    0.838     0.232      0.836     0.838     0.834      0.91 

=== Confusion Matrix ===

   a   b   <-- classified as
 573  52 |   a = yes
 103 228 |   b = no
