# Supplementary material for: Prediction and Prioritization of Rare Oncogenic Mutations in the Cancer Kinome Using Novel Features and Multiple Classifiers
Source: PLoS Comput Biol. 2014 Apr 17;10(4):e1003545. doi: 10.1371/journal.pcbi.1003545 (PMC3990476; doi:10.1371/journal.pcbi.1003545)
Supplement: Dataset S1 — Detailed experiment records and results. Complete data sets, outputs and log files for all computational experiments. These files can be loaded in Weka [26] to reproduce the results presented in this paper. (ZIP) [file pcbi.1003545.s001.zip › 20121222_153036/Classified/weka.classifiers.trees.RandomForest-CrossValidation-20121222_153111.txt]

========== Data Summary ==========
Relation Name:  Analysis_Disease-weka.filters.unsupervised.attribute.Remove-R1,9,10,13,16,17,18,20,21,23,24,25,26,27
Num Instances:  956
Num Attributes: 18

     Name                      Type  Nom  Int Real     Missing      Unique  Dist
   1 Amino_Acid_WT              Nom 100%   0%   0%     0 /  0%     0 /  0%    20 
   2 Amino_Acid_MT              Nom 100%   0%   0%     0 /  0%     0 /  0%    20 
   3 Conservation_Consensus_Al  Num   0%   0%  74%   248 / 26%    58 /  6%   223 
   4 Conservation_Wild_AllKina  Num   0%   0%  83%   158 / 17%   599 / 63%   663 
   5 Conservation_Consensus_Fa  Num   0%  17%  56%   256 / 27%    92 / 10%   155 
   6 Conservation_Consensus_Gr  Num   0%   0%  72%   264 / 28%   197 / 21%   326 
   7 Blosum62                   Num   0% 100%   0%     0 /  0%     1 /  0%     8 
   8 Modification               Nom 100%   0%   0%     0 /  0%     0 /  0%     2 
   9 Is_Pk_Domain               Nom 100%   0%   0%     0 /  0%     0 /  0%     1 
  10 Binding_Site               Nom 100%   0%   0%     0 /  0%     0 /  0%     1 
  11 Side_Chain_Polarity_MT     Nom 100%   0%   0%     0 /  0%     0 /  0%     2 
  12 Avg_Mass_MT                Num   0%   0% 100%     0 /  0%     0 /  0%    19 
  13 Side_Chain_Polarity_WT     Nom 100%   0%   0%     0 /  0%     0 /  0%     2 
  14 Van_der_Waals_Volume_WT    Num   0% 100%   0%     0 /  0%     0 /  0%    17 
  15 Protein_Family             Nom 100%   0%   0%     0 /  0%    16 /  2%    82 
  16 Protein_Group              Nom 100%   0%   0%     0 /  0%     0 /  0%     9 
  17 Sub_domain                 Nom 100%   0%   0%     0 /  0%     0 /  0%    19 
  18 Disease                    Nom 100%   0%   0%     0 /  0%     0 /  0%     2 

========== Cross Validation Result ==========
 inst#     actual  predicted error distribution
     1      1:yes      1:yes       *0.798,0.202 
     2      1:yes      1:yes       *0.817,0.183 
     3      1:yes      1:yes       *0.753,0.247 
     4      1:yes      1:yes       *0.652,0.348 
     5      1:yes      1:yes       *0.736,0.264 
     6      1:yes      1:yes       *0.767,0.233 
     7      1:yes      1:yes       *0.502,0.498 
     8      1:yes      1:yes       *0.978,0.022 
     9      1:yes      1:yes       *0.577,0.423 
    10      1:yes      1:yes       *1,0 
    11      1:yes      1:yes       *0.957,0.043 
    12      1:yes      1:yes       *0.993,0.007 
    13      1:yes      1:yes       *0.925,0.075 
    14      1:yes      1:yes       *0.699,0.301 
    15      1:yes       2:no   +   0.148,*0.852 
    16      1:yes      1:yes       *0.9,0.1 
    17      1:yes      1:yes       *0.94,0.06 
    18      1:yes       2:no   +   0.409,*0.591 
    19      1:yes      1:yes       *0.998,0.002 
    20      1:yes      1:yes       *0.801,0.199 
    21      1:yes      1:yes       *1,0 
    22      1:yes      1:yes       *1,0 
    23      1:yes      1:yes       *0.777,0.223 
    24      1:yes      1:yes       *1,0 
    25      1:yes      1:yes       *1,0 
    26      1:yes      1:yes       *1,0 
    27      1:yes      1:yes       *0.636,0.364 
    28      1:yes      1:yes       *0.86,0.14 
    29      1:yes      1:yes       *0.977,0.023 
    30      1:yes      1:yes       *0.978,0.022 
    31      1:yes      1:yes       *0.852,0.148 
    32      1:yes      1:yes       *1,0 
    33      1:yes      1:yes       *0.933,0.067 
    34      1:yes       2:no   +   0.333,*0.667 
    35      1:yes      1:yes       *0.674,0.326 
    36      1:yes      1:yes       *0.983,0.017 
    37      1:yes      1:yes       *0.557,0.443 
    38      1:yes      1:yes       *0.596,0.404 
    39      1:yes      1:yes       *0.9,0.1 
    40      1:yes      1:yes       *1,0 
    41      1:yes      1:yes       *0.774,0.226 
    42      1:yes      1:yes       *0.85,0.15 
    43      1:yes      1:yes       *0.561,0.439 
    44      1:yes      1:yes       *0.957,0.043 
    45      1:yes      1:yes       *0.594,0.406 
    46      1:yes      1:yes       *0.929,0.071 
    47      1:yes      1:yes       *0.84,0.16 
    48      1:yes      1:yes       *1,0 
    49      1:yes      1:yes       *0.82,0.18 
    50      1:yes      1:yes       *0.867,0.133 
    51      1:yes      1:yes       *0.971,0.029 
    52      1:yes      1:yes       *0.928,0.072 
    53      1:yes      1:yes       *0.644,0.356 
    54      1:yes      1:yes       *0.609,0.391 
    55      1:yes      1:yes       *0.818,0.182 
    56      1:yes      1:yes       *1,0 
    57      1:yes      1:yes       *0.917,0.083 
    58      1:yes      1:yes       *0.997,0.003 
    59      1:yes      1:yes       *0.875,0.125 
    60      1:yes      1:yes       *0.787,0.213 
    61      1:yes      1:yes       *0.963,0.038 
    62      1:yes      1:yes       *0.633,0.367 
    63      1:yes      1:yes       *0.66,0.34 
    64       2:no       2:no       0.262,*0.738 
    65       2:no      1:yes   +   *0.688,0.312 
    66       2:no      1:yes   +   *0.518,0.482 
    67       2:no       2:no       0.34,*0.66 
    68       2:no       2:no       0.096,*0.904 
    69       2:no       2:no       0.321,*0.679 
    70       2:no       2:no       0.345,*0.655 
    71       2:no       2:no       0.477,*0.523 
    72       2:no       2:no       0.129,*0.871 
    73       2:no       2:no       0.149,*0.851 
    74       2:no      1:yes   +   *0.704,0.296 
    75       2:no      1:yes   +   *0.538,0.462 
    76       2:no       2:no       0.488,*0.512 
    77       2:no       2:no       0.414,*0.586 
    78       2:no       2:no       0.31,*0.69 
    79       2:no       2:no       0.493,*0.507 
    80       2:no       2:no       0.2,*0.8 
    81       2:no      1:yes   +   *0.521,0.479 
    82       2:no      1:yes   +   *0.8,0.2 
    83       2:no       2:no       0.125,*0.875 
    84       2:no       2:no       0.096,*0.904 
    85       2:no       2:no       0.213,*0.787 
    86       2:no      1:yes   +   *0.669,0.331 
    87       2:no      1:yes   +   *0.585,0.415 
    88       2:no      1:yes   +   *0.698,0.302 
    89       2:no       2:no       0.176,*0.824 
    90       2:no       2:no       0.328,*0.672 
    91       2:no       2:no       0.254,*0.746 
    92       2:no      1:yes   +   *0.674,0.326 
    93       2:no      1:yes   +   *0.544,0.456 
    94       2:no       2:no       0.232,*0.768 
    95       2:no       2:no       0.488,*0.512 
    96       2:no       2:no       0.407,*0.593 
     1      1:yes      1:yes       *0.953,0.047 
     2      1:yes      1:yes       *1,0 
     3      1:yes      1:yes       *0.878,0.122 
     4      1:yes      1:yes       *0.917,0.083 
     5      1:yes      1:yes       *0.804,0.196 
     6      1:yes      1:yes       *0.7,0.3 
     7      1:yes       2:no   +   0.413,*0.587 
     8      1:yes      1:yes       *0.75,0.25 
     9      1:yes      1:yes       *0.586,0.414 
    10      1:yes       2:no   +   0.211,*0.789 
    11      1:yes      1:yes       *0.93,0.07 
    12      1:yes      1:yes       *0.955,0.045 
    13      1:yes      1:yes       *0.907,0.093 
    14      1:yes      1:yes       *0.913,0.087 
    15      1:yes      1:yes       *0.766,0.234 
    16      1:yes      1:yes       *0.557,0.443 
    17      1:yes      1:yes       *0.729,0.271 
    18      1:yes       2:no   +   0.478,*0.522 
    19      1:yes      1:yes       *0.996,0.004 
    20      1:yes      1:yes       *1,0 
    21      1:yes      1:yes       *1,0 
    22      1:yes      1:yes       *1,0 
    23      1:yes      1:yes       *0.846,0.154 
    24      1:yes      1:yes       *0.962,0.038 
    25      1:yes      1:yes       *0.796,0.204 
    26      1:yes      1:yes       *0.805,0.195 
    27      1:yes      1:yes       *0.589,0.411 
    28      1:yes      1:yes       *0.663,0.337 
    29      1:yes       2:no   +   0.151,*0.849 
    30      1:yes      1:yes       *0.877,0.123 
    31      1:yes       2:no   +   0.497,*0.503 
    32      1:yes      1:yes       *0.816,0.184 
    33      1:yes       2:no   +   0.256,*0.744 
    34      1:yes      1:yes       *0.993,0.007 
    35      1:yes      1:yes       *0.74,0.26 
    36      1:yes      1:yes       *0.589,0.411 
    37      1:yes      1:yes       *0.775,0.225 
    38      1:yes      1:yes       *1,0 
    39      1:yes      1:yes       *0.712,0.288 
    40      1:yes      1:yes       *0.787,0.213 
    41      1:yes      1:yes       *0.725,0.275 
    42      1:yes      1:yes       *0.816,0.184 
    43      1:yes      1:yes       *1,0 
    44      1:yes      1:yes       *1,0 
    45      1:yes      1:yes       *0.936,0.064 
    46      1:yes       2:no   +   0.382,*0.618 
    47      1:yes      1:yes       *0.9,0.1 
    48      1:yes       2:no   +   0.326,*0.674 
    49      1:yes      1:yes       *0.574,0.426 
    50      1:yes      1:yes       *0.965,0.035 
    51      1:yes      1:yes       *1,0 
    52      1:yes      1:yes       *0.942,0.058 
    53      1:yes      1:yes       *0.74,0.26 
    54      1:yes      1:yes       *0.967,0.033 
    55      1:yes       2:no   +   0.435,*0.565 
    56      1:yes      1:yes       *0.552,0.448 
    57      1:yes      1:yes       *0.689,0.311 
    58      1:yes      1:yes       *0.993,0.007 
    59      1:yes      1:yes       *0.993,0.007 
    60      1:yes      1:yes       *0.923,0.077 
    61      1:yes      1:yes       *1,0 
    62      1:yes      1:yes       *0.75,0.25 
    63      1:yes       2:no   +   0.399,*0.601 
    64       2:no       2:no       0.218,*0.782 
    65       2:no       2:no       0.37,*0.63 
    66       2:no       2:no       0.017,*0.983 
    67       2:no       2:no       0.455,*0.545 
    68       2:no       2:no       0.222,*0.778 
    69       2:no      1:yes   +   *0.683,0.317 
    70       2:no       2:no       0.33,*0.67 
    71       2:no      1:yes   +   *0.621,0.379 
    72       2:no      1:yes   +   *0.58,0.42 
    73       2:no       2:no       0.47,*0.53 
    74       2:no       2:no       0.285,*0.715 
    75       2:no       2:no       0.235,*0.765 
    76       2:no       2:no       0.261,*0.739 
    77       2:no      1:yes   +   *0.942,0.058 
    78       2:no       2:no       0.208,*0.792 
    79       2:no      1:yes   +   *0.621,0.379 
    80       2:no      1:yes   +   *0.694,0.306 
    81       2:no       2:no       0.311,*0.689 
    82       2:no      1:yes   +   *0.566,0.434 
    83       2:no       2:no       0.275,*0.725 
    84       2:no       2:no       0.255,*0.745 
    85       2:no      1:yes   +   *0.781,0.219 
    86       2:no       2:no       0.372,*0.628 
    87       2:no       2:no       0.143,*0.857 
    88       2:no       2:no       0.266,*0.734 
    89       2:no       2:no       0.294,*0.706 
    90       2:no       2:no       0.171,*0.829 
    91       2:no       2:no       0.262,*0.738 
    92       2:no       2:no       0.437,*0.563 
    93       2:no       2:no       0.135,*0.865 
    94       2:no       2:no       0.195,*0.805 
    95       2:no       2:no       0.337,*0.663 
    96       2:no      1:yes   +   *0.707,0.293 
     1      1:yes      1:yes       *0.967,0.033 
     2      1:yes      1:yes       *0.845,0.155 
     3      1:yes      1:yes       *0.9,0.1 
     4      1:yes      1:yes       *0.993,0.007 
     5      1:yes      1:yes       *1,0 
     6      1:yes      1:yes       *0.641,0.359 
     7      1:yes      1:yes       *0.524,0.476 
     8      1:yes      1:yes       *0.562,0.438 
     9      1:yes      1:yes       *0.8,0.2 
    10      1:yes      1:yes       *1,0 
    11      1:yes      1:yes       *1,0 
    12      1:yes      1:yes       *0.727,0.273 
    13      1:yes      1:yes       *1,0 
    14      1:yes      1:yes       *0.839,0.161 
    15      1:yes      1:yes       *1,0 
    16      1:yes       2:no   +   0.327,*0.673 
    17      1:yes      1:yes       *1,0 
    18      1:yes      1:yes       *0.706,0.294 
    19      1:yes      1:yes       *0.95,0.05 
    20      1:yes      1:yes       *0.893,0.107 
    21      1:yes      1:yes       *0.778,0.222 
    22      1:yes      1:yes       *1,0 
    23      1:yes      1:yes       *0.706,0.294 
    24      1:yes      1:yes       *1,0 
    25      1:yes      1:yes       *0.96,0.04 
    26      1:yes      1:yes       *0.96,0.04 
    27      1:yes      1:yes       *0.705,0.295 
    28      1:yes       2:no   +   0.458,*0.542 
    29      1:yes      1:yes       *0.74,0.26 
    30      1:yes      1:yes       *0.8,0.2 
    31      1:yes      1:yes       *0.98,0.02 
    32      1:yes      1:yes       *0.757,0.243 
    33      1:yes      1:yes       *0.994,0.006 
    34      1:yes      1:yes       *1,0 
    35      1:yes      1:yes       *0.878,0.122 
    36      1:yes      1:yes       *0.9,0.1 
    37      1:yes      1:yes       *0.844,0.156 
    38      1:yes      1:yes       *0.975,0.025 
    39      1:yes      1:yes       *1,0 
    40      1:yes      1:yes       *0.984,0.016 
    41      1:yes      1:yes       *0.582,0.418 
    42      1:yes      1:yes       *0.994,0.006 
    43      1:yes      1:yes       *0.925,0.075 
    44      1:yes      1:yes       *0.805,0.195 
    45      1:yes      1:yes       *0.9,0.1 
    46      1:yes      1:yes       *0.861,0.139 
    47      1:yes      1:yes       *1,0 
    48      1:yes      1:yes       *0.948,0.052 
    49      1:yes      1:yes       *1,0 
    50      1:yes      1:yes       *0.927,0.073 
    51      1:yes      1:yes       *0.641,0.359 
    52      1:yes      1:yes       *1,0 
    53      1:yes      1:yes       *0.966,0.034 
    54      1:yes      1:yes       *1,0 
    55      1:yes      1:yes       *1,0 
    56      1:yes      1:yes       *0.866,0.134 
    57      1:yes      1:yes       *0.984,0.016 
    58      1:yes      1:yes       *1,0 
    59      1:yes      1:yes       *0.947,0.053 
    60      1:yes      1:yes       *0.919,0.081 
    61      1:yes      1:yes       *0.986,0.014 
    62      1:yes      1:yes       *1,0 
    63      1:yes      1:yes       *0.819,0.181 
    64       2:no       2:no       0.157,*0.843 
    65       2:no      1:yes   +   *0.763,0.237 
    66       2:no      1:yes   +   *0.551,0.449 
    67       2:no      1:yes   +   *0.518,0.482 
    68       2:no      1:yes   +   *0.593,0.407 
    69       2:no       2:no       0.126,*0.874 
    70       2:no       2:no       0.314,*0.686 
    71       2:no       2:no       0.433,*0.567 
    72       2:no       2:no       0.042,*0.958 
    73       2:no       2:no       0.085,*0.915 
    74       2:no       2:no       0.339,*0.661 
    75       2:no      1:yes   +   *0.68,0.32 
    76       2:no       2:no       0.412,*0.588 
    77       2:no       2:no       0.422,*0.578 
    78       2:no       2:no       0.279,*0.721 
    79       2:no      1:yes   +   *0.628,0.372 
    80       2:no       2:no       0.239,*0.761 
    81       2:no       2:no       0.102,*0.898 
    82       2:no      1:yes   +   *0.727,0.273 
    83       2:no       2:no       0,*1 
    84       2:no       2:no       0.3,*0.7 
    85       2:no       2:no       0.108,*0.892 
    86       2:no       2:no       0.417,*0.583 
    87       2:no       2:no       0.321,*0.679 
    88       2:no       2:no       0.309,*0.691 
    89       2:no       2:no       0.115,*0.885 
    90       2:no       2:no       0.078,*0.922 
    91       2:no       2:no       0.359,*0.641 
    92       2:no       2:no       0.192,*0.808 
    93       2:no       2:no       0.148,*0.852 
    94       2:no       2:no       0.286,*0.714 
    95       2:no       2:no       0.152,*0.848 
    96       2:no       2:no       0.455,*0.545 
     1      1:yes      1:yes       *0.988,0.012 
     2      1:yes      1:yes       *0.875,0.125 
     3      1:yes      1:yes       *1,0 
     4      1:yes      1:yes       *0.843,0.157 
     5      1:yes      1:yes       *1,0 
     6      1:yes      1:yes       *1,0 
     7      1:yes      1:yes       *0.548,0.452 
     8      1:yes       2:no   +   0.435,*0.565 
     9      1:yes      1:yes       *0.7,0.3 
    10      1:yes      1:yes       *0.91,0.09 
    11      1:yes      1:yes       *0.918,0.082 
    12      1:yes      1:yes       *1,0 
    13      1:yes      1:yes       *0.789,0.211 
    14      1:yes      1:yes       *0.95,0.05 
    15      1:yes      1:yes       *1,0 
    16      1:yes      1:yes       *0.9,0.1 
    17      1:yes      1:yes       *0.775,0.225 
    18      1:yes      1:yes       *0.8,0.2 
    19      1:yes      1:yes       *0.597,0.403 
    20      1:yes      1:yes       *0.775,0.225 
    21      1:yes      1:yes       *0.688,0.312 
    22      1:yes      1:yes       *0.975,0.025 
    23      1:yes      1:yes       *0.802,0.198 
    24      1:yes      1:yes       *0.992,0.008 
    25      1:yes      1:yes       *1,0 
    26      1:yes      1:yes       *1,0 
    27      1:yes      1:yes       *1,0 
    28      1:yes       2:no   +   0.46,*0.54 
    29      1:yes      1:yes       *1,0 
    30      1:yes      1:yes       *0.901,0.099 
    31      1:yes      1:yes       *0.915,0.085 
    32      1:yes      1:yes       *0.6,0.4 
    33      1:yes      1:yes       *0.713,0.287 
    34      1:yes      1:yes       *0.963,0.037 
    35      1:yes       2:no   +   0.495,*0.505 
    36      1:yes      1:yes       *0.91,0.09 
    37      1:yes      1:yes       *0.886,0.114 
    38      1:yes      1:yes       *0.611,0.389 
    39      1:yes      1:yes       *1,0 
    40      1:yes      1:yes       *0.878,0.122 
    41      1:yes      1:yes       *0.988,0.013 
    42      1:yes      1:yes       *0.947,0.053 
    43      1:yes      1:yes       *0.515,0.485 
    44      1:yes      1:yes       *1,0 
    45      1:yes      1:yes       *0.726,0.274 
    46      1:yes       2:no   +   0.49,*0.51 
    47      1:yes      1:yes       *0.899,0.101 
    48      1:yes      1:yes       *0.914,0.086 
    49      1:yes      1:yes       *0.733,0.267 
    50      1:yes      1:yes       *0.7,0.3 
    51      1:yes      1:yes       *0.687,0.313 
    52      1:yes      1:yes       *0.714,0.286 
    53      1:yes      1:yes       *0.954,0.046 
    54      1:yes      1:yes       *1,0 
    55      1:yes      1:yes       *0.992,0.008 
    56      1:yes      1:yes       *0.636,0.364 
    57      1:yes      1:yes       *0.601,0.399 
    58      1:yes      1:yes       *1,0 
    59      1:yes      1:yes       *0.917,0.083 
    60      1:yes      1:yes       *0.791,0.209 
    61      1:yes      1:yes       *1,0 
    62      1:yes       2:no   +   0.475,*0.525 
    63      1:yes      1:yes       *0.958,0.042 
    64       2:no       2:no       0.414,*0.586 
    65       2:no       2:no       0.392,*0.608 
    66       2:no      1:yes   +   *0.79,0.21 
    67       2:no      1:yes   +   *0.778,0.222 
    68       2:no       2:no       0.055,*0.945 
    69       2:no      1:yes   +   *0.592,0.408 
    70       2:no      1:yes   +   *0.645,0.355 
    71       2:no       2:no       0.045,*0.955 
    72       2:no       2:no       0.448,*0.552 
    73       2:no       2:no       0.1,*0.9 
    74       2:no       2:no       0.246,*0.754 
    75       2:no       2:no       0.41,*0.59 
    76       2:no       2:no       0.067,*0.933 
    77       2:no      1:yes   +   *0.736,0.264 
    78       2:no       2:no       0.151,*0.849 
    79       2:no       2:no       0.275,*0.725 
    80       2:no       2:no       0.293,*0.707 
    81       2:no       2:no       0.437,*0.563 
    82       2:no       2:no       0.353,*0.647 
    83       2:no       2:no       0.07,*0.93 
    84       2:no       2:no       0.25,*0.75 
    85       2:no       2:no       0.322,*0.678 
    86       2:no       2:no       0.39,*0.61 
    87       2:no       2:no       0.192,*0.808 
    88       2:no       2:no       0.216,*0.784 
    89       2:no      1:yes   +   *0.672,0.328 
    90       2:no       2:no       0.317,*0.683 
    91       2:no       2:no       0.26,*0.74 
    92       2:no       2:no       0.338,*0.662 
    93       2:no       2:no       0.376,*0.624 
    94       2:no      1:yes   +   *0.503,0.497 
    95       2:no      1:yes   +   *0.813,0.187 
    96       2:no       2:no       0.422,*0.578 
     1      1:yes      1:yes       *0.959,0.041 
     2      1:yes      1:yes       *0.96,0.04 
     3      1:yes      1:yes       *0.951,0.049 
     4      1:yes      1:yes       *0.817,0.183 
     5      1:yes      1:yes       *1,0 
     6      1:yes      1:yes       *0.733,0.267 
     7      1:yes      1:yes       *0.852,0.148 
     8      1:yes       2:no   +   0.442,*0.558 
     9      1:yes      1:yes       *1,0 
    10      1:yes      1:yes       *1,0 
    11      1:yes      1:yes       *0.6,0.4 
    12      1:yes      1:yes       *1,0 
    13      1:yes      1:yes       *1,0 
    14      1:yes      1:yes       *0.962,0.038 
    15      1:yes       2:no   +   0.3,*0.7 
    16      1:yes      1:yes       *0.888,0.112 
    17      1:yes      1:yes       *0.794,0.206 
    18      1:yes      1:yes       *1,0 
    19      1:yes      1:yes       *0.657,0.343 
    20      1:yes      1:yes       *0.755,0.245 
    21      1:yes      1:yes       *0.76,0.24 
    22      1:yes      1:yes       *1,0 
    23      1:yes      1:yes       *0.87,0.13 
    24      1:yes       2:no   +   0.04,*0.96 
    25      1:yes       2:no   +   0.482,*0.518 
    26      1:yes      1:yes       *1,0 
    27      1:yes       2:no   +   0.253,*0.747 
    28      1:yes      1:yes       *0.637,0.363 
    29      1:yes      1:yes       *1,0 
    30      1:yes      1:yes       *0.9,0.1 
    31      1:yes       2:no   +   0.471,*0.529 
    32      1:yes       2:no   +   0.292,*0.708 
    33      1:yes      1:yes       *0.791,0.209 
    34      1:yes      1:yes       *0.933,0.067 
    35      1:yes      1:yes       *0.641,0.359 
    36      1:yes      1:yes       *0.662,0.338 
    37      1:yes      1:yes       *1,0 
    38      1:yes      1:yes       *0.957,0.043 
    39      1:yes      1:yes       *0.898,0.102 
    40      1:yes      1:yes       *1,0 
    41      1:yes      1:yes       *0.925,0.075 
    42      1:yes      1:yes       *0.978,0.022 
    43      1:yes      1:yes       *0.701,0.299 
    44      1:yes      1:yes       *0.959,0.041 
    45      1:yes      1:yes       *0.847,0.153 
    46      1:yes      1:yes       *0.881,0.119 
    47      1:yes      1:yes       *0.9,0.1 
    48      1:yes      1:yes       *0.985,0.015 
    49      1:yes      1:yes       *0.872,0.128 
    50      1:yes      1:yes       *0.79,0.21 
    51      1:yes      1:yes       *0.839,0.161 
    52      1:yes       2:no   +   0.33,*0.67 
    53      1:yes      1:yes       *1,0 
    54      1:yes      1:yes       *0.868,0.132 
    55      1:yes      1:yes       *0.953,0.048 
    56      1:yes      1:yes       *0.853,0.148 
    57      1:yes      1:yes       *0.9,0.1 
    58      1:yes      1:yes       *0.991,0.009 
    59      1:yes      1:yes       *0.994,0.006 
    60      1:yes      1:yes       *1,0 
    61      1:yes      1:yes       *0.778,0.222 
    62      1:yes      1:yes       *0.833,0.167 
    63      1:yes      1:yes       *0.893,0.107 
    64       2:no       2:no       0.371,*0.629 
    65       2:no       2:no       0.458,*0.542 
    66       2:no       2:no       0.081,*0.919 
    67       2:no      1:yes   +   *0.902,0.098 
    68       2:no       2:no       0.338,*0.662 
    69       2:no      1:yes   +   *0.722,0.278 
    70       2:no       2:no       0.138,*0.863 
    71       2:no       2:no       0.33,*0.67 
    72       2:no       2:no       0.052,*0.948 
    73       2:no       2:no       0.232,*0.768 
    74       2:no       2:no       0.457,*0.543 
    75       2:no       2:no       0.221,*0.779 
    76       2:no       2:no       0.09,*0.91 
    77       2:no      1:yes   +   *0.696,0.304 
    78       2:no       2:no       0.285,*0.715 
    79       2:no      1:yes   +   *0.502,0.498 
    80       2:no       2:no       0.161,*0.839 
    81       2:no      1:yes   +   *0.837,0.163 
    82       2:no       2:no       0.303,*0.697 
    83       2:no      1:yes   +   *0.745,0.255 
    84       2:no       2:no       0.452,*0.548 
    85       2:no       2:no       0.383,*0.617 
    86       2:no       2:no       0.336,*0.664 
    87       2:no       2:no       0.111,*0.889 
    88       2:no       2:no       0.344,*0.656 
    89       2:no       2:no       0.173,*0.827 
    90       2:no      1:yes   +   *0.552,0.448 
    91       2:no       2:no       0.052,*0.948 
    92       2:no       2:no       0.255,*0.745 
    93       2:no      1:yes   +   *0.772,0.228 
    94       2:no       2:no       0.313,*0.687 
    95       2:no       2:no       0.08,*0.92 
    96       2:no       2:no       0.158,*0.842 
     1      1:yes      1:yes       *0.537,0.463 
     2      1:yes      1:yes       *0.919,0.081 
     3      1:yes      1:yes       *1,0 
     4      1:yes      1:yes       *0.989,0.011 
     5      1:yes      1:yes       *1,0 
     6      1:yes      1:yes       *0.939,0.061 
     7      1:yes      1:yes       *0.611,0.389 
     8      1:yes      1:yes       *0.518,0.482 
     9      1:yes      1:yes       *0.807,0.193 
    10      1:yes       2:no   +   0.357,*0.643 
    11      1:yes      1:yes       *0.994,0.006 
    12      1:yes      1:yes       *1,0 
    13      1:yes      1:yes       *0.717,0.283 
    14      1:yes      1:yes       *0.786,0.214 
    15      1:yes      1:yes       *0.842,0.158 
    16      1:yes      1:yes       *0.69,0.31 
    17      1:yes      1:yes       *0.648,0.352 
    18      1:yes      1:yes       *0.98,0.02 
    19      1:yes      1:yes       *0.983,0.017 
    20      1:yes      1:yes       *0.825,0.175 
    21      1:yes      1:yes       *1,0 
    22      1:yes      1:yes       *0.7,0.3 
    23      1:yes      1:yes       *0.7,0.3 
    24      1:yes      1:yes       *0.733,0.267 
    25      1:yes       2:no   +   0.426,*0.574 
    26      1:yes      1:yes       *1,0 
    27      1:yes      1:yes       *0.502,0.498 
    28      1:yes      1:yes       *0.778,0.222 
    29      1:yes       2:no   +   0.38,*0.62 
    30      1:yes      1:yes       *0.816,0.184 
    31      1:yes      1:yes       *1,0 
    32      1:yes      1:yes       *0.922,0.078 
    33      1:yes      1:yes       *1,0 
    34      1:yes      1:yes       *0.635,0.365 
    35      1:yes      1:yes       *0.9,0.1 
    36      1:yes      1:yes       *0.857,0.143 
    37      1:yes      1:yes       *0.583,0.417 
    38      1:yes      1:yes       *1,0 
    39      1:yes      1:yes       *0.808,0.192 
    40      1:yes      1:yes       *1,0 
    41      1:yes      1:yes       *0.904,0.096 
    42      1:yes      1:yes       *0.9,0.1 
    43      1:yes      1:yes       *0.879,0.121 
    44      1:yes      1:yes       *0.942,0.058 
    45      1:yes      1:yes       *0.611,0.389 
    46      1:yes      1:yes       *0.98,0.02 
    47      1:yes      1:yes       *0.698,0.302 
    48      1:yes       2:no   +   0.467,*0.533 
    49      1:yes      1:yes       *0.983,0.017 
    50      1:yes      1:yes       *0.915,0.085 
    51      1:yes      1:yes       *0.889,0.111 
    52      1:yes      1:yes       *1,0 
    53      1:yes      1:yes       *0.9,0.1 
    54      1:yes      1:yes       *0.833,0.167 
    55      1:yes      1:yes       *0.521,0.479 
    56      1:yes      1:yes       *1,0 
    57      1:yes      1:yes       *0.824,0.176 
    58      1:yes      1:yes       *0.986,0.014 
    59      1:yes      1:yes       *0.68,0.32 
    60      1:yes      1:yes       *1,0 
    61      1:yes      1:yes       *1,0 
    62      1:yes      1:yes       *0.747,0.253 
    63       2:no      1:yes   +   *0.535,0.465 
    64       2:no       2:no       0.294,*0.706 
    65       2:no       2:no       0,*1 
    66       2:no       2:no       0.211,*0.789 
    67       2:no      1:yes   +   *0.79,0.21 
    68       2:no       2:no       0.293,*0.707 
    69       2:no       2:no       0.444,*0.556 
    70       2:no       2:no       0.014,*0.986 
    71       2:no       2:no       0.093,*0.907 
    72       2:no       2:no       0.354,*0.646 
    73       2:no       2:no       0.108,*0.892 
    74       2:no       2:no       0.283,*0.717 
    75       2:no      1:yes   +   *0.538,0.462 
    76       2:no       2:no       0.204,*0.796 
    77       2:no       2:no       0.3,*0.7 
    78       2:no       2:no       0.22,*0.78 
    79       2:no      1:yes   +   *0.755,0.245 
    80       2:no      1:yes   +   *0.863,0.137 
    81       2:no       2:no       0.214,*0.786 
    82       2:no       2:no       0.059,*0.941 
    83       2:no      1:yes   +   *0.769,0.231 
    84       2:no       2:no       0.14,*0.86 
    85       2:no       2:no       0,*1 
    86       2:no      1:yes   +   *0.701,0.299 
    87       2:no       2:no       0.22,*0.78 
    88       2:no       2:no       0,*1 
    89       2:no      1:yes   +   *0.64,0.36 
    90       2:no      1:yes   +   *0.983,0.017 
    91       2:no      1:yes   +   *0.529,0.471 
    92       2:no       2:no       0.354,*0.646 
    93       2:no       2:no       0.431,*0.569 
    94       2:no       2:no       0.258,*0.742 
    95       2:no       2:no       0.235,*0.765 
    96       2:no       2:no       0.161,*0.839 
     1      1:yes      1:yes       *0.877,0.123 
     2      1:yes      1:yes       *0.662,0.338 
     3      1:yes      1:yes       *1,0 
     4      1:yes      1:yes       *1,0 
     5      1:yes      1:yes       *0.815,0.185 
     6      1:yes      1:yes       *0.996,0.004 
     7      1:yes      1:yes       *0.614,0.386 
     8      1:yes       2:no   +   0.482,*0.518 
     9      1:yes       2:no   +   0.309,*0.691 
    10      1:yes      1:yes       *0.904,0.096 
    11      1:yes      1:yes       *0.98,0.02 
    12      1:yes      1:yes       *0.576,0.424 
    13      1:yes      1:yes       *0.687,0.313 
    14      1:yes      1:yes       *1,0 
    15      1:yes      1:yes       *0.908,0.092 
    16      1:yes      1:yes       *0.956,0.044 
    17      1:yes      1:yes       *0.805,0.195 
    18      1:yes      1:yes       *0.961,0.039 
    19      1:yes      1:yes       *0.802,0.198 
    20      1:yes      1:yes       *0.83,0.17 
    21      1:yes      1:yes       *0.612,0.388 
    22      1:yes      1:yes       *0.532,0.468 
    23      1:yes      1:yes       *1,0 
    24      1:yes      1:yes       *0.714,0.286 
    25      1:yes      1:yes       *0.916,0.084 
    26      1:yes      1:yes       *1,0 
    27      1:yes      1:yes       *1,0 
    28      1:yes      1:yes       *1,0 
    29      1:yes      1:yes       *0.967,0.033 
    30      1:yes      1:yes       *1,0 
    31      1:yes      1:yes       *1,0 
    32      1:yes      1:yes       *1,0 
    33      1:yes      1:yes       *0.776,0.224 
    34      1:yes      1:yes       *0.95,0.05 
    35      1:yes      1:yes       *0.979,0.021 
    36      1:yes      1:yes       *0.947,0.053 
    37      1:yes      1:yes       *0.881,0.119 
    38      1:yes      1:yes       *0.882,0.118 
    39      1:yes      1:yes       *0.953,0.047 
    40      1:yes      1:yes       *0.926,0.074 
    41      1:yes      1:yes       *0.876,0.124 
    42      1:yes      1:yes       *0.818,0.182 
    43      1:yes      1:yes       *0.817,0.183 
    44      1:yes      1:yes       *0.848,0.152 
    45      1:yes      1:yes       *1,0 
    46      1:yes      1:yes       *0.824,0.176 
    47      1:yes      1:yes       *0.996,0.004 
    48      1:yes      1:yes       *0.9,0.1 
    49      1:yes      1:yes       *0.839,0.161 
    50      1:yes      1:yes       *1,0 
    51      1:yes      1:yes       *0.822,0.178 
    52      1:yes      1:yes       *1,0 
    53      1:yes      1:yes       *0.724,0.276 
    54      1:yes      1:yes       *1,0 
    55      1:yes      1:yes       *0.836,0.164 
    56      1:yes      1:yes       *1,0 
    57      1:yes       2:no   +   0.348,*0.652 
    58      1:yes      1:yes       *1,0 
    59      1:yes      1:yes       *0.538,0.462 
    60      1:yes      1:yes       *1,0 
    61      1:yes      1:yes       *1,0 
    62      1:yes      1:yes       *0.977,0.023 
    63       2:no       2:no       0.419,*0.581 
    64       2:no       2:no       0.407,*0.593 
    65       2:no       2:no       0.185,*0.815 
    66       2:no       2:no       0,*1 
    67       2:no       2:no       0.103,*0.897 
    68       2:no       2:no       0.219,*0.781 
    69       2:no       2:no       0.273,*0.727 
    70       2:no       2:no       0.316,*0.684 
    71       2:no       2:no       0.35,*0.65 
    72       2:no       2:no       0.163,*0.837 
    73       2:no       2:no       0.159,*0.841 
    74       2:no      1:yes   +   *0.622,0.378 
    75       2:no       2:no       0.08,*0.92 
    76       2:no       2:no       0.486,*0.514 
    77       2:no      1:yes   +   *1,0 
    78       2:no       2:no       0.412,*0.588 
    79       2:no       2:no       0.275,*0.725 
    80       2:no       2:no       0.215,*0.785 
    81       2:no       2:no       0.22,*0.78 
    82       2:no       2:no       0.152,*0.848 
    83       2:no       2:no       0.497,*0.503 
    84       2:no      1:yes   +   *0.554,0.446 
    85       2:no       2:no       0.367,*0.633 
    86       2:no      1:yes   +   *0.618,0.382 
    87       2:no       2:no       0.185,*0.815 
    88       2:no      1:yes   +   *0.662,0.338 
    89       2:no       2:no       0.2,*0.8 
    90       2:no      1:yes   +   *0.6,0.4 
    91       2:no       2:no       0.165,*0.835 
    92       2:no       2:no       0.257,*0.743 
    93       2:no      1:yes   +   *0.585,0.415 
    94       2:no       2:no       0.304,*0.696 
    95       2:no       2:no       0.338,*0.662 
     1      1:yes      1:yes       *1,0 
     2      1:yes      1:yes       *0.913,0.087 
     3      1:yes      1:yes       *0.861,0.139 
     4      1:yes      1:yes       *1,0 
     5      1:yes      1:yes       *0.75,0.25 
     6      1:yes      1:yes       *0.81,0.19 
     7      1:yes      1:yes       *0.649,0.351 
     8      1:yes      1:yes       *0.996,0.004 
     9      1:yes       2:no   +   0.34,*0.66 
    10      1:yes      1:yes       *0.971,0.029 
    11      1:yes       2:no   +   0.4,*0.6 
    12      1:yes      1:yes       *0.983,0.017 
    13      1:yes       2:no   +   0.4,*0.6 
    14      1:yes      1:yes       *1,0 
    15      1:yes      1:yes       *1,0 
    16      1:yes       2:no   +   0.1,*0.9 
    17      1:yes      1:yes       *0.967,0.033 
    18      1:yes      1:yes       *1,0 
    19      1:yes      1:yes       *0.976,0.024 
    20      1:yes      1:yes       *0.85,0.15 
    21      1:yes      1:yes       *0.885,0.115 
    22      1:yes      1:yes       *0.935,0.065 
    23      1:yes      1:yes       *0.896,0.104 
    24      1:yes      1:yes       *0.555,0.445 
    25      1:yes      1:yes       *0.9,0.1 
    26      1:yes      1:yes       *0.702,0.298 
    27      1:yes      1:yes       *0.664,0.336 
    28      1:yes       2:no   +   0.495,*0.505 
    29      1:yes       2:no   +   0.191,*0.809 
    30      1:yes      1:yes       *1,0 
    31      1:yes      1:yes       *1,0 
    32      1:yes      1:yes       *1,0 
    33      1:yes      1:yes       *0.71,0.29 
    34      1:yes      1:yes       *0.934,0.066 
    35      1:yes      1:yes       *0.855,0.145 
    36      1:yes      1:yes       *0.8,0.2 
    37      1:yes      1:yes       *0.984,0.016 
    38      1:yes      1:yes       *1,0 
    39      1:yes      1:yes       *1,0 
    40      1:yes       2:no   +   0.421,*0.579 
    41      1:yes      1:yes       *0.978,0.022 
    42      1:yes      1:yes       *0.677,0.323 
    43      1:yes      1:yes       *1,0 
    44      1:yes      1:yes       *0.863,0.137 
    45      1:yes      1:yes       *0.984,0.016 
    46      1:yes      1:yes       *0.986,0.014 
    47      1:yes      1:yes       *1,0 
    48      1:yes      1:yes       *0.599,0.401 
    49      1:yes      1:yes       *0.876,0.124 
    50      1:yes       2:no   +   0.364,*0.636 
    51      1:yes      1:yes       *1,0 
    52      1:yes      1:yes       *1,0 
    53      1:yes      1:yes       *0.514,0.486 
    54      1:yes      1:yes       *0.797,0.203 
    55      1:yes       2:no   +   0.184,*0.816 
    56      1:yes      1:yes       *0.89,0.11 
    57      1:yes      1:yes       *0.967,0.033 
    58      1:yes      1:yes       *1,0 
    59      1:yes      1:yes       *1,0 
    60      1:yes      1:yes       *1,0 
    61      1:yes      1:yes       *0.928,0.072 
    62      1:yes      1:yes       *0.783,0.217 
    63       2:no       2:no       0.088,*0.913 
    64       2:no      1:yes   +   *0.6,0.4 
    65       2:no       2:no       0.29,*0.71 
    66       2:no      1:yes   +   *0.502,0.498 
    67       2:no      1:yes   +   *0.522,0.478 
    68       2:no       2:no       0.295,*0.705 
    69       2:no       2:no       0.264,*0.736 
    70       2:no       2:no       0.341,*0.659 
    71       2:no       2:no       0,*1 
    72       2:no      1:yes   +   *0.525,0.475 
    73       2:no       2:no       0,*1 
    74       2:no       2:no       0.1,*0.9 
    75       2:no       2:no       0.107,*0.893 
    76       2:no       2:no       0.43,*0.57 
    77       2:no       2:no       0.091,*0.909 
    78       2:no       2:no       0.05,*0.95 
    79       2:no       2:no       0.336,*0.664 
    80       2:no       2:no       0.25,*0.75 
    81       2:no       2:no       0.025,*0.975 
    82       2:no       2:no       0.25,*0.75 
    83       2:no       2:no       0.16,*0.84 
    84       2:no      1:yes   +   *0.744,0.256 
    85       2:no       2:no       0.304,*0.696 
    86       2:no       2:no       0.015,*0.985 
    87       2:no       2:no       0.068,*0.932 
    88       2:no       2:no       0.058,*0.942 
    89       2:no       2:no       0.349,*0.651 
    90       2:no      1:yes   +   *0.604,0.396 
    91       2:no       2:no       0.225,*0.775 
    92       2:no       2:no       0.024,*0.976 
    93       2:no      1:yes   +   *0.801,0.199 
    94       2:no       2:no       0.494,*0.506 
    95       2:no       2:no       0.185,*0.815 
     1      1:yes      1:yes       *0.689,0.311 
     2      1:yes      1:yes       *0.925,0.075 
     3      1:yes      1:yes       *0.9,0.1 
     4      1:yes      1:yes       *1,0 
     5      1:yes      1:yes       *0.767,0.233 
     6      1:yes      1:yes       *0.852,0.148 
     7      1:yes      1:yes       *1,0 
     8      1:yes       2:no   +   0.466,*0.534 
     9      1:yes       2:no   +   0.495,*0.505 
    10      1:yes       2:no   +   0.195,*0.805 
    11      1:yes      1:yes       *0.823,0.177 
    12      1:yes      1:yes       *0.955,0.045 
    13      1:yes      1:yes       *0.989,0.011 
    14      1:yes      1:yes       *1,0 
    15      1:yes      1:yes       *0.967,0.033 
    16      1:yes      1:yes       *0.956,0.044 
    17      1:yes      1:yes       *0.599,0.401 
    18      1:yes      1:yes       *0.937,0.063 
    19      1:yes      1:yes       *0.769,0.231 
    20      1:yes      1:yes       *0.807,0.193 
    21      1:yes       2:no   +   0.459,*0.541 
    22      1:yes      1:yes       *1,0 
    23      1:yes      1:yes       *1,0 
    24      1:yes      1:yes       *1,0 
    25      1:yes      1:yes       *0.9,0.1 
    26      1:yes      1:yes       *0.995,0.005 
    27      1:yes      1:yes       *0.898,0.102 
    28      1:yes       2:no   +   0.489,*0.511 
    29      1:yes      1:yes       *0.9,0.1 
    30      1:yes      1:yes       *0.782,0.218 
    31      1:yes      1:yes       *0.974,0.026 
    32      1:yes      1:yes       *0.848,0.152 
    33      1:yes      1:yes       *1,0 
    34      1:yes      1:yes       *0.969,0.031 
    35      1:yes      1:yes       *1,0 
    36      1:yes      1:yes       *0.883,0.117 
    37      1:yes      1:yes       *1,0 
    38      1:yes      1:yes       *1,0 
    39      1:yes       2:no   +   0.469,*0.531 
    40      1:yes      1:yes       *0.862,0.138 
    41      1:yes      1:yes       *1,0 
    42      1:yes      1:yes       *1,0 
    43      1:yes      1:yes       *0.904,0.096 
    44      1:yes      1:yes       *0.854,0.146 
    45      1:yes      1:yes       *1,0 
    46      1:yes      1:yes       *0.825,0.175 
    47      1:yes      1:yes       *0.919,0.081 
    48      1:yes      1:yes       *0.658,0.342 
    49      1:yes      1:yes       *0.868,0.132 
    50      1:yes      1:yes       *0.869,0.131 
    51      1:yes      1:yes       *0.758,0.242 
    52      1:yes      1:yes       *0.963,0.038 
    53      1:yes      1:yes       *1,0 
    54      1:yes      1:yes       *0.654,0.346 
    55      1:yes      1:yes       *0.792,0.208 
    56      1:yes      1:yes       *0.69,0.31 
    57      1:yes      1:yes       *0.66,0.34 
    58      1:yes      1:yes       *1,0 
    59      1:yes      1:yes       *1,0 
    60      1:yes      1:yes       *0.909,0.091 
    61      1:yes      1:yes       *1,0 
    62      1:yes      1:yes       *0.995,0.005 
    63       2:no       2:no       0.203,*0.797 
    64       2:no      1:yes   +   *0.502,0.498 
    65       2:no      1:yes   +   *0.56,0.44 
    66       2:no       2:no       0.064,*0.936 
    67       2:no       2:no       0.24,*0.76 
    68       2:no       2:no       0.274,*0.726 
    69       2:no      1:yes   +   *0.636,0.364 
    70       2:no      1:yes   +   *0.854,0.146 
    71       2:no       2:no       0.222,*0.778 
    72       2:no      1:yes   +   *0.613,0.388 
    73       2:no      1:yes   +   *0.735,0.265 
    74       2:no      1:yes   +   *0.817,0.183 
    75       2:no       2:no       0.05,*0.95 
    76       2:no       2:no       0.421,*0.579 
    77       2:no       2:no       0.208,*0.792 
    78       2:no      1:yes   +   *0.545,0.455 
    79       2:no      1:yes   +   *0.925,0.075 
    80       2:no       2:no       0.25,*0.75 
    81       2:no       2:no       0,*1 
    82       2:no      1:yes   +   *0.622,0.378 
    83       2:no       2:no       0.388,*0.612 
    84       2:no       2:no       0.293,*0.707 
    85       2:no       2:no       0.353,*0.647 
    86       2:no       2:no       0.35,*0.65 
    87       2:no      1:yes   +   *0.737,0.263 
    88       2:no       2:no       0.237,*0.763 
    89       2:no       2:no       0.216,*0.784 
    90       2:no      1:yes   +   *0.556,0.444 
    91       2:no       2:no       0.2,*0.8 
    92       2:no       2:no       0.2,*0.8 
    93       2:no      1:yes   +   *0.956,0.044 
    94       2:no       2:no       0.348,*0.653 
    95       2:no       2:no       0.154,*0.846 
     1      1:yes      1:yes       *0.948,0.052 
     2      1:yes      1:yes       *1,0 
     3      1:yes      1:yes       *1,0 
     4      1:yes      1:yes       *0.987,0.013 
     5      1:yes      1:yes       *1,0 
     6      1:yes      1:yes       *1,0 
     7      1:yes       2:no   +   0.187,*0.813 
     8      1:yes      1:yes       *0.642,0.358 
     9      1:yes      1:yes       *0.804,0.196 
    10      1:yes      1:yes       *1,0 
    11      1:yes      1:yes       *0.9,0.1 
    12      1:yes       2:no   +   0.463,*0.537 
    13      1:yes       2:no   +   0.317,*0.683 
    14      1:yes      1:yes       *1,0 
    15      1:yes      1:yes       *1,0 
    16      1:yes      1:yes       *1,0 
    17      1:yes       2:no   +   0.149,*0.851 
    18      1:yes      1:yes       *1,0 
    19      1:yes      1:yes       *0.883,0.117 
    20      1:yes      1:yes       *1,0 
    21      1:yes      1:yes       *1,0 
    22      1:yes      1:yes       *0.982,0.018 
    23      1:yes      1:yes       *1,0 
    24      1:yes       2:no   +   0.322,*0.678 
    25      1:yes       2:no   +   0.3,*0.7 
    26      1:yes      1:yes       *1,0 
    27      1:yes      1:yes       *1,0 
    28      1:yes      1:yes       *0.962,0.038 
    29      1:yes      1:yes       *0.983,0.017 
    30      1:yes       2:no   +   0.493,*0.507 
    31      1:yes      1:yes       *1,0 
    32      1:yes      1:yes       *0.755,0.245 
    33      1:yes      1:yes       *1,0 
    34      1:yes      1:yes       *1,0 
    35      1:yes      1:yes       *0.734,0.266 
    36      1:yes      1:yes       *0.874,0.126 
    37      1:yes      1:yes       *0.984,0.016 
    38      1:yes      1:yes       *0.9,0.1 
    39      1:yes      1:yes       *1,0 
    40      1:yes      1:yes       *0.867,0.133 
    41      1:yes      1:yes       *1,0 
    42      1:yes      1:yes       *0.964,0.036 
    43      1:yes      1:yes       *0.99,0.01 
    44      1:yes      1:yes       *1,0 
    45      1:yes      1:yes       *0.9,0.1 
    46      1:yes      1:yes       *0.9,0.1 
    47      1:yes      1:yes       *1,0 
    48      1:yes      1:yes       *1,0 
    49      1:yes      1:yes       *0.982,0.018 
    50      1:yes      1:yes       *1,0 
    51      1:yes      1:yes       *1,0 
    52      1:yes      1:yes       *0.962,0.038 
    53      1:yes      1:yes       *1,0 
    54      1:yes      1:yes       *1,0 
    55      1:yes      1:yes       *0.74,0.26 
    56      1:yes      1:yes       *0.983,0.017 
    57      1:yes      1:yes       *0.626,0.374 
    58      1:yes      1:yes       *0.657,0.343 
    59      1:yes      1:yes       *1,0 
    60      1:yes      1:yes       *0.751,0.249 
    61      1:yes      1:yes       *1,0 
    62      1:yes      1:yes       *1,0 
    63       2:no      1:yes   +   *0.934,0.066 
    64       2:no       2:no       0.113,*0.887 
    65       2:no       2:no       0.126,*0.874 
    66       2:no      1:yes   +   *0.67,0.33 
    67       2:no       2:no       0.023,*0.977 
    68       2:no       2:no       0.193,*0.807 
    69       2:no      1:yes   +   *0.863,0.137 
    70       2:no       2:no       0.257,*0.743 
    71       2:no       2:no       0.133,*0.867 
    72       2:no       2:no       0.329,*0.671 
    73       2:no       2:no       0.173,*0.827 
    74       2:no      1:yes   +   *0.79,0.21 
    75       2:no       2:no       0.1,*0.9 
    76       2:no       2:no       0.142,*0.858 
    77       2:no      1:yes   +   *0.542,0.458 
    78       2:no       2:no       0.011,*0.989 
    79       2:no      1:yes   +   *0.685,0.315 
    80       2:no      1:yes   +   *0.776,0.224 
    81       2:no      1:yes   +   *0.751,0.249 
    82       2:no      1:yes   +   *0.515,0.485 
    83       2:no       2:no       0.177,*0.823 
    84       2:no       2:no       0,*1 
    85       2:no       2:no       0.488,*0.512 
    86       2:no       2:no       0.02,*0.98 
    87       2:no       2:no       0.067,*0.933 
    88       2:no       2:no       0.191,*0.809 
    89       2:no       2:no       0.116,*0.884 
    90       2:no       2:no       0.05,*0.95 
    91       2:no      1:yes   +   *0.931,0.069 
    92       2:no       2:no       0,*1 
    93       2:no       2:no       0.041,*0.959 
    94       2:no       2:no       0.204,*0.796 
    95       2:no       2:no       0.063,*0.937 

========== Summary ==========

Correctly Classified Instances         809               84.6234 %
Incorrectly Classified Instances       147               15.3766 %
Kappa statistic                          0.6522
Mean absolute error                      0.2335
Root mean squared error                  0.3289
Relative absolute error                 51.5756 %
Root relative squared error             69.1319 %
Total Number of Instances              956     

=== Detailed Accuracy By Class ===

               TP Rate   FP Rate   Precision   Recall  F-Measure   ROC Area  Class
                 0.909     0.272      0.863     0.909     0.885      0.921    yes
                 0.728     0.091      0.809     0.728     0.766      0.921    no
Weighted Avg.    0.846     0.209      0.844     0.846     0.844      0.921

=== Confusion Matrix ===

   a   b   <-- classified as
 568  57 |   a = yes
  90 241 |   b = no
