# Supplementary material for: Prediction and Prioritization of Rare Oncogenic Mutations in the Cancer Kinome Using Novel Features and Multiple Classifiers
Source: PLoS Comput Biol. 2014 Apr 17;10(4):e1003545. doi: 10.1371/journal.pcbi.1003545 (PMC3990476; doi:10.1371/journal.pcbi.1003545)
Supplement: Dataset S1 — Detailed experiment records and results. Complete data sets, outputs and log files for all computational experiments. These files can be loaded in Weka [26] to reproduce the results presented in this paper. (ZIP) [file pcbi.1003545.s001.zip › 20121222_153036/Classified/weka.classifiers.trees.FT-CrossValidation-20121222_153149.txt]

========== Data Summary ==========
Relation Name:  Analysis_Disease-weka.filters.unsupervised.attribute.Remove-R1,9,10,13,16,17,18,20,21,23,24,25,26,27
Num Instances:  956
Num Attributes: 18

     Name                      Type  Nom  Int Real     Missing      Unique  Dist
   1 Amino_Acid_WT              Nom 100%   0%   0%     0 /  0%     0 /  0%    20 
   2 Amino_Acid_MT              Nom 100%   0%   0%     0 /  0%     0 /  0%    20 
   3 Conservation_Consensus_Al  Num   0%   0%  74%   248 / 26%    58 /  6%   223 
   4 Conservation_Wild_AllKina  Num   0%   0%  83%   158 / 17%   599 / 63%   663 
   5 Conservation_Consensus_Fa  Num   0%  17%  56%   256 / 27%    92 / 10%   155 
   6 Conservation_Consensus_Gr  Num   0%   0%  72%   264 / 28%   197 / 21%   326 
   7 Blosum62                   Num   0% 100%   0%     0 /  0%     1 /  0%     8 
   8 Modification               Nom 100%   0%   0%     0 /  0%     0 /  0%     2 
   9 Is_Pk_Domain               Nom 100%   0%   0%     0 /  0%     0 /  0%     1 
  10 Binding_Site               Nom 100%   0%   0%     0 /  0%     0 /  0%     1 
  11 Side_Chain_Polarity_MT     Nom 100%   0%   0%     0 /  0%     0 /  0%     2 
  12 Avg_Mass_MT                Num   0%   0% 100%     0 /  0%     0 /  0%    19 
  13 Side_Chain_Polarity_WT     Nom 100%   0%   0%     0 /  0%     0 /  0%     2 
  14 Van_der_Waals_Volume_WT    Num   0% 100%   0%     0 /  0%     0 /  0%    17 
  15 Protein_Family             Nom 100%   0%   0%     0 /  0%    16 /  2%    82 
  16 Protein_Group              Nom 100%   0%   0%     0 /  0%     0 /  0%     9 
  17 Sub_domain                 Nom 100%   0%   0%     0 /  0%     0 /  0%    19 
  18 Disease                    Nom 100%   0%   0%     0 /  0%     0 /  0%     2 

========== Cross Validation Result ==========
 inst#     actual  predicted error distribution
     1      1:yes      1:yes       *0.999,0.001 
     2      1:yes      1:yes       *0.996,0.004 
     3      1:yes      1:yes       *0.992,0.008 
     4      1:yes      1:yes       *1,0 
     5      1:yes       2:no   +   0.405,*0.595 
     6      1:yes      1:yes       *0.993,0.007 
     7      1:yes      1:yes       *0.967,0.033 
     8      1:yes      1:yes       *1,0 
     9      1:yes      1:yes       *0.978,0.022 
    10      1:yes      1:yes       *1,0 
    11      1:yes      1:yes       *1,0 
    12      1:yes      1:yes       *1,0 
    13      1:yes      1:yes       *1,0 
    14      1:yes      1:yes       *1,0 
    15      1:yes       2:no   +   0,*1 
    16      1:yes      1:yes       *1,0 
    17      1:yes      1:yes       *1,0 
    18      1:yes       2:no   +   0.002,*0.998 
    19      1:yes      1:yes       *0.985,0.015 
    20      1:yes      1:yes       *0.997,0.003 
    21      1:yes      1:yes       *1,0 
    22      1:yes      1:yes       *1,0 
    23      1:yes      1:yes       *0.99,0.01 
    24      1:yes      1:yes       *1,0 
    25      1:yes      1:yes       *0.99,0.01 
    26      1:yes      1:yes       *1,0 
    27      1:yes      1:yes       *1,0 
    28      1:yes      1:yes       *0.997,0.003 
    29      1:yes      1:yes       *1,0 
    30      1:yes      1:yes       *1,0 
    31      1:yes      1:yes       *1,0 
    32      1:yes      1:yes       *1,0 
    33      1:yes      1:yes       *1,0 
    34      1:yes       2:no   +   0.001,*0.999 
    35      1:yes       2:no   +   0.442,*0.558 
    36      1:yes      1:yes       *1,0 
    37      1:yes       2:no   +   0.442,*0.558 
    38      1:yes       2:no   +   0.002,*0.998 
    39      1:yes      1:yes       *0.999,0.001 
    40      1:yes      1:yes       *0.999,0.001 
    41      1:yes      1:yes       *1,0 
    42      1:yes       2:no   +   0.349,*0.651 
    43      1:yes      1:yes       *1,0 
    44      1:yes      1:yes       *1,0 
    45      1:yes      1:yes       *1,0 
    46      1:yes      1:yes       *0.715,0.285 
    47      1:yes      1:yes       *1,0 
    48      1:yes      1:yes       *1,0 
    49      1:yes      1:yes       *1,0 
    50      1:yes      1:yes       *1,0 
    51      1:yes      1:yes       *0.999,0.001 
    52      1:yes      1:yes       *0.992,0.008 
    53      1:yes      1:yes       *0.999,0.001 
    54      1:yes      1:yes       *0.87,0.13 
    55      1:yes      1:yes       *0.763,0.237 
    56      1:yes      1:yes       *0.998,0.002 
    57      1:yes      1:yes       *1,0 
    58      1:yes      1:yes       *0.999,0.001 
    59      1:yes      1:yes       *1,0 
    60      1:yes      1:yes       *1,0 
    61      1:yes      1:yes       *1,0 
    62      1:yes      1:yes       *1,0 
    63      1:yes      1:yes       *0.986,0.014 
    64       2:no       2:no       0.002,*0.998 
    65       2:no      1:yes   +   *0.668,0.332 
    66       2:no      1:yes   +   *1,0 
    67       2:no       2:no       0.065,*0.935 
    68       2:no       2:no       0,*1 
    69       2:no       2:no       0,*1 
    70       2:no      1:yes   +   *1,0 
    71       2:no      1:yes   +   *0.548,0.452 
    72       2:no       2:no       0.012,*0.988 
    73       2:no       2:no       0.004,*0.996 
    74       2:no      1:yes   +   *1,0 
    75       2:no       2:no       0.129,*0.871 
    76       2:no      1:yes   +   *1,0 
    77       2:no       2:no       0,*1 
    78       2:no       2:no       0,*1 
    79       2:no      1:yes   +   *0.918,0.082 
    80       2:no       2:no       0.001,*0.999 
    81       2:no      1:yes   +   *1,0 
    82       2:no      1:yes   +   *1,0 
    83       2:no       2:no       0,*1 
    84       2:no       2:no       0.001,*0.999 
    85       2:no       2:no       0,*1 
    86       2:no      1:yes   +   *1,0 
    87       2:no      1:yes   +   *0.701,0.299 
    88       2:no       2:no       0.08,*0.92 
    89       2:no       2:no       0,*1 
    90       2:no       2:no       0,*1 
    91       2:no       2:no       0.013,*0.987 
    92       2:no      1:yes   +   *1,0 
    93       2:no       2:no       0.04,*0.96 
    94       2:no       2:no       0.004,*0.996 
    95       2:no       2:no       0,*1 
    96       2:no       2:no       0.017,*0.983 
     1      1:yes      1:yes       *0.999,0.001 
     2      1:yes      1:yes       *1,0 
     3      1:yes      1:yes       *0.982,0.018 
     4      1:yes      1:yes       *1,0 
     5      1:yes      1:yes       *0.999,0.001 
     6      1:yes      1:yes       *1,0 
     7      1:yes      1:yes       *0.997,0.003 
     8      1:yes      1:yes       *0.991,0.009 
     9      1:yes      1:yes       *1,0 
    10      1:yes      1:yes       *0.822,0.178 
    11      1:yes      1:yes       *1,0 
    12      1:yes      1:yes       *1,0 
    13      1:yes      1:yes       *0.994,0.006 
    14      1:yes      1:yes       *0.999,0.001 
    15      1:yes      1:yes       *1,0 
    16      1:yes      1:yes       *0.539,0.461 
    17      1:yes      1:yes       *1,0 
    18      1:yes      1:yes       *0.998,0.002 
    19      1:yes      1:yes       *0.999,0.001 
    20      1:yes      1:yes       *0.935,0.065 
    21      1:yes      1:yes       *1,0 
    22      1:yes      1:yes       *1,0 
    23      1:yes      1:yes       *0.98,0.02 
    24      1:yes      1:yes       *1,0 
    25      1:yes      1:yes       *0.999,0.001 
    26      1:yes      1:yes       *0.999,0.001 
    27      1:yes      1:yes       *1,0 
    28      1:yes      1:yes       *0.928,0.072 
    29      1:yes       2:no   +   0.047,*0.953 
    30      1:yes      1:yes       *1,0 
    31      1:yes       2:no   +   0.024,*0.976 
    32      1:yes      1:yes       *0.941,0.059 
    33      1:yes       2:no   +   0,*1 
    34      1:yes      1:yes       *0.997,0.003 
    35      1:yes      1:yes       *1,0 
    36      1:yes      1:yes       *0.921,0.079 
    37      1:yes      1:yes       *1,0 
    38      1:yes      1:yes       *1,0 
    39      1:yes      1:yes       *0.969,0.031 
    40      1:yes      1:yes       *0.955,0.045 
    41      1:yes      1:yes       *0.774,0.226 
    42      1:yes      1:yes       *1,0 
    43      1:yes      1:yes       *1,0 
    44      1:yes      1:yes       *1,0 
    45      1:yes      1:yes       *1,0 
    46      1:yes       2:no   +   0.212,*0.788 
    47      1:yes      1:yes       *1,0 
    48      1:yes       2:no   +   0,*1 
    49      1:yes      1:yes       *0.914,0.086 
    50      1:yes      1:yes       *1,0 
    51      1:yes      1:yes       *1,0 
    52      1:yes      1:yes       *1,0 
    53      1:yes      1:yes       *1,0 
    54      1:yes      1:yes       *1,0 
    55      1:yes      1:yes       *0.983,0.017 
    56      1:yes      1:yes       *0.545,0.455 
    57      1:yes       2:no   +   0.001,*0.999 
    58      1:yes      1:yes       *1,0 
    59      1:yes      1:yes       *1,0 
    60      1:yes      1:yes       *1,0 
    61      1:yes      1:yes       *1,0 
    62      1:yes      1:yes       *0.992,0.008 
    63      1:yes      1:yes       *0.943,0.057 
    64       2:no       2:no       0.003,*0.997 
    65       2:no       2:no       0.11,*0.89 
    66       2:no       2:no       0,*1 
    67       2:no       2:no       0.001,*0.999 
    68       2:no       2:no       0.029,*0.971 
    69       2:no      1:yes   +   *0.992,0.008 
    70       2:no       2:no       0.337,*0.663 
    71       2:no       2:no       0,*1 
    72       2:no      1:yes   +   *0.993,0.007 
    73       2:no      1:yes   +   *0.925,0.075 
    74       2:no       2:no       0,*1 
    75       2:no       2:no       0,*1 
    76       2:no       2:no       0,*1 
    77       2:no      1:yes   +   *1,0 
    78       2:no       2:no       0,*1 
    79       2:no      1:yes   +   *0.921,0.079 
    80       2:no       2:no       0.001,*0.999 
    81       2:no       2:no       0,*1 
    82       2:no      1:yes   +   *0.974,0.026 
    83       2:no       2:no       0,*1 
    84       2:no       2:no       0,*1 
    85       2:no      1:yes   +   *1,0 
    86       2:no       2:no       0.002,*0.998 
    87       2:no       2:no       0,*1 
    88       2:no      1:yes   +   *0.996,0.004 
    89       2:no       2:no       0,*1 
    90       2:no       2:no       0,*1 
    91       2:no       2:no       0.002,*0.998 
    92       2:no      1:yes   +   *0.581,0.419 
    93       2:no       2:no       0,*1 
    94       2:no       2:no       0.001,*0.999 
    95       2:no       2:no       0,*1 
    96       2:no      1:yes   +   *1,0 
     1      1:yes      1:yes       *1,0 
     2      1:yes      1:yes       *1,0 
     3      1:yes      1:yes       *0.943,0.057 
     4      1:yes      1:yes       *1,0 
     5      1:yes      1:yes       *1,0 
     6      1:yes       2:no   +   0.001,*0.999 
     7      1:yes       2:no   +   0,*1 
     8      1:yes      1:yes       *0.501,0.499 
     9      1:yes      1:yes       *1,0 
    10      1:yes      1:yes       *1,0 
    11      1:yes      1:yes       *1,0 
    12      1:yes      1:yes       *0.981,0.019 
    13      1:yes      1:yes       *1,0 
    14      1:yes      1:yes       *0.999,0.001 
    15      1:yes      1:yes       *1,0 
    16      1:yes       2:no   +   0,*1 
    17      1:yes      1:yes       *1,0 
    18      1:yes      1:yes       *1,0 
    19      1:yes      1:yes       *1,0 
    20      1:yes      1:yes       *1,0 
    21      1:yes      1:yes       *0.973,0.027 
    22      1:yes      1:yes       *1,0 
    23      1:yes      1:yes       *1,0 
    24      1:yes      1:yes       *1,0 
    25      1:yes      1:yes       *0.999,0.001 
    26      1:yes      1:yes       *1,0 
    27      1:yes      1:yes       *0.573,0.427 
    28      1:yes       2:no   +   0.001,*0.999 
    29      1:yes      1:yes       *1,0 
    30      1:yes      1:yes       *0.628,0.372 
    31      1:yes      1:yes       *0.981,0.019 
    32      1:yes       2:no   +   0.006,*0.994 
    33      1:yes      1:yes       *1,0 
    34      1:yes      1:yes       *1,0 
    35      1:yes      1:yes       *0.917,0.083 
    36      1:yes      1:yes       *1,0 
    37      1:yes      1:yes       *1,0 
    38      1:yes      1:yes       *0.996,0.004 
    39      1:yes      1:yes       *1,0 
    40      1:yes      1:yes       *1,0 
    41      1:yes       2:no   +   0.001,*0.999 
    42      1:yes      1:yes       *1,0 
    43      1:yes      1:yes       *1,0 
    44      1:yes      1:yes       *0.989,0.011 
    45      1:yes      1:yes       *0.994,0.006 
    46      1:yes      1:yes       *0.999,0.001 
    47      1:yes      1:yes       *1,0 
    48      1:yes      1:yes       *1,0 
    49      1:yes      1:yes       *1,0 
    50      1:yes      1:yes       *1,0 
    51      1:yes      1:yes       *0.969,0.031 
    52      1:yes      1:yes       *0.996,0.004 
    53      1:yes      1:yes       *0.999,0.001 
    54      1:yes      1:yes       *1,0 
    55      1:yes      1:yes       *1,0 
    56      1:yes      1:yes       *0.999,0.001 
    57      1:yes      1:yes       *0.999,0.001 
    58      1:yes      1:yes       *1,0 
    59      1:yes      1:yes       *1,0 
    60      1:yes      1:yes       *1,0 
    61      1:yes      1:yes       *1,0 
    62      1:yes      1:yes       *1,0 
    63      1:yes      1:yes       *0.992,0.008 
    64       2:no       2:no       0.001,*0.999 
    65       2:no       2:no       0.003,*0.997 
    66       2:no       2:no       0,*1 
    67       2:no       2:no       0,*1 
    68       2:no      1:yes   +   *0.946,0.054 
    69       2:no       2:no       0,*1 
    70       2:no       2:no       0,*1 
    71       2:no       2:no       0,*1 
    72       2:no       2:no       0,*1 
    73       2:no       2:no       0,*1 
    74       2:no       2:no       0.006,*0.994 
    75       2:no       2:no       0.013,*0.987 
    76       2:no       2:no       0,*1 
    77       2:no       2:no       0.309,*0.691 
    78       2:no       2:no       0.001,*0.999 
    79       2:no      1:yes   +   *0.9,0.1 
    80       2:no       2:no       0,*1 
    81       2:no       2:no       0,*1 
    82       2:no       2:no       0,*1 
    83       2:no       2:no       0,*1 
    84       2:no       2:no       0,*1 
    85       2:no       2:no       0,*1 
    86       2:no       2:no       0,*1 
    87       2:no       2:no       0,*1 
    88       2:no      1:yes   +   *0.834,0.166 
    89       2:no       2:no       0,*1 
    90       2:no       2:no       0.001,*0.999 
    91       2:no       2:no       0,*1 
    92       2:no       2:no       0,*1 
    93       2:no       2:no       0.008,*0.992 
    94       2:no       2:no       0.001,*0.999 
    95       2:no       2:no       0.005,*0.995 
    96       2:no       2:no       0,*1 
     1      1:yes      1:yes       *0.999,0.001 
     2      1:yes      1:yes       *0.996,0.004 
     3      1:yes      1:yes       *1,0 
     4      1:yes      1:yes       *0.979,0.021 
     5      1:yes      1:yes       *1,0 
     6      1:yes      1:yes       *1,0 
     7      1:yes       2:no   +   0,*1 
     8      1:yes       2:no   +   0.127,*0.873 
     9      1:yes      1:yes       *1,0 
    10      1:yes      1:yes       *1,0 
    11      1:yes      1:yes       *1,0 
    12      1:yes      1:yes       *1,0 
    13      1:yes      1:yes       *1,0 
    14      1:yes      1:yes       *1,0 
    15      1:yes      1:yes       *1,0 
    16      1:yes      1:yes       *1,0 
    17      1:yes      1:yes       *0.942,0.058 
    18      1:yes      1:yes       *1,0 
    19      1:yes      1:yes       *1,0 
    20      1:yes      1:yes       *1,0 
    21      1:yes       2:no   +   0,*1 
    22      1:yes      1:yes       *1,0 
    23      1:yes      1:yes       *0.991,0.009 
    24      1:yes      1:yes       *1,0 
    25      1:yes      1:yes       *1,0 
    26      1:yes      1:yes       *1,0 
    27      1:yes      1:yes       *1,0 
    28      1:yes      1:yes       *0.88,0.12 
    29      1:yes      1:yes       *1,0 
    30      1:yes      1:yes       *1,0 
    31      1:yes      1:yes       *1,0 
    32      1:yes      1:yes       *1,0 
    33      1:yes      1:yes       *1,0 
    34      1:yes      1:yes       *1,0 
    35      1:yes      1:yes       *0.983,0.017 
    36      1:yes      1:yes       *1,0 
    37      1:yes      1:yes       *0.998,0.002 
    38      1:yes       2:no   +   0.255,*0.745 
    39      1:yes      1:yes       *1,0 
    40      1:yes      1:yes       *1,0 
    41      1:yes      1:yes       *1,0 
    42      1:yes      1:yes       *1,0 
    43      1:yes      1:yes       *1,0 
    44      1:yes      1:yes       *1,0 
    45      1:yes      1:yes       *1,0 
    46      1:yes      1:yes       *0.97,0.03 
    47      1:yes      1:yes       *0.972,0.028 
    48      1:yes      1:yes       *1,0 
    49      1:yes      1:yes       *1,0 
    50      1:yes      1:yes       *1,0 
    51      1:yes       2:no   +   0.003,*0.997 
    52      1:yes      1:yes       *1,0 
    53      1:yes      1:yes       *1,0 
    54      1:yes      1:yes       *1,0 
    55      1:yes      1:yes       *1,0 
    56      1:yes      1:yes       *1,0 
    57      1:yes       2:no   +   0,*1 
    58      1:yes      1:yes       *1,0 
    59      1:yes      1:yes       *1,0 
    60      1:yes      1:yes       *1,0 
    61      1:yes      1:yes       *1,0 
    62      1:yes      1:yes       *1,0 
    63      1:yes      1:yes       *1,0 
    64       2:no       2:no       0,*1 
    65       2:no       2:no       0,*1 
    66       2:no      1:yes   +   *1,0 
    67       2:no      1:yes   +   *0.911,0.089 
    68       2:no       2:no       0.006,*0.994 
    69       2:no      1:yes   +   *1,0 
    70       2:no      1:yes   +   *1,0 
    71       2:no       2:no       0.005,*0.995 
    72       2:no       2:no       0,*1 
    73       2:no       2:no       0.002,*0.998 
    74       2:no       2:no       0.004,*0.996 
    75       2:no       2:no       0.006,*0.994 
    76       2:no       2:no       0.002,*0.998 
    77       2:no      1:yes   +   *0.838,0.162 
    78       2:no       2:no       0.458,*0.542 
    79       2:no       2:no       0.001,*0.999 
    80       2:no       2:no       0,*1 
    81       2:no       2:no       0.053,*0.947 
    82       2:no       2:no       0.004,*0.996 
    83       2:no       2:no       0,*1 
    84       2:no       2:no       0,*1 
    85       2:no       2:no       0.01,*0.99 
    86       2:no       2:no       0.029,*0.971 
    87       2:no       2:no       0.002,*0.998 
    88       2:no       2:no       0.001,*0.999 
    89       2:no      1:yes   +   *1,0 
    90       2:no       2:no       0.005,*0.995 
    91       2:no       2:no       0,*1 
    92       2:no       2:no       0,*1 
    93       2:no       2:no       0,*1 
    94       2:no      1:yes   +   *1,0 
    95       2:no      1:yes   +   *1,0 
    96       2:no       2:no       0.001,*0.999 
     1      1:yes      1:yes       *0.956,0.044 
     2      1:yes      1:yes       *0.989,0.011 
     3      1:yes      1:yes       *0.997,0.003 
     4      1:yes      1:yes       *0.989,0.011 
     5      1:yes      1:yes       *0.997,0.003 
     6      1:yes      1:yes       *0.984,0.016 
     7      1:yes      1:yes       *0.995,0.005 
     8      1:yes      1:yes       *0.972,0.028 
     9      1:yes      1:yes       *0.999,0.001 
    10      1:yes      1:yes       *1,0 
    11      1:yes       2:no   +   0,*1 
    12      1:yes      1:yes       *0.993,0.007 
    13      1:yes      1:yes       *0.997,0.003 
    14      1:yes      1:yes       *0.998,0.002 
    15      1:yes       2:no   +   0,*1 
    16      1:yes      1:yes       *0.995,0.005 
    17      1:yes      1:yes       *0.993,0.007 
    18      1:yes      1:yes       *0.997,0.003 
    19      1:yes      1:yes       *0.984,0.016 
    20      1:yes      1:yes       *0.851,0.149 
    21      1:yes      1:yes       *0.989,0.011 
    22      1:yes      1:yes       *0.999,0.001 
    23      1:yes      1:yes       *0.949,0.051 
    24      1:yes       2:no   +   0,*1 
    25      1:yes       2:no   +   0,*1 
    26      1:yes      1:yes       *0.999,0.001 
    27      1:yes       2:no   +   0.022,*0.978 
    28      1:yes      1:yes       *0.864,0.136 
    29      1:yes      1:yes       *0.999,0.001 
    30      1:yes      1:yes       *0.993,0.007 
    31      1:yes      1:yes       *0.919,0.081 
    32      1:yes      1:yes       *0.751,0.249 
    33      1:yes      1:yes       *0.935,0.065 
    34      1:yes      1:yes       *0.999,0.001 
    35      1:yes      1:yes       *0.998,0.002 
    36      1:yes      1:yes       *0.84,0.16 
    37      1:yes      1:yes       *0.998,0.002 
    38      1:yes      1:yes       *0.999,0.001 
    39      1:yes      1:yes       *0.974,0.026 
    40      1:yes      1:yes       *0.998,0.002 
    41      1:yes      1:yes       *0.987,0.013 
    42      1:yes      1:yes       *0.987,0.013 
    43      1:yes      1:yes       *0.991,0.009 
    44      1:yes      1:yes       *0.996,0.004 
    45      1:yes      1:yes       *0.987,0.013 
    46      1:yes      1:yes       *0.949,0.051 
    47      1:yes      1:yes       *0.999,0.001 
    48      1:yes      1:yes       *0.995,0.005 
    49      1:yes      1:yes       *0.99,0.01 
    50      1:yes      1:yes       *0.993,0.007 
    51      1:yes      1:yes       *0.553,0.447 
    52      1:yes       2:no   +   0,*1 
    53      1:yes      1:yes       *0.997,0.003 
    54      1:yes      1:yes       *0.984,0.016 
    55      1:yes      1:yes       *0.622,0.378 
    56      1:yes      1:yes       *0.99,0.01 
    57      1:yes      1:yes       *0.995,0.005 
    58      1:yes      1:yes       *0.998,0.002 
    59      1:yes      1:yes       *0.997,0.003 
    60      1:yes      1:yes       *0.998,0.002 
    61      1:yes      1:yes       *0.865,0.135 
    62      1:yes      1:yes       *0.998,0.002 
    63      1:yes      1:yes       *0.999,0.001 
    64       2:no       2:no       0.107,*0.893 
    65       2:no      1:yes   +   *0.656,0.344 
    66       2:no       2:no       0,*1 
    67       2:no      1:yes   +   *0.984,0.016 
    68       2:no       2:no       0,*1 
    69       2:no      1:yes   +   *0.952,0.048 
    70       2:no       2:no       0.007,*0.993 
    71       2:no       2:no       0,*1 
    72       2:no       2:no       0.001,*0.999 
    73       2:no       2:no       0,*1 
    74       2:no       2:no       0.003,*0.997 
    75       2:no       2:no       0,*1 
    76       2:no       2:no       0,*1 
    77       2:no      1:yes   +   *0.85,0.15 
    78       2:no       2:no       0,*1 
    79       2:no       2:no       0,*1 
    80       2:no       2:no       0,*1 
    81       2:no      1:yes   +   *0.972,0.028 
    82       2:no       2:no       0,*1 
    83       2:no       2:no       0,*1 
    84       2:no      1:yes   +   *0.542,0.458 
    85       2:no       2:no       0,*1 
    86       2:no      1:yes   +   *0.996,0.004 
    87       2:no       2:no       0,*1 
    88       2:no      1:yes   +   *0.749,0.251 
    89       2:no       2:no       0,*1 
    90       2:no      1:yes   +   *0.984,0.016 
    91       2:no       2:no       0,*1 
    92       2:no       2:no       0,*1 
    93       2:no      1:yes   +   *0.969,0.031 
    94       2:no       2:no       0,*1 
    95       2:no       2:no       0,*1 
    96       2:no       2:no       0,*1 
     1      1:yes       2:no   +   0,*1 
     2      1:yes      1:yes       *1,0 
     3      1:yes      1:yes       *1,0 
     4      1:yes      1:yes       *1,0 
     5      1:yes      1:yes       *1,0 
     6      1:yes      1:yes       *1,0 
     7      1:yes      1:yes       *1,0 
     8      1:yes      1:yes       *0.873,0.127 
     9      1:yes      1:yes       *1,0 
    10      1:yes       2:no   +   0,*1 
    11      1:yes      1:yes       *1,0 
    12      1:yes      1:yes       *1,0 
    13      1:yes      1:yes       *0.573,0.427 
    14      1:yes      1:yes       *1,0 
    15      1:yes      1:yes       *0.981,0.019 
    16      1:yes       2:no   +   0.034,*0.966 
    17      1:yes      1:yes       *1,0 
    18      1:yes      1:yes       *1,0 
    19      1:yes      1:yes       *0.999,0.001 
    20      1:yes      1:yes       *1,0 
    21      1:yes      1:yes       *1,0 
    22      1:yes      1:yes       *0.803,0.197 
    23      1:yes      1:yes       *1,0 
    24      1:yes      1:yes       *1,0 
    25      1:yes      1:yes       *0.519,0.481 
    26      1:yes      1:yes       *1,0 
    27      1:yes      1:yes       *1,0 
    28      1:yes      1:yes       *1,0 
    29      1:yes       2:no   +   0,*1 
    30      1:yes      1:yes       *0.967,0.033 
    31      1:yes      1:yes       *1,0 
    32      1:yes      1:yes       *0.913,0.087 
    33      1:yes      1:yes       *1,0 
    34      1:yes       2:no   +   0.002,*0.998 
    35      1:yes      1:yes       *1,0 
    36      1:yes       2:no   +   0.48,*0.52 
    37      1:yes      1:yes       *0.868,0.132 
    38      1:yes      1:yes       *1,0 
    39      1:yes      1:yes       *0.999,0.001 
    40      1:yes      1:yes       *1,0 
    41      1:yes      1:yes       *1,0 
    42      1:yes      1:yes       *1,0 
    43      1:yes      1:yes       *1,0 
    44      1:yes      1:yes       *1,0 
    45      1:yes       2:no   +   0.489,*0.511 
    46      1:yes      1:yes       *1,0 
    47      1:yes      1:yes       *1,0 
    48      1:yes      1:yes       *1,0 
    49      1:yes      1:yes       *1,0 
    50      1:yes      1:yes       *1,0 
    51      1:yes      1:yes       *0.974,0.026 
    52      1:yes      1:yes       *1,0 
    53      1:yes      1:yes       *1,0 
    54      1:yes      1:yes       *1,0 
    55      1:yes      1:yes       *0.77,0.23 
    56      1:yes      1:yes       *1,0 
    57      1:yes      1:yes       *0.965,0.035 
    58      1:yes      1:yes       *1,0 
    59      1:yes      1:yes       *0.97,0.03 
    60      1:yes      1:yes       *0.946,0.054 
    61      1:yes      1:yes       *1,0 
    62      1:yes      1:yes       *0.987,0.013 
    63       2:no       2:no       0.001,*0.999 
    64       2:no       2:no       0,*1 
    65       2:no       2:no       0,*1 
    66       2:no       2:no       0,*1 
    67       2:no       2:no       0.006,*0.994 
    68       2:no       2:no       0,*1 
    69       2:no      1:yes   +   *1,0 
    70       2:no       2:no       0,*1 
    71       2:no       2:no       0,*1 
    72       2:no       2:no       0,*1 
    73       2:no       2:no       0,*1 
    74       2:no       2:no       0,*1 
    75       2:no      1:yes   +   *1,0 
    76       2:no      1:yes   +   *1,0 
    77       2:no       2:no       0,*1 
    78       2:no       2:no       0,*1 
    79       2:no       2:no       0.012,*0.988 
    80       2:no      1:yes   +   *1,0 
    81       2:no       2:no       0,*1 
    82       2:no       2:no       0,*1 
    83       2:no      1:yes   +   *1,0 
    84       2:no      1:yes   +   *0.957,0.043 
    85       2:no       2:no       0,*1 
    86       2:no       2:no       0.001,*0.999 
    87       2:no      1:yes   +   *1,0 
    88       2:no       2:no       0,*1 
    89       2:no      1:yes   +   *0.901,0.099 
    90       2:no      1:yes   +   *1,0 
    91       2:no      1:yes   +   *0.915,0.085 
    92       2:no       2:no       0,*1 
    93       2:no       2:no       0,*1 
    94       2:no       2:no       0,*1 
    95       2:no       2:no       0,*1 
    96       2:no       2:no       0,*1 
     1      1:yes      1:yes       *1,0 
     2      1:yes       2:no   +   0.001,*0.999 
     3      1:yes      1:yes       *1,0 
     4      1:yes      1:yes       *1,0 
     5      1:yes      1:yes       *1,0 
     6      1:yes      1:yes       *1,0 
     7      1:yes      1:yes       *1,0 
     8      1:yes      1:yes       *0.746,0.254 
     9      1:yes       2:no   +   0.032,*0.968 
    10      1:yes      1:yes       *1,0 
    11      1:yes      1:yes       *1,0 
    12      1:yes      1:yes       *0.88,0.12 
    13      1:yes      1:yes       *1,0 
    14      1:yes      1:yes       *1,0 
    15      1:yes       2:no   +   0.248,*0.752 
    16      1:yes      1:yes       *1,0 
    17      1:yes      1:yes       *1,0 
    18      1:yes      1:yes       *1,0 
    19      1:yes      1:yes       *0.886,0.114 
    20      1:yes      1:yes       *1,0 
    21      1:yes      1:yes       *0.706,0.294 
    22      1:yes      1:yes       *1,0 
    23      1:yes      1:yes       *1,0 
    24      1:yes       2:no   +   0.041,*0.959 
    25      1:yes      1:yes       *1,0 
    26      1:yes      1:yes       *1,0 
    27      1:yes      1:yes       *1,0 
    28      1:yes      1:yes       *0.999,0.001 
    29      1:yes      1:yes       *1,0 
    30      1:yes      1:yes       *1,0 
    31      1:yes      1:yes       *1,0 
    32      1:yes      1:yes       *1,0 
    33      1:yes      1:yes       *1,0 
    34      1:yes      1:yes       *1,0 
    35      1:yes      1:yes       *1,0 
    36      1:yes      1:yes       *1,0 
    37      1:yes      1:yes       *1,0 
    38      1:yes      1:yes       *1,0 
    39      1:yes      1:yes       *1,0 
    40      1:yes      1:yes       *1,0 
    41      1:yes      1:yes       *1,0 
    42      1:yes      1:yes       *1,0 
    43      1:yes      1:yes       *1,0 
    44      1:yes      1:yes       *1,0 
    45      1:yes      1:yes       *1,0 
    46      1:yes      1:yes       *0.888,0.112 
    47      1:yes      1:yes       *1,0 
    48      1:yes      1:yes       *1,0 
    49      1:yes      1:yes       *1,0 
    50      1:yes      1:yes       *1,0 
    51      1:yes      1:yes       *1,0 
    52      1:yes      1:yes       *1,0 
    53      1:yes      1:yes       *0.915,0.085 
    54      1:yes      1:yes       *0.94,0.06 
    55      1:yes      1:yes       *1,0 
    56      1:yes      1:yes       *1,0 
    57      1:yes       2:no   +   0,*1 
    58      1:yes      1:yes       *1,0 
    59      1:yes      1:yes       *1,0 
    60      1:yes      1:yes       *1,0 
    61      1:yes      1:yes       *1,0 
    62      1:yes      1:yes       *1,0 
    63       2:no      1:yes   +   *0.837,0.163 
    64       2:no       2:no       0.007,*0.993 
    65       2:no       2:no       0.131,*0.869 
    66       2:no       2:no       0.235,*0.765 
    67       2:no       2:no       0.12,*0.88 
    68       2:no       2:no       0.041,*0.959 
    69       2:no      1:yes   +   *1,0 
    70       2:no      1:yes   +   *1,0 
    71       2:no       2:no       0.013,*0.987 
    72       2:no       2:no       0.049,*0.951 
    73       2:no       2:no       0.012,*0.988 
    74       2:no       2:no       0,*1 
    75       2:no       2:no       0.212,*0.788 
    76       2:no       2:no       0,*1 
    77       2:no      1:yes   +   *1,0 
    78       2:no       2:no       0.069,*0.931 
    79       2:no       2:no       0,*1 
    80       2:no       2:no       0.015,*0.985 
    81       2:no       2:no       0.017,*0.983 
    82       2:no       2:no       0.043,*0.957 
    83       2:no      1:yes   +   *1,0 
    84       2:no      1:yes   +   *1,0 
    85       2:no       2:no       0.038,*0.962 
    86       2:no       2:no       0.006,*0.994 
    87       2:no       2:no       0.009,*0.991 
    88       2:no      1:yes   +   *1,0 
    89       2:no       2:no       0.006,*0.994 
    90       2:no       2:no       0.112,*0.888 
    91       2:no       2:no       0.006,*0.994 
    92       2:no       2:no       0.024,*0.976 
    93       2:no       2:no       0,*1 
    94       2:no       2:no       0,*1 
    95       2:no       2:no       0.013,*0.987 
     1      1:yes      1:yes       *0.993,0.007 
     2      1:yes      1:yes       *1,0 
     3      1:yes      1:yes       *0.968,0.032 
     4      1:yes      1:yes       *0.998,0.002 
     5      1:yes      1:yes       *0.992,0.008 
     6      1:yes      1:yes       *0.868,0.132 
     7      1:yes      1:yes       *0.994,0.006 
     8      1:yes      1:yes       *0.991,0.009 
     9      1:yes       2:no   +   0.144,*0.856 
    10      1:yes      1:yes       *0.999,0.001 
    11      1:yes       2:no   +   0.029,*0.971 
    12      1:yes      1:yes       *1,0 
    13      1:yes       2:no   +   0.213,*0.787 
    14      1:yes      1:yes       *0.999,0.001 
    15      1:yes      1:yes       *0.996,0.004 
    16      1:yes       2:no   +   0.056,*0.944 
    17      1:yes      1:yes       *0.997,0.003 
    18      1:yes      1:yes       *1,0 
    19      1:yes      1:yes       *1,0 
    20      1:yes      1:yes       *1,0 
    21      1:yes      1:yes       *0.999,0.001 
    22      1:yes      1:yes       *0.992,0.008 
    23      1:yes      1:yes       *1,0 
    24      1:yes      1:yes       *1,0 
    25      1:yes      1:yes       *0.99,0.01 
    26      1:yes      1:yes       *0.777,0.223 
    27      1:yes      1:yes       *0.999,0.001 
    28      1:yes       2:no   +   0.098,*0.902 
    29      1:yes       2:no   +   0.006,*0.994 
    30      1:yes      1:yes       *1,0 
    31      1:yes      1:yes       *0.999,0.001 
    32      1:yes      1:yes       *0.993,0.007 
    33      1:yes      1:yes       *0.998,0.002 
    34      1:yes      1:yes       *0.996,0.004 
    35      1:yes      1:yes       *0.999,0.001 
    36      1:yes      1:yes       *0.989,0.011 
    37      1:yes      1:yes       *0.999,0.001 
    38      1:yes      1:yes       *1,0 
    39      1:yes      1:yes       *0.999,0.001 
    40      1:yes      1:yes       *1,0 
    41      1:yes      1:yes       *1,0 
    42      1:yes      1:yes       *0.999,0.001 
    43      1:yes      1:yes       *0.998,0.002 
    44      1:yes      1:yes       *0.999,0.001 
    45      1:yes      1:yes       *0.999,0.001 
    46      1:yes      1:yes       *0.997,0.003 
    47      1:yes      1:yes       *0.999,0.001 
    48      1:yes      1:yes       *0.997,0.003 
    49      1:yes      1:yes       *1,0 
    50      1:yes      1:yes       *0.583,0.417 
    51      1:yes      1:yes       *0.999,0.001 
    52      1:yes      1:yes       *1,0 
    53      1:yes      1:yes       *0.975,0.025 
    54      1:yes      1:yes       *0.995,0.005 
    55      1:yes       2:no   +   0.001,*0.999 
    56      1:yes      1:yes       *1,0 
    57      1:yes      1:yes       *0.999,0.001 
    58      1:yes      1:yes       *0.998,0.002 
    59      1:yes      1:yes       *0.999,0.001 
    60      1:yes      1:yes       *1,0 
    61      1:yes      1:yes       *1,0 
    62      1:yes       2:no   +   0.004,*0.996 
    63       2:no       2:no       0.002,*0.998 
    64       2:no       2:no       0.153,*0.847 
    65       2:no       2:no       0.058,*0.942 
    66       2:no      1:yes   +   *0.526,0.474 
    67       2:no      1:yes   +   *0.987,0.013 
    68       2:no       2:no       0.001,*0.999 
    69       2:no       2:no       0.02,*0.98 
    70       2:no       2:no       0.063,*0.937 
    71       2:no       2:no       0.003,*0.997 
    72       2:no      1:yes   +   *0.996,0.004 
    73       2:no       2:no       0.003,*0.997 
    74       2:no       2:no       0.001,*0.999 
    75       2:no       2:no       0.002,*0.998 
    76       2:no       2:no       0.056,*0.944 
    77       2:no       2:no       0.03,*0.97 
    78       2:no       2:no       0.007,*0.993 
    79       2:no       2:no       0.096,*0.904 
    80       2:no       2:no       0.049,*0.951 
    81       2:no      1:yes   +   *0.82,0.18 
    82       2:no       2:no       0.012,*0.988 
    83       2:no       2:no       0.007,*0.993 
    84       2:no       2:no       0.045,*0.955 
    85       2:no       2:no       0.076,*0.924 
    86       2:no       2:no       0.28,*0.72 
    87       2:no       2:no       0.005,*0.995 
    88       2:no       2:no       0.002,*0.998 
    89       2:no       2:no       0.009,*0.991 
    90       2:no       2:no       0.183,*0.817 
    91       2:no       2:no       0.006,*0.994 
    92       2:no       2:no       0.041,*0.959 
    93       2:no      1:yes   +   *0.968,0.032 
    94       2:no       2:no       0.452,*0.548 
    95       2:no       2:no       0.005,*0.995 
     1      1:yes      1:yes       *0.972,0.028 
     2      1:yes      1:yes       *1,0 
     3      1:yes      1:yes       *0.99,0.01 
     4      1:yes      1:yes       *0.999,0.001 
     5      1:yes      1:yes       *1,0 
     6      1:yes      1:yes       *0.997,0.003 
     7      1:yes      1:yes       *0.998,0.002 
     8      1:yes      1:yes       *0.996,0.004 
     9      1:yes       2:no   +   0.343,*0.657 
    10      1:yes       2:no   +   0,*1 
    11      1:yes      1:yes       *1,0 
    12      1:yes      1:yes       *1,0 
    13      1:yes      1:yes       *0.988,0.012 
    14      1:yes      1:yes       *0.99,0.01 
    15      1:yes      1:yes       *1,0 
    16      1:yes      1:yes       *0.998,0.002 
    17      1:yes      1:yes       *0.953,0.047 
    18      1:yes      1:yes       *0.994,0.006 
    19      1:yes      1:yes       *0.997,0.003 
    20      1:yes      1:yes       *0.999,0.001 
    21      1:yes       2:no   +   0,*1 
    22      1:yes      1:yes       *0.999,0.001 
    23      1:yes      1:yes       *1,0 
    24      1:yes      1:yes       *0.962,0.038 
    25      1:yes      1:yes       *1,0 
    26      1:yes      1:yes       *1,0 
    27      1:yes      1:yes       *0.996,0.004 
    28      1:yes       2:no   +   0,*1 
    29      1:yes      1:yes       *1,0 
    30      1:yes      1:yes       *0.996,0.004 
    31      1:yes      1:yes       *0.997,0.003 
    32      1:yes      1:yes       *0.994,0.006 
    33      1:yes      1:yes       *0.999,0.001 
    34      1:yes      1:yes       *0.998,0.002 
    35      1:yes      1:yes       *1,0 
    36      1:yes      1:yes       *0.998,0.002 
    37      1:yes      1:yes       *1,0 
    38      1:yes      1:yes       *1,0 
    39      1:yes      1:yes       *0.997,0.003 
    40      1:yes      1:yes       *1,0 
    41      1:yes      1:yes       *0.999,0.001 
    42      1:yes      1:yes       *1,0 
    43      1:yes      1:yes       *0.999,0.001 
    44      1:yes      1:yes       *0.997,0.003 
    45      1:yes      1:yes       *0.999,0.001 
    46      1:yes      1:yes       *0.999,0.001 
    47      1:yes      1:yes       *1,0 
    48      1:yes      1:yes       *0.945,0.055 
    49      1:yes      1:yes       *0.973,0.027 
    50      1:yes      1:yes       *0.902,0.098 
    51      1:yes      1:yes       *1,0 
    52      1:yes      1:yes       *0.988,0.012 
    53      1:yes      1:yes       *1,0 
    54      1:yes      1:yes       *1,0 
    55      1:yes      1:yes       *0.975,0.025 
    56      1:yes      1:yes       *1,0 
    57      1:yes      1:yes       *1,0 
    58      1:yes      1:yes       *0.999,0.001 
    59      1:yes      1:yes       *1,0 
    60      1:yes      1:yes       *0.998,0.002 
    61      1:yes      1:yes       *1,0 
    62      1:yes      1:yes       *1,0 
    63       2:no       2:no       0,*1 
    64       2:no       2:no       0,*1 
    65       2:no      1:yes   +   *0.929,0.071 
    66       2:no       2:no       0.01,*0.99 
    67       2:no       2:no       0,*1 
    68       2:no      1:yes   +   *0.524,0.476 
    69       2:no       2:no       0.01,*0.99 
    70       2:no       2:no       0.307,*0.693 
    71       2:no       2:no       0,*1 
    72       2:no      1:yes   +   *0.994,0.006 
    73       2:no       2:no       0,*1 
    74       2:no      1:yes   +   *1,0 
    75       2:no       2:no       0,*1 
    76       2:no      1:yes   +   *0.946,0.054 
    77       2:no       2:no       0,*1 
    78       2:no       2:no       0.001,*0.999 
    79       2:no      1:yes   +   *0.939,0.061 
    80       2:no       2:no       0,*1 
    81       2:no       2:no       0,*1 
    82       2:no      1:yes   +   *1,0 
    83       2:no       2:no       0,*1 
    84       2:no       2:no       0.002,*0.998 
    85       2:no       2:no       0.001,*0.999 
    86       2:no      1:yes   +   *0.852,0.148 
    87       2:no       2:no       0,*1 
    88       2:no       2:no       0,*1 
    89       2:no      1:yes   +   *0.893,0.107 
    90       2:no       2:no       0.007,*0.993 
    91       2:no       2:no       0,*1 
    92       2:no       2:no       0,*1 
    93       2:no      1:yes   +   *0.999,0.001 
    94       2:no       2:no       0.067,*0.933 
    95       2:no       2:no       0,*1 
     1      1:yes      1:yes       *1,0 
     2      1:yes      1:yes       *1,0 
     3      1:yes      1:yes       *1,0 
     4      1:yes      1:yes       *1,0 
     5      1:yes      1:yes       *1,0 
     6      1:yes      1:yes       *1,0 
     7      1:yes       2:no   +   0.015,*0.985 
     8      1:yes      1:yes       *1,0 
     9      1:yes      1:yes       *1,0 
    10      1:yes      1:yes       *1,0 
    11      1:yes      1:yes       *1,0 
    12      1:yes       2:no   +   0,*1 
    13      1:yes      1:yes       *0.999,0.001 
    14      1:yes      1:yes       *1,0 
    15      1:yes      1:yes       *1,0 
    16      1:yes      1:yes       *1,0 
    17      1:yes       2:no   +   0.072,*0.928 
    18      1:yes      1:yes       *1,0 
    19      1:yes      1:yes       *1,0 
    20      1:yes      1:yes       *0.993,0.007 
    21      1:yes      1:yes       *1,0 
    22      1:yes      1:yes       *1,0 
    23      1:yes      1:yes       *1,0 
    24      1:yes       2:no   +   0.013,*0.987 
    25      1:yes       2:no   +   0.127,*0.873 
    26      1:yes      1:yes       *1,0 
    27      1:yes      1:yes       *1,0 
    28      1:yes      1:yes       *1,0 
    29      1:yes      1:yes       *1,0 
    30      1:yes       2:no   +   0.066,*0.934 
    31      1:yes      1:yes       *1,0 
    32      1:yes      1:yes       *1,0 
    33      1:yes      1:yes       *1,0 
    34      1:yes      1:yes       *1,0 
    35      1:yes       2:no   +   0.046,*0.954 
    36      1:yes      1:yes       *1,0 
    37      1:yes      1:yes       *1,0 
    38      1:yes      1:yes       *0.999,0.001 
    39      1:yes      1:yes       *1,0 
    40      1:yes      1:yes       *1,0 
    41      1:yes      1:yes       *1,0 
    42      1:yes      1:yes       *1,0 
    43      1:yes      1:yes       *1,0 
    44      1:yes      1:yes       *1,0 
    45      1:yes      1:yes       *1,0 
    46      1:yes      1:yes       *1,0 
    47      1:yes      1:yes       *1,0 
    48      1:yes      1:yes       *1,0 
    49      1:yes      1:yes       *1,0 
    50      1:yes      1:yes       *0.999,0.001 
    51      1:yes      1:yes       *1,0 
    52      1:yes      1:yes       *1,0 
    53      1:yes      1:yes       *0.998,0.002 
    54      1:yes      1:yes       *1,0 
    55      1:yes      1:yes       *1,0 
    56      1:yes      1:yes       *1,0 
    57      1:yes      1:yes       *0.522,0.478 
    58      1:yes      1:yes       *0.998,0.002 
    59      1:yes      1:yes       *1,0 
    60      1:yes      1:yes       *0.992,0.008 
    61      1:yes      1:yes       *1,0 
    62      1:yes      1:yes       *1,0 
    63       2:no       2:no       0,*1 
    64       2:no       2:no       0.013,*0.987 
    65       2:no       2:no       0.006,*0.994 
    66       2:no       2:no       0.031,*0.969 
    67       2:no       2:no       0.002,*0.998 
    68       2:no       2:no       0.008,*0.992 
    69       2:no       2:no       0.143,*0.857 
    70       2:no       2:no       0.122,*0.878 
    71       2:no       2:no       0.02,*0.98 
    72       2:no       2:no       0,*1 
    73       2:no       2:no       0.002,*0.998 
    74       2:no      1:yes   +   *1,0 
    75       2:no       2:no       0.002,*0.998 
    76       2:no       2:no       0.026,*0.974 
    77       2:no       2:no       0.118,*0.882 
    78       2:no       2:no       0.015,*0.985 
    79       2:no       2:no       0.151,*0.849 
    80       2:no      1:yes   +   *0.962,0.038 
    81       2:no      1:yes   +   *0.952,0.048 
    82       2:no      1:yes   +   *1,0 
    83       2:no       2:no       0.001,*0.999 
    84       2:no       2:no       0.026,*0.974 
    85       2:no      1:yes   +   *0.999,0.001 
    86       2:no       2:no       0.13,*0.87 
    87       2:no       2:no       0.007,*0.993 
    88       2:no       2:no       0.012,*0.988 
    89       2:no       2:no       0.09,*0.91 
    90       2:no       2:no       0.005,*0.995 
    91       2:no      1:yes   +   *1,0 
    92       2:no       2:no       0.003,*0.997 
    93       2:no       2:no       0.048,*0.952 
    94       2:no      1:yes   +   *1,0 
    95       2:no       2:no       0.016,*0.984 

========== Summary ==========

Correctly Classified Instances         811               84.8326 %
Incorrectly Classified Instances       145               15.1674 %
Kappa statistic                          0.6604
Mean absolute error                      0.1591
Root mean squared error                  0.3703
Relative absolute error                 35.1355 %
Root relative squared error             77.8314 %
Total Number of Instances              956     

=== Detailed Accuracy By Class ===

               TP Rate   FP Rate   Precision   Recall  F-Measure   ROC Area  Class
                 0.899     0.248      0.873     0.899     0.886      0.849    yes
                 0.752     0.101      0.798     0.752     0.774      0.849    no
Weighted Avg.    0.848     0.197      0.847     0.848     0.847      0.849

=== Confusion Matrix ===

   a   b   <-- classified as
 562  63 |   a = yes
  82 249 |   b = no
