# Supplementary material for: Prediction and Prioritization of Rare Oncogenic Mutations in the Cancer Kinome Using Novel Features and Multiple Classifiers
Source: PLoS Comput Biol. 2014 Apr 17;10(4):e1003545. doi: 10.1371/journal.pcbi.1003545 (PMC3990476; doi:10.1371/journal.pcbi.1003545)
Supplement: Dataset S1 — Detailed experiment records and results. Complete data sets, outputs and log files for all computational experiments. These files can be loaded in Weka [26] to reproduce the results presented in this paper. (ZIP) [file pcbi.1003545.s001.zip › 20121222_153036/Classified/weka.classifiers.rules.DecisionTable-CrossValidation-20121222_153105.txt]

========== Data Summary ==========
Relation Name:  Analysis_Disease-weka.filters.unsupervised.attribute.Remove-R1,9,10,13,16,17,18,20,21,23,24,25,26,27
Num Instances:  956
Num Attributes: 18

     Name                      Type  Nom  Int Real     Missing      Unique  Dist
   1 Amino_Acid_WT              Nom 100%   0%   0%     0 /  0%     0 /  0%    20 
   2 Amino_Acid_MT              Nom 100%   0%   0%     0 /  0%     0 /  0%    20 
   3 Conservation_Consensus_Al  Num   0%   0%  74%   248 / 26%    58 /  6%   223 
   4 Conservation_Wild_AllKina  Num   0%   0%  83%   158 / 17%   599 / 63%   663 
   5 Conservation_Consensus_Fa  Num   0%  17%  56%   256 / 27%    92 / 10%   155 
   6 Conservation_Consensus_Gr  Num   0%   0%  72%   264 / 28%   197 / 21%   326 
   7 Blosum62                   Num   0% 100%   0%     0 /  0%     1 /  0%     8 
   8 Modification               Nom 100%   0%   0%     0 /  0%     0 /  0%     2 
   9 Is_Pk_Domain               Nom 100%   0%   0%     0 /  0%     0 /  0%     1 
  10 Binding_Site               Nom 100%   0%   0%     0 /  0%     0 /  0%     1 
  11 Side_Chain_Polarity_MT     Nom 100%   0%   0%     0 /  0%     0 /  0%     2 
  12 Avg_Mass_MT                Num   0%   0% 100%     0 /  0%     0 /  0%    19 
  13 Side_Chain_Polarity_WT     Nom 100%   0%   0%     0 /  0%     0 /  0%     2 
  14 Van_der_Waals_Volume_WT    Num   0% 100%   0%     0 /  0%     0 /  0%    17 
  15 Protein_Family             Nom 100%   0%   0%     0 /  0%    16 /  2%    82 
  16 Protein_Group              Nom 100%   0%   0%     0 /  0%     0 /  0%     9 
  17 Sub_domain                 Nom 100%   0%   0%     0 /  0%     0 /  0%    19 
  18 Disease                    Nom 100%   0%   0%     0 /  0%     0 /  0%     2 

========== Cross Validation Result ==========
 inst#     actual  predicted error distribution
     1      1:yes      1:yes       *0.653,0.347 
     2      1:yes      1:yes       *0.989,0.011 
     3      1:yes      1:yes       *0.844,0.156 
     4      1:yes      1:yes       *0.974,0.026 
     5      1:yes       2:no   +   0.333,*0.667 
     6      1:yes      1:yes       *0.75,0.25 
     7      1:yes      1:yes       *0.667,0.333 
     8      1:yes      1:yes       *0.991,0.009 
     9      1:yes       2:no   +   0.321,*0.679 
    10      1:yes      1:yes       *0.991,0.009 
    11      1:yes      1:yes       *0.97,0.03 
    12      1:yes      1:yes       *0.976,0.024 
    13      1:yes      1:yes       *0.991,0.009 
    14      1:yes      1:yes       *0.667,0.333 
    15      1:yes      1:yes       *0.5,0.5 
    16      1:yes      1:yes       *0.989,0.011 
    17      1:yes      1:yes       *0.976,0.024 
    18      1:yes       2:no   +   0.321,*0.679 
    19      1:yes      1:yes       *0.955,0.045 
    20      1:yes      1:yes       *0.75,0.25 
    21      1:yes      1:yes       *0.989,0.011 
    22      1:yes      1:yes       *0.989,0.011 
    23      1:yes      1:yes       *0.778,0.222 
    24      1:yes      1:yes       *0.844,0.156 
    25      1:yes      1:yes       *0.991,0.009 
    26      1:yes      1:yes       *0.974,0.026 
    27      1:yes      1:yes       *0.5,0.5 
    28      1:yes      1:yes       *0.976,0.024 
    29      1:yes      1:yes       *0.991,0.009 
    30      1:yes      1:yes       *0.991,0.009 
    31      1:yes      1:yes       *0.989,0.011 
    32      1:yes      1:yes       *0.989,0.011 
    33      1:yes      1:yes       *0.989,0.011 
    34      1:yes       2:no   +   0.179,*0.821 
    35      1:yes      1:yes       *0.6,0.4 
    36      1:yes      1:yes       *0.976,0.024 
    37      1:yes      1:yes       *0.667,0.333 
    38      1:yes      1:yes       *0.653,0.347 
    39      1:yes      1:yes       *0.991,0.009 
    40      1:yes      1:yes       *0.976,0.024 
    41      1:yes      1:yes       *0.976,0.024 
    42      1:yes      1:yes       *0.588,0.412 
    43      1:yes      1:yes       *0.5,0.5 
    44      1:yes      1:yes       *0.955,0.045 
    45      1:yes      1:yes       *0.75,0.25 
    46      1:yes      1:yes       *0.844,0.156 
    47      1:yes      1:yes       *0.991,0.009 
    48      1:yes      1:yes       *0.991,0.009 
    49      1:yes      1:yes       *0.976,0.024 
    50      1:yes      1:yes       *0.739,0.261 
    51      1:yes      1:yes       *0.991,0.009 
    52      1:yes      1:yes       *0.844,0.156 
    53      1:yes      1:yes       *0.75,0.25 
    54      1:yes      1:yes       *0.844,0.156 
    55      1:yes      1:yes       *0.588,0.412 
    56      1:yes      1:yes       *0.991,0.009 
    57      1:yes      1:yes       *0.97,0.03 
    58      1:yes      1:yes       *0.991,0.009 
    59      1:yes      1:yes       *0.989,0.011 
    60      1:yes      1:yes       *0.991,0.009 
    61      1:yes      1:yes       *0.991,0.009 
    62      1:yes      1:yes       *0.667,0.333 
    63      1:yes      1:yes       *0.882,0.118 
    64       2:no       2:no       0.133,*0.867 
    65       2:no       2:no       0.333,*0.667 
    66       2:no       2:no       0.103,*0.897 
    67       2:no       2:no       0.125,*0.875 
    68       2:no       2:no       0.053,*0.947 
    69       2:no       2:no       0.033,*0.967 
    70       2:no       2:no       0.037,*0.963 
    71       2:no       2:no       0.321,*0.679 
    72       2:no       2:no       0.321,*0.679 
    73       2:no       2:no       0.053,*0.947 
    74       2:no       2:no       0.429,*0.571 
    75       2:no      1:yes   +   *0.739,0.261 
    76       2:no       2:no       0.2,*0.8 
    77       2:no       2:no       0.037,*0.963 
    78       2:no       2:no       0.037,*0.963 
    79       2:no      1:yes   +   *0.5,0.5 
    80       2:no       2:no       0.103,*0.897 
    81       2:no       2:no       0.179,*0.821 
    82       2:no       2:no       0.455,*0.545 
    83       2:no       2:no       0.053,*0.947 
    84       2:no       2:no       0.103,*0.897 
    85       2:no       2:no       0.033,*0.967 
    86       2:no       2:no       0.321,*0.679 
    87       2:no      1:yes   +   *0.5,0.5 
    88       2:no       2:no       0.214,*0.786 
    89       2:no       2:no       0.033,*0.967 
    90       2:no       2:no       0.053,*0.947 
    91       2:no       2:no       0.321,*0.679 
    92       2:no       2:no       0.214,*0.786 
    93       2:no       2:no       0.214,*0.786 
    94       2:no       2:no       0.103,*0.897 
    95       2:no       2:no       0.033,*0.967 
    96       2:no       2:no       0.25,*0.75 
     1      1:yes      1:yes       *0.975,0.025 
     2      1:yes      1:yes       *0.989,0.011 
     3      1:yes      1:yes       *0.714,0.286 
     4      1:yes      1:yes       *0.992,0.008 
     5      1:yes      1:yes       *0.952,0.048 
     6      1:yes      1:yes       *0.992,0.008 
     7      1:yes       2:no   +   0.417,*0.583 
     8      1:yes      1:yes       *0.667,0.333 
     9      1:yes      1:yes       *0.989,0.011 
    10      1:yes       2:no   +   0.2,*0.8 
    11      1:yes      1:yes       *0.938,0.063 
    12      1:yes      1:yes       *0.975,0.025 
    13      1:yes      1:yes       *0.975,0.025 
    14      1:yes      1:yes       *0.968,0.032 
    15      1:yes      1:yes       *0.968,0.032 
    16      1:yes      1:yes       *0.556,0.444 
    17      1:yes      1:yes       *0.968,0.032 
    18      1:yes      1:yes       *0.571,0.429 
    19      1:yes      1:yes       *0.974,0.026 
    20      1:yes      1:yes       *0.714,0.286 
    21      1:yes      1:yes       *0.992,0.008 
    22      1:yes      1:yes       *0.992,0.008 
    23      1:yes      1:yes       *0.667,0.333 
    24      1:yes      1:yes       *0.974,0.026 
    25      1:yes      1:yes       *0.667,0.333 
    26      1:yes      1:yes       *0.952,0.048 
    27      1:yes       2:no   +   0.417,*0.583 
    28      1:yes      1:yes       *0.556,0.444 
    29      1:yes       2:no   +   0.2,*0.8 
    30      1:yes      1:yes       *0.872,0.128 
    31      1:yes       2:no   +   0.25,*0.75 
    32      1:yes      1:yes       *0.667,0.333 
    33      1:yes       2:no   +   0.065,*0.935 
    34      1:yes      1:yes       *0.989,0.011 
    35      1:yes      1:yes       *0.975,0.025 
    36      1:yes      1:yes       *0.75,0.25 
    37      1:yes      1:yes       *0.952,0.048 
    38      1:yes      1:yes       *0.989,0.011 
    39      1:yes      1:yes       *0.714,0.286 
    40      1:yes      1:yes       *0.75,0.25 
    41      1:yes      1:yes       *0.75,0.25 
    42      1:yes      1:yes       *0.992,0.008 
    43      1:yes      1:yes       *0.992,0.008 
    44      1:yes      1:yes       *0.989,0.011 
    45      1:yes      1:yes       *0.992,0.008 
    46      1:yes      1:yes       *0.872,0.128 
    47      1:yes      1:yes       *0.992,0.008 
    48      1:yes       2:no   +   0.417,*0.583 
    49      1:yes      1:yes       *0.667,0.333 
    50      1:yes      1:yes       *0.975,0.025 
    51      1:yes      1:yes       *0.992,0.008 
    52      1:yes      1:yes       *0.975,0.025 
    53      1:yes      1:yes       *0.975,0.025 
    54      1:yes      1:yes       *0.975,0.025 
    55      1:yes      1:yes       *0.75,0.25 
    56      1:yes       2:no   +   0.29,*0.71 
    57      1:yes      1:yes       *0.75,0.25 
    58      1:yes      1:yes       *0.968,0.032 
    59      1:yes      1:yes       *0.975,0.025 
    60      1:yes      1:yes       *0.992,0.008 
    61      1:yes      1:yes       *0.989,0.011 
    62      1:yes      1:yes       *0.989,0.011 
    63      1:yes      1:yes       *0.667,0.333 
    64       2:no       2:no       0.29,*0.71 
    65       2:no       2:no       0.038,*0.962 
    66       2:no       2:no       0.05,*0.95 
    67       2:no       2:no       0.25,*0.75 
    68       2:no       2:no       0.05,*0.95 
    69       2:no      1:yes   +   *0.667,0.333 
    70       2:no       2:no       0.2,*0.8 
    71       2:no       2:no       0.455,*0.545 
    72       2:no       2:no       0.4,*0.6 
    73       2:no       2:no       0.333,*0.667 
    74       2:no       2:no       0.038,*0.962 
    75       2:no       2:no       0.2,*0.8 
    76       2:no       2:no       0.032,*0.968 
    77       2:no      1:yes   +   *0.872,0.128 
    78       2:no       2:no       0.038,*0.962 
    79       2:no      1:yes   +   *0.714,0.286 
    80       2:no       2:no       0.2,*0.8 
    81       2:no       2:no       0.25,*0.75 
    82       2:no      1:yes   +   *0.5,0.5 
    83       2:no      1:yes   +   *0.5,0.5 
    84       2:no       2:no       0.143,*0.857 
    85       2:no      1:yes   +   *0.938,0.063 
    86       2:no       2:no       0.2,*0.8 
    87       2:no       2:no       0.2,*0.8 
    88       2:no       2:no       0.29,*0.71 
    89       2:no       2:no       0.065,*0.935 
    90       2:no       2:no       0.067,*0.933 
    91       2:no      1:yes   +   *0.5,0.5 
    92       2:no       2:no       0.4,*0.6 
    93       2:no       2:no       0.032,*0.968 
    94       2:no       2:no       0.038,*0.962 
    95       2:no       2:no       0.032,*0.968 
    96       2:no      1:yes   +   *0.5,0.5 
     1      1:yes      1:yes       *0.923,0.077 
     2      1:yes      1:yes       *0.971,0.029 
     3      1:yes      1:yes       *0.808,0.192 
     4      1:yes      1:yes       *0.986,0.014 
     5      1:yes      1:yes       *0.986,0.014 
     6      1:yes      1:yes       *0.714,0.286 
     7      1:yes      1:yes       *0.653,0.347 
     8      1:yes      1:yes       *0.653,0.347 
     9      1:yes      1:yes       *0.986,0.014 
    10      1:yes      1:yes       *0.978,0.022 
    11      1:yes      1:yes       *0.986,0.014 
    12      1:yes      1:yes       *0.824,0.176 
    13      1:yes      1:yes       *0.962,0.038 
    14      1:yes      1:yes       *0.933,0.067 
    15      1:yes      1:yes       *0.986,0.014 
    16      1:yes       2:no   +   0.333,*0.667 
    17      1:yes      1:yes       *0.986,0.014 
    18      1:yes      1:yes       *0.978,0.022 
    19      1:yes      1:yes       *0.958,0.042 
    20      1:yes      1:yes       *0.986,0.014 
    21      1:yes      1:yes       *0.653,0.347 
    22      1:yes      1:yes       *0.986,0.014 
    23      1:yes      1:yes       *0.653,0.347 
    24      1:yes      1:yes       *0.978,0.022 
    25      1:yes      1:yes       *0.955,0.045 
    26      1:yes      1:yes       *0.986,0.014 
    27      1:yes      1:yes       *0.778,0.222 
    28      1:yes      1:yes       *0.75,0.25 
    29      1:yes      1:yes       *0.986,0.014 
    30      1:yes      1:yes       *0.667,0.333 
    31      1:yes      1:yes       *0.846,0.154 
    32      1:yes      1:yes       *0.556,0.444 
    33      1:yes      1:yes       *0.986,0.014 
    34      1:yes      1:yes       *0.971,0.029 
    35      1:yes      1:yes       *0.808,0.192 
    36      1:yes      1:yes       *0.971,0.029 
    37      1:yes      1:yes       *0.962,0.038 
    38      1:yes      1:yes       *0.824,0.176 
    39      1:yes      1:yes       *0.962,0.038 
    40      1:yes      1:yes       *0.923,0.077 
    41      1:yes      1:yes       *0.653,0.347 
    42      1:yes      1:yes       *0.986,0.014 
    43      1:yes      1:yes       *0.9,0.1 
    44      1:yes      1:yes       *0.571,0.429 
    45      1:yes      1:yes       *0.808,0.192 
    46      1:yes      1:yes       *0.958,0.042 
    47      1:yes      1:yes       *0.958,0.042 
    48      1:yes      1:yes       *0.857,0.143 
    49      1:yes      1:yes       *0.971,0.029 
    50      1:yes      1:yes       *0.962,0.038 
    51      1:yes      1:yes       *0.808,0.192 
    52      1:yes      1:yes       *0.958,0.042 
    53      1:yes      1:yes       *0.5,0.5 
    54      1:yes      1:yes       *0.978,0.022 
    55      1:yes      1:yes       *0.986,0.014 
    56      1:yes      1:yes       *0.958,0.042 
    57      1:yes      1:yes       *0.909,0.091 
    58      1:yes      1:yes       *0.986,0.014 
    59      1:yes      1:yes       *0.986,0.014 
    60      1:yes      1:yes       *0.955,0.045 
    61      1:yes      1:yes       *0.978,0.022 
    62      1:yes      1:yes       *0.909,0.091 
    63      1:yes      1:yes       *0.808,0.192 
    64       2:no       2:no       0.182,*0.818 
    65       2:no      1:yes   +   *0.556,0.444 
    66       2:no      1:yes   +   *0.653,0.347 
    67       2:no      1:yes   +   *0.653,0.347 
    68       2:no      1:yes   +   *0.653,0.347 
    69       2:no       2:no       0.182,*0.818 
    70       2:no       2:no       0.182,*0.818 
    71       2:no       2:no       0.033,*0.967 
    72       2:no       2:no       0.037,*0.963 
    73       2:no       2:no       0.033,*0.967 
    74       2:no       2:no       0.1,*0.9 
    75       2:no       2:no       0.154,*0.846 
    76       2:no      1:yes   +   *0.5,0.5 
    77       2:no      1:yes   +   *0.5,0.5 
    78       2:no       2:no       0.154,*0.846 
    79       2:no      1:yes   +   *0.833,0.167 
    80       2:no       2:no       0.154,*0.846 
    81       2:no       2:no       0.037,*0.963 
    82       2:no      1:yes   +   *0.6,0.4 
    83       2:no       2:no       0.071,*0.929 
    84       2:no       2:no       0.154,*0.846 
    85       2:no       2:no       0.033,*0.967 
    86       2:no       2:no       0.1,*0.9 
    87       2:no      1:yes   +   *0.5,0.5 
    88       2:no       2:no       0.1,*0.9 
    89       2:no       2:no       0.071,*0.929 
    90       2:no       2:no       0.071,*0.929 
    91       2:no       2:no       0.071,*0.929 
    92       2:no       2:no       0.037,*0.963 
    93       2:no       2:no       0.063,*0.938 
    94       2:no       2:no       0.071,*0.929 
    95       2:no       2:no       0.154,*0.846 
    96       2:no       2:no       0.033,*0.967 
     1      1:yes      1:yes       *0.962,0.038 
     2      1:yes      1:yes       *0.653,0.347 
     3      1:yes      1:yes       *0.979,0.021 
     4      1:yes      1:yes       *0.917,0.083 
     5      1:yes      1:yes       *0.979,0.021 
     6      1:yes      1:yes       *0.929,0.071 
     7      1:yes      1:yes       *0.6,0.4 
     8      1:yes      1:yes       *0.653,0.347 
     9      1:yes      1:yes       *0.963,0.037 
    10      1:yes      1:yes       *0.846,0.154 
    11      1:yes      1:yes       *0.828,0.172 
    12      1:yes      1:yes       *0.9,0.1 
    13      1:yes      1:yes       *0.955,0.045 
    14      1:yes      1:yes       *0.962,0.038 
    15      1:yes      1:yes       *0.987,0.013 
    16      1:yes      1:yes       *0.979,0.021 
    17      1:yes      1:yes       *0.6,0.4 
    18      1:yes      1:yes       *0.9,0.1 
    19      1:yes      1:yes       *0.653,0.347 
    20      1:yes      1:yes       *0.929,0.071 
    21      1:yes       2:no   +   0.333,*0.667 
    22      1:yes      1:yes       *0.963,0.037 
    23      1:yes      1:yes       *0.5,0.5 
    24      1:yes      1:yes       *0.987,0.013 
    25      1:yes      1:yes       *0.987,0.013 
    26      1:yes      1:yes       *0.969,0.031 
    27      1:yes      1:yes       *0.969,0.031 
    28      1:yes      1:yes       *0.5,0.5 
    29      1:yes      1:yes       *0.969,0.031 
    30      1:yes      1:yes       *0.917,0.083 
    31      1:yes      1:yes       *0.962,0.038 
    32      1:yes      1:yes       *0.833,0.167 
    33      1:yes      1:yes       *0.75,0.25 
    34      1:yes      1:yes       *0.923,0.077 
    35      1:yes      1:yes       *0.571,0.429 
    36      1:yes      1:yes       *0.987,0.013 
    37      1:yes       2:no   +   0.25,*0.75 
    38      1:yes       2:no   +   0.077,*0.923 
    39      1:yes      1:yes       *0.969,0.031 
    40      1:yes      1:yes       *0.833,0.167 
    41      1:yes      1:yes       *0.987,0.013 
    42      1:yes      1:yes       *0.828,0.172 
    43      1:yes       2:no   +   0.333,*0.667 
    44      1:yes      1:yes       *0.969,0.031 
    45      1:yes      1:yes       *0.955,0.045 
    46      1:yes      1:yes       *0.5,0.5 
    47      1:yes      1:yes       *0.571,0.429 
    48      1:yes      1:yes       *0.987,0.013 
    49      1:yes      1:yes       *0.75,0.25 
    50      1:yes      1:yes       *0.833,0.167 
    51      1:yes       2:no   +   0.333,*0.667 
    52      1:yes      1:yes       *0.5,0.5 
    53      1:yes      1:yes       *0.969,0.031 
    54      1:yes      1:yes       *0.987,0.013 
    55      1:yes      1:yes       *0.963,0.037 
    56      1:yes      1:yes       *0.833,0.167 
    57      1:yes      1:yes       *0.5,0.5 
    58      1:yes      1:yes       *0.923,0.077 
    59      1:yes      1:yes       *0.969,0.031 
    60      1:yes      1:yes       *0.979,0.021 
    61      1:yes      1:yes       *0.987,0.013 
    62      1:yes      1:yes       *0.5,0.5 
    63      1:yes      1:yes       *0.969,0.031 
    64       2:no       2:no       0.036,*0.964 
    65       2:no       2:no       0.04,*0.96 
    66       2:no      1:yes   +   *0.653,0.347 
    67       2:no      1:yes   +   *0.5,0.5 
    68       2:no       2:no       0.036,*0.964 
    69       2:no       2:no       0.167,*0.833 
    70       2:no      1:yes   +   *0.5,0.5 
    71       2:no       2:no       0.04,*0.96 
    72       2:no       2:no       0.273,*0.727 
    73       2:no       2:no       0.067,*0.933 
    74       2:no       2:no       0.04,*0.96 
    75       2:no      1:yes   +   *0.5,0.5 
    76       2:no       2:no       0.067,*0.933 
    77       2:no       2:no       0.333,*0.667 
    78       2:no       2:no       0.143,*0.857 
    79       2:no       2:no       0.036,*0.964 
    80       2:no      1:yes   +   *0.653,0.347 
    81       2:no       2:no       0.067,*0.933 
    82       2:no       2:no       0.143,*0.857 
    83       2:no       2:no       0.036,*0.964 
    84       2:no       2:no       0.036,*0.964 
    85       2:no       2:no       0.077,*0.923 
    86       2:no       2:no       0.063,*0.938 
    87       2:no       2:no       0.04,*0.96 
    88       2:no       2:no       0.036,*0.964 
    89       2:no      1:yes   +   *0.5,0.5 
    90       2:no      1:yes   +   *0.5,0.5 
    91       2:no       2:no       0.154,*0.846 
    92       2:no       2:no       0.1,*0.9 
    93       2:no       2:no       0.04,*0.96 
    94       2:no      1:yes   +   *0.653,0.347 
    95       2:no      1:yes   +   *0.5,0.5 
    96       2:no       2:no       0.077,*0.923 
     1      1:yes      1:yes       *0.875,0.125 
     2      1:yes      1:yes       *0.844,0.156 
     3      1:yes      1:yes       *0.952,0.048 
     4      1:yes      1:yes       *0.844,0.156 
     5      1:yes      1:yes       *0.988,0.012 
     6      1:yes      1:yes       *0.778,0.222 
     7      1:yes      1:yes       *0.952,0.048 
     8      1:yes      1:yes       *0.75,0.25 
     9      1:yes      1:yes       *0.988,0.012 
    10      1:yes      1:yes       *0.988,0.012 
    11      1:yes      1:yes       *0.75,0.25 
    12      1:yes      1:yes       *0.988,0.012 
    13      1:yes      1:yes       *0.988,0.012 
    14      1:yes      1:yes       *0.988,0.012 
    15      1:yes       2:no   +   0.276,*0.724 
    16      1:yes      1:yes       *0.97,0.03 
    17      1:yes      1:yes       *0.974,0.026 
    18      1:yes      1:yes       *0.988,0.012 
    19      1:yes      1:yes       *0.667,0.333 
    20      1:yes      1:yes       *0.75,0.25 
    21      1:yes      1:yes       *0.844,0.156 
    22      1:yes      1:yes       *0.988,0.012 
    23      1:yes      1:yes       *0.688,0.313 
    24      1:yes       2:no   +   0.028,*0.972 
    25      1:yes      1:yes       *0.667,0.333 
    26      1:yes      1:yes       *0.988,0.012 
    27      1:yes      1:yes       *0.818,0.182 
    28      1:yes      1:yes       *0.818,0.182 
    29      1:yes      1:yes       *0.988,0.012 
    30      1:yes      1:yes       *0.988,0.012 
    31      1:yes      1:yes       *0.818,0.182 
    32      1:yes       2:no   +   0.276,*0.724 
    33      1:yes      1:yes       *0.688,0.313 
    34      1:yes      1:yes       *0.992,0.008 
    35      1:yes      1:yes       *0.739,0.261 
    36      1:yes       2:no   +   0.333,*0.667 
    37      1:yes      1:yes       *0.988,0.012 
    38      1:yes      1:yes       *0.992,0.008 
    39      1:yes      1:yes       *0.844,0.156 
    40      1:yes      1:yes       *0.988,0.012 
    41      1:yes      1:yes       *0.988,0.012 
    42      1:yes      1:yes       *0.992,0.008 
    43      1:yes      1:yes       *0.75,0.25 
    44      1:yes      1:yes       *0.992,0.008 
    45      1:yes      1:yes       *0.988,0.012 
    46      1:yes       2:no   +   0.333,*0.667 
    47      1:yes      1:yes       *0.992,0.008 
    48      1:yes      1:yes       *0.988,0.012 
    49      1:yes      1:yes       *0.979,0.021 
    50      1:yes      1:yes       *0.952,0.048 
    51      1:yes      1:yes       *0.875,0.125 
    52      1:yes       2:no   +   0.276,*0.724 
    53      1:yes      1:yes       *0.988,0.012 
    54      1:yes      1:yes       *0.75,0.25 
    55      1:yes      1:yes       *0.844,0.156 
    56      1:yes      1:yes       *0.974,0.026 
    57      1:yes      1:yes       *0.979,0.021 
    58      1:yes      1:yes       *0.988,0.012 
    59      1:yes      1:yes       *0.992,0.008 
    60      1:yes      1:yes       *0.97,0.03 
    61      1:yes      1:yes       *0.739,0.261 
    62      1:yes      1:yes       *0.992,0.008 
    63      1:yes      1:yes       *0.992,0.008 
    64       2:no      1:yes   +   *0.5,0.5 
    65       2:no       2:no       0.259,*0.741 
    66       2:no       2:no       0.028,*0.972 
    67       2:no      1:yes   +   *0.75,0.25 
    68       2:no       2:no       0.028,*0.972 
    69       2:no      1:yes   +   *0.571,0.429 
    70       2:no       2:no       0.143,*0.857 
    71       2:no       2:no       0.038,*0.962 
    72       2:no       2:no       0.097,*0.903 
    73       2:no       2:no       0.038,*0.962 
    74       2:no      1:yes   +   *0.5,0.5 
    75       2:no       2:no       0.276,*0.724 
    76       2:no       2:no       0.028,*0.972 
    77       2:no       2:no       0.333,*0.667 
    78       2:no       2:no       0.031,*0.969 
    79       2:no      1:yes   +   *0.653,0.347 
    80       2:no       2:no       0.028,*0.972 
    81       2:no      1:yes   +   *0.667,0.333 
    82       2:no       2:no       0.031,*0.969 
    83       2:no      1:yes   +   *0.5,0.5 
    84       2:no      1:yes   +   *0.714,0.286 
    85       2:no       2:no       0.259,*0.741 
    86       2:no       2:no       0.259,*0.741 
    87       2:no       2:no       0.143,*0.857 
    88       2:no       2:no       0.143,*0.857 
    89       2:no       2:no       0.333,*0.667 
    90       2:no      1:yes   +   *0.688,0.313 
    91       2:no       2:no       0.038,*0.962 
    92       2:no       2:no       0.097,*0.903 
    93       2:no      1:yes   +   *0.75,0.25 
    94       2:no       2:no       0.276,*0.724 
    95       2:no       2:no       0.028,*0.972 
    96       2:no       2:no       0.038,*0.962 
     1      1:yes      1:yes       *0.5,0.5 
     2      1:yes      1:yes       *0.978,0.022 
     3      1:yes      1:yes       *0.991,0.009 
     4      1:yes      1:yes       *0.991,0.009 
     5      1:yes      1:yes       *0.991,0.009 
     6      1:yes      1:yes       *0.955,0.045 
     7      1:yes      1:yes       *0.968,0.032 
     8      1:yes      1:yes       *0.625,0.375 
     9      1:yes      1:yes       *0.667,0.333 
    10      1:yes       2:no   +   0.125,*0.875 
    11      1:yes      1:yes       *0.991,0.009 
    12      1:yes      1:yes       *0.991,0.009 
    13      1:yes      1:yes       *0.872,0.128 
    14      1:yes      1:yes       *0.6,0.4 
    15      1:yes      1:yes       *0.783,0.217 
    16      1:yes      1:yes       *0.5,0.5 
    17      1:yes      1:yes       *0.955,0.045 
    18      1:yes      1:yes       *0.991,0.009 
    19      1:yes      1:yes       *0.972,0.028 
    20      1:yes      1:yes       *0.991,0.009 
    21      1:yes      1:yes       *0.991,0.009 
    22      1:yes      1:yes       *0.5,0.5 
    23      1:yes      1:yes       *0.968,0.032 
    24      1:yes      1:yes       *0.991,0.009 
    25      1:yes      1:yes       *0.625,0.375 
    26      1:yes      1:yes       *0.991,0.009 
    27      1:yes       2:no   +   0.313,*0.688 
    28      1:yes      1:yes       *0.989,0.011 
    29      1:yes      1:yes       *0.654,0.346 
    30      1:yes      1:yes       *0.769,0.231 
    31      1:yes      1:yes       *0.972,0.028 
    32      1:yes      1:yes       *0.872,0.128 
    33      1:yes      1:yes       *0.989,0.011 
    34      1:yes      1:yes       *0.6,0.4 
    35      1:yes      1:yes       *0.989,0.011 
    36      1:yes      1:yes       *0.872,0.128 
    37      1:yes      1:yes       *0.778,0.222 
    38      1:yes      1:yes       *0.989,0.011 
    39      1:yes      1:yes       *0.5,0.5 
    40      1:yes      1:yes       *0.989,0.011 
    41      1:yes      1:yes       *0.991,0.009 
    42      1:yes      1:yes       *0.989,0.011 
    43      1:yes      1:yes       *0.978,0.022 
    44      1:yes      1:yes       *0.968,0.032 
    45      1:yes       2:no   +   0.333,*0.667 
    46      1:yes      1:yes       *0.989,0.011 
    47      1:yes      1:yes       *0.75,0.25 
    48      1:yes      1:yes       *0.5,0.5 
    49      1:yes      1:yes       *0.968,0.032 
    50      1:yes      1:yes       *0.5,0.5 
    51      1:yes      1:yes       *0.667,0.333 
    52      1:yes      1:yes       *0.972,0.028 
    53      1:yes      1:yes       *0.991,0.009 
    54      1:yes      1:yes       *0.978,0.022 
    55      1:yes      1:yes       *0.667,0.333 
    56      1:yes      1:yes       *0.972,0.028 
    57      1:yes      1:yes       *0.5,0.5 
    58      1:yes      1:yes       *0.991,0.009 
    59      1:yes      1:yes       *0.6,0.4 
    60      1:yes      1:yes       *0.972,0.028 
    61      1:yes      1:yes       *0.991,0.009 
    62      1:yes      1:yes       *0.5,0.5 
    63       2:no       2:no       0.292,*0.708 
    64       2:no       2:no       0.143,*0.857 
    65       2:no      1:yes   +   *0.654,0.346 
    66       2:no       2:no       0.03,*0.97 
    67       2:no      1:yes   +   *0.6,0.4 
    68       2:no       2:no       0.292,*0.708 
    69       2:no       2:no       0.2,*0.8 
    70       2:no       2:no       0.056,*0.944 
    71       2:no       2:no       0.056,*0.944 
    72       2:no       2:no       0.037,*0.963 
    73       2:no       2:no       0.056,*0.944 
    74       2:no       2:no       0.292,*0.708 
    75       2:no       2:no       0.2,*0.8 
    76       2:no       2:no       0.143,*0.857 
    77       2:no       2:no       0.037,*0.963 
    78       2:no       2:no       0.313,*0.688 
    79       2:no      1:yes   +   *0.538,0.462 
    80       2:no       2:no       0.292,*0.708 
    81       2:no       2:no       0.2,*0.8 
    82       2:no       2:no       0.103,*0.897 
    83       2:no      1:yes   +   *0.875,0.125 
    84       2:no       2:no       0.103,*0.897 
    85       2:no       2:no       0.056,*0.944 
    86       2:no      1:yes   +   *0.667,0.333 
    87       2:no       2:no       0.103,*0.897 
    88       2:no       2:no       0.056,*0.944 
    89       2:no      1:yes   +   *0.783,0.217 
    90       2:no      1:yes   +   *0.538,0.462 
    91       2:no      1:yes   +   *0.654,0.346 
    92       2:no      1:yes   +   *0.5,0.5 
    93       2:no      1:yes   +   *0.5,0.5 
    94       2:no       2:no       0.143,*0.857 
    95       2:no       2:no       0.037,*0.963 
    96       2:no       2:no       0.056,*0.944 
     1      1:yes      1:yes       *0.889,0.111 
     2      1:yes      1:yes       *0.667,0.333 
     3      1:yes      1:yes       *0.982,0.018 
     4      1:yes      1:yes       *0.893,0.107 
     5      1:yes      1:yes       *0.985,0.015 
     6      1:yes      1:yes       *0.714,0.286 
     7      1:yes      1:yes       *0.5,0.5 
     8      1:yes       2:no   +   0.2,*0.8 
     9      1:yes      1:yes       *0.654,0.346 
    10      1:yes      1:yes       *0.714,0.286 
    11      1:yes      1:yes       *0.714,0.286 
    12      1:yes      1:yes       *0.5,0.5 
    13      1:yes      1:yes       *0.5,0.5 
    14      1:yes      1:yes       *0.983,0.017 
    15      1:yes      1:yes       *0.714,0.286 
    16      1:yes      1:yes       *0.962,0.038 
    17      1:yes      1:yes       *0.889,0.111 
    18      1:yes      1:yes       *0.941,0.059 
    19      1:yes      1:yes       *0.714,0.286 
    20      1:yes      1:yes       *0.941,0.059 
    21      1:yes      1:yes       *0.667,0.333 
    22      1:yes      1:yes       *0.941,0.059 
    23      1:yes      1:yes       *0.982,0.018 
    24      1:yes      1:yes       *0.654,0.346 
    25      1:yes      1:yes       *0.5,0.5 
    26      1:yes      1:yes       *0.947,0.053 
    27      1:yes      1:yes       *0.957,0.043 
    28      1:yes      1:yes       *0.971,0.029 
    29      1:yes      1:yes       *0.983,0.017 
    30      1:yes      1:yes       *0.957,0.043 
    31      1:yes      1:yes       *0.971,0.029 
    32      1:yes      1:yes       *0.983,0.017 
    33      1:yes      1:yes       *0.947,0.053 
    34      1:yes      1:yes       *0.957,0.043 
    35      1:yes      1:yes       *0.971,0.029 
    36      1:yes      1:yes       *0.5,0.5 
    37      1:yes      1:yes       *0.957,0.043 
    38      1:yes      1:yes       *0.982,0.018 
    39      1:yes      1:yes       *0.941,0.059 
    40      1:yes      1:yes       *0.917,0.083 
    41      1:yes      1:yes       *0.889,0.111 
    42      1:yes      1:yes       *0.889,0.111 
    43      1:yes      1:yes       *0.917,0.083 
    44      1:yes      1:yes       *0.654,0.346 
    45      1:yes      1:yes       *0.985,0.015 
    46      1:yes      1:yes       *0.75,0.25 
    47      1:yes      1:yes       *0.889,0.111 
    48      1:yes      1:yes       *0.714,0.286 
    49      1:yes      1:yes       *0.667,0.333 
    50      1:yes      1:yes       *0.962,0.038 
    51      1:yes      1:yes       *0.889,0.111 
    52      1:yes      1:yes       *0.947,0.053 
    53      1:yes      1:yes       *0.714,0.286 
    54      1:yes      1:yes       *0.917,0.083 
    55      1:yes      1:yes       *0.654,0.346 
    56      1:yes      1:yes       *0.985,0.015 
    57      1:yes      1:yes       *0.654,0.346 
    58      1:yes      1:yes       *0.982,0.018 
    59      1:yes      1:yes       *0.8,0.2 
    60      1:yes      1:yes       *0.957,0.043 
    61      1:yes      1:yes       *0.714,0.286 
    62      1:yes      1:yes       *0.893,0.107 
    63       2:no      1:yes   +   *0.5,0.5 
    64       2:no      1:yes   +   *0.654,0.346 
    65       2:no       2:no       0.063,*0.938 
    66       2:no       2:no       0.167,*0.833 
    67       2:no       2:no       0.069,*0.931 
    68       2:no      1:yes   +   *0.8,0.2 
    69       2:no      1:yes   +   *0.5,0.5 
    70       2:no      1:yes   +   *0.75,0.25 
    71       2:no       2:no       0.05,*0.95 
    72       2:no       2:no       0.238,*0.762 
    73       2:no       2:no       0.083,*0.917 
    74       2:no       2:no       0.2,*0.8 
    75       2:no       2:no       0.069,*0.931 
    76       2:no      1:yes   +   *0.654,0.346 
    77       2:no      1:yes   +   *0.893,0.107 
    78       2:no      1:yes   +   *0.654,0.346 
    79       2:no       2:no       0.2,*0.8 
    80       2:no       2:no       0.1,*0.9 
    81       2:no       2:no       0.05,*0.95 
    82       2:no      1:yes   +   *0.654,0.346 
    83       2:no      1:yes   +   *0.833,0.167 
    84       2:no       2:no       0.273,*0.727 
    85       2:no      1:yes   +   *0.667,0.333 
    86       2:no      1:yes   +   *0.667,0.333 
    87       2:no       2:no       0.063,*0.938 
    88       2:no       2:no       0.2,*0.8 
    89       2:no       2:no       0.05,*0.95 
    90       2:no      1:yes   +   *0.667,0.333 
    91       2:no       2:no       0.05,*0.95 
    92       2:no       2:no       0.286,*0.714 
    93       2:no      1:yes   +   *0.654,0.346 
    94       2:no       2:no       0.2,*0.8 
    95       2:no       2:no       0.069,*0.931 
     1      1:yes      1:yes       *0.988,0.012 
     2      1:yes      1:yes       *0.968,0.032 
     3      1:yes      1:yes       *0.826,0.174 
     4      1:yes      1:yes       *0.988,0.012 
     5      1:yes      1:yes       *0.714,0.286 
     6      1:yes      1:yes       *0.5,0.5 
     7      1:yes      1:yes       *0.963,0.037 
     8      1:yes      1:yes       *0.846,0.154 
     9      1:yes      1:yes       *0.5,0.5 
    10      1:yes      1:yes       *0.968,0.032 
    11      1:yes       2:no   +   0.333,*0.667 
    12      1:yes      1:yes       *0.929,0.071 
    13      1:yes      1:yes       *0.667,0.333 
    14      1:yes      1:yes       *0.963,0.037 
    15      1:yes      1:yes       *0.979,0.021 
    16      1:yes       2:no   +   0.333,*0.667 
    17      1:yes      1:yes       *0.968,0.032 
    18      1:yes      1:yes       *0.963,0.037 
    19      1:yes      1:yes       *0.929,0.071 
    20      1:yes      1:yes       *0.963,0.037 
    21      1:yes      1:yes       *0.979,0.021 
    22      1:yes      1:yes       *0.962,0.038 
    23      1:yes      1:yes       *0.654,0.346 
    24      1:yes      1:yes       *0.8,0.2 
    25      1:yes      1:yes       *0.826,0.174 
    26      1:yes      1:yes       *0.5,0.5 
    27      1:yes      1:yes       *0.778,0.222 
    28      1:yes       2:no   +   0.3,*0.7 
    29      1:yes       2:no   +   0.083,*0.917 
    30      1:yes      1:yes       *0.963,0.037 
    31      1:yes      1:yes       *0.963,0.037 
    32      1:yes      1:yes       *0.968,0.032 
    33      1:yes      1:yes       *0.654,0.346 
    34      1:yes      1:yes       *0.909,0.091 
    35      1:yes      1:yes       *0.968,0.032 
    36      1:yes      1:yes       *0.5,0.5 
    37      1:yes      1:yes       *0.963,0.037 
    38      1:yes      1:yes       *0.988,0.012 
    39      1:yes      1:yes       *0.857,0.143 
    40      1:yes      1:yes       *0.5,0.5 
    41      1:yes      1:yes       *0.963,0.037 
    42      1:yes      1:yes       *0.857,0.143 
    43      1:yes      1:yes       *0.654,0.346 
    44      1:yes      1:yes       *0.929,0.071 
    45      1:yes      1:yes       *0.963,0.037 
    46      1:yes      1:yes       *0.963,0.037 
    47      1:yes      1:yes       *0.917,0.083 
    48      1:yes      1:yes       *0.5,0.5 
    49      1:yes      1:yes       *0.571,0.429 
    50      1:yes      1:yes       *0.75,0.25 
    51      1:yes      1:yes       *0.979,0.021 
    52      1:yes      1:yes       *0.979,0.021 
    53      1:yes      1:yes       *0.667,0.333 
    54      1:yes      1:yes       *0.654,0.346 
    55      1:yes      1:yes       *0.667,0.333 
    56      1:yes      1:yes       *0.963,0.037 
    57      1:yes      1:yes       *0.929,0.071 
    58      1:yes      1:yes       *0.988,0.012 
    59      1:yes      1:yes       *0.963,0.037 
    60      1:yes      1:yes       *0.963,0.037 
    61      1:yes      1:yes       *0.963,0.037 
    62      1:yes      1:yes       *0.5,0.5 
    63       2:no       2:no       0.037,*0.963 
    64       2:no       2:no       0.3,*0.7 
    65       2:no       2:no       0.077,*0.923 
    66       2:no       2:no       0.071,*0.929 
    67       2:no      1:yes   +   *0.5,0.5 
    68       2:no      1:yes   +   *0.667,0.333 
    69       2:no       2:no       0.077,*0.923 
    70       2:no       2:no       0.1,*0.9 
    71       2:no       2:no       0.037,*0.963 
    72       2:no      1:yes   +   *0.5,0.5 
    73       2:no       2:no       0.037,*0.963 
    74       2:no       2:no       0.067,*0.933 
    75       2:no       2:no       0.036,*0.964 
    76       2:no      1:yes   +   *0.6,0.4 
    77       2:no       2:no       0.071,*0.929 
    78       2:no       2:no       0.036,*0.964 
    79       2:no       2:no       0.333,*0.667 
    80       2:no      1:yes   +   *0.5,0.5 
    81       2:no       2:no       0.143,*0.857 
    82       2:no       2:no       0.143,*0.857 
    83       2:no       2:no       0.067,*0.933 
    84       2:no      1:yes   +   *0.909,0.091 
    85       2:no      1:yes   +   *0.654,0.346 
    86       2:no       2:no       0.333,*0.667 
    87       2:no       2:no       0.067,*0.933 
    88       2:no       2:no       0.036,*0.964 
    89       2:no       2:no       0.036,*0.964 
    90       2:no       2:no       0.143,*0.857 
    91       2:no       2:no       0.036,*0.964 
    92       2:no       2:no       0.071,*0.929 
    93       2:no      1:yes   +   *0.909,0.091 
    94       2:no      1:yes   +   *0.5,0.5 
    95       2:no       2:no       0.036,*0.964 
     1      1:yes      1:yes       *0.654,0.346 
     2      1:yes      1:yes       *0.944,0.056 
     3      1:yes      1:yes       *0.872,0.128 
     4      1:yes      1:yes       *0.99,0.01 
     5      1:yes      1:yes       *0.987,0.013 
     6      1:yes      1:yes       *0.972,0.028 
     7      1:yes      1:yes       *0.975,0.025 
     8      1:yes      1:yes       *0.654,0.346 
     9      1:yes      1:yes       *0.842,0.158 
    10      1:yes       2:no   +   0.167,*0.833 
    11      1:yes      1:yes       *0.987,0.013 
    12      1:yes      1:yes       *0.975,0.025 
    13      1:yes      1:yes       *0.99,0.01 
    14      1:yes      1:yes       *0.917,0.083 
    15      1:yes      1:yes       *0.987,0.013 
    16      1:yes      1:yes       *0.917,0.083 
    17      1:yes      1:yes       *0.538,0.462 
    18      1:yes      1:yes       *0.972,0.028 
    19      1:yes      1:yes       *0.917,0.083 
    20      1:yes      1:yes       *0.975,0.025 
    21      1:yes       2:no   +   0.077,*0.923 
    22      1:yes      1:yes       *0.99,0.01 
    23      1:yes      1:yes       *0.975,0.025 
    24      1:yes      1:yes       *0.917,0.083 
    25      1:yes      1:yes       *0.944,0.056 
    26      1:yes      1:yes       *0.968,0.032 
    27      1:yes      1:yes       *0.538,0.462 
    28      1:yes      1:yes       *0.667,0.333 
    29      1:yes      1:yes       *0.99,0.01 
    30      1:yes      1:yes       *0.968,0.032 
    31      1:yes      1:yes       *0.944,0.056 
    32      1:yes      1:yes       *0.972,0.028 
    33      1:yes      1:yes       *0.99,0.01 
    34      1:yes      1:yes       *0.917,0.083 
    35      1:yes      1:yes       *0.987,0.013 
    36      1:yes      1:yes       *0.538,0.462 
    37      1:yes      1:yes       *0.987,0.013 
    38      1:yes      1:yes       *0.987,0.013 
    39      1:yes      1:yes       *0.654,0.346 
    40      1:yes      1:yes       *0.975,0.025 
    41      1:yes      1:yes       *0.99,0.01 
    42      1:yes      1:yes       *0.99,0.01 
    43      1:yes      1:yes       *0.917,0.083 
    44      1:yes      1:yes       *0.99,0.01 
    45      1:yes      1:yes       *0.975,0.025 
    46      1:yes      1:yes       *0.972,0.028 
    47      1:yes      1:yes       *0.987,0.013 
    48      1:yes      1:yes       *0.975,0.025 
    49      1:yes      1:yes       *0.842,0.158 
    50      1:yes      1:yes       *0.5,0.5 
    51      1:yes      1:yes       *0.99,0.01 
    52      1:yes      1:yes       *0.99,0.01 
    53      1:yes      1:yes       *0.99,0.01 
    54      1:yes       2:no   +   0.333,*0.667 
    55      1:yes      1:yes       *0.667,0.333 
    56      1:yes      1:yes       *0.987,0.013 
    57      1:yes      1:yes       *0.975,0.025 
    58      1:yes      1:yes       *0.917,0.083 
    59      1:yes      1:yes       *0.987,0.013 
    60      1:yes      1:yes       *0.944,0.056 
    61      1:yes      1:yes       *0.99,0.01 
    62      1:yes      1:yes       *0.968,0.032 
    63       2:no       2:no       0.061,*0.939 
    64       2:no       2:no       0.077,*0.923 
    65       2:no      1:yes   +   *0.538,0.462 
    66       2:no       2:no       0.4,*0.6 
    67       2:no       2:no       0.25,*0.75 
    68       2:no       2:no       0.143,*0.857 
    69       2:no       2:no       0.143,*0.857 
    70       2:no      1:yes   +   *0.875,0.125 
    71       2:no       2:no       0.167,*0.833 
    72       2:no      1:yes   +   *0.5,0.5 
    73       2:no      1:yes   +   *0.5,0.5 
    74       2:no      1:yes   +   *0.538,0.462 
    75       2:no       2:no       0.167,*0.833 
    76       2:no      1:yes   +   *0.5,0.5 
    77       2:no       2:no       0.143,*0.857 
    78       2:no      1:yes   +   *0.588,0.412 
    79       2:no      1:yes   +   *0.654,0.346 
    80       2:no       2:no       0.1,*0.9 
    81       2:no       2:no       0.167,*0.833 
    82       2:no      1:yes   +   *0.654,0.346 
    83       2:no      1:yes   +   *0.5,0.5 
    84       2:no       2:no       0.061,*0.939 
    85       2:no      1:yes   +   *0.588,0.412 
    86       2:no      1:yes   +   *0.538,0.462 
    87       2:no       2:no       0.4,*0.6 
    88       2:no       2:no       0.167,*0.833 
    89       2:no      1:yes   +   *0.538,0.462 
    90       2:no      1:yes   +   *0.538,0.462 
    91       2:no       2:no       0.034,*0.966 
    92       2:no       2:no       0.061,*0.939 
    93       2:no      1:yes   +   *0.872,0.128 
    94       2:no       2:no       0.061,*0.939 
    95       2:no       2:no       0.061,*0.939 
     1      1:yes      1:yes       *0.962,0.038 
     2      1:yes      1:yes       *0.986,0.014 
     3      1:yes      1:yes       *0.962,0.038 
     4      1:yes      1:yes       *0.909,0.091 
     5      1:yes      1:yes       *0.978,0.022 
     6      1:yes      1:yes       *0.929,0.071 
     7      1:yes      1:yes       *0.654,0.346 
     8      1:yes      1:yes       *0.852,0.148 
     9      1:yes      1:yes       *0.955,0.045 
    10      1:yes      1:yes       *0.96,0.04 
    11      1:yes      1:yes       *0.969,0.031 
    12      1:yes      1:yes       *0.846,0.154 
    13      1:yes      1:yes       *0.571,0.429 
    14      1:yes      1:yes       *0.986,0.014 
    15      1:yes      1:yes       *0.909,0.091 
    16      1:yes      1:yes       *0.969,0.031 
    17      1:yes      1:yes       *0.654,0.346 
    18      1:yes      1:yes       *0.978,0.022 
    19      1:yes      1:yes       *0.955,0.045 
    20      1:yes      1:yes       *0.833,0.167 
    21      1:yes      1:yes       *0.96,0.04 
    22      1:yes      1:yes       *0.852,0.148 
    23      1:yes      1:yes       *0.986,0.014 
    24      1:yes       2:no   +   0.273,*0.727 
    25      1:yes      1:yes       *0.5,0.5 
    26      1:yes      1:yes       *0.986,0.014 
    27      1:yes      1:yes       *0.986,0.014 
    28      1:yes      1:yes       *0.813,0.188 
    29      1:yes      1:yes       *0.986,0.014 
    30      1:yes      1:yes       *0.852,0.148 
    31      1:yes      1:yes       *0.929,0.071 
    32      1:yes      1:yes       *0.571,0.429 
    33      1:yes      1:yes       *0.978,0.022 
    34      1:yes      1:yes       *0.813,0.188 
    35      1:yes       2:no   +   0.25,*0.75 
    36      1:yes      1:yes       *0.654,0.346 
    37      1:yes      1:yes       *0.986,0.014 
    38      1:yes      1:yes       *0.962,0.038 
    39      1:yes      1:yes       *0.978,0.022 
    40      1:yes      1:yes       *0.96,0.04 
    41      1:yes      1:yes       *0.96,0.04 
    42      1:yes      1:yes       *0.971,0.029 
    43      1:yes      1:yes       *0.917,0.083 
    44      1:yes      1:yes       *0.969,0.031 
    45      1:yes      1:yes       *0.986,0.014 
    46      1:yes      1:yes       *0.667,0.333 
    47      1:yes      1:yes       *0.986,0.014 
    48      1:yes      1:yes       *0.978,0.022 
    49      1:yes      1:yes       *0.986,0.014 
    50      1:yes      1:yes       *0.978,0.022 
    51      1:yes      1:yes       *0.96,0.04 
    52      1:yes      1:yes       *0.9,0.1 
    53      1:yes      1:yes       *0.986,0.014 
    54      1:yes      1:yes       *0.986,0.014 
    55      1:yes      1:yes       *0.5,0.5 
    56      1:yes      1:yes       *0.969,0.031 
    57      1:yes      1:yes       *0.5,0.5 
    58      1:yes      1:yes       *0.5,0.5 
    59      1:yes      1:yes       *0.813,0.188 
    60      1:yes      1:yes       *0.5,0.5 
    61      1:yes      1:yes       *0.986,0.014 
    62      1:yes      1:yes       *0.986,0.014 
    63       2:no       2:no       0.25,*0.75 
    64       2:no       2:no       0.143,*0.857 
    65       2:no       2:no       0.143,*0.857 
    66       2:no       2:no       0.143,*0.857 
    67       2:no       2:no       0.069,*0.931 
    68       2:no       2:no       0.357,*0.643 
    69       2:no      1:yes   +   *0.667,0.333 
    70       2:no       2:no       0.143,*0.857 
    71       2:no       2:no       0.333,*0.667 
    72       2:no       2:no       0.032,*0.968 
    73       2:no       2:no       0.077,*0.923 
    74       2:no      1:yes   +   *0.654,0.346 
    75       2:no       2:no       0.032,*0.968 
    76       2:no      1:yes   +   *0.667,0.333 
    77       2:no       2:no       0.333,*0.667 
    78       2:no       2:no       0.077,*0.923 
    79       2:no       2:no       0.143,*0.857 
    80       2:no      1:yes   +   *0.852,0.148 
    81       2:no      1:yes   +   *0.654,0.346 
    82       2:no       2:no       0.333,*0.667 
    83       2:no       2:no       0.077,*0.923 
    84       2:no       2:no       0.25,*0.75 
    85       2:no      1:yes   +   *0.667,0.333 
    86       2:no       2:no       0.069,*0.931 
    87       2:no       2:no       0.069,*0.931 
    88       2:no       2:no       0.143,*0.857 
    89       2:no       2:no       0.357,*0.643 
    90       2:no       2:no       0.069,*0.931 
    91       2:no      1:yes   +   *0.5,0.5 
    92       2:no       2:no       0.032,*0.968 
    93       2:no       2:no       0.143,*0.857 
    94       2:no      1:yes   +   *0.5,0.5 
    95       2:no       2:no       0.077,*0.923 

========== Summary ==========

Correctly Classified Instances         824               86.1925 %
Incorrectly Classified Instances       132               13.8075 %
Kappa statistic                          0.6819
Mean absolute error                      0.204 
Root mean squared error                  0.3066
Relative absolute error                 45.0586 %
Root relative squared error             64.4398 %
Total Number of Instances              956     

=== Detailed Accuracy By Class ===

               TP Rate   FP Rate   Precision   Recall  F-Measure   ROC Area  Class
                 0.941     0.287      0.861     0.941     0.899      0.941    yes
                 0.713     0.059      0.864     0.713     0.781      0.941    no
Weighted Avg.    0.862     0.208      0.862     0.862     0.858      0.941

=== Confusion Matrix ===

   a   b   <-- classified as
 588  37 |   a = yes
  95 236 |   b = no
