# Supplementary material for: Prediction and Prioritization of Rare Oncogenic Mutations in the Cancer Kinome Using Novel Features and Multiple Classifiers
Source: PLoS Comput Biol. 2014 Apr 17;10(4):e1003545. doi: 10.1371/journal.pcbi.1003545 (PMC3990476; doi:10.1371/journal.pcbi.1003545)
Supplement: Dataset S1 — Detailed experiment records and results. Complete data sets, outputs and log files for all computational experiments. These files can be loaded in Weka [26] to reproduce the results presented in this paper. (ZIP) [file pcbi.1003545.s001.zip › 20121222_153036/MappedRs/CombinedMultiClassifierMappedRs-Testing-20121222_162104.csv]

Data_Source	Frequency	Gene	Mutation_Position	Amino_Acid_WT	Amino_Acid_MT	Conservation_Consensus_AllKinase	Conservation_Wild_AllKinase	Conservation_Consensus_Family	Conservation_Consensus_Group	Blosum62	Modification	Is_Pk_Domain	Binding_Site	Side_Chain_Polarity_MT	Avg_Mass_MT	Side_Chain_Polarity_WT	Van_der_Waals_Volume_WT	Protein_Family	Protein_Group	Sub_domain	Class	weka.classifiers.bayes.BayesNet	crossEvalAccuracy	predictedClass	DistClass_yes	DistClass_no	weka.classifiers.lazy.LWL	crossEvalAccuracy	predictedClass	DistClass_yes	DistClass_no	weka.classifiers.rules.DecisionTable	crossEvalAccuracy	predictedClass	DistClass_yes	DistClass_no	weka.classifiers.functions.SMO	crossEvalAccuracy	predictedClass	DistClass_yes	DistClass_no	weka.classifiers.trees.RandomForest	crossEvalAccuracy	predictedClass	DistClass_yes	DistClass_no	weka.classifiers.rules.DTNB	crossEvalAccuracy	predictedClass
COSMIC	1	EGFR	839	A	T	0.855633	0.053439	1	0.894118	0	NA	0	NA	1	119.12034	0	67	EGFR	TK	Catalytic_loop	yes	weka.classifiers.bayes.BayesNet	84.93723849372385	yes	0.9944406599860568	0.005559340013943155	weka.classifiers.lazy.LWL	85.14644351464435	yes	0.892382881490647	0.10761711850935257	weka.classifiers.rules.DecisionTable	86.19246861924687	yes	0.8421052631578947	0.15789473684210525	weka.classifiers.functions.SMO	87.13389121338912	yes	1.0	0.0	weka.classifiers.trees.RandomForest	84.6234309623431	yes	0.948519770538824	0.05148022946117599	weka.classifiers.rules.DTNB	87.55230125523012	yes
COSMIC	1	EGFR	856	F	L	0.86488	0.742132	1	0.909804	0	NA	0	NA	0	131.17464	0	135	EGFR	TK	Activation_segment_Nt	yes	weka.classifiers.bayes.BayesNet	84.93723849372385	yes	0.9987678378342841	0.0012321621657158674	weka.classifiers.lazy.LWL	85.14644351464435	yes	0.8930959124539036	0.10690408754609637	weka.classifiers.rules.DecisionTable	86.19246861924687	yes	0.8421052631578947	0.15789473684210525	weka.classifiers.functions.SMO	87.13389121338912	yes	1.0	0.0	weka.classifiers.trees.RandomForest	84.6234309623431	yes	0.9689257466661036	0.031074253333896303	weka.classifiers.rules.DTNB	87.55230125523012	yes
COSMIC	1	EGFR	792	L	P	0.460347	0.171013	0.272727	0.4	-3	NA	0	NA	0	115.13194	0	124	EGFR	TK	Linker	yes	weka.classifiers.bayes.BayesNet	84.93723849372385	yes	0.8552099351388587	0.14479006486114138	weka.classifiers.lazy.LWL	85.14644351464435	yes	0.8976681537152889	0.10233184628471098	weka.classifiers.rules.DecisionTable	86.19246861924687	yes	0.8387096774193549	0.16129032258064516	weka.classifiers.functions.SMO	87.13389121338912	yes	1.0	0.0	weka.classifiers.trees.RandomForest	84.6234309623431	yes	0.8469233867539965	0.15307661324600358	weka.classifiers.rules.DTNB	87.55230125523012	yes
COSMIC	1	EGFR	787	Q	R	0.334723	0.007161	0.727273	0.34902	1	NA	0	NA	1	174.20274	1	114	EGFR	TK	Linker	yes	weka.classifiers.bayes.BayesNet	84.93723849372385	yes	0.7931385909280808	0.2068614090719192	weka.classifiers.lazy.LWL	85.14644351464435	yes	0.8700660347857563	0.12993396521424358	weka.classifiers.rules.DecisionTable	86.19246861924687	yes	0.8387096774193549	0.16129032258064516	weka.classifiers.functions.SMO	87.13389121338912	yes	1.0	0.0	weka.classifiers.trees.RandomForest	84.6234309623431	yes	0.7352489430343276	0.2647510569656724	weka.classifiers.rules.DTNB	87.55230125523012	yes
COSMIC	1	EGFR	873	G	E	0.269523	0.078854	0.636364	0.172549	-2	NA	0	NA	1	147.13074	0	48	EGFR	TK	Activation_segment_Nt#Activation_segment_Ct	yes	weka.classifiers.bayes.BayesNet	84.93723849372385	yes	0.9935635143147316	0.006436485685268393	weka.classifiers.lazy.LWL	85.14644351464435	yes	0.889641161124641	0.11035883887535893	weka.classifiers.rules.DecisionTable	86.19246861924687	yes	0.8387096774193549	0.16129032258064516	weka.classifiers.functions.SMO	87.13389121338912	yes	1.0	0.0	weka.classifiers.trees.RandomForest	84.6234309623431	yes	0.9895203336809176	0.010479666319082379	weka.classifiers.rules.DTNB	87.55230125523012	yes
COSMIC	1	EGFR	884	E	K	0.924918	0.809936	0.909091	0.988235	1	NA	0	NA	1	146.18934	1	109	EGFR	TK	Activation_segment_Ct	yes	weka.classifiers.bayes.BayesNet	84.93723849372385	yes	0.9949726444190402	0.0050273555809598235	weka.classifiers.lazy.LWL	85.14644351464435	yes	0.8833511203737174	0.11664887962628251	weka.classifiers.rules.DecisionTable	86.19246861924687	yes	0.8421052631578947	0.15789473684210525	weka.classifiers.functions.SMO	87.13389121338912	yes	1.0	0.0	weka.classifiers.trees.RandomForest	84.6234309623431	yes	0.9319833513155926	0.0680166486844074	weka.classifiers.rules.DTNB	87.55230125523012	yes
COSMIC	1	EGFR	719	G	V	0.864438	0.653598	1	0.94902	-3	NA	0	NA	0	117.14784	0	48	EGFR	TK	G_loop	yes	weka.classifiers.bayes.BayesNet	84.93723849372385	yes	0.9979179924570474	0.0020820075429526046	weka.classifiers.lazy.LWL	85.14644351464435	yes	0.9053154425587766	0.09468455744122356	weka.classifiers.rules.DecisionTable	86.19246861924687	yes	0.8421052631578947	0.15789473684210525	weka.classifiers.functions.SMO	87.13389121338912	yes	1.0	0.0	weka.classifiers.trees.RandomForest	84.6234309623431	yes	0.9464406779661017	0.05355932203389831	weka.classifiers.rules.DTNB	87.55230125523012	yes
COSMIC	1	EGFR	746	E	I	0.186021	0.049284	0.454545	0.392157	-3	NA	0	NA	0	131.17464	1	109	EGFR	TK	B3_strand	yes	weka.classifiers.bayes.BayesNet	84.93723849372385	yes	0.937011730318092	0.06298826968190792	weka.classifiers.lazy.LWL	85.14644351464435	yes	0.8848980076915669	0.11510199230843324	weka.classifiers.rules.DecisionTable	86.19246861924687	yes	0.8387096774193549	0.16129032258064516	weka.classifiers.functions.SMO	87.13389121338912	yes	1.0	0.0	weka.classifiers.trees.RandomForest	84.6234309623431	yes	0.9851812962786195	0.01481870372138055	weka.classifiers.rules.DTNB	87.55230125523012	yes
COSMIC	1	EGFR	748	R	K	0.176995	0.092822	0.454545	0.643137	2	NA	0	NA	1	146.18934	1	148	EGFR	TK	B3_strand	yes	weka.classifiers.bayes.BayesNet	84.93723849372385	yes	0.8941717592906314	0.1058282407093686	weka.classifiers.lazy.LWL	85.14644351464435	yes	0.8667405332340078	0.13325946676599246	weka.classifiers.rules.DecisionTable	86.19246861924687	yes	0.8387096774193549	0.16129032258064516	weka.classifiers.functions.SMO	87.13389121338912	yes	1.0	0.0	weka.classifiers.trees.RandomForest	84.6234309623431	yes	0.7137765298164499	0.2862234701835501	weka.classifiers.rules.DTNB	87.55230125523012	yes
COSMIC	1	EGFR	868	E	G	0.114638	0.044643	0.727273	0.2	-2	NA	0	NA	0	75.06714	1	109	EGFR	TK	Activation_segment_Nt#Activation_segment_Ct	yes	weka.classifiers.bayes.BayesNet	84.93723849372385	yes	0.9544913344095871	0.04550866559041288	weka.classifiers.lazy.LWL	85.14644351464435	yes	0.8855543863953661	0.11444561360463455	weka.classifiers.rules.DecisionTable	86.19246861924687	yes	0.8387096774193549	0.16129032258064516	weka.classifiers.functions.SMO	87.13389121338912	yes	1.0	0.0	weka.classifiers.trees.RandomForest	84.6234309623431	yes	0.9511022545848725	0.04889774541512758	weka.classifiers.rules.DTNB	87.55230125523012	yes
COSMIC	1	EGFR	874	G	S	0.11254	0.043891	0.727273	0.235294	0	NA	0	NA	1	105.09344	0	48	EGFR	TK	Activation_segment_Nt#Activation_segment_Ct	yes	weka.classifiers.bayes.BayesNet	84.93723849372385	yes	0.9927956290643561	0.007204370935643974	weka.classifiers.lazy.LWL	85.14644351464435	yes	0.8903617853388881	0.1096382146611116	weka.classifiers.rules.DecisionTable	86.19246861924687	yes	0.8387096774193549	0.16129032258064516	weka.classifiers.functions.SMO	87.13389121338912	yes	1.0	0.0	weka.classifiers.trees.RandomForest	84.6234309623431	yes	0.7561870003475842	0.2438129996524157	weka.classifiers.rules.DTNB	87.55230125523012	yes
COSMIC	1	EGFR	776	R	H	0.206641	0.182063	0.818182	0.345098	0	NA	0	NA	1	155.15634	1	148	EGFR	TK	C_helix	yes	weka.classifiers.bayes.BayesNet	84.93723849372385	yes	0.8458074752772278	0.15419252472277234	weka.classifiers.lazy.LWL	85.14644351464435	yes	0.8606233798011258	0.13937662019887426	weka.classifiers.rules.DecisionTable	86.19246861924687	yes	0.8387096774193549	0.16129032258064516	weka.classifiers.functions.SMO	87.13389121338912	yes	1.0	0.0	weka.classifiers.trees.RandomForest	84.6234309623431	yes	0.5882836385859063	0.4117163614140937	weka.classifiers.rules.DTNB	87.55230125523012	yes
COSMIC	1	EGFR	746	E	K	0.186021	0.049284	0.454545	0.392157	1	NA	0	NA	1	146.18934	1	109	EGFR	TK	B3_strand	yes	weka.classifiers.bayes.BayesNet	84.93723849372385	yes	0.9237971618390354	0.0762028381609647	weka.classifiers.lazy.LWL	85.14644351464435	yes	0.8728643483973213	0.12713565160267876	weka.classifiers.rules.DecisionTable	86.19246861924687	yes	0.8387096774193549	0.16129032258064516	weka.classifiers.functions.SMO	87.13389121338912	yes	1.0	0.0	weka.classifiers.trees.RandomForest	84.6234309623431	yes	0.969366591928251	0.03063340807174888	weka.classifiers.rules.DTNB	87.55230125523012	yes
COSMIC	1	EGFR	858	L	K	0.51031	0.409919	0.818182	0.803922	-2	NA	0	NA	1	146.18934	0	124	EGFR	TK	Activation_segment_Nt	yes	weka.classifiers.bayes.BayesNet	84.93723849372385	yes	0.9661998554587394	0.03380014454126056	weka.classifiers.lazy.LWL	85.14644351464435	yes	0.8871897695192797	0.11281023048072018	weka.classifiers.rules.DecisionTable	86.19246861924687	yes	0.8387096774193549	0.16129032258064516	weka.classifiers.functions.SMO	87.13389121338912	yes	1.0	0.0	weka.classifiers.trees.RandomForest	84.6234309623431	yes	0.9415279116686394	0.05847208833136054	weka.classifiers.rules.DTNB	87.55230125523012	yes
COSMIC	1	EGFR	814	L	P	0.237696	0.111696	0.909091	0.678431	-3	NA	0	NA	0	115.13194	0	124	EGFR	TK	E_helix	yes	weka.classifiers.bayes.BayesNet	84.93723849372385	yes	0.9861577812697461	0.01384221873025399	weka.classifiers.lazy.LWL	85.14644351464435	yes	0.8888719546550665	0.11112804534493428	weka.classifiers.rules.DecisionTable	86.19246861924687	yes	0.8421052631578947	0.15789473684210525	weka.classifiers.functions.SMO	87.13389121338912	yes	1.0	0.0	weka.classifiers.trees.RandomForest	84.6234309623431	yes	0.7598258732979242	0.2401741267020759	weka.classifiers.rules.DTNB	87.55230125523012	yes
COSMIC	1	EGFR	743	A	P	0.873658	0.681489	0.818182	0.933333	-1	NA	0	NA	0	115.13194	0	67	EGFR	TK	B3_strand	yes	weka.classifiers.bayes.BayesNet	84.93723849372385	yes	0.9030631069413333	0.0969368930586668	weka.classifiers.lazy.LWL	85.14644351464435	yes	0.9022368112334501	0.09776318876654977	weka.classifiers.rules.DecisionTable	86.19246861924687	yes	0.8387096774193549	0.16129032258064516	weka.classifiers.functions.SMO	87.13389121338912	yes	1.0	0.0	weka.classifiers.trees.RandomForest	84.6234309623431	yes	0.869366591928251	0.1306334080717489	weka.classifiers.rules.DTNB	87.55230125523012	yes
COSMIC	1	EGFR	861	L	F	0.070003	0.12363	0.818182	0.215686	0	NA	0	NA	0	165.19184	0	124	EGFR	TK	Activation_segment_Nt	yes	weka.classifiers.bayes.BayesNet	84.93723849372385	yes	0.954582079634276	0.04541792036572399	weka.classifiers.lazy.LWL	85.14644351464435	yes	0.8913022113966617	0.10869778860333869	weka.classifiers.rules.DecisionTable	86.19246861924687	yes	0.8387096774193549	0.16129032258064516	weka.classifiers.functions.SMO	87.13389121338912	yes	1.0	0.0	weka.classifiers.trees.RandomForest	84.6234309623431	yes	0.8167978208232446	0.18320217917675546	weka.classifiers.rules.DTNB	87.55230125523012	yes
COSMIC	1	EGFR	796	G	A	0.590775	0.529084	1	0.937255	0	NA	0	NA	0	89.09404	0	48	EGFR	TK	Linker	yes	weka.classifiers.bayes.BayesNet	84.93723849372385	yes	0.9950443017487469	0.004955698251253033	weka.classifiers.lazy.LWL	85.14644351464435	yes	0.9029706748066526	0.09702932519334723	weka.classifiers.rules.DecisionTable	86.19246861924687	yes	0.8421052631578947	0.15789473684210525	weka.classifiers.functions.SMO	87.13389121338912	yes	1.0	0.0	weka.classifiers.trees.RandomForest	84.6234309623431	yes	0.975	0.025	weka.classifiers.rules.DTNB	87.55230125523012	yes
COSMIC	1	EGFR	746	E	V	0.186021	0.049284	0.454545	0.392157	-2	NA	0	NA	0	117.14784	1	109	EGFR	TK	B3_strand	yes	weka.classifiers.bayes.BayesNet	84.93723849372385	yes	0.9208240832170032	0.07917591678299687	weka.classifiers.lazy.LWL	85.14644351464435	yes	0.8856746885602843	0.11432531143971543	weka.classifiers.rules.DecisionTable	86.19246861924687	yes	0.8387096774193549	0.16129032258064516	weka.classifiers.functions.SMO	87.13389121338912	yes	1.0	0.0	weka.classifiers.trees.RandomForest	84.6234309623431	yes	0.9793142819370289	0.020685718062971165	weka.classifiers.rules.DTNB	87.55230125523012	yes
COSMIC	1	EGFR	803	R	L	0.093963	0.114215	0.727273	0.501961	-2	NA	0	NA	0	131.17464	1	148	EGFR	TK	Linker	yes	weka.classifiers.bayes.BayesNet	84.93723849372385	yes	0.8781513696812187	0.12184863031878129	weka.classifiers.lazy.LWL	85.14644351464435	yes	0.8785075855586093	0.12149241444139083	weka.classifiers.rules.DecisionTable	86.19246861924687	yes	0.8387096774193549	0.16129032258064516	weka.classifiers.functions.SMO	87.13389121338912	yes	1.0	0.0	weka.classifiers.trees.RandomForest	84.6234309623431	yes	0.6326304319412637	0.3673695680587363	weka.classifiers.rules.DTNB	87.55230125523012	yes
COSMIC	1	EGFR	866	E	K	?	0.08544	?	?	1	NA	0	NA	1	146.18934	1	109	EGFR	TK	Activation_segment_Nt#Activation_segment_Ct	yes	weka.classifiers.bayes.BayesNet	84.93723849372385	yes	0.9680370079554527	0.0319629920445474	weka.classifiers.lazy.LWL	85.14644351464435	yes	0.8758536625459639	0.12414633745403578	weka.classifiers.rules.DecisionTable	86.19246861924687	yes	0.5	0.5	weka.classifiers.functions.SMO	87.13389121338912	yes	1.0	0.0	weka.classifiers.trees.RandomForest	84.6234309623431	yes	0.8785539274723287	0.12144607252767121	weka.classifiers.rules.DTNB	87.55230125523012	yes
COSMIC	1	EGFR	858	L	W	0.51031	0.409919	0.818182	0.803922	-2	NA	0	NA	0	204.22844	0	124	EGFR	TK	Activation_segment_Nt	yes	weka.classifiers.bayes.BayesNet	84.93723849372385	yes	0.980898181685327	0.019101818314672978	weka.classifiers.lazy.LWL	85.14644351464435	yes	0.8968740280465772	0.10312597195342313	weka.classifiers.rules.DecisionTable	86.19246861924687	yes	0.8387096774193549	0.16129032258064516	weka.classifiers.functions.SMO	87.13389121338912	yes	1.0	0.0	weka.classifiers.trees.RandomForest	84.6234309623431	yes	0.9239313225539958	0.07606867744600418	weka.classifiers.rules.DTNB	87.55230125523012	yes
COSMIC	1	EGFR	752	S	P	0.149943	0.119917	0.454545	0.223529	-1	NA	0	NA	0	115.13194	1	73	EGFR	TK	B3_strand#C_helix	yes	weka.classifiers.bayes.BayesNet	84.93723849372385	yes	0.9501811852199864	0.04981881478001352	weka.classifiers.lazy.LWL	85.14644351464435	yes	0.8844836991405033	0.11551630085949688	weka.classifiers.rules.DecisionTable	86.19246861924687	yes	0.8387096774193549	0.16129032258064516	weka.classifiers.functions.SMO	87.13389121338912	yes	1.0	0.0	weka.classifiers.trees.RandomForest	84.6234309623431	yes	0.85	0.15	weka.classifiers.rules.DTNB	87.55230125523012	yes
COSMIC	1	EGFR	843	V	I	0.49038	0.193511	1	0.372549	3	NA	0	NA	0	131.17464	0	105	EGFR	TK	Catalytic_loop	yes	weka.classifiers.bayes.BayesNet	84.93723849372385	yes	0.9926179980555097	0.0073820019444903635	weka.classifiers.lazy.LWL	85.14644351464435	yes	0.8760046156418861	0.12399538435811387	weka.classifiers.rules.DecisionTable	86.19246861924687	yes	0.8421052631578947	0.15789473684210525	weka.classifiers.functions.SMO	87.13389121338912	yes	1.0	0.0	weka.classifiers.trees.RandomForest	84.6234309623431	yes	0.8375	0.1625	weka.classifiers.rules.DTNB	87.55230125523012	yes
COSMIC	1	EGFR	858	L	M	0.51031	0.409919	0.818182	0.803922	2	NA	0	NA	0	149.20784	0	124	EGFR	TK	Activation_segment_Nt	yes	weka.classifiers.bayes.BayesNet	84.93723849372385	yes	0.9695456106511003	0.030454389348899616	weka.classifiers.lazy.LWL	85.14644351464435	yes	0.895752655290372	0.10424734470962792	weka.classifiers.rules.DecisionTable	86.19246861924687	yes	0.8387096774193549	0.16129032258064516	weka.classifiers.functions.SMO	87.13389121338912	yes	1.0	0.0	weka.classifiers.trees.RandomForest	84.6234309623431	yes	0.9346756313861577	0.0653243686138423	weka.classifiers.rules.DTNB	87.55230125523012	yes
COSMIC	1	EGFR	783	T	I	0.187512	0.112049	0.363636	0.141176	-1	NA	0	NA	0	131.17464	1	93	EGFR	TK	C_helix	yes	weka.classifiers.bayes.BayesNet	84.93723849372385	yes	0.9531762289004376	0.04682377109956243	weka.classifiers.lazy.LWL	85.14644351464435	yes	0.8848978960497451	0.11510210395025451	weka.classifiers.rules.DecisionTable	86.19246861924687	yes	0.8387096774193549	0.16129032258064516	weka.classifiers.functions.SMO	87.13389121338912	yes	1.0	0.0	weka.classifiers.trees.RandomForest	84.6234309623431	yes	0.8871975825313566	0.11280241746864336	weka.classifiers.rules.DTNB	87.55230125523012	yes
COSMIC	1	EGFR	768	S	N	0.171281	0.085882	0.727273	0.231373	1	NA	0	NA	1	132.11904	1	73	EGFR	TK	C_helix	yes	weka.classifiers.bayes.BayesNet	84.93723849372385	yes	0.9392506132224596	0.06074938677754047	weka.classifiers.lazy.LWL	85.14644351464435	yes	0.880342485262985	0.11965751473701475	weka.classifiers.rules.DecisionTable	86.19246861924687	yes	0.8387096774193549	0.16129032258064516	weka.classifiers.functions.SMO	87.13389121338912	yes	1.0	0.0	weka.classifiers.trees.RandomForest	84.6234309623431	yes	0.8099999999999999	0.19	weka.classifiers.rules.DTNB	87.55230125523012	yes
COSMIC	1	EGFR	785	T	N	0.108593	0.045085	0.545455	0.12549	0	NA	0	NA	1	132.11904	1	93	EGFR	TK	C_helix	yes	weka.classifiers.bayes.BayesNet	84.93723849372385	yes	0.9333507442074915	0.06664925579250842	weka.classifiers.lazy.LWL	85.14644351464435	yes	0.8680068741154873	0.13199312588451262	weka.classifiers.rules.DecisionTable	86.19246861924687	yes	0.8387096774193549	0.16129032258064516	weka.classifiers.functions.SMO	87.13389121338912	yes	1.0	0.0	weka.classifiers.trees.RandomForest	84.6234309623431	yes	0.7871975825313566	0.21280241746864337	weka.classifiers.rules.DTNB	87.55230125523012	yes
COSMIC	1	EGFR	776	R	C	0.206641	0.182063	0.818182	0.345098	-3	NA	0	NA	0	121.15404	1	148	EGFR	TK	C_helix	yes	weka.classifiers.bayes.BayesNet	84.93723849372385	yes	0.932794982333375	0.06720501766662504	weka.classifiers.lazy.LWL	85.14644351464435	yes	0.8831646097545437	0.11683539024545625	weka.classifiers.rules.DecisionTable	86.19246861924687	yes	0.8387096774193549	0.16129032258064516	weka.classifiers.functions.SMO	87.13389121338912	yes	1.0	0.0	weka.classifiers.trees.RandomForest	84.6234309623431	yes	0.9632836385859063	0.036716361414093714	weka.classifiers.rules.DTNB	87.55230125523012	yes
COSMIC	1	EGFR	798	L	H	0.832197	0.732717	0.909091	0.913725	-3	NA	0	NA	1	155.15634	0	124	EGFR	TK	Linker	yes	weka.classifiers.bayes.BayesNet	84.93723849372385	yes	0.9696224619051407	0.030377538094859376	weka.classifiers.lazy.LWL	85.14644351464435	yes	0.8858637061151647	0.11413629388483505	weka.classifiers.rules.DecisionTable	86.19246861924687	yes	0.8421052631578947	0.15789473684210525	weka.classifiers.functions.SMO	87.13389121338912	yes	1.0	0.0	weka.classifiers.trees.RandomForest	84.6234309623431	yes	0.7485034013605442	0.2514965986394558	weka.classifiers.rules.DTNB	87.55230125523012	yes
COSMIC	1	EGFR	754	K	R	0.07453	0.091894	0.545455	0.172549	2	NA	0	NA	1	174.20274	1	135	EGFR	TK	B3_strand#C_helix	yes	weka.classifiers.bayes.BayesNet	84.93723849372385	yes	0.9487216613101456	0.05127833868985431	weka.classifiers.lazy.LWL	85.14644351464435	yes	0.8629470011297018	0.13705299887029826	weka.classifiers.rules.DecisionTable	86.19246861924687	yes	0.8387096774193549	0.16129032258064516	weka.classifiers.functions.SMO	87.13389121338912	yes	1.0	0.0	weka.classifiers.trees.RandomForest	84.6234309623431	yes	0.9	0.1	weka.classifiers.rules.DTNB	87.55230125523012	yes
COSMIC	1	EGFR	812	Q	R	0.111933	0.046322	0.727273	0.109804	1	NA	0	NA	1	174.20274	1	114	EGFR	TK	E_helix	yes	weka.classifiers.bayes.BayesNet	84.93723849372385	yes	0.8167832703272074	0.18321672967279268	weka.classifiers.lazy.LWL	85.14644351464435	yes	0.8774994270658177	0.12250057293418218	weka.classifiers.rules.DecisionTable	86.19246861924687	yes	0.8387096774193549	0.16129032258064516	weka.classifiers.functions.SMO	87.13389121338912	yes	1.0	0.0	weka.classifiers.trees.RandomForest	84.6234309623431	yes	0.6588956957389038	0.3411043042610962	weka.classifiers.rules.DTNB	87.55230125523012	yes
COSMIC	1	EGFR	773	H	Y	0.568057	0.108248	0.545455	0.635294	2	NA	0	NA	0	181.19124	1	118	EGFR	TK	C_helix	yes	weka.classifiers.bayes.BayesNet	84.93723849372385	yes	0.9337913380270966	0.06620866197290352	weka.classifiers.lazy.LWL	85.14644351464435	yes	0.8814047096753358	0.11859529032466419	weka.classifiers.rules.DecisionTable	86.19246861924687	yes	0.8387096774193549	0.16129032258064516	weka.classifiers.functions.SMO	87.13389121338912	yes	1.0	0.0	weka.classifiers.trees.RandomForest	84.6234309623431	yes	0.7781675136457744	0.22183248635422545	weka.classifiers.rules.DTNB	87.55230125523012	yes
COSMIC	1	EGFR	851	V	A	0.265769	0.236607	1	0.219608	0	NA	0	NA	0	89.09404	0	105	EGFR	TK	Activation_segment_Nt	yes	weka.classifiers.bayes.BayesNet	84.93723849372385	yes	0.9948656519239093	0.005134348076090717	weka.classifiers.lazy.LWL	85.14644351464435	yes	0.881388837284846	0.11861116271515387	weka.classifiers.rules.DecisionTable	86.19246861924687	yes	0.8421052631578947	0.15789473684210525	weka.classifiers.functions.SMO	87.13389121338912	yes	1.0	0.0	weka.classifiers.trees.RandomForest	84.6234309623431	yes	0.8576086956521738	0.14239130434782607	weka.classifiers.rules.DTNB	87.55230125523012	yes
COSMIC	1	EGFR	847	T	A	0.168631	0.027935	0.636364	0.360784	0	NA	0	NA	0	89.09404	1	93	EGFR	TK	Catalytic_loop#Activation_segment_Nt	yes	weka.classifiers.bayes.BayesNet	84.93723849372385	yes	0.9786528662960822	0.02134713370391778	weka.classifiers.lazy.LWL	85.14644351464435	yes	0.8824364976565439	0.117563502343456	weka.classifiers.rules.DecisionTable	86.19246861924687	yes	0.8387096774193549	0.16129032258064516	weka.classifiers.functions.SMO	87.13389121338912	yes	1.0	0.0	weka.classifiers.trees.RandomForest	84.6234309623431	yes	0.9725236694878783	0.027476330512121644	weka.classifiers.rules.DTNB	87.55230125523012	yes
COSMIC	1	EGFR	850	H	N	0.123389	0.083716	0.636364	0.341176	1	NA	0	NA	1	132.11904	1	118	EGFR	TK	Activation_segment_Nt	yes	weka.classifiers.bayes.BayesNet	84.93723849372385	yes	0.9621491341407424	0.03785086585925749	weka.classifiers.lazy.LWL	85.14644351464435	yes	0.8579489297266699	0.1420510702733304	weka.classifiers.rules.DecisionTable	86.19246861924687	yes	0.8387096774193549	0.16129032258064516	weka.classifiers.functions.SMO	87.13389121338912	yes	1.0	0.0	weka.classifiers.trees.RandomForest	84.6234309623431	yes	0.7819099378881987	0.21809006211180124	weka.classifiers.rules.DTNB	87.55230125523012	yes
COSMIC	1	EGFR	744	I	V	0.372153	0.243414	1	0.584314	3	NA	0	NA	0	117.14784	0	124	EGFR	TK	B3_strand	yes	weka.classifiers.bayes.BayesNet	84.93723849372385	yes	0.9925838530391109	0.007416146960889214	weka.classifiers.lazy.LWL	85.14644351464435	yes	0.8893417878203986	0.11065821217960128	weka.classifiers.rules.DecisionTable	86.19246861924687	yes	0.8421052631578947	0.15789473684210525	weka.classifiers.functions.SMO	87.13389121338912	yes	1.0	0.0	weka.classifiers.trees.RandomForest	84.6234309623431	yes	0.7864406779661017	0.21355932203389832	weka.classifiers.rules.DTNB	87.55230125523012	yes
COSMIC	1	EGFR	731	W	R	0.118392	0.038587	0.909091	0.231373	-3	NA	0	NA	1	174.20274	0	163	EGFR	TK	G_loop#B3_strand	yes	weka.classifiers.bayes.BayesNet	84.93723849372385	yes	0.9932182532242718	0.006781746775728226	weka.classifiers.lazy.LWL	85.14644351464435	yes	0.8872761840765024	0.11272381592349688	weka.classifiers.rules.DecisionTable	86.19246861924687	yes	0.8421052631578947	0.15789473684210525	weka.classifiers.functions.SMO	87.13389121338912	yes	1.0	0.0	weka.classifiers.trees.RandomForest	84.6234309623431	yes	0.870600414078675	0.12939958592132506	weka.classifiers.rules.DTNB	87.55230125523012	yes
COSMIC	1	EGFR	759	I	N	0.329892	0.112668	0.272727	0.639216	-3	NA	0	NA	1	132.11904	0	124	EGFR	TK	C_helix	yes	weka.classifiers.bayes.BayesNet	84.93723849372385	yes	0.9297094698734709	0.07029053012652908	weka.classifiers.lazy.LWL	85.14644351464435	yes	0.8812565206181722	0.1187434793818269	weka.classifiers.rules.DecisionTable	86.19246861924687	yes	0.8387096774193549	0.16129032258064516	weka.classifiers.functions.SMO	87.13389121338912	yes	1.0	0.0	weka.classifiers.trees.RandomForest	84.6234309623431	yes	0.9850236694878782	0.014976330512121647	weka.classifiers.rules.DTNB	87.55230125523012	yes
COSMIC	1	EGFR	720	S	F	0.195628	0.099806	0.818182	0.309804	-2	NA	0	NA	0	165.19184	1	73	EGFR	TK	G_loop	yes	weka.classifiers.bayes.BayesNet	84.93723849372385	yes	0.9425666477820054	0.0574333522179947	weka.classifiers.lazy.LWL	85.14644351464435	yes	0.8833532056346349	0.11664679436536507	weka.classifiers.rules.DecisionTable	86.19246861924687	yes	0.8387096774193549	0.16129032258064516	weka.classifiers.functions.SMO	87.13389121338912	yes	1.0	0.0	weka.classifiers.trees.RandomForest	84.6234309623431	yes	0.7685835351089588	0.23141646489104115	weka.classifiers.rules.DTNB	87.55230125523012	yes
COSMIC	1	EGFR	745	K	R	0.958788	0.786156	1	0.968627	2	NA	0	ATP	1	174.20274	1	135	EGFR	TK	B3_strand	yes	weka.classifiers.bayes.BayesNet	84.93723849372385	yes	0.9889724129810799	0.011027587018920256	weka.classifiers.lazy.LWL	85.14644351464435	yes	0.8713117370192958	0.12868826298070432	weka.classifiers.rules.DecisionTable	86.19246861924687	yes	0.8421052631578947	0.15789473684210525	weka.classifiers.functions.SMO	87.13389121338912	yes	1.0	0.0	weka.classifiers.trees.RandomForest	84.6234309623431	no	0.4	0.6	weka.classifiers.rules.DTNB	87.55230125523012	yes
COSMIC	1	EGFR	826	N	S	0.182819	0.050919	0.181818	0.247059	1	NA	0	NA	1	105.09344	1	96	EGFR	TK	E_helix	yes	weka.classifiers.bayes.BayesNet	84.93723849372385	yes	0.9712607619638393	0.02873923803616075	weka.classifiers.lazy.LWL	85.14644351464435	yes	0.8771370857020094	0.12286291429798976	weka.classifiers.rules.DecisionTable	86.19246861924687	yes	0.8387096774193549	0.16129032258064516	weka.classifiers.functions.SMO	87.13389121338912	yes	1.0	0.0	weka.classifiers.trees.RandomForest	84.6234309623431	yes	0.7613142969753445	0.2386857030246555	weka.classifiers.rules.DTNB	87.55230125523012	yes
COSMIC	1	EGFR	774	V	M	0.485356	0.198506	0.363636	0.419608	1	NA	0	NA	0	149.20784	0	105	EGFR	TK	C_helix	yes	weka.classifiers.bayes.BayesNet	84.93723849372385	yes	0.8913565469713973	0.10864345302860266	weka.classifiers.lazy.LWL	85.14644351464435	yes	0.890032582435396	0.10996741756460385	weka.classifiers.rules.DecisionTable	86.19246861924687	yes	0.8387096774193549	0.16129032258064516	weka.classifiers.functions.SMO	87.13389121338912	yes	1.0	0.0	weka.classifiers.trees.RandomForest	84.6234309623431	yes	0.9	0.1	weka.classifiers.rules.DTNB	87.55230125523012	yes
COSMIC	1	EGFR	741	P	H	0.106026	0.018432	1	0.203922	-2	NA	0	NA	1	155.15634	0	90	EGFR	TK	B3_strand	yes	weka.classifiers.bayes.BayesNet	84.93723849372385	yes	0.9750433532448225	0.024956646755177524	weka.classifiers.lazy.LWL	85.14644351464435	yes	0.889475879523321	0.11052412047667902	weka.classifiers.rules.DecisionTable	86.19246861924687	yes	0.8421052631578947	0.15789473684210525	weka.classifiers.functions.SMO	87.13389121338912	yes	1.0	0.0	weka.classifiers.trees.RandomForest	84.6234309623431	yes	0.8589743589743589	0.14102564102564102	weka.classifiers.rules.DTNB	87.55230125523012	yes
COSMIC	1	EGFR	833	L	V	0.471306	0.085484	0.727273	0.188235	1	NA	0	NA	0	117.14784	0	124	EGFR	TK	Catalytic_loop	yes	weka.classifiers.bayes.BayesNet	84.93723849372385	yes	0.9182271264819556	0.0817728735180443	weka.classifiers.lazy.LWL	85.14644351464435	yes	0.8861170153118376	0.11388298468816184	weka.classifiers.rules.DecisionTable	86.19246861924687	yes	0.8387096774193549	0.16129032258064516	weka.classifiers.functions.SMO	87.13389121338912	yes	1.0	0.0	weka.classifiers.trees.RandomForest	84.6234309623431	yes	0.8959644874899112	0.10403551251008877	weka.classifiers.rules.DTNB	87.55230125523012	yes
COSMIC	1	EGFR	818	C	Y	0.271483	0.044952	0.636364	0.376471	-2	NA	0	NA	0	181.19124	0	86	EGFR	TK	E_helix	yes	weka.classifiers.bayes.BayesNet	84.93723849372385	yes	0.9167480705244009	0.08325192947559905	weka.classifiers.lazy.LWL	85.14644351464435	yes	0.8878673325242338	0.11213266747576693	weka.classifiers.rules.DecisionTable	86.19246861924687	yes	0.8387096774193549	0.16129032258064516	weka.classifiers.functions.SMO	87.13389121338912	yes	1.0	0.0	weka.classifiers.trees.RandomForest	84.6234309623431	yes	0.6511317205836243	0.3488682794163757	weka.classifiers.rules.DTNB	87.55230125523012	yes
COSMIC	1	EGFR	838	L	P	0.327905	0.447092	1	0.843137	-3	NA	0	NA	0	115.13194	0	124	EGFR	TK	Catalytic_loop	yes	weka.classifiers.bayes.BayesNet	84.93723849372385	yes	0.9923596017138856	0.0076403982861144365	weka.classifiers.lazy.LWL	85.14644351464435	yes	0.8955397152371275	0.10446028476287257	weka.classifiers.rules.DecisionTable	86.19246861924687	yes	0.8421052631578947	0.15789473684210525	weka.classifiers.functions.SMO	87.13389121338912	yes	1.0	0.0	weka.classifiers.trees.RandomForest	84.6234309623431	yes	0.9666666666666666	0.03333333333333333	weka.classifiers.rules.DTNB	87.55230125523012	yes
COSMIC	1	EGFR	849	Q	L	0.371518	0.011978	0.454545	0.184314	-2	NA	0	NA	0	131.17464	1	114	EGFR	TK	Activation_segment_Nt	yes	weka.classifiers.bayes.BayesNet	84.93723849372385	yes	0.949372355079721	0.050627644920279054	weka.classifiers.lazy.LWL	85.14644351464435	yes	0.8811236673247473	0.11887633267525248	weka.classifiers.rules.DecisionTable	86.19246861924687	yes	0.8387096774193549	0.16129032258064516	weka.classifiers.functions.SMO	87.13389121338912	yes	1.0	0.0	weka.classifiers.trees.RandomForest	84.6234309623431	yes	0.851690336154545	0.14830966384545502	weka.classifiers.rules.DTNB	87.55230125523012	yes
COSMIC	1	EGFR	806	K	E	0.246694	0.11974	0.454545	0.282353	1	NA	0	NA	1	147.13074	1	135	EGFR	TK	Linker#E_helix	yes	weka.classifiers.bayes.BayesNet	84.93723849372385	yes	0.9831843199615717	0.016815680038428205	weka.classifiers.lazy.LWL	85.14644351464435	yes	0.8575116158016208	0.14248838419837934	weka.classifiers.rules.DecisionTable	86.19246861924687	yes	0.8387096774193549	0.16129032258064516	weka.classifiers.functions.SMO	87.13389121338912	yes	1.0	0.0	weka.classifiers.trees.RandomForest	84.6234309623431	yes	0.9145741269886176	0.0854258730113824	weka.classifiers.rules.DTNB	87.55230125523012	yes
COSMIC	1	EGFR	798	L	F	0.832197	0.732717	0.909091	0.913725	0	NA	0	NA	0	165.19184	0	124	EGFR	TK	Linker	yes	weka.classifiers.bayes.BayesNet	84.93723849372385	yes	0.9768069316859004	0.02319306831409951	weka.classifiers.lazy.LWL	85.14644351464435	yes	0.8992487611317214	0.10075123886827855	weka.classifiers.rules.DecisionTable	86.19246861924687	yes	0.8421052631578947	0.15789473684210525	weka.classifiers.functions.SMO	87.13389121338912	yes	1.0	0.0	weka.classifiers.trees.RandomForest	84.6234309623431	yes	0.6194678888504555	0.38053211114954455	weka.classifiers.rules.DTNB	87.55230125523012	yes
COSMIC	1	EGFR	717	V	A	0.166837	0.109176	0.909091	0.235294	0	NA	0	NA	0	89.09404	0	105	EGFR	TK	G_loop	yes	weka.classifiers.bayes.BayesNet	84.93723849372385	yes	0.9853871269136866	0.01461287308631331	weka.classifiers.lazy.LWL	85.14644351464435	yes	0.8844089290901193	0.11559107090988029	weka.classifiers.rules.DecisionTable	86.19246861924687	yes	0.8421052631578947	0.15789473684210525	weka.classifiers.functions.SMO	87.13389121338912	yes	1.0	0.0	weka.classifiers.trees.RandomForest	84.6234309623431	yes	0.5	0.5	weka.classifiers.rules.DTNB	87.55230125523012	yes
COSMIC	1	EGFR	761	D	G	0.325613	0.026609	0.727273	0.192157	-1	NA	0	NA	0	75.06714	1	91	EGFR	TK	C_helix	yes	weka.classifiers.bayes.BayesNet	84.93723849372385	yes	0.9361774786229236	0.06382252137707638	weka.classifiers.lazy.LWL	85.14644351464435	yes	0.8837006938213088	0.11629930617869166	weka.classifiers.rules.DecisionTable	86.19246861924687	yes	0.8387096774193549	0.16129032258064516	weka.classifiers.functions.SMO	87.13389121338912	yes	1.0	0.0	weka.classifiers.trees.RandomForest	84.6234309623431	yes	0.7847110946616738	0.21528890533832623	weka.classifiers.rules.DTNB	87.55230125523012	yes
COSMIC	1	EGFR	724	G	S	0.716841	0.545306	1	0.94902	0	NA	0	NA	1	105.09344	0	48	EGFR	TK	G_loop	yes	weka.classifiers.bayes.BayesNet	84.93723849372385	yes	0.998770689827856	0.001229310172143963	weka.classifiers.lazy.LWL	85.14644351464435	yes	0.8892203422446494	0.11077965775535042	weka.classifiers.rules.DecisionTable	86.19246861924687	yes	0.8421052631578947	0.15789473684210525	weka.classifiers.functions.SMO	87.13389121338912	yes	1.0	0.0	weka.classifiers.trees.RandomForest	84.6234309623431	yes	1.0	0.0	weka.classifiers.rules.DTNB	87.55230125523012	yes
COSMIC	1	EGFR	857	G	E	0.935269	0.781869	1	0.956863	-2	NA	0	NA	1	147.13074	0	48	EGFR	TK	Activation_segment_Nt	yes	weka.classifiers.bayes.BayesNet	84.93723849372385	yes	0.999617757691485	3.8224230851506384E-4	weka.classifiers.lazy.LWL	85.14644351464435	yes	0.8970536386739817	0.10294636132601803	weka.classifiers.rules.DecisionTable	86.19246861924687	yes	0.8421052631578947	0.15789473684210525	weka.classifiers.functions.SMO	87.13389121338912	yes	1.0	0.0	weka.classifiers.trees.RandomForest	84.6234309623431	yes	0.9	0.1	weka.classifiers.rules.DTNB	87.55230125523012	yes
COSMIC	1	EGFR	784	S	Y	0.12038	0.073373	0.636364	0.2	-2	NA	0	NA	0	181.19124	1	73	EGFR	TK	C_helix	yes	weka.classifiers.bayes.BayesNet	84.93723849372385	yes	0.9677841725616991	0.032215827438300766	weka.classifiers.lazy.LWL	85.14644351464435	yes	0.8874153805104887	0.11258461948951161	weka.classifiers.rules.DecisionTable	86.19246861924687	yes	0.8387096774193549	0.16129032258064516	weka.classifiers.functions.SMO	87.13389121338912	yes	1.0	0.0	weka.classifiers.trees.RandomForest	84.6234309623431	yes	0.9	0.1	weka.classifiers.rules.DTNB	87.55230125523012	yes
COSMIC	1	EGFR	767	A	V	0.182737	0.078854	0.727273	0.313725	0	NA	0	NA	0	117.14784	0	67	EGFR	TK	C_helix	yes	weka.classifiers.bayes.BayesNet	84.93723849372385	yes	0.9068403606581347	0.09315963934186533	weka.classifiers.lazy.LWL	85.14644351464435	yes	0.8908450351210877	0.10915496487891167	weka.classifiers.rules.DecisionTable	86.19246861924687	yes	0.8387096774193549	0.16129032258064516	weka.classifiers.functions.SMO	87.13389121338912	yes	1.0	0.0	weka.classifiers.trees.RandomForest	84.6234309623431	yes	0.97146434745398	0.028535652546019946	weka.classifiers.rules.DTNB	87.55230125523012	yes
COSMIC	1	EGFR	720	S	P	0.195628	0.099806	0.818182	0.309804	-1	NA	0	NA	0	115.13194	1	73	EGFR	TK	G_loop	yes	weka.classifiers.bayes.BayesNet	84.93723849372385	yes	0.9598010020471247	0.040198997952875286	weka.classifiers.lazy.LWL	85.14644351464435	yes	0.8876114026684617	0.11238859733153835	weka.classifiers.rules.DecisionTable	86.19246861924687	yes	0.8387096774193549	0.16129032258064516	weka.classifiers.functions.SMO	87.13389121338912	yes	1.0	0.0	weka.classifiers.trees.RandomForest	84.6234309623431	yes	0.9071428571428571	0.09285714285714286	weka.classifiers.rules.DTNB	87.55230125523012	yes
COSMIC	1	EGFR	861	L	P	0.070003	0.12363	0.818182	0.215686	-3	NA	0	NA	0	115.13194	0	124	EGFR	TK	Activation_segment_Nt	yes	weka.classifiers.bayes.BayesNet	84.93723849372385	yes	0.9683320320205585	0.031667967979441436	weka.classifiers.lazy.LWL	85.14644351464435	yes	0.8925483602741635	0.10745163972583775	weka.classifiers.rules.DecisionTable	86.19246861924687	yes	0.8387096774193549	0.16129032258064516	weka.classifiers.functions.SMO	87.13389121338912	yes	1.0	0.0	weka.classifiers.trees.RandomForest	84.6234309623431	yes	0.9875	0.0125	weka.classifiers.rules.DTNB	87.55230125523012	yes
COSMIC	1	EGFR	779	G	C	0.33994	0.316301	0.818182	0.823529	-3	NA	0	NA	0	121.15404	0	48	EGFR	TK	C_helix	yes	weka.classifiers.bayes.BayesNet	84.93723849372385	yes	0.9823698896357413	0.017630110364258798	weka.classifiers.lazy.LWL	85.14644351464435	yes	0.9036527865245513	0.09634721347544858	weka.classifiers.rules.DecisionTable	86.19246861924687	yes	0.8387096774193549	0.16129032258064516	weka.classifiers.functions.SMO	87.13389121338912	yes	1.0	0.0	weka.classifiers.trees.RandomForest	84.6234309623431	yes	1.0	0.0	weka.classifiers.rules.DTNB	87.55230125523012	yes
COSMIC	1	EGFR	768	S	C	0.171281	0.085882	0.727273	0.231373	-1	NA	0	NA	0	121.15404	1	73	EGFR	TK	C_helix	yes	weka.classifiers.bayes.BayesNet	84.93723849372385	yes	0.9627205254889705	0.037279474511029434	weka.classifiers.lazy.LWL	85.14644351464435	yes	0.8870041172323024	0.11299588276769766	weka.classifiers.rules.DecisionTable	86.19246861924687	yes	0.8387096774193549	0.16129032258064516	weka.classifiers.functions.SMO	87.13389121338912	yes	1.0	0.0	weka.classifiers.trees.RandomForest	84.6234309623431	yes	0.975	0.025	weka.classifiers.rules.DTNB	87.55230125523012	yes
COSMIC	1	EGFR	729	G	R	0.418997	0.244254	1	0.729412	-2	NA	0	NA	1	174.20274	0	48	EGFR	TK	G_loop	yes	weka.classifiers.bayes.BayesNet	84.93723849372385	yes	0.9982559060113703	0.0017440939886297494	weka.classifiers.lazy.LWL	85.14644351464435	yes	0.8888577017120778	0.11114229828792208	weka.classifiers.rules.DecisionTable	86.19246861924687	yes	0.8421052631578947	0.15789473684210525	weka.classifiers.functions.SMO	87.13389121338912	yes	1.0	0.0	weka.classifiers.trees.RandomForest	84.6234309623431	yes	0.9800000000000001	0.02	weka.classifiers.rules.DTNB	87.55230125523012	yes
COSMIC	1	EGFR	779	G	S	0.33994	0.316301	0.818182	0.823529	0	NA	0	NA	1	105.09344	0	48	EGFR	TK	C_helix	yes	weka.classifiers.bayes.BayesNet	84.93723849372385	yes	0.9846779164096044	0.015322083590395514	weka.classifiers.lazy.LWL	85.14644351464435	yes	0.8880985518894243	0.11190144811057695	weka.classifiers.rules.DecisionTable	86.19246861924687	yes	0.8387096774193549	0.16129032258064516	weka.classifiers.functions.SMO	87.13389121338912	yes	1.0	0.0	weka.classifiers.trees.RandomForest	84.6234309623431	yes	0.9692307692307691	0.030769230769230764	weka.classifiers.rules.DTNB	87.55230125523012	yes
COSMIC	1	EGFR	776	R	G	0.206641	0.182063	0.818182	0.345098	-2	NA	0	NA	0	75.06714	1	148	EGFR	TK	C_helix	yes	weka.classifiers.bayes.BayesNet	84.93723849372385	yes	0.8720765293110347	0.12792347068896526	weka.classifiers.lazy.LWL	85.14644351464435	yes	0.872870098537543	0.12712990146245678	weka.classifiers.rules.DecisionTable	86.19246861924687	yes	0.8387096774193549	0.16129032258064516	weka.classifiers.functions.SMO	87.13389121338912	yes	1.0	0.0	weka.classifiers.trees.RandomForest	84.6234309623431	yes	0.8632836385859063	0.1367163614140937	weka.classifiers.rules.DTNB	87.55230125523012	yes
COSMIC	1	EGFR	719	G	A	0.864438	0.653598	1	0.94902	0	NA	0	NA	0	89.09404	0	48	EGFR	TK	G_loop	yes	weka.classifiers.bayes.BayesNet	84.93723849372385	yes	0.9972432253710753	0.0027567746289246975	weka.classifiers.lazy.LWL	85.14644351464435	yes	0.9047074182438848	0.09529258175611491	weka.classifiers.rules.DecisionTable	86.19246861924687	yes	0.8421052631578947	0.15789473684210525	weka.classifiers.functions.SMO	87.13389121338912	yes	1.0	0.0	weka.classifiers.trees.RandomForest	84.6234309623431	yes	1.0	0.0	weka.classifiers.rules.DTNB	87.55230125523012	yes
COSMIC	1	EGFR	810	G	D	0.179976	0.027581	1	0.262745	-1	NA	0	NA	1	133.10384	0	48	EGFR	TK	E_helix	yes	weka.classifiers.bayes.BayesNet	84.93723849372385	yes	0.9965646580713304	0.003435341928669599	weka.classifiers.lazy.LWL	85.14644351464435	yes	0.8888446249372065	0.11115537506279313	weka.classifiers.rules.DecisionTable	86.19246861924687	yes	0.8421052631578947	0.15789473684210525	weka.classifiers.functions.SMO	87.13389121338912	yes	1.0	0.0	weka.classifiers.trees.RandomForest	84.6234309623431	yes	0.9121335656056164	0.08786643439438362	weka.classifiers.rules.DTNB	87.55230125523012	yes
COSMIC	1	EGFR	836	R	C	0.788804	0.606701	1	0.921569	-3	NA	0	NA	0	121.15404	1	148	EGFR	TK	Catalytic_loop	yes	weka.classifiers.bayes.BayesNet	84.93723849372385	yes	0.9951797797332123	0.004820220266787786	weka.classifiers.lazy.LWL	85.14644351464435	yes	0.8809514784934854	0.11904852150651471	weka.classifiers.rules.DecisionTable	86.19246861924687	yes	0.8421052631578947	0.15789473684210525	weka.classifiers.functions.SMO	87.13389121338912	yes	1.0	0.0	weka.classifiers.trees.RandomForest	84.6234309623431	yes	0.9681675291246302	0.03183247087536985	weka.classifiers.rules.DTNB	87.55230125523012	yes
COSMIC	1	EGFR	738	V	G	?	0.003227	?	?	-3	NA	0	NA	0	75.06714	0	105	EGFR	TK	B3_strand	yes	weka.classifiers.bayes.BayesNet	84.93723849372385	yes	0.814086518129056	0.18591348187094406	weka.classifiers.lazy.LWL	85.14644351464435	yes	0.887294961780252	0.11270503821974802	weka.classifiers.rules.DecisionTable	86.19246861924687	yes	0.5	0.5	weka.classifiers.functions.SMO	87.13389121338912	yes	1.0	0.0	weka.classifiers.trees.RandomForest	84.6234309623431	yes	0.7641012346803601	0.2358987653196399	weka.classifiers.rules.DTNB	87.55230125523012	yes
COSMIC	1	EGFR	728	K	R	0.292461	0.241337	0.909091	0.215686	2	NA	0	NA	1	174.20274	1	135	EGFR	TK	G_loop	yes	weka.classifiers.bayes.BayesNet	84.93723849372385	yes	0.9958551981885776	0.004144801811422364	weka.classifiers.lazy.LWL	85.14644351464435	yes	0.8767682669950332	0.12323173300496669	weka.classifiers.rules.DecisionTable	86.19246861924687	yes	0.8421052631578947	0.15789473684210525	weka.classifiers.functions.SMO	87.13389121338912	yes	1.0	0.0	weka.classifiers.trees.RandomForest	84.6234309623431	yes	0.6252669505404521	0.37473304945954794	weka.classifiers.rules.DTNB	87.55230125523012	yes
COSMIC	1	EGFR	766	M	T	0.175422	0.15762	0.818182	0.74902	-1	NA	0	NA	1	119.12034	0	124	EGFR	TK	C_helix	yes	weka.classifiers.bayes.BayesNet	84.93723849372385	yes	0.9448298130139018	0.05517018698609828	weka.classifiers.lazy.LWL	85.14644351464435	yes	0.8896778347935439	0.11032216520645659	weka.classifiers.rules.DecisionTable	86.19246861924687	yes	0.8387096774193549	0.16129032258064516	weka.classifiers.functions.SMO	87.13389121338912	yes	1.0	0.0	weka.classifiers.trees.RandomForest	84.6234309623431	yes	0.9944099378881986	0.0055900621118012426	weka.classifiers.rules.DTNB	87.55230125523012	yes
COSMIC	1	EGFR	743	A	T	0.873658	0.681489	0.818182	0.933333	0	NA	0	NA	1	119.12034	0	67	EGFR	TK	B3_strand	yes	weka.classifiers.bayes.BayesNet	84.93723849372385	yes	0.9116745258339114	0.08832547416608864	weka.classifiers.lazy.LWL	85.14644351464435	yes	0.8902499059478359	0.10975009405216461	weka.classifiers.rules.DecisionTable	86.19246861924687	yes	0.8387096774193549	0.16129032258064516	weka.classifiers.functions.SMO	87.13389121338912	yes	1.0	0.0	weka.classifiers.trees.RandomForest	84.6234309623431	yes	0.869366591928251	0.1306334080717489	weka.classifiers.rules.DTNB	87.55230125523012	yes
COSMIC	1	EGFR	725	T	M	0.146852	0.122923	0.909091	0.380392	-1	Phosphorylation	0	NA	0	149.20784	1	93	EGFR	TK	G_loop	yes	weka.classifiers.bayes.BayesNet	84.93723849372385	yes	0.9951721580509864	0.00482784194901357	weka.classifiers.lazy.LWL	85.14644351464435	yes	0.8868146895922048	0.1131853104077951	weka.classifiers.rules.DecisionTable	86.19246861924687	yes	0.8421052631578947	0.15789473684210525	weka.classifiers.functions.SMO	87.13389121338912	yes	1.0	0.0	weka.classifiers.trees.RandomForest	84.6234309623431	yes	1.0	0.0	weka.classifiers.rules.DTNB	87.55230125523012	yes
COSMIC	1	EGFR	765	V	M	0.308472	0.130614	0.454545	0.364706	1	NA	0	NA	0	149.20784	0	105	EGFR	TK	C_helix	yes	weka.classifiers.bayes.BayesNet	84.93723849372385	yes	0.8913565469713973	0.10864345302860266	weka.classifiers.lazy.LWL	85.14644351464435	yes	0.8877797422168129	0.11222025778318677	weka.classifiers.rules.DecisionTable	86.19246861924687	yes	0.8387096774193549	0.16129032258064516	weka.classifiers.functions.SMO	87.13389121338912	yes	1.0	0.0	weka.classifiers.trees.RandomForest	84.6234309623431	yes	1.0	0.0	weka.classifiers.rules.DTNB	87.55230125523012	yes
COSMIC	1	EGFR	871	A	G	0.146907	0.036864	0.636364	0.403922	0	NA	0	NA	0	75.06714	0	67	EGFR	TK	Activation_segment_Nt#Activation_segment_Ct	yes	weka.classifiers.bayes.BayesNet	84.93723849372385	yes	0.9377631723547707	0.06223682764522937	weka.classifiers.lazy.LWL	85.14644351464435	yes	0.8891735487365692	0.11082645126343174	weka.classifiers.rules.DecisionTable	86.19246861924687	yes	0.8387096774193549	0.16129032258064516	weka.classifiers.functions.SMO	87.13389121338912	yes	1.0	0.0	weka.classifiers.trees.RandomForest	84.6234309623431	yes	0.8361259240727508	0.1638740759272492	weka.classifiers.rules.DTNB	87.55230125523012	yes
COSMIC	1	EGFR	853	I	T	0.360836	0.337827	0.818182	0.615686	-1	NA	0	NA	1	119.12034	0	124	EGFR	TK	Activation_segment_Nt	yes	weka.classifiers.bayes.BayesNet	84.93723849372385	yes	0.9848552231447901	0.015144776855209962	weka.classifiers.lazy.LWL	85.14644351464435	yes	0.8906237180337762	0.10937628196622418	weka.classifiers.rules.DecisionTable	86.19246861924687	yes	0.8387096774193549	0.16129032258064516	weka.classifiers.functions.SMO	87.13389121338912	yes	1.0	0.0	weka.classifiers.trees.RandomForest	84.6234309623431	yes	0.9701086956521738	0.029891304347826088	weka.classifiers.rules.DTNB	87.55230125523012	yes
COSMIC	1	EGFR	712	F	L	0.381456	0.21075	0.181818	0.282353	0	NA	0	NA	0	131.17464	0	135	EGFR	TK	G_loop	yes	weka.classifiers.bayes.BayesNet	84.93723849372385	yes	0.9645299725103356	0.035470027489664546	weka.classifiers.lazy.LWL	85.14644351464435	yes	0.8905775119809087	0.10942248801909135	weka.classifiers.rules.DecisionTable	86.19246861924687	yes	0.8387096774193549	0.16129032258064516	weka.classifiers.functions.SMO	87.13389121338912	yes	1.0	0.0	weka.classifiers.trees.RandomForest	84.6234309623431	yes	0.9666026168562993	0.033397383143700596	weka.classifiers.rules.DTNB	87.55230125523012	yes
COSMIC	1	EGFR	850	H	D	0.123389	0.083716	0.636364	0.341176	-1	NA	0	NA	1	133.10384	1	118	EGFR	TK	Activation_segment_Nt	yes	weka.classifiers.bayes.BayesNet	84.93723849372385	yes	0.9644022097384143	0.03559779026158577	weka.classifiers.lazy.LWL	85.14644351464435	yes	0.8632353935001367	0.13676460649986333	weka.classifiers.rules.DecisionTable	86.19246861924687	yes	0.8387096774193549	0.16129032258064516	weka.classifiers.functions.SMO	87.13389121338912	yes	1.0	0.0	weka.classifiers.trees.RandomForest	84.6234309623431	yes	0.8145186335403727	0.18548136645962732	weka.classifiers.rules.DTNB	87.55230125523012	yes
COSMIC	1	EGFR	821	I	T	0.328678	0.317406	1	0.482353	-1	NA	0	NA	1	119.12034	0	124	EGFR	TK	E_helix	yes	weka.classifiers.bayes.BayesNet	84.93723849372385	yes	0.9934431250986673	0.006556874901332699	weka.classifiers.lazy.LWL	85.14644351464435	yes	0.8887971257264718	0.11120287427352822	weka.classifiers.rules.DecisionTable	86.19246861924687	yes	0.8421052631578947	0.15789473684210525	weka.classifiers.functions.SMO	87.13389121338912	yes	1.0	0.0	weka.classifiers.trees.RandomForest	84.6234309623431	yes	0.9598258732979241	0.04017412670207592	weka.classifiers.rules.DTNB	87.55230125523012	yes
COSMIC	1	EGFR	741	P	L	0.106026	0.018432	1	0.203922	-3	NA	0	NA	0	131.17464	0	90	EGFR	TK	B3_strand	yes	weka.classifiers.bayes.BayesNet	84.93723849372385	yes	0.9869933026678367	0.013006697332163333	weka.classifiers.lazy.LWL	85.14644351464435	yes	0.8908320750689428	0.10916792493105719	weka.classifiers.rules.DecisionTable	86.19246861924687	yes	0.8421052631578947	0.15789473684210525	weka.classifiers.functions.SMO	87.13389121338912	yes	1.0	0.0	weka.classifiers.trees.RandomForest	84.6234309623431	yes	0.9589743589743589	0.041025641025641026	weka.classifiers.rules.DTNB	87.55230125523012	yes
COSMIC	1	EGFR	832	R	H	0.354984	0.074478	0.727273	0.321569	0	NA	0	NA	1	155.15634	1	148	EGFR	TK	Catalytic_loop	yes	weka.classifiers.bayes.BayesNet	84.93723849372385	yes	0.8872026047863852	0.11279739521361468	weka.classifiers.lazy.LWL	85.14644351464435	yes	0.855657861555365	0.1443421384446349	weka.classifiers.rules.DecisionTable	86.19246861924687	yes	0.8387096774193549	0.16129032258064516	weka.classifiers.functions.SMO	87.13389121338912	yes	1.0	0.0	weka.classifiers.trees.RandomForest	84.6234309623431	yes	0.7444099378881988	0.25559006211180124	weka.classifiers.rules.DTNB	87.55230125523012	yes
COSMIC	1	EGFR	758	E	G	0.159715	0.121906	0.818182	0.321569	-2	NA	0	NA	0	75.06714	1	109	EGFR	TK	C_helix	yes	weka.classifiers.bayes.BayesNet	84.93723849372385	yes	0.9072456229016251	0.09275437709837499	weka.classifiers.lazy.LWL	85.14644351464435	yes	0.8804277042360797	0.11957229576392055	weka.classifiers.rules.DecisionTable	86.19246861924687	yes	0.8387096774193549	0.16129032258064516	weka.classifiers.functions.SMO	87.13389121338912	yes	1.0	0.0	weka.classifiers.trees.RandomForest	84.6234309623431	yes	0.7779191919191919	0.2220808080808081	weka.classifiers.rules.DTNB	87.55230125523012	yes
COSMIC	1	EGFR	744	I	M	0.372153	0.243414	1	0.584314	1	NA	0	NA	0	149.20784	0	124	EGFR	TK	B3_strand	yes	weka.classifiers.bayes.BayesNet	84.93723849372385	yes	0.9936051098117501	0.006394890188249932	weka.classifiers.lazy.LWL	85.14644351464435	yes	0.8896318975807608	0.11036810241923982	weka.classifiers.rules.DecisionTable	86.19246861924687	yes	0.8421052631578947	0.15789473684210525	weka.classifiers.functions.SMO	87.13389121338912	yes	1.0	0.0	weka.classifiers.trees.RandomForest	84.6234309623431	yes	0.85	0.15	weka.classifiers.rules.DTNB	87.55230125523012	yes
COSMIC	1	EGFR	713	K	F	0.174207	0.079296	0.454545	0.192157	-3	NA	0	NA	0	165.19184	1	135	EGFR	TK	G_loop	yes	weka.classifiers.bayes.BayesNet	84.93723849372385	yes	0.9369672134843244	0.06303278651567554	weka.classifiers.lazy.LWL	85.14644351464435	yes	0.8800707898745546	0.11992921012544557	weka.classifiers.rules.DecisionTable	86.19246861924687	yes	0.8387096774193549	0.16129032258064516	weka.classifiers.functions.SMO	87.13389121338912	yes	1.0	0.0	weka.classifiers.trees.RandomForest	84.6234309623431	yes	0.6764406779661017	0.3235593220338983	weka.classifiers.rules.DTNB	87.55230125523012	yes
COSMIC	1	EGFR	753	P	F	0.143788	0.055605	0.636364	0.211765	-4	NA	0	NA	0	165.19184	0	90	EGFR	TK	B3_strand#C_helix	yes	weka.classifiers.bayes.BayesNet	84.93723849372385	yes	0.8493140450518564	0.1506859549481436	weka.classifiers.lazy.LWL	85.14644351464435	yes	0.8881999940092798	0.11180000599072062	weka.classifiers.rules.DecisionTable	86.19246861924687	yes	0.8387096774193549	0.16129032258064516	weka.classifiers.functions.SMO	87.13389121338912	yes	1.0	0.0	weka.classifiers.trees.RandomForest	84.6234309623431	yes	0.96146434745398	0.038535652546019955	weka.classifiers.rules.DTNB	87.55230125523012	yes
COSMIC	1	EGFR	846	K	R	0.377674	0.043538	0.818182	0.14902	2	NA	0	NA	1	174.20274	1	135	EGFR	TK	Catalytic_loop	yes	weka.classifiers.bayes.BayesNet	84.93723849372385	yes	0.9646028323839144	0.03539716761608557	weka.classifiers.lazy.LWL	85.14644351464435	yes	0.860354849891271	0.13964515010872872	weka.classifiers.rules.DecisionTable	86.19246861924687	yes	0.8387096774193549	0.16129032258064516	weka.classifiers.functions.SMO	87.13389121338912	yes	1.0	0.0	weka.classifiers.trees.RandomForest	84.6234309623431	yes	0.6021739130434783	0.3978260869565217	weka.classifiers.rules.DTNB	87.55230125523012	yes
COSMIC	1	EGFR	777	L	Q	0.498302	0.414074	0.909091	0.764706	-2	NA	0	NA	1	146.14594	0	124	EGFR	TK	C_helix	yes	weka.classifiers.bayes.BayesNet	84.93723849372385	yes	0.9766410925453137	0.023358907454686214	weka.classifiers.lazy.LWL	85.14644351464435	yes	0.8815800290263528	0.11841997097364736	weka.classifiers.rules.DecisionTable	86.19246861924687	yes	0.8421052631578947	0.15789473684210525	weka.classifiers.functions.SMO	87.13389121338912	yes	1.0	0.0	weka.classifiers.trees.RandomForest	84.6234309623431	yes	0.8646268656716417	0.13537313432835824	weka.classifiers.rules.DTNB	87.55230125523012	yes
COSMIC	1	EGFR	730	L	F	0.18707	0.044996	0.545455	0.152941	0	NA	0	NA	0	165.19184	0	124	EGFR	TK	G_loop#B3_strand	yes	weka.classifiers.bayes.BayesNet	84.93723849372385	yes	0.888360641688323	0.11163935831167704	weka.classifiers.lazy.LWL	85.14644351464435	yes	0.8885573569080841	0.11144264309191589	weka.classifiers.rules.DecisionTable	86.19246861924687	yes	0.8387096774193549	0.16129032258064516	weka.classifiers.functions.SMO	87.13389121338912	yes	1.0	0.0	weka.classifiers.trees.RandomForest	84.6234309623431	yes	0.7542978208232446	0.24570217917675544	weka.classifiers.rules.DTNB	87.55230125523012	yes
COSMIC	1	EGFR	770	D	N	0.133657	0.099806	0.636364	0.254902	1	NA	0	NA	1	132.11904	1	91	EGFR	TK	C_helix	yes	weka.classifiers.bayes.BayesNet	84.93723849372385	yes	0.9470345906131811	0.052965409386818915	weka.classifiers.lazy.LWL	85.14644351464435	yes	0.8809620610507046	0.11903793894929494	weka.classifiers.rules.DecisionTable	86.19246861924687	yes	0.8387096774193549	0.16129032258064516	weka.classifiers.functions.SMO	87.13389121338912	yes	1.0	0.0	weka.classifiers.trees.RandomForest	84.6234309623431	yes	0.7416666666666666	0.25833333333333336	weka.classifiers.rules.DTNB	87.55230125523012	yes
COSMIC	1	EGFR	845	V	M	0.480664	0.166416	0.818182	0.568627	1	NA	0	NA	0	149.20784	0	105	EGFR	TK	Catalytic_loop	yes	weka.classifiers.bayes.BayesNet	84.93723849372385	yes	0.9216560536984522	0.07834394630154777	weka.classifiers.lazy.LWL	85.14644351464435	yes	0.8829932609832275	0.11700673901677246	weka.classifiers.rules.DecisionTable	86.19246861924687	yes	0.8387096774193549	0.16129032258064516	weka.classifiers.functions.SMO	87.13389121338912	yes	1.0	0.0	weka.classifiers.trees.RandomForest	84.6234309623431	yes	0.8708333333333333	0.12916666666666668	weka.classifiers.rules.DTNB	87.55230125523012	yes
COSMIC	1	EGFR	819	V	A	0.139647	0.049593	0.636364	0.121569	0	NA	0	NA	0	89.09404	0	105	EGFR	TK	E_helix	yes	weka.classifiers.bayes.BayesNet	84.93723849372385	yes	0.8075124161460923	0.19248758385390768	weka.classifiers.lazy.LWL	85.14644351464435	yes	0.8810530909666672	0.11894690903333302	weka.classifiers.rules.DecisionTable	86.19246861924687	yes	0.8387096774193549	0.16129032258064516	weka.classifiers.functions.SMO	87.13389121338912	yes	1.0	0.0	weka.classifiers.trees.RandomForest	84.6234309623431	yes	0.6021739130434783	0.3978260869565217	weka.classifiers.rules.DTNB	87.55230125523012	yes
COSMIC	1	EGFR	721	G	S	0.947746	0.72622	1	0.964706	0	NA	0	NA	1	105.09344	0	48	EGFR	TK	G_loop	yes	weka.classifiers.bayes.BayesNet	84.93723849372385	yes	0.998770689827856	0.001229310172143963	weka.classifiers.lazy.LWL	85.14644351464435	yes	0.8908730476430022	0.10912695235699785	weka.classifiers.rules.DecisionTable	86.19246861924687	yes	0.8421052631578947	0.15789473684210525	weka.classifiers.functions.SMO	87.13389121338912	yes	1.0	0.0	weka.classifiers.trees.RandomForest	84.6234309623431	yes	1.0	0.0	weka.classifiers.rules.DTNB	87.55230125523012	yes
COSMIC	1	EGFR	864	A	E	?	0.042389	?	?	-1	NA	0	NA	1	147.13074	0	67	EGFR	TK	Activation_segment_Nt#Activation_segment_Ct	yes	weka.classifiers.bayes.BayesNet	84.93723849372385	yes	0.9753899211362446	0.024610078863755408	weka.classifiers.lazy.LWL	85.14644351464435	yes	0.8848279806957069	0.11517201930429335	weka.classifiers.rules.DecisionTable	86.19246861924687	yes	0.5	0.5	weka.classifiers.functions.SMO	87.13389121338912	yes	1.0	0.0	weka.classifiers.trees.RandomForest	84.6234309623431	yes	0.9630243497384511	0.03697565026154887	weka.classifiers.rules.DTNB	87.55230125523012	yes
COSMIC	1	EGFR	802	V	F	0.270378	0.061041	0.909091	0.866667	-1	NA	0	NA	0	165.19184	0	105	EGFR	TK	Linker	yes	weka.classifiers.bayes.BayesNet	84.93723849372385	yes	0.9743645917902349	0.0256354082097651	weka.classifiers.lazy.LWL	85.14644351464435	yes	0.8868778518596107	0.11312214814038876	weka.classifiers.rules.DecisionTable	86.19246861924687	yes	0.8421052631578947	0.15789473684210525	weka.classifiers.functions.SMO	87.13389121338912	yes	1.0	0.0	weka.classifiers.trees.RandomForest	84.6234309623431	yes	0.7344678888504556	0.26553211114954456	weka.classifiers.rules.DTNB	87.55230125523012	yes
COSMIC	1	EGFR	921	S	R	0.056036	0.050654	0.454545	0.184314	-1	NA	0	NA	1	174.20274	1	73	EGFR	TK	G_helix#H_and_I_helix	yes	weka.classifiers.bayes.BayesNet	84.93723849372385	yes	0.9024184432037445	0.09758155679625546	weka.classifiers.lazy.LWL	85.14644351464435	yes	0.8797423011025537	0.12025769889744757	weka.classifiers.rules.DecisionTable	86.19246861924687	yes	0.8387096774193549	0.16129032258064516	weka.classifiers.functions.SMO	87.13389121338912	yes	1.0	0.0	weka.classifiers.trees.RandomForest	84.6234309623431	yes	0.8284378853574127	0.17156211464258722	weka.classifiers.rules.DTNB	87.55230125523012	yes
COSMIC	1	EGFR	832	R	L	0.354984	0.074478	0.727273	0.321569	-2	NA	0	NA	0	131.17464	1	148	EGFR	TK	Catalytic_loop	yes	weka.classifiers.bayes.BayesNet	84.93723849372385	yes	0.9385629715810615	0.0614370284189386	weka.classifiers.lazy.LWL	85.14644351464435	yes	0.8745024661344061	0.12549753386559376	weka.classifiers.rules.DecisionTable	86.19246861924687	yes	0.8387096774193549	0.16129032258064516	weka.classifiers.functions.SMO	87.13389121338912	yes	1.0	0.0	weka.classifiers.trees.RandomForest	84.6234309623431	yes	0.88966926689272	0.11033073310727996	weka.classifiers.rules.DTNB	87.55230125523012	yes
COSMIC	1	EGFR	804	E	G	0.136086	0.074302	0.545455	0.227451	-2	NA	0	NA	0	75.06714	1	109	EGFR	TK	Linker	yes	weka.classifiers.bayes.BayesNet	84.93723849372385	yes	0.8687043143350299	0.13129568566497005	weka.classifiers.lazy.LWL	85.14644351464435	yes	0.8781448039619848	0.12185519603801509	weka.classifiers.rules.DecisionTable	86.19246861924687	yes	0.8387096774193549	0.16129032258064516	weka.classifiers.functions.SMO	87.13389121338912	yes	1.0	0.0	weka.classifiers.trees.RandomForest	84.6234309623431	yes	0.7700186248492344	0.22998137515076547	weka.classifiers.rules.DTNB	87.55230125523012	yes
COSMIC	1	EGFR	779	G	F	0.33994	0.316301	0.818182	0.823529	-3	NA	0	NA	0	165.19184	0	48	EGFR	TK	C_helix	yes	weka.classifiers.bayes.BayesNet	84.93723849372385	yes	0.9667293887518997	0.03327061124810028	weka.classifiers.lazy.LWL	85.14644351464435	yes	0.8908252508424376	0.10917474915756126	weka.classifiers.rules.DecisionTable	86.19246861924687	yes	0.8387096774193549	0.16129032258064516	weka.classifiers.functions.SMO	87.13389121338912	yes	1.0	0.0	weka.classifiers.trees.RandomForest	84.6234309623431	yes	0.784774011299435	0.21522598870056497	weka.classifiers.rules.DTNB	87.55230125523012	yes
COSMIC	1	EGFR	870	H	N	0.073785	0.016133	0.363636	0.168627	1	NA	0	NA	1	132.11904	1	118	EGFR	TK	Activation_segment_Nt#Activation_segment_Ct	yes	weka.classifiers.bayes.BayesNet	84.93723849372385	yes	0.9396322355299981	0.06036776447000192	weka.classifiers.lazy.LWL	85.14644351464435	yes	0.8576892565733027	0.14231074342669722	weka.classifiers.rules.DecisionTable	86.19246861924687	yes	0.8387096774193549	0.16129032258064516	weka.classifiers.functions.SMO	87.13389121338912	yes	1.0	0.0	weka.classifiers.trees.RandomForest	84.6234309623431	yes	0.8895203336809177	0.11047966631908238	weka.classifiers.rules.DTNB	87.55230125523012	yes
COSMIC	1	EGFR	712	F	S	0.381456	0.21075	0.181818	0.282353	-2	NA	0	NA	1	105.09344	0	135	EGFR	TK	G_loop	yes	weka.classifiers.bayes.BayesNet	84.93723849372385	yes	0.9761097194113906	0.023890280588609526	weka.classifiers.lazy.LWL	85.14644351464435	yes	0.8783198777811716	0.12168012221882851	weka.classifiers.rules.DecisionTable	86.19246861924687	yes	0.8387096774193549	0.16129032258064516	weka.classifiers.functions.SMO	87.13389121338912	yes	1.0	0.0	weka.classifiers.trees.RandomForest	84.6234309623431	yes	0.8666026168562994	0.1333973831437006	weka.classifiers.rules.DTNB	87.55230125523012	yes
COSMIC	1	EGFR	729	G	E	0.418997	0.244254	1	0.729412	-2	NA	0	NA	1	147.13074	0	48	EGFR	TK	G_loop	yes	weka.classifiers.bayes.BayesNet	84.93723849372385	yes	0.9989024211850678	0.0010975788149322203	weka.classifiers.lazy.LWL	85.14644351464435	yes	0.8883827223030518	0.11161727769694808	weka.classifiers.rules.DecisionTable	86.19246861924687	yes	0.8421052631578947	0.15789473684210525	weka.classifiers.functions.SMO	87.13389121338912	yes	1.0	0.0	weka.classifiers.trees.RandomForest	84.6234309623431	yes	0.9	0.1	weka.classifiers.rules.DTNB	87.55230125523012	yes
COSMIC	1	EGFR	742	V	A	0.56099	0.415488	1	0.890196	0	NA	0	NA	0	89.09404	0	105	EGFR	TK	B3_strand	yes	weka.classifiers.bayes.BayesNet	84.93723849372385	yes	0.9793783138962142	0.020621686103785748	weka.classifiers.lazy.LWL	85.14644351464435	yes	0.8921873152324749	0.1078126847675254	weka.classifiers.rules.DecisionTable	86.19246861924687	yes	0.8421052631578947	0.15789473684210525	weka.classifiers.functions.SMO	87.13389121338912	yes	1.0	0.0	weka.classifiers.trees.RandomForest	84.6234309623431	yes	0.9	0.1	weka.classifiers.rules.DTNB	87.55230125523012	yes
COSMIC	1	EGFR	841	R	K	0.276286	0.071517	1	0.913725	2	NA	0	NA	1	146.18934	1	148	EGFR	TK	Catalytic_loop	yes	weka.classifiers.bayes.BayesNet	84.93723849372385	yes	0.9932169820024261	0.00678301799757375	weka.classifiers.lazy.LWL	85.14644351464435	yes	0.8641414901758345	0.13585850982416514	weka.classifiers.rules.DecisionTable	86.19246861924687	yes	0.8421052631578947	0.15789473684210525	weka.classifiers.functions.SMO	87.13389121338912	yes	1.0	0.0	weka.classifiers.trees.RandomForest	84.6234309623431	yes	0.9510930155754449	0.04890698442455507	weka.classifiers.rules.DTNB	87.55230125523012	yes
COSMIC	1	EGFR	785	T	I	0.108593	0.045085	0.545455	0.12549	-1	NA	0	NA	0	131.17464	1	93	EGFR	TK	C_helix	yes	weka.classifiers.bayes.BayesNet	84.93723849372385	yes	0.9531762289004376	0.04682377109956243	weka.classifiers.lazy.LWL	85.14644351464435	yes	0.8840169946101311	0.11598300538986904	weka.classifiers.rules.DecisionTable	86.19246861924687	yes	0.8387096774193549	0.16129032258064516	weka.classifiers.functions.SMO	87.13389121338912	yes	1.0	0.0	weka.classifiers.trees.RandomForest	84.6234309623431	yes	0.8871975825313566	0.11280241746864336	weka.classifiers.rules.DTNB	87.55230125523012	yes
COSMIC	1	EGFR	727	Y	C	0.482182	0.360281	0.727273	0.141176	-2	NA	0	NA	0	121.15404	0	141	EGFR	TK	G_loop	yes	weka.classifiers.bayes.BayesNet	84.93723849372385	yes	0.9403141153246789	0.05968588467532116	weka.classifiers.lazy.LWL	85.14644351464435	yes	0.8937220673233799	0.10627793267661997	weka.classifiers.rules.DecisionTable	86.19246861924687	yes	0.8387096774193549	0.16129032258064516	weka.classifiers.functions.SMO	87.13389121338912	yes	1.0	0.0	weka.classifiers.trees.RandomForest	84.6234309623431	yes	0.8042213920551662	0.1957786079448339	weka.classifiers.rules.DTNB	87.55230125523012	yes
COSMIC	1	EGFR	753	P	S	0.143788	0.055605	0.636364	0.211765	-1	NA	0	NA	1	105.09344	0	90	EGFR	TK	B3_strand#C_helix	yes	weka.classifiers.bayes.BayesNet	84.93723849372385	yes	0.9257389989297375	0.07426100107026248	weka.classifiers.lazy.LWL	85.14644351464435	yes	0.8859194681235277	0.11408053187647264	weka.classifiers.rules.DecisionTable	86.19246861924687	yes	0.8387096774193549	0.16129032258064516	weka.classifiers.functions.SMO	87.13389121338912	yes	1.0	0.0	weka.classifiers.trees.RandomForest	84.6234309623431	yes	0.926690336154545	0.073309663845455	weka.classifiers.rules.DTNB	87.55230125523012	yes
COSMIC	1	EGFR	870	H	R	0.073785	0.016133	0.363636	0.168627	0	NA	0	NA	1	174.20274	1	118	EGFR	TK	Activation_segment_Nt#Activation_segment_Ct	yes	weka.classifiers.bayes.BayesNet	84.93723849372385	yes	0.9547993786662713	0.04520062133372871	weka.classifiers.lazy.LWL	85.14644351464435	yes	0.8624966416746298	0.13750335832537014	weka.classifiers.rules.DecisionTable	86.19246861924687	yes	0.8387096774193549	0.16129032258064516	weka.classifiers.functions.SMO	87.13389121338912	yes	1.0	0.0	weka.classifiers.trees.RandomForest	84.6234309623431	yes	0.8857142857142858	0.11428571428571428	weka.classifiers.rules.DTNB	87.55230125523012	yes
COSMIC	1	EGFR	834	V	M	0.37196	0.26631	0.909091	0.443137	1	NA	0	NA	0	149.20784	0	105	EGFR	TK	Catalytic_loop	yes	weka.classifiers.bayes.BayesNet	84.93723849372385	yes	0.9918724848586604	0.0081275151413397	weka.classifiers.lazy.LWL	85.14644351464435	yes	0.8818483605139313	0.11815163948606873	weka.classifiers.rules.DecisionTable	86.19246861924687	yes	0.8421052631578947	0.15789473684210525	weka.classifiers.functions.SMO	87.13389121338912	yes	1.0	0.0	weka.classifiers.trees.RandomForest	84.6234309623431	yes	0.8526864372054905	0.14731356279450933	weka.classifiers.rules.DTNB	87.55230125523012	yes
COSMIC	1	EGFR	751	T	I	0.078284	0.024531	0.272727	0.203922	-1	NA	0	NA	0	131.17464	1	93	EGFR	TK	B3_strand#C_helix	yes	weka.classifiers.bayes.BayesNet	84.93723849372385	yes	0.9519633169970294	0.048036683002970613	weka.classifiers.lazy.LWL	85.14644351464435	yes	0.8806823776487547	0.1193176223512452	weka.classifiers.rules.DecisionTable	86.19246861924687	yes	0.8387096774193549	0.16129032258064516	weka.classifiers.functions.SMO	87.13389121338912	yes	1.0	0.0	weka.classifiers.trees.RandomForest	84.6234309623431	yes	0.9148313617955707	0.08516863820442933	weka.classifiers.rules.DTNB	87.55230125523012	yes
COSMIC	1	EGFR	747	L	P	0.252132	0.235988	0.727273	0.65098	-3	NA	0	NA	0	115.13194	0	124	EGFR	TK	B3_strand	yes	weka.classifiers.bayes.BayesNet	84.93723849372385	yes	0.8822788287175768	0.11772117128242328	weka.classifiers.lazy.LWL	85.14644351464435	yes	0.8870518174812588	0.11294818251874195	weka.classifiers.rules.DecisionTable	86.19246861924687	yes	0.8387096774193549	0.16129032258064516	weka.classifiers.functions.SMO	87.13389121338912	yes	1.0	0.0	weka.classifiers.trees.RandomForest	84.6234309623431	yes	1.0	0.0	weka.classifiers.rules.DTNB	87.55230125523012	yes
COSMIC	1	EGFR	784	S	P	0.12038	0.073373	0.636364	0.2	-1	NA	0	NA	0	115.13194	1	73	EGFR	TK	C_helix	yes	weka.classifiers.bayes.BayesNet	84.93723849372385	yes	0.9514367998877614	0.048563200112238636	weka.classifiers.lazy.LWL	85.14644351464435	yes	0.8858658649389067	0.1141341350610932	weka.classifiers.rules.DecisionTable	86.19246861924687	yes	0.8387096774193549	0.16129032258064516	weka.classifiers.functions.SMO	87.13389121338912	yes	1.0	0.0	weka.classifiers.trees.RandomForest	84.6234309623431	yes	0.7722110946616738	0.22778890533832624	weka.classifiers.rules.DTNB	87.55230125523012	yes
COSMIC	1	EGFR	863	G	S	?	0.077396	?	?	0	NA	0	NA	1	105.09344	0	48	EGFR	TK	Activation_segment_Nt#Activation_segment_Ct	yes	weka.classifiers.bayes.BayesNet	84.93723849372385	yes	0.9927956290643561	0.007204370935643974	weka.classifiers.lazy.LWL	85.14644351464435	yes	0.8851598932848508	0.11484010671514884	weka.classifiers.rules.DecisionTable	86.19246861924687	yes	0.5	0.5	weka.classifiers.functions.SMO	87.13389121338912	yes	1.0	0.0	weka.classifiers.trees.RandomForest	84.6234309623431	yes	0.8122247743375761	0.18777522566242383	weka.classifiers.rules.DTNB	87.55230125523012	yes
COSMIC	1	EGFR	851	V	I	0.265769	0.236607	1	0.219608	3	NA	0	NA	0	131.17464	0	105	EGFR	TK	Activation_segment_Nt	yes	weka.classifiers.bayes.BayesNet	84.93723849372385	yes	0.9969641109798891	0.0030358890201110152	weka.classifiers.lazy.LWL	85.14644351464435	yes	0.8740960262255221	0.12590397377447776	weka.classifiers.rules.DecisionTable	86.19246861924687	yes	0.8421052631578947	0.15789473684210525	weka.classifiers.functions.SMO	87.13389121338912	yes	1.0	0.0	weka.classifiers.trees.RandomForest	84.6234309623431	yes	0.6875	0.3125	weka.classifiers.rules.DTNB	87.55230125523012	yes
COSMIC	1	EGFR	847	T	I	0.168631	0.027935	0.636364	0.360784	-1	NA	0	NA	0	131.17464	1	93	EGFR	TK	Catalytic_loop#Activation_segment_Nt	yes	weka.classifiers.bayes.BayesNet	84.93723849372385	yes	0.9872930167060082	0.012706983293991793	weka.classifiers.lazy.LWL	85.14644351464435	yes	0.8818686281106217	0.11813137188937817	weka.classifiers.rules.DecisionTable	86.19246861924687	yes	0.8387096774193549	0.16129032258064516	weka.classifiers.functions.SMO	87.13389121338912	yes	1.0	0.0	weka.classifiers.trees.RandomForest	84.6234309623431	yes	0.9725236694878783	0.027476330512121644	weka.classifiers.rules.DTNB	87.55230125523012	yes
COSMIC	1	EGFR	805	H	I	0.097248	0.062412	0.818182	0.141176	-3	NA	0	NA	0	131.17464	1	118	EGFR	TK	Linker#E_helix	yes	weka.classifiers.bayes.BayesNet	84.93723849372385	yes	0.9533051868629314	0.046694813137068504	weka.classifiers.lazy.LWL	85.14644351464435	yes	0.8748021958908672	0.12519780410913273	weka.classifiers.rules.DecisionTable	86.19246861924687	yes	0.8387096774193549	0.16129032258064516	weka.classifiers.functions.SMO	87.13389121338912	yes	1.0	0.0	weka.classifiers.trees.RandomForest	84.6234309623431	yes	0.6544071146245058	0.34559288537549404	weka.classifiers.rules.DTNB	87.55230125523012	yes
COSMIC	1	EGFR	810	G	S	0.179976	0.027581	1	0.262745	0	NA	0	NA	1	105.09344	0	48	EGFR	TK	E_helix	yes	weka.classifiers.bayes.BayesNet	84.93723849372385	yes	0.9980964759268994	0.0019035240731005917	weka.classifiers.lazy.LWL	85.14644351464435	yes	0.8902498654309161	0.10975013456908421	weka.classifiers.rules.DecisionTable	86.19246861924687	yes	0.8421052631578947	0.15789473684210525	weka.classifiers.functions.SMO	87.13389121338912	yes	1.0	0.0	weka.classifiers.trees.RandomForest	84.6234309623431	yes	0.7481277600903768	0.25187223990962304	weka.classifiers.rules.DTNB	87.55230125523012	yes
COSMIC	1	EGFR	769	V	L	0.506114	0.091186	0.545455	0.239216	1	NA	0	NA	0	131.17464	0	105	EGFR	TK	C_helix	yes	weka.classifiers.bayes.BayesNet	84.93723849372385	yes	0.8885552053774208	0.11144479462257911	weka.classifiers.lazy.LWL	85.14644351464435	yes	0.8886391256381287	0.1113608743618708	weka.classifiers.rules.DecisionTable	86.19246861924687	yes	0.8387096774193549	0.16129032258064516	weka.classifiers.functions.SMO	87.13389121338912	yes	1.0	0.0	weka.classifiers.trees.RandomForest	84.6234309623431	yes	1.0	0.0	weka.classifiers.rules.DTNB	87.55230125523012	yes
COSMIC	1	EGFR	747	L	S	0.252132	0.235988	0.727273	0.65098	-2	NA	0	NA	1	105.09344	0	124	EGFR	TK	B3_strand	yes	weka.classifiers.bayes.BayesNet	84.93723849372385	yes	0.919313958299459	0.08068604170054093	weka.classifiers.lazy.LWL	85.14644351464435	yes	0.8852585524576734	0.11474144754232694	weka.classifiers.rules.DecisionTable	86.19246861924687	yes	0.8387096774193549	0.16129032258064516	weka.classifiers.functions.SMO	87.13389121338912	yes	1.0	0.0	weka.classifiers.trees.RandomForest	84.6234309623431	yes	1.0	0.0	weka.classifiers.rules.DTNB	87.55230125523012	yes
COSMIC	1	EGFR	735	G	S	0.45455	0.399001	0.909091	0.2	0	NA	0	NA	1	105.09344	0	48	EGFR	TK	G_loop#B3_strand	yes	weka.classifiers.bayes.BayesNet	84.93723849372385	yes	0.9988699157630557	0.0011300842369442784	weka.classifiers.lazy.LWL	85.14644351464435	yes	0.8877571965161134	0.11224280348388713	weka.classifiers.rules.DecisionTable	86.19246861924687	yes	0.8421052631578947	0.15789473684210525	weka.classifiers.functions.SMO	87.13389121338912	yes	1.0	0.0	weka.classifiers.trees.RandomForest	84.6234309623431	yes	0.9406593406593406	0.05934065934065935	weka.classifiers.rules.DTNB	87.55230125523012	yes
COSMIC	1	EGFR	752	S	Y	0.149943	0.119917	0.454545	0.223529	-2	NA	0	NA	0	181.19124	1	73	EGFR	TK	B3_strand#C_helix	yes	weka.classifiers.bayes.BayesNet	84.93723849372385	yes	0.9669365355393122	0.033063464460687884	weka.classifiers.lazy.LWL	85.14644351464435	yes	0.8861852700058539	0.11381472999414635	weka.classifiers.rules.DecisionTable	86.19246861924687	yes	0.8387096774193549	0.16129032258064516	weka.classifiers.functions.SMO	87.13389121338912	yes	1.0	0.0	weka.classifiers.trees.RandomForest	84.6234309623431	yes	0.9833333333333334	0.016666666666666666	weka.classifiers.rules.DTNB	87.55230125523012	yes
COSMIC	1	EGFR	773	H	R	0.568057	0.108248	0.545455	0.635294	0	NA	0	NA	1	174.20274	1	118	EGFR	TK	C_helix	yes	weka.classifiers.bayes.BayesNet	84.93723849372385	yes	0.9078425920048534	0.09215740799514649	weka.classifiers.lazy.LWL	85.14644351464435	yes	0.8674515133891858	0.1325484866108142	weka.classifiers.rules.DecisionTable	86.19246861924687	yes	0.8387096774193549	0.16129032258064516	weka.classifiers.functions.SMO	87.13389121338912	yes	1.0	0.0	weka.classifiers.trees.RandomForest	84.6234309623431	yes	0.6565008469791078	0.3434991530208921	weka.classifiers.rules.DTNB	87.55230125523012	yes
COSMIC	1	EGFR	835	H	L	0.908494	0.819705	1	0.988235	-3	NA	0	NA	0	131.17464	1	118	EGFR	TK	Catalytic_loop	yes	weka.classifiers.bayes.BayesNet	84.93723849372385	yes	0.9928280959268052	0.007171904073194718	weka.classifiers.lazy.LWL	85.14644351464435	yes	0.8806395255415131	0.1193604744584867	weka.classifiers.rules.DecisionTable	86.19246861924687	yes	0.8421052631578947	0.15789473684210525	weka.classifiers.functions.SMO	87.13389121338912	yes	1.0	0.0	weka.classifiers.trees.RandomForest	84.6234309623431	yes	0.8249764728025598	0.17502352719744024	weka.classifiers.rules.DTNB	87.55230125523012	yes
COSMIC	1	EGFR	727	Y	H	0.482182	0.360281	0.727273	0.141176	2	NA	0	NA	1	155.15634	0	141	EGFR	TK	G_loop	yes	weka.classifiers.bayes.BayesNet	84.93723849372385	yes	0.8616152155056847	0.13838478449431546	weka.classifiers.lazy.LWL	85.14644351464435	yes	0.872278666855637	0.12772133314436293	weka.classifiers.rules.DecisionTable	86.19246861924687	yes	0.8387096774193549	0.16129032258064516	weka.classifiers.functions.SMO	87.13389121338912	yes	1.0	0.0	weka.classifiers.trees.RandomForest	84.6234309623431	yes	0.7413642491980232	0.2586357508019767	weka.classifiers.rules.DTNB	87.55230125523012	yes
COSMIC	1	EGFR	801	Y	H	0.147045	0.142062	0.545455	0.458824	2	NA	0	NA	1	155.15634	0	141	EGFR	TK	Linker	yes	weka.classifiers.bayes.BayesNet	84.93723849372385	yes	0.7755790804327514	0.2244209195672486	weka.classifiers.lazy.LWL	85.14644351464435	yes	0.8770907626835858	0.12290923731641383	weka.classifiers.rules.DecisionTable	86.19246861924687	yes	0.8387096774193549	0.16129032258064516	weka.classifiers.functions.SMO	87.13389121338912	yes	1.0	0.0	weka.classifiers.trees.RandomForest	84.6234309623431	yes	0.6805236607967402	0.3194763392032598	weka.classifiers.rules.DTNB	87.55230125523012	yes
COSMIC	1	EGFR	775	C	Y	0.571287	0.019935	0.181818	0.588235	-2	NA	0	NA	0	181.19124	0	86	EGFR	TK	C_helix	yes	weka.classifiers.bayes.BayesNet	84.93723849372385	yes	0.933336843795225	0.06666315620477517	weka.classifiers.lazy.LWL	85.14644351464435	yes	0.8848194791705903	0.11518052082940985	weka.classifiers.rules.DecisionTable	86.19246861924687	yes	0.8387096774193549	0.16129032258064516	weka.classifiers.functions.SMO	87.13389121338912	yes	1.0	0.0	weka.classifiers.trees.RandomForest	84.6234309623431	yes	0.8764522409164498	0.1235477590835502	weka.classifiers.rules.DTNB	87.55230125523012	yes
COSMIC	1	EGFR	786	V	M	0.284484	0.100955	0.181818	0.243137	1	NA	0	NA	0	149.20784	0	105	EGFR	TK	Linker	yes	weka.classifiers.bayes.BayesNet	84.93723849372385	yes	0.8473240650240034	0.15267593497599663	weka.classifiers.lazy.LWL	85.14644351464435	yes	0.8828919184060696	0.11710808159393019	weka.classifiers.rules.DecisionTable	86.19246861924687	yes	0.8387096774193549	0.16129032258064516	weka.classifiers.functions.SMO	87.13389121338912	yes	1.0	0.0	weka.classifiers.trees.RandomForest	84.6234309623431	yes	0.6694424167844216	0.3305575832155784	weka.classifiers.rules.DTNB	87.55230125523012	yes
COSMIC	1	EGFR	854	T	A	0.09791	0.104181	0.818182	0.376471	0	NA	0	NA	0	89.09404	1	93	EGFR	TK	Activation_segment_Nt	yes	weka.classifiers.bayes.BayesNet	84.93723849372385	yes	0.9767778560100454	0.023222143989954674	weka.classifiers.lazy.LWL	85.14644351464435	yes	0.8821666282071593	0.11783337179284088	weka.classifiers.rules.DecisionTable	86.19246861924687	yes	0.8387096774193549	0.16129032258064516	weka.classifiers.functions.SMO	87.13389121338912	yes	1.0	0.0	weka.classifiers.trees.RandomForest	84.6234309623431	yes	0.9477408759124089	0.05225912408759124	weka.classifiers.rules.DTNB	87.55230125523012	yes
COSMIC	1	EGFR	858	L	A	0.51031	0.409919	0.818182	0.803922	-1	NA	0	NA	0	89.09404	0	124	EGFR	TK	Activation_segment_Nt	yes	weka.classifiers.bayes.BayesNet	84.93723849372385	yes	0.9539113247371449	0.0460886752628551	weka.classifiers.lazy.LWL	85.14644351464435	yes	0.8975439710136873	0.10245602898631255	weka.classifiers.rules.DecisionTable	86.19246861924687	yes	0.8387096774193549	0.16129032258064516	weka.classifiers.functions.SMO	87.13389121338912	yes	1.0	0.0	weka.classifiers.trees.RandomForest	84.6234309623431	yes	0.9290279116686394	0.07097208833136054	weka.classifiers.rules.DTNB	87.55230125523012	yes
COSMIC	1	EGFR	834	V	L	0.37196	0.26631	0.909091	0.443137	1	NA	0	NA	0	131.17464	0	105	EGFR	TK	Catalytic_loop	yes	weka.classifiers.bayes.BayesNet	84.93723849372385	yes	0.9916386068929437	0.00836139310705626	weka.classifiers.lazy.LWL	85.14644351464435	yes	0.8820227101151604	0.11797728988483981	weka.classifiers.rules.DecisionTable	86.19246861924687	yes	0.8421052631578947	0.15789473684210525	weka.classifiers.functions.SMO	87.13389121338912	yes	1.0	0.0	weka.classifiers.trees.RandomForest	84.6234309623431	yes	0.8375	0.1625	weka.classifiers.rules.DTNB	87.55230125523012	yes
COSMIC	1	EGFR	799	L	R	0.155575	0.082832	0.909091	0.188235	-2	NA	0	NA	1	174.20274	0	124	EGFR	TK	Linker	yes	weka.classifiers.bayes.BayesNet	84.93723849372385	yes	0.98498997667951	0.015010023320489896	weka.classifiers.lazy.LWL	85.14644351464435	yes	0.8873676301962108	0.11263236980378905	weka.classifiers.rules.DecisionTable	86.19246861924687	yes	0.8421052631578947	0.15789473684210525	weka.classifiers.functions.SMO	87.13389121338912	yes	1.0	0.0	weka.classifiers.trees.RandomForest	84.6234309623431	yes	0.8901700680272109	0.10982993197278912	weka.classifiers.rules.DTNB	87.55230125523012	yes
COSMIC	1	EGFR	869	Y	C	0.131973	0.038985	0.636364	0.372549	-2	Phosphorylation	0	NA	0	121.15404	0	141	EGFR	TK	Activation_segment_Nt#Activation_segment_Ct	yes	weka.classifiers.bayes.BayesNet	84.93723849372385	yes	0.9607278555760709	0.039272144423929053	weka.classifiers.lazy.LWL	85.14644351464435	yes	0.8905576132957427	0.10944238670425767	weka.classifiers.rules.DecisionTable	86.19246861924687	yes	0.8387096774193549	0.16129032258064516	weka.classifiers.functions.SMO	87.13389121338912	yes	1.0	0.0	weka.classifiers.trees.RandomForest	84.6234309623431	yes	0.9231206077236613	0.07687939227633861	weka.classifiers.rules.DTNB	87.55230125523012	yes
COSMIC	1	EGFR	871	A	T	0.146907	0.036864	0.636364	0.403922	0	NA	0	NA	1	119.12034	0	67	EGFR	TK	Activation_segment_Nt#Activation_segment_Ct	yes	weka.classifiers.bayes.BayesNet	84.93723849372385	yes	0.9626678031267846	0.037332196873215394	weka.classifiers.lazy.LWL	85.14644351464435	yes	0.8888965795211782	0.11110342047882212	weka.classifiers.rules.DecisionTable	86.19246861924687	yes	0.8387096774193549	0.16129032258064516	weka.classifiers.functions.SMO	87.13389121338912	yes	1.0	0.0	weka.classifiers.trees.RandomForest	84.6234309623431	yes	0.9650236694878783	0.03497633051212165	weka.classifiers.rules.DTNB	87.55230125523012	yes
COSMIC	1	EGFR	861	L	R	0.070003	0.12363	0.818182	0.215686	-2	NA	0	NA	1	174.20274	0	124	EGFR	TK	Activation_segment_Nt	yes	weka.classifiers.bayes.BayesNet	84.93723849372385	yes	0.9703686918572081	0.029631308142791787	weka.classifiers.lazy.LWL	85.14644351464435	yes	0.8896962592616536	0.11030374073834773	weka.classifiers.rules.DecisionTable	86.19246861924687	yes	0.8387096774193549	0.16129032258064516	weka.classifiers.functions.SMO	87.13389121338912	yes	1.0	0.0	weka.classifiers.trees.RandomForest	84.6234309623431	yes	1.0	0.0	weka.classifiers.rules.DTNB	87.55230125523012	yes
COSMIC	1	EGFR	759	I	V	0.329892	0.112668	0.272727	0.639216	3	NA	0	NA	0	117.14784	0	124	EGFR	TK	C_helix	yes	weka.classifiers.bayes.BayesNet	84.93723849372385	yes	0.937623286538576	0.062376713461424135	weka.classifiers.lazy.LWL	85.14644351464435	yes	0.890181710250613	0.1098182897493872	weka.classifiers.rules.DecisionTable	86.19246861924687	yes	0.8387096774193549	0.16129032258064516	weka.classifiers.functions.SMO	87.13389121338912	yes	1.0	0.0	weka.classifiers.trees.RandomForest	84.6234309623431	yes	0.97146434745398	0.028535652546019946	weka.classifiers.rules.DTNB	87.55230125523012	yes
COSMIC	1	EGFR	773	H	L	0.568057	0.108248	0.545455	0.635294	-3	NA	0	NA	0	131.17464	1	118	EGFR	TK	C_helix	yes	weka.classifiers.bayes.BayesNet	84.93723849372385	yes	0.902974466270665	0.09702553372933499	weka.classifiers.lazy.LWL	85.14644351464435	yes	0.8842613196670573	0.11573868033294284	weka.classifiers.rules.DecisionTable	86.19246861924687	yes	0.8387096774193549	0.16129032258064516	weka.classifiers.functions.SMO	87.13389121338912	yes	1.0	0.0	weka.classifiers.trees.RandomForest	84.6234309623431	yes	0.8781675136457745	0.12183248635422547	weka.classifiers.rules.DTNB	87.55230125523012	yes
COSMIC	1	EGFR	733	P	L	0.137881	0.052422	1	0.101961	-3	NA	0	NA	0	131.17464	0	90	EGFR	TK	G_loop#B3_strand	yes	weka.classifiers.bayes.BayesNet	84.93723849372385	yes	0.9915408895745156	0.00845911042548443	weka.classifiers.lazy.LWL	85.14644351464435	yes	0.8886265909379163	0.11137340906208353	weka.classifiers.rules.DecisionTable	86.19246861924687	yes	0.8421052631578947	0.15789473684210525	weka.classifiers.functions.SMO	87.13389121338912	yes	1.0	0.0	weka.classifiers.trees.RandomForest	84.6234309623431	yes	0.7325768434464086	0.2674231565535913	weka.classifiers.rules.DTNB	87.55230125523012	yes
COSMIC	1	EGFR	811	S	F	0.169404	0.019581	0.727273	0.082353	-2	NA	0	NA	0	165.19184	1	73	EGFR	TK	E_helix	yes	weka.classifiers.bayes.BayesNet	84.93723849372385	yes	0.9137299368011174	0.08627006319888261	weka.classifiers.lazy.LWL	85.14644351464435	yes	0.883162634708558	0.11683736529144187	weka.classifiers.rules.DecisionTable	86.19246861924687	yes	0.8387096774193549	0.16129032258064516	weka.classifiers.functions.SMO	87.13389121338912	yes	1.0	0.0	weka.classifiers.trees.RandomForest	84.6234309623431	yes	0.8603127042171271	0.13968729578287287	weka.classifiers.rules.DTNB	87.55230125523012	yes
COSMIC	1	EGFR	758	E	D	0.159715	0.121906	0.818182	0.321569	2	NA	0	NA	1	133.10384	1	109	EGFR	TK	C_helix	yes	weka.classifiers.bayes.BayesNet	84.93723849372385	yes	0.927045400734561	0.07295459926543897	weka.classifiers.lazy.LWL	85.14644351464435	yes	0.877581199655032	0.12241880034496798	weka.classifiers.rules.DecisionTable	86.19246861924687	yes	0.8387096774193549	0.16129032258064516	weka.classifiers.functions.SMO	87.13389121338912	yes	1.0	0.0	weka.classifiers.trees.RandomForest	84.6234309623431	yes	0.55	0.45	weka.classifiers.rules.DTNB	87.55230125523012	yes
COSMIC	1	EGFR	733	P	S	0.137881	0.052422	1	0.101961	-1	NA	0	NA	1	105.09344	0	90	EGFR	TK	G_loop#B3_strand	yes	weka.classifiers.bayes.BayesNet	84.93723849372385	yes	0.9943541159136734	0.005645884086326716	weka.classifiers.lazy.LWL	85.14644351464435	yes	0.8909588404640642	0.10904115953593518	weka.classifiers.rules.DecisionTable	86.19246861924687	yes	0.8421052631578947	0.15789473684210525	weka.classifiers.functions.SMO	87.13389121338912	yes	1.0	0.0	weka.classifiers.trees.RandomForest	84.6234309623431	yes	0.7361482720178373	0.2638517279821627	weka.classifiers.rules.DTNB	87.55230125523012	yes
COSMIC	1	EGFR	774	V	L	0.485356	0.198506	0.363636	0.419608	1	NA	0	NA	0	131.17464	0	105	EGFR	TK	C_helix	yes	weka.classifiers.bayes.BayesNet	84.93723849372385	yes	0.8885552053774208	0.11144479462257911	weka.classifiers.lazy.LWL	85.14644351464435	yes	0.8903274282853215	0.10967257171467887	weka.classifiers.rules.DecisionTable	86.19246861924687	yes	0.8387096774193549	0.16129032258064516	weka.classifiers.functions.SMO	87.13389121338912	yes	1.0	0.0	weka.classifiers.trees.RandomForest	84.6234309623431	yes	1.0	0.0	weka.classifiers.rules.DTNB	87.55230125523012	yes
COSMIC	1	EGFR	761	D	N	0.325613	0.026609	0.727273	0.192157	1	NA	0	NA	1	132.11904	1	91	EGFR	TK	C_helix	yes	weka.classifiers.bayes.BayesNet	84.93723849372385	yes	0.9470345906131811	0.052965409386818915	weka.classifiers.lazy.LWL	85.14644351464435	yes	0.881828070164439	0.11817192983556131	weka.classifiers.rules.DecisionTable	86.19246861924687	yes	0.8387096774193549	0.16129032258064516	weka.classifiers.functions.SMO	87.13389121338912	yes	1.0	0.0	weka.classifiers.trees.RandomForest	84.6234309623431	yes	0.6916666666666667	0.30833333333333335	weka.classifiers.rules.DTNB	87.55230125523012	yes
COSMIC	1	EGFR	743	A	S	0.873658	0.681489	0.818182	0.933333	1	NA	0	NA	1	105.09344	0	67	EGFR	TK	B3_strand	yes	weka.classifiers.bayes.BayesNet	84.93723849372385	yes	0.9340482751799937	0.06595172482000639	weka.classifiers.lazy.LWL	85.14644351464435	yes	0.8886142177711454	0.11138578222885456	weka.classifiers.rules.DecisionTable	86.19246861924687	yes	0.8387096774193549	0.16129032258064516	weka.classifiers.functions.SMO	87.13389121338912	yes	1.0	0.0	weka.classifiers.trees.RandomForest	84.6234309623431	yes	1.0	0.0	weka.classifiers.rules.DTNB	87.55230125523012	yes
COSMIC	1	EGFR	860	K	I	0.313468	0.212297	0.454545	0.756863	-3	NA	0	NA	0	131.17464	1	135	EGFR	TK	Activation_segment_Nt	yes	weka.classifiers.bayes.BayesNet	84.93723849372385	yes	0.9861661803705262	0.013833819629473864	weka.classifiers.lazy.LWL	85.14644351464435	yes	0.8824976886359601	0.11750231136404045	weka.classifiers.rules.DecisionTable	86.19246861924687	yes	0.8387096774193549	0.16129032258064516	weka.classifiers.functions.SMO	87.13389121338912	yes	1.0	0.0	weka.classifiers.trees.RandomForest	84.6234309623431	yes	0.7875	0.2125	weka.classifiers.rules.DTNB	87.55230125523012	yes
COSMIC	1	EGFR	806	K	A	0.246694	0.11974	0.454545	0.282353	-1	NA	0	NA	0	89.09404	1	135	EGFR	TK	Linker#E_helix	yes	weka.classifiers.bayes.BayesNet	84.93723849372385	yes	0.95874558919261	0.04125441080738999	weka.classifiers.lazy.LWL	85.14644351464435	yes	0.8764249584820458	0.12357504151795408	weka.classifiers.rules.DecisionTable	86.19246861924687	yes	0.8387096774193549	0.16129032258064516	weka.classifiers.functions.SMO	87.13389121338912	yes	1.0	0.0	weka.classifiers.trees.RandomForest	84.6234309623431	yes	0.9293589743589743	0.07064102564102563	weka.classifiers.rules.DTNB	87.55230125523012	yes
COSMIC	1	EGFR	897	V	I	0.397659	0.345916	0.909091	0.862745	3	NA	0	NA	0	131.17464	0	105	EGFR	TK	F_helix	yes	weka.classifiers.bayes.BayesNet	84.93723849372385	yes	0.9919355683915139	0.008064431608486215	weka.classifiers.lazy.LWL	85.14644351464435	yes	0.8811351258394231	0.11886487416057691	weka.classifiers.rules.DecisionTable	86.19246861924687	yes	0.8421052631578947	0.15789473684210525	weka.classifiers.functions.SMO	87.13389121338912	yes	1.0	0.0	weka.classifiers.trees.RandomForest	84.6234309623431	yes	0.7729549133958186	0.2270450866041814	weka.classifiers.rules.DTNB	87.55230125523012	yes
COSMIC	1	EGFR	807	D	N	0.173269	0.031913	0.454545	0.156863	1	NA	0	NA	1	132.11904	1	91	EGFR	TK	Linker#E_helix	yes	weka.classifiers.bayes.BayesNet	84.93723849372385	yes	0.9719062202059892	0.02809377979401088	weka.classifiers.lazy.LWL	85.14644351464435	yes	0.8598177670888564	0.14018223291114346	weka.classifiers.rules.DecisionTable	86.19246861924687	yes	0.8387096774193549	0.16129032258064516	weka.classifiers.functions.SMO	87.13389121338912	yes	1.0	0.0	weka.classifiers.trees.RandomForest	84.6234309623431	yes	0.8466666666666667	0.15333333333333335	weka.classifiers.rules.DTNB	87.55230125523012	yes
COSMIC	1	EGFR	795	F	S	0.438402	0.013083	0.272727	0.215686	-2	NA	0	NA	1	105.09344	0	135	EGFR	TK	Linker	yes	weka.classifiers.bayes.BayesNet	84.93723849372385	yes	0.9577676687936855	0.04223233120631465	weka.classifiers.lazy.LWL	85.14644351464435	yes	0.8823007784293257	0.11769922157067432	weka.classifiers.rules.DecisionTable	86.19246861924687	yes	0.8387096774193549	0.16129032258064516	weka.classifiers.functions.SMO	87.13389121338912	yes	1.0	0.0	weka.classifiers.trees.RandomForest	84.6234309623431	yes	0.6599673967305132	0.3400326032694868	weka.classifiers.rules.DTNB	87.55230125523012	yes
COSMIC	1	EGFR	842	N	D	0.965937	0.843883	1	0.964706	1	NA	0	NA	1	133.10384	1	96	EGFR	TK	Catalytic_loop	yes	weka.classifiers.bayes.BayesNet	84.93723849372385	yes	0.9971800291682473	0.0028199708317525867	weka.classifiers.lazy.LWL	85.14644351464435	yes	0.8838495198016424	0.11615048019835822	weka.classifiers.rules.DecisionTable	86.19246861924687	yes	0.8421052631578947	0.15789473684210525	weka.classifiers.functions.SMO	87.13389121338912	yes	1.0	0.0	weka.classifiers.trees.RandomForest	84.6234309623431	yes	0.8439743159933695	0.15602568400663053	weka.classifiers.rules.DTNB	87.55230125523012	yes
COSMIC	1	EGFR	755	A	D	0.097137	0.060025	0.636364	0.207843	-2	NA	0	NA	1	133.10384	0	67	EGFR	TK	B3_strand#C_helix	yes	weka.classifiers.bayes.BayesNet	84.93723849372385	yes	0.8988573722031075	0.10114262779689248	weka.classifiers.lazy.LWL	85.14644351464435	yes	0.8849736818675934	0.11502631813240631	weka.classifiers.rules.DecisionTable	86.19246861924687	yes	0.8387096774193549	0.16129032258064516	weka.classifiers.functions.SMO	87.13389121338912	yes	1.0	0.0	weka.classifiers.trees.RandomForest	84.6234309623431	yes	0.8826427171069261	0.11735728289307401	weka.classifiers.rules.DTNB	87.55230125523012	yes
COSMIC	1	EGFR	855	D	N	0.965413	0.828589	1	0.968627	1	NA	0	NA	1	132.11904	1	91	EGFR	TK	Activation_segment_Nt	yes	weka.classifiers.bayes.BayesNet	84.93723849372385	yes	0.9984628275506393	0.001537172449360704	weka.classifiers.lazy.LWL	85.14644351464435	yes	0.889809056505465	0.11019094349453414	weka.classifiers.rules.DecisionTable	86.19246861924687	yes	0.8421052631578947	0.15789473684210525	weka.classifiers.functions.SMO	87.13389121338912	yes	1.0	0.0	weka.classifiers.trees.RandomForest	84.6234309623431	yes	0.8365743284702951	0.16342567152970483	weka.classifiers.rules.DTNB	87.55230125523012	yes
COSMIC	1	EGFR	834	V	A	0.37196	0.26631	0.909091	0.443137	0	NA	0	NA	0	89.09404	0	105	EGFR	TK	Catalytic_loop	yes	weka.classifiers.bayes.BayesNet	84.93723849372385	yes	0.987552936688278	0.012447063311721908	weka.classifiers.lazy.LWL	85.14644351464435	yes	0.8830374851790833	0.11696251482091652	weka.classifiers.rules.DecisionTable	86.19246861924687	yes	0.8421052631578947	0.15789473684210525	weka.classifiers.functions.SMO	87.13389121338912	yes	1.0	0.0	weka.classifiers.trees.RandomForest	84.6234309623431	yes	0.8708333333333333	0.12916666666666668	weka.classifiers.rules.DTNB	87.55230125523012	yes
COSMIC	1	EGFR	858	L	G	0.51031	0.409919	0.818182	0.803922	-4	NA	0	NA	0	75.06714	0	124	EGFR	TK	Activation_segment_Nt	yes	weka.classifiers.bayes.BayesNet	84.93723849372385	yes	0.9519142849257757	0.048085715074224274	weka.classifiers.lazy.LWL	85.14644351464435	yes	0.893454189668108	0.10654581033189199	weka.classifiers.rules.DecisionTable	86.19246861924687	yes	0.8387096774193549	0.16129032258064516	weka.classifiers.functions.SMO	87.13389121338912	yes	1.0	0.0	weka.classifiers.trees.RandomForest	84.6234309623431	yes	0.9081945783353061	0.0918054216646939	weka.classifiers.rules.DTNB	87.55230125523012	yes
COSMIC	1	EGFR	715	I	S	0.135617	0.09017	0.272727	0.247059	-2	NA	0	NA	1	105.09344	0	124	EGFR	TK	G_loop	yes	weka.classifiers.bayes.BayesNet	84.93723849372385	yes	0.9688007964028016	0.031199203597198372	weka.classifiers.lazy.LWL	85.14644351464435	yes	0.8819994088511695	0.11800059114883103	weka.classifiers.rules.DecisionTable	86.19246861924687	yes	0.8387096774193549	0.16129032258064516	weka.classifiers.functions.SMO	87.13389121338912	yes	1.0	0.0	weka.classifiers.trees.RandomForest	84.6234309623431	yes	0.8850236694878785	0.11497633051212164	weka.classifiers.rules.DTNB	87.55230125523012	yes
COSMIC	1	EGFR	750	A	P	0.043669	0.059273	0.181818	0.184314	-1	NA	0	NA	0	115.13194	0	67	EGFR	TK	B3_strand	yes	weka.classifiers.bayes.BayesNet	84.93723849372385	yes	0.9030631069413333	0.0969368930586668	weka.classifiers.lazy.LWL	85.14644351464435	yes	0.8876592753100044	0.11234072468999594	weka.classifiers.rules.DecisionTable	86.19246861924687	yes	0.8387096774193549	0.16129032258064516	weka.classifiers.functions.SMO	87.13389121338912	yes	1.0	0.0	weka.classifiers.trees.RandomForest	84.6234309623431	yes	0.8543902614161295	0.14560973858387055	weka.classifiers.rules.DTNB	87.55230125523012	yes
COSMIC	1	EGFR	715	I	L	0.135617	0.09017	0.272727	0.247059	2	NA	0	NA	0	131.17464	0	124	EGFR	TK	G_loop	yes	weka.classifiers.bayes.BayesNet	84.93723849372385	yes	0.9538458862556852	0.04615411374431486	weka.classifiers.lazy.LWL	85.14644351464435	yes	0.8874201858423659	0.11257981415763417	weka.classifiers.rules.DecisionTable	86.19246861924687	yes	0.8387096774193549	0.16129032258064516	weka.classifiers.functions.SMO	87.13389121338912	yes	1.0	0.0	weka.classifiers.trees.RandomForest	84.6234309623431	yes	0.9850236694878782	0.014976330512121647	weka.classifiers.rules.DTNB	87.55230125523012	yes
COSMIC	1	EGFR	733	P	T	0.137881	0.052422	1	0.101961	-1	NA	0	NA	1	119.12034	0	90	EGFR	TK	G_loop#B3_strand	yes	weka.classifiers.bayes.BayesNet	84.93723849372385	yes	0.99226946004367	0.007730539956329932	weka.classifiers.lazy.LWL	85.14644351464435	yes	0.8915686123655426	0.10843138763445717	weka.classifiers.rules.DecisionTable	86.19246861924687	yes	0.8421052631578947	0.15789473684210525	weka.classifiers.functions.SMO	87.13389121338912	yes	1.0	0.0	weka.classifiers.trees.RandomForest	84.6234309623431	yes	0.7325768434464086	0.2674231565535913	weka.classifiers.rules.DTNB	87.55230125523012	yes
COSMIC	1	EGFR	860	K	E	0.313468	0.212297	0.454545	0.756863	1	NA	0	NA	1	147.13074	1	135	EGFR	TK	Activation_segment_Nt	yes	weka.classifiers.bayes.BayesNet	84.93723849372385	yes	0.9906387402198517	0.009361259780148314	weka.classifiers.lazy.LWL	85.14644351464435	yes	0.8756913249853946	0.12430867501460496	weka.classifiers.rules.DecisionTable	86.19246861924687	yes	0.8387096774193549	0.16129032258064516	weka.classifiers.functions.SMO	87.13389121338912	yes	1.0	0.0	weka.classifiers.trees.RandomForest	84.6234309623431	yes	0.6	0.4	weka.classifiers.rules.DTNB	87.55230125523012	yes
COSMIC	1	EGFR	855	D	G	0.965413	0.828589	1	0.968627	-1	NA	0	NA	0	75.06714	1	91	EGFR	TK	Activation_segment_Nt	yes	weka.classifiers.bayes.BayesNet	84.93723849372385	yes	0.9981268794900914	0.0018731205099086303	weka.classifiers.lazy.LWL	85.14644351464435	yes	0.8810865176588729	0.11891348234112707	weka.classifiers.rules.DecisionTable	86.19246861924687	yes	0.8421052631578947	0.15789473684210525	weka.classifiers.functions.SMO	87.13389121338912	yes	1.0	0.0	weka.classifiers.trees.RandomForest	84.6234309623431	yes	0.9449076618036285	0.05509233819637149	weka.classifiers.rules.DTNB	87.55230125523012	yes
COSMIC	1	EGFR	721	G	D	0.947746	0.72622	1	0.964706	-1	NA	0	NA	1	133.10384	0	48	EGFR	TK	G_loop	yes	weka.classifiers.bayes.BayesNet	84.93723849372385	yes	0.9977802236733266	0.002219776326673263	weka.classifiers.lazy.LWL	85.14644351464435	yes	0.8896049251301343	0.11039507486986477	weka.classifiers.rules.DecisionTable	86.19246861924687	yes	0.8421052631578947	0.15789473684210525	weka.classifiers.functions.SMO	87.13389121338912	yes	1.0	0.0	weka.classifiers.trees.RandomForest	84.6234309623431	yes	0.9	0.1	weka.classifiers.rules.DTNB	87.55230125523012	yes
COSMIC	1	EGFR	829	E	Q	0.867695	0.025769	1	0.141176	2	NA	0	NA	1	146.14594	1	109	EGFR	TK	E_helix	yes	weka.classifiers.bayes.BayesNet	84.93723849372385	yes	0.9827281879485678	0.017271812051432276	weka.classifiers.lazy.LWL	85.14644351464435	yes	0.880379418153967	0.11962058184603332	weka.classifiers.rules.DecisionTable	86.19246861924687	yes	0.8421052631578947	0.15789473684210525	weka.classifiers.functions.SMO	87.13389121338912	yes	1.0	0.0	weka.classifiers.trees.RandomForest	84.6234309623431	yes	0.5143074786490947	0.48569252135090535	weka.classifiers.rules.DTNB	87.55230125523012	yes
COSMIC	1	EGFR	832	R	C	0.354984	0.074478	0.727273	0.321569	-3	NA	0	NA	0	121.15404	1	148	EGFR	TK	Catalytic_loop	yes	weka.classifiers.bayes.BayesNet	84.93723849372385	yes	0.9521580362480414	0.04784196375195857	weka.classifiers.lazy.LWL	85.14644351464435	yes	0.8776970586696641	0.12230294133033606	weka.classifiers.rules.DecisionTable	86.19246861924687	yes	0.8387096774193549	0.16129032258064516	weka.classifiers.functions.SMO	87.13389121338912	yes	1.0	0.0	weka.classifiers.trees.RandomForest	84.6234309623431	yes	0.947063204219857	0.05293679578014295	weka.classifiers.rules.DTNB	87.55230125523012	yes
COSMIC	1	EGFR	813	Y	C	0.120518	0.012023	0.181818	0.282353	-2	NA	0	NA	0	121.15404	0	141	EGFR	TK	E_helix	yes	weka.classifiers.bayes.BayesNet	84.93723849372385	yes	0.9104538756350778	0.0895461243649222	weka.classifiers.lazy.LWL	85.14644351464435	yes	0.8846700176295954	0.11532998237040516	weka.classifiers.rules.DecisionTable	86.19246861924687	yes	0.8387096774193549	0.16129032258064516	weka.classifiers.functions.SMO	87.13389121338912	yes	1.0	0.0	weka.classifiers.trees.RandomForest	84.6234309623431	yes	0.7108884493620922	0.28911155063790783	weka.classifiers.rules.DTNB	87.55230125523012	yes
COSMIC	1	EGFR	784	S	F	0.12038	0.073373	0.636364	0.2	-2	NA	0	NA	0	165.19184	1	73	EGFR	TK	C_helix	yes	weka.classifiers.bayes.BayesNet	84.93723849372385	yes	0.9308747565332138	0.0691252434667862	weka.classifiers.lazy.LWL	85.14644351464435	yes	0.8862066183664752	0.11379338163352457	weka.classifiers.rules.DecisionTable	86.19246861924687	yes	0.8387096774193549	0.16129032258064516	weka.classifiers.functions.SMO	87.13389121338912	yes	1.0	0.0	weka.classifiers.trees.RandomForest	84.6234309623431	yes	0.7669851059611088	0.2330148940388912	weka.classifiers.rules.DTNB	87.55230125523012	yes
COSMIC	1	EGFR	802	V	I	0.270378	0.061041	0.909091	0.866667	3	NA	0	NA	0	131.17464	0	105	EGFR	TK	Linker	yes	weka.classifiers.bayes.BayesNet	84.93723849372385	yes	0.984480292920799	0.015519707079201113	weka.classifiers.lazy.LWL	85.14644351464435	yes	0.885898520769569	0.11410147923043118	weka.classifiers.rules.DecisionTable	86.19246861924687	yes	0.8421052631578947	0.15789473684210525	weka.classifiers.functions.SMO	87.13389121338912	yes	1.0	0.0	weka.classifiers.trees.RandomForest	84.6234309623431	yes	0.6580272108843538	0.3419727891156462	weka.classifiers.rules.DTNB	87.55230125523012	yes
COSMIC	1	EGFR	862	L	P	0.084357	0.190506	1	0.266667	-3	NA	0	NA	0	115.13194	0	124	EGFR	TK	Activation_segment_Nt	yes	weka.classifiers.bayes.BayesNet	84.93723849372385	yes	0.99685736241591	0.003142637584090069	weka.classifiers.lazy.LWL	85.14644351464435	yes	0.8942790153030883	0.10572098469691182	weka.classifiers.rules.DecisionTable	86.19246861924687	yes	0.8421052631578947	0.15789473684210525	weka.classifiers.functions.SMO	87.13389121338912	yes	1.0	0.0	weka.classifiers.trees.RandomForest	84.6234309623431	yes	0.9875	0.0125	weka.classifiers.rules.DTNB	87.55230125523012	yes
COSMIC	1	EGFR	875	K	R	0.153946	0.047162	1	0.341176	2	NA	0	NA	1	174.20274	1	135	EGFR	TK	Activation_segment_Ct	yes	weka.classifiers.bayes.BayesNet	84.93723849372385	yes	0.9962589515661604	0.003741048433839523	weka.classifiers.lazy.LWL	85.14644351464435	yes	0.8821825898021192	0.1178174101978813	weka.classifiers.rules.DecisionTable	86.19246861924687	yes	0.8421052631578947	0.15789473684210525	weka.classifiers.functions.SMO	87.13389121338912	yes	1.0	0.0	weka.classifiers.trees.RandomForest	84.6234309623431	yes	0.8319833513155925	0.1680166486844074	weka.classifiers.rules.DTNB	87.55230125523012	yes
COSMIC	1	EGFR	723	F	S	0.519198	0.429367	1	0.917647	-2	NA	0	NA	1	105.09344	0	135	EGFR	TK	G_loop	yes	weka.classifiers.bayes.BayesNet	84.93723849372385	yes	0.9976462270996249	0.002353772900375088	weka.classifiers.lazy.LWL	85.14644351464435	yes	0.8893394559482158	0.11066054405178412	weka.classifiers.rules.DecisionTable	86.19246861924687	yes	0.8421052631578947	0.15789473684210525	weka.classifiers.functions.SMO	87.13389121338912	yes	1.0	0.0	weka.classifiers.trees.RandomForest	84.6234309623431	yes	0.9689257466661036	0.031074253333896303	weka.classifiers.rules.DTNB	87.55230125523012	yes
COSMIC	1	EGFR	861	L	V	0.070003	0.12363	0.818182	0.215686	1	NA	0	NA	0	117.14784	0	124	EGFR	TK	Activation_segment_Nt	yes	weka.classifiers.bayes.BayesNet	84.93723849372385	yes	0.9648181273583148	0.035181872641685076	weka.classifiers.lazy.LWL	85.14644351464435	yes	0.8912389081466079	0.1087610918533914	weka.classifiers.rules.DecisionTable	86.19246861924687	yes	0.8387096774193549	0.16129032258064516	weka.classifiers.functions.SMO	87.13389121338912	yes	1.0	0.0	weka.classifiers.trees.RandomForest	84.6234309623431	yes	0.7672740112994351	0.232725988700565	weka.classifiers.rules.DTNB	87.55230125523012	yes
COSMIC	1	EGFR	856	F	S	0.86488	0.742132	1	0.909804	-2	NA	0	NA	1	105.09344	0	135	EGFR	TK	Activation_segment_Nt	yes	weka.classifiers.bayes.BayesNet	84.93723849372385	yes	0.9991796036928863	8.203963071137754E-4	weka.classifiers.lazy.LWL	85.14644351464435	yes	0.8957880902776026	0.1042119097223974	weka.classifiers.rules.DecisionTable	86.19246861924687	yes	0.8421052631578947	0.15789473684210525	weka.classifiers.functions.SMO	87.13389121338912	yes	1.0	0.0	weka.classifiers.trees.RandomForest	84.6234309623431	yes	0.9689257466661036	0.031074253333896303	weka.classifiers.rules.DTNB	87.55230125523012	yes
COSMIC	1	EGFR	838	L	V	0.327905	0.447092	1	0.843137	1	NA	0	NA	0	117.14784	0	124	EGFR	TK	Catalytic_loop	yes	weka.classifiers.bayes.BayesNet	84.93723849372385	yes	0.9914883814856813	0.008511618514318727	weka.classifiers.lazy.LWL	85.14644351464435	yes	0.8913602256855214	0.10863977431447856	weka.classifiers.rules.DecisionTable	86.19246861924687	yes	0.8421052631578947	0.15789473684210525	weka.classifiers.functions.SMO	87.13389121338912	yes	1.0	0.0	weka.classifiers.trees.RandomForest	84.6234309623431	yes	0.8959644874899112	0.10403551251008877	weka.classifiers.rules.DTNB	87.55230125523012	yes
COSMIC	1	EGFR	831	R	H	0.106882	0.093308	0.363636	0.352941	0	NA	0	NA	1	155.15634	1	148	EGFR	TK	Catalytic_loop	yes	weka.classifiers.bayes.BayesNet	84.93723849372385	yes	0.8872026047863852	0.11279739521361468	weka.classifiers.lazy.LWL	85.14644351464435	yes	0.8551283915310911	0.14487160846890898	weka.classifiers.rules.DecisionTable	86.19246861924687	yes	0.8387096774193549	0.16129032258064516	weka.classifiers.functions.SMO	87.13389121338912	yes	1.0	0.0	weka.classifiers.trees.RandomForest	84.6234309623431	yes	0.65	0.35	weka.classifiers.rules.DTNB	87.55230125523012	yes
COSMIC	1	EGFR	769	V	M	0.506114	0.091186	0.545455	0.239216	1	NA	0	NA	0	149.20784	0	105	EGFR	TK	C_helix	yes	weka.classifiers.bayes.BayesNet	84.93723849372385	yes	0.8913565469713973	0.10864345302860266	weka.classifiers.lazy.LWL	85.14644351464435	yes	0.8883670921491703	0.11163290785082956	weka.classifiers.rules.DecisionTable	86.19246861924687	yes	0.8387096774193549	0.16129032258064516	weka.classifiers.functions.SMO	87.13389121338912	yes	1.0	0.0	weka.classifiers.trees.RandomForest	84.6234309623431	yes	1.0	0.0	weka.classifiers.rules.DTNB	87.55230125523012	yes
COSMIC	1	EGFR	845	V	A	0.480664	0.166416	0.818182	0.568627	0	NA	0	NA	0	89.09404	0	105	EGFR	TK	Catalytic_loop	yes	weka.classifiers.bayes.BayesNet	84.93723849372385	yes	0.884368914664442	0.11563108533555794	weka.classifiers.lazy.LWL	85.14644351464435	yes	0.8841731957365079	0.11582680426349236	weka.classifiers.rules.DecisionTable	86.19246861924687	yes	0.8387096774193549	0.16129032258064516	weka.classifiers.functions.SMO	87.13389121338912	yes	1.0	0.0	weka.classifiers.trees.RandomForest	84.6234309623431	yes	0.8708333333333333	0.12916666666666668	weka.classifiers.rules.DTNB	87.55230125523012	yes
COSMIC	1	EGFR	864	A	T	?	0.042389	?	?	0	NA	0	NA	1	119.12034	0	67	EGFR	TK	Activation_segment_Nt#Activation_segment_Ct	yes	weka.classifiers.bayes.BayesNet	84.93723849372385	yes	0.9626678031267846	0.037332196873215394	weka.classifiers.lazy.LWL	85.14644351464435	yes	0.8854088477290014	0.1145911522709992	weka.classifiers.rules.DecisionTable	86.19246861924687	yes	0.5	0.5	weka.classifiers.functions.SMO	87.13389121338912	yes	1.0	0.0	weka.classifiers.trees.RandomForest	84.6234309623431	yes	0.9653089562902764	0.03469104370972358	weka.classifiers.rules.DTNB	87.55230125523012	yes
COSMIC	1	EGFR	858	L	Q	0.51031	0.409919	0.818182	0.803922	-2	NA	0	NA	1	146.14594	0	124	EGFR	TK	Activation_segment_Nt	yes	weka.classifiers.bayes.BayesNet	84.93723849372385	yes	0.9338360241244903	0.06616397587550964	weka.classifiers.lazy.LWL	85.14644351464435	yes	0.8838747513240578	0.11612524867594211	weka.classifiers.rules.DecisionTable	86.19246861924687	yes	0.8387096774193549	0.16129032258064516	weka.classifiers.functions.SMO	87.13389121338912	yes	1.0	0.0	weka.classifiers.trees.RandomForest	84.6234309623431	yes	1.0	0.0	weka.classifiers.rules.DTNB	87.55230125523012	yes
COSMIC	1	EGFR	721	G	A	0.947746	0.72622	1	0.964706	0	NA	0	NA	0	89.09404	0	48	EGFR	TK	G_loop	yes	weka.classifiers.bayes.BayesNet	84.93723849372385	yes	0.9972432253710753	0.0027567746289246975	weka.classifiers.lazy.LWL	85.14644351464435	yes	0.904660713282175	0.09533928671782474	weka.classifiers.rules.DecisionTable	86.19246861924687	yes	0.8421052631578947	0.15789473684210525	weka.classifiers.functions.SMO	87.13389121338912	yes	1.0	0.0	weka.classifiers.trees.RandomForest	84.6234309623431	yes	1.0	0.0	weka.classifiers.rules.DTNB	87.55230125523012	yes
COSMIC	1	EGFR	726	V	M	0.860353	0.674461	1	0.933333	1	NA	0	NA	0	149.20784	0	105	EGFR	TK	G_loop	yes	weka.classifiers.bayes.BayesNet	84.93723849372385	yes	0.9904510161115311	0.00954898388846893	weka.classifiers.lazy.LWL	85.14644351464435	yes	0.8932100697659922	0.1067899302340079	weka.classifiers.rules.DecisionTable	86.19246861924687	yes	0.8421052631578947	0.15789473684210525	weka.classifiers.functions.SMO	87.13389121338912	yes	1.0	0.0	weka.classifiers.trees.RandomForest	84.6234309623431	yes	0.545266950540452	0.45473304945954796	weka.classifiers.rules.DTNB	87.55230125523012	yes
COSMIC	1	EGFR	863	G	D	?	0.077396	?	?	-1	NA	0	NA	1	133.10384	0	48	EGFR	TK	Activation_segment_Nt#Activation_segment_Ct	yes	weka.classifiers.bayes.BayesNet	84.93723849372385	yes	0.9870534069157039	0.012946593084296012	weka.classifiers.lazy.LWL	85.14644351464435	yes	0.8833381103574593	0.11666188964254134	weka.classifiers.rules.DecisionTable	86.19246861924687	yes	0.5	0.5	weka.classifiers.functions.SMO	87.13389121338912	yes	1.0	0.0	weka.classifiers.trees.RandomForest	84.6234309623431	yes	0.990481242422262	0.009518757577738018	weka.classifiers.rules.DTNB	87.55230125523012	yes
COSMIC	1	EGFR	796	G	S	0.590775	0.529084	1	0.937255	0	NA	0	NA	1	105.09344	0	48	EGFR	TK	Linker	yes	weka.classifiers.bayes.BayesNet	84.93723849372385	yes	0.9977874352647385	0.0022125647352614656	weka.classifiers.lazy.LWL	85.14644351464435	yes	0.89043854761893	0.10956145238106975	weka.classifiers.rules.DecisionTable	86.19246861924687	yes	0.8421052631578947	0.15789473684210525	weka.classifiers.functions.SMO	87.13389121338912	yes	1.0	0.0	weka.classifiers.trees.RandomForest	84.6234309623431	yes	1.0	0.0	weka.classifiers.rules.DTNB	87.55230125523012	yes
[truncated: 28 more columns]
