# Supplementary material for: Prediction and Prioritization of Rare Oncogenic Mutations in the Cancer Kinome Using Novel Features and Multiple Classifiers
Source: PLoS Comput Biol. 2014 Apr 17;10(4):e1003545. doi: 10.1371/journal.pcbi.1003545 (PMC3990476; doi:10.1371/journal.pcbi.1003545)
Supplement: Dataset S1 — Detailed experiment records and results. Complete data sets, outputs and log files for all computational experiments. These files can be loaded in Weka [26] to reproduce the results presented in this paper. (ZIP) [file pcbi.1003545.s001.zip › 20121222_153036/MappedRs/CombinedMultiClassifierMappedRs-Training-20121222_162104.csv]

Data_Source	Frequency	Gene	Mutation_Position	Amino_Acid_WT	Amino_Acid_MT	Conservation_Consensus_AllKinase	Conservation_Wild_AllKinase	Conservation_Consensus_Family	Conservation_Consensus_Group	Blosum62	Modification	Is_Pk_Domain	Binding_Site	Side_Chain_Polarity_MT	Avg_Mass_MT	Side_Chain_Polarity_WT	Van_der_Waals_Volume_WT	Protein_Family	Protein_Group	Sub_domain	Class	weka.classifiers.bayes.BayesNet	crossEvalAccuracy	predictedClass	DistClass_yes	DistClass_no	weka.classifiers.lazy.LWL	crossEvalAccuracy	predictedClass	DistClass_yes	DistClass_no	weka.classifiers.rules.DecisionTable	crossEvalAccuracy	predictedClass	DistClass_yes	DistClass_no	weka.classifiers.functions.SMO	crossEvalAccuracy	predictedClass	DistClass_yes	DistClass_no	weka.classifiers.trees.RandomForest	crossEvalAccuracy	predictedClass	DistClass_yes	DistClass_no	weka.classifiers.rules.DTNB	crossEvalAccuracy	predictedClass
COSMIC	1	PDGFRA	659	N	K	0.206641	0.025561	0.888889	0.345098	0	NA	0	NA	1	146.18934	1	96	PDGFR	TK	C_helix	yes	weka.classifiers.bayes.BayesNet	84.93723849372385	yes	0.9999050096874038	9.499031259623257E-5	weka.classifiers.lazy.LWL	85.14644351464435	yes	0.8921169615642677	0.10788303843573206	weka.classifiers.rules.DecisionTable	86.19246861924687	yes	0.9883720930232558	0.011627906976744186	weka.classifiers.functions.SMO	87.13389121338912	yes	1.0	0.0	weka.classifiers.trees.RandomForest	84.6234309623431	yes	1.0	0.0	weka.classifiers.rules.DTNB	87.55230125523012	yes
COSMIC	1	ALK	1245	F	V	0.471306	0.060668	0.857143	?	-1	NA	0	NA	0	117.14784	0	135	ALK	TK	Catalytic_loop	yes	weka.classifiers.bayes.BayesNet	84.93723849372385	yes	0.9979363141774638	0.0020636858225362756	weka.classifiers.lazy.LWL	85.14644351464435	yes	0.8922429972460135	0.1077570027539869	weka.classifiers.rules.DecisionTable	86.19246861924687	yes	0.9230769230769231	0.07692307692307693	weka.classifiers.functions.SMO	87.13389121338912	yes	1.0	0.0	weka.classifiers.trees.RandomForest	84.6234309623431	yes	0.9894736842105264	0.010526315789473684	weka.classifiers.rules.DTNB	87.55230125523012	yes
SNP@Domain	1	NEK4	225	P	A	0.162641	0.030962	0.555556	0.245179	-1	NA	0	NA	0	89.09404	0	90	NEK	OTHER	G_helix#H_and_I_helix	no	weka.classifiers.bayes.BayesNet	84.93723849372385	no	0.01393405248895353	0.9860659475110465	weka.classifiers.lazy.LWL	85.14644351464435	no	0.17943824888202692	0.8205617511179727	weka.classifiers.rules.DecisionTable	86.19246861924687	yes	0.5	0.5	weka.classifiers.functions.SMO	87.13389121338912	no	0.0	1.0	weka.classifiers.trees.RandomForest	84.6234309623431	no	0.23188405797101447	0.7681159420289855	weka.classifiers.rules.DTNB	87.55230125523012	no
COSMIC	1	DCLK3	570	G	R	0.225771	0.269128	0.8	0.613546	-2	NA	0	NA	1	174.20274	0	48	DCAMKL	CAMK	G_helix#H_and_I_helix	yes	weka.classifiers.bayes.BayesNet	84.93723849372385	yes	0.9119080299521074	0.08809197004789258	weka.classifiers.lazy.LWL	85.14644351464435	yes	0.7411497702787173	0.2588502297212826	weka.classifiers.rules.DecisionTable	86.19246861924687	yes	0.8333333333333334	0.16666666666666666	weka.classifiers.functions.SMO	87.13389121338912	yes	1.0	0.0	weka.classifiers.trees.RandomForest	84.6234309623431	yes	0.9632204940530651	0.03677950594693504	weka.classifiers.rules.DTNB	87.55230125523012	yes
COSMIC	1	FGFR2	648	A	T	0.532724	0.388163	0.916667	0.435294	0	NA	0	NA	1	119.12034	0	67	FGFR	TK	Activation_segment_Nt	yes	weka.classifiers.bayes.BayesNet	84.93723849372385	yes	0.9998109104737877	1.890895262123337E-4	weka.classifiers.lazy.LWL	85.14644351464435	yes	0.8939089901899422	0.10609100981005787	weka.classifiers.rules.DecisionTable	86.19246861924687	yes	0.9666666666666667	0.03333333333333333	weka.classifiers.functions.SMO	87.13389121338912	yes	1.0	0.0	weka.classifiers.trees.RandomForest	84.6234309623431	yes	1.0	0.0	weka.classifiers.rules.DTNB	87.55230125523012	yes
COSMIC	1	KIT	786	K	N	0.106882	0.076477	1	0.352941	0	NA	0	NA	1	132.11904	1	135	PDGFR	TK	Catalytic_loop	yes	weka.classifiers.bayes.BayesNet	84.93723849372385	yes	0.9998750061173919	1.2499388260803386E-4	weka.classifiers.lazy.LWL	85.14644351464435	yes	0.8915300364645183	0.10846996353548123	weka.classifiers.rules.DecisionTable	86.19246861924687	yes	0.9883720930232558	0.011627906976744186	weka.classifiers.functions.SMO	87.13389121338912	yes	1.0	0.0	weka.classifiers.trees.RandomForest	84.6234309623431	yes	0.9	0.1	weka.classifiers.rules.DTNB	87.55230125523012	yes
SNP@Domain	1	JNK1	224	L	V	?	?	?	?	1	NA	0	NA	0	117.14784	0	124	MAPK	CMGC	G_helix	no	weka.classifiers.bayes.BayesNet	84.93723849372385	no	0.005984160815133956	0.994015839184866	weka.classifiers.lazy.LWL	85.14644351464435	no	0.0	0.9999999999999997	weka.classifiers.rules.DecisionTable	86.19246861924687	no	0.09090909090909091	0.9090909090909091	weka.classifiers.functions.SMO	87.13389121338912	no	0.0	1.0	weka.classifiers.trees.RandomForest	84.6234309623431	no	0.0	1.0	weka.classifiers.rules.DTNB	87.55230125523012	no
COSMIC	1	RIOK2	216	I	T	0.589643	0.115504	0.388889	0.388889	-1	NA	0	NA	1	119.12034	0	124	RIO	ATYPICAL	E_helix	yes	weka.classifiers.bayes.BayesNet	84.93723849372385	yes	0.5032205977013703	0.4967794022986297	weka.classifiers.lazy.LWL	85.14644351464435	yes	0.9304047451504072	0.06959525484959281	weka.classifiers.rules.DecisionTable	86.19246861924687	yes	0.5	0.5	weka.classifiers.functions.SMO	87.13389121338912	yes	1.0	0.0	weka.classifiers.trees.RandomForest	84.6234309623431	yes	0.9300456266397914	0.06995437336020861	weka.classifiers.rules.DTNB	87.55230125523012	yes
SNP@Domain	1	NEK4	64	N	D	0.568057	0.483306	0.716049	0.559229	1	NA	0	NA	1	133.10384	1	96	NEK	OTHER	C_helix	no	weka.classifiers.bayes.BayesNet	84.93723849372385	no	0.1179205199906263	0.8820794800093738	weka.classifiers.lazy.LWL	85.14644351464435	no	0.0	1.0	weka.classifiers.rules.DecisionTable	86.19246861924687	yes	0.5	0.5	weka.classifiers.functions.SMO	87.13389121338912	yes	1.0	0.0	weka.classifiers.trees.RandomForest	84.6234309623431	no	0.014285714285714285	0.9857142857142858	weka.classifiers.rules.DTNB	87.55230125523012	no
SNP@Domain	1	COT	183	L	F	?	?	?	?	0	NA	0	NA	0	165.19184	0	124	STE-UNIQUE	STE	C_helix	no	weka.classifiers.bayes.BayesNet	84.93723849372385	no	0.001025726287554655	0.9989742737124453	weka.classifiers.lazy.LWL	85.14644351464435	no	0.0	1.0	weka.classifiers.rules.DecisionTable	86.19246861924687	no	0.029411764705882353	0.9705882352941176	weka.classifiers.functions.SMO	87.13389121338912	no	0.0	1.0	weka.classifiers.trees.RandomForest	84.6234309623431	no	0.0017857142857142857	0.9982142857142857	weka.classifiers.rules.DTNB	87.55230125523012	no
SNP@Domain	1	CDK4	123	H	Q	0.438071	0.410846	0.85	0.871528	0	NA	0	NA	1	146.14594	1	118	CDK	CMGC	E_helix	no	weka.classifiers.bayes.BayesNet	84.93723849372385	no	0.04678071018217756	0.9532192898178226	weka.classifiers.lazy.LWL	85.14644351464435	no	0.2220480576236755	0.7779519423763245	weka.classifiers.rules.DecisionTable	86.19246861924687	no	0.3333333333333333	0.6666666666666666	weka.classifiers.functions.SMO	87.13389121338912	no	0.0	1.0	weka.classifiers.trees.RandomForest	84.6234309623431	no	0.16830769230769232	0.8316923076923077	weka.classifiers.rules.DTNB	87.55230125523012	no
COSMIC	1	DDR1	866	F	Y	0.145444	0.011007	0.375	0.101961	3	NA	0	NA	0	181.19124	0	135	DDR	TK	H_and_I_helix	yes	weka.classifiers.bayes.BayesNet	84.93723849372385	yes	0.7738061554088458	0.22619384459115427	weka.classifiers.lazy.LWL	85.14644351464435	yes	1.0	0.0	weka.classifiers.rules.DecisionTable	86.19246861924687	yes	0.75	0.25	weka.classifiers.functions.SMO	87.13389121338912	yes	1.0	0.0	weka.classifiers.trees.RandomForest	84.6234309623431	yes	0.875	0.125	weka.classifiers.rules.DTNB	87.55230125523012	no
COSMIC	1	MET	1124	H	D	0.106026	0.019593	0.5	0.203922	-1	NA	0	NA	1	133.10384	1	118	MET	TK	C_helix	yes	weka.classifiers.bayes.BayesNet	84.93723849372385	yes	0.9819272852291995	0.01807271477080056	weka.classifiers.lazy.LWL	85.14644351464435	yes	1.0	0.0	weka.classifiers.rules.DecisionTable	86.19246861924687	yes	0.9333333333333333	0.06666666666666667	weka.classifiers.functions.SMO	87.13389121338912	yes	1.0	0.0	weka.classifiers.trees.RandomForest	84.6234309623431	yes	1.0	0.0	weka.classifiers.rules.DTNB	87.55230125523012	yes
SNP@Domain	1	MAK	269	L	F	0.664615	0.524383	0.947368	0.819444	0	NA	0	NA	0	165.19184	0	124	RCK	CMGC	H_and_I_helix	no	weka.classifiers.bayes.BayesNet	84.93723849372385	no	0.012483720098740037	0.98751627990126	weka.classifiers.lazy.LWL	85.14644351464435	no	0.0	1.0	weka.classifiers.rules.DecisionTable	86.19246861924687	yes	0.5	0.5	weka.classifiers.functions.SMO	87.13389121338912	no	0.0	1.0	weka.classifiers.trees.RandomForest	84.6234309623431	no	0.0	1.0	weka.classifiers.rules.DTNB	87.55230125523012	no
COSMIC	1	TBK1	296	D	H	0.065283	0.058118	0.5	0.07438	-1	NA	0	NA	1	155.15634	1	91	IKK	OTHER	H_and_I_helix	yes	weka.classifiers.bayes.BayesNet	84.93723849372385	no	0.06967771901487588	0.9303222809851242	weka.classifiers.lazy.LWL	85.14644351464435	yes	1.0	0.0	weka.classifiers.rules.DecisionTable	86.19246861924687	yes	0.5	0.5	weka.classifiers.functions.SMO	87.13389121338912	yes	1.0	0.0	weka.classifiers.trees.RandomForest	84.6234309623431	yes	0.8991283124128312	0.10087168758716876	weka.classifiers.rules.DTNB	87.55230125523012	yes
COSMIC	3	BRAF	600	V	E	0.070003	0.061992	0.5	0.092593	-2	NA	0	NA	1	147.13074	0	105	RAF	TKL	Activation_segment_Nt	yes	weka.classifiers.bayes.BayesNet	84.93723849372385	yes	0.9994946408963838	5.05359103616001E-4	weka.classifiers.lazy.LWL	85.14644351464435	yes	1.0	0.0	weka.classifiers.rules.DecisionTable	86.19246861924687	yes	0.9803921568627451	0.0196078431372549	weka.classifiers.functions.SMO	87.13389121338912	yes	1.0	0.0	weka.classifiers.trees.RandomForest	84.6234309623431	yes	1.0	0.0	weka.classifiers.rules.DTNB	87.55230125523012	yes
SNP@Domain	1	CDC2	88	S	F	?	?	?	?	-2	NA	0	NA	0	165.19184	1	73	CDK	CMGC	Linker	no	weka.classifiers.bayes.BayesNet	84.93723849372385	no	0.012741175212088559	0.9872588247879115	weka.classifiers.lazy.LWL	85.14644351464435	no	0.2008258503350053	0.7991741496649946	weka.classifiers.rules.DecisionTable	86.19246861924687	no	0.15384615384615385	0.8461538461538461	weka.classifiers.functions.SMO	87.13389121338912	no	0.0	1.0	weka.classifiers.trees.RandomForest	84.6234309623431	no	0.10606060606060605	0.8939393939393939	weka.classifiers.rules.DTNB	87.55230125523012	no
SNP@Domain	1	PITSLRE	589	Q	L	?	?	?	?	-2	NA	0	NA	0	131.17464	1	114	CDK	CMGC	Activation_segment_Nt#Activation_segment_Ct	no	weka.classifiers.bayes.BayesNet	84.93723849372385	no	0.016007362277338108	0.9839926377226619	weka.classifiers.lazy.LWL	85.14644351464435	no	0.21308468780414164	0.7869153121958586	weka.classifiers.rules.DecisionTable	86.19246861924687	no	0.15384615384615385	0.8461538461538461	weka.classifiers.functions.SMO	87.13389121338912	no	0.0	1.0	weka.classifiers.trees.RandomForest	84.6234309623431	no	0.31903030303030305	0.680969696969697	weka.classifiers.rules.DTNB	87.55230125523012	no
SNP@Domain	1	TTK	758	D	N	0.193557	0.063719	0.833333	0.129477	1	NA	0	NA	1	132.11904	1	91	TTK	OTHER	H_and_I_helix	no	weka.classifiers.bayes.BayesNet	84.93723849372385	no	0.07275825590626692	0.9272417440937332	weka.classifiers.lazy.LWL	85.14644351464435	no	0.1863253667448352	0.8136746332551645	weka.classifiers.rules.DecisionTable	86.19246861924687	yes	0.5	0.5	weka.classifiers.functions.SMO	87.13389121338912	no	0.0	1.0	weka.classifiers.trees.RandomForest	84.6234309623431	no	0.12407432847029518	0.8759256715297049	weka.classifiers.rules.DTNB	87.55230125523012	no
COSMIC	1	BRAF	594	D	E	0.965413	0.823111	0.944444	0.932099	2	NA	0	NA	1	147.13074	1	91	RAF	TKL	Activation_segment_Nt	yes	weka.classifiers.bayes.BayesNet	84.93723849372385	yes	0.9999830486330412	1.6951366958728673E-5	weka.classifiers.lazy.LWL	85.14644351464435	yes	1.0	0.0	weka.classifiers.rules.DecisionTable	86.19246861924687	yes	0.9722222222222222	0.027777777777777776	weka.classifiers.functions.SMO	87.13389121338912	yes	1.0	0.0	weka.classifiers.trees.RandomForest	84.6234309623431	yes	1.0	0.0	weka.classifiers.rules.DTNB	87.55230125523012	yes
COSMIC	1	ERBB2	804	G	S	0.590775	0.545836	1	0.937255	0	NA	0	NA	1	105.09344	0	48	EGFR	TK	Linker	yes	weka.classifiers.bayes.BayesNet	84.93723849372385	yes	0.9977874352647385	0.0022125647352614656	weka.classifiers.lazy.LWL	85.14644351464435	yes	0.890506912738724	0.10949308726127709	weka.classifiers.rules.DecisionTable	86.19246861924687	yes	0.8421052631578947	0.15789473684210525	weka.classifiers.functions.SMO	87.13389121338912	yes	1.0	0.0	weka.classifiers.trees.RandomForest	84.6234309623431	yes	1.0	0.0	weka.classifiers.rules.DTNB	87.55230125523012	yes
SNP@Domain	1	PAK4	442	K	N	0.855633	0.713457	0.963964	0.978495	0	NA	0	NA	1	132.11904	1	135	STE20	STE	Catalytic_loop	no	weka.classifiers.bayes.BayesNet	84.93723849372385	yes	0.5161632916934962	0.48383670830650377	weka.classifiers.lazy.LWL	85.14644351464435	no	0.16000317813047796	0.839996821869522	weka.classifiers.rules.DecisionTable	86.19246861924687	yes	0.7777777777777778	0.2222222222222222	weka.classifiers.functions.SMO	87.13389121338912	no	0.0	1.0	weka.classifiers.trees.RandomForest	84.6234309623431	no	0.0	1.0	weka.classifiers.rules.DTNB	87.55230125523012	no
SNP@Domain	1	COT	254	F	L	?	?	?	?	0	NA	0	NA	0	131.17464	0	135	STE-UNIQUE	STE	Catalytic_loop	no	weka.classifiers.bayes.BayesNet	84.93723849372385	no	0.005443749072659262	0.9945562509273407	weka.classifiers.lazy.LWL	85.14644351464435	no	0.0	1.0	weka.classifiers.rules.DecisionTable	86.19246861924687	no	0.029411764705882353	0.9705882352941176	weka.classifiers.functions.SMO	87.13389121338912	no	0.0	1.0	weka.classifiers.trees.RandomForest	84.6234309623431	no	0.03677950594693504	0.9632204940530651	weka.classifiers.rules.DTNB	87.55230125523012	no
SNP@Domain	1	ROCK2	431	T	N	?	0.022921	?	?	0	NA	0	NA	1	132.11904	1	93	DMPK	AGC	G_helix#H_and_I_helix	no	weka.classifiers.bayes.BayesNet	84.93723849372385	no	0.3777756377905083	0.6222243622094917	weka.classifiers.lazy.LWL	85.14644351464435	yes	0.6879776571542559	0.3120223428457445	weka.classifiers.rules.DecisionTable	86.19246861924687	yes	0.6	0.4	weka.classifiers.functions.SMO	87.13389121338912	yes	1.0	0.0	weka.classifiers.trees.RandomForest	84.6234309623431	no	0.3768536999748301	0.6231463000251699	weka.classifiers.rules.DTNB	87.55230125523012	yes
SNP@Domain	1	PINK1	305	P	L	?	0.001596	?	?	-3	NA	0	NA	0	131.17464	0	90	NKF2	OTHER	C_helix#Linker	no	weka.classifiers.bayes.BayesNet	84.93723849372385	no	0.005895531784592908	0.9941044682154071	weka.classifiers.lazy.LWL	85.14644351464435	no	0.18747836178777372	0.8125216382122266	weka.classifiers.rules.DecisionTable	86.19246861924687	no	0.3333333333333333	0.6666666666666666	weka.classifiers.functions.SMO	87.13389121338912	no	0.0	1.0	weka.classifiers.trees.RandomForest	84.6234309623431	no	0.3911764705882353	0.6088235294117647	weka.classifiers.rules.DTNB	87.55230125523012	no
COSMIC	1	BRAF	594	D	K	0.965413	0.823111	0.944444	0.932099	-1	NA	0	NA	1	146.18934	1	91	RAF	TKL	Activation_segment_Nt	yes	weka.classifiers.bayes.BayesNet	84.93723849372385	yes	0.9999691218292648	3.0878170735142615E-5	weka.classifiers.lazy.LWL	85.14644351464435	yes	1.0	0.0	weka.classifiers.rules.DecisionTable	86.19246861924687	yes	0.9722222222222222	0.027777777777777776	weka.classifiers.functions.SMO	87.13389121338912	yes	1.0	0.0	weka.classifiers.trees.RandomForest	84.6234309623431	yes	1.0	0.0	weka.classifiers.rules.DTNB	87.55230125523012	yes
SNP@Domain	1	MAK	94	F	L	?	0.072663	?	?	0	NA	0	NA	0	131.17464	0	135	RCK	CMGC	Linker#E_helix	no	weka.classifiers.bayes.BayesNet	84.93723849372385	no	0.017802777523639516	0.9821972224763605	weka.classifiers.lazy.LWL	85.14644351464435	no	0.18976344724949137	0.8102365527505091	weka.classifiers.rules.DecisionTable	86.19246861924687	no	0.058823529411764705	0.9411764705882353	weka.classifiers.functions.SMO	87.13389121338912	no	0.0	1.0	weka.classifiers.trees.RandomForest	84.6234309623431	no	0.3598863675545081	0.6401136324454919	weka.classifiers.rules.DTNB	87.55230125523012	no
SNP@Domain	1	RET	771	Q	E	0.159715	0.07103	0.75	0.321569	2	NA	0	NA	1	147.13074	1	114	RET	TK	C_helix	no	weka.classifiers.bayes.BayesNet	84.93723849372385	yes	0.7930882518184275	0.20691174818157257	weka.classifiers.lazy.LWL	85.14644351464435	no	0.0	1.0	weka.classifiers.rules.DecisionTable	86.19246861924687	yes	0.75	0.25	weka.classifiers.functions.SMO	87.13389121338912	yes	1.0	0.0	weka.classifiers.trees.RandomForest	84.6234309623431	no	0.23757499939900623	0.7624250006009937	weka.classifiers.rules.DTNB	87.55230125523012	no
COSMIC	1	ABL1	352	E	G	0.182819	0.148378	0.428571	0.247059	-2	NA	0	NA	0	75.06714	1	109	ABL	TK	Linker#E_helix	yes	weka.classifiers.bayes.BayesNet	84.93723849372385	yes	0.9963676087647972	0.0036323912352028698	weka.classifiers.lazy.LWL	85.14644351464435	yes	1.0	0.0	weka.classifiers.rules.DecisionTable	86.19246861924687	yes	0.9230769230769231	0.07692307692307693	weka.classifiers.functions.SMO	87.13389121338912	yes	1.0	0.0	weka.classifiers.trees.RandomForest	84.6234309623431	yes	1.0	0.0	weka.classifiers.rules.DTNB	87.55230125523012	yes
COSMIC	1	BTK	491	H	Y	0.173269	0.026805	0.363636	0.156863	2	NA	0	NA	0	181.19124	1	118	TEC	TK	Linker#E_helix	yes	weka.classifiers.bayes.BayesNet	84.93723849372385	yes	0.8030548097766533	0.19694519022334672	weka.classifiers.lazy.LWL	85.14644351464435	yes	1.0	0.0	weka.classifiers.rules.DecisionTable	86.19246861924687	no	0.45454545454545453	0.5454545454545454	weka.classifiers.functions.SMO	87.13389121338912	no	0.0	1.0	weka.classifiers.trees.RandomForest	84.6234309623431	yes	0.9333333333333333	0.06666666666666668	weka.classifiers.rules.DTNB	87.55230125523012	no
COSMIC	1	KIT	818	K	R	?	0.031572	?	?	2	NA	0	NA	1	174.20274	1	135	PDGFR	TK	Activation_segment_Nt#Activation_segment_Ct	yes	weka.classifiers.bayes.BayesNet	84.93723849372385	yes	0.9993614227313411	6.385772686587793E-4	weka.classifiers.lazy.LWL	85.14644351464435	yes	0.8836590391751138	0.11634096082488599	weka.classifiers.rules.DecisionTable	86.19246861924687	yes	0.9375	0.0625	weka.classifiers.functions.SMO	87.13389121338912	yes	1.0	0.0	weka.classifiers.trees.RandomForest	84.6234309623431	yes	0.9857142857142858	0.014285714285714285	weka.classifiers.rules.DTNB	87.55230125523012	yes
COSMIC	1	PDGFRA	851	S	W	0.11254	0.041999	0.555556	0.235294	-3	NA	0	NA	0	204.22844	1	73	PDGFR	TK	Activation_segment_Nt#Activation_segment_Ct	yes	weka.classifiers.bayes.BayesNet	84.93723849372385	yes	0.9996310416661792	3.68958333820776E-4	weka.classifiers.lazy.LWL	85.14644351464435	yes	1.0	0.0	weka.classifiers.rules.DecisionTable	86.19246861924687	yes	0.9655172413793104	0.034482758620689655	weka.classifiers.functions.SMO	87.13389121338912	yes	1.0	0.0	weka.classifiers.trees.RandomForest	84.6234309623431	yes	0.9687282544729967	0.03127174552700317	weka.classifiers.rules.DTNB	87.55230125523012	yes
COSMIC	1	SYK	580	D	H	0.302868	0.241277	0.428571	0.168627	-1	NA	0	NA	1	155.15634	1	91	SYK	TK	G_helix#H_and_I_helix	yes	weka.classifiers.bayes.BayesNet	84.93723849372385	yes	0.8447497998720048	0.15525020012799523	weka.classifiers.lazy.LWL	85.14644351464435	yes	1.0	0.0	weka.classifiers.rules.DecisionTable	86.19246861924687	yes	0.6666666666666666	0.3333333333333333	weka.classifiers.functions.SMO	87.13389121338912	yes	1.0	0.0	weka.classifiers.trees.RandomForest	84.6234309623431	yes	0.9529411764705882	0.047058823529411764	weka.classifiers.rules.DTNB	87.55230125523012	yes
COSMIC	1	BRAF	636	Q	E	0.334888	0.039865	0.5	0.401235	2	NA	0	NA	1	147.13074	1	114	RAF	TKL	F_helix	yes	weka.classifiers.bayes.BayesNet	84.93723849372385	yes	0.9979941036663761	0.0020058963336238283	weka.classifiers.lazy.LWL	85.14644351464435	yes	1.0	0.0	weka.classifiers.rules.DecisionTable	86.19246861924687	yes	0.9803921568627451	0.0196078431372549	weka.classifiers.functions.SMO	87.13389121338912	yes	1.0	0.0	weka.classifiers.trees.RandomForest	84.6234309623431	yes	1.0	0.0	weka.classifiers.rules.DTNB	87.55230125523012	yes
SNP@Domain	1	ROR1	566	T	M	0.136086	0.009427	0.571429	0.227451	-1	NA	0	NA	0	149.20784	1	93	ROR	TK	Linker	no	weka.classifiers.bayes.BayesNet	84.93723849372385	yes	0.9032630871202781	0.09673691287972191	weka.classifiers.lazy.LWL	85.14644351464435	no	0.18782366920344643	0.8121763307965535	weka.classifiers.rules.DecisionTable	86.19246861924687	yes	0.6	0.4	weka.classifiers.functions.SMO	87.13389121338912	yes	1.0	0.0	weka.classifiers.trees.RandomForest	84.6234309623431	no	0.3059323474417814	0.6940676525582187	weka.classifiers.rules.DTNB	87.55230125523012	yes
COSMIC	1	FER	728	A	S	0.663759	0.566059	0.840909	0.811765	1	NA	0	NA	1	105.09344	0	67	FER	TK	Activation_segment_Ct	yes	weka.classifiers.bayes.BayesNet	84.93723849372385	yes	0.9904440173240586	0.009555982675941398	weka.classifiers.lazy.LWL	85.14644351464435	yes	0.8875339771068629	0.11246602289313784	weka.classifiers.rules.DecisionTable	86.19246861924687	yes	0.5	0.5	weka.classifiers.functions.SMO	87.13389121338912	yes	1.0	0.0	weka.classifiers.trees.RandomForest	84.6234309623431	yes	0.9482902853372919	0.05170971466270824	weka.classifiers.rules.DTNB	87.55230125523012	yes
COSMIC	2	KIT	820	D	V	0.131973	0.063348	1	0.372549	-3	NA	0	NA	0	117.14784	1	91	PDGFR	TK	Activation_segment_Nt#Activation_segment_Ct	yes	weka.classifiers.bayes.BayesNet	84.93723849372385	yes	0.9999423941286905	5.7605871309536675E-5	weka.classifiers.lazy.LWL	85.14644351464435	yes	0.9007607692943413	0.09923923070565815	weka.classifiers.rules.DecisionTable	86.19246861924687	yes	0.9883720930232558	0.011627906976744186	weka.classifiers.functions.SMO	87.13389121338912	yes	1.0	0.0	weka.classifiers.trees.RandomForest	84.6234309623431	yes	0.9371768707482993	0.06282312925170068	weka.classifiers.rules.DTNB	87.55230125523012	yes
COSMIC	1	FLT3	737	M	I	?	0.000555	?	?	1	NA	0	NA	0	131.17464	0	124	PDGFR	TK	Linker#E_helix	yes	weka.classifiers.bayes.BayesNet	84.93723849372385	yes	0.9992415549739879	7.584450260121559E-4	weka.classifiers.lazy.LWL	85.14644351464435	yes	0.8924933187369514	0.10750668126304817	weka.classifiers.rules.DecisionTable	86.19246861924687	yes	0.9375	0.0625	weka.classifiers.functions.SMO	87.13389121338912	yes	1.0	0.0	weka.classifiers.trees.RandomForest	84.6234309623431	yes	0.941823444283647	0.058176555716353114	weka.classifiers.rules.DTNB	87.55230125523012	yes
SNP@Domain	1	HRI	235	M	T	?	?	?	?	-1	NA	0	NA	1	119.12034	0	124	PEK	OTHER	C_helix	no	weka.classifiers.bayes.BayesNet	84.93723849372385	no	0.0012679569346352995	0.9987320430653648	weka.classifiers.lazy.LWL	85.14644351464435	no	0.0	1.0	weka.classifiers.rules.DecisionTable	86.19246861924687	no	0.03333333333333333	0.9666666666666667	weka.classifiers.functions.SMO	87.13389121338912	no	0.0	1.0	weka.classifiers.trees.RandomForest	84.6234309623431	no	0.06666666666666667	0.9333333333333333	weka.classifiers.rules.DTNB	87.55230125523012	no
COSMIC	1	RET	883	A	S	0.377674	0.03352	1	0.14902	1	NA	0	NA	1	105.09344	0	67	RET	TK	Catalytic_loop	yes	weka.classifiers.bayes.BayesNet	84.93723849372385	yes	0.9905107527195463	0.009489247280453807	weka.classifiers.lazy.LWL	85.14644351464435	yes	0.8885798616109061	0.11142013838909508	weka.classifiers.rules.DecisionTable	86.19246861924687	yes	0.8571428571428571	0.14285714285714285	weka.classifiers.functions.SMO	87.13389121338912	yes	1.0	0.0	weka.classifiers.trees.RandomForest	84.6234309623431	yes	0.9818531038721574	0.018146896127842656	weka.classifiers.rules.DTNB	87.55230125523012	yes
COSMIC	1	ROCK1	364	D	G	?	0.062864	?	?	-1	NA	0	NA	0	75.06714	1	91	DMPK	AGC	G_helix#H_and_I_helix	yes	weka.classifiers.bayes.BayesNet	84.93723849372385	no	0.38873362092578867	0.6112663790742112	weka.classifiers.lazy.LWL	85.14644351464435	yes	0.6709041743607055	0.32909582563929474	weka.classifiers.rules.DecisionTable	86.19246861924687	yes	0.6	0.4	weka.classifiers.functions.SMO	87.13389121338912	yes	1.0	0.0	weka.classifiers.trees.RandomForest	84.6234309623431	yes	0.8643333333333333	0.13566666666666666	weka.classifiers.rules.DTNB	87.55230125523012	yes
SNP@Domain	1	COT	216	A	S	?	?	?	?	1	NA	0	NA	1	105.09344	0	67	STE-UNIQUE	STE	Linker	no	weka.classifiers.bayes.BayesNet	84.93723849372385	no	0.001905854291725205	0.9980941457082747	weka.classifiers.lazy.LWL	85.14644351464435	no	0.0	1.0	weka.classifiers.rules.DecisionTable	86.19246861924687	no	0.029411764705882353	0.9705882352941176	weka.classifiers.functions.SMO	87.13389121338912	no	0.0	1.0	weka.classifiers.trees.RandomForest	84.6234309623431	no	0.0024967320261437913	0.9975032679738562	weka.classifiers.rules.DTNB	87.55230125523012	no
SNP@Domain	1	MOS	149	H	Y	0.250973	0.075395	0.6	0.190083	2	NA	0	NA	0	181.19124	1	118	MOS	OTHER	Linker	no	weka.classifiers.bayes.BayesNet	84.93723849372385	no	0.001543085702794128	0.9984569142972058	weka.classifiers.lazy.LWL	85.14644351464435	no	0.1514553137366218	0.8485446862633788	weka.classifiers.rules.DecisionTable	86.19246861924687	no	0.030303030303030304	0.9696969696969697	weka.classifiers.functions.SMO	87.13389121338912	no	0.0	1.0	weka.classifiers.trees.RandomForest	84.6234309623431	no	0.0	1.0	weka.classifiers.rules.DTNB	87.55230125523012	no
COSMIC	1	LCK	331	P	S	?	0.027463	?	?	-1	NA	0	NA	1	105.09344	0	90	SRC	TK	Linker#E_helix	yes	weka.classifiers.bayes.BayesNet	84.93723849372385	yes	0.7226233022064924	0.27737669779350765	weka.classifiers.lazy.LWL	85.14644351464435	yes	0.8408655203538833	0.1591344796461168	weka.classifiers.rules.DecisionTable	86.19246861924687	no	0.2	0.8	weka.classifiers.functions.SMO	87.13389121338912	no	0.0	1.0	weka.classifiers.trees.RandomForest	84.6234309623431	yes	0.9920778251136875	0.007922174886312512	weka.classifiers.rules.DTNB	87.55230125523012	no
SNP@Domain	1	MYO3A	204	D	N	0.307229	0.027743	0.207207	0.16129	1	NA	0	NA	1	132.11904	1	91	STE20	STE	Activation_segment_Ct#F_helix	no	weka.classifiers.bayes.BayesNet	84.93723849372385	no	0.04115571378486013	0.95884428621514	weka.classifiers.lazy.LWL	85.14644351464435	no	0.2493137988403851	0.7506862011596149	weka.classifiers.rules.DecisionTable	86.19246861924687	no	0.2727272727272727	0.7272727272727273	weka.classifiers.functions.SMO	87.13389121338912	no	0.0	1.0	weka.classifiers.trees.RandomForest	84.6234309623431	no	0.03	0.97	weka.classifiers.rules.DTNB	87.55230125523012	no
COSMIC	1	ARAF	331	G	C	0.137881	0.308022	0.944444	0.154321	-3	NA	0	NA	0	121.15404	0	48	RAF	TKL	B3_strand	yes	weka.classifiers.bayes.BayesNet	84.93723849372385	yes	0.999952111872046	4.7888127954020554E-5	weka.classifiers.lazy.LWL	85.14644351464435	yes	1.0	0.0	weka.classifiers.rules.DecisionTable	86.19246861924687	yes	0.9722222222222222	0.027777777777777776	weka.classifiers.functions.SMO	87.13389121338912	yes	1.0	0.0	weka.classifiers.trees.RandomForest	84.6234309623431	yes	0.9591085956844712	0.04089140431552883	weka.classifiers.rules.DTNB	87.55230125523012	yes
SNP@Domain	1	HGK	94	L	V	?	?	?	?	1	NA	0	NA	0	117.14784	0	124	STE20	STE	C_helix#Linker	no	weka.classifiers.bayes.BayesNet	84.93723849372385	no	0.010522931571461837	0.9894770684285382	weka.classifiers.lazy.LWL	85.14644351464435	no	0.02829214465548875	0.9717078553445114	weka.classifiers.rules.DecisionTable	86.19246861924687	no	0.0625	0.9375	weka.classifiers.functions.SMO	87.13389121338912	no	0.0	1.0	weka.classifiers.trees.RandomForest	84.6234309623431	no	0.1411764705882353	0.8588235294117647	weka.classifiers.rules.DTNB	87.55230125523012	no
COSMIC	1	ULK3	91	K	N	0.23419	0.189949	0.109756	0.231405	0	NA	0	NA	1	132.11904	1	135	ULK	OTHER	Linker	yes	weka.classifiers.bayes.BayesNet	84.93723849372385	no	0.024256380522582582	0.9757436194774174	weka.classifiers.lazy.LWL	85.14644351464435	yes	0.7380676495066715	0.2619323504933285	weka.classifiers.rules.DecisionTable	86.19246861924687	yes	0.5	0.5	weka.classifiers.functions.SMO	87.13389121338912	no	0.0	1.0	weka.classifiers.trees.RandomForest	84.6234309623431	yes	0.8	0.2	weka.classifiers.rules.DTNB	87.55230125523012	no
COSMIC	1	MAP2K4	251	S	N	0.532724	0.295889	0.794872	0.569892	1	NA	0	NA	1	132.11904	1	73	STE7	STE	Activation_segment_Nt	yes	weka.classifiers.bayes.BayesNet	84.93723849372385	yes	0.7405787656755591	0.25942123432444075	weka.classifiers.lazy.LWL	85.14644351464435	yes	0.879401489070253	0.12059851092974716	weka.classifiers.rules.DecisionTable	86.19246861924687	yes	0.8	0.2	weka.classifiers.functions.SMO	87.13389121338912	yes	1.0	0.0	weka.classifiers.trees.RandomForest	84.6234309623431	yes	0.9360284162761289	0.06397158372387116	weka.classifiers.rules.DTNB	87.55230125523012	yes
COSMIC	1	ERBB2	745	N	D	?	0.022046	?	?	1	NA	0	NA	1	133.10384	1	96	EGFR	TK	B3_strand	yes	weka.classifiers.bayes.BayesNet	84.93723849372385	yes	0.9532809756903118	0.04671902430968832	weka.classifiers.lazy.LWL	85.14644351464435	yes	0.8732377201429474	0.12676227985705185	weka.classifiers.rules.DecisionTable	86.19246861924687	yes	0.5	0.5	weka.classifiers.functions.SMO	87.13389121338912	yes	1.0	0.0	weka.classifiers.trees.RandomForest	84.6234309623431	yes	0.8187760496086206	0.18122395039137948	weka.classifiers.rules.DTNB	87.55230125523012	yes
SNP@Domain	1	COT	211	R	C	?	?	?	?	-3	NA	0	NA	0	121.15404	1	148	STE-UNIQUE	STE	Linker	no	weka.classifiers.bayes.BayesNet	84.93723849372385	no	0.0016036547270345959	0.9983963452729654	weka.classifiers.lazy.LWL	85.14644351464435	no	0.0	1.0	weka.classifiers.rules.DecisionTable	86.19246861924687	no	0.029411764705882353	0.9705882352941176	weka.classifiers.functions.SMO	87.13389121338912	no	0.0	1.0	weka.classifiers.trees.RandomForest	84.6234309623431	no	0.11924692954104718	0.8807530704589528	weka.classifiers.rules.DTNB	87.55230125523012	no
SNP@Domain	1	MOS	67	K	Q	0.864438	0.656333	1	0.76584	1	NA	0	NA	1	146.14594	1	135	MOS	OTHER	G_loop	no	weka.classifiers.bayes.BayesNet	84.93723849372385	no	0.016497779036804758	0.9835022209631953	weka.classifiers.lazy.LWL	85.14644351464435	no	0.14907023005354952	0.8509297699464508	weka.classifiers.rules.DecisionTable	86.19246861924687	no	0.16666666666666666	0.8333333333333334	weka.classifiers.functions.SMO	87.13389121338912	no	0.0	1.0	weka.classifiers.trees.RandomForest	84.6234309623431	no	0.0	1.0	weka.classifiers.rules.DTNB	87.55230125523012	no
COSMIC	1	ICK	115	F	Y	0.552157	0.12553	0.421053	0.486111	3	NA	0	NA	0	181.19124	0	135	RCK	CMGC	E_helix	yes	weka.classifiers.bayes.BayesNet	84.93723849372385	no	0.011042685157115754	0.9889573148428842	weka.classifiers.lazy.LWL	85.14644351464435	yes	1.0	0.0	weka.classifiers.rules.DecisionTable	86.19246861924687	no	0.14285714285714285	0.8571428571428571	weka.classifiers.functions.SMO	87.13389121338912	no	0.0	1.0	weka.classifiers.trees.RandomForest	84.6234309623431	yes	0.6	0.4	weka.classifiers.rules.DTNB	87.55230125523012	no
COSMIC	1	ABL1	453	E	D	0.098573	0.043231	0.857143	0.329412	2	NA	0	NA	1	133.10384	1	109	ABL	TK	G_helix	yes	weka.classifiers.bayes.BayesNet	84.93723849372385	yes	0.9996393793947328	3.606206052672258E-4	weka.classifiers.lazy.LWL	85.14644351464435	yes	0.8822370178948948	0.11776298210510555	weka.classifiers.rules.DecisionTable	86.19246861924687	yes	0.9722222222222222	0.027777777777777776	weka.classifiers.functions.SMO	87.13389121338912	yes	1.0	0.0	weka.classifiers.trees.RandomForest	84.6234309623431	yes	0.9666666666666666	0.03333333333333333	weka.classifiers.rules.DTNB	87.55230125523012	yes
COSMIC	1	BRAF	594	D	V	0.965413	0.823111	0.944444	0.932099	-3	NA	0	NA	0	117.14784	1	91	RAF	TKL	Activation_segment_Nt	yes	weka.classifiers.bayes.BayesNet	84.93723849372385	yes	0.9999678135629372	3.218643706271182E-5	weka.classifiers.lazy.LWL	85.14644351464435	yes	0.9372171678532951	0.06278283214670502	weka.classifiers.rules.DecisionTable	86.19246861924687	yes	0.9722222222222222	0.027777777777777776	weka.classifiers.functions.SMO	87.13389121338912	yes	1.0	0.0	weka.classifiers.trees.RandomForest	84.6234309623431	yes	1.0	0.0	weka.classifiers.rules.DTNB	87.55230125523012	yes
COSMIC	1	KIT	823	Y	N	0.234411	0.046412	1	0.286275	-2	Phosphorylation	0	NA	1	132.11904	0	141	PDGFR	TK	Activation_segment_Nt#Activation_segment_Ct	yes	weka.classifiers.bayes.BayesNet	84.93723849372385	yes	0.9998286402482709	1.7135975172903698E-4	weka.classifiers.lazy.LWL	85.14644351464435	yes	0.899107719732448	0.10089228026755238	weka.classifiers.rules.DecisionTable	86.19246861924687	yes	0.9883720930232558	0.011627906976744186	weka.classifiers.functions.SMO	87.13389121338912	yes	1.0	0.0	weka.classifiers.trees.RandomForest	84.6234309623431	yes	1.0	0.0	weka.classifiers.rules.DTNB	87.55230125523012	yes
COSMIC	1	MAK	272	R	P	0.962928	0.770723	0.947368	0.930556	-2	NA	0	NA	0	115.13194	1	148	RCK	CMGC	H_and_I_helix	yes	weka.classifiers.bayes.BayesNet	84.93723849372385	no	0.02169774797964072	0.9783022520203593	weka.classifiers.lazy.LWL	85.14644351464435	yes	0.9203580015896456	0.07964199841035431	weka.classifiers.rules.DecisionTable	86.19246861924687	yes	0.5	0.5	weka.classifiers.functions.SMO	87.13389121338912	no	0.0	1.0	weka.classifiers.trees.RandomForest	84.6234309623431	yes	0.662962962962963	0.337037037037037	weka.classifiers.rules.DTNB	87.55230125523012	no
SNP@Domain	1	PITSLRE	658	V	A	?	?	?	?	0	NA	0	NA	0	89.09404	0	105	CDK	CMGC	G_helix#H_and_I_helix	no	weka.classifiers.bayes.BayesNet	84.93723849372385	no	0.0033195393815478604	0.9966804606184521	weka.classifiers.lazy.LWL	85.14644351464435	no	0.1781636795594278	0.8218363204405723	weka.classifiers.rules.DecisionTable	86.19246861924687	no	0.15384615384615385	0.8461538461538461	weka.classifiers.functions.SMO	87.13389121338912	no	0.0	1.0	weka.classifiers.trees.RandomForest	84.6234309623431	no	0.0	1.0	weka.classifiers.rules.DTNB	87.55230125523012	no
COSMIC	1	MAPKAPK3	105	E	A	0.178651	0.134863	?	0.601594	-1	NA	0	NA	0	89.09404	1	109	MAPKAPK	CAMK	C_helix	yes	weka.classifiers.bayes.BayesNet	84.93723849372385	no	0.3253714530330988	0.6746285469669012	weka.classifiers.lazy.LWL	85.14644351464435	yes	0.7396947692374833	0.2603052307625167	weka.classifiers.rules.DecisionTable	86.19246861924687	yes	0.5	0.5	weka.classifiers.functions.SMO	87.13389121338912	yes	1.0	0.0	weka.classifiers.trees.RandomForest	84.6234309623431	yes	0.8742097701149426	0.12579022988505745	weka.classifiers.rules.DTNB	87.55230125523012	no
SNP@Domain	1	HRI	558	R	S	?	?	?	?	-1	NA	0	NA	1	105.09344	1	148	PEK	OTHER	H_and_I_helix	no	weka.classifiers.bayes.BayesNet	84.93723849372385	no	5.735758509044091E-4	0.9994264241490957	weka.classifiers.lazy.LWL	85.14644351464435	no	0.1527194881340387	0.8472805118659611	weka.classifiers.rules.DecisionTable	86.19246861924687	no	0.03333333333333333	0.9666666666666667	weka.classifiers.functions.SMO	87.13389121338912	no	0.0	1.0	weka.classifiers.trees.RandomForest	84.6234309623431	no	0.07501616031027795	0.9249838396897221	weka.classifiers.rules.DTNB	87.55230125523012	no
SNP@Domain	1	COT	190	A	S	?	?	?	?	1	NA	0	NA	1	105.09344	0	67	STE-UNIQUE	STE	C_helix	no	weka.classifiers.bayes.BayesNet	84.93723849372385	no	0.002814899620529827	0.9971851003794703	weka.classifiers.lazy.LWL	85.14644351464435	no	0.0	1.0	weka.classifiers.rules.DecisionTable	86.19246861924687	no	0.029411764705882353	0.9705882352941176	weka.classifiers.functions.SMO	87.13389121338912	no	0.0	1.0	weka.classifiers.trees.RandomForest	84.6234309623431	no	0.12067328774249689	0.8793267122575031	weka.classifiers.rules.DTNB	87.55230125523012	no
SNP@Domain	1	MOK	60	R	S	?	?	?	?	-1	NA	0	NA	1	105.09344	1	148	RCK	CMGC	C_helix	no	weka.classifiers.bayes.BayesNet	84.93723849372385	no	0.006676045292705902	0.9933239547072942	weka.classifiers.lazy.LWL	85.14644351464435	no	0.07038337567406792	0.929616624325932	weka.classifiers.rules.DecisionTable	86.19246861924687	no	0.058823529411764705	0.9411764705882353	weka.classifiers.functions.SMO	87.13389121338912	no	0.0	1.0	weka.classifiers.trees.RandomForest	84.6234309623431	no	1.6160310277957354E-5	0.9999838396897219	weka.classifiers.rules.DTNB	87.55230125523012	no
SNP@Domain	1	MOS	89	R	Q	0.252132	0.117704	0.4	0.366391	1	NA	0	NA	1	146.14594	1	148	MOS	OTHER	B3_strand	no	weka.classifiers.bayes.BayesNet	84.93723849372385	no	6.75338067347471E-4	0.9993246619326525	weka.classifiers.lazy.LWL	85.14644351464435	no	0.1561909735385514	0.8438090264614486	weka.classifiers.rules.DecisionTable	86.19246861924687	no	0.030303030303030304	0.9696969696969697	weka.classifiers.functions.SMO	87.13389121338912	no	0.0	1.0	weka.classifiers.trees.RandomForest	84.6234309623431	no	0.0	1.0	weka.classifiers.rules.DTNB	87.55230125523012	no
COSMIC	2	EGFR	719	G	S	0.864438	0.653598	1	0.94902	0	NA	0	NA	1	105.09344	0	48	EGFR	TK	G_loop	yes	weka.classifiers.bayes.BayesNet	84.93723849372385	yes	0.998770689827856	0.001229310172143963	weka.classifiers.lazy.LWL	85.14644351464435	yes	0.8902793864717267	0.10972061352827286	weka.classifiers.rules.DecisionTable	86.19246861924687	yes	0.8421052631578947	0.15789473684210525	weka.classifiers.functions.SMO	87.13389121338912	yes	1.0	0.0	weka.classifiers.trees.RandomForest	84.6234309623431	yes	1.0	0.0	weka.classifiers.rules.DTNB	87.55230125523012	yes
COSMIC	1	FLT3	836	I	V	0.084357	0.059947	1	0.266667	3	NA	0	NA	0	117.14784	0	124	PDGFR	TK	Activation_segment_Nt	yes	weka.classifiers.bayes.BayesNet	84.93723849372385	yes	0.9999523151554943	4.7684844505568076E-5	weka.classifiers.lazy.LWL	85.14644351464435	yes	0.9018935470297896	0.09810645297021149	weka.classifiers.rules.DecisionTable	86.19246861924687	yes	0.9883720930232558	0.011627906976744186	weka.classifiers.functions.SMO	87.13389121338912	yes	1.0	0.0	weka.classifiers.trees.RandomForest	84.6234309623431	yes	1.0	0.0	weka.classifiers.rules.DTNB	87.55230125523012	yes
COSMIC	1	KIT	653	I	T	0.485356	0.21505	0.666667	0.419608	-1	NA	0	NA	1	119.12034	0	124	PDGFR	TK	C_helix	yes	weka.classifiers.bayes.BayesNet	84.93723849372385	yes	0.9985996845882068	0.0014003154117931335	weka.classifiers.lazy.LWL	85.14644351464435	yes	0.8940813630355736	0.10591863696442488	weka.classifiers.rules.DecisionTable	86.19246861924687	yes	0.9655172413793104	0.034482758620689655	weka.classifiers.functions.SMO	87.13389121338912	yes	1.0	0.0	weka.classifiers.trees.RandomForest	84.6234309623431	yes	1.0	0.0	weka.classifiers.rules.DTNB	87.55230125523012	yes
SNP@Domain	1	VRK3	288	C	Y	?	?	?	?	-2	NA	0	NA	0	181.19124	0	86	VRK	CK1	E_helix	no	weka.classifiers.bayes.BayesNet	84.93723849372385	no	0.010080398351034178	0.9899196016489658	weka.classifiers.lazy.LWL	85.14644351464435	no	0.0	1.0	weka.classifiers.rules.DecisionTable	86.19246861924687	no	0.3333333333333333	0.6666666666666666	weka.classifiers.functions.SMO	87.13389121338912	no	0.0	1.0	weka.classifiers.trees.RandomForest	84.6234309623431	no	0.2681674388312193	0.7318325611687807	weka.classifiers.rules.DTNB	87.55230125523012	no
COSMIC	1	BRAF	529	T	A	0.368731	0.10616	0.833333	0.432099	0	NA	0	NA	0	89.09404	1	93	RAF	TKL	Linker	yes	weka.classifiers.bayes.BayesNet	84.93723849372385	yes	0.999718180359074	2.81819640925938E-4	weka.classifiers.lazy.LWL	85.14644351464435	yes	1.0	0.0	weka.classifiers.rules.DecisionTable	86.19246861924687	yes	0.9722222222222222	0.027777777777777776	weka.classifiers.functions.SMO	87.13389121338912	yes	1.0	0.0	weka.classifiers.trees.RandomForest	84.6234309623431	yes	1.0	0.0	weka.classifiers.rules.DTNB	87.55230125523012	yes
SNP@Domain	1	CDK2	156	S	F	?	0.026218	?	?	-2	NA	0	NA	0	165.19184	1	73	CDK	CMGC	Activation_segment_Nt#Activation_segment_Ct	no	weka.classifiers.bayes.BayesNet	84.93723849372385	no	0.03930261419825863	0.9606973858017412	weka.classifiers.lazy.LWL	85.14644351464435	no	0.2083119356648246	0.7916880643351756	weka.classifiers.rules.DecisionTable	86.19246861924687	no	0.15384615384615385	0.8461538461538461	weka.classifiers.functions.SMO	87.13389121338912	no	0.0	1.0	weka.classifiers.trees.RandomForest	84.6234309623431	no	0.06788229618909793	0.9321177038109021	weka.classifiers.rules.DTNB	87.55230125523012	no
SNP@Domain	1	SCYL1	59	Q	L	0.183951	0.074962	?	0.170799	-2	NA	0	NA	0	131.17464	1	114	SCY1	OTHER	C_helix	no	weka.classifiers.bayes.BayesNet	84.93723849372385	no	0.007746534209637534	0.9922534657903624	weka.classifiers.lazy.LWL	85.14644351464435	no	0.17247661467553013	0.8275233853244699	weka.classifiers.rules.DecisionTable	86.19246861924687	yes	0.5	0.5	weka.classifiers.functions.SMO	87.13389121338912	no	0.0	1.0	weka.classifiers.trees.RandomForest	84.6234309623431	no	0.14579497907949793	0.8542050209205021	weka.classifiers.rules.DTNB	87.55230125523012	no
SNP@Domain	1	LIMK2	381	R	H	?	?	?	?	0	NA	0	NA	1	155.15634	1	148	LISK	TKL	C_helix	no	weka.classifiers.bayes.BayesNet	84.93723849372385	no	0.1883276962437583	0.8116723037562418	weka.classifiers.lazy.LWL	85.14644351464435	no	0.0	1.0	weka.classifiers.rules.DecisionTable	86.19246861924687	yes	0.5	0.5	weka.classifiers.functions.SMO	87.13389121338912	no	0.0	1.0	weka.classifiers.trees.RandomForest	84.6234309623431	no	0.06188056708993898	0.9381194329100611	weka.classifiers.rules.DTNB	87.55230125523012	no
COSMIC	2	KIT	816	D	E	0.070003	0.025876	1	0.215686	2	NA	0	NA	1	147.13074	1	91	PDGFR	TK	Activation_segment_Nt	yes	weka.classifiers.bayes.BayesNet	84.93723849372385	yes	0.9999814221631734	1.857783682669226E-5	weka.classifiers.lazy.LWL	85.14644351464435	yes	0.8966555423856436	0.1033444576143556	weka.classifiers.rules.DecisionTable	86.19246861924687	yes	0.9883720930232558	0.011627906976744186	weka.classifiers.functions.SMO	87.13389121338912	yes	1.0	0.0	weka.classifiers.trees.RandomForest	84.6234309623431	yes	1.0	0.0	weka.classifiers.rules.DTNB	87.55230125523012	yes
COSMIC	2	BRAF	469	G	V	0.716841	0.538657	0.944444	0.790123	-3	NA	0	NA	0	117.14784	0	48	RAF	TKL	G_loop	yes	weka.classifiers.bayes.BayesNet	84.93723849372385	yes	0.9999504301540605	4.956984593954195E-5	weka.classifiers.lazy.LWL	85.14644351464435	yes	1.0	0.0	weka.classifiers.rules.DecisionTable	86.19246861924687	yes	0.9722222222222222	0.027777777777777776	weka.classifiers.functions.SMO	87.13389121338912	yes	1.0	0.0	weka.classifiers.trees.RandomForest	84.6234309623431	yes	1.0	0.0	weka.classifiers.rules.DTNB	87.55230125523012	yes
COSMIC	1	KSR1	676	V	A	0.270378	0.060881	0.5	0.753086	0	NA	0	NA	0	89.09404	0	105	RAF	TKL	Linker	yes	weka.classifiers.bayes.BayesNet	84.93723849372385	yes	0.9934577569622319	0.006542243037768072	weka.classifiers.lazy.LWL	85.14644351464435	yes	1.0	0.0	weka.classifiers.rules.DecisionTable	86.19246861924687	yes	0.9803921568627451	0.0196078431372549	weka.classifiers.functions.SMO	87.13389121338912	yes	1.0	0.0	weka.classifiers.trees.RandomForest	84.6234309623431	yes	1.0	0.0	weka.classifiers.rules.DTNB	87.55230125523012	yes
COSMIC	1	TRIO	3042	A	V	0.065283	0.081651	0.444444	0.055777	0	NA	0	NA	0	117.14784	0	67	TRIO	CAMK	H_and_I_helix	yes	weka.classifiers.bayes.BayesNet	84.93723849372385	yes	0.6084765765472676	0.3915234234527324	weka.classifiers.lazy.LWL	85.14644351464435	yes	0.7528949892030056	0.2471050107969943	weka.classifiers.rules.DecisionTable	86.19246861924687	yes	0.75	0.25	weka.classifiers.functions.SMO	87.13389121338912	yes	1.0	0.0	weka.classifiers.trees.RandomForest	84.6234309623431	yes	0.7773333333333333	0.22266666666666665	weka.classifiers.rules.DTNB	87.55230125523012	yes
SNP@Domain	1	RIPK3	260	E	V	0.302868	0.094963	0.266667	0.228395	-2	NA	0	NA	0	117.14784	1	109	RIPK	TKL	H_and_I_helix	no	weka.classifiers.bayes.BayesNet	84.93723849372385	yes	0.7638001181076217	0.23619988189237826	weka.classifiers.lazy.LWL	85.14644351464435	no	0.0	1.0	weka.classifiers.rules.DecisionTable	86.19246861924687	yes	0.6	0.4	weka.classifiers.functions.SMO	87.13389121338912	yes	1.0	0.0	weka.classifiers.trees.RandomForest	84.6234309623431	no	0.049484536082474224	0.9505154639175257	weka.classifiers.rules.DTNB	87.55230125523012	yes
COSMIC	1	MAP2K7	162	R	C	0.159715	0.08015	0.487179	0.123656	-3	NA	0	NA	0	121.15404	1	148	STE7	STE	C_helix	yes	weka.classifiers.bayes.BayesNet	84.93723849372385	no	0.4225757017222933	0.5774242982777067	weka.classifiers.lazy.LWL	85.14644351464435	yes	0.919589857190637	0.08041014280936287	weka.classifiers.rules.DecisionTable	86.19246861924687	yes	0.8	0.2	weka.classifiers.functions.SMO	87.13389121338912	yes	1.0	0.0	weka.classifiers.trees.RandomForest	84.6234309623431	yes	1.0	0.0	weka.classifiers.rules.DTNB	87.55230125523012	yes
COSMIC	1	PIM1	178	N	S	0.17821	0.040895	0.25	0.219124	1	NA	0	NA	1	105.09344	1	96	PIM	CAMK	Catalytic_loop#Activation_segment_Nt	yes	weka.classifiers.bayes.BayesNet	84.93723849372385	yes	0.9475003833798059	0.05249961662019402	weka.classifiers.lazy.LWL	85.14644351464435	yes	0.7380342530668625	0.2619657469331375	weka.classifiers.rules.DecisionTable	86.19246861924687	yes	0.6666666666666666	0.3333333333333333	weka.classifiers.functions.SMO	87.13389121338912	yes	1.0	0.0	weka.classifiers.trees.RandomForest	84.6234309623431	yes	1.0	0.0	weka.classifiers.rules.DTNB	87.55230125523012	yes
COSMIC	1	PKN3	713	G	R	0.114638	0.1066	0.888889	0.128655	-2	NA	0	NA	1	174.20274	0	48	PKN	AGC	Activation_segment_Nt#Activation_segment_Ct	yes	weka.classifiers.bayes.BayesNet	84.93723849372385	yes	0.992209930008576	0.007790069991423883	weka.classifiers.lazy.LWL	85.14644351464435	yes	0.7492771014397526	0.2507228985602474	weka.classifiers.rules.DecisionTable	86.19246861924687	yes	0.5	0.5	weka.classifiers.functions.SMO	87.13389121338912	yes	1.0	0.0	weka.classifiers.trees.RandomForest	84.6234309623431	yes	0.8499402271368799	0.15005977286312014	weka.classifiers.rules.DTNB	87.55230125523012	yes
SNP@Domain	1	ILK	316	V	L	0.37196	0.004719	0.71875	0.487654	1	NA	0	NA	0	131.17464	0	105	MLK	TKL	Catalytic_loop	no	weka.classifiers.bayes.BayesNet	84.93723849372385	yes	0.5235913103059314	0.47640868969406863	weka.classifiers.lazy.LWL	85.14644351464435	no	0.0	1.0	weka.classifiers.rules.DecisionTable	86.19246861924687	yes	0.6	0.4	weka.classifiers.functions.SMO	87.13389121338912	no	0.0	1.0	weka.classifiers.trees.RandomForest	84.6234309623431	no	0.06322049405306496	0.9367795059469352	weka.classifiers.rules.DTNB	87.55230125523012	no
SNP@Domain	1	LOK	85	D	E	?	?	?	?	2	NA	0	NA	1	147.13074	1	91	STE20	STE	C_helix	no	weka.classifiers.bayes.BayesNet	84.93723849372385	no	0.16499837101766493	0.835001628982335	weka.classifiers.lazy.LWL	85.14644351464435	no	0.27524146244178416	0.724758537558216	weka.classifiers.rules.DecisionTable	86.19246861924687	no	0.0625	0.9375	weka.classifiers.functions.SMO	87.13389121338912	no	0.0	1.0	weka.classifiers.trees.RandomForest	84.6234309623431	no	0.23262100016079756	0.7673789998392024	weka.classifiers.rules.DTNB	87.55230125523012	no
SNP@Domain	1	ICK	161	P	H	0.753664	0.021253	0.789474	0.385417	-2	NA	0	NA	1	155.15634	0	90	RCK	CMGC	Activation_segment_Ct	no	weka.classifiers.bayes.BayesNet	84.93723849372385	no	0.002482233655068728	0.9975177663449314	weka.classifiers.lazy.LWL	85.14644351464435	no	0.05539533998831441	0.9446046600116856	weka.classifiers.rules.DecisionTable	86.19246861924687	no	0.14285714285714285	0.8571428571428571	weka.classifiers.functions.SMO	87.13389121338912	no	0.0	1.0	weka.classifiers.trees.RandomForest	84.6234309623431	no	0.052941176470588235	0.9470588235294117	weka.classifiers.rules.DTNB	87.55230125523012	no
SNP@Domain	1	JNK1	228	R	T	?	?	?	?	-1	NA	0	NA	1	119.12034	1	148	MAPK	CMGC	G_helix#H_and_I_helix	no	weka.classifiers.bayes.BayesNet	84.93723849372385	no	0.0027172285513545323	0.9972827714486455	weka.classifiers.lazy.LWL	85.14644351464435	no	0.07270507079002532	0.9272949292099747	weka.classifiers.rules.DecisionTable	86.19246861924687	no	0.09090909090909091	0.9090909090909091	weka.classifiers.functions.SMO	87.13389121338912	no	0.0	1.0	weka.classifiers.trees.RandomForest	84.6234309623431	no	1.6160310277957354E-5	0.9999838396897219	weka.classifiers.rules.DTNB	87.55230125523012	no
SNP@Domain	1	CLK1	369	L	H	?	?	?	?	-3	NA	0	NA	1	155.15634	0	124	CLK	CMGC	G_helix	no	weka.classifiers.bayes.BayesNet	84.93723849372385	no	0.0022484175094846415	0.9977515824905153	weka.classifiers.lazy.LWL	85.14644351464435	no	0.0	1.0	weka.classifiers.rules.DecisionTable	86.19246861924687	no	0.125	0.875	weka.classifiers.functions.SMO	87.13389121338912	no	0.0	1.0	weka.classifiers.trees.RandomForest	84.6234309623431	no	0.098221719082246	0.9017782809177539	weka.classifiers.rules.DTNB	87.55230125523012	no
COSMIC	1	FGFR2	612	R	T	0.166754	0.112721	0.916667	0.211765	-1	NA	0	NA	1	119.12034	1	148	FGFR	TK	E_helix	yes	weka.classifiers.bayes.BayesNet	84.93723849372385	yes	0.9991327890022784	8.672109977216181E-4	weka.classifiers.lazy.LWL	85.14644351464435	yes	1.0	0.0	weka.classifiers.rules.DecisionTable	86.19246861924687	yes	0.9666666666666667	0.03333333333333333	weka.classifiers.functions.SMO	87.13389121338912	yes	1.0	0.0	weka.classifiers.trees.RandomForest	84.6234309623431	yes	0.9366126085752254	0.06338739142477459	weka.classifiers.rules.DTNB	87.55230125523012	yes
COSMIC	1	RET	883	A	P	0.377674	0.03352	1	0.14902	-1	NA	0	NA	0	115.13194	0	67	RET	TK	Catalytic_loop	yes	weka.classifiers.bayes.BayesNet	84.93723849372385	yes	0.9856448678473694	0.01435513215263067	weka.classifiers.lazy.LWL	85.14644351464435	yes	0.8928987763749243	0.10710122362507667	weka.classifiers.rules.DecisionTable	86.19246861924687	yes	0.8571428571428571	0.14285714285714285	weka.classifiers.functions.SMO	87.13389121338912	yes	1.0	0.0	weka.classifiers.trees.RandomForest	84.6234309623431	yes	0.9827179487179487	0.017282051282051278	weka.classifiers.rules.DTNB	87.55230125523012	yes
SNP@Domain	1	ICK	150	T	N	0.084357	0.104631	0.473684	0.194444	0	NA	0	NA	1	132.11904	1	93	RCK	CMGC	Activation_segment_Nt	no	weka.classifiers.bayes.BayesNet	84.93723849372385	no	0.020173781627427688	0.9798262183725723	weka.classifiers.lazy.LWL	85.14644351464435	no	0.2091872911306214	0.7908127088693786	weka.classifiers.rules.DecisionTable	86.19246861924687	no	0.14285714285714285	0.8571428571428571	weka.classifiers.functions.SMO	87.13389121338912	no	0.0	1.0	weka.classifiers.trees.RandomForest	84.6234309623431	no	0.1	0.9	weka.classifiers.rules.DTNB	87.55230125523012	no
SNP@Domain	1	COT	237	Q	K	?	?	?	?	1	NA	0	NA	1	146.18934	1	114	STE-UNIQUE	STE	E_helix	no	weka.classifiers.bayes.BayesNet	84.93723849372385	no	6.652846005751991E-4	0.9993347153994248	weka.classifiers.lazy.LWL	85.14644351464435	no	0.0	1.0	weka.classifiers.rules.DecisionTable	86.19246861924687	no	0.029411764705882353	0.9705882352941176	weka.classifiers.functions.SMO	87.13389121338912	no	0.0	1.0	weka.classifiers.trees.RandomForest	84.6234309623431	no	0.0	1.0	weka.classifiers.rules.DTNB	87.55230125523012	no
COSMIC	2	BRAF	600	V	D	0.070003	0.061992	0.5	0.092593	-3	NA	0	NA	1	133.10384	0	105	RAF	TKL	Activation_segment_Nt	yes	weka.classifiers.bayes.BayesNet	84.93723849372385	yes	0.998977326673861	0.0010226733261390383	weka.classifiers.lazy.LWL	85.14644351464435	yes	1.0	0.0	weka.classifiers.rules.DecisionTable	86.19246861924687	yes	0.9803921568627451	0.0196078431372549	weka.classifiers.functions.SMO	87.13389121338912	yes	1.0	0.0	weka.classifiers.trees.RandomForest	84.6234309623431	yes	0.9	0.1	weka.classifiers.rules.DTNB	87.55230125523012	yes
COSMIC	1	ROR2	581	R	G	?	0.006494	?	?	-2	NA	0	NA	0	75.06714	1	148	ROR	TK	Linker#E_helix	yes	weka.classifiers.bayes.BayesNet	84.93723849372385	yes	0.9078731880247608	0.09212681197523934	weka.classifiers.lazy.LWL	85.14644351464435	yes	0.8703496307285149	0.12965036927148516	weka.classifiers.rules.DecisionTable	86.19246861924687	yes	0.5	0.5	weka.classifiers.functions.SMO	87.13389121338912	yes	1.0	0.0	weka.classifiers.trees.RandomForest	84.6234309623431	yes	0.9978324695191159	0.0021675304808841224	weka.classifiers.rules.DTNB	87.55230125523012	yes
SNP@Domain	1	TAK1	108	E	Q	?	?	?	?	2	NA	0	NA	1	146.14594	1	109	MLK	TKL	Linker	no	weka.classifiers.bayes.BayesNet	84.93723849372385	no	0.31199763806918196	0.688002361930818	weka.classifiers.lazy.LWL	85.14644351464435	no	0.0	1.0	weka.classifiers.rules.DecisionTable	86.19246861924687	no	0.3333333333333333	0.6666666666666666	weka.classifiers.functions.SMO	87.13389121338912	no	0.0	1.0	weka.classifiers.trees.RandomForest	84.6234309623431	no	0.11857142857142859	0.8814285714285715	weka.classifiers.rules.DTNB	87.55230125523012	no
SNP@Domain	1	MOK	223	R	Q	?	?	?	?	1	NA	0	NA	1	146.14594	1	148	RCK	CMGC	G_helix#H_and_I_helix	no	weka.classifiers.bayes.BayesNet	84.93723849372385	no	8.985752106363675E-4	0.9991014247893637	weka.classifiers.lazy.LWL	85.14644351464435	no	0.071573997714027	0.928426002285973	weka.classifiers.rules.DecisionTable	86.19246861924687	no	0.058823529411764705	0.9411764705882353	weka.classifiers.functions.SMO	87.13389121338912	no	0.0	1.0	weka.classifiers.trees.RandomForest	84.6234309623431	no	0.040795666257212995	0.9592043337427871	weka.classifiers.rules.DTNB	87.55230125523012	no
COSMIC	1	ERBB2	755	L	S	0.252132	0.235343	0.727273	0.65098	-2	NA	0	NA	1	105.09344	0	124	EGFR	TK	B3_strand	yes	weka.classifiers.bayes.BayesNet	84.93723849372385	yes	0.919313958299459	0.08068604170054093	weka.classifiers.lazy.LWL	85.14644351464435	yes	0.8852625563624348	0.11473744363756568	weka.classifiers.rules.DecisionTable	86.19246861924687	yes	0.8387096774193549	0.16129032258064516	weka.classifiers.functions.SMO	87.13389121338912	yes	1.0	0.0	weka.classifiers.trees.RandomForest	84.6234309623431	yes	1.0	0.0	weka.classifiers.rules.DTNB	87.55230125523012	yes
COSMIC	1	SGK495	211	R	Q	0.123389	0.080791	?	0.310757	1	NA	0	NA	1	146.14594	1	148	SGK495	CAMK	Activation_segment_Nt	yes	weka.classifiers.bayes.BayesNet	84.93723849372385	yes	0.8005428828325498	0.19945711716745007	weka.classifiers.lazy.LWL	85.14644351464435	yes	1.0	0.0	weka.classifiers.rules.DecisionTable	86.19246861924687	yes	0.6666666666666666	0.3333333333333333	weka.classifiers.functions.SMO	87.13389121338912	yes	1.0	0.0	weka.classifiers.trees.RandomForest	84.6234309623431	yes	1.0	0.0	weka.classifiers.rules.DTNB	87.55230125523012	yes
COSMIC	1	KIT	639	S	P	0.325613	0.030805	0.888889	0.192157	-1	NA	0	NA	0	115.13194	1	73	PDGFR	TK	C_helix	yes	weka.classifiers.bayes.BayesNet	84.93723849372385	yes	0.9998718909327935	1.281090672066051E-4	weka.classifiers.lazy.LWL	85.14644351464435	yes	0.8934281451001975	0.10657185489980223	weka.classifiers.rules.DecisionTable	86.19246861924687	yes	0.9883720930232558	0.011627906976744186	weka.classifiers.functions.SMO	87.13389121338912	yes	1.0	0.0	weka.classifiers.trees.RandomForest	84.6234309623431	yes	0.9673765730880929	0.03262342691190706	weka.classifiers.rules.DTNB	87.55230125523012	yes
SNP@Domain	1	MOK	55	L	Q	?	?	?	?	-2	NA	0	NA	1	146.14594	0	124	RCK	CMGC	C_helix	no	weka.classifiers.bayes.BayesNet	84.93723849372385	no	0.001689277852727344	0.9983107221472726	weka.classifiers.lazy.LWL	85.14644351464435	no	0.056096797437937065	0.943903202562063	weka.classifiers.rules.DecisionTable	86.19246861924687	no	0.058823529411764705	0.9411764705882353	weka.classifiers.functions.SMO	87.13389121338912	no	0.0	1.0	weka.classifiers.trees.RandomForest	84.6234309623431	no	0.0	1.0	weka.classifiers.rules.DTNB	87.55230125523012	no
COSMIC	2	BRAF	587	D	E	0.17821	0.205778	0.555556	0.265432	2	NA	0	NA	1	147.13074	1	91	RAF	TKL	Activation_segment_Nt	yes	weka.classifiers.bayes.BayesNet	84.93723849372385	yes	0.9998241791634438	1.758208365561538E-4	weka.classifiers.lazy.LWL	85.14644351464435	yes	1.0	0.0	weka.classifiers.rules.DecisionTable	86.19246861924687	yes	0.9803921568627451	0.0196078431372549	weka.classifiers.functions.SMO	87.13389121338912	yes	1.0	0.0	weka.classifiers.trees.RandomForest	84.6234309623431	yes	0.9	0.1	weka.classifiers.rules.DTNB	87.55230125523012	yes
SNP@Domain	1	TEC	421	L	M	0.133657	0.012128	0.636364	0.254902	2	NA	0	NA	0	149.20784	0	124	TEC	TK	C_helix	no	weka.classifiers.bayes.BayesNet	84.93723849372385	yes	0.5759913627794495	0.42400863722055043	weka.classifiers.lazy.LWL	85.14644351464435	no	0.08511884191563597	0.9148811580843642	weka.classifiers.rules.DecisionTable	86.19246861924687	no	0.45454545454545453	0.5454545454545454	weka.classifiers.functions.SMO	87.13389121338912	no	0.0	1.0	weka.classifiers.trees.RandomForest	84.6234309623431	no	0.18468041650442332	0.8153195834955766	weka.classifiers.rules.DTNB	87.55230125523012	no
COSMIC	1	LATS1	719	V	I	0.860353	0.670295	1	0.918129	3	NA	0	NA	0	131.17464	0	105	NDR	AGC	G_loop	yes	weka.classifiers.bayes.BayesNet	84.93723849372385	yes	0.9712027360991453	0.02879726390085469	weka.classifiers.lazy.LWL	85.14644351464435	yes	1.0	0.0	weka.classifiers.rules.DecisionTable	86.19246861924687	yes	0.6666666666666666	0.3333333333333333	weka.classifiers.functions.SMO	87.13389121338912	yes	1.0	0.0	weka.classifiers.trees.RandomForest	84.6234309623431	yes	1.0	0.0	weka.classifiers.rules.DTNB	87.55230125523012	yes
COSMIC	1	ERBB2	773	V	A	0.308472	0.130417	0.454545	0.364706	0	NA	0	NA	0	89.09404	0	105	EGFR	TK	C_helix	yes	weka.classifiers.bayes.BayesNet	84.93723849372385	yes	0.8421189177609534	0.15788108223904665	weka.classifiers.lazy.LWL	85.14644351464435	yes	0.8901146779030688	0.10988532209693137	weka.classifiers.rules.DecisionTable	86.19246861924687	yes	0.8387096774193549	0.16129032258064516	weka.classifiers.functions.SMO	87.13389121338912	yes	1.0	0.0	weka.classifiers.trees.RandomForest	84.6234309623431	yes	1.0	0.0	weka.classifiers.rules.DTNB	87.55230125523012	yes
COSMIC	1	KIT	658	G	E	0.33994	0.165802	0.888889	0.823529	-2	NA	0	NA	1	147.13074	0	48	PDGFR	TK	C_helix	yes	weka.classifiers.bayes.BayesNet	84.93723849372385	yes	0.9999651314725276	3.4868527472386304E-5	weka.classifiers.lazy.LWL	85.14644351464435	yes	0.8982522666118695	0.10174773338813042	weka.classifiers.rules.DecisionTable	86.19246861924687	yes	0.9883720930232558	0.011627906976744186	weka.classifiers.functions.SMO	87.13389121338912	yes	1.0	0.0	weka.classifiers.trees.RandomForest	84.6234309623431	yes	1.0	0.0	weka.classifiers.rules.DTNB	87.55230125523012	yes
COSMIC	3	BRAF	601	K	N	?	0.035167	?	?	0	NA	0	NA	1	132.11904	1	135	RAF	TKL	Activation_segment_Nt#Activation_segment_Ct	yes	weka.classifiers.bayes.BayesNet	84.93723849372385	yes	0.9992093738806523	7.906261193476756E-4	weka.classifiers.lazy.LWL	85.14644351464435	yes	1.0	0.0	weka.classifiers.rules.DecisionTable	86.19246861924687	yes	0.9333333333333333	0.06666666666666667	weka.classifiers.functions.SMO	87.13389121338912	yes	1.0	0.0	weka.classifiers.trees.RandomForest	84.6234309623431	yes	1.0	0.0	weka.classifiers.rules.DTNB	87.55230125523012	yes
COSMIC	1	MET	1268	M	T	0.310569	0.270126	0.666667	0.337255	-1	NA	0	NA	1	119.12034	0	124	MET	TK	F_helix	yes	weka.classifiers.bayes.BayesNet	84.93723849372385	yes	0.9937010608124482	0.006298939187551813	weka.classifiers.lazy.LWL	85.14644351464435	yes	0.8878842914995024	0.11211570850049685	weka.classifiers.rules.DecisionTable	86.19246861924687	yes	0.9333333333333333	0.06666666666666667	weka.classifiers.functions.SMO	87.13389121338912	yes	1.0	0.0	weka.classifiers.trees.RandomForest	84.6234309623431	yes	1.0	0.0	weka.classifiers.rules.DTNB	87.55230125523012	yes
COSMIC	1	TYRO3	615	N	K	?	0.03167	?	?	0	NA	0	NA	1	146.18934	1	96	AXL	TK	Linker	yes	weka.classifiers.bayes.BayesNet	84.93723849372385	no	0.31529557721554013	0.6847044227844599	weka.classifiers.lazy.LWL	85.14644351464435	no	0.23136270483072213	0.7686372951692778	weka.classifiers.rules.DecisionTable	86.19246861924687	no	0.13333333333333333	0.8666666666666667	weka.classifiers.functions.SMO	87.13389121338912	no	0.0	1.0	weka.classifiers.trees.RandomForest	84.6234309623431	yes	0.9191056910569106	0.08089430894308944	weka.classifiers.rules.DTNB	87.55230125523012	no
SNP@Domain	1	HRI	283	T	R	?	?	?	?	-1	NA	0	NA	1	174.20274	1	93	PEK	OTHER	C_helix#Linker	no	weka.classifiers.bayes.BayesNet	84.93723849372385	no	3.7344424905662863E-4	0.9996265557509434	weka.classifiers.lazy.LWL	85.14644351464435	no	0.16184198133157499	0.8381580186684245	weka.classifiers.rules.DecisionTable	86.19246861924687	no	0.03333333333333333	0.9666666666666667	weka.classifiers.functions.SMO	87.13389121338912	no	0.0	1.0	weka.classifiers.trees.RandomForest	84.6234309623431	no	0.041273240204715164	0.9587267597952849	weka.classifiers.rules.DTNB	87.55230125523012	no
COSMIC	1	MET	1213	L	V	0.107185	0.59801	0.833333	0.878431	1	NA	0	NA	0	117.14784	0	124	MET	TK	Catalytic_loop	yes	weka.classifiers.bayes.BayesNet	84.93723849372385	yes	0.998779122698739	0.0012208773012610142	weka.classifiers.lazy.LWL	85.14644351464435	yes	1.0	0.0	weka.classifiers.rules.DecisionTable	86.19246861924687	yes	0.875	0.125	weka.classifiers.functions.SMO	87.13389121338912	yes	1.0	0.0	weka.classifiers.trees.RandomForest	84.6234309623431	yes	0.9428571428571428	0.05714285714285714	weka.classifiers.rules.DTNB	87.55230125523012	yes
COSMIC	1	MAP2K4	309	K	N	0.28741	0.032847	0.25641	0.258065	0	NA	0	NA	1	132.11904	1	135	STE7	STE	G_helix	yes	weka.classifiers.bayes.BayesNet	84.93723849372385	yes	0.5171984595508694	0.4828015404491306	weka.classifiers.lazy.LWL	85.14644351464435	yes	0.9069548457178018	0.09304515428219816	weka.classifiers.rules.DecisionTable	86.19246861924687	yes	0.8	0.2	weka.classifiers.functions.SMO	87.13389121338912	yes	1.0	0.0	weka.classifiers.trees.RandomForest	84.6234309623431	yes	0.8371212121212122	0.16287878787878787	weka.classifiers.rules.DTNB	87.55230125523012	yes
COSMIC	2	EGFR	718	L	P	0.374831	0.369342	1	0.67451	-3	NA	0	NA	0	115.13194	0	124	EGFR	TK	G_loop	yes	weka.classifiers.bayes.BayesNet	84.93723849372385	yes	0.9910225565899834	0.00897744341001661	weka.classifiers.lazy.LWL	85.14644351464435	yes	0.9021881831427158	0.09781181685728439	weka.classifiers.rules.DecisionTable	86.19246861924687	yes	0.8421052631578947	0.15789473684210525	weka.classifiers.functions.SMO	87.13389121338912	yes	1.0	0.0	weka.classifiers.trees.RandomForest	84.6234309623431	yes	1.0	0.0	weka.classifiers.rules.DTNB	87.55230125523012	yes
COSMIC	1	ABL1	282	E	G	0.159715	0.119249	0.857143	0.321569	-2	NA	0	NA	0	75.06714	1	109	ABL	TK	B3_strand	yes	weka.classifiers.bayes.BayesNet	84.93723849372385	yes	0.9992084345927099	7.915654072900558E-4	weka.classifiers.lazy.LWL	85.14644351464435	yes	0.8878229471672522	0.1121770528327477	weka.classifiers.rules.DecisionTable	86.19246861924687	yes	0.9722222222222222	0.027777777777777776	weka.classifiers.functions.SMO	87.13389121338912	yes	1.0	0.0	weka.classifiers.trees.RandomForest	84.6234309623431	yes	1.0	0.0	weka.classifiers.rules.DTNB	87.55230125523012	yes
COSMIC	1	EPHB4	702	D	N	0.155575	0.080861	1	0.188235	1	NA	0	NA	1	132.11904	1	91	EPH	TK	Linker	yes	weka.classifiers.bayes.BayesNet	84.93723849372385	yes	0.9992275826134066	7.724173865933167E-4	weka.classifiers.lazy.LWL	85.14644351464435	yes	0.8888076197523551	0.11119238024764475	weka.classifiers.rules.DecisionTable	86.19246861924687	yes	0.9583333333333334	0.041666666666666664	weka.classifiers.functions.SMO	87.13389121338912	yes	1.0	0.0	weka.classifiers.trees.RandomForest	84.6234309623431	yes	0.8	0.2	weka.classifiers.rules.DTNB	87.55230125523012	yes
SNP@Domain	1	CHK1	254	I	V	?	?	?	?	3	NA	0	NA	0	117.14784	0	124	CAMKL	CAMK	H_and_I_helix	no	weka.classifiers.bayes.BayesNet	84.93723849372385	no	0.06416804322540336	0.9358319567745965	weka.classifiers.lazy.LWL	85.14644351464435	no	0.16427166956304545	0.8357283304369544	weka.classifiers.rules.DecisionTable	86.19246861924687	no	0.25	0.75	weka.classifiers.functions.SMO	87.13389121338912	no	0.0	1.0	weka.classifiers.trees.RandomForest	84.6234309623431	no	0.0	1.0	weka.classifiers.rules.DTNB	87.55230125523012	no
COSMIC	2	FLT3	835	D	V	0.070003	0.024888	1	0.215686	-3	NA	0	NA	0	117.14784	1	91	PDGFR	TK	Activation_segment_Nt	yes	weka.classifiers.bayes.BayesNet	84.93723849372385	yes	0.9999647253520532	3.527464794672205E-5	weka.classifiers.lazy.LWL	85.14644351464435	yes	0.9019893808032565	0.09801061919674339	weka.classifiers.rules.DecisionTable	86.19246861924687	yes	0.9883720930232558	0.011627906976744186	weka.classifiers.functions.SMO	87.13389121338912	yes	1.0	0.0	weka.classifiers.trees.RandomForest	84.6234309623431	yes	1.0	0.0	weka.classifiers.rules.DTNB	87.55230125523012	yes
COSMIC	1	BRAF	596	G	S	0.935269	0.777363	0.833333	0.895062	0	NA	0	NA	1	105.09344	0	48	RAF	TKL	Activation_segment_Nt	yes	weka.classifiers.bayes.BayesNet	84.93723849372385	yes	0.9999898226417782	1.0177358221925624E-5	weka.classifiers.lazy.LWL	85.14644351464435	yes	1.0	0.0	weka.classifiers.rules.DecisionTable	86.19246861924687	yes	0.9722222222222222	0.027777777777777776	weka.classifiers.functions.SMO	87.13389121338912	yes	1.0	0.0	weka.classifiers.trees.RandomForest	84.6234309623431	yes	1.0	0.0	weka.classifiers.rules.DTNB	87.55230125523012	yes
COSMIC	1	ABL1	321	G	E	0.590775	0.530099	1	0.937255	-2	NA	0	NA	1	147.13074	0	48	ABL	TK	C_helix	yes	weka.classifiers.bayes.BayesNet	84.93723849372385	yes	0.9999076216888133	9.237831118653856E-5	weka.classifiers.lazy.LWL	85.14644351464435	yes	1.0	0.0	weka.classifiers.rules.DecisionTable	86.19246861924687	yes	0.9722222222222222	0.027777777777777776	weka.classifiers.functions.SMO	87.13389121338912	yes	1.0	0.0	weka.classifiers.trees.RandomForest	84.6234309623431	yes	1.0	0.0	weka.classifiers.rules.DTNB	87.55230125523012	yes
SNP@Domain	1	COT	385	P	S	?	?	?	?	-1	NA	0	NA	1	105.09344	0	90	STE-UNIQUE	STE	H_and_I_helix	no	weka.classifiers.bayes.BayesNet	84.93723849372385	no	0.0010583093290186033	0.9989416906709814	weka.classifiers.lazy.LWL	85.14644351464435	no	0.0	1.0	weka.classifiers.rules.DecisionTable	86.19246861924687	no	0.029411764705882353	0.9705882352941176	weka.classifiers.functions.SMO	87.13389121338912	no	0.0	1.0	weka.classifiers.trees.RandomForest	84.6234309623431	no	0.0	1.0	weka.classifiers.rules.DTNB	87.55230125523012	no
COSMIC	1	TTN	24987	R	W	0.194993	?	0.315789	0.191235	-3	NA	0	NA	0	204.22844	1	148	MLCK	CAMK	H_and_I_helix	yes	weka.classifiers.bayes.BayesNet	84.93723849372385	yes	0.6685045805698808	0.3314954194301191	weka.classifiers.lazy.LWL	85.14644351464435	yes	0.7430480484410842	0.25695195155891565	weka.classifiers.rules.DecisionTable	86.19246861924687	yes	0.6666666666666666	0.3333333333333333	weka.classifiers.functions.SMO	87.13389121338912	yes	1.0	0.0	weka.classifiers.trees.RandomForest	84.6234309623431	yes	1.0	0.0	weka.classifiers.rules.DTNB	87.55230125523012	yes
SNP@Domain	1	ILK	251	S	T	0.571287	0.094684	0.5	0.382716	1	NA	0	NA	1	119.12034	1	73	MLK	TKL	C_helix	no	weka.classifiers.bayes.BayesNet	84.93723849372385	yes	0.6760344900281909	0.3239655099718091	weka.classifiers.lazy.LWL	85.14644351464435	no	0.0	1.0	weka.classifiers.rules.DecisionTable	86.19246861924687	yes	0.6	0.4	weka.classifiers.functions.SMO	87.13389121338912	no	0.0	1.0	weka.classifiers.trees.RandomForest	84.6234309623431	no	0.20397334795805233	0.7960266520419477	weka.classifiers.rules.DTNB	87.55230125523012	no
SNP@Domain	1	DDR1	835	R	W	0.41919	0.2987	1	0.85098	-3	NA	0	NA	0	204.22844	1	148	DDR	TK	H_and_I_helix	no	weka.classifiers.bayes.BayesNet	84.93723849372385	yes	0.9488722825487087	0.05112771745129122	weka.classifiers.lazy.LWL	85.14644351464435	no	0.0	1.0	weka.classifiers.rules.DecisionTable	86.19246861924687	no	0.3333333333333333	0.6666666666666666	weka.classifiers.functions.SMO	87.13389121338912	yes	1.0	0.0	weka.classifiers.trees.RandomForest	84.6234309623431	no	0.275	0.725	weka.classifiers.rules.DTNB	87.55230125523012	no
COSMIC	1	ALK	1174	F	L	0.506114	0.051191	1	?	0	NA	0	NA	0	131.17464	0	135	ALK	TK	C_helix	yes	weka.classifiers.bayes.BayesNet	84.93723849372385	yes	0.9973785129037619	0.0026214870962380497	weka.classifiers.lazy.LWL	85.14644351464435	yes	0.9755246728377641	0.024475327162235976	weka.classifiers.rules.DecisionTable	86.19246861924687	yes	0.9230769230769231	0.07692307692307693	weka.classifiers.functions.SMO	87.13389121338912	yes	1.0	0.0	weka.classifiers.trees.RandomForest	84.6234309623431	yes	0.975	0.025	weka.classifiers.rules.DTNB	87.55230125523012	yes
COSMIC	2	PDGFRA	842	D	V	0.070003	0.02574	1	0.215686	-3	NA	0	NA	0	117.14784	1	91	PDGFR	TK	Activation_segment_Nt	yes	weka.classifiers.bayes.BayesNet	84.93723849372385	yes	0.9999647253520532	3.527464794672205E-5	weka.classifiers.lazy.LWL	85.14644351464435	yes	0.9019901238836948	0.09800987611630584	weka.classifiers.rules.DecisionTable	86.19246861924687	yes	0.9883720930232558	0.011627906976744186	weka.classifiers.functions.SMO	87.13389121338912	yes	1.0	0.0	weka.classifiers.trees.RandomForest	84.6234309623431	yes	1.0	0.0	weka.classifiers.rules.DTNB	87.55230125523012	yes
SNP@Domain	1	PASK	1210	V	M	0.284788	0.113642	0.161972	0.219124	1	NA	0	NA	0	149.20784	0	105	CAMKL	CAMK	G_helix#H_and_I_helix	no	weka.classifiers.bayes.BayesNet	84.93723849372385	no	0.03298298681240053	0.9670170131875995	weka.classifiers.lazy.LWL	85.14644351464435	no	0.0	1.0	weka.classifiers.rules.DecisionTable	86.19246861924687	no	0.2	0.8	weka.classifiers.functions.SMO	87.13389121338912	no	0.0	1.0	weka.classifiers.trees.RandomForest	84.6234309623431	no	0.11428571428571428	0.8857142857142858	weka.classifiers.rules.DTNB	87.55230125523012	no
SNP@Domain	1	MINK	38	S	G	?	?	?	?	0	NA	0	NA	0	75.06714	1	73	STE20	STE	G_loop	no	weka.classifiers.bayes.BayesNet	84.93723849372385	no	0.07335748401989871	0.9266425159801014	weka.classifiers.lazy.LWL	85.14644351464435	no	0.33266029762588106	0.6673397023741187	weka.classifiers.rules.DecisionTable	86.19246861924687	no	0.0625	0.9375	weka.classifiers.functions.SMO	87.13389121338912	no	0.0	1.0	weka.classifiers.trees.RandomForest	84.6234309623431	no	0.1116894901353384	0.8883105098646616	weka.classifiers.rules.DTNB	87.55230125523012	no
COSMIC	1	BRAF	610	F	S	0.146907	0.034377	0.5	0.179012	-2	NA	0	NA	1	105.09344	0	135	RAF	TKL	Activation_segment_Nt#Activation_segment_Ct	yes	weka.classifiers.bayes.BayesNet	84.93723849372385	yes	0.999669602574057	3.3039742594307857E-4	weka.classifiers.lazy.LWL	85.14644351464435	yes	1.0	0.0	weka.classifiers.rules.DecisionTable	86.19246861924687	yes	0.9803921568627451	0.0196078431372549	weka.classifiers.functions.SMO	87.13389121338912	yes	1.0	0.0	weka.classifiers.trees.RandomForest	84.6234309623431	yes	1.0	0.0	weka.classifiers.rules.DTNB	87.55230125523012	yes
COSMIC	1	GSK3A	230	R	C	0.166754	0.118389	0.703704	0.302083	-3	NA	0	NA	0	121.15404	1	148	GSK	CMGC	E_helix	yes	weka.classifiers.bayes.BayesNet	84.93723849372385	no	0.2184931354793969	0.7815068645206031	weka.classifiers.lazy.LWL	85.14644351464435	yes	1.0	0.0	weka.classifiers.rules.DecisionTable	86.19246861924687	yes	0.6666666666666666	0.3333333333333333	weka.classifiers.functions.SMO	87.13389121338912	yes	1.0	0.0	weka.classifiers.trees.RandomForest	84.6234309623431	yes	0.9125625183877611	0.08743748161223888	weka.classifiers.rules.DTNB	87.55230125523012	yes
COSMIC	1	ERBB2	777	V	A	0.506114	0.092158	0.545455	0.239216	0	NA	0	NA	0	89.09404	0	105	EGFR	TK	C_helix	yes	weka.classifiers.bayes.BayesNet	84.93723849372385	yes	0.8421189177609534	0.15788108223904665	weka.classifiers.lazy.LWL	85.14644351464435	yes	0.8902054957153824	0.10979450428461769	weka.classifiers.rules.DecisionTable	86.19246861924687	yes	0.8387096774193549	0.16129032258064516	weka.classifiers.functions.SMO	87.13389121338912	yes	1.0	0.0	weka.classifiers.trees.RandomForest	84.6234309623431	yes	1.0	0.0	weka.classifiers.rules.DTNB	87.55230125523012	yes
SNP@Domain	1	AAK1	156	C	G	?	?	?	?	-3	NA	0	NA	0	75.06714	0	86	NAK	OTHER	E_helix	no	weka.classifiers.bayes.BayesNet	84.93723849372385	no	0.0018452718887248872	0.9981547281112751	weka.classifiers.lazy.LWL	85.14644351464435	no	0.15395221090057037	0.8460477890994298	weka.classifiers.rules.DecisionTable	86.19246861924687	yes	0.5	0.5	weka.classifiers.functions.SMO	87.13389121338912	no	0.0	1.0	weka.classifiers.trees.RandomForest	84.6234309623431	no	0.11319073083778966	0.8868092691622103	weka.classifiers.rules.DTNB	87.55230125523012	no
COSMIC	1	BRAF	595	F	S	0.86488	0.737323	0.944444	0.679012	-2	NA	0	NA	1	105.09344	0	135	RAF	TKL	Activation_segment_Nt	yes	weka.classifiers.bayes.BayesNet	84.93723849372385	yes	0.9999804915252379	1.9508474762109092E-5	weka.classifiers.lazy.LWL	85.14644351464435	yes	1.0	0.0	weka.classifiers.rules.DecisionTable	86.19246861924687	yes	0.9722222222222222	0.027777777777777776	weka.classifiers.functions.SMO	87.13389121338912	yes	1.0	0.0	weka.classifiers.trees.RandomForest	84.6234309623431	yes	1.0	0.0	weka.classifiers.rules.DTNB	87.55230125523012	yes
COSMIC	1	SRPK2	243	G	D	?	0.033862	?	?	-1	NA	0	NA	1	133.10384	0	48	SRPK	CMGC	Catalytic_loop#Activation_segment_Nt	yes	weka.classifiers.bayes.BayesNet	84.93723849372385	no	0.27858351652694996	0.7214164834730501	weka.classifiers.lazy.LWL	85.14644351464435	yes	1.0	0.0	weka.classifiers.rules.DecisionTable	86.19246861924687	yes	0.75	0.25	weka.classifiers.functions.SMO	87.13389121338912	yes	1.0	0.0	weka.classifiers.trees.RandomForest	84.6234309623431	yes	0.9	0.1	weka.classifiers.rules.DTNB	87.55230125523012	no
COSMIC	1	STK33	160	L	V	0.329892	0.150795	?	0.334661	1	NA	0	NA	0	117.14784	0	124	CAMK-UNIQUE	CAMK	C_helix	yes	weka.classifiers.bayes.BayesNet	84.93723849372385	yes	0.5256161619216572	0.47438383807834283	weka.classifiers.lazy.LWL	85.14644351464435	yes	0.7568817672227666	0.24311823277723352	weka.classifiers.rules.DecisionTable	86.19246861924687	yes	0.5	0.5	weka.classifiers.functions.SMO	87.13389121338912	yes	1.0	0.0	weka.classifiers.trees.RandomForest	84.6234309623431	yes	0.9018805780873127	0.09811942191268737	weka.classifiers.rules.DTNB	87.55230125523012	yes
COSMIC	1	EPHA3	766	G	E	0.935269	0.772345	1	0.956863	-2	NA	0	NA	1	147.13074	0	48	EPH	TK	Activation_segment_Nt	yes	weka.classifiers.bayes.BayesNet	84.93723849372385	yes	0.9999629135301948	3.708646980518988E-5	weka.classifiers.lazy.LWL	85.14644351464435	yes	0.8996300632978573	0.10036993670214188	weka.classifiers.rules.DecisionTable	86.19246861924687	yes	0.9583333333333334	0.041666666666666664	weka.classifiers.functions.SMO	87.13389121338912	yes	1.0	0.0	weka.classifiers.trees.RandomForest	84.6234309623431	yes	1.0	0.0	weka.classifiers.rules.DTNB	87.55230125523012	yes
SNP@Domain	1	COT	190	A	D	?	?	?	?	-2	NA	0	NA	1	133.10384	0	67	STE-UNIQUE	STE	C_helix	no	weka.classifiers.bayes.BayesNet	84.93723849372385	no	0.0015593039132705028	0.9984406960867296	weka.classifiers.lazy.LWL	85.14644351464435	no	0.0	1.0	weka.classifiers.rules.DecisionTable	86.19246861924687	no	0.029411764705882353	0.9705882352941176	weka.classifiers.functions.SMO	87.13389121338912	no	0.0	1.0	weka.classifiers.trees.RandomForest	84.6234309623431	no	0.0024967320261437913	0.9975032679738562	weka.classifiers.rules.DTNB	87.55230125523012	no
COSMIC	2	KIT	816	D	A	0.070003	0.025876	1	0.215686	-2	NA	0	NA	0	89.09404	1	91	PDGFR	TK	Activation_segment_Nt	yes	weka.classifiers.bayes.BayesNet	84.93723849372385	yes	0.999953261966843	4.6738033157166315E-5	weka.classifiers.lazy.LWL	85.14644351464435	yes	0.9002091421922138	0.09979085780778688	weka.classifiers.rules.DecisionTable	86.19246861924687	yes	0.9883720930232558	0.011627906976744186	weka.classifiers.functions.SMO	87.13389121338912	yes	1.0	0.0	weka.classifiers.trees.RandomForest	84.6234309623431	yes	1.0	0.0	weka.classifiers.rules.DTNB	87.55230125523012	yes
SNP@Domain	1	COT	367	G	R	?	?	?	?	-2	NA	0	NA	1	174.20274	0	48	STE-UNIQUE	STE	H_and_I_helix	no	weka.classifiers.bayes.BayesNet	84.93723849372385	no	0.003731689403988547	0.9962683105960115	weka.classifiers.lazy.LWL	85.14644351464435	no	0.0	1.0	weka.classifiers.rules.DecisionTable	86.19246861924687	no	0.029411764705882353	0.9705882352941176	weka.classifiers.functions.SMO	87.13389121338912	no	0.0	1.0	weka.classifiers.trees.RandomForest	84.6234309623431	no	0.16054421768707483	0.8394557823129253	weka.classifiers.rules.DTNB	87.55230125523012	no
COSMIC	1	MET	1112	H	R	0.292461	0.013551	0.5	0.215686	0	NA	0	NA	1	174.20274	1	118	MET	TK	B3_strand	yes	weka.classifiers.bayes.BayesNet	84.93723849372385	yes	0.9834386157394805	0.016561384260519472	weka.classifiers.lazy.LWL	85.14644351464435	yes	1.0	0.0	weka.classifiers.rules.DecisionTable	86.19246861924687	yes	0.9333333333333333	0.06666666666666667	weka.classifiers.functions.SMO	87.13389121338912	yes	1.0	0.0	weka.classifiers.trees.RandomForest	84.6234309623431	yes	1.0	0.0	weka.classifiers.rules.DTNB	87.55230125523012	yes
SNP@Domain	1	ICK	45	H	R	0.097137	0.007423	0.578947	0.107639	0	NA	0	NA	1	174.20274	1	118	RCK	CMGC	C_helix	no	weka.classifiers.bayes.BayesNet	84.93723849372385	no	0.004118843798917261	0.9958811562010829	weka.classifiers.lazy.LWL	85.14644351464435	no	0.05326584896495002	0.9467341510350501	weka.classifiers.rules.DecisionTable	86.19246861924687	no	0.14285714285714285	0.8571428571428571	weka.classifiers.functions.SMO	87.13389121338912	no	0.0	1.0	weka.classifiers.trees.RandomForest	84.6234309623431	no	0.1	0.9	weka.classifiers.rules.DTNB	87.55230125523012	no
COSMIC	1	FLT3	836	I	M	0.084357	0.059947	1	0.266667	1	NA	0	NA	0	149.20784	0	124	PDGFR	TK	Activation_segment_Nt	yes	weka.classifiers.bayes.BayesNet	84.93723849372385	yes	0.9999589236926673	4.1076307332858264E-5	weka.classifiers.lazy.LWL	85.14644351464435	yes	0.9024119719577827	0.09758802804221718	weka.classifiers.rules.DecisionTable	86.19246861924687	yes	0.9883720930232558	0.011627906976744186	weka.classifiers.functions.SMO	87.13389121338912	yes	1.0	0.0	weka.classifiers.trees.RandomForest	84.6234309623431	yes	1.0	0.0	weka.classifiers.rules.DTNB	87.55230125523012	yes
COSMIC	1	KIT	868	S	G	0.27082	0.02986	0.444444	0.133333	0	NA	0	NA	0	75.06714	1	73	PDGFR	TK	G_helix	yes	weka.classifiers.bayes.BayesNet	84.93723849372385	yes	0.9985869279575339	0.0014130720424661099	weka.classifiers.lazy.LWL	85.14644351464435	yes	1.0	0.0	weka.classifiers.rules.DecisionTable	86.19246861924687	yes	0.9655172413793104	0.034482758620689655	weka.classifiers.functions.SMO	87.13389121338912	yes	1.0	0.0	weka.classifiers.trees.RandomForest	84.6234309623431	yes	1.0	0.0	weka.classifiers.rules.DTNB	87.55230125523012	yes
COSMIC	1	ABL1	450	E	G	0.073923	0.099683	0.285714	0.117647	-2	NA	0	NA	0	75.06714	1	109	ABL	TK	G_helix	yes	weka.classifiers.bayes.BayesNet	84.93723849372385	yes	0.9951616942338766	0.004838305766123388	weka.classifiers.lazy.LWL	85.14644351464435	yes	1.0	0.0	weka.classifiers.rules.DecisionTable	86.19246861924687	yes	0.9230769230769231	0.07692307692307693	weka.classifiers.functions.SMO	87.13389121338912	yes	1.0	0.0	weka.classifiers.trees.RandomForest	84.6234309623431	yes	0.9686746987951806	0.03132530120481927	weka.classifiers.rules.DTNB	87.55230125523012	yes
COSMIC	1	BMPR1A	486	R	Q	0.093742	0.016359	0.451613	0.160494	1	NA	0	NA	1	146.14594	1	148	STKR	TKL	G_helix#H_and_I_helix	yes	weka.classifiers.bayes.BayesNet	84.93723849372385	no	0.4926010913793544	0.5073989086206456	weka.classifiers.lazy.LWL	85.14644351464435	yes	0.9362506955816595	0.06374930441834062	weka.classifiers.rules.DecisionTable	86.19246861924687	yes	0.75	0.25	weka.classifiers.functions.SMO	87.13389121338912	yes	1.0	0.0	weka.classifiers.trees.RandomForest	84.6234309623431	yes	0.6902680038153448	0.3097319961846551	weka.classifiers.rules.DTNB	87.55230125523012	yes
SNP@Domain	1	MOS	142	V	I	0.177989	0.014236	0.6	0.534435	3	NA	0	NA	0	131.17464	0	105	MOS	OTHER	Linker	no	weka.classifiers.bayes.BayesNet	84.93723849372385	no	9.895859878267142E-4	0.9990104140121734	weka.classifiers.lazy.LWL	85.14644351464435	no	0.14716791597115303	0.8528320840288469	weka.classifiers.rules.DecisionTable	86.19246861924687	no	0.030303030303030304	0.9696969696969697	weka.classifiers.functions.SMO	87.13389121338912	no	0.0	1.0	weka.classifiers.trees.RandomForest	84.6234309623431	no	0.0	1.0	weka.classifiers.rules.DTNB	87.55230125523012	no
COSMIC	1	KIT	716	D	N	?	0.002605	?	?	1	NA	0	NA	1	132.11904	1	91	PDGFR	TK	Linker#E_helix	yes	weka.classifiers.bayes.BayesNet	84.93723849372385	yes	0.9992478545825701	7.521454174299639E-4	weka.classifiers.lazy.LWL	85.14644351464435	yes	1.0	0.0	weka.classifiers.rules.DecisionTable	86.19246861924687	yes	0.9375	0.0625	weka.classifiers.functions.SMO	87.13389121338912	yes	1.0	0.0	weka.classifiers.trees.RandomForest	84.6234309623431	yes	1.0	0.0	weka.classifiers.rules.DTNB	87.55230125523012	yes
COSMIC	1	MAST4	784	E	K	?	0.027973	?	?	1	NA	0	NA	1	146.18934	1	109	MAST	AGC	G_helix	yes	weka.classifiers.bayes.BayesNet	84.93723849372385	no	0.4634805289194254	0.5365194710805745	weka.classifiers.lazy.LWL	85.14644351464435	yes	1.0	0.0	weka.classifiers.rules.DecisionTable	86.19246861924687	yes	0.5	0.5	weka.classifiers.functions.SMO	87.13389121338912	yes	1.0	0.0	weka.classifiers.trees.RandomForest	84.6234309623431	yes	0.8883095054980856	0.11169049450191429	weka.classifiers.rules.DTNB	87.55230125523012	no
COSMIC	1	ERBB2	769	D	H	0.325613	0.026198	0.727273	0.192157	-1	NA	0	NA	1	155.15634	1	91	EGFR	TK	C_helix	yes	weka.classifiers.bayes.BayesNet	84.93723849372385	yes	0.9218925866302714	0.07810741336972858	weka.classifiers.lazy.LWL	85.14644351464435	yes	0.8535155540433714	0.14648444595662852	weka.classifiers.rules.DecisionTable	86.19246861924687	yes	0.8387096774193549	0.16129032258064516	weka.classifiers.functions.SMO	87.13389121338912	yes	1.0	0.0	weka.classifiers.trees.RandomForest	84.6234309623431	yes	0.7	0.3	weka.classifiers.rules.DTNB	87.55230125523012	yes
SNP@Domain	1	MER	656	E	K	?	?	?	?	1	NA	0	NA	1	146.18934	1	109	AXL	TK	C_helix	no	weka.classifiers.bayes.BayesNet	84.93723849372385	no	0.26679542858483213	0.7332045714151678	weka.classifiers.lazy.LWL	85.14644351464435	no	0.16089380040593415	0.8391061995940657	weka.classifiers.rules.DecisionTable	86.19246861924687	no	0.13333333333333333	0.8666666666666667	weka.classifiers.functions.SMO	87.13389121338912	no	0.0	1.0	weka.classifiers.trees.RandomForest	84.6234309623431	no	0.08920939541436904	0.9107906045856311	weka.classifiers.rules.DTNB	87.55230125523012	no
COSMIC	1	FLT3	835	D	N	0.070003	0.024888	1	0.215686	1	NA	0	NA	1	132.11904	1	91	PDGFR	TK	Activation_segment_Nt	yes	weka.classifiers.bayes.BayesNet	84.93723849372385	yes	0.9999599118460333	4.008815396675564E-5	weka.classifiers.lazy.LWL	85.14644351464435	yes	0.8980160214548693	0.10198397854513089	weka.classifiers.rules.DecisionTable	86.19246861924687	yes	0.9883720930232558	0.011627906976744186	weka.classifiers.functions.SMO	87.13389121338912	yes	1.0	0.0	weka.classifiers.trees.RandomForest	84.6234309623431	yes	1.0	0.0	weka.classifiers.rules.DTNB	87.55230125523012	yes
COSMIC	2	BRAF	600	V	K	0.070003	0.061992	0.5	0.092593	-2	NA	0	NA	1	146.18934	0	105	RAF	TKL	Activation_segment_Nt	yes	weka.classifiers.bayes.BayesNet	84.93723849372385	yes	0.9990798201943922	9.201798056077158E-4	weka.classifiers.lazy.LWL	85.14644351464435	yes	1.0	0.0	weka.classifiers.rules.DecisionTable	86.19246861924687	yes	0.9803921568627451	0.0196078431372549	weka.classifiers.functions.SMO	87.13389121338912	yes	1.0	0.0	weka.classifiers.trees.RandomForest	84.6234309623431	yes	1.0	0.0	weka.classifiers.rules.DTNB	87.55230125523012	yes
COSMIC	1	RET	883	A	F	0.377674	0.03352	1	0.14902	-2	NA	0	NA	0	165.19184	0	67	RET	TK	Catalytic_loop	yes	weka.classifiers.bayes.BayesNet	84.93723849372385	yes	0.9792509227261007	0.020749077273899335	weka.classifiers.lazy.LWL	85.14644351464435	yes	0.8922540648064868	0.10774593519351372	weka.classifiers.rules.DecisionTable	86.19246861924687	yes	0.8571428571428571	0.14285714285714285	weka.classifiers.functions.SMO	87.13389121338912	yes	1.0	0.0	weka.classifiers.trees.RandomForest	84.6234309623431	yes	0.9718531038721574	0.028146896127842658	weka.classifiers.rules.DTNB	87.55230125523012	yes
COSMIC	1	LTK	717	Q	K	0.185414	0.030207	0.428571	?	1	NA	0	NA	1	146.18934	1	114	ALK	TK	G_helix	yes	weka.classifiers.bayes.BayesNet	84.93723849372385	yes	0.9218666784537292	0.07813332154627081	weka.classifiers.lazy.LWL	85.14644351464435	yes	0.9208845872532099	0.07911541274679004	weka.classifiers.rules.DecisionTable	86.19246861924687	yes	0.75	0.25	weka.classifiers.functions.SMO	87.13389121338912	yes	1.0	0.0	weka.classifiers.trees.RandomForest	84.6234309623431	yes	0.9666666666666666	0.03333333333333333	weka.classifiers.rules.DTNB	87.55230125523012	yes
COSMIC	1	SGK494	359	D	N	0.129958	0.059511	0.4	0.25731	1	NA	0	NA	1	132.11904	1	91	RSKR	AGC	G_helix#H_and_I_helix	yes	weka.classifiers.bayes.BayesNet	84.93723849372385	yes	0.6993009808164675	0.3006990191835325	weka.classifiers.lazy.LWL	85.14644351464435	yes	0.742809192996857	0.25719080700314323	weka.classifiers.rules.DecisionTable	86.19246861924687	yes	0.75	0.25	weka.classifiers.functions.SMO	87.13389121338912	yes	1.0	0.0	weka.classifiers.trees.RandomForest	84.6234309623431	yes	0.7543478260869565	0.24565217391304345	weka.classifiers.rules.DTNB	87.55230125523012	yes
COSMIC	1	TGFBR2	528	R	H	0.962928	0.780121	1	0.950617	0	NA	0	NA	1	155.15634	1	148	STKR	TKL	G_helix#H_and_I_helix	yes	weka.classifiers.bayes.BayesNet	84.93723849372385	yes	0.9191347122764415	0.08086528772355847	weka.classifiers.lazy.LWL	85.14644351464435	yes	1.0	0.0	weka.classifiers.rules.DecisionTable	86.19246861924687	yes	0.5	0.5	weka.classifiers.functions.SMO	87.13389121338912	yes	1.0	0.0	weka.classifiers.trees.RandomForest	84.6234309623431	yes	0.7	0.3	weka.classifiers.rules.DTNB	87.55230125523012	yes
COSMIC	1	BRAF	596	G	D	0.935269	0.777363	0.833333	0.895062	-1	NA	0	NA	1	133.10384	0	48	RAF	TKL	Activation_segment_Nt	yes	weka.classifiers.bayes.BayesNet	84.93723849372385	yes	0.999981604562158	1.8395437842040804E-5	weka.classifiers.lazy.LWL	85.14644351464435	yes	1.0	0.0	weka.classifiers.rules.DecisionTable	86.19246861924687	yes	0.9722222222222222	0.027777777777777776	weka.classifiers.functions.SMO	87.13389121338912	yes	1.0	0.0	weka.classifiers.trees.RandomForest	84.6234309623431	yes	1.0	0.0	weka.classifiers.rules.DTNB	87.55230125523012	yes
COSMIC	1	CDK7	99	E	Q	0.155575	0.071923	0.09	0.208333	2	NA	0	NA	1	146.14594	1	109	CDK	CMGC	Linker	yes	weka.classifiers.bayes.BayesNet	84.93723849372385	no	0.006638788209349154	0.9933612117906508	weka.classifiers.lazy.LWL	85.14644351464435	no	0.28101575354809283	0.718984246451907	weka.classifiers.rules.DecisionTable	86.19246861924687	no	0.375	0.625	weka.classifiers.functions.SMO	87.13389121338912	no	0.0	1.0	weka.classifiers.trees.RandomForest	84.6234309623431	yes	0.8814285714285715	0.11857142857142859	weka.classifiers.rules.DTNB	87.55230125523012	no
COSMIC	1	KDR	1065	A	T	?	0.030738	?	?	0	NA	0	NA	1	119.12034	0	67	VEGFR	TK	Activation_segment_Nt#Activation_segment_Ct	yes	weka.classifiers.bayes.BayesNet	84.93723849372385	yes	0.8810928375635395	0.11890716243646045	weka.classifiers.lazy.LWL	85.14644351464435	yes	0.8835452945095998	0.11645470549040017	weka.classifiers.rules.DecisionTable	86.19246861924687	yes	0.6666666666666666	0.3333333333333333	weka.classifiers.functions.SMO	87.13389121338912	yes	1.0	0.0	weka.classifiers.trees.RandomForest	84.6234309623431	yes	0.9720459770114942	0.027954022988505745	weka.classifiers.rules.DTNB	87.55230125523012	yes
SNP@Domain	1	MER	713	V	L	?	?	?	?	1	NA	0	NA	0	131.17464	0	105	AXL	TK	E_helix	no	weka.classifiers.bayes.BayesNet	84.93723849372385	no	0.13908606750283145	0.8609139324971685	weka.classifiers.lazy.LWL	85.14644351464435	no	0.12686612780299655	0.8731338721970034	weka.classifiers.rules.DecisionTable	86.19246861924687	no	0.13333333333333333	0.8666666666666667	weka.classifiers.functions.SMO	87.13389121338912	no	0.0	1.0	weka.classifiers.trees.RandomForest	84.6234309623431	no	0.1	0.9	weka.classifiers.rules.DTNB	87.55230125523012	no
SNP@Domain	1	COT	209	L	M	?	?	?	?	2	NA	0	NA	0	149.20784	0	124	STE-UNIQUE	STE	Linker	no	weka.classifiers.bayes.BayesNet	84.93723849372385	no	0.0010509544385980635	0.998949045561402	weka.classifiers.lazy.LWL	85.14644351464435	no	0.0	1.0	weka.classifiers.rules.DecisionTable	86.19246861924687	no	0.029411764705882353	0.9705882352941176	weka.classifiers.functions.SMO	87.13389121338912	no	0.0	1.0	weka.classifiers.trees.RandomForest	84.6234309623431	no	0.05	0.95	weka.classifiers.rules.DTNB	87.55230125523012	no
COSMIC	1	ABL1	359	F	C	0.471306	0.059669	0.857143	0.188235	-2	NA	0	NA	0	121.15404	0	135	ABL	TK	E_helix	yes	weka.classifiers.bayes.BayesNet	84.93723849372385	yes	0.999709187970216	2.9081202978392857E-4	weka.classifiers.lazy.LWL	85.14644351464435	yes	0.893587741796875	0.1064122582031246	weka.classifiers.rules.DecisionTable	86.19246861924687	yes	0.9722222222222222	0.027777777777777776	weka.classifiers.functions.SMO	87.13389121338912	yes	1.0	0.0	weka.classifiers.trees.RandomForest	84.6234309623431	yes	1.0	0.0	weka.classifiers.rules.DTNB	87.55230125523012	yes
COSMIC	1	MST4	262	R	L	0.962928	0.78725	0.972973	0.967742	-2	NA	0	NA	0	131.17464	1	148	STE20	STE	H_and_I_helix	yes	weka.classifiers.bayes.BayesNet	84.93723849372385	no	0.21490862860231114	0.7850913713976888	weka.classifiers.lazy.LWL	85.14644351464435	yes	1.0	0.0	weka.classifiers.rules.DecisionTable	86.19246861924687	yes	0.7777777777777778	0.2222222222222222	weka.classifiers.functions.SMO	87.13389121338912	yes	1.0	0.0	weka.classifiers.trees.RandomForest	84.6234309623431	yes	0.71	0.29	weka.classifiers.rules.DTNB	87.55230125523012	no
SNP@Domain	1	AKT1	167	V	A	0.418997	0.130776	0.793103	0.561404	0	NA	0	NA	0	89.09404	0	105	AKT	AGC	G_loop	no	weka.classifiers.bayes.BayesNet	84.93723849372385	no	0.0837004381850578	0.9162995618149422	weka.classifiers.lazy.LWL	85.14644351464435	no	0.0	1.0	weka.classifiers.rules.DecisionTable	86.19246861924687	yes	0.5	0.5	weka.classifiers.functions.SMO	87.13389121338912	no	0.0	1.0	weka.classifiers.trees.RandomForest	84.6234309623431	no	0.025	0.975	weka.classifiers.rules.DTNB	87.55230125523012	no
COSMIC	1	SRPK2	317	G	D	?	0.000278	?	?	-1	NA	0	NA	1	133.10384	0	48	SRPK	CMGC	Catalytic_loop#Activation_segment_Nt	yes	weka.classifiers.bayes.BayesNet	84.93723849372385	no	0.27858351652694996	0.7214164834730501	weka.classifiers.lazy.LWL	85.14644351464435	yes	1.0	0.0	weka.classifiers.rules.DecisionTable	86.19246861924687	yes	0.75	0.25	weka.classifiers.functions.SMO	87.13389121338912	yes	1.0	0.0	weka.classifiers.trees.RandomForest	84.6234309623431	yes	0.9875	0.0125	weka.classifiers.rules.DTNB	87.55230125523012	no
SNP@Domain	1	COT	165	D	G	?	?	?	?	-1	NA	0	NA	0	75.06714	1	91	STE-UNIQUE	STE	B3_strand	no	weka.classifiers.bayes.BayesNet	84.93723849372385	no	0.002149267666566342	0.9978507323334338	weka.classifiers.lazy.LWL	85.14644351464435	no	0.0	1.0	weka.classifiers.rules.DecisionTable	86.19246861924687	no	0.029411764705882353	0.9705882352941176	weka.classifiers.functions.SMO	87.13389121338912	no	0.0	1.0	weka.classifiers.trees.RandomForest	84.6234309623431	no	0.04393637264533928	0.9560636273546607	weka.classifiers.rules.DTNB	87.55230125523012	no
COSMIC	1	FGFR2	659	K	E	0.269523	0.083109	1	0.172549	1	NA	0	NA	1	147.13074	1	135	FGFR	TK	Activation_segment_Nt#Activation_segment_Ct	yes	weka.classifiers.bayes.BayesNet	84.93723849372385	yes	0.9998771045975128	1.228954024872166E-4	weka.classifiers.lazy.LWL	85.14644351464435	yes	0.888213030451156	0.11178696954884404	weka.classifiers.rules.DecisionTable	86.19246861924687	yes	0.9666666666666667	0.03333333333333333	weka.classifiers.functions.SMO	87.13389121338912	yes	1.0	0.0	weka.classifiers.trees.RandomForest	84.6234309623431	yes	1.0	0.0	weka.classifiers.rules.DTNB	87.55230125523012	yes
SNP@Domain	1	HGK	249	Y	H	?	?	?	?	2	NA	0	NA	1	155.15634	0	141	STE20	STE	G_helix#H_and_I_helix	no	weka.classifiers.bayes.BayesNet	84.93723849372385	no	0.01140056419811978	0.9885994358018803	weka.classifiers.lazy.LWL	85.14644351464435	no	0.3035861322121619	0.6964138677878381	weka.classifiers.rules.DecisionTable	86.19246861924687	no	0.0625	0.9375	weka.classifiers.functions.SMO	87.13389121338912	no	0.0	1.0	weka.classifiers.trees.RandomForest	84.6234309623431	no	0.08294117647058821	0.9170588235294117	weka.classifiers.rules.DTNB	87.55230125523012	no
COSMIC	1	ABL1	482	D	V	0.211831	0.097171	1	0.129412	-3	NA	0	NA	0	117.14784	1	91	ABL	TK	H_and_I_helix	yes	weka.classifiers.bayes.BayesNet	84.93723849372385	yes	0.9993236772872603	6.763227127397206E-4	weka.classifiers.lazy.LWL	85.14644351464435	yes	0.8916217511375503	0.1083782488624495	weka.classifiers.rules.DecisionTable	86.19246861924687	yes	0.9722222222222222	0.027777777777777776	weka.classifiers.functions.SMO	87.13389121338912	yes	1.0	0.0	weka.classifiers.trees.RandomForest	84.6234309623431	yes	0.8428571428571429	0.15714285714285714	weka.classifiers.rules.DTNB	87.55230125523012	yes
SNP@Domain	1	MOS	235	N	T	0.146907	0.031888	0.6	0.209366	0	NA	0	NA	1	119.12034	1	96	MOS	OTHER	Activation_segment_Nt#Activation_segment_Ct	no	weka.classifiers.bayes.BayesNet	84.93723849372385	no	0.010760969760635005	0.989239030239365	weka.classifiers.lazy.LWL	85.14644351464435	no	0.16405400916335186	0.8359459908366481	weka.classifiers.rules.DecisionTable	86.19246861924687	no	0.030303030303030304	0.9696969696969697	weka.classifiers.functions.SMO	87.13389121338912	no	0.0	1.0	weka.classifiers.trees.RandomForest	84.6234309623431	no	0.19545454545454546	0.8045454545454545	weka.classifiers.rules.DTNB	87.55230125523012	no
SNP@Domain	1	MOS	242	T	P	0.675463	0.549716	0.8	0.669421	-1	NA	0	NA	0	115.13194	1	93	MOS	OTHER	Activation_segment_Ct	no	weka.classifiers.bayes.BayesNet	84.93723849372385	no	0.003867889076082419	0.9961321109239177	weka.classifiers.lazy.LWL	85.14644351464435	no	0.1348446480594626	0.8651553519405383	weka.classifiers.rules.DecisionTable	86.19246861924687	no	0.030303030303030304	0.9696969696969697	weka.classifiers.functions.SMO	87.13389121338912	no	0.0	1.0	weka.classifiers.trees.RandomForest	84.6234309623431	no	0.1	0.9	weka.classifiers.rules.DTNB	87.55230125523012	no
COSMIC	1	BRAF	600	V	A	0.070003	0.061992	0.5	0.092593	0	NA	0	NA	0	89.09404	0	105	RAF	TKL	Activation_segment_Nt	yes	weka.classifiers.bayes.BayesNet	84.93723849372385	yes	0.9987295574079181	0.0012704425920819146	weka.classifiers.lazy.LWL	85.14644351464435	yes	1.0	0.0	weka.classifiers.rules.DecisionTable	86.19246861924687	yes	0.9803921568627451	0.0196078431372549	weka.classifiers.functions.SMO	87.13389121338912	yes	1.0	0.0	weka.classifiers.trees.RandomForest	84.6234309623431	yes	1.0	0.0	weka.classifiers.rules.DTNB	87.55230125523012	yes
COSMIC	1	TLK1	636	L	F	?	0.141572	?	?	0	NA	0	NA	0	165.19184	0	124	TLK	OTHER	Activation_segment_Nt#Activation_segment_Ct	yes	weka.classifiers.bayes.BayesNet	84.93723849372385	no	0.05329022242542312	0.9467097775745769	weka.classifiers.lazy.LWL	85.14644351464435	no	0.17245397864756506	0.8275460213524354	weka.classifiers.rules.DecisionTable	86.19246861924687	yes	0.5	0.5	weka.classifiers.functions.SMO	87.13389121338912	no	0.0	1.0	weka.classifiers.trees.RandomForest	84.6234309623431	yes	0.8098937670824158	0.19010623291758424	weka.classifiers.rules.DTNB	87.55230125523012	no
SNP@Domain	1	MER	668	R	L	?	?	?	?	-2	NA	0	NA	0	131.17464	1	148	AXL	TK	Linker	no	weka.classifiers.bayes.BayesNet	84.93723849372385	no	0.15659594811178665	0.8434040518882133	weka.classifiers.lazy.LWL	85.14644351464435	no	0.1283848120142881	0.8716151879857116	weka.classifiers.rules.DecisionTable	86.19246861924687	no	0.13333333333333333	0.8666666666666667	weka.classifiers.functions.SMO	87.13389121338912	no	0.0	1.0	weka.classifiers.trees.RandomForest	84.6234309623431	no	0.20530784555960563	0.7946921544403943	weka.classifiers.rules.DTNB	87.55230125523012	no
COSMIC	1	IRAK1	307	C	F	0.097248	0.004089	0.181818	0.17284	-2	NA	0	NA	0	165.19184	0	86	IRAK	TKL	Linker#E_helix	yes	weka.classifiers.bayes.BayesNet	84.93723849372385	yes	0.8851193844524962	0.11488061554750394	weka.classifiers.lazy.LWL	85.14644351464435	yes	0.8581881364133878	0.14181186358661219	weka.classifiers.rules.DecisionTable	86.19246861924687	yes	0.8571428571428571	0.14285714285714285	weka.classifiers.functions.SMO	87.13389121338912	yes	1.0	0.0	weka.classifiers.trees.RandomForest	84.6234309623431	yes	0.9570512820512821	0.04294871794871795	weka.classifiers.rules.DTNB	87.55230125523012	yes
COSMIC	1	FGFR3	540	N	S	0.206641	0.050776	0.916667	0.345098	1	NA	0	NA	1	105.09344	1	96	FGFR	TK	C_helix	yes	weka.classifiers.bayes.BayesNet	84.93723849372385	yes	0.9998146816879194	1.8531831208053895E-4	weka.classifiers.lazy.LWL	85.14644351464435	yes	0.8880379104305068	0.11196208956949381	weka.classifiers.rules.DecisionTable	86.19246861924687	yes	0.9666666666666667	0.03333333333333333	weka.classifiers.functions.SMO	87.13389121338912	yes	1.0	0.0	weka.classifiers.trees.RandomForest	84.6234309623431	yes	0.9833333333333334	0.01666666666666667	weka.classifiers.rules.DTNB	87.55230125523012	yes
COSMIC	1	BRAF	597	L	V	0.51031	0.407999	0.888889	0.62963	1	NA	0	NA	0	117.14784	0	124	RAF	TKL	Activation_segment_Nt	yes	weka.classifiers.bayes.BayesNet	84.93723849372385	yes	0.9999164869664476	8.351303355231179E-5	weka.classifiers.lazy.LWL	85.14644351464435	yes	1.0	0.0	weka.classifiers.rules.DecisionTable	86.19246861924687	yes	0.9722222222222222	0.027777777777777776	weka.classifiers.functions.SMO	87.13389121338912	yes	1.0	0.0	weka.classifiers.trees.RandomForest	84.6234309623431	yes	0.8705102040816326	0.12948979591836735	weka.classifiers.rules.DTNB	87.55230125523012	yes
COSMIC	1	FGFR2	544	H	Q	0.74439	0.59326	0.916667	0.85098	0	NA	0	NA	1	146.14594	1	118	FGFR	TK	C_helix	yes	weka.classifiers.bayes.BayesNet	84.93723849372385	yes	0.9981275986494541	0.0018724013505458808	weka.classifiers.lazy.LWL	85.14644351464435	yes	1.0	0.0	weka.classifiers.rules.DecisionTable	86.19246861924687	yes	0.9666666666666667	0.03333333333333333	weka.classifiers.functions.SMO	87.13389121338912	yes	1.0	0.0	weka.classifiers.trees.RandomForest	84.6234309623431	yes	0.9	0.1	weka.classifiers.rules.DTNB	87.55230125523012	yes
COSMIC	1	FLT3	836	I	L	0.084357	0.059947	1	0.266667	2	NA	0	NA	0	131.17464	0	124	PDGFR	TK	Activation_segment_Nt	yes	weka.classifiers.bayes.BayesNet	84.93723849372385	yes	0.9999577317616231	4.226823837689727E-5	weka.classifiers.lazy.LWL	85.14644351464435	yes	0.901898114673953	0.09810188532604695	weka.classifiers.rules.DecisionTable	86.19246861924687	yes	0.9883720930232558	0.011627906976744186	weka.classifiers.functions.SMO	87.13389121338912	yes	1.0	0.0	weka.classifiers.trees.RandomForest	84.6234309623431	yes	0.9882133784928028	0.011786621507197293	weka.classifiers.rules.DTNB	87.55230125523012	yes
COSMIC	2	BRAF	600	V	R	0.070003	0.061992	0.5	0.092593	-3	NA	0	NA	1	174.20274	0	105	RAF	TKL	Activation_segment_Nt	yes	weka.classifiers.bayes.BayesNet	84.93723849372385	yes	0.9991966848547003	8.033151452997855E-4	weka.classifiers.lazy.LWL	85.14644351464435	yes	1.0	0.0	weka.classifiers.rules.DecisionTable	86.19246861924687	yes	0.9803921568627451	0.0196078431372549	weka.classifiers.functions.SMO	87.13389121338912	yes	1.0	0.0	weka.classifiers.trees.RandomForest	84.6234309623431	yes	1.0	0.0	weka.classifiers.rules.DTNB	87.55230125523012	yes
SNP@Domain	1	RET	791	E	D	0.224059	0.188481	0.5	0.270588	2	NA	0	NA	1	133.10384	1	109	RET	TK	C_helix	no	weka.classifiers.bayes.BayesNet	84.93723849372385	yes	0.8438522854332039	0.15614771456679613	weka.classifiers.lazy.LWL	85.14644351464435	no	0.0	1.0	weka.classifiers.rules.DecisionTable	86.19246861924687	yes	0.75	0.25	weka.classifiers.functions.SMO	87.13389121338912	yes	1.0	0.0	weka.classifiers.trees.RandomForest	84.6234309623431	no	0.0	1.0	weka.classifiers.rules.DTNB	87.55230125523012	yes
COSMIC	1	TRIO	3003	N	S	0.182295	0.071202	0.666667	0.159363	1	NA	0	NA	1	105.09344	1	96	TRIO	CAMK	G_helix#H_and_I_helix	yes	weka.classifiers.bayes.BayesNet	84.93723849372385	yes	0.8621109681846849	0.1378890318153151	weka.classifiers.lazy.LWL	85.14644351464435	yes	0.7434169662790253	0.256583033720975	weka.classifiers.rules.DecisionTable	86.19246861924687	yes	0.75	0.25	weka.classifiers.functions.SMO	87.13389121338912	yes	1.0	0.0	weka.classifiers.trees.RandomForest	84.6234309623431	yes	0.9152173913043479	0.08478260869565217	weka.classifiers.rules.DTNB	87.55230125523012	yes
SNP@Domain	1	MARK2	275	H	P	?	0.016406	?	?	-2	NA	0	NA	0	115.13194	1	118	CAMKL	CAMK	H_and_I_helix	no	weka.classifiers.bayes.BayesNet	84.93723849372385	no	0.04026830227652753	0.9597316977234726	weka.classifiers.lazy.LWL	85.14644351464435	no	0.0	1.0	weka.classifiers.rules.DecisionTable	86.19246861924687	no	0.25	0.75	weka.classifiers.functions.SMO	87.13389121338912	no	0.0	1.0	weka.classifiers.trees.RandomForest	84.6234309623431	no	0.10818869966171318	0.8918113003382869	weka.classifiers.rules.DTNB	87.55230125523012	no
SNP@Domain	1	CLK2	465	A	V	?	?	?	?	0	NA	0	NA	0	117.14784	0	67	CLK	CMGC	H_and_I_helix	no	weka.classifiers.bayes.BayesNet	84.93723849372385	no	0.0016049234852554453	0.9983950765147445	weka.classifiers.lazy.LWL	85.14644351464435	no	0.18535181169275297	0.8146481883072467	weka.classifiers.rules.DecisionTable	86.19246861924687	no	0.125	0.875	weka.classifiers.functions.SMO	87.13389121338912	no	0.0	1.0	weka.classifiers.trees.RandomForest	84.6234309623431	no	0.005918116253816049	0.9940818837461839	weka.classifiers.rules.DTNB	87.55230125523012	no
COSMIC	1	KIT	617	A	S	0.45455	0.006386	0.222222	0.2	1	NA	0	NA	1	105.09344	0	67	PDGFR	TK	B3_strand	yes	weka.classifiers.bayes.BayesNet	84.93723849372385	yes	0.9981647221258263	0.0018352778741737709	weka.classifiers.lazy.LWL	85.14644351464435	yes	0.8896558418625681	0.1103441581374313	weka.classifiers.rules.DecisionTable	86.19246861924687	yes	0.9655172413793104	0.034482758620689655	weka.classifiers.functions.SMO	87.13389121338912	yes	1.0	0.0	weka.classifiers.trees.RandomForest	84.6234309623431	yes	1.0	0.0	weka.classifiers.rules.DTNB	87.55230125523012	yes
SNP@Domain	1	MOS	301	R	P	?	0.051091	?	?	-2	NA	0	NA	0	115.13194	1	148	MOS	OTHER	G_helix#H_and_I_helix	no	weka.classifiers.bayes.BayesNet	84.93723849372385	no	7.51243406811423E-4	0.9992487565931887	weka.classifiers.lazy.LWL	85.14644351464435	no	0.14326116068078026	0.856738839319219	weka.classifiers.rules.DecisionTable	86.19246861924687	no	0.2	0.8	weka.classifiers.functions.SMO	87.13389121338912	no	0.0	1.0	weka.classifiers.trees.RandomForest	84.6234309623431	no	0.004016160310277957	0.995983839689722	weka.classifiers.rules.DTNB	87.55230125523012	no
SNP@Domain	1	CDK2	14	F	L	0.313385	0.076036	0.68	0.347222	0	Phosphorylation	0	NA	0	131.17464	0	135	CDK	CMGC	G_loop	no	weka.classifiers.bayes.BayesNet	84.93723849372385	no	0.03288116700747391	0.9671188329925262	weka.classifiers.lazy.LWL	85.14644351464435	no	0.1957323074202833	0.8042676925797168	weka.classifiers.rules.DecisionTable	86.19246861924687	no	0.375	0.625	weka.classifiers.functions.SMO	87.13389121338912	no	0.0	1.0	weka.classifiers.trees.RandomForest	84.6234309623431	no	0.31443609022556396	0.6855639097744362	weka.classifiers.rules.DTNB	87.55230125523012	no
COSMIC	1	ERBB2	750	V	E	0.56099	0.415198	1	0.890196	-2	NA	0	NA	1	147.13074	0	105	EGFR	TK	B3_strand	yes	weka.classifiers.bayes.BayesNet	84.93723849372385	yes	0.9917002200220891	0.008299779977910903	weka.classifiers.lazy.LWL	85.14644351464435	yes	0.8780601989655754	0.12193980103442495	weka.classifiers.rules.DecisionTable	86.19246861924687	yes	0.8421052631578947	0.15789473684210525	weka.classifiers.functions.SMO	87.13389121338912	yes	1.0	0.0	weka.classifiers.trees.RandomForest	84.6234309623431	yes	1.0	0.0	weka.classifiers.rules.DTNB	87.55230125523012	yes
COSMIC	1	KIT	804	R	W	0.371518	0.010524	0.666667	0.184314	-3	NA	0	NA	0	204.22844	1	148	PDGFR	TK	Activation_segment_Nt	yes	weka.classifiers.bayes.BayesNet	84.93723849372385	yes	0.9995796730916047	4.2032690839530575E-4	weka.classifiers.lazy.LWL	85.14644351464435	yes	1.0	0.0	weka.classifiers.rules.DecisionTable	86.19246861924687	yes	0.9655172413793104	0.034482758620689655	weka.classifiers.functions.SMO	87.13389121338912	yes	1.0	0.0	weka.classifiers.trees.RandomForest	84.6234309623431	yes	0.9785714285714286	0.021428571428571432	weka.classifiers.rules.DTNB	87.55230125523012	yes
SNP@Domain	1	CTK	330	P	L	?	?	?	?	-3	NA	0	NA	0	131.17464	0	90	CSK	TK	E_helix	no	weka.classifiers.bayes.BayesNet	84.93723849372385	no	0.12517424168750957	0.8748257583124905	weka.classifiers.lazy.LWL	85.14644351464435	no	0.0	1.0	weka.classifiers.rules.DecisionTable	86.19246861924687	yes	0.5	0.5	weka.classifiers.functions.SMO	87.13389121338912	no	0.0	1.0	weka.classifiers.trees.RandomForest	84.6234309623431	no	0.036858064639824786	0.9631419353601751	weka.classifiers.rules.DTNB	87.55230125523012	no
COSMIC	1	FLT3	627	A	T	0.418997	0.157176	0.666667	0.729412	0	NA	0	NA	1	119.12034	0	67	PDGFR	TK	G_loop	yes	weka.classifiers.bayes.BayesNet	84.93723849372385	yes	0.9982263292873332	0.0017736707126666778	weka.classifiers.lazy.LWL	85.14644351464435	yes	0.8920998411475954	0.10790015885240484	weka.classifiers.rules.DecisionTable	86.19246861924687	yes	0.9655172413793104	0.034482758620689655	weka.classifiers.functions.SMO	87.13389121338912	yes	1.0	0.0	weka.classifiers.trees.RandomForest	84.6234309623431	yes	1.0	0.0	weka.classifiers.rules.DTNB	87.55230125523012	yes
COSMIC	1	KIT	814	A	S	0.532724	0.235459	1	0.435294	1	NA	0	NA	1	105.09344	0	67	PDGFR	TK	Activation_segment_Nt	yes	weka.classifiers.bayes.BayesNet	84.93723849372385	yes	0.9999565596507028	4.344034929717334E-5	weka.classifiers.lazy.LWL	85.14644351464435	yes	0.8982651694622924	0.10173483053770724	weka.classifiers.rules.DecisionTable	86.19246861924687	yes	0.9883720930232558	0.011627906976744186	weka.classifiers.functions.SMO	87.13389121338912	yes	1.0	0.0	weka.classifiers.trees.RandomForest	84.6234309623431	yes	1.0	0.0	weka.classifiers.rules.DTNB	87.55230125523012	yes
COSMIC	1	RET	919	A	V	0.663759	0.567305	1	0.811765	0	NA	0	NA	0	117.14784	0	67	RET	TK	Activation_segment_Ct	yes	weka.classifiers.bayes.BayesNet	84.93723849372385	yes	0.9830536073781868	0.016946392621813078	weka.classifiers.lazy.LWL	85.14644351464435	yes	0.8929946396476116	0.10700536035238921	weka.classifiers.rules.DecisionTable	86.19246861924687	yes	0.8571428571428571	0.14285714285714285	weka.classifiers.functions.SMO	87.13389121338912	yes	1.0	0.0	weka.classifiers.trees.RandomForest	84.6234309623431	yes	0.9166666666666666	0.08333333333333331	weka.classifiers.rules.DTNB	87.55230125523012	yes
COSMIC	1	EPHB1	719	I	V	0.111933	0.024581	0.580645	0.109804	3	NA	0	NA	0	117.14784	0	124	EPH	TK	E_helix	yes	weka.classifiers.bayes.BayesNet	84.93723849372385	yes	0.9918629046889266	0.008137095311073391	weka.classifiers.lazy.LWL	85.14644351464435	yes	0.8882950558041698	0.1117049441958304	weka.classifiers.rules.DecisionTable	86.19246861924687	yes	0.9090909090909091	0.09090909090909091	weka.classifiers.functions.SMO	87.13389121338912	yes	1.0	0.0	weka.classifiers.trees.RandomForest	84.6234309623431	yes	0.9400000000000001	0.06	weka.classifiers.rules.DTNB	87.55230125523012	yes
COSMIC	2	KIT	816	D	H	0.070003	0.025876	1	0.215686	-1	NA	0	NA	1	155.15634	1	91	PDGFR	TK	Activation_segment_Nt	yes	weka.classifiers.bayes.BayesNet	84.93723849372385	yes	0.9999392715026728	6.0728497327045125E-5	weka.classifiers.lazy.LWL	85.14644351464435	yes	1.0	0.0	weka.classifiers.rules.DecisionTable	86.19246861924687	yes	0.9883720930232558	0.011627906976744186	weka.classifiers.functions.SMO	87.13389121338912	yes	1.0	0.0	weka.classifiers.trees.RandomForest	84.6234309623431	yes	1.0	0.0	weka.classifiers.rules.DTNB	87.55230125523012	yes
COSMIC	1	BRAF	581	N	S	0.965937	0.839312	0.944444	0.932099	1	NA	0	NA	1	105.09344	1	96	RAF	TKL	Catalytic_loop	yes	weka.classifiers.bayes.BayesNet	84.93723849372385	yes	0.9999628269740855	3.717302591451278E-5	weka.classifiers.lazy.LWL	85.14644351464435	yes	1.0	0.0	weka.classifiers.rules.DecisionTable	86.19246861924687	yes	0.9722222222222222	0.027777777777777776	weka.classifiers.functions.SMO	87.13389121338912	yes	1.0	0.0	weka.classifiers.trees.RandomForest	84.6234309623431	yes	0.9954545454545455	0.004545454545454545	weka.classifiers.rules.DTNB	87.55230125523012	yes
SNP@Domain	1	CDKL5	103	E	K	0.136086	0.013773	0.235294	0.166667	1	NA	0	NA	1	146.18934	1	109	CDKL	CMGC	Linker	no	weka.classifiers.bayes.BayesNet	84.93723849372385	no	0.07541072315323936	0.9245892768467606	weka.classifiers.lazy.LWL	85.14644351464435	no	0.0	1.0	weka.classifiers.rules.DecisionTable	86.19246861924687	no	0.3333333333333333	0.6666666666666666	weka.classifiers.functions.SMO	87.13389121338912	yes	1.0	0.0	weka.classifiers.trees.RandomForest	84.6234309623431	no	0.3	0.7	weka.classifiers.rules.DTNB	87.55230125523012	no
COSMIC	1	KIT	816	D	N	0.070003	0.025876	1	0.215686	1	NA	0	NA	1	132.11904	1	91	PDGFR	TK	Activation_segment_Nt	yes	weka.classifiers.bayes.BayesNet	84.93723849372385	yes	0.9999599118460333	4.008815396675564E-5	weka.classifiers.lazy.LWL	85.14644351464435	yes	0.8980156579123477	0.10198434208765206	weka.classifiers.rules.DecisionTable	86.19246861924687	yes	0.9883720930232558	0.011627906976744186	weka.classifiers.functions.SMO	87.13389121338912	yes	1.0	0.0	weka.classifiers.trees.RandomForest	84.6234309623431	yes	1.0	0.0	weka.classifiers.rules.DTNB	87.55230125523012	yes
COSMIC	1	MET	1275	T	I	0.307229	0.062644	0.5	0.266667	-1	NA	0	NA	0	131.17464	1	93	MET	TK	G_helix	yes	weka.classifiers.bayes.BayesNet	84.93723849372385	yes	0.9952019099915449	0.004798090008455163	weka.classifiers.lazy.LWL	85.14644351464435	yes	1.0	0.0	weka.classifiers.rules.DecisionTable	86.19246861924687	yes	0.9333333333333333	0.06666666666666667	weka.classifiers.functions.SMO	87.13389121338912	yes	1.0	0.0	weka.classifiers.trees.RandomForest	84.6234309623431	yes	0.9875	0.0125	weka.classifiers.rules.DTNB	87.55230125523012	yes
COSMIC	1	EPHA4	670	E	D	0.916167	0.767895	0.935484	0.933333	2	NA	0	NA	1	133.10384	1	109	EPH	TK	C_helix	yes	weka.classifiers.bayes.BayesNet	84.93723849372385	yes	0.9992647679369511	7.352320630488706E-4	weka.classifiers.lazy.LWL	85.14644351464435	yes	1.0	0.0	weka.classifiers.rules.DecisionTable	86.19246861924687	yes	0.9583333333333334	0.041666666666666664	weka.classifiers.functions.SMO	87.13389121338912	yes	1.0	0.0	weka.classifiers.trees.RandomForest	84.6234309623431	yes	0.8	0.2	weka.classifiers.rules.DTNB	87.55230125523012	yes
COSMIC	2	EGFR	761	D	Y	0.325613	0.026609	0.727273	0.192157	-3	NA	0	NA	0	181.19124	1	91	EGFR	TK	C_helix	yes	weka.classifiers.bayes.BayesNet	84.93723849372385	yes	0.9720209802810759	0.027979019718924247	weka.classifiers.lazy.LWL	85.14644351464435	yes	0.8887328230495835	0.11126717695041712	weka.classifiers.rules.DecisionTable	86.19246861924687	yes	0.8387096774193549	0.16129032258064516	weka.classifiers.functions.SMO	87.13389121338912	yes	1.0	0.0	weka.classifiers.trees.RandomForest	84.6234309623431	yes	0.9	0.1	weka.classifiers.rules.DTNB	87.55230125523012	yes
SNP@Domain	1	MER	594	E	K	?	?	?	?	1	NA	0	NA	1	146.18934	1	109	AXL	TK	G_loop	no	weka.classifiers.bayes.BayesNet	84.93723849372385	no	0.30721627547546626	0.6927837245245337	weka.classifiers.lazy.LWL	85.14644351464435	no	0.16613822735626466	0.8338617726437353	weka.classifiers.rules.DecisionTable	86.19246861924687	no	0.13333333333333333	0.8666666666666667	weka.classifiers.functions.SMO	87.13389121338912	no	0.0	1.0	weka.classifiers.trees.RandomForest	84.6234309623431	no	0.0475609756097561	0.9524390243902439	weka.classifiers.rules.DTNB	87.55230125523012	no
SNP@Domain	1	COT	222	E	K	?	?	?	?	1	NA	0	NA	1	146.18934	1	109	STE-UNIQUE	STE	Linker#E_helix	no	weka.classifiers.bayes.BayesNet	84.93723849372385	no	0.004653336805854049	0.9953466631941459	weka.classifiers.lazy.LWL	85.14644351464435	no	0.0	1.0	weka.classifiers.rules.DecisionTable	86.19246861924687	no	0.029411764705882353	0.9705882352941176	weka.classifiers.functions.SMO	87.13389121338912	no	0.0	1.0	weka.classifiers.trees.RandomForest	84.6234309623431	no	0.08	0.9199999999999999	weka.classifiers.rules.DTNB	87.55230125523012	no
SNP@Domain	1	ERK5	202	R	C	?	?	?	?	-3	NA	0	NA	0	121.15404	1	148	MAPK	CMGC	Activation_segment_Nt	no	weka.classifiers.bayes.BayesNet	84.93723849372385	no	0.02510803727530112	0.9748919627246989	weka.classifiers.lazy.LWL	85.14644351464435	no	0.05026580212691707	0.9497341978730829	weka.classifiers.rules.DecisionTable	86.19246861924687	no	0.09090909090909091	0.9090909090909091	weka.classifiers.functions.SMO	87.13389121338912	no	0.0	1.0	weka.classifiers.trees.RandomForest	84.6234309623431	no	0.25302532514125886	0.746974674858741	weka.classifiers.rules.DTNB	87.55230125523012	no
COSMIC	2	EGFR	734	E	K	0.292103	0.031957	0.636364	0.180392	1	NA	0	NA	1	146.18934	1	109	EGFR	TK	G_loop#B3_strand	yes	weka.classifiers.bayes.BayesNet	84.93723849372385	yes	0.9493053987686928	0.05069460123130714	weka.classifiers.lazy.LWL	85.14644351464435	yes	0.8718600590893788	0.12813994091062142	weka.classifiers.rules.DecisionTable	86.19246861924687	yes	0.8387096774193549	0.16129032258064516	weka.classifiers.functions.SMO	87.13389121338912	yes	1.0	0.0	weka.classifiers.trees.RandomForest	84.6234309623431	yes	1.0	0.0	weka.classifiers.rules.DTNB	87.55230125523012	yes
COSMIC	1	SGK2	259	E	K	0.06981	0.069265	0.916667	0.497076	1	NA	0	NA	1	146.18934	1	109	SGK	AGC	H_and_I_helix	yes	weka.classifiers.bayes.BayesNet	84.93723849372385	yes	0.8327370451632273	0.16726295483677267	weka.classifiers.lazy.LWL	85.14644351464435	yes	0.7428783831555306	0.25712161684446966	weka.classifiers.rules.DecisionTable	86.19246861924687	yes	0.5	0.5	weka.classifiers.functions.SMO	87.13389121338912	yes	1.0	0.0	weka.classifiers.trees.RandomForest	84.6234309623431	yes	0.8	0.2	weka.classifiers.rules.DTNB	87.55230125523012	no
SNP@Domain	1	DYRK3	351	T	I	0.432412	0.320103	0.695652	0.899306	-1	NA	0	NA	0	131.17464	1	93	DYRK	CMGC	Activation_segment_Nt	no	weka.classifiers.bayes.BayesNet	84.93723849372385	no	0.22118083442039804	0.778819165579602	weka.classifiers.lazy.LWL	85.14644351464435	no	0.0	1.0	weka.classifiers.rules.DecisionTable	86.19246861924687	yes	0.6666666666666666	0.3333333333333333	weka.classifiers.functions.SMO	87.13389121338912	no	0.0	1.0	weka.classifiers.trees.RandomForest	84.6234309623431	no	0.0	1.0	weka.classifiers.rules.DTNB	87.55230125523012	no
COSMIC	1	BRAF	581	N	I	0.965937	0.839312	0.944444	0.932099	-3	NA	0	NA	0	131.17464	1	96	RAF	TKL	Catalytic_loop	yes	weka.classifiers.bayes.BayesNet	84.93723849372385	yes	0.9999507379316785	4.926206832146784E-5	weka.classifiers.lazy.LWL	85.14644351464435	yes	0.9361185034056884	0.06388149659431214	weka.classifiers.rules.DecisionTable	86.19246861924687	yes	0.9722222222222222	0.027777777777777776	weka.classifiers.functions.SMO	87.13389121338912	yes	1.0	0.0	weka.classifiers.trees.RandomForest	84.6234309623431	yes	1.0	0.0	weka.classifiers.rules.DTNB	87.55230125523012	yes
COSMIC	1	BRAF	619	W	R	0.73321	0.141854	0.5	0.401235	-3	NA	0	NA	1	174.20274	0	163	RAF	TKL	Activation_segment_Ct	yes	weka.classifiers.bayes.BayesNet	84.93723849372385	yes	0.9983507988062232	0.001649201193776629	weka.classifiers.lazy.LWL	85.14644351464435	yes	1.0	0.0	weka.classifiers.rules.DecisionTable	86.19246861924687	yes	0.9803921568627451	0.0196078431372549	weka.classifiers.functions.SMO	87.13389121338912	yes	1.0	0.0	weka.classifiers.trees.RandomForest	84.6234309623431	yes	1.0	0.0	weka.classifiers.rules.DTNB	87.55230125523012	yes
COSMIC	1	EPHB6	685	A	T	0.873658	0.67046	1	0.933333	0	NA	0	NA	1	119.12034	0	67	EPH	TK	G_loop	yes	weka.classifiers.bayes.BayesNet	84.93723849372385	yes	0.9993624468243814	6.375531756186065E-4	weka.classifiers.lazy.LWL	85.14644351464435	yes	1.0	0.0	weka.classifiers.rules.DecisionTable	86.19246861924687	yes	0.9583333333333334	0.041666666666666664	weka.classifiers.functions.SMO	87.13389121338912	yes	1.0	0.0	weka.classifiers.trees.RandomForest	84.6234309623431	yes	1.0	0.0	weka.classifiers.rules.DTNB	87.55230125523012	yes
COSMIC	1	PHKG1	48	V	M	0.372153	0.302685	0.833333	0.378486	1	NA	0	NA	0	149.20784	0	105	PHK	CAMK	B3_strand	yes	weka.classifiers.bayes.BayesNet	84.93723849372385	yes	0.9117839592669283	0.08821604073307168	weka.classifiers.lazy.LWL	85.14644351464435	yes	0.7502214077261867	0.24977859227381363	weka.classifiers.rules.DecisionTable	86.19246861924687	yes	0.5	0.5	weka.classifiers.functions.SMO	87.13389121338912	yes	1.0	0.0	weka.classifiers.trees.RandomForest	84.6234309623431	yes	0.8124816501273149	0.18751834987268526	weka.classifiers.rules.DTNB	87.55230125523012	yes
COSMIC	1	BRAF	584	L	F	0.480664	0.414673	0.222222	0.37037	0	NA	0	NA	0	165.19184	0	124	RAF	TKL	Catalytic_loop	yes	weka.classifiers.bayes.BayesNet	84.93723849372385	yes	0.9972466978787913	0.0027533021212086395	weka.classifiers.lazy.LWL	85.14644351464435	yes	1.0	0.0	weka.classifiers.rules.DecisionTable	86.19246861924687	yes	0.9803921568627451	0.0196078431372549	weka.classifiers.functions.SMO	87.13389121338912	yes	1.0	0.0	weka.classifiers.trees.RandomForest	84.6234309623431	yes	1.0	0.0	weka.classifiers.rules.DTNB	87.55230125523012	yes
SNP@Domain	1	ICK	71	M	V	0.187512	0.125088	0.473684	0.149306	1	NA	0	NA	0	117.14784	0	124	RCK	CMGC	C_helix	no	weka.classifiers.bayes.BayesNet	84.93723849372385	no	0.005786472169301666	0.9942135278306983	weka.classifiers.lazy.LWL	85.14644351464435	no	0.17176123029971524	0.8282387697002846	weka.classifiers.rules.DecisionTable	86.19246861924687	no	0.14285714285714285	0.8571428571428571	weka.classifiers.functions.SMO	87.13389121338912	no	0.0	1.0	weka.classifiers.trees.RandomForest	84.6234309623431	no	0.0	1.0	weka.classifiers.rules.DTNB	87.55230125523012	no
SNP@Domain	1	PINK1	340	A	T	0.169956	0.066445	?	0.132231	0	NA	0	NA	1	119.12034	0	67	NKF2	OTHER	E_helix	no	weka.classifiers.bayes.BayesNet	84.93723849372385	no	0.02421978560050631	0.9757802143994936	weka.classifiers.lazy.LWL	85.14644351464435	no	0.19062457334022778	0.8093754266597717	weka.classifiers.rules.DecisionTable	86.19246861924687	yes	0.5	0.5	weka.classifiers.functions.SMO	87.13389121338912	no	0.0	1.0	weka.classifiers.trees.RandomForest	84.6234309623431	no	0.2634457899011153	0.7365542100988848	weka.classifiers.rules.DTNB	87.55230125523012	no
SNP@Domain	1	CDK5	171	L	I	0.924918	0.013965	0.81	0.913194	2	NA	0	NA	0	131.17464	0	124	CDK	CMGC	Activation_segment_Ct	no	weka.classifiers.bayes.BayesNet	84.93723849372385	no	0.018808472463712766	0.9811915275362872	weka.classifiers.lazy.LWL	85.14644351464435	no	0.20439290118432893	0.7956070988156709	weka.classifiers.rules.DecisionTable	86.19246861924687	no	0.375	0.625	weka.classifiers.functions.SMO	87.13389121338912	no	0.0	1.0	weka.classifiers.trees.RandomForest	84.6234309623431	no	0.18980952380952382	0.8101904761904762	weka.classifiers.rules.DTNB	87.55230125523012	no
COSMIC	1	SGK495	133	M	T	0.187512	0.001937	?	0.442231	-1	NA	0	NA	1	119.12034	0	124	SGK495	CAMK	C_helix#Linker	yes	weka.classifiers.bayes.BayesNet	84.93723849372385	yes	0.5171064258727132	0.48289357412728684	weka.classifiers.lazy.LWL	85.14644351464435	yes	0.735610821412388	0.264389178587612	weka.classifiers.rules.DecisionTable	86.19246861924687	yes	0.6666666666666666	0.3333333333333333	weka.classifiers.functions.SMO	87.13389121338912	yes	1.0	0.0	weka.classifiers.trees.RandomForest	84.6234309623431	yes	0.9	0.1	weka.classifiers.rules.DTNB	87.55230125523012	yes
COSMIC	1	RET	911	G	D	?	0.050102	?	?	-1	NA	0	NA	1	133.10384	0	48	RET	TK	Activation_segment_Nt#Activation_segment_Ct	yes	weka.classifiers.bayes.BayesNet	84.93723849372385	yes	0.9700814477765316	0.02991855222346834	weka.classifiers.lazy.LWL	85.14644351464435	yes	0.8816947620201441	0.11830523797985631	weka.classifiers.rules.DecisionTable	86.19246861924687	no	0.4	0.6	weka.classifiers.functions.SMO	87.13389121338912	yes	1.0	0.0	weka.classifiers.trees.RandomForest	84.6234309623431	yes	1.0	0.0	weka.classifiers.rules.DTNB	87.55230125523012	yes
COSMIC	1	BRAF	608	H	L	0.131973	0.053519	0.333333	0.166667	-3	NA	0	NA	0	131.17464	1	118	RAF	TKL	Activation_segment_Nt#Activation_segment_Ct	yes	weka.classifiers.bayes.BayesNet	84.93723849372385	yes	0.9988107914352838	0.0011892085647162874	weka.classifiers.lazy.LWL	85.14644351464435	yes	1.0	0.0	weka.classifiers.rules.DecisionTable	86.19246861924687	yes	0.9803921568627451	0.0196078431372549	weka.classifiers.functions.SMO	87.13389121338912	yes	1.0	0.0	weka.classifiers.trees.RandomForest	84.6234309623431	yes	1.0	0.0	weka.classifiers.rules.DTNB	87.55230125523012	yes
COSMIC	1	FLT1	1061	L	V	?	0.027404	?	?	1	NA	0	NA	0	117.14784	0	124	VEGFR	TK	Activation_segment_Ct	yes	weka.classifiers.bayes.BayesNet	84.93723849372385	yes	0.7524547888604047	0.2475452111395953	weka.classifiers.lazy.LWL	85.14644351464435	yes	0.708539530628115	0.2914604693718848	weka.classifiers.rules.DecisionTable	86.19246861924687	yes	0.6666666666666666	0.3333333333333333	weka.classifiers.functions.SMO	87.13389121338912	yes	1.0	0.0	weka.classifiers.trees.RandomForest	84.6234309623431	yes	0.9420917503595932	0.05790824964040683	weka.classifiers.rules.DTNB	87.55230125523012	yes
COSMIC	1	KIT	816	D	G	0.070003	0.025876	1	0.215686	-1	NA	0	NA	0	75.06714	1	91	PDGFR	TK	Activation_segment_Nt	yes	weka.classifiers.bayes.BayesNet	84.93723849372385	yes	0.9999511345927645	4.886540723553427E-5	weka.classifiers.lazy.LWL	85.14644351464435	yes	0.8982473115505661	0.10175268844943369	weka.classifiers.rules.DecisionTable	86.19246861924687	yes	0.9883720930232558	0.011627906976744186	weka.classifiers.functions.SMO	87.13389121338912	yes	1.0	0.0	weka.classifiers.trees.RandomForest	84.6234309623431	yes	1.0	0.0	weka.classifiers.rules.DTNB	87.55230125523012	yes
SNP@Domain	1	TRKA	604	H	Y	?	?	?	?	2	NA	0	NA	0	181.19124	1	118	TRK	TK	Linker#E_helix	no	weka.classifiers.bayes.BayesNet	84.93723849372385	no	0.4491908780668111	0.550809121933189	weka.classifiers.lazy.LWL	85.14644351464435	no	0.0	1.0	weka.classifiers.rules.DecisionTable	86.19246861924687	no	0.3333333333333333	0.6666666666666666	weka.classifiers.functions.SMO	87.13389121338912	no	0.0	1.0	weka.classifiers.trees.RandomForest	84.6234309623431	no	0.060259889049686446	0.9397401109503136	weka.classifiers.rules.DTNB	87.55230125523012	no
COSMIC	1	ROR2	735	R	Q	0.211831	0.054332	0.857143	0.129412	1	NA	0	NA	1	146.14594	1	148	ROR	TK	H_and_I_helix	yes	weka.classifiers.bayes.BayesNet	84.93723849372385	yes	0.9479645899897752	0.052035410010224784	weka.classifiers.lazy.LWL	85.14644351464435	yes	0.9001121830102424	0.09988781698975774	weka.classifiers.rules.DecisionTable	86.19246861924687	yes	0.75	0.25	weka.classifiers.functions.SMO	87.13389121338912	yes	1.0	0.0	weka.classifiers.trees.RandomForest	84.6234309623431	yes	0.8800000000000001	0.12	weka.classifiers.rules.DTNB	87.55230125523012	yes
SNP@Domain	1	CDK4	127	A	S	0.485329	0.439613	0.89	0.611111	1	NA	0	NA	1	105.09344	0	67	CDK	CMGC	E_helix	no	weka.classifiers.bayes.BayesNet	84.93723849372385	no	0.16018103242130335	0.8398189675786967	weka.classifiers.lazy.LWL	85.14644351464435	no	0.22161776404722153	0.7783822359527783	weka.classifiers.rules.DecisionTable	86.19246861924687	no	0.3333333333333333	0.6666666666666666	weka.classifiers.functions.SMO	87.13389121338912	no	0.0	1.0	weka.classifiers.trees.RandomForest	84.6234309623431	no	0.03529411764705882	0.9647058823529411	weka.classifiers.rules.DTNB	87.55230125523012	no
COSMIC	1	FGFR3	650	K	N	0.269523	0.077561	1	0.172549	0	NA	0	NA	1	132.11904	1	135	FGFR	TK	Activation_segment_Nt#Activation_segment_Ct	yes	weka.classifiers.bayes.BayesNet	84.93723849372385	yes	0.9997348423897028	2.6515761029729466E-4	weka.classifiers.lazy.LWL	85.14644351464435	yes	0.8888070671759211	0.11119293282407862	weka.classifiers.rules.DecisionTable	86.19246861924687	yes	0.9666666666666667	0.03333333333333333	weka.classifiers.functions.SMO	87.13389121338912	yes	1.0	0.0	weka.classifiers.trees.RandomForest	84.6234309623431	yes	1.0	0.0	weka.classifiers.rules.DTNB	87.55230125523012	yes
SNP@Domain	1	LYN	461	Q	P	0.129958	0.166748	0.870968	0.72549	-1	NA	0	NA	0	115.13194	1	114	SRC	TK	G_helix#H_and_I_helix	no	weka.classifiers.bayes.BayesNet	84.93723849372385	yes	0.7178674076184819	0.28213259238151817	weka.classifiers.lazy.LWL	85.14644351464435	no	0.0	1.0	weka.classifiers.rules.DecisionTable	86.19246861924687	yes	0.625	0.375	weka.classifiers.functions.SMO	87.13389121338912	no	0.0	1.0	weka.classifiers.trees.RandomForest	84.6234309623431	no	0.056521739130434775	0.9434782608695652	weka.classifiers.rules.DTNB	87.55230125523012	no
SNP@Domain	1	COT	279	V	I	?	?	?	?	3	NA	0	NA	0	131.17464	0	105	STE-UNIQUE	STE	Activation_segment_Nt#Activation_segment_Ct	no	weka.classifiers.bayes.BayesNet	84.93723849372385	no	0.003305215410674694	0.9966947845893253	weka.classifiers.lazy.LWL	85.14644351464435	no	0.0	1.0	weka.classifiers.rules.DecisionTable	86.19246861924687	no	0.029411764705882353	0.9705882352941176	weka.classifiers.functions.SMO	87.13389121338912	no	0.0	1.0	weka.classifiers.trees.RandomForest	84.6234309623431	no	0.22646581484448974	0.7735341851555103	weka.classifiers.rules.DTNB	87.55230125523012	no
COSMIC	1	ABL1	371	V	A	0.480664	0.166358	0.857143	0.568627	0	NA	0	NA	0	89.09404	0	105	ABL	TK	E_helix	yes	weka.classifiers.bayes.BayesNet	84.93723849372385	yes	0.9984171669900594	0.0015828330099404756	weka.classifiers.lazy.LWL	85.14644351464435	yes	1.0	0.0	weka.classifiers.rules.DecisionTable	86.19246861924687	yes	0.9722222222222222	0.027777777777777776	weka.classifiers.functions.SMO	87.13389121338912	yes	1.0	0.0	weka.classifiers.trees.RandomForest	84.6234309623431	yes	0.9	0.1	weka.classifiers.rules.DTNB	87.55230125523012	yes
COSMIC	1	BRAF	604	W	S	?	0.00439	?	?	-3	NA	0	NA	1	105.09344	0	163	RAF	TKL	Activation_segment_Nt#Activation_segment_Ct	yes	weka.classifiers.bayes.BayesNet	84.93723849372385	yes	0.9992674584073952	7.325415926048121E-4	weka.classifiers.lazy.LWL	85.14644351464435	yes	1.0	0.0	weka.classifiers.rules.DecisionTable	86.19246861924687	yes	0.9333333333333333	0.06666666666666667	weka.classifiers.functions.SMO	87.13389121338912	yes	1.0	0.0	weka.classifiers.trees.RandomForest	84.6234309623431	yes	0.9481458675424193	0.05185413245758078	weka.classifiers.rules.DTNB	87.55230125523012	yes
SNP@Domain	1	COT	195	T	A	?	?	?	?	0	NA	0	NA	0	89.09404	1	93	STE-UNIQUE	STE	C_helix	no	weka.classifiers.bayes.BayesNet	84.93723849372385	no	0.0020506575310071887	0.9979493424689929	weka.classifiers.lazy.LWL	85.14644351464435	no	0.0	1.0	weka.classifiers.rules.DecisionTable	86.19246861924687	no	0.029411764705882353	0.9705882352941176	weka.classifiers.functions.SMO	87.13389121338912	no	0.0	1.0	weka.classifiers.trees.RandomForest	84.6234309623431	no	0.048419540229885066	0.951580459770115	weka.classifiers.rules.DTNB	87.55230125523012	no
SNP@Domain	1	TLK1	646	D	V	0.098794	0.062362	0.777778	0.176309	-3	NA	0	NA	0	117.14784	1	91	TLK	OTHER	Activation_segment_Nt#Activation_segment_Ct	no	weka.classifiers.bayes.BayesNet	84.93723849372385	no	0.16007245678445162	0.8399275432155484	weka.classifiers.lazy.LWL	85.14644351464435	no	0.16940041632169925	0.8305995836783006	weka.classifiers.rules.DecisionTable	86.19246861924687	yes	0.5	0.5	weka.classifiers.functions.SMO	87.13389121338912	no	0.0	1.0	weka.classifiers.trees.RandomForest	84.6234309623431	no	0.23402843601895734	0.7659715639810426	weka.classifiers.rules.DTNB	87.55230125523012	no
COSMIC	1	KIT	822	N	S	0.146907	0.024164	0.888889	0.403922	1	NA	0	NA	1	105.09344	1	96	PDGFR	TK	Activation_segment_Nt#Activation_segment_Ct	yes	weka.classifiers.bayes.BayesNet	84.93723849372385	yes	0.9999727572170793	2.7242782920600137E-5	weka.classifiers.lazy.LWL	85.14644351464435	yes	0.8956262316767333	0.10437376832326697	weka.classifiers.rules.DecisionTable	86.19246861924687	yes	0.9883720930232558	0.011627906976744186	weka.classifiers.functions.SMO	87.13389121338912	yes	1.0	0.0	weka.classifiers.trees.RandomForest	84.6234309623431	yes	0.9636363636363636	0.03636363636363636	weka.classifiers.rules.DTNB	87.55230125523012	yes
SNP@Domain	1	MOS	282	K	E	0.123747	0.087901	0.8	0.110193	1	NA	0	NA	1	147.13074	1	135	MOS	OTHER	G_helix#H_and_I_helix	no	weka.classifiers.bayes.BayesNet	84.93723849372385	no	0.002152901621378136	0.9978470983786218	weka.classifiers.lazy.LWL	85.14644351464435	no	0.1613361753014318	0.838663824698568	weka.classifiers.rules.DecisionTable	86.19246861924687	no	0.030303030303030304	0.9696969696969697	weka.classifiers.functions.SMO	87.13389121338912	no	0.0	1.0	weka.classifiers.trees.RandomForest	84.6234309623431	no	0.0	1.0	weka.classifiers.rules.DTNB	87.55230125523012	no
COSMIC	1	IRAK1	412	V	M	0.199492	0.328189	0.545455	0.333333	1	NA	0	NA	0	149.20784	0	105	IRAK	TKL	G_helix	yes	weka.classifiers.bayes.BayesNet	84.93723849372385	yes	0.8830722065752677	0.11692779342473239	weka.classifiers.lazy.LWL	85.14644351464435	yes	0.870953819633635	0.12904618036636484	weka.classifiers.rules.DecisionTable	86.19246861924687	yes	0.8571428571428571	0.14285714285714285	weka.classifiers.functions.SMO	87.13389121338912	yes	1.0	0.0	weka.classifiers.trees.RandomForest	84.6234309623431	yes	0.9914483087184374	0.008551691281562652	weka.classifiers.rules.DTNB	87.55230125523012	yes
COSMIC	1	BRAF	468	F	S	0.519198	0.425078	0.777778	0.611111	-2	NA	0	NA	1	105.09344	0	135	RAF	TKL	G_loop	yes	weka.classifiers.bayes.BayesNet	84.93723849372385	yes	0.9994188051166762	5.811948833238028E-4	weka.classifiers.lazy.LWL	85.14644351464435	yes	1.0	0.0	weka.classifiers.rules.DecisionTable	86.19246861924687	yes	0.9803921568627451	0.0196078431372549	weka.classifiers.functions.SMO	87.13389121338912	yes	1.0	0.0	weka.classifiers.trees.RandomForest	84.6234309623431	yes	1.0	0.0	weka.classifiers.rules.DTNB	87.55230125523012	yes
COSMIC	1	KIT	825	V	A	0.11254	0.022938	0.555556	0.235294	0	NA	0	NA	0	89.09404	0	105	PDGFR	TK	Activation_segment_Nt#Activation_segment_Ct	yes	weka.classifiers.bayes.BayesNet	84.93723849372385	yes	0.99772843912819	0.0022715608718100262	weka.classifiers.lazy.LWL	85.14644351464435	yes	1.0	0.0	weka.classifiers.rules.DecisionTable	86.19246861924687	yes	0.9655172413793104	0.034482758620689655	weka.classifiers.functions.SMO	87.13389121338912	yes	1.0	0.0	weka.classifiers.trees.RandomForest	84.6234309623431	yes	0.9	0.1	weka.classifiers.rules.DTNB	87.55230125523012	yes
COSMIC	1	FLT3	836	I	S	0.084357	0.059947	1	0.266667	-2	NA	0	NA	1	105.09344	0	124	PDGFR	TK	Activation_segment_Nt	yes	weka.classifiers.bayes.BayesNet	84.93723849372385	yes	0.9999718682270451	2.813177295501502E-5	weka.classifiers.lazy.LWL	85.14644351464435	yes	0.9020574872623127	0.09794251273768635	weka.classifiers.rules.DecisionTable	86.19246861924687	yes	0.9883720930232558	0.011627906976744186	weka.classifiers.functions.SMO	87.13389121338912	yes	1.0	0.0	weka.classifiers.trees.RandomForest	84.6234309623431	yes	1.0	0.0	weka.classifiers.rules.DTNB	87.55230125523012	yes
SNP@Domain	1	TEC	446	H	Q	0.193861	0.147823	0.454545	0.160784	0	NA	0	NA	1	146.14594	1	118	TEC	TK	Linker	no	weka.classifiers.bayes.BayesNet	84.93723849372385	no	0.3002782655533229	0.6997217344466772	weka.classifiers.lazy.LWL	85.14644351464435	no	0.08782334947842217	0.9121766505215777	weka.classifiers.rules.DecisionTable	86.19246861924687	no	0.45454545454545453	0.5454545454545454	weka.classifiers.functions.SMO	87.13389121338912	no	0.0	1.0	weka.classifiers.trees.RandomForest	84.6234309623431	no	0.35687127338070734	0.6431287266192928	weka.classifiers.rules.DTNB	87.55230125523012	no
SNP@Domain	1	MOS	74	L	V	0.860353	0.680371	1	0.68595	1	NA	0	NA	0	117.14784	0	124	MOS	OTHER	G_loop	no	weka.classifiers.bayes.BayesNet	84.93723849372385	no	0.015784760047000086	0.9842152399529999	weka.classifiers.lazy.LWL	85.14644351464435	no	0.13194650366116342	0.8680534963388363	weka.classifiers.rules.DecisionTable	86.19246861924687	no	0.16666666666666666	0.8333333333333334	weka.classifiers.functions.SMO	87.13389121338912	no	0.0	1.0	weka.classifiers.trees.RandomForest	84.6234309623431	no	0.04582560296846011	0.9541743970315398	weka.classifiers.rules.DTNB	87.55230125523012	no
SNP@Domain	1	VRK3	268	S	L	?	?	?	?	-2	NA	0	NA	0	131.17464	1	73	VRK	CK1	Linker	no	weka.classifiers.bayes.BayesNet	84.93723849372385	no	0.012247985869474304	0.9877520141305257	weka.classifiers.lazy.LWL	85.14644351464435	no	0.0	1.0	weka.classifiers.rules.DecisionTable	86.19246861924687	no	0.3333333333333333	0.6666666666666666	weka.classifiers.functions.SMO	87.13389121338912	no	0.0	1.0	weka.classifiers.trees.RandomForest	84.6234309623431	no	0.054722246742307044	0.9452777532576929	weka.classifiers.rules.DTNB	87.55230125523012	no
COSMIC	1	DCLK3	554	R	C	0.147431	0.040914	0.8	0.063745	-3	NA	0	NA	0	121.15404	1	148	DCAMKL	CAMK	G_helix	yes	weka.classifiers.bayes.BayesNet	84.93723849372385	yes	0.9126393758423744	0.08736062415762558	weka.classifiers.lazy.LWL	85.14644351464435	yes	0.7894165792920411	0.21058342070795882	weka.classifiers.rules.DecisionTable	86.19246861924687	yes	0.8333333333333334	0.16666666666666666	weka.classifiers.functions.SMO	87.13389121338912	yes	1.0	0.0	weka.classifiers.trees.RandomForest	84.6234309623431	yes	0.9666666666666666	0.03333333333333333	weka.classifiers.rules.DTNB	87.55230125523012	yes
COSMIC	1	EPHA3	728	R	L	0.139647	0.138277	0.83871	0.121569	-2	NA	0	NA	0	131.17464	1	148	EPH	TK	E_helix	yes	weka.classifiers.bayes.BayesNet	84.93723849372385	yes	0.9988854820797803	0.0011145179202196164	weka.classifiers.lazy.LWL	85.14644351464435	yes	1.0	0.0	weka.classifiers.rules.DecisionTable	86.19246861924687	yes	0.9583333333333334	0.041666666666666664	weka.classifiers.functions.SMO	87.13389121338912	yes	1.0	0.0	weka.classifiers.trees.RandomForest	84.6234309623431	yes	1.0	0.0	weka.classifiers.rules.DTNB	87.55230125523012	yes
COSMIC	1	KIT	651	M	V	0.50443	0.002095	0.222222	0.494118	1	NA	0	NA	0	117.14784	0	124	PDGFR	TK	C_helix	yes	weka.classifiers.bayes.BayesNet	84.93723849372385	yes	0.9981250872924763	0.0018749127075237447	weka.classifiers.lazy.LWL	85.14644351464435	yes	1.0	0.0	weka.classifiers.rules.DecisionTable	86.19246861924687	yes	0.9655172413793104	0.034482758620689655	weka.classifiers.functions.SMO	87.13389121338912	yes	1.0	0.0	weka.classifiers.trees.RandomForest	84.6234309623431	yes	1.0	0.0	weka.classifiers.rules.DTNB	87.55230125523012	yes
SNP@Domain	1	MOS	239	N	S	0.11254	0.07504	0.4	0.035813	1	NA	0	NA	1	105.09344	1	96	MOS	OTHER	Activation_segment_Nt#Activation_segment_Ct	no	weka.classifiers.bayes.BayesNet	84.93723849372385	no	0.014706359231833445	0.9852936407681665	weka.classifiers.lazy.LWL	85.14644351464435	no	0.16287678020079377	0.8371232197992068	weka.classifiers.rules.DecisionTable	86.19246861924687	no	0.030303030303030304	0.9696969696969697	weka.classifiers.functions.SMO	87.13389121338912	no	0.0	1.0	weka.classifiers.trees.RandomForest	84.6234309623431	no	0.0	1.0	weka.classifiers.rules.DTNB	87.55230125523012	no
COSMIC	1	BRAF	582	I	M	0.49038	0.472143	0.722222	0.5	1	NA	0	NA	0	149.20784	0	124	RAF	TKL	Catalytic_loop	yes	weka.classifiers.bayes.BayesNet	84.93723849372385	yes	0.999051305979054	9.486940209460195E-4	weka.classifiers.lazy.LWL	85.14644351464435	yes	1.0	0.0	weka.classifiers.rules.DecisionTable	86.19246861924687	yes	0.9803921568627451	0.0196078431372549	weka.classifiers.functions.SMO	87.13389121338912	yes	1.0	0.0	weka.classifiers.trees.RandomForest	84.6234309623431	yes	1.0	0.0	weka.classifiers.rules.DTNB	87.55230125523012	yes
COSMIC	1	ABL1	459	E	K	0.194192	0.130971	0.857143	0.415686	1	NA	0	NA	1	146.18934	1	109	ABL	TK	G_helix	yes	weka.classifiers.bayes.BayesNet	84.93723849372385	yes	0.9996755427651958	3.2445723480424647E-4	weka.classifiers.lazy.LWL	85.14644351464435	yes	1.0	0.0	weka.classifiers.rules.DecisionTable	86.19246861924687	yes	0.9722222222222222	0.027777777777777776	weka.classifiers.functions.SMO	87.13389121338912	yes	1.0	0.0	weka.classifiers.trees.RandomForest	84.6234309623431	yes	1.0	0.0	weka.classifiers.rules.DTNB	87.55230125523012	yes
COSMIC	1	MOS	123	A	T	0.06589	0.120765	0.4	0.179063	0	NA	0	NA	1	119.12034	0	67	MOS	OTHER	C_helix	yes	weka.classifiers.bayes.BayesNet	84.93723849372385	no	0.0019442625413408018	0.9980557374586592	weka.classifiers.lazy.LWL	85.14644351464435	yes	0.7579366486929945	0.24206335130700551	weka.classifiers.rules.DecisionTable	86.19246861924687	no	0.030303030303030304	0.9696969696969697	weka.classifiers.functions.SMO	87.13389121338912	no	0.0	1.0	weka.classifiers.trees.RandomForest	84.6234309623431	yes	0.7	0.3	weka.classifiers.rules.DTNB	87.55230125523012	no
COSMIC	1	KIT	816	D	F	0.070003	0.025876	1	0.215686	-3	NA	0	NA	0	165.19184	1	91	PDGFR	TK	Activation_segment_Nt	yes	weka.classifiers.bayes.BayesNet	84.93723849372385	yes	0.9999539745028125	4.602549718741507E-5	weka.classifiers.lazy.LWL	85.14644351464435	yes	0.9019451761723241	0.09805482382767539	weka.classifiers.rules.DecisionTable	86.19246861924687	yes	0.9883720930232558	0.011627906976744186	weka.classifiers.functions.SMO	87.13389121338912	yes	1.0	0.0	weka.classifiers.trees.RandomForest	84.6234309623431	yes	1.0	0.0	weka.classifiers.rules.DTNB	87.55230125523012	yes
COSMIC	1	BRAF	608	H	R	0.131973	0.053519	0.333333	0.166667	0	NA	0	NA	1	174.20274	1	118	RAF	TKL	Activation_segment_Nt#Activation_segment_Ct	yes	weka.classifiers.bayes.BayesNet	84.93723849372385	yes	0.9988764414746601	0.0011235585253397968	weka.classifiers.lazy.LWL	85.14644351464435	yes	1.0	0.0	weka.classifiers.rules.DecisionTable	86.19246861924687	yes	0.9803921568627451	0.0196078431372549	weka.classifiers.functions.SMO	87.13389121338912	yes	1.0	0.0	weka.classifiers.trees.RandomForest	84.6234309623431	yes	0.9	0.1	weka.classifiers.rules.DTNB	87.55230125523012	yes
COSMIC	1	ABL1	359	F	I	0.471306	0.059669	0.857143	0.188235	0	NA	0	NA	0	131.17464	0	135	ABL	TK	E_helix	yes	weka.classifiers.bayes.BayesNet	84.93723849372385	yes	0.999665861003343	3.341389966568866E-4	weka.classifiers.lazy.LWL	85.14644351464435	yes	0.892727764852074	0.1072722351479262	weka.classifiers.rules.DecisionTable	86.19246861924687	yes	0.9722222222222222	0.027777777777777776	weka.classifiers.functions.SMO	87.13389121338912	yes	1.0	0.0	weka.classifiers.trees.RandomForest	84.6234309623431	yes	1.0	0.0	weka.classifiers.rules.DTNB	87.55230125523012	yes
SNP@Domain	1	MAK	279	M	K	0.30861	0.314286	0.842105	0.770833	-1	NA	0	NA	1	146.18934	0	124	RCK	CMGC	H_and_I_helix	no	weka.classifiers.bayes.BayesNet	84.93723849372385	no	0.02953674325932718	0.9704632567406728	weka.classifiers.lazy.LWL	85.14644351464435	no	0.06399815476316875	0.9360018452368314	weka.classifiers.rules.DecisionTable	86.19246861924687	yes	0.5	0.5	weka.classifiers.functions.SMO	87.13389121338912	no	0.0	1.0	weka.classifiers.trees.RandomForest	84.6234309623431	no	0.0	1.0	weka.classifiers.rules.DTNB	87.55230125523012	no
COSMIC	1	LRRK1	1478	G	S	0.28741	0.197198	0.5	0.203704	0	NA	0	NA	1	105.09344	0	48	LRRK	TKL	H_and_I_helix	yes	weka.classifiers.bayes.BayesNet	84.93723849372385	yes	0.9787284207224834	0.02127157927751659	weka.classifiers.lazy.LWL	85.14644351464435	yes	1.0	0.0	weka.classifiers.rules.DecisionTable	86.19246861924687	yes	0.6666666666666666	0.3333333333333333	weka.classifiers.functions.SMO	87.13389121338912	yes	1.0	0.0	weka.classifiers.trees.RandomForest	84.6234309623431	yes	0.8545454545454545	0.14545454545454545	weka.classifiers.rules.DTNB	87.55230125523012	yes
COSMIC	1	SGK2	152	R	G	0.133657	0.147757	0.583333	0.239766	-2	NA	0	NA	0	75.06714	1	148	SGK	AGC	E_helix	yes	weka.classifiers.bayes.BayesNet	84.93723849372385	no	0.27364158618155127	0.7263584138184487	weka.classifiers.lazy.LWL	85.14644351464435	yes	0.6933755613476613	0.30662443865233874	weka.classifiers.rules.DecisionTable	86.19246861924687	yes	0.5	0.5	weka.classifiers.functions.SMO	87.13389121338912	yes	1.0	0.0	weka.classifiers.trees.RandomForest	84.6234309623431	yes	0.9352941176470588	0.06470588235294118	weka.classifiers.rules.DTNB	87.55230125523012	no
COSMIC	1	FYN	410	G	R	0.935269	0.781082	1	0.956863	-2	NA	0	NA	1	174.20274	0	48	SRC	TK	Activation_segment_Nt	yes	weka.classifiers.bayes.BayesNet	84.93723849372385	yes	0.9942508692928879	0.005749130707112138	weka.classifiers.lazy.LWL	85.14644351464435	yes	0.8923368675723607	0.10766313242763949	weka.classifiers.rules.DecisionTable	86.19246861924687	yes	0.625	0.375	weka.classifiers.functions.SMO	87.13389121338912	yes	1.0	0.0	weka.classifiers.trees.RandomForest	84.6234309623431	yes	1.0	0.0	weka.classifiers.rules.DTNB	87.55230125523012	yes
COSMIC	1	BRAF	587	D	A	0.17821	0.205778	0.555556	0.265432	-2	NA	0	NA	0	89.09404	1	91	RAF	TKL	Activation_segment_Nt	yes	weka.classifiers.bayes.BayesNet	84.93723849372385	yes	0.9995577761843505	4.4222381564951575E-4	weka.classifiers.lazy.LWL	85.14644351464435	yes	1.0	0.0	weka.classifiers.rules.DecisionTable	86.19246861924687	yes	0.9803921568627451	0.0196078431372549	weka.classifiers.functions.SMO	87.13389121338912	yes	1.0	0.0	weka.classifiers.trees.RandomForest	84.6234309623431	yes	1.0	0.0	weka.classifiers.rules.DTNB	87.55230125523012	yes
SNP@Domain	1	CDK4	84	D	Y	?	0.012443	?	?	-3	NA	0	NA	0	181.19124	1	91	CDK	CMGC	C_helix#Linker	no	weka.classifiers.bayes.BayesNet	84.93723849372385	no	0.01288313822321706	0.9871168617767828	weka.classifiers.lazy.LWL	85.14644351464435	no	0.20835470076719123	0.7916452992328089	weka.classifiers.rules.DecisionTable	86.19246861924687	no	0.15384615384615385	0.8461538461538461	weka.classifiers.functions.SMO	87.13389121338912	no	0.0	1.0	weka.classifiers.trees.RandomForest	84.6234309623431	no	0.21152503014723764	0.7884749698527623	weka.classifiers.rules.DTNB	87.55230125523012	no
SNP@Domain	1	MOK	243	I	V	?	?	?	?	3	NA	0	NA	0	117.14784	0	124	RCK	CMGC	G_helix#H_and_I_helix	no	weka.classifiers.bayes.BayesNet	84.93723849372385	no	0.002773785093181452	0.9972262149068185	weka.classifiers.lazy.LWL	85.14644351464435	no	0.1648065021956189	0.8351934978043821	weka.classifiers.rules.DecisionTable	86.19246861924687	no	0.058823529411764705	0.9411764705882353	weka.classifiers.functions.SMO	87.13389121338912	no	0.0	1.0	weka.classifiers.trees.RandomForest	84.6234309623431	no	0.10684952380952384	0.8931504761904762	weka.classifiers.rules.DTNB	87.55230125523012	no
COSMIC	1	FLT3	680	A	V	0.06589	0.063305	0.888889	0.635294	0	NA	0	NA	0	117.14784	0	67	PDGFR	TK	C_helix	yes	weka.classifiers.bayes.BayesNet	84.93723849372385	yes	0.9997421939309478	2.5780606905234416E-4	weka.classifiers.lazy.LWL	85.14644351464435	yes	0.900720971551098	0.09927902844890137	weka.classifiers.rules.DecisionTable	86.19246861924687	yes	0.9883720930232558	0.011627906976744186	weka.classifiers.functions.SMO	87.13389121338912	yes	1.0	0.0	weka.classifiers.trees.RandomForest	84.6234309623431	yes	1.0	0.0	weka.classifiers.rules.DTNB	87.55230125523012	yes
COSMIC	1	BRAF	469	G	E	0.716841	0.538657	0.944444	0.790123	-2	NA	0	NA	1	147.13074	0	48	RAF	TKL	G_loop	yes	weka.classifiers.bayes.BayesNet	84.93723849372385	yes	0.9999738932407697	2.6106759230348672E-5	weka.classifiers.lazy.LWL	85.14644351464435	yes	1.0	0.0	weka.classifiers.rules.DecisionTable	86.19246861924687	yes	0.9722222222222222	0.027777777777777776	weka.classifiers.functions.SMO	87.13389121338912	yes	1.0	0.0	weka.classifiers.trees.RandomForest	84.6234309623431	yes	0.9	0.1	weka.classifiers.rules.DTNB	87.55230125523012	yes
COSMIC	1	FGFR1	546	N	K	0.206641	0.050953	0.916667	0.345098	0	NA	0	NA	1	146.18934	1	96	FGFR	TK	C_helix	yes	weka.classifiers.bayes.BayesNet	84.93723849372385	yes	0.9996986731769567	3.013268230433039E-4	weka.classifiers.lazy.LWL	85.14644351464435	yes	0.8872080180439631	0.11279198195603735	weka.classifiers.rules.DecisionTable	86.19246861924687	yes	0.9666666666666667	0.03333333333333333	weka.classifiers.functions.SMO	87.13389121338912	yes	1.0	0.0	weka.classifiers.trees.RandomForest	84.6234309623431	yes	0.9666666666666666	0.03333333333333333	weka.classifiers.rules.DTNB	87.55230125523012	yes
COSMIC	1	ERBB2	777	V	M	0.506114	0.092158	0.545455	0.239216	1	NA	0	NA	0	149.20784	0	105	EGFR	TK	C_helix	yes	weka.classifiers.bayes.BayesNet	84.93723849372385	yes	0.8913565469713973	0.10864345302860266	weka.classifiers.lazy.LWL	85.14644351464435	yes	0.8883767094293633	0.11162329057063726	weka.classifiers.rules.DecisionTable	86.19246861924687	yes	0.8387096774193549	0.16129032258064516	weka.classifiers.functions.SMO	87.13389121338912	yes	1.0	0.0	weka.classifiers.trees.RandomForest	84.6234309623431	yes	1.0	0.0	weka.classifiers.rules.DTNB	87.55230125523012	yes
SNP@Domain	1	MOS	114	V	L	0.74439	0.623159	1	0.584022	1	NA	0	NA	0	131.17464	0	105	MOS	OTHER	C_helix	no	weka.classifiers.bayes.BayesNet	84.93723849372385	no	0.013221284607804435	0.9867787153921956	weka.classifiers.lazy.LWL	85.14644351464435	no	0.13731982130708562	0.8626801786929141	weka.classifiers.rules.DecisionTable	86.19246861924687	no	0.16666666666666666	0.8333333333333334	weka.classifiers.functions.SMO	87.13389121338912	no	0.0	1.0	weka.classifiers.trees.RandomForest	84.6234309623431	no	0.19419675814476006	0.8058032418552399	weka.classifiers.rules.DTNB	87.55230125523012	no
COSMIC	1	FGFR1	576	R	W	0.097248	0.100042	0.75	0.141176	-3	NA	0	NA	0	204.22844	1	148	FGFR	TK	Linker#E_helix	yes	weka.classifiers.bayes.BayesNet	84.93723849372385	yes	0.9975910326138371	0.0024089673861629616	weka.classifiers.lazy.LWL	85.14644351464435	yes	1.0	0.0	weka.classifiers.rules.DecisionTable	86.19246861924687	yes	0.9090909090909091	0.09090909090909091	weka.classifiers.functions.SMO	87.13389121338912	yes	1.0	0.0	weka.classifiers.trees.RandomForest	84.6234309623431	yes	0.9852151526296433	0.014784847370356754	weka.classifiers.rules.DTNB	87.55230125523012	yes
COSMIC	2	ABL1	276	D	G	0.106053	0.127534	0.857143	0.321569	-1	NA	0	NA	0	75.06714	1	91	ABL	TK	G_loop	yes	weka.classifiers.bayes.BayesNet	84.93723849372385	yes	0.9996280963458348	3.719036541650968E-4	weka.classifiers.lazy.LWL	85.14644351464435	yes	0.888112796808144	0.11188720319185656	weka.classifiers.rules.DecisionTable	86.19246861924687	yes	0.9722222222222222	0.027777777777777776	weka.classifiers.functions.SMO	87.13389121338912	yes	1.0	0.0	weka.classifiers.trees.RandomForest	84.6234309623431	yes	0.9	0.1	weka.classifiers.rules.DTNB	87.55230125523012	yes
COSMIC	1	LYN	385	D	Y	0.965413	0.829147	1	0.968627	-3	NA	0	NA	0	181.19124	1	91	SRC	TK	Activation_segment_Nt	yes	weka.classifiers.bayes.BayesNet	84.93723849372385	yes	0.9925209437683662	0.007479056231633744	weka.classifiers.lazy.LWL	85.14644351464435	yes	0.9317162157824324	0.06828378421756745	weka.classifiers.rules.DecisionTable	86.19246861924687	yes	0.625	0.375	weka.classifiers.functions.SMO	87.13389121338912	yes	1.0	0.0	weka.classifiers.trees.RandomForest	84.6234309623431	yes	0.968421052631579	0.031578947368421054	weka.classifiers.rules.DTNB	87.55230125523012	yes
COSMIC	1	ABL1	379	V	I	0.360836	0.135643	0.857143	0.615686	3	NA	0	NA	0	131.17464	0	105	ABL	TK	Catalytic_loop	yes	weka.classifiers.bayes.BayesNet	84.93723849372385	yes	0.9994871700278474	5.128299721526303E-4	weka.classifiers.lazy.LWL	85.14644351464435	yes	1.0	0.0	weka.classifiers.rules.DecisionTable	86.19246861924687	yes	0.9722222222222222	0.027777777777777776	weka.classifiers.functions.SMO	87.13389121338912	yes	1.0	0.0	weka.classifiers.trees.RandomForest	84.6234309623431	yes	1.0	0.0	weka.classifiers.rules.DTNB	87.55230125523012	yes
COSMIC	1	FRK	406	R	H	0.07787	0.09133	0.354839	0.12549	0	NA	0	NA	1	155.15634	1	148	SRC	TK	Activation_segment_Ct	yes	weka.classifiers.bayes.BayesNet	84.93723849372385	no	0.4379229994812167	0.5620770005187833	weka.classifiers.lazy.LWL	85.14644351464435	yes	0.7560333800985358	0.24396661990146434	weka.classifiers.rules.DecisionTable	86.19246861924687	no	0.3333333333333333	0.6666666666666666	weka.classifiers.functions.SMO	87.13389121338912	no	0.0	1.0	weka.classifiers.trees.RandomForest	84.6234309623431	yes	0.8258241758241759	0.17417582417582417	weka.classifiers.rules.DTNB	87.55230125523012	no
COSMIC	1	BRAF	606	G	E	0.084357	0.039557	0.555556	0.092593	-2	NA	0	NA	1	147.13074	0	48	RAF	TKL	Activation_segment_Nt#Activation_segment_Ct	yes	weka.classifiers.bayes.BayesNet	84.93723849372385	yes	0.9998461002260878	1.5389977391233725E-4	weka.classifiers.lazy.LWL	85.14644351464435	yes	1.0	0.0	weka.classifiers.rules.DecisionTable	86.19246861924687	yes	0.9803921568627451	0.0196078431372549	weka.classifiers.functions.SMO	87.13389121338912	yes	1.0	0.0	weka.classifiers.trees.RandomForest	84.6234309623431	yes	1.0	0.0	weka.classifiers.rules.DTNB	87.55230125523012	yes
COSMIC	1	ALK	1135	V	E	?	0.016872	?	?	-2	NA	0	NA	1	147.13074	0	105	ALK	TK	G_loop#B3_strand	yes	weka.classifiers.bayes.BayesNet	84.93723849372385	yes	0.9669354420390491	0.03306455796095085	weka.classifiers.lazy.LWL	85.14644351464435	yes	0.8779413541560785	0.12205864584392205	weka.classifiers.rules.DecisionTable	86.19246861924687	yes	0.6666666666666666	0.3333333333333333	weka.classifiers.functions.SMO	87.13389121338912	yes	1.0	0.0	weka.classifiers.trees.RandomForest	84.6234309623431	yes	0.908405172413793	0.09159482758620689	weka.classifiers.rules.DTNB	87.55230125523012	yes
COSMIC	1	IRAK2	249	S	L	0.097137	0.051939	0.181818	0.111111	-2	NA	0	NA	0	131.17464	1	73	IRAK	TKL	B3_strand#C_helix	yes	weka.classifiers.bayes.BayesNet	84.93723849372385	yes	0.924493663263504	0.07550633673649597	weka.classifiers.lazy.LWL	85.14644351464435	yes	0.885426883217633	0.11457311678236681	weka.classifiers.rules.DecisionTable	86.19246861924687	yes	0.8571428571428571	0.14285714285714285	weka.classifiers.functions.SMO	87.13389121338912	yes	1.0	0.0	weka.classifiers.trees.RandomForest	84.6234309623431	yes	0.749304897314376	0.250695102685624	weka.classifiers.rules.DTNB	87.55230125523012	yes
SNP@Domain	1	KDR	848	V	E	0.860353	0.399863	1	0.933333	-2	NA	0	NA	1	147.13074	0	105	VEGFR	TK	G_loop	no	weka.classifiers.bayes.BayesNet	84.93723849372385	yes	0.9798997209143869	0.02010027908561308	weka.classifiers.lazy.LWL	85.14644351464435	no	0.0	1.0	weka.classifiers.rules.DecisionTable	86.19246861924687	yes	0.5	0.5	weka.classifiers.functions.SMO	87.13389121338912	yes	1.0	0.0	weka.classifiers.trees.RandomForest	84.6234309623431	no	0.19511273957158962	0.8048872604284103	weka.classifiers.rules.DTNB	87.55230125523012	yes
COSMIC	1	ABL1	351	M	T	0.589643	0.098317	1	0.85098	-1	NA	0	NA	1	119.12034	0	124	ABL	TK	Linker#E_helix	yes	weka.classifiers.bayes.BayesNet	84.93723849372385	yes	0.9997993253222194	2.0067467778055282E-4	weka.classifiers.lazy.LWL	85.14644351464435	yes	0.8946722915488773	0.10532770845112406	weka.classifiers.rules.DecisionTable	86.19246861924687	yes	0.9722222222222222	0.027777777777777776	weka.classifiers.functions.SMO	87.13389121338912	yes	1.0	0.0	weka.classifiers.trees.RandomForest	84.6234309623431	yes	1.0	0.0	weka.classifiers.rules.DTNB	87.55230125523012	yes
COSMIC	1	FGFR3	697	G	C	0.28741	0.236068	0.666667	0.509804	-3	NA	0	NA	0	121.15404	0	48	FGFR	TK	G_helix#H_and_I_helix	yes	weka.classifiers.bayes.BayesNet	84.93723849372385	yes	0.9966470541861959	0.003352945813804163	weka.classifiers.lazy.LWL	85.14644351464435	yes	1.0	0.0	weka.classifiers.rules.DecisionTable	86.19246861924687	yes	0.9090909090909091	0.09090909090909091	weka.classifiers.functions.SMO	87.13389121338912	yes	1.0	0.0	weka.classifiers.trees.RandomForest	84.6234309623431	yes	1.0	0.0	weka.classifiers.rules.DTNB	87.55230125523012	yes
COSMIC	1	FLT3	835	D	I	0.070003	0.024888	1	0.215686	-3	NA	0	NA	0	131.17464	1	91	PDGFR	TK	Activation_segment_Nt	yes	weka.classifiers.bayes.BayesNet	84.93723849372385	yes	0.9999724219058665	2.7578094133432476E-5	weka.classifiers.lazy.LWL	85.14644351464435	yes	0.9022722223441743	0.09772777765582605	weka.classifiers.rules.DecisionTable	86.19246861924687	yes	0.9883720930232558	0.011627906976744186	weka.classifiers.functions.SMO	87.13389121338912	yes	1.0	0.0	weka.classifiers.trees.RandomForest	84.6234309623431	yes	1.0	0.0	weka.classifiers.rules.DTNB	87.55230125523012	yes
COSMIC	1	RIPK1	81	V	I	0.06589	0.155986	0.466667	0.271605	3	NA	0	NA	0	131.17464	0	105	RIPK	TKL	C_helix	yes	weka.classifiers.bayes.BayesNet	84.93723849372385	yes	0.8168825510008062	0.1831174489991937	weka.classifiers.lazy.LWL	85.14644351464435	yes	1.0	0.0	weka.classifiers.rules.DecisionTable	86.19246861924687	yes	0.6	0.4	weka.classifiers.functions.SMO	87.13389121338912	yes	1.0	0.0	weka.classifiers.trees.RandomForest	84.6234309623431	yes	0.9612612612612613	0.03873873873873874	weka.classifiers.rules.DTNB	87.55230125523012	yes
COSMIC	1	EPHA3	678	D	E	0.133657	0.098713	0.709677	0.254902	2	NA	0	NA	1	147.13074	1	91	EPH	TK	C_helix	yes	weka.classifiers.bayes.BayesNet	84.93723849372385	yes	0.9974925475563341	0.0025074524436659363	weka.classifiers.lazy.LWL	85.14644351464435	yes	0.8838801341525212	0.1161198658474786	weka.classifiers.rules.DecisionTable	86.19246861924687	yes	0.9090909090909091	0.09090909090909091	weka.classifiers.functions.SMO	87.13389121338912	yes	1.0	0.0	weka.classifiers.trees.RandomForest	84.6234309623431	yes	0.8555555555555555	0.14444444444444443	weka.classifiers.rules.DTNB	87.55230125523012	yes
SNP@Domain	1	CAMKK2	363	R	C	?	0.065458	?	?	-3	NA	0	NA	0	121.15404	1	148	CAMKK	OTHER	Activation_segment_Ct#F_helix	no	weka.classifiers.bayes.BayesNet	84.93723849372385	no	0.012048191203110263	0.9879518087968897	weka.classifiers.lazy.LWL	85.14644351464435	no	0.15867278319639028	0.8413272168036096	weka.classifiers.rules.DecisionTable	86.19246861924687	no	0.25	0.75	weka.classifiers.functions.SMO	87.13389121338912	no	0.0	1.0	weka.classifiers.trees.RandomForest	84.6234309623431	no	0.05001616031027796	0.9499838396897221	weka.classifiers.rules.DTNB	87.55230125523012	no
SNP@Domain	1	SLK	117	D	N	0.155575	0.08151	0.378378	0.225806	1	NA	0	NA	1	132.11904	1	91	STE20	STE	Linker	no	weka.classifiers.bayes.BayesNet	84.93723849372385	no	0.05832998619972284	0.941670013800277	weka.classifiers.lazy.LWL	85.14644351464435	no	0.24875564434404177	0.7512443556559584	weka.classifiers.rules.DecisionTable	86.19246861924687	no	0.2727272727272727	0.7272727272727273	weka.classifiers.functions.SMO	87.13389121338912	no	0.0	1.0	weka.classifiers.trees.RandomForest	84.6234309623431	no	0.0	1.0	weka.classifiers.rules.DTNB	87.55230125523012	no
COSMIC	1	HCK	405	P	S	0.918983	0.804052	1	0.8	-1	NA	0	NA	1	105.09344	0	90	SRC	TK	Activation_segment_Ct	yes	weka.classifiers.bayes.BayesNet	84.93723849372385	yes	0.9496666920525676	0.05033330794743247	weka.classifiers.lazy.LWL	85.14644351464435	yes	1.0	0.0	weka.classifiers.rules.DecisionTable	86.19246861924687	yes	0.625	0.375	weka.classifiers.functions.SMO	87.13389121338912	yes	1.0	0.0	weka.classifiers.trees.RandomForest	84.6234309623431	yes	1.0	0.0	weka.classifiers.rules.DTNB	87.55230125523012	no
COSMIC	1	BRAF	600	V	M	0.070003	0.061992	0.5	0.092593	1	NA	0	NA	0	149.20784	0	105	RAF	TKL	Activation_segment_Nt	yes	weka.classifiers.bayes.BayesNet	84.93723849372385	yes	0.9991736889468193	8.263110531807534E-4	weka.classifiers.lazy.LWL	85.14644351464435	yes	1.0	0.0	weka.classifiers.rules.DecisionTable	86.19246861924687	yes	0.9803921568627451	0.0196078431372549	weka.classifiers.functions.SMO	87.13389121338912	yes	1.0	0.0	weka.classifiers.trees.RandomForest	84.6234309623431	yes	1.0	0.0	weka.classifiers.rules.DTNB	87.55230125523012	yes
COSMIC	1	ABL1	370	L	R	0.761449	0.652609	1	0.886275	-2	NA	0	NA	1	174.20274	0	124	ABL	TK	E_helix	yes	weka.classifiers.bayes.BayesNet	84.93723849372385	yes	0.9990965812689858	9.034187310141911E-4	weka.classifiers.lazy.LWL	85.14644351464435	yes	0.8913392245253249	0.10866077547467647	weka.classifiers.rules.DecisionTable	86.19246861924687	yes	0.9722222222222222	0.027777777777777776	weka.classifiers.functions.SMO	87.13389121338912	yes	1.0	0.0	weka.classifiers.trees.RandomForest	84.6234309623431	yes	0.9000000000000001	0.09999999999999991	weka.classifiers.rules.DTNB	87.55230125523012	yes
COSMIC	1	PLK2	92	G	S	0.313385	0.190843	0.833333	0.236915	0	NA	0	NA	1	105.09344	0	48	PLK	OTHER	G_loop	yes	weka.classifiers.bayes.BayesNet	84.93723849372385	yes	0.7803912345157623	0.21960876548423777	weka.classifiers.lazy.LWL	85.14644351464435	yes	0.7584987752408152	0.24150122475918467	weka.classifiers.rules.DecisionTable	86.19246861924687	yes	0.5	0.5	weka.classifiers.functions.SMO	87.13389121338912	yes	1.0	0.0	weka.classifiers.trees.RandomForest	84.6234309623431	yes	0.8938487934873873	0.10615120651261271	weka.classifiers.rules.DTNB	87.55230125523012	no
SNP@Domain	1	MNK1	321	P	L	?	?	?	?	-3	NA	0	NA	0	131.17464	0	90	MAPKAPK	CAMK	H_and_I_helix	no	weka.classifiers.bayes.BayesNet	84.93723849372385	no	0.16274478564427466	0.8372552143557254	weka.classifiers.lazy.LWL	85.14644351464435	yes	0.7283390409815511	0.27166095901844894	weka.classifiers.rules.DecisionTable	86.19246861924687	yes	0.5	0.5	weka.classifiers.functions.SMO	87.13389121338912	yes	1.0	0.0	weka.classifiers.trees.RandomForest	84.6234309623431	no	0.29205953175035987	0.7079404682496401	weka.classifiers.rules.DTNB	87.55230125523012	no
COSMIC	2	BRAF	616	S	F	0.675463	0.148966	0.444444	0.580247	-2	NA	0	NA	0	165.19184	1	73	RAF	TKL	Activation_segment_Ct	yes	weka.classifiers.bayes.BayesNet	84.93723849372385	yes	0.9986954811655993	0.0013045188344007505	weka.classifiers.lazy.LWL	85.14644351464435	yes	1.0	0.0	weka.classifiers.rules.DecisionTable	86.19246861924687	yes	0.9803921568627451	0.0196078431372549	weka.classifiers.functions.SMO	87.13389121338912	yes	1.0	0.0	weka.classifiers.trees.RandomForest	84.6234309623431	yes	1.0	0.0	weka.classifiers.rules.DTNB	87.55230125523012	yes
SNP@Domain	1	MOS	140	R	Q	0.74795	0.635799	1	0.743802	1	NA	0	NA	1	146.14594	1	148	MOS	OTHER	Linker	no	weka.classifiers.bayes.BayesNet	84.93723849372385	no	0.00549463774626985	0.9945053622537301	weka.classifiers.lazy.LWL	85.14644351464435	no	0.14433514735701305	0.855664852642987	weka.classifiers.rules.DecisionTable	86.19246861924687	no	0.16666666666666666	0.8333333333333334	weka.classifiers.functions.SMO	87.13389121338912	no	0.0	1.0	weka.classifiers.trees.RandomForest	84.6234309623431	no	0.0	1.0	weka.classifiers.rules.DTNB	87.55230125523012	no
COSMIC	1	BRAF	601	K	L	?	0.035167	?	?	-2	NA	0	NA	0	131.17464	1	135	RAF	TKL	Activation_segment_Nt#Activation_segment_Ct	yes	weka.classifiers.bayes.BayesNet	84.93723849372385	yes	0.9993832307964384	6.167692035614525E-4	weka.classifiers.lazy.LWL	85.14644351464435	yes	1.0	0.0	weka.classifiers.rules.DecisionTable	86.19246861924687	yes	0.9333333333333333	0.06666666666666667	weka.classifiers.functions.SMO	87.13389121338912	yes	1.0	0.0	weka.classifiers.trees.RandomForest	84.6234309623431	yes	0.8581765557163532	0.14182344428364688	weka.classifiers.rules.DTNB	87.55230125523012	yes
COSMIC	1	EPHA3	806	D	N	0.962017	0.838909	1	0.984314	1	NA	0	NA	1	132.11904	1	91	EPH	TK	F_helix	yes	weka.classifiers.bayes.BayesNet	84.93723849372385	yes	0.9996014999932809	3.9850000671912876E-4	weka.classifiers.lazy.LWL	85.14644351464435	yes	0.8897107498104799	0.11028925018952004	weka.classifiers.rules.DecisionTable	86.19246861924687	yes	0.9583333333333334	0.041666666666666664	weka.classifiers.functions.SMO	87.13389121338912	yes	1.0	0.0	weka.classifiers.trees.RandomForest	84.6234309623431	yes	1.0	0.0	weka.classifiers.rules.DTNB	87.55230125523012	yes
SNP@Domain	1	BTK	607	L	F	0.284788	0.042412	0.818182	0.211765	0	NA	0	NA	0	165.19184	0	124	TEC	TK	G_helix#H_and_I_helix	no	weka.classifiers.bayes.BayesNet	84.93723849372385	no	0.28329322275630764	0.7167067772436924	weka.classifiers.lazy.LWL	85.14644351464435	no	0.0	1.0	weka.classifiers.rules.DecisionTable	86.19246861924687	no	0.45454545454545453	0.5454545454545454	weka.classifiers.functions.SMO	87.13389121338912	no	0.0	1.0	weka.classifiers.trees.RandomForest	84.6234309623431	no	0.2857142857142857	0.7142857142857142	weka.classifiers.rules.DTNB	87.55230125523012	no
COSMIC	1	KIT	809	C	R	0.09791	0.054535	0.888889	0.376471	-3	NA	0	NA	1	174.20274	0	86	PDGFR	TK	Activation_segment_Nt	yes	weka.classifiers.bayes.BayesNet	84.93723849372385	yes	0.9999267044965203	7.329550347960895E-5	weka.classifiers.lazy.LWL	85.14644351464435	yes	0.9009893116417026	0.09901068835829739	weka.classifiers.rules.DecisionTable	86.19246861924687	yes	0.9883720930232558	0.011627906976744186	weka.classifiers.functions.SMO	87.13389121338912	yes	1.0	0.0	weka.classifiers.trees.RandomForest	84.6234309623431	yes	1.0	0.0	weka.classifiers.rules.DTNB	87.55230125523012	yes
COSMIC	1	KIT	820	D	A	0.131973	0.063348	1	0.372549	-2	NA	0	NA	0	89.09404	1	91	PDGFR	TK	Activation_segment_Nt#Activation_segment_Ct	yes	weka.classifiers.bayes.BayesNet	84.93723849372385	yes	0.9999236742039797	7.632579602045195E-5	weka.classifiers.lazy.LWL	85.14644351464435	yes	0.8990400004704552	0.10095999952954517	weka.classifiers.rules.DecisionTable	86.19246861924687	yes	0.9883720930232558	0.011627906976744186	weka.classifiers.functions.SMO	87.13389121338912	yes	1.0	0.0	weka.classifiers.trees.RandomForest	84.6234309623431	yes	1.0	0.0	weka.classifiers.rules.DTNB	87.55230125523012	yes
COSMIC	1	LRRK1	1273	R	L	0.18707	0.127234	0.318182	0.185185	-2	NA	0	NA	0	131.17464	1	148	LRRK	TKL	B3_strand#C_helix	yes	weka.classifiers.bayes.BayesNet	84.93723849372385	yes	0.9388568243237762	0.06114317567622373	weka.classifiers.lazy.LWL	85.14644351464435	yes	1.0	0.0	weka.classifiers.rules.DecisionTable	86.19246861924687	yes	0.6666666666666666	0.3333333333333333	weka.classifiers.functions.SMO	87.13389121338912	yes	1.0	0.0	weka.classifiers.trees.RandomForest	84.6234309623431	yes	1.0	0.0	weka.classifiers.rules.DTNB	87.55230125523012	yes
SNP@Domain	1	CLK1	447	H	Y	?	?	?	?	2	NA	0	NA	0	181.19124	1	118	CLK	CMGC	H_and_I_helix	no	weka.classifiers.bayes.BayesNet	84.93723849372385	no	0.002323665230970941	0.997676334769029	weka.classifiers.lazy.LWL	85.14644351464435	no	0.0	1.0	weka.classifiers.rules.DecisionTable	86.19246861924687	no	0.125	0.875	weka.classifiers.functions.SMO	87.13389121338912	no	0.0	1.0	weka.classifiers.trees.RandomForest	84.6234309623431	no	0.09550438596491229	0.9044956140350877	weka.classifiers.rules.DTNB	87.55230125523012	no
COSMIC	1	ERBB2	744	E	G	0.11969	0.122068	0.909091	0.192157	-2	NA	0	NA	0	75.06714	1	109	EGFR	TK	B3_strand	yes	weka.classifiers.bayes.BayesNet	84.93723849372385	yes	0.9886481070166446	0.011351892983355349	weka.classifiers.lazy.LWL	85.14644351464435	yes	0.8807367876332283	0.11926321236677148	weka.classifiers.rules.DecisionTable	86.19246861924687	yes	0.8421052631578947	0.15789473684210525	weka.classifiers.functions.SMO	87.13389121338912	yes	1.0	0.0	weka.classifiers.trees.RandomForest	84.6234309623431	yes	1.0	0.0	weka.classifiers.rules.DTNB	87.55230125523012	yes
SNP@Domain	1	TGFBR2	439	V	A	0.084053	0.014779	0.225806	0.148148	0	NA	0	NA	0	89.09404	0	105	STKR	TKL	Activation_segment_Nt#Activation_segment_Ct	no	weka.classifiers.bayes.BayesNet	84.93723849372385	yes	0.8382780857886294	0.16172191421137058	weka.classifiers.lazy.LWL	85.14644351464435	no	0.0	1.0	weka.classifiers.rules.DecisionTable	86.19246861924687	yes	0.75	0.25	weka.classifiers.functions.SMO	87.13389121338912	yes	1.0	0.0	weka.classifiers.trees.RandomForest	84.6234309623431	no	0.1769230769230769	0.823076923076923	weka.classifiers.rules.DTNB	87.55230125523012	yes
COSMIC	1	KIT	854	S	P	0.685538	0.348872	1	0.729412	-1	NA	0	NA	0	115.13194	1	73	PDGFR	TK	F_helix	yes	weka.classifiers.bayes.BayesNet	84.93723849372385	yes	0.9999023267045478	9.767329545208574E-5	weka.classifiers.lazy.LWL	85.14644351464435	yes	1.0	0.0	weka.classifiers.rules.DecisionTable	86.19246861924687	yes	0.9883720930232558	0.011627906976744186	weka.classifiers.functions.SMO	87.13389121338912	yes	1.0	0.0	weka.classifiers.trees.RandomForest	84.6234309623431	yes	1.0	0.0	weka.classifiers.rules.DTNB	87.55230125523012	yes
COSMIC	1	RET	922	S	P	0.2547	0.038485	0.75	0.317647	-1	NA	0	NA	0	115.13194	1	73	RET	TK	Activation_segment_Ct	yes	weka.classifiers.bayes.BayesNet	84.93723849372385	yes	0.918398827775434	0.08160117222456598	weka.classifiers.lazy.LWL	85.14644351464435	yes	0.8825505607698286	0.11744943923017158	weka.classifiers.rules.DecisionTable	86.19246861924687	yes	0.75	0.25	weka.classifiers.functions.SMO	87.13389121338912	yes	1.0	0.0	weka.classifiers.trees.RandomForest	84.6234309623431	yes	1.0	0.0	weka.classifiers.rules.DTNB	87.55230125523012	yes
COSMIC	2	EGFR	756	N	S	0.118558	0.018785	0.545455	0.203922	1	NA	0	NA	1	105.09344	1	96	EGFR	TK	C_helix	yes	weka.classifiers.bayes.BayesNet	84.93723849372385	yes	0.9772568156288352	0.022743184371164977	weka.classifiers.lazy.LWL	85.14644351464435	yes	0.8809868989714998	0.11901310102850088	weka.classifiers.rules.DecisionTable	86.19246861924687	yes	0.8387096774193549	0.16129032258064516	weka.classifiers.functions.SMO	87.13389121338912	yes	1.0	0.0	weka.classifiers.trees.RandomForest	84.6234309623431	yes	0.9833333333333334	0.01666666666666667	weka.classifiers.rules.DTNB	87.55230125523012	yes
COSMIC	1	FLT3	836	I	H	0.084357	0.059947	1	0.266667	-3	NA	0	NA	1	155.15634	0	124	PDGFR	TK	Activation_segment_Nt	yes	weka.classifiers.bayes.BayesNet	84.93723849372385	yes	0.9999179069618664	8.209303813350307E-5	weka.classifiers.lazy.LWL	85.14644351464435	yes	0.8994666607298355	0.10053333927016424	weka.classifiers.rules.DecisionTable	86.19246861924687	yes	0.9883720930232558	0.011627906976744186	weka.classifiers.functions.SMO	87.13389121338912	yes	1.0	0.0	weka.classifiers.trees.RandomForest	84.6234309623431	yes	1.0	0.0	weka.classifiers.rules.DTNB	87.55230125523012	yes
COSMIC	1	BRAF	601	K	Q	?	0.035167	?	?	1	NA	0	NA	1	146.14594	1	135	RAF	TKL	Activation_segment_Nt#Activation_segment_Ct	yes	weka.classifiers.bayes.BayesNet	84.93723849372385	yes	0.9986490180372195	0.0013509819627805536	weka.classifiers.lazy.LWL	85.14644351464435	yes	1.0	0.0	weka.classifiers.rules.DecisionTable	86.19246861924687	yes	0.9333333333333333	0.06666666666666667	weka.classifiers.functions.SMO	87.13389121338912	yes	1.0	0.0	weka.classifiers.trees.RandomForest	84.6234309623431	yes	0.8943304018701993	0.1056695981298007	weka.classifiers.rules.DTNB	87.55230125523012	yes
COSMIC	1	TEC	583	R	L	0.129958	0.168256	0.909091	0.72549	-2	NA	0	NA	0	131.17464	1	148	TEC	TK	G_helix#H_and_I_helix	yes	weka.classifiers.bayes.BayesNet	84.93723849372385	yes	0.8792101175041377	0.12078988249586226	weka.classifiers.lazy.LWL	85.14644351464435	yes	1.0	0.0	weka.classifiers.rules.DecisionTable	86.19246861924687	yes	0.6	0.4	weka.classifiers.functions.SMO	87.13389121338912	yes	1.0	0.0	weka.classifiers.trees.RandomForest	84.6234309623431	yes	0.8695121951219512	0.13048780487804879	weka.classifiers.rules.DTNB	87.55230125523012	no
COSMIC	2	BRAF	600	V	L	0.070003	0.061992	0.5	0.092593	1	NA	0	NA	0	131.17464	0	105	RAF	TKL	Activation_segment_Nt	yes	weka.classifiers.bayes.BayesNet	84.93723849372385	yes	0.9991497308546293	8.502691453707008E-4	weka.classifiers.lazy.LWL	85.14644351464435	yes	1.0	0.0	weka.classifiers.rules.DecisionTable	86.19246861924687	yes	0.9803921568627451	0.0196078431372549	weka.classifiers.functions.SMO	87.13389121338912	yes	1.0	0.0	weka.classifiers.trees.RandomForest	84.6234309623431	yes	1.0	0.0	weka.classifiers.rules.DTNB	87.55230125523012	yes
COSMIC	1	EPHA6	649	R	S	0.18707	0.124858	0.645161	0.152941	-1	NA	0	NA	1	105.09344	1	148	EPH	TK	G_loop#B3_strand	yes	weka.classifiers.bayes.BayesNet	84.93723849372385	yes	0.9954509710831216	0.0045490289168782505	weka.classifiers.lazy.LWL	85.14644351464435	yes	1.0	0.0	weka.classifiers.rules.DecisionTable	86.19246861924687	yes	0.9090909090909091	0.09090909090909091	weka.classifiers.functions.SMO	87.13389121338912	yes	1.0	0.0	weka.classifiers.trees.RandomForest	84.6234309623431	yes	0.9714285714285713	0.02857142857142857	weka.classifiers.rules.DTNB	87.55230125523012	yes
SNP@Domain	1	RET	869	Q	H	0.354984	0.092933	1	0.321569	0	NA	0	NA	1	155.15634	1	114	RET	TK	Catalytic_loop	no	weka.classifiers.bayes.BayesNet	84.93723849372385	yes	0.9457729401765639	0.054227059823436036	weka.classifiers.lazy.LWL	85.14644351464435	no	0.0	1.0	weka.classifiers.rules.DecisionTable	86.19246861924687	yes	0.8571428571428571	0.14285714285714285	weka.classifiers.functions.SMO	87.13389121338912	yes	1.0	0.0	weka.classifiers.trees.RandomForest	84.6234309623431	no	0.12106326644370122	0.8789367335562988	weka.classifiers.rules.DTNB	87.55230125523012	no
COSMIC	1	FGFR3	650	K	Q	0.269523	0.077561	1	0.172549	1	NA	0	NA	1	146.14594	1	135	FGFR	TK	Activation_segment_Nt#Activation_segment_Ct	yes	weka.classifiers.bayes.BayesNet	84.93723849372385	yes	0.999546743135818	4.5325686418197134E-4	weka.classifiers.lazy.LWL	85.14644351464435	yes	1.0	0.0	weka.classifiers.rules.DecisionTable	86.19246861924687	yes	0.9666666666666667	0.03333333333333333	weka.classifiers.functions.SMO	87.13389121338912	yes	1.0	0.0	weka.classifiers.trees.RandomForest	84.6234309623431	yes	0.9	0.1	weka.classifiers.rules.DTNB	87.55230125523012	yes
SNP@Domain	1	MOS	109	R	H	0.308472	0.130344	0.4	0.391185	0	NA	0	NA	1	155.15634	1	148	MOS	OTHER	C_helix	no	weka.classifiers.bayes.BayesNet	84.93723849372385	no	8.878039934523567E-4	0.9991121960065477	weka.classifiers.lazy.LWL	85.14644351464435	no	0.15155550199497986	0.8484444980050202	weka.classifiers.rules.DecisionTable	86.19246861924687	no	0.030303030303030304	0.9696969696969697	weka.classifiers.functions.SMO	87.13389121338912	no	0.0	1.0	weka.classifiers.trees.RandomForest	84.6234309623431	no	0.0	1.0	weka.classifiers.rules.DTNB	87.55230125523012	no
SNP@Domain	1	CDK4	81	P	L	?	0.072518	?	?	-3	NA	0	NA	0	131.17464	0	90	CDK	CMGC	C_helix	no	weka.classifiers.bayes.BayesNet	84.93723849372385	no	0.011930116397267501	0.9880698836027326	weka.classifiers.lazy.LWL	85.14644351464435	no	0.2007530956866959	0.7992469043133041	weka.classifiers.rules.DecisionTable	86.19246861924687	no	0.15384615384615385	0.8461538461538461	weka.classifiers.functions.SMO	87.13389121338912	no	0.0	1.0	weka.classifiers.trees.RandomForest	84.6234309623431	no	0.2356102635228849	0.7643897364771151	weka.classifiers.rules.DTNB	87.55230125523012	no
COSMIC	1	MET	1268	M	I	0.310569	0.270126	0.666667	0.337255	1	NA	0	NA	0	131.17464	0	124	MET	TK	F_helix	yes	weka.classifiers.bayes.BayesNet	84.93723849372385	yes	0.9939149863507194	0.006085013649280553	weka.classifiers.lazy.LWL	85.14644351464435	yes	1.0	0.0	weka.classifiers.rules.DecisionTable	86.19246861924687	yes	0.9333333333333333	0.06666666666666667	weka.classifiers.functions.SMO	87.13389121338912	yes	1.0	0.0	weka.classifiers.trees.RandomForest	84.6234309623431	yes	1.0	0.0	weka.classifiers.rules.DTNB	87.55230125523012	yes
COSMIC	1	EPHB1	707	S	T	0.250973	0.095311	0.451613	0.282353	1	NA	0	NA	1	119.12034	1	73	EPH	TK	Linker	yes	weka.classifiers.bayes.BayesNet	84.93723849372385	yes	0.993437957800458	0.006562042199542054	weka.classifiers.lazy.LWL	85.14644351464435	yes	1.0	0.0	weka.classifiers.rules.DecisionTable	86.19246861924687	yes	0.9090909090909091	0.09090909090909091	weka.classifiers.functions.SMO	87.13389121338912	yes	1.0	0.0	weka.classifiers.trees.RandomForest	84.6234309623431	yes	1.0	0.0	weka.classifiers.rules.DTNB	87.55230125523012	yes
COSMIC	1	KIT	636	A	V	0.159715	0.031521	0.888889	0.321569	0	NA	0	NA	0	117.14784	0	67	PDGFR	TK	C_helix	yes	weka.classifiers.bayes.BayesNet	84.93723849372385	yes	0.9997421939309478	2.5780606905234416E-4	weka.classifiers.lazy.LWL	85.14644351464435	yes	0.9004680472645031	0.09953195273549648	weka.classifiers.rules.DecisionTable	86.19246861924687	yes	0.9883720930232558	0.011627906976744186	weka.classifiers.functions.SMO	87.13389121338912	yes	1.0	0.0	weka.classifiers.trees.RandomForest	84.6234309623431	yes	1.0	0.0	weka.classifiers.rules.DTNB	87.55230125523012	yes
COSMIC	1	PINK1	215	P	L	?	0.023892	?	?	-3	NA	0	NA	0	131.17464	0	90	NKF2	OTHER	B3_strand	yes	weka.classifiers.bayes.BayesNet	84.93723849372385	no	0.018834941449487098	0.9811650585505128	weka.classifiers.lazy.LWL	85.14644351464435	no	0.18761054666775961	0.8123894533322403	weka.classifiers.rules.DecisionTable	86.19246861924687	no	0.3333333333333333	0.6666666666666666	weka.classifiers.functions.SMO	87.13389121338912	no	0.0	1.0	weka.classifiers.trees.RandomForest	84.6234309623431	yes	0.881092062785261	0.11890793721473894	weka.classifiers.rules.DTNB	87.55230125523012	no
SNP@Domain	1	RET	838	V	D	?	0.012282	?	?	-3	NA	0	NA	1	133.10384	0	105	RET	TK	Linker#E_helix	no	weka.classifiers.bayes.BayesNet	84.93723849372385	yes	0.8450504519212844	0.15494954807871567	weka.classifiers.lazy.LWL	85.14644351464435	no	0.0	1.0	weka.classifiers.rules.DecisionTable	86.19246861924687	no	0.4	0.6	weka.classifiers.functions.SMO	87.13389121338912	yes	1.0	0.0	weka.classifiers.trees.RandomForest	84.6234309623431	no	0.045067264573991024	0.954932735426009	weka.classifiers.rules.DTNB	87.55230125523012	no
SNP@Domain	1	MOS	213	R	H	0.371518	0.060404	0.8	0.272727	0	NA	0	NA	1	155.15634	1	148	MOS	OTHER	Activation_segment_Nt	no	weka.classifiers.bayes.BayesNet	84.93723849372385	no	0.0031020921824600855	0.9968979078175398	weka.classifiers.lazy.LWL	85.14644351464435	no	0.1491089976191261	0.8508910023808738	weka.classifiers.rules.DecisionTable	86.19246861924687	no	0.030303030303030304	0.9696969696969697	weka.classifiers.functions.SMO	87.13389121338912	no	0.0	1.0	weka.classifiers.trees.RandomForest	84.6234309623431	no	0.0	1.0	weka.classifiers.rules.DTNB	87.55230125523012	no
SNP@Domain	1	NLK	208	I	T	0.74795	0.631976	0.6	0.746528	-1	NA	0	NA	1	119.12034	0	124	MAPK	CMGC	Linker	no	weka.classifiers.bayes.BayesNet	84.93723849372385	no	0.006611940171758826	0.9933880598282412	weka.classifiers.lazy.LWL	85.14644351464435	no	0.0	1.0	weka.classifiers.rules.DecisionTable	86.19246861924687	no	0.2	0.8	weka.classifiers.functions.SMO	87.13389121338912	no	0.0	1.0	weka.classifiers.trees.RandomForest	84.6234309623431	no	0.1	0.9	weka.classifiers.rules.DTNB	87.55230125523012	no
COSMIC	1	BRAF	464	G	R	0.864438	0.648725	0.888889	0.814815	-2	NA	0	NA	1	174.20274	0	48	RAF	TKL	G_loop	yes	weka.classifiers.bayes.BayesNet	84.93723849372385	yes	0.9999584891505463	4.151084945363311E-5	weka.classifiers.lazy.LWL	85.14644351464435	yes	1.0	0.0	weka.classifiers.rules.DecisionTable	86.19246861924687	yes	0.9722222222222222	0.027777777777777776	weka.classifiers.functions.SMO	87.13389121338912	yes	1.0	0.0	weka.classifiers.trees.RandomForest	84.6234309623431	yes	1.0	0.0	weka.classifiers.rules.DTNB	87.55230125523012	yes
COSMIC	1	PDGFRA	829	G	R	0.17821	0.016998	1	0.243137	-2	NA	0	NA	1	174.20274	0	48	PDGFR	TK	Activation_segment_Nt	yes	weka.classifiers.bayes.BayesNet	84.93723849372385	yes	0.999984167261441	1.58327385589342E-5	weka.classifiers.lazy.LWL	85.14644351464435	yes	0.901642107423795	0.09835789257620438	weka.classifiers.rules.DecisionTable	86.19246861924687	yes	0.9883720930232558	0.011627906976744186	weka.classifiers.functions.SMO	87.13389121338912	yes	1.0	0.0	weka.classifiers.trees.RandomForest	84.6234309623431	yes	1.0	0.0	weka.classifiers.rules.DTNB	87.55230125523012	yes
COSMIC	2	BRAF	594	D	N	0.965413	0.823111	0.944444	0.932099	1	NA	0	NA	1	132.11904	1	91	RAF	TKL	Activation_segment_Nt	yes	weka.classifiers.bayes.BayesNet	84.93723849372385	yes	0.9999634214524175	3.657854758249746E-5	weka.classifiers.lazy.LWL	85.14644351464435	yes	1.0	0.0	weka.classifiers.rules.DecisionTable	86.19246861924687	yes	0.9722222222222222	0.027777777777777776	weka.classifiers.functions.SMO	87.13389121338912	yes	1.0	0.0	weka.classifiers.trees.RandomForest	84.6234309623431	yes	1.0	0.0	weka.classifiers.rules.DTNB	87.55230125523012	yes
COSMIC	1	FLT3	842	Y	C	0.234411	0.04238	1	0.286275	-2	Phosphorylation	0	NA	0	121.15404	0	141	PDGFR	TK	Activation_segment_Nt#Activation_segment_Ct	yes	weka.classifiers.bayes.BayesNet	84.93723849372385	yes	0.9998973998891677	1.0260011083229735E-4	weka.classifiers.lazy.LWL	85.14644351464435	yes	0.9024120574188155	0.0975879425811848	weka.classifiers.rules.DecisionTable	86.19246861924687	yes	0.9883720930232558	0.011627906976744186	weka.classifiers.functions.SMO	87.13389121338912	yes	1.0	0.0	weka.classifiers.trees.RandomForest	84.6234309623431	yes	1.0	0.0	weka.classifiers.rules.DTNB	87.55230125523012	yes
SNP@Domain	1	MARK3	122	E	K	0.195655	0.059922	0.443662	0.239044	1	NA	0	NA	1	146.18934	1	109	CAMKL	CAMK	C_helix	no	weka.classifiers.bayes.BayesNet	84.93723849372385	no	0.11756118666190121	0.8824388133380988	weka.classifiers.lazy.LWL	85.14644351464435	no	0.06809165345540626	0.9319083465445938	weka.classifiers.rules.DecisionTable	86.19246861924687	no	0.2	0.8	weka.classifiers.functions.SMO	87.13389121338912	no	0.0	1.0	weka.classifiers.trees.RandomForest	84.6234309623431	no	0.014285714285714285	0.9857142857142858	weka.classifiers.rules.DTNB	87.55230125523012	no
COSMIC	1	RET	766	P	S	0.143788	0.050501	0.25	0.211765	-1	NA	0	NA	1	105.09344	0	90	RET	TK	B3_strand#C_helix	yes	weka.classifiers.bayes.BayesNet	84.93723849372385	yes	0.8413111499968459	0.15868885000315405	weka.classifiers.lazy.LWL	85.14644351464435	yes	0.8819081289544161	0.11809187104558357	weka.classifiers.rules.DecisionTable	86.19246861924687	yes	0.75	0.25	weka.classifiers.functions.SMO	87.13389121338912	yes	1.0	0.0	weka.classifiers.trees.RandomForest	84.6234309623431	yes	0.9666666666666666	0.03333333333333333	weka.classifiers.rules.DTNB	87.55230125523012	yes
COSMIC	1	KIT	634	R	W	0.07453	0.046515	0.666667	0.172549	-3	NA	0	NA	0	204.22844	1	148	PDGFR	TK	B3_strand#C_helix	yes	weka.classifiers.bayes.BayesNet	84.93723849372385	yes	0.9984896620199039	0.0015103379800962457	weka.classifiers.lazy.LWL	85.14644351464435	yes	1.0	0.0	weka.classifiers.rules.DecisionTable	86.19246861924687	yes	0.9655172413793104	0.034482758620689655	weka.classifiers.functions.SMO	87.13389121338912	yes	1.0	0.0	weka.classifiers.trees.RandomForest	84.6234309623431	yes	1.0	0.0	weka.classifiers.rules.DTNB	87.55230125523012	yes
COSMIC	1	MAP2K7	162	R	H	0.159715	0.08015	0.487179	0.123656	0	NA	0	NA	1	155.15634	1	148	STE7	STE	C_helix	yes	weka.classifiers.bayes.BayesNet	84.93723849372385	no	0.22433913627737218	0.7756608637226279	weka.classifiers.lazy.LWL	85.14644351464435	yes	0.9119217669175461	0.08807823308245402	weka.classifiers.rules.DecisionTable	86.19246861924687	yes	0.8	0.2	weka.classifiers.functions.SMO	87.13389121338912	yes	1.0	0.0	weka.classifiers.trees.RandomForest	84.6234309623431	yes	0.9111111111111111	0.08888888888888888	weka.classifiers.rules.DTNB	87.55230125523012	yes
COSMIC	1	ABL1	453	E	K	0.098573	0.043231	0.857143	0.329412	1	NA	0	NA	1	146.18934	1	109	ABL	TK	G_helix	yes	weka.classifiers.bayes.BayesNet	84.93723849372385	yes	0.9996755427651958	3.2445723480424647E-4	weka.classifiers.lazy.LWL	85.14644351464435	yes	1.0	0.0	weka.classifiers.rules.DecisionTable	86.19246861924687	yes	0.9722222222222222	0.027777777777777776	weka.classifiers.functions.SMO	87.13389121338912	yes	1.0	0.0	weka.classifiers.trees.RandomForest	84.6234309623431	yes	1.0	0.0	weka.classifiers.rules.DTNB	87.55230125523012	yes
COSMIC	1	MET	1262	K	R	0.153946	0.04745	0.5	0.341176	2	NA	0	NA	1	174.20274	1	135	MET	TK	F_helix	yes	weka.classifiers.bayes.BayesNet	84.93723849372385	yes	0.9943203361358671	0.005679663864132911	weka.classifiers.lazy.LWL	85.14644351464435	yes	1.0	0.0	weka.classifiers.rules.DecisionTable	86.19246861924687	yes	0.9333333333333333	0.06666666666666667	weka.classifiers.functions.SMO	87.13389121338912	yes	1.0	0.0	weka.classifiers.trees.RandomForest	84.6234309623431	yes	0.9944444444444445	0.005555555555555555	weka.classifiers.rules.DTNB	87.55230125523012	yes
SNP@Domain	1	EGFR	962	R	G	0.065283	0.056444	0.545455	0.109804	-2	NA	0	NA	0	75.06714	1	148	EGFR	TK	H_and_I_helix	no	weka.classifiers.bayes.BayesNet	84.93723849372385	yes	0.7672705341205083	0.23272946587949175	weka.classifiers.lazy.LWL	85.14644351464435	yes	0.8485601259048658	0.15143987409513393	weka.classifiers.rules.DecisionTable	86.19246861924687	yes	0.8387096774193549	0.16129032258064516	weka.classifiers.functions.SMO	87.13389121338912	yes	1.0	0.0	weka.classifiers.trees.RandomForest	84.6234309623431	no	0.0010989010989011002	0.9989010989010989	weka.classifiers.rules.DTNB	87.55230125523012	yes
COSMIC	1	EPHA1	703	E	K	0.74795	0.623316	1	0.847059	1	NA	0	NA	1	146.18934	1	109	EPH	TK	Linker	yes	weka.classifiers.bayes.BayesNet	84.93723849372385	yes	0.9990223593966662	9.776406033338873E-4	weka.classifiers.lazy.LWL	85.14644351464435	yes	1.0	0.0	weka.classifiers.rules.DecisionTable	86.19246861924687	yes	0.9583333333333334	0.041666666666666664	weka.classifiers.functions.SMO	87.13389121338912	yes	1.0	0.0	weka.classifiers.trees.RandomForest	84.6234309623431	yes	1.0	0.0	weka.classifiers.rules.DTNB	87.55230125523012	yes
COSMIC	1	ERBB2	857	N	S	0.371518	0.07104	0.454545	0.184314	1	NA	0	NA	1	105.09344	1	96	EGFR	TK	Activation_segment_Nt	yes	weka.classifiers.bayes.BayesNet	84.93723849372385	yes	0.9933981639304107	0.0066018360695893055	weka.classifiers.lazy.LWL	85.14644351464435	yes	0.874742259874318	0.12525774012568225	weka.classifiers.rules.DecisionTable	86.19246861924687	yes	0.8387096774193549	0.16129032258064516	weka.classifiers.functions.SMO	87.13389121338912	yes	1.0	0.0	weka.classifiers.trees.RandomForest	84.6234309623431	yes	1.0	0.0	weka.classifiers.rules.DTNB	87.55230125523012	yes
COSMIC	1	HCK	351	I	F	0.107185	0.103028	0.354839	0.878431	0	NA	0	NA	0	165.19184	0	124	SRC	TK	E_helix	yes	weka.classifiers.bayes.BayesNet	84.93723849372385	no	0.4879037274738105	0.5120962725261895	weka.classifiers.lazy.LWL	85.14644351464435	yes	0.7416721763662373	0.2583278236337627	weka.classifiers.rules.DecisionTable	86.19246861924687	no	0.3333333333333333	0.6666666666666666	weka.classifiers.functions.SMO	87.13389121338912	no	0.0	1.0	weka.classifiers.trees.RandomForest	84.6234309623431	yes	0.95	0.05	weka.classifiers.rules.DTNB	87.55230125523012	no
SNP@Domain	1	CHK1	156	R	Q	?	?	?	?	1	NA	0	NA	1	146.14594	1	148	CAMKL	CAMK	Activation_segment_Nt#Activation_segment_Ct	no	weka.classifiers.bayes.BayesNet	84.93723849372385	no	0.08950716961406636	0.9104928303859335	weka.classifiers.lazy.LWL	85.14644351464435	no	0.10278464460517102	0.8972153553948289	weka.classifiers.rules.DecisionTable	86.19246861924687	no	0.25	0.75	weka.classifiers.functions.SMO	87.13389121338912	no	0.0	1.0	weka.classifiers.trees.RandomForest	84.6234309623431	no	0.15607676637088402	0.8439232336291159	weka.classifiers.rules.DTNB	87.55230125523012	no
COSMIC	1	KIT	591	F	L	0.159522	0.037038	0.444444	0.423529	0	NA	0	NA	0	131.17464	0	135	PDGFR	TK	G_loop	yes	weka.classifiers.bayes.BayesNet	84.93723849372385	yes	0.9990433063560575	9.566936439425774E-4	weka.classifiers.lazy.LWL	85.14644351464435	yes	1.0	0.0	weka.classifiers.rules.DecisionTable	86.19246861924687	yes	0.9655172413793104	0.034482758620689655	weka.classifiers.functions.SMO	87.13389121338912	yes	1.0	0.0	weka.classifiers.trees.RandomForest	84.6234309623431	yes	1.0	0.0	weka.classifiers.rules.DTNB	87.55230125523012	yes
COSMIC	1	KIT	817	I	V	0.084357	0.06156	1	0.266667	3	NA	0	NA	0	117.14784	0	124	PDGFR	TK	Activation_segment_Nt	yes	weka.classifiers.bayes.BayesNet	84.93723849372385	yes	0.9999523151554943	4.7684844505568076E-5	weka.classifiers.lazy.LWL	85.14644351464435	yes	0.9018948169798503	0.09810518302014992	weka.classifiers.rules.DecisionTable	86.19246861924687	yes	0.9883720930232558	0.011627906976744186	weka.classifiers.functions.SMO	87.13389121338912	yes	1.0	0.0	weka.classifiers.trees.RandomForest	84.6234309623431	yes	1.0	0.0	weka.classifiers.rules.DTNB	87.55230125523012	yes
COSMIC	1	ALK	1174	F	V	0.506114	0.051191	1	?	-1	NA	0	NA	0	117.14784	0	135	ALK	TK	C_helix	yes	weka.classifiers.bayes.BayesNet	84.93723849372385	yes	0.9970435508030717	0.0029564491969283095	weka.classifiers.lazy.LWL	85.14644351464435	yes	0.9761651555883373	0.023834844411662774	weka.classifiers.rules.DecisionTable	86.19246861924687	yes	0.9230769230769231	0.07692307692307693	weka.classifiers.functions.SMO	87.13389121338912	yes	1.0	0.0	weka.classifiers.trees.RandomForest	84.6234309623431	yes	0.9894736842105264	0.010526315789473684	weka.classifiers.rules.DTNB	87.55230125523012	yes
SNP@Domain	1	FYN	272	Q	K	0.174207	0.057487	0.258065	0.192157	1	NA	0	NA	1	146.18934	1	114	SRC	TK	G_loop	no	weka.classifiers.bayes.BayesNet	84.93723849372385	no	0.38801529005810476	0.6119847099418951	weka.classifiers.lazy.LWL	85.14644351464435	no	0.05415441696947095	0.9458455830305291	weka.classifiers.rules.DecisionTable	86.19246861924687	no	0.3333333333333333	0.6666666666666666	weka.classifiers.functions.SMO	87.13389121338912	no	0.0	1.0	weka.classifiers.trees.RandomForest	84.6234309623431	no	0.06067891754488164	0.9393210824551183	weka.classifiers.rules.DTNB	87.55230125523012	no
COSMIC	1	KIT	720	E	K	?	0.002784	?	?	1	NA	0	NA	1	146.18934	1	109	PDGFR	TK	Linker#E_helix	yes	weka.classifiers.bayes.BayesNet	84.93723849372385	yes	0.9990480122844854	9.5198771551474E-4	weka.classifiers.lazy.LWL	85.14644351464435	yes	1.0	0.0	weka.classifiers.rules.DecisionTable	86.19246861924687	yes	0.9375	0.0625	weka.classifiers.functions.SMO	87.13389121338912	yes	1.0	0.0	weka.classifiers.trees.RandomForest	84.6234309623431	yes	0.9	0.1	weka.classifiers.rules.DTNB	87.55230125523012	yes
COSMIC	1	BRAF	614	S	P	0.153946	0.023664	0.277778	0.111111	-1	Phosphorylation	0	NA	0	115.13194	1	73	RAF	TKL	Activation_segment_Ct	yes	weka.classifiers.bayes.BayesNet	84.93723849372385	yes	0.9989836641692499	0.0010163358307500165	weka.classifiers.lazy.LWL	85.14644351464435	yes	1.0	0.0	weka.classifiers.rules.DecisionTable	86.19246861924687	yes	0.9803921568627451	0.0196078431372549	weka.classifiers.functions.SMO	87.13389121338912	yes	1.0	0.0	weka.classifiers.trees.RandomForest	84.6234309623431	yes	1.0	0.0	weka.classifiers.rules.DTNB	87.55230125523012	yes
COSMIC	4	KIT	822	N	K	0.146907	0.024164	0.888889	0.403922	0	NA	0	NA	1	146.18934	1	96	PDGFR	TK	Activation_segment_Nt#Activation_segment_Ct	yes	weka.classifiers.bayes.BayesNet	84.93723849372385	yes	0.999955698960972	4.430103902801577E-5	weka.classifiers.lazy.LWL	85.14644351464435	yes	0.8949896595821617	0.10501034041783902	weka.classifiers.rules.DecisionTable	86.19246861924687	yes	0.9883720930232558	0.011627906976744186	weka.classifiers.functions.SMO	87.13389121338912	yes	1.0	0.0	weka.classifiers.trees.RandomForest	84.6234309623431	yes	1.0	0.0	weka.classifiers.rules.DTNB	87.55230125523012	yes
SNP@Domain	1	MOS	107	D	H	0.275485	0.105198	0.4	0.391185	-1	NA	0	NA	1	155.15634	1	91	MOS	OTHER	C_helix	no	weka.classifiers.bayes.BayesNet	84.93723849372385	no	0.0019083284842633897	0.9980916715157365	weka.classifiers.lazy.LWL	85.14644351464435	no	0.16585745282673128	0.8341425471732689	weka.classifiers.rules.DecisionTable	86.19246861924687	no	0.030303030303030304	0.9696969696969697	weka.classifiers.functions.SMO	87.13389121338912	no	0.0	1.0	weka.classifiers.trees.RandomForest	84.6234309623431	no	0.0	1.0	weka.classifiers.rules.DTNB	87.55230125523012	no
COSMIC	1	KIT	825	V	I	0.11254	0.022938	0.555556	0.235294	3	NA	0	NA	0	131.17464	0	105	PDGFR	TK	Activation_segment_Nt#Activation_segment_Ct	yes	weka.classifiers.bayes.BayesNet	84.93723849372385	yes	0.9986584264275341	0.0013415735724658794	weka.classifiers.lazy.LWL	85.14644351464435	yes	0.8930980230858023	0.10690197691419719	weka.classifiers.rules.DecisionTable	86.19246861924687	yes	0.9655172413793104	0.034482758620689655	weka.classifiers.functions.SMO	87.13389121338912	yes	1.0	0.0	weka.classifiers.trees.RandomForest	84.6234309623431	yes	1.0	0.0	weka.classifiers.rules.DTNB	87.55230125523012	yes
SNP@Domain	1	IRAK1	315	R	G	0.237696	0.155696	0.909091	0.222222	-2	NA	0	NA	0	75.06714	1	148	IRAK	TKL	E_helix	no	weka.classifiers.bayes.BayesNet	84.93723849372385	yes	0.9724446320508195	0.02755536794918042	weka.classifiers.lazy.LWL	85.14644351464435	no	0.0	1.0	weka.classifiers.rules.DecisionTable	86.19246861924687	yes	0.5	0.5	weka.classifiers.functions.SMO	87.13389121338912	yes	1.0	0.0	weka.classifiers.trees.RandomForest	84.6234309623431	no	0.17626262626262626	0.8237373737373737	weka.classifiers.rules.DTNB	87.55230125523012	yes
SNP@Domain	1	BTK	634	R	H	0.106357	0.113702	1	0.85098	0	NA	0	NA	1	155.15634	1	148	TEC	TK	H_and_I_helix	no	weka.classifiers.bayes.BayesNet	84.93723849372385	yes	0.8043842362704255	0.19561576372957448	weka.classifiers.lazy.LWL	85.14644351464435	no	0.10072133256788983	0.8992786674321103	weka.classifiers.rules.DecisionTable	86.19246861924687	yes	0.6	0.4	weka.classifiers.functions.SMO	87.13389121338912	no	0.0	1.0	weka.classifiers.trees.RandomForest	84.6234309623431	no	0.0	1.0	weka.classifiers.rules.DTNB	87.55230125523012	no
COSMIC	1	GCK	124	F	L	?	0.162162	?	?	0	NA	0	NA	0	131.17464	0	135	STE20	STE	E_helix	yes	weka.classifiers.bayes.BayesNet	84.93723849372385	no	0.08246597280415353	0.9175340271958464	weka.classifiers.lazy.LWL	85.14644351464435	yes	0.6173973759711698	0.38260262402883005	weka.classifiers.rules.DecisionTable	86.19246861924687	no	0.0625	0.9375	weka.classifiers.functions.SMO	87.13389121338912	no	0.0	1.0	weka.classifiers.trees.RandomForest	84.6234309623431	yes	1.0	0.0	weka.classifiers.rules.DTNB	87.55230125523012	no
COSMIC	1	SGK085	217	H	L	0.552157	0.097831	0.473684	0.705179	-3	NA	0	NA	0	131.17464	1	118	MLCK	CAMK	E_helix	yes	weka.classifiers.bayes.BayesNet	84.93723849372385	yes	0.6331696568807479	0.366830343119252	weka.classifiers.lazy.LWL	85.14644351464435	yes	0.763530822044745	0.23646917795525504	weka.classifiers.rules.DecisionTable	86.19246861924687	yes	0.6666666666666666	0.3333333333333333	weka.classifiers.functions.SMO	87.13389121338912	yes	1.0	0.0	weka.classifiers.trees.RandomForest	84.6234309623431	yes	0.8	0.2	weka.classifiers.rules.DTNB	87.55230125523012	yes
COSMIC	1	FGFR1	656	K	E	0.269523	0.082423	1	0.172549	1	NA	0	NA	1	147.13074	1	135	FGFR	TK	Activation_segment_Nt#Activation_segment_Ct	yes	weka.classifiers.bayes.BayesNet	84.93723849372385	yes	0.9998771045975128	1.228954024872166E-4	weka.classifiers.lazy.LWL	85.14644351464435	yes	0.888215740030574	0.1117842599694264	weka.classifiers.rules.DecisionTable	86.19246861924687	yes	0.9666666666666667	0.03333333333333333	weka.classifiers.functions.SMO	87.13389121338912	yes	1.0	0.0	weka.classifiers.trees.RandomForest	84.6234309623431	yes	1.0	0.0	weka.classifiers.rules.DTNB	87.55230125523012	yes
COSMIC	1	ALK	1234	A	T	0.351451	0.292002	1	?	0	NA	0	NA	1	119.12034	0	67	ALK	TK	E_helix	yes	weka.classifiers.bayes.BayesNet	84.93723849372385	yes	0.9938375224863972	0.0061624775136028325	weka.classifiers.lazy.LWL	85.14644351464435	yes	0.8899535682174157	0.11004643178258534	weka.classifiers.rules.DecisionTable	86.19246861924687	yes	0.9230769230769231	0.07692307692307693	weka.classifiers.functions.SMO	87.13389121338912	yes	1.0	0.0	weka.classifiers.trees.RandomForest	84.6234309623431	yes	0.9417904040404041	0.05820959595959596	weka.classifiers.rules.DTNB	87.55230125523012	yes
SNP@Domain	1	MOK	266	D	E	?	?	?	?	2	NA	0	NA	1	147.13074	1	91	RCK	CMGC	H_and_I_helix	no	weka.classifiers.bayes.BayesNet	84.93723849372385	no	0.00777311409778216	0.9922268859022179	weka.classifiers.lazy.LWL	85.14644351464435	no	0.06976361192501249	0.9302363880749873	weka.classifiers.rules.DecisionTable	86.19246861924687	no	0.058823529411764705	0.9411764705882353	weka.classifiers.functions.SMO	87.13389121338912	no	0.0	1.0	weka.classifiers.trees.RandomForest	84.6234309623431	no	0.23216957686892084	0.7678304231310791	weka.classifiers.rules.DTNB	87.55230125523012	no
SNP@Domain	1	COT	380	L	F	?	?	?	?	0	NA	0	NA	0	165.19184	0	124	STE-UNIQUE	STE	H_and_I_helix	no	weka.classifiers.bayes.BayesNet	84.93723849372385	no	4.963115312569883E-4	0.999503688468743	weka.classifiers.lazy.LWL	85.14644351464435	no	0.0	1.0	weka.classifiers.rules.DecisionTable	86.19246861924687	no	0.029411764705882353	0.9705882352941176	weka.classifiers.functions.SMO	87.13389121338912	no	0.0	1.0	weka.classifiers.trees.RandomForest	84.6234309623431	no	0.025133260472593972	0.974866739527406	weka.classifiers.rules.DTNB	87.55230125523012	no
SNP@Domain	1	TRB1	250	A	T	?	?	?	?	0	NA	0	NA	1	119.12034	0	67	TRBL	CAMK	Activation_segment_Ct	no	weka.classifiers.bayes.BayesNet	84.93723849372385	no	0.1328606633276836	0.8671393366723165	weka.classifiers.lazy.LWL	85.14644351464435	no	0.0	1.0	weka.classifiers.rules.DecisionTable	86.19246861924687	no	0.3333333333333333	0.6666666666666666	weka.classifiers.functions.SMO	87.13389121338912	no	0.0	1.0	weka.classifiers.trees.RandomForest	84.6234309623431	no	0.10151633986928103	0.898483660130719	weka.classifiers.rules.DTNB	87.55230125523012	no
SNP@Domain	1	ICK	115	M	L	0.552157	0.12553	0.421053	0.486111	2	NA	0	NA	0	131.17464	0	124	RCK	CMGC	E_helix	no	weka.classifiers.bayes.BayesNet	84.93723849372385	no	0.005137701962453982	0.9948622980375461	weka.classifiers.lazy.LWL	85.14644351464435	no	0.023350394695812005	0.976649605304188	weka.classifiers.rules.DecisionTable	86.19246861924687	no	0.14285714285714285	0.8571428571428571	weka.classifiers.functions.SMO	87.13389121338912	no	0.0	1.0	weka.classifiers.trees.RandomForest	84.6234309623431	no	0.1	0.9	weka.classifiers.rules.DTNB	87.55230125523012	no
COSMIC	1	MET	1246	D	H	0.070003	0.044162	0.666667	0.215686	-1	NA	0	NA	1	155.15634	1	91	MET	TK	Activation_segment_Ct	yes	weka.classifiers.bayes.BayesNet	84.93723849372385	yes	0.9911478530188899	0.008852146981110183	weka.classifiers.lazy.LWL	85.14644351464435	yes	1.0	0.0	weka.classifiers.rules.DecisionTable	86.19246861924687	yes	0.9333333333333333	0.06666666666666667	weka.classifiers.functions.SMO	87.13389121338912	yes	1.0	0.0	weka.classifiers.trees.RandomForest	84.6234309623431	yes	1.0	0.0	weka.classifiers.rules.DTNB	87.55230125523012	yes
COSMIC	1	ERBB2	724	K	N	0.167941	0.146499	0.818182	0.352941	0	NA	0	NA	1	132.11904	1	135	EGFR	TK	G_loop	yes	weka.classifiers.bayes.BayesNet	84.93723849372385	yes	0.9446487471137784	0.05535125288622168	weka.classifiers.lazy.LWL	85.14644351464435	yes	0.8769023871266671	0.12309761287333298	weka.classifiers.rules.DecisionTable	86.19246861924687	yes	0.8387096774193549	0.16129032258064516	weka.classifiers.functions.SMO	87.13389121338912	yes	1.0	0.0	weka.classifiers.trees.RandomForest	84.6234309623431	yes	0.8	0.2	weka.classifiers.rules.DTNB	87.55230125523012	yes
COSMIC	1	PDGFRA	646	K	E	0.095978	0.051454	0.888889	0.180392	1	NA	0	NA	1	147.13074	1	135	PDGFR	TK	C_helix	yes	weka.classifiers.bayes.BayesNet	84.93723849372385	yes	0.9999169399373956	8.306006260433585E-5	weka.classifiers.lazy.LWL	85.14644351464435	yes	0.8897705201182892	0.11022947988171138	weka.classifiers.rules.DecisionTable	86.19246861924687	yes	0.9883720930232558	0.011627906976744186	weka.classifiers.functions.SMO	87.13389121338912	yes	1.0	0.0	weka.classifiers.trees.RandomForest	84.6234309623431	yes	1.0	0.0	weka.classifiers.rules.DTNB	87.55230125523012	yes
SNP@Domain	1	AKT1	319	E	G	0.924918	0.807981	0.965517	0.959064	-2	NA	0	NA	0	75.06714	1	109	AKT	AGC	Activation_segment_Ct	no	weka.classifiers.bayes.BayesNet	84.93723849372385	yes	0.6582376445677778	0.34176235543222233	weka.classifiers.lazy.LWL	85.14644351464435	no	0.0	1.0	weka.classifiers.rules.DecisionTable	86.19246861924687	yes	0.5	0.5	weka.classifiers.functions.SMO	87.13389121338912	yes	1.0	0.0	weka.classifiers.trees.RandomForest	84.6234309623431	no	0.15573578268516708	0.8442642173148329	weka.classifiers.rules.DTNB	87.55230125523012	no
SNP@Domain	1	LOK	139	D	E	?	?	?	?	2	NA	0	NA	1	147.13074	1	91	STE20	STE	E_helix	no	weka.classifiers.bayes.BayesNet	84.93723849372385	no	0.1345107972224739	0.8654892027775261	weka.classifiers.lazy.LWL	85.14644351464435	no	0.2901711298865112	0.7098288701134885	weka.classifiers.rules.DecisionTable	86.19246861924687	no	0.0625	0.9375	weka.classifiers.functions.SMO	87.13389121338912	no	0.0	1.0	weka.classifiers.trees.RandomForest	84.6234309623431	no	0.1	0.9	weka.classifiers.rules.DTNB	87.55230125523012	no
SNP@Domain	1	LOK	133	D	N	?	?	?	?	1	NA	0	NA	1	132.11904	1	91	STE20	STE	E_helix	no	weka.classifiers.bayes.BayesNet	84.93723849372385	no	0.06718333129731725	0.9328166687026829	weka.classifiers.lazy.LWL	85.14644351464435	no	0.28190981709465096	0.7180901829053491	weka.classifiers.rules.DecisionTable	86.19246861924687	no	0.0625	0.9375	weka.classifiers.functions.SMO	87.13389121338912	no	0.0	1.0	weka.classifiers.trees.RandomForest	84.6234309623431	no	0.16666666666666669	0.8333333333333334	weka.classifiers.rules.DTNB	87.55230125523012	no
COSMIC	1	BTK	508	A	T	0.485329	0.354466	0.818182	0.894118	0	NA	0	NA	1	119.12034	0	67	TEC	TK	E_helix	yes	weka.classifiers.bayes.BayesNet	84.93723849372385	yes	0.5856287297138925	0.4143712702861076	weka.classifiers.lazy.LWL	85.14644351464435	yes	0.8834917836652302	0.11650821633476952	weka.classifiers.rules.DecisionTable	86.19246861924687	no	0.45454545454545453	0.5454545454545454	weka.classifiers.functions.SMO	87.13389121338912	yes	1.0	0.0	weka.classifiers.trees.RandomForest	84.6234309623431	yes	0.9205029013539653	0.07949709864603483	weka.classifiers.rules.DTNB	87.55230125523012	no
SNP@Domain	1	SLK	272	Q	K	0.407514	0.343367	0.801802	0.822581	1	NA	0	NA	1	146.18934	1	114	STE20	STE	H_and_I_helix	no	weka.classifiers.bayes.BayesNet	84.93723849372385	no	0.012105780757609156	0.987894219242391	weka.classifiers.lazy.LWL	85.14644351464435	no	0.2910652496518792	0.7089347503481208	weka.classifiers.rules.DecisionTable	86.19246861924687	no	0.2727272727272727	0.7272727272727273	weka.classifiers.functions.SMO	87.13389121338912	no	0.0	1.0	weka.classifiers.trees.RandomForest	84.6234309623431	no	0.03333333333333333	0.9666666666666666	weka.classifiers.rules.DTNB	87.55230125523012	no
COSMIC	1	ERBB2	914	E	K	0.636487	0.538856	1	0.984314	1	NA	0	NA	1	146.18934	1	109	EGFR	TK	G_helix	yes	weka.classifiers.bayes.BayesNet	84.93723849372385	yes	0.9953177351894424	0.004682264810557567	weka.classifiers.lazy.LWL	85.14644351464435	yes	0.8782139969774398	0.12178600302256011	weka.classifiers.rules.DecisionTable	86.19246861924687	yes	0.8421052631578947	0.15789473684210525	weka.classifiers.functions.SMO	87.13389121338912	yes	1.0	0.0	weka.classifiers.trees.RandomForest	84.6234309623431	yes	1.0	0.0	weka.classifiers.rules.DTNB	87.55230125523012	yes
COSMIC	1	MET	1290	V	L	0.267867	0.226942	0.5	0.215686	1	NA	0	NA	0	131.17464	0	105	MET	TK	G_helix#H_and_I_helix	yes	weka.classifiers.bayes.BayesNet	84.93723849372385	yes	0.9610580828519629	0.03894191714803709	weka.classifiers.lazy.LWL	85.14644351464435	yes	1.0	0.0	weka.classifiers.rules.DecisionTable	86.19246861924687	yes	0.9333333333333333	0.06666666666666667	weka.classifiers.functions.SMO	87.13389121338912	yes	1.0	0.0	weka.classifiers.trees.RandomForest	84.6234309623431	yes	0.7967849223946785	0.2032150776053215	weka.classifiers.rules.DTNB	87.55230125523012	yes
COSMIC	1	KIT	696	D	G	?	0.002095	?	?	-1	NA	0	NA	0	75.06714	1	91	PDGFR	TK	Linker#E_helix	yes	weka.classifiers.bayes.BayesNet	84.93723849372385	yes	0.9990833161652894	9.166838347105077E-4	weka.classifiers.lazy.LWL	85.14644351464435	yes	0.8869763583037409	0.11302364169625892	weka.classifiers.rules.DecisionTable	86.19246861924687	yes	0.9375	0.0625	weka.classifiers.functions.SMO	87.13389121338912	yes	1.0	0.0	weka.classifiers.trees.RandomForest	84.6234309623431	yes	1.0	0.0	weka.classifiers.rules.DTNB	87.55230125523012	yes
COSMIC	1	ALK	1245	F	I	0.471306	0.060668	0.857143	?	0	NA	0	NA	0	131.17464	0	135	ALK	TK	Catalytic_loop	yes	weka.classifiers.bayes.BayesNet	84.93723849372385	yes	0.9983858741206448	0.0016141258793550823	weka.classifiers.lazy.LWL	85.14644351464435	yes	0.8922035270958913	0.1077964729041077	weka.classifiers.rules.DecisionTable	86.19246861924687	yes	0.9230769230769231	0.07692307692307693	weka.classifiers.functions.SMO	87.13389121338912	yes	1.0	0.0	weka.classifiers.trees.RandomForest	84.6234309623431	yes	1.0	0.0	weka.classifiers.rules.DTNB	87.55230125523012	yes
COSMIC	1	KIT	819	N	Y	0.114638	0.037038	0.222222	0.2	-2	NA	0	NA	0	181.19124	1	96	PDGFR	TK	Activation_segment_Nt#Activation_segment_Ct	yes	weka.classifiers.bayes.BayesNet	84.93723849372385	yes	0.9997198737355368	2.801262644631234E-4	weka.classifiers.lazy.LWL	85.14644351464435	yes	1.0	0.0	weka.classifiers.rules.DecisionTable	86.19246861924687	yes	0.9655172413793104	0.034482758620689655	weka.classifiers.functions.SMO	87.13389121338912	yes	1.0	0.0	weka.classifiers.trees.RandomForest	84.6234309623431	yes	1.0	0.0	weka.classifiers.rules.DTNB	87.55230125523012	yes
SNP@Domain	1	P38A	230	D	N	?	?	?	?	1	NA	0	NA	1	132.11904	1	91	MAPK	CMGC	G_helix#H_and_I_helix	no	weka.classifiers.bayes.BayesNet	84.93723849372385	no	0.004158341123711991	0.9958416588762881	weka.classifiers.lazy.LWL	85.14644351464435	no	0.06852393678890187	0.9314760632110981	weka.classifiers.rules.DecisionTable	86.19246861924687	no	0.09090909090909091	0.9090909090909091	weka.classifiers.functions.SMO	87.13389121338912	no	0.0	1.0	weka.classifiers.trees.RandomForest	84.6234309623431	no	0.08958854655838278	0.9104114534416172	weka.classifiers.rules.DTNB	87.55230125523012	no
COSMIC	1	FGFR3	653	N	H	0.753664	0.041552	0.916667	0.423529	1	NA	0	NA	1	155.15634	1	96	FGFR	TK	Activation_segment_Nt#Activation_segment_Ct	yes	weka.classifiers.bayes.BayesNet	84.93723849372385	yes	0.9997478061295856	2.5219387041435843E-4	weka.classifiers.lazy.LWL	85.14644351464435	yes	0.8859653884433016	0.11403461155669768	weka.classifiers.rules.DecisionTable	86.19246861924687	yes	0.9666666666666667	0.03333333333333333	weka.classifiers.functions.SMO	87.13389121338912	yes	1.0	0.0	weka.classifiers.trees.RandomForest	84.6234309623431	yes	1.0	-5.551115123125782E-18	weka.classifiers.rules.DTNB	87.55230125523012	yes
SNP@Domain	1	RET	746	E	G	?	0.013168	?	?	-2	NA	0	NA	0	75.06714	1	109	RET	TK	G_loop#B3_strand	no	weka.classifiers.bayes.BayesNet	84.93723849372385	yes	0.846512411009751	0.15348758899024892	weka.classifiers.lazy.LWL	85.14644351464435	yes	0.7355386720882191	0.2644613279117807	weka.classifiers.rules.DecisionTable	86.19246861924687	no	0.4	0.6	weka.classifiers.functions.SMO	87.13389121338912	yes	1.0	0.0	weka.classifiers.trees.RandomForest	84.6234309623431	no	0.28723637066371577	0.7127636293362842	weka.classifiers.rules.DTNB	87.55230125523012	yes
SNP@Domain	1	KIS	188	V	I	?	?	?	?	3	NA	0	NA	0	131.17464	0	105	KIS	OTHER	Activation_segment_Nt#Activation_segment_Ct	no	weka.classifiers.bayes.BayesNet	84.93723849372385	no	0.016673674292166003	0.983326325707834	weka.classifiers.lazy.LWL	85.14644351464435	no	0.14499860934041792	0.8550013906595818	weka.classifiers.rules.DecisionTable	86.19246861924687	no	0.3333333333333333	0.6666666666666666	weka.classifiers.functions.SMO	87.13389121338912	no	0.0	1.0	weka.classifiers.trees.RandomForest	84.6234309623431	no	0.0880265311048611	0.911973468895139	weka.classifiers.rules.DTNB	87.55230125523012	no
COSMIC	1	EPHB6	728	P	S	0.084495	0.054633	0.903226	0.721569	-1	NA	0	NA	1	105.09344	0	90	EPH	TK	C_helix	yes	weka.classifiers.bayes.BayesNet	84.93723849372385	yes	0.9992703949385595	7.296050614404157E-4	weka.classifiers.lazy.LWL	85.14644351464435	yes	0.8923423403753294	0.10765765962467144	weka.classifiers.rules.DecisionTable	86.19246861924687	yes	0.9583333333333334	0.041666666666666664	weka.classifiers.functions.SMO	87.13389121338912	yes	1.0	0.0	weka.classifiers.trees.RandomForest	84.6234309623431	yes	1.0	0.0	weka.classifiers.rules.DTNB	87.55230125523012	yes
COSMIC	1	PAK6	514	L	R	0.589643	0.512066	0.945946	0.865591	-2	NA	0	NA	1	174.20274	0	124	STE20	STE	E_helix	yes	weka.classifiers.bayes.BayesNet	84.93723849372385	no	0.2809691519792671	0.7190308480207329	weka.classifiers.lazy.LWL	85.14644351464435	no	0.4057896920574196	0.5942103079425806	weka.classifiers.rules.DecisionTable	86.19246861924687	yes	0.7777777777777778	0.2222222222222222	weka.classifiers.functions.SMO	87.13389121338912	no	0.0	1.0	weka.classifiers.trees.RandomForest	84.6234309623431	yes	0.9	0.1	weka.classifiers.rules.DTNB	87.55230125523012	no
SNP@Domain	1	COT	186	F	L	?	?	?	?	0	NA	0	NA	0	131.17464	0	135	STE-UNIQUE	STE	C_helix	no	weka.classifiers.bayes.BayesNet	84.93723849372385	no	0.0038027567400512195	0.9961972432599489	weka.classifiers.lazy.LWL	85.14644351464435	no	0.0	1.0	weka.classifiers.rules.DecisionTable	86.19246861924687	no	0.029411764705882353	0.9705882352941176	weka.classifiers.functions.SMO	87.13389121338912	no	0.0	1.0	weka.classifiers.trees.RandomForest	84.6234309623431	no	0.0	1.0	weka.classifiers.rules.DTNB	87.55230125523012	no
SNP@Domain	1	NRK	225	P	A	0.07787	0.041705	0.171171	0.139785	-1	NA	0	NA	0	89.09404	0	90	STE20	STE	Activation_segment_Ct	no	weka.classifiers.bayes.BayesNet	84.93723849372385	no	0.03794471487211287	0.9620552851278872	weka.classifiers.lazy.LWL	85.14644351464435	no	0.0	1.0	weka.classifiers.rules.DecisionTable	86.19246861924687	no	0.2727272727272727	0.7272727272727273	weka.classifiers.functions.SMO	87.13389121338912	no	0.0	1.0	weka.classifiers.trees.RandomForest	84.6234309623431	no	0.17560975609756097	0.8243902439024391	weka.classifiers.rules.DTNB	87.55230125523012	no
SNP@Domain	1	MYT1	136	R	C	?	?	?	?	-3	NA	0	NA	0	121.15404	1	148	WEE	OTHER	B3_strand	no	weka.classifiers.bayes.BayesNet	84.93723849372385	no	0.017072282569719814	0.9829277174302802	weka.classifiers.lazy.LWL	85.14644351464435	no	0.1481837474305516	0.8518162525694484	weka.classifiers.rules.DecisionTable	86.19246861924687	yes	0.5	0.5	weka.classifiers.functions.SMO	87.13389121338912	no	0.0	1.0	weka.classifiers.trees.RandomForest	84.6234309623431	no	0.11395730840482692	0.8860426915951731	weka.classifiers.rules.DTNB	87.55230125523012	no
COSMIC	1	RET	930	T	M	0.12441	0.088499	0.5	0.290196	-1	NA	0	NA	0	149.20784	1	93	RET	TK	F_helix	yes	weka.classifiers.bayes.BayesNet	84.93723849372385	yes	0.9115525881642546	0.08844741183574549	weka.classifiers.lazy.LWL	85.14644351464435	yes	0.7840496723138765	0.21595032768612388	weka.classifiers.rules.DecisionTable	86.19246861924687	yes	0.75	0.25	weka.classifiers.functions.SMO	87.13389121338912	yes	1.0	0.0	weka.classifiers.trees.RandomForest	84.6234309623431	yes	0.9675675675675676	0.032432432432432434	weka.classifiers.rules.DTNB	87.55230125523012	yes
COSMIC	1	BRAF	605	S	R	?	0.044343	?	?	-1	NA	0	NA	1	174.20274	1	73	RAF	TKL	Activation_segment_Nt#Activation_segment_Ct	yes	weka.classifiers.bayes.BayesNet	84.93723849372385	yes	0.9994721865572451	5.278134427547823E-4	weka.classifiers.lazy.LWL	85.14644351464435	yes	1.0	0.0	weka.classifiers.rules.DecisionTable	86.19246861924687	yes	0.9333333333333333	0.06666666666666667	weka.classifiers.functions.SMO	87.13389121338912	yes	1.0	0.0	weka.classifiers.trees.RandomForest	84.6234309623431	yes	1.0	0.0	weka.classifiers.rules.DTNB	87.55230125523012	yes
SNP@Domain	1	CLK1	459	E	G	?	?	?	?	-2	NA	0	NA	0	75.06714	1	109	CLK	CMGC	H_and_I_helix	no	weka.classifiers.bayes.BayesNet	84.93723849372385	no	0.0016126436095897246	0.9983873563904103	weka.classifiers.lazy.LWL	85.14644351464435	no	0.0	1.0	weka.classifiers.rules.DecisionTable	86.19246861924687	no	0.125	0.875	weka.classifiers.functions.SMO	87.13389121338912	no	0.0	1.0	weka.classifiers.trees.RandomForest	84.6234309623431	no	0.05233742250362748	0.9476625774963725	weka.classifiers.rules.DTNB	87.55230125523012	no
SNP@Domain	1	MAP2K7	259	L	F	0.360836	0.400752	0.666667	0.747312	0	NA	0	NA	0	165.19184	0	124	STE7	STE	Activation_segment_Nt	no	weka.classifiers.bayes.BayesNet	84.93723849372385	yes	0.5256575975733285	0.4743424024266715	weka.classifiers.lazy.LWL	85.14644351464435	no	0.0	1.0	weka.classifiers.rules.DecisionTable	86.19246861924687	yes	0.8	0.2	weka.classifiers.functions.SMO	87.13389121338912	yes	1.0	0.0	weka.classifiers.trees.RandomForest	84.6234309623431	no	0.4613573905303177	0.5386426094696823	weka.classifiers.rules.DTNB	87.55230125523012	yes
SNP@Domain	1	MAK	29	I	V	0.106026	0.097884	0.210526	0.232639	3	NA	0	NA	0	117.14784	0	124	RCK	CMGC	B3_strand	no	weka.classifiers.bayes.BayesNet	84.93723849372385	no	0.005387603566477836	0.9946123964335221	weka.classifiers.lazy.LWL	85.14644351464435	no	0.17824853640615082	0.821751463593849	weka.classifiers.rules.DecisionTable	86.19246861924687	no	0.14285714285714285	0.8571428571428571	weka.classifiers.functions.SMO	87.13389121338912	no	0.0	1.0	weka.classifiers.trees.RandomForest	84.6234309623431	no	0.07380952380952381	0.9261904761904762	weka.classifiers.rules.DTNB	87.55230125523012	no
SNP@Domain	1	LOK	262	Y	N	?	?	?	?	-2	NA	0	NA	1	132.11904	0	141	STE20	STE	H_and_I_helix	no	weka.classifiers.bayes.BayesNet	84.93723849372385	no	0.018808419442587824	0.9811915805574122	weka.classifiers.lazy.LWL	85.14644351464435	no	0.3078246980202558	0.6921753019797442	weka.classifiers.rules.DecisionTable	86.19246861924687	no	0.0625	0.9375	weka.classifiers.functions.SMO	87.13389121338912	no	0.0	1.0	weka.classifiers.trees.RandomForest	84.6234309623431	no	0.051713865438574244	0.9482861345614257	weka.classifiers.rules.DTNB	87.55230125523012	no
COSMIC	1	ABL1	417	S	Y	0.244486	0.200555	1	0.533333	-2	NA	0	NA	0	181.19124	1	73	ABL	TK	Activation_segment_Nt#Activation_segment_Ct	yes	weka.classifiers.bayes.BayesNet	84.93723849372385	yes	0.999896764737921	1.0323526207896394E-4	weka.classifiers.lazy.LWL	85.14644351464435	yes	1.0	0.0	weka.classifiers.rules.DecisionTable	86.19246861924687	yes	0.9722222222222222	0.027777777777777776	weka.classifiers.functions.SMO	87.13389121338912	yes	1.0	0.0	weka.classifiers.trees.RandomForest	84.6234309623431	yes	0.9806451612903226	0.01935483870967742	weka.classifiers.rules.DTNB	87.55230125523012	yes
COSMIC	1	BRAF	588	L	P	0.371518	0.082364	0.444444	0.166667	-3	NA	0	NA	0	115.13194	0	124	RAF	TKL	Activation_segment_Nt	yes	weka.classifiers.bayes.BayesNet	84.93723849372385	yes	0.9992235558639003	7.764441360995709E-4	weka.classifiers.lazy.LWL	85.14644351464435	yes	1.0	0.0	weka.classifiers.rules.DecisionTable	86.19246861924687	yes	0.9803921568627451	0.0196078431372549	weka.classifiers.functions.SMO	87.13389121338912	yes	1.0	0.0	weka.classifiers.trees.RandomForest	84.6234309623431	yes	1.0	0.0	weka.classifiers.rules.DTNB	87.55230125523012	yes
COSMIC	2	KIT	820	D	G	0.131973	0.063348	1	0.372549	-1	NA	0	NA	0	75.06714	1	91	PDGFR	TK	Activation_segment_Nt#Activation_segment_Ct	yes	weka.classifiers.bayes.BayesNet	84.93723849372385	yes	0.9999202001917925	7.979980820760753E-5	weka.classifiers.lazy.LWL	85.14644351464435	yes	0.8971172838558322	0.10288271614416816	weka.classifiers.rules.DecisionTable	86.19246861924687	yes	0.9883720930232558	0.011627906976744186	weka.classifiers.functions.SMO	87.13389121338912	yes	1.0	0.0	weka.classifiers.trees.RandomForest	84.6234309623431	yes	0.9615819209039549	0.0384180790960452	weka.classifiers.rules.DTNB	87.55230125523012	yes
SNP@Domain	1	COT	328	I	V	?	?	?	?	3	NA	0	NA	0	117.14784	0	124	STE-UNIQUE	STE	G_helix	no	weka.classifiers.bayes.BayesNet	84.93723849372385	no	0.003717020655675693	0.9962829793443242	weka.classifiers.lazy.LWL	85.14644351464435	no	0.0	1.0	weka.classifiers.rules.DecisionTable	86.19246861924687	no	0.029411764705882353	0.9705882352941176	weka.classifiers.functions.SMO	87.13389121338912	no	0.0	1.0	weka.classifiers.trees.RandomForest	84.6234309623431	no	0.0245985401459854	0.9754014598540145	weka.classifiers.rules.DTNB	87.55230125523012	no
COSMIC	2	BRAF	597	L	S	0.51031	0.407999	0.888889	0.62963	-2	NA	0	NA	1	105.09344	0	124	RAF	TKL	Activation_segment_Nt	yes	weka.classifiers.bayes.BayesNet	84.93723849372385	yes	0.9999507305887138	4.926941128626814E-5	weka.classifiers.lazy.LWL	85.14644351464435	yes	1.0	0.0	weka.classifiers.rules.DecisionTable	86.19246861924687	yes	0.9722222222222222	0.027777777777777776	weka.classifiers.functions.SMO	87.13389121338912	yes	1.0	0.0	weka.classifiers.trees.RandomForest	84.6234309623431	yes	1.0	0.0	weka.classifiers.rules.DTNB	87.55230125523012	yes
COSMIC	1	KIT	670	T	I	0.368731	0.049503	0.666667	0.407843	-1	NA	0	NA	0	131.17464	1	93	PDGFR	TK	Linker	yes	weka.classifiers.bayes.BayesNet	84.93723849372385	yes	0.998112511097328	0.001887488902671978	weka.classifiers.lazy.LWL	85.14644351464435	yes	1.0	0.0	weka.classifiers.rules.DecisionTable	86.19246861924687	yes	0.9655172413793104	0.034482758620689655	weka.classifiers.functions.SMO	87.13389121338912	yes	1.0	0.0	weka.classifiers.trees.RandomForest	84.6234309623431	yes	1.0	0.0	weka.classifiers.rules.DTNB	87.55230125523012	yes
COSMIC	1	FGFR2	574	E	K	0.250973	0.094061	0.666667	0.282353	1	NA	0	NA	1	146.18934	1	109	FGFR	TK	Linker	yes	weka.classifiers.bayes.BayesNet	84.93723849372385	yes	0.9914264004934394	0.008573599506560647	weka.classifiers.lazy.LWL	85.14644351464435	yes	1.0	0.0	weka.classifiers.rules.DecisionTable	86.19246861924687	yes	0.9090909090909091	0.09090909090909091	weka.classifiers.functions.SMO	87.13389121338912	yes	1.0	0.0	weka.classifiers.trees.RandomForest	84.6234309623431	yes	0.8970414201183432	0.1029585798816568	weka.classifiers.rules.DTNB	87.55230125523012	yes
SNP@Domain	1	DYRK3	396	G	R	?	0.027865	?	?	-2	NA	0	NA	1	174.20274	0	48	DYRK	CMGC	F_helix	no	weka.classifiers.bayes.BayesNet	84.93723849372385	no	0.1913130546837974	0.8086869453162026	weka.classifiers.lazy.LWL	85.14644351464435	no	0.0	1.0	weka.classifiers.rules.DecisionTable	86.19246861924687	no	0.25	0.75	weka.classifiers.functions.SMO	87.13389121338912	yes	1.0	0.0	weka.classifiers.trees.RandomForest	84.6234309623431	no	0.35950952532929226	0.6404904746707077	weka.classifiers.rules.DTNB	87.55230125523012	no
COSMIC	1	ABL1	328	R	M	0.093963	0.11352	1	0.501961	-1	NA	0	NA	0	149.20784	1	148	ABL	TK	C_helix	yes	weka.classifiers.bayes.BayesNet	84.93723849372385	yes	0.9993937311991014	6.062688008985711E-4	weka.classifiers.lazy.LWL	85.14644351464435	yes	1.0	0.0	weka.classifiers.rules.DecisionTable	86.19246861924687	yes	0.9722222222222222	0.027777777777777776	weka.classifiers.functions.SMO	87.13389121338912	yes	1.0	0.0	weka.classifiers.trees.RandomForest	84.6234309623431	yes	1.0	0.0	weka.classifiers.rules.DTNB	87.55230125523012	yes
SNP@Domain	1	AKT1	357	L	P	0.107268	0.19806	0.448276	0.315789	-3	NA	0	NA	0	115.13194	0	124	AKT	AGC	G_helix#H_and_I_helix	no	weka.classifiers.bayes.BayesNet	84.93723849372385	no	0.05130602689843973	0.9486939731015603	weka.classifiers.lazy.LWL	85.14644351464435	no	0.0	1.0	weka.classifiers.rules.DecisionTable	86.19246861924687	yes	0.5	0.5	weka.classifiers.functions.SMO	87.13389121338912	no	0.0	1.0	weka.classifiers.trees.RandomForest	84.6234309623431	no	0.02727272727272727	0.9727272727272727	weka.classifiers.rules.DTNB	87.55230125523012	no
SNP@Domain	1	MAK	221	E	Q	?	0.01455	?	?	2	NA	0	NA	1	146.14594	1	109	RCK	CMGC	G_helix#H_and_I_helix	no	weka.classifiers.bayes.BayesNet	84.93723849372385	no	0.0012887565871209893	0.9987112434128791	weka.classifiers.lazy.LWL	85.14644351464435	no	0.062315676624265945	0.937684323375734	weka.classifiers.rules.DecisionTable	86.19246861924687	no	0.058823529411764705	0.9411764705882353	weka.classifiers.functions.SMO	87.13389121338912	no	0.0	1.0	weka.classifiers.trees.RandomForest	84.6234309623431	no	0.06014035087719298	0.939859649122807	weka.classifiers.rules.DTNB	87.55230125523012	no
COSMIC	1	KIT	748	I	T	?	0.00963	?	?	-1	NA	0	NA	1	119.12034	0	124	PDGFR	TK	Linker#E_helix	yes	weka.classifiers.bayes.BayesNet	84.93723849372385	yes	0.9992757656486702	7.242343513297866E-4	weka.classifiers.lazy.LWL	85.14644351464435	yes	0.8912016683658831	0.1087983316341175	weka.classifiers.rules.DecisionTable	86.19246861924687	yes	0.9375	0.0625	weka.classifiers.functions.SMO	87.13389121338912	yes	1.0	0.0	weka.classifiers.trees.RandomForest	84.6234309623431	yes	0.9820512820512821	0.017948717948717947	weka.classifiers.rules.DTNB	87.55230125523012	yes
COSMIC	1	FGFR4	672	P	T	0.169321	0.076155	0.416667	0.168627	-1	NA	0	NA	1	119.12034	0	90	FGFR	TK	F_helix	yes	weka.classifiers.bayes.BayesNet	84.93723849372385	yes	0.9932956892801849	0.006704310719815078	weka.classifiers.lazy.LWL	85.14644351464435	yes	0.8878703133478276	0.11212968665217123	weka.classifiers.rules.DecisionTable	86.19246861924687	yes	0.9090909090909091	0.09090909090909091	weka.classifiers.functions.SMO	87.13389121338912	yes	1.0	0.0	weka.classifiers.trees.RandomForest	84.6234309623431	yes	0.9512727946592989	0.04872720534070106	weka.classifiers.rules.DTNB	87.55230125523012	yes
COSMIC	1	BRAF	611	E	D	0.234411	0.033718	0.388889	0.141975	2	NA	0	NA	1	133.10384	1	109	RAF	TKL	Activation_segment_Nt#Activation_segment_Ct	yes	weka.classifiers.bayes.BayesNet	84.93723849372385	yes	0.9991287608851519	8.712391148481541E-4	weka.classifiers.lazy.LWL	85.14644351464435	yes	1.0	0.0	weka.classifiers.rules.DecisionTable	86.19246861924687	yes	0.9803921568627451	0.0196078431372549	weka.classifiers.functions.SMO	87.13389121338912	yes	1.0	0.0	weka.classifiers.trees.RandomForest	84.6234309623431	yes	0.8969635627530363	0.10303643724696357	weka.classifiers.rules.DTNB	87.55230125523012	yes
SNP@Domain	1	COT	310	A	P	?	?	?	?	-1	NA	0	NA	0	115.13194	0	67	STE-UNIQUE	STE	F_helix	no	weka.classifiers.bayes.BayesNet	84.93723849372385	no	0.0024295943875194234	0.9975704056124806	weka.classifiers.lazy.LWL	85.14644351464435	no	0.0	1.0	weka.classifiers.rules.DecisionTable	86.19246861924687	no	0.029411764705882353	0.9705882352941176	weka.classifiers.functions.SMO	87.13389121338912	no	0.0	1.0	weka.classifiers.trees.RandomForest	84.6234309623431	no	0.1536263165222637	0.8463736834777362	weka.classifiers.rules.DTNB	87.55230125523012	no
COSMIC	1	FGFR2	636	E	K	0.168631	0.126537	0.75	0.360784	1	NA	0	NA	1	146.18934	1	109	FGFR	TK	Catalytic_loop#Activation_segment_Nt	yes	weka.classifiers.bayes.BayesNet	84.93723849372385	yes	0.9984697165767135	0.0015302834232866199	weka.classifiers.lazy.LWL	85.14644351464435	yes	0.882717165157121	0.11728283484287871	weka.classifiers.rules.DecisionTable	86.19246861924687	yes	0.9090909090909091	0.09090909090909091	weka.classifiers.functions.SMO	87.13389121338912	yes	1.0	0.0	weka.classifiers.trees.RandomForest	84.6234309623431	yes	1.0	0.0	weka.classifiers.rules.DTNB	87.55230125523012	yes
SNP@Domain	1	PITSLRE	629	N	K	?	?	?	?	0	NA	0	NA	1	146.18934	1	96	CDK	CMGC	G_helix	no	weka.classifiers.bayes.BayesNet	84.93723849372385	no	0.05151401164938018	0.9484859883506197	weka.classifiers.lazy.LWL	85.14644351464435	no	0.22209857483580134	0.7779014251641987	weka.classifiers.rules.DecisionTable	86.19246861924687	no	0.15384615384615385	0.8461538461538461	weka.classifiers.functions.SMO	87.13389121338912	no	0.0	1.0	weka.classifiers.trees.RandomForest	84.6234309623431	no	0.0	1.0	weka.classifiers.rules.DTNB	87.55230125523012	no
COSMIC	1	ROR1	562	E	D	0.250973	0.092215	1	0.282353	2	NA	0	NA	1	133.10384	1	109	ROR	TK	Linker	yes	weka.classifiers.bayes.BayesNet	84.93723849372385	yes	0.9852115925396986	0.014788407460301542	weka.classifiers.lazy.LWL	85.14644351464435	yes	0.880388194269607	0.11961180573039326	weka.classifiers.rules.DecisionTable	86.19246861924687	yes	0.75	0.25	weka.classifiers.functions.SMO	87.13389121338912	yes	1.0	0.0	weka.classifiers.trees.RandomForest	84.6234309623431	yes	0.9901700680272109	0.009829931972789117	weka.classifiers.rules.DTNB	87.55230125523012	yes
COSMIC	1	BRAF	475	K	M	0.18707	0.107126	0.333333	0.185185	-1	NA	0	NA	0	149.20784	1	135	RAF	TKL	B3_strand	yes	weka.classifiers.bayes.BayesNet	84.93723849372385	yes	0.9985039153026883	0.0014960846973117012	weka.classifiers.lazy.LWL	85.14644351464435	yes	1.0	0.0	weka.classifiers.rules.DecisionTable	86.19246861924687	yes	0.9803921568627451	0.0196078431372549	weka.classifiers.functions.SMO	87.13389121338912	yes	1.0	0.0	weka.classifiers.trees.RandomForest	84.6234309623431	yes	0.9	0.1	weka.classifiers.rules.DTNB	87.55230125523012	yes
COSMIC	1	KDR	973	A	S	?	0.001179	?	?	1	NA	0	NA	1	105.09344	0	67	VEGFR	TK	Linker#E_helix	yes	weka.classifiers.bayes.BayesNet	84.93723849372385	yes	0.9017097318132666	0.09829026818673328	weka.classifiers.lazy.LWL	85.14644351464435	yes	0.8796053177934349	0.12039468220656488	weka.classifiers.rules.DecisionTable	86.19246861924687	yes	0.6666666666666666	0.3333333333333333	weka.classifiers.functions.SMO	87.13389121338912	yes	1.0	0.0	weka.classifiers.trees.RandomForest	84.6234309623431	yes	0.9240901159405824	0.07590988405941745	weka.classifiers.rules.DTNB	87.55230125523012	yes
SNP@Domain	1	MST3	236	P	S	?	?	?	?	-1	NA	0	NA	1	105.09344	0	90	STE20	STE	G_helix#H_and_I_helix	no	weka.classifiers.bayes.BayesNet	84.93723849372385	no	0.028092261652697313	0.9719077383473027	weka.classifiers.lazy.LWL	85.14644351464435	no	0.3134664657763944	0.6865335342236056	weka.classifiers.rules.DecisionTable	86.19246861924687	no	0.0625	0.9375	weka.classifiers.functions.SMO	87.13389121338912	no	0.0	1.0	weka.classifiers.trees.RandomForest	84.6234309623431	no	0.1964558610709117	0.8035441389290883	weka.classifiers.rules.DTNB	87.55230125523012	no
COSMIC	1	ABL1	315	T	N	0.368731	0.105632	1	0.407843	0	NA	0	NA	1	132.11904	1	93	ABL	TK	C_helix	yes	weka.classifiers.bayes.BayesNet	84.93723849372385	yes	0.9995253059730738	4.7469402692615836E-4	weka.classifiers.lazy.LWL	85.14644351464435	yes	0.8860755202728134	0.11392447972718577	weka.classifiers.rules.DecisionTable	86.19246861924687	yes	0.9722222222222222	0.027777777777777776	weka.classifiers.functions.SMO	87.13389121338912	yes	1.0	0.0	weka.classifiers.trees.RandomForest	84.6234309623431	yes	1.0	0.0	weka.classifiers.rules.DTNB	87.55230125523012	yes
COSMIC	1	KIT	814	A	T	0.532724	0.235459	1	0.435294	0	NA	0	NA	1	119.12034	0	67	PDGFR	TK	Activation_segment_Nt	yes	weka.classifiers.bayes.BayesNet	84.93723849372385	yes	0.9999403959718648	5.9604028135208356E-5	weka.classifiers.lazy.LWL	85.14644351464435	yes	0.9003028673394777	0.0996971326605222	weka.classifiers.rules.DecisionTable	86.19246861924687	yes	0.9883720930232558	0.011627906976744186	weka.classifiers.functions.SMO	87.13389121338912	yes	1.0	0.0	weka.classifiers.trees.RandomForest	84.6234309623431	yes	1.0	0.0	weka.classifiers.rules.DTNB	87.55230125523012	yes
SNP@Domain	1	HRI	245	V	I	?	?	?	?	3	NA	0	NA	0	131.17464	0	105	PEK	OTHER	C_helix#Linker	no	weka.classifiers.bayes.BayesNet	84.93723849372385	no	1.776659388004981E-4	0.9998223340611996	weka.classifiers.lazy.LWL	85.14644351464435	no	0.13838226601524437	0.8616177339847556	weka.classifiers.rules.DecisionTable	86.19246861924687	no	0.03333333333333333	0.9666666666666667	weka.classifiers.functions.SMO	87.13389121338912	no	0.0	1.0	weka.classifiers.trees.RandomForest	84.6234309623431	no	0.0	1.0	weka.classifiers.rules.DTNB	87.55230125523012	no
SNP@Domain	1	HRI	247	V	I	?	?	?	?	3	NA	0	NA	0	131.17464	0	105	PEK	OTHER	C_helix#Linker	no	weka.classifiers.bayes.BayesNet	84.93723849372385	no	1.776659388004981E-4	0.9998223340611996	weka.classifiers.lazy.LWL	85.14644351464435	no	0.13838226601524437	0.8616177339847556	weka.classifiers.rules.DecisionTable	86.19246861924687	no	0.03333333333333333	0.9666666666666667	weka.classifiers.functions.SMO	87.13389121338912	no	0.0	1.0	weka.classifiers.trees.RandomForest	84.6234309623431	no	0.0	1.0	weka.classifiers.rules.DTNB	87.55230125523012	no
COSMIC	1	HCK	378	D	G	0.965413	0.828728	1	0.968627	-1	NA	0	NA	0	75.06714	1	91	SRC	TK	Activation_segment_Nt	yes	weka.classifiers.bayes.BayesNet	84.93723849372385	yes	0.9824658984939988	0.017534101506001116	weka.classifiers.lazy.LWL	85.14644351464435	yes	0.9312618412341913	0.06873815876580876	weka.classifiers.rules.DecisionTable	86.19246861924687	yes	0.625	0.375	weka.classifiers.functions.SMO	87.13389121338912	yes	1.0	0.0	weka.classifiers.trees.RandomForest	84.6234309623431	yes	1.0	0.0	weka.classifiers.rules.DTNB	87.55230125523012	yes
COSMIC	1	BMPR1A	520	T	M	0.145444	0.016448	0.516129	0.32716	-1	NA	0	NA	0	149.20784	1	93	STKR	TKL	H_and_I_helix	yes	weka.classifiers.bayes.BayesNet	84.93723849372385	yes	0.8019520877334078	0.19804791226659224	weka.classifiers.lazy.LWL	85.14644351464435	yes	0.9055305979553191	0.09446940204468092	weka.classifiers.rules.DecisionTable	86.19246861924687	yes	0.75	0.25	weka.classifiers.functions.SMO	87.13389121338912	yes	1.0	0.0	weka.classifiers.trees.RandomForest	84.6234309623431	yes	1.0	0.0	weka.classifiers.rules.DTNB	87.55230125523012	yes
COSMIC	1	ERBB2	755	L	P	0.252132	0.235343	0.727273	0.65098	-3	NA	0	NA	0	115.13194	0	124	EGFR	TK	B3_strand	yes	weka.classifiers.bayes.BayesNet	84.93723849372385	yes	0.8822788287175768	0.11772117128242328	weka.classifiers.lazy.LWL	85.14644351464435	yes	0.8870554190753754	0.11294458092462398	weka.classifiers.rules.DecisionTable	86.19246861924687	yes	0.8387096774193549	0.16129032258064516	weka.classifiers.functions.SMO	87.13389121338912	yes	1.0	0.0	weka.classifiers.trees.RandomForest	84.6234309623431	yes	1.0	0.0	weka.classifiers.rules.DTNB	87.55230125523012	yes
COSMIC	1	RET	925	D	H	0.307229	0.061763	1	0.266667	-1	NA	0	NA	1	155.15634	1	91	RET	TK	Activation_segment_Ct	yes	weka.classifiers.bayes.BayesNet	84.93723849372385	yes	0.9859820646216515	0.014017935378348518	weka.classifiers.lazy.LWL	85.14644351464435	yes	1.0	0.0	weka.classifiers.rules.DecisionTable	86.19246861924687	yes	0.8571428571428571	0.14285714285714285	weka.classifiers.functions.SMO	87.13389121338912	yes	1.0	0.0	weka.classifiers.trees.RandomForest	84.6234309623431	yes	0.9	0.1	weka.classifiers.rules.DTNB	87.55230125523012	yes
SNP@Domain	1	MER	759	R	Q	?	?	?	?	1	NA	0	NA	1	146.14594	1	148	AXL	TK	Activation_segment_Nt#Activation_segment_Ct	no	weka.classifiers.bayes.BayesNet	84.93723849372385	no	0.2116714979282726	0.7883285020717273	weka.classifiers.lazy.LWL	85.14644351464435	no	0.14295374756403864	0.8570462524359614	weka.classifiers.rules.DecisionTable	86.19246861924687	no	0.13333333333333333	0.8666666666666667	weka.classifiers.functions.SMO	87.13389121338912	no	0.0	1.0	weka.classifiers.trees.RandomForest	84.6234309623431	no	0.08128133440862222	0.9187186655913777	weka.classifiers.rules.DTNB	87.55230125523012	no
COSMIC	1	BRAF	586	E	K	0.168631	0.128595	0.388889	0.141975	1	NA	0	NA	1	146.18934	1	109	RAF	TKL	Activation_segment_Nt	yes	weka.classifiers.bayes.BayesNet	84.93723849372385	yes	0.9995198413278058	4.8015867219413673E-4	weka.classifiers.lazy.LWL	85.14644351464435	yes	1.0	0.0	weka.classifiers.rules.DecisionTable	86.19246861924687	yes	0.9803921568627451	0.0196078431372549	weka.classifiers.functions.SMO	87.13389121338912	yes	1.0	0.0	weka.classifiers.trees.RandomForest	84.6234309623431	yes	1.0	0.0	weka.classifiers.rules.DTNB	87.55230125523012	yes
SNP@Domain	1	MOS	186	L	P	0.351451	0.105508	0.6	0.146006	-3	NA	0	NA	0	115.13194	0	124	MOS	OTHER	E_helix	no	weka.classifiers.bayes.BayesNet	84.93723849372385	no	0.0011112654917109978	0.998888734508289	weka.classifiers.lazy.LWL	85.14644351464435	no	0.1450497739923014	0.8549502260076991	weka.classifiers.rules.DecisionTable	86.19246861924687	no	0.030303030303030304	0.9696969696969697	weka.classifiers.functions.SMO	87.13389121338912	no	0.0	1.0	weka.classifiers.trees.RandomForest	84.6234309623431	no	0.0	1.0	weka.classifiers.rules.DTNB	87.55230125523012	no
COSMIC	1	FGFR2	708	P	S	0.154995	0.041533	0.75	0.196078	-1	NA	0	NA	1	105.09344	0	90	FGFR	TK	G_helix#H_and_I_helix	yes	weka.classifiers.bayes.BayesNet	84.93723849372385	yes	0.9855719996975834	0.014428000302416593	weka.classifiers.lazy.LWL	85.14644351464435	yes	0.8919680957879581	0.10803190421204141	weka.classifiers.rules.DecisionTable	86.19246861924687	yes	0.9090909090909091	0.09090909090909091	weka.classifiers.functions.SMO	87.13389121338912	yes	1.0	0.0	weka.classifiers.trees.RandomForest	84.6234309623431	yes	0.875	0.125	weka.classifiers.rules.DTNB	87.55230125523012	yes
COSMIC	1	MST4	121	I	M	0.237696	0.149795	0.90991	0.672043	1	NA	0	NA	0	149.20784	0	124	STE20	STE	E_helix	yes	weka.classifiers.bayes.BayesNet	84.93723849372385	no	0.4216852213478623	0.5783147786521378	weka.classifiers.lazy.LWL	85.14644351464435	yes	0.6455170198998272	0.35448298010017276	weka.classifiers.rules.DecisionTable	86.19246861924687	yes	0.7777777777777778	0.2222222222222222	weka.classifiers.functions.SMO	87.13389121338912	no	0.0	1.0	weka.classifiers.trees.RandomForest	84.6234309623431	yes	0.6908029197080292	0.30919708029197085	weka.classifiers.rules.DTNB	87.55230125523012	no
SNP@Domain	1	TEC	374	S	N	0.167941	0.097201	0.454545	0.352941	1	NA	0	NA	1	132.11904	1	73	TEC	TK	G_loop	no	weka.classifiers.bayes.BayesNet	84.93723849372385	yes	0.7379118111571288	0.2620881888428712	weka.classifiers.lazy.LWL	85.14644351464435	no	0.0943297351050684	0.9056702648949315	weka.classifiers.rules.DecisionTable	86.19246861924687	no	0.45454545454545453	0.5454545454545454	weka.classifiers.functions.SMO	87.13389121338912	no	0.0	1.0	weka.classifiers.trees.RandomForest	84.6234309623431	no	0.14478021978021977	0.8552197802197803	weka.classifiers.rules.DTNB	87.55230125523012	no
SNP@Domain	1	CLK1	465	R	K	?	?	?	?	2	NA	0	NA	1	146.18934	1	148	CLK	CMGC	H_and_I_helix	no	weka.classifiers.bayes.BayesNet	84.93723849372385	no	0.001622984764693293	0.9983770152353068	weka.classifiers.lazy.LWL	85.14644351464435	no	0.0	1.0	weka.classifiers.rules.DecisionTable	86.19246861924687	no	0.125	0.875	weka.classifiers.functions.SMO	87.13389121338912	no	0.0	1.0	weka.classifiers.trees.RandomForest	84.6234309623431	no	0.23037354630150145	0.7696264536984985	weka.classifiers.rules.DTNB	87.55230125523012	no
COSMIC	1	ROCK2	1194	S	P	?	0.000307	?	?	-1	NA	0	NA	0	115.13194	1	73	DMPK	AGC	G_helix#H_and_I_helix	yes	weka.classifiers.bayes.BayesNet	84.93723849372385	no	0.4592828077343156	0.5407171922656844	weka.classifiers.lazy.LWL	85.14644351464435	yes	0.6803867068123588	0.3196132931876411	weka.classifiers.rules.DecisionTable	86.19246861924687	yes	0.6	0.4	weka.classifiers.functions.SMO	87.13389121338912	yes	1.0	0.0	weka.classifiers.trees.RandomForest	84.6234309623431	yes	0.7766989343616545	0.22330106563834556	weka.classifiers.rules.DTNB	87.55230125523012	yes
COSMIC	1	BRAF	485	L	F	0.252132	0.232647	0.666667	0.283951	0	NA	0	NA	0	165.19184	0	124	RAF	TKL	B3_strand	yes	weka.classifiers.bayes.BayesNet	84.93723849372385	yes	0.9954088662812096	0.004591133718790293	weka.classifiers.lazy.LWL	85.14644351464435	yes	1.0	0.0	weka.classifiers.rules.DecisionTable	86.19246861924687	yes	0.9803921568627451	0.0196078431372549	weka.classifiers.functions.SMO	87.13389121338912	yes	1.0	0.0	weka.classifiers.trees.RandomForest	84.6234309623431	yes	1.0	0.0	weka.classifiers.rules.DTNB	87.55230125523012	yes
COSMIC	1	CAMK4	150	E	G	0.166754	0.10464	0.34375	0.398406	-2	NA	0	NA	0	75.06714	1	109	CAMK1	CAMK	E_helix	yes	weka.classifiers.bayes.BayesNet	84.93723849372385	yes	0.5211752147924729	0.47882478520752714	weka.classifiers.lazy.LWL	85.14644351464435	yes	0.7597700752022155	0.2402299247977844	weka.classifiers.rules.DecisionTable	86.19246861924687	yes	0.5	0.5	weka.classifiers.functions.SMO	87.13389121338912	yes	1.0	0.0	weka.classifiers.trees.RandomForest	84.6234309623431	yes	0.8583475134322442	0.14165248656775575	weka.classifiers.rules.DTNB	87.55230125523012	yes
COSMIC	1	KIT	809	C	G	0.09791	0.054535	0.888889	0.376471	-3	NA	0	NA	0	75.06714	0	86	PDGFR	TK	Activation_segment_Nt	yes	weka.classifiers.bayes.BayesNet	84.93723849372385	yes	0.9998787558781613	1.2124412183866107E-4	weka.classifiers.lazy.LWL	85.14644351464435	yes	0.8995852816352573	0.1004147183647422	weka.classifiers.rules.DecisionTable	86.19246861924687	yes	0.9883720930232558	0.011627906976744186	weka.classifiers.functions.SMO	87.13389121338912	yes	1.0	0.0	weka.classifiers.trees.RandomForest	84.6234309623431	yes	0.9	0.1	weka.classifiers.rules.DTNB	87.55230125523012	yes
COSMIC	1	KIT	594	T	I	0.166837	0.02751	0.444444	0.235294	-1	NA	0	NA	0	131.17464	1	93	PDGFR	TK	G_loop	yes	weka.classifiers.bayes.BayesNet	84.93723849372385	yes	0.998951455124046	0.0010485448759539598	weka.classifiers.lazy.LWL	85.14644351464435	yes	1.0	0.0	weka.classifiers.rules.DecisionTable	86.19246861924687	yes	0.9655172413793104	0.034482758620689655	weka.classifiers.functions.SMO	87.13389121338912	yes	1.0	0.0	weka.classifiers.trees.RandomForest	84.6234309623431	yes	1.0	0.0	weka.classifiers.rules.DTNB	87.55230125523012	yes
COSMIC	1	IRAK1	421	Q	H	0.214729	0.06292	0.272727	0.166667	0	NA	0	NA	1	155.15634	1	114	IRAK	TKL	G_helix	yes	weka.classifiers.bayes.BayesNet	84.93723849372385	yes	0.7173437665927763	0.28265623340722373	weka.classifiers.lazy.LWL	85.14644351464435	yes	0.8442181239388479	0.15578187606115212	weka.classifiers.rules.DecisionTable	86.19246861924687	yes	0.8571428571428571	0.14285714285714285	weka.classifiers.functions.SMO	87.13389121338912	yes	1.0	0.0	weka.classifiers.trees.RandomForest	84.6234309623431	yes	0.8443894851890257	0.15561051481097443	weka.classifiers.rules.DTNB	87.55230125523012	yes
COSMIC	1	PAK6	627	V	I	0.087338	0.107669	0.558559	0.344086	3	NA	0	NA	0	131.17464	0	105	STE20	STE	H_and_I_helix	yes	weka.classifiers.bayes.BayesNet	84.93723849372385	no	0.021898931180378667	0.9781010688196213	weka.classifiers.lazy.LWL	85.14644351464435	yes	0.6318252853526283	0.3681747146473715	weka.classifiers.rules.DecisionTable	86.19246861924687	no	0.2727272727272727	0.7272727272727273	weka.classifiers.functions.SMO	87.13389121338912	no	0.0	1.0	weka.classifiers.trees.RandomForest	84.6234309623431	yes	0.7902123287671233	0.20978767123287673	weka.classifiers.rules.DTNB	87.55230125523012	no
COSMIC	2	BRAF	615	G	R	0.753664	0.609035	0.722222	0.845679	-2	NA	0	NA	1	174.20274	0	48	RAF	TKL	Activation_segment_Ct	yes	weka.classifiers.bayes.BayesNet	84.93723849372385	yes	0.9996116180094953	3.883819905046756E-4	weka.classifiers.lazy.LWL	85.14644351464435	yes	1.0	0.0	weka.classifiers.rules.DecisionTable	86.19246861924687	yes	0.9803921568627451	0.0196078431372549	weka.classifiers.functions.SMO	87.13389121338912	yes	1.0	0.0	weka.classifiers.trees.RandomForest	84.6234309623431	yes	1.0	0.0	weka.classifiers.rules.DTNB	87.55230125523012	yes
COSMIC	1	ABL1	311	F	L	0.284484	0.054469	1	0.243137	0	NA	0	NA	0	131.17464	0	135	ABL	TK	C_helix	yes	weka.classifiers.bayes.BayesNet	84.93723849372385	yes	0.9997020254040968	2.9797459590330815E-4	weka.classifiers.lazy.LWL	85.14644351464435	yes	0.8951442925261733	0.10485570747382676	weka.classifiers.rules.DecisionTable	86.19246861924687	yes	0.9722222222222222	0.027777777777777776	weka.classifiers.functions.SMO	87.13389121338912	yes	1.0	0.0	weka.classifiers.trees.RandomForest	84.6234309623431	yes	1.0	0.0	weka.classifiers.rules.DTNB	87.55230125523012	yes
COSMIC	1	SGK494	291	R	C	0.313468	0.239277	0.6	0.666667	-3	NA	0	NA	0	121.15404	1	148	RSKR	AGC	Activation_segment_Nt	yes	weka.classifiers.bayes.BayesNet	84.93723849372385	yes	0.934826304564855	0.06517369543514494	weka.classifiers.lazy.LWL	85.14644351464435	yes	0.7193857403071136	0.28061425969288645	weka.classifiers.rules.DecisionTable	86.19246861924687	yes	0.75	0.25	weka.classifiers.functions.SMO	87.13389121338912	yes	1.0	0.0	weka.classifiers.trees.RandomForest	84.6234309623431	yes	0.9857142857142858	0.014285714285714285	weka.classifiers.rules.DTNB	87.55230125523012	yes
SNP@Domain	1	P38A	237	R	S	?	?	?	?	-1	NA	0	NA	1	105.09344	1	148	MAPK	CMGC	G_helix#H_and_I_helix	no	weka.classifiers.bayes.BayesNet	84.93723849372385	no	0.0037245738828138343	0.9962754261171861	weka.classifiers.lazy.LWL	85.14644351464435	no	0.059695790412073346	0.9403042095879266	weka.classifiers.rules.DecisionTable	86.19246861924687	no	0.09090909090909091	0.9090909090909091	weka.classifiers.functions.SMO	87.13389121338912	no	0.0	1.0	weka.classifiers.trees.RandomForest	84.6234309623431	no	0.009693579665116667	0.9903064203348834	weka.classifiers.rules.DTNB	87.55230125523012	no
SNP@Domain	1	LYN	436	V	L	0.253733	0.14176	0.516129	0.419608	1	NA	0	NA	0	131.17464	0	105	SRC	TK	G_helix	no	weka.classifiers.bayes.BayesNet	84.93723849372385	yes	0.5488043272382149	0.45119567276178507	weka.classifiers.lazy.LWL	85.14644351464435	no	0.0	1.0	weka.classifiers.rules.DecisionTable	86.19246861924687	no	0.3333333333333333	0.6666666666666666	weka.classifiers.functions.SMO	87.13389121338912	no	0.0	1.0	weka.classifiers.trees.RandomForest	84.6234309623431	no	0.0	1.0	weka.classifiers.rules.DTNB	87.55230125523012	no
COSMIC	1	TEC	563	R	K	0.214729	0.150108	0.727273	0.105882	2	NA	0	NA	1	146.18934	1	148	TEC	TK	G_helix	yes	weka.classifiers.bayes.BayesNet	84.93723849372385	yes	0.6809263234488256	0.31907367655117436	weka.classifiers.lazy.LWL	85.14644351464435	yes	1.0	0.0	weka.classifiers.rules.DecisionTable	86.19246861924687	no	0.45454545454545453	0.5454545454545454	weka.classifiers.functions.SMO	87.13389121338912	yes	1.0	0.0	weka.classifiers.trees.RandomForest	84.6234309623431	yes	1.0	0.0	weka.classifiers.rules.DTNB	87.55230125523012	yes
COSMIC	1	DDR2	815	P	L	0.194192	0.144183	0.375	0.415686	-3	NA	0	NA	0	131.17464	0	90	DDR	TK	G_helix#H_and_I_helix	yes	weka.classifiers.bayes.BayesNet	84.93723849372385	no	0.4400212176809506	0.5599787823190494	weka.classifiers.lazy.LWL	85.14644351464435	yes	1.0	0.0	weka.classifiers.rules.DecisionTable	86.19246861924687	yes	0.75	0.25	weka.classifiers.functions.SMO	87.13389121338912	yes	1.0	0.0	weka.classifiers.trees.RandomForest	84.6234309623431	yes	0.9	0.1	weka.classifiers.rules.DTNB	87.55230125523012	no
COSMIC	1	CDK3	106	S	N	0.130179	0.085699	0.38	0.204861	1	NA	0	NA	1	132.11904	1	73	CDK	CMGC	E_helix	yes	weka.classifiers.bayes.BayesNet	84.93723849372385	no	0.016936250131169686	0.9830637498688304	weka.classifiers.lazy.LWL	85.14644351464435	no	0.24224483458429522	0.7577551654157049	weka.classifiers.rules.DecisionTable	86.19246861924687	no	0.375	0.625	weka.classifiers.functions.SMO	87.13389121338912	no	0.0	1.0	weka.classifiers.trees.RandomForest	84.6234309623431	yes	0.6799999999999999	0.32	weka.classifiers.rules.DTNB	87.55230125523012	no
COSMIC	1	MLKL	291	L	P	0.832197	0.734448	1	0.969136	-3	NA	0	NA	0	115.13194	0	124	TKL-UNIQUE	TKL	Linker	yes	weka.classifiers.bayes.BayesNet	84.93723849372385	yes	0.9848010139324767	0.015198986067523205	weka.classifiers.lazy.LWL	85.14644351464435	yes	1.0	0.0	weka.classifiers.rules.DecisionTable	86.19246861924687	yes	0.5	0.5	weka.classifiers.functions.SMO	87.13389121338912	yes	1.0	0.0	weka.classifiers.trees.RandomForest	84.6234309623431	yes	0.9583333333333334	0.04166666666666667	weka.classifiers.rules.DTNB	87.55230125523012	yes
COSMIC	1	KIT	841	I	V	0.342783	0.099977	0.777778	0.392157	3	NA	0	NA	0	117.14784	0	124	PDGFR	TK	Activation_segment_Ct	yes	weka.classifiers.bayes.BayesNet	84.93723849372385	yes	0.9987191435734686	0.0012808564265314505	weka.classifiers.lazy.LWL	85.14644351464435	yes	0.8961670813213434	0.10383291867865631	weka.classifiers.rules.DecisionTable	86.19246861924687	yes	0.9655172413793104	0.034482758620689655	weka.classifiers.functions.SMO	87.13389121338912	yes	1.0	0.0	weka.classifiers.trees.RandomForest	84.6234309623431	yes	0.9767441860465116	0.023255813953488372	weka.classifiers.rules.DTNB	87.55230125523012	yes
COSMIC	1	DAPK3	216	P	S	0.67055	0.575506	0.909091	0.956175	-1	NA	0	NA	1	105.09344	0	90	DAPK	CAMK	G_helix	yes	weka.classifiers.bayes.BayesNet	84.93723849372385	yes	0.9845260604242687	0.015473939575731264	weka.classifiers.lazy.LWL	85.14644351464435	yes	0.7422374425557365	0.2577625574442633	weka.classifiers.rules.DecisionTable	86.19246861924687	yes	0.6666666666666666	0.3333333333333333	weka.classifiers.functions.SMO	87.13389121338912	yes	1.0	0.0	weka.classifiers.trees.RandomForest	84.6234309623431	yes	0.97	0.03	weka.classifiers.rules.DTNB	87.55230125523012	yes
SNP@Domain	1	MER	648	S	I	?	?	?	?	-2	NA	0	NA	0	131.17464	1	73	AXL	TK	C_helix	no	weka.classifiers.bayes.BayesNet	84.93723849372385	no	0.3666954624835238	0.6333045375164762	weka.classifiers.lazy.LWL	85.14644351464435	no	0.12525436001381055	0.8747456399861896	weka.classifiers.rules.DecisionTable	86.19246861924687	no	0.13333333333333333	0.8666666666666667	weka.classifiers.functions.SMO	87.13389121338912	no	0.0	1.0	weka.classifiers.trees.RandomForest	84.6234309623431	no	0.19079998262826017	0.8092000173717399	weka.classifiers.rules.DTNB	87.55230125523012	no
COSMIC	1	MAP3K3	597	R	W	0.167113	0.101938	0.361111	0.172043	-3	NA	0	NA	0	204.22844	1	148	STE11	STE	H_and_I_helix	yes	weka.classifiers.bayes.BayesNet	84.93723849372385	no	0.3571068596714224	0.6428931403285776	weka.classifiers.lazy.LWL	85.14644351464435	yes	0.9219334287564639	0.07806657124353591	weka.classifiers.rules.DecisionTable	86.19246861924687	yes	0.7142857142857143	0.2857142857142857	weka.classifiers.functions.SMO	87.13389121338912	yes	1.0	0.0	weka.classifiers.trees.RandomForest	84.6234309623431	yes	1.0	0.0	weka.classifiers.rules.DTNB	87.55230125523012	yes
SNP@Domain	1	SRC	270	N	S	0.381456	0.085815	0.580645	0.282353	1	NA	0	NA	1	105.09344	1	96	SRC	TK	G_loop	no	weka.classifiers.bayes.BayesNet	84.93723849372385	yes	0.8463042597944849	0.15369574020551516	weka.classifiers.lazy.LWL	85.14644351464435	no	0.0	1.0	weka.classifiers.rules.DecisionTable	86.19246861924687	no	0.3333333333333333	0.6666666666666666	weka.classifiers.functions.SMO	87.13389121338912	no	0.0	1.0	weka.classifiers.trees.RandomForest	84.6234309623431	no	0.14353606040202455	0.8564639395979755	weka.classifiers.rules.DTNB	87.55230125523012	no
SNP@Domain	1	LCK	431	T	M	0.346703	0.004857	0.516129	0.760784	-1	NA	0	NA	0	149.20784	1	93	SRC	TK	G_helix	no	weka.classifiers.bayes.BayesNet	84.93723849372385	yes	0.7381200950143338	0.26187990498566616	weka.classifiers.lazy.LWL	85.14644351464435	no	0.0	1.0	weka.classifiers.rules.DecisionTable	86.19246861924687	no	0.3333333333333333	0.6666666666666666	weka.classifiers.functions.SMO	87.13389121338912	no	0.0	1.0	weka.classifiers.trees.RandomForest	84.6234309623431	no	0.20097007691826652	0.7990299230817335	weka.classifiers.rules.DTNB	87.55230125523012	no
COSMIC	1	KDR	1140	L	M	0.120821	0.066959	0.9	0.262745	2	NA	0	NA	0	149.20784	0	124	VEGFR	TK	H_and_I_helix	yes	weka.classifiers.bayes.BayesNet	84.93723849372385	yes	0.9291074472561904	0.07089255274380957	weka.classifiers.lazy.LWL	85.14644351464435	yes	0.8830274760743139	0.1169725239256861	weka.classifiers.rules.DecisionTable	86.19246861924687	yes	0.5	0.5	weka.classifiers.functions.SMO	87.13389121338912	yes	1.0	0.0	weka.classifiers.trees.RandomForest	84.6234309623431	yes	0.9	0.1	weka.classifiers.rules.DTNB	87.55230125523012	yes
SNP@Domain	1	P38A	232	L	F	?	?	?	?	0	NA	0	NA	0	165.19184	0	124	MAPK	CMGC	G_helix#H_and_I_helix	no	weka.classifiers.bayes.BayesNet	84.93723849372385	no	0.0013996932280844728	0.9986003067719156	weka.classifiers.lazy.LWL	85.14644351464435	no	0.06562809708573294	0.9343719029142669	weka.classifiers.rules.DecisionTable	86.19246861924687	no	0.09090909090909091	0.9090909090909091	weka.classifiers.functions.SMO	87.13389121338912	no	0.0	1.0	weka.classifiers.trees.RandomForest	84.6234309623431	no	0.0017857142857142857	0.9982142857142857	weka.classifiers.rules.DTNB	87.55230125523012	no
COSMIC	1	SGK269	1145	P	L	?	0.001388	?	?	-3	NA	0	NA	0	131.17464	0	90	NKF3	OTHER	C_helix#Linker	yes	weka.classifiers.bayes.BayesNet	84.93723849372385	no	0.08169045530815437	0.9183095446918456	weka.classifiers.lazy.LWL	85.14644351464435	no	0.1952969460593143	0.8047030539406856	weka.classifiers.rules.DecisionTable	86.19246861924687	yes	0.8	0.2	weka.classifiers.functions.SMO	87.13389121338912	yes	1.0	0.0	weka.classifiers.trees.RandomForest	84.6234309623431	yes	0.8	0.2	weka.classifiers.rules.DTNB	87.55230125523012	yes
COSMIC	1	BRAF	471	V	F	0.860353	0.667515	0.888889	0.82716	-1	NA	0	NA	0	165.19184	0	105	RAF	TKL	G_loop	yes	weka.classifiers.bayes.BayesNet	84.93723849372385	yes	0.9996531374118611	3.46862588138938E-4	weka.classifiers.lazy.LWL	85.14644351464435	yes	1.0	0.0	weka.classifiers.rules.DecisionTable	86.19246861924687	yes	0.9722222222222222	0.027777777777777776	weka.classifiers.functions.SMO	87.13389121338912	yes	1.0	0.0	weka.classifiers.trees.RandomForest	84.6234309623431	yes	0.875	0.125	weka.classifiers.rules.DTNB	87.55230125523012	yes
COSMIC	1	PDGFRA	870	N	S	0.084053	0.024236	0.333333	0.329412	1	NA	0	NA	1	105.09344	1	96	PDGFR	TK	Activation_segment_Ct#F_helix	yes	weka.classifiers.bayes.BayesNet	84.93723849372385	yes	0.9987087681552445	0.001291231844755424	weka.classifiers.lazy.LWL	85.14644351464435	yes	1.0	0.0	weka.classifiers.rules.DecisionTable	86.19246861924687	yes	0.9655172413793104	0.034482758620689655	weka.classifiers.functions.SMO	87.13389121338912	yes	1.0	0.0	weka.classifiers.trees.RandomForest	84.6234309623431	yes	0.9	0.1	weka.classifiers.rules.DTNB	87.55230125523012	yes
COSMIC	1	BRAF	463	I	S	0.374831	0.292488	0.888889	0.481481	-2	NA	0	NA	1	105.09344	0	124	RAF	TKL	G_loop	yes	weka.classifiers.bayes.BayesNet	84.93723849372385	yes	0.9999262445663369	7.375543366298535E-5	weka.classifiers.lazy.LWL	85.14644351464435	yes	1.0	0.0	weka.classifiers.rules.DecisionTable	86.19246861924687	yes	0.9722222222222222	0.027777777777777776	weka.classifiers.functions.SMO	87.13389121338912	yes	1.0	0.0	weka.classifiers.trees.RandomForest	84.6234309623431	yes	0.9071428571428571	0.09285714285714286	weka.classifiers.rules.DTNB	87.55230125523012	yes
SNP@Domain	1	MOS	86	V	A	0.372153	0.247029	0.6	0.297521	0	NA	0	NA	0	89.09404	0	105	MOS	OTHER	B3_strand	no	weka.classifiers.bayes.BayesNet	84.93723849372385	no	7.410787504277696E-4	0.9992589212495723	weka.classifiers.lazy.LWL	85.14644351464435	no	0.13915361551027214	0.8608463844897282	weka.classifiers.rules.DecisionTable	86.19246861924687	no	0.030303030303030304	0.9696969696969697	weka.classifiers.functions.SMO	87.13389121338912	no	0.0	1.0	weka.classifiers.trees.RandomForest	84.6234309623431	no	0.0	1.0	weka.classifiers.rules.DTNB	87.55230125523012	no
COSMIC	1	ITK	451	R	Q	0.097248	0.112829	0.363636	0.141176	1	NA	0	NA	1	146.14594	1	148	TEC	TK	Linker#E_helix	yes	weka.classifiers.bayes.BayesNet	84.93723849372385	yes	0.5842331892777152	0.41576681072228494	weka.classifiers.lazy.LWL	85.14644351464435	yes	1.0	0.0	weka.classifiers.rules.DecisionTable	86.19246861924687	no	0.45454545454545453	0.5454545454545454	weka.classifiers.functions.SMO	87.13389121338912	no	0.0	1.0	weka.classifiers.trees.RandomForest	84.6234309623431	yes	0.8613636363636363	0.1386363636363636	weka.classifiers.rules.DTNB	87.55230125523012	yes
COSMIC	1	BRAF	467	S	L	0.313385	0.157703	0.5	0.216049	-2	NA	0	NA	0	131.17464	1	73	RAF	TKL	G_loop	yes	weka.classifiers.bayes.BayesNet	84.93723849372385	yes	0.9990174203499895	9.825796500103883E-4	weka.classifiers.lazy.LWL	85.14644351464435	yes	1.0	0.0	weka.classifiers.rules.DecisionTable	86.19246861924687	yes	0.9803921568627451	0.0196078431372549	weka.classifiers.functions.SMO	87.13389121338912	yes	1.0	0.0	weka.classifiers.trees.RandomForest	84.6234309623431	yes	1.0	0.0	weka.classifiers.rules.DTNB	87.55230125523012	yes
COSMIC	1	ALK	1171	I	N	0.175422	0.059428	0.428571	?	-3	NA	0	NA	1	132.11904	0	124	ALK	TK	C_helix	yes	weka.classifiers.bayes.BayesNet	84.93723849372385	yes	0.9560253697549481	0.043974630245051875	weka.classifiers.lazy.LWL	85.14644351464435	yes	0.8849448145775756	0.11505518542242488	weka.classifiers.rules.DecisionTable	86.19246861924687	yes	0.75	0.25	weka.classifiers.functions.SMO	87.13389121338912	yes	1.0	0.0	weka.classifiers.trees.RandomForest	84.6234309623431	yes	0.9612612612612613	0.03873873873873874	weka.classifiers.rules.DTNB	87.55230125523012	yes
COSMIC	1	FGFR2	530	D	N	0.159715	0.066807	0.833333	0.321569	1	NA	0	NA	1	132.11904	1	91	FGFR	TK	C_helix	yes	weka.classifiers.bayes.BayesNet	84.93723849372385	yes	0.9995547649484091	4.4523505159088986E-4	weka.classifiers.lazy.LWL	85.14644351464435	yes	0.8870413023202792	0.1129586976797204	weka.classifiers.rules.DecisionTable	86.19246861924687	yes	0.9666666666666667	0.03333333333333333	weka.classifiers.functions.SMO	87.13389121338912	yes	1.0	0.0	weka.classifiers.trees.RandomForest	84.6234309623431	yes	0.9	0.1	weka.classifiers.rules.DTNB	87.55230125523012	yes
COSMIC	1	FLT3	835	D	F	0.070003	0.024888	1	0.215686	-3	NA	0	NA	0	165.19184	1	91	PDGFR	TK	Activation_segment_Nt	yes	weka.classifiers.bayes.BayesNet	84.93723849372385	yes	0.9999539745028125	4.602549718741507E-5	weka.classifiers.lazy.LWL	85.14644351464435	yes	0.901944253868548	0.09805574613145257	weka.classifiers.rules.DecisionTable	86.19246861924687	yes	0.9883720930232558	0.011627906976744186	weka.classifiers.functions.SMO	87.13389121338912	yes	1.0	0.0	weka.classifiers.trees.RandomForest	84.6234309623431	yes	1.0	0.0	weka.classifiers.rules.DTNB	87.55230125523012	yes
COSMIC	1	BRAF	598	A	T	0.532724	0.404311	0.5	0.549383	0	NA	0	NA	1	119.12034	0	67	RAF	TKL	Activation_segment_Nt	yes	weka.classifiers.bayes.BayesNet	84.93723849372385	yes	0.9994361026866836	5.63897313316439E-4	weka.classifiers.lazy.LWL	85.14644351464435	yes	1.0	0.0	weka.classifiers.rules.DecisionTable	86.19246861924687	yes	0.9803921568627451	0.0196078431372549	weka.classifiers.functions.SMO	87.13389121338912	yes	1.0	0.0	weka.classifiers.trees.RandomForest	84.6234309623431	yes	1.0	0.0	weka.classifiers.rules.DTNB	87.55230125523012	yes
COSMIC	1	ERBB2	776	G	V	0.171281	0.023989	0.727273	0.231373	-3	NA	0	NA	0	117.14784	0	48	EGFR	TK	C_helix	yes	weka.classifiers.bayes.BayesNet	84.93723849372385	yes	0.9743014432086812	0.02569855679131898	weka.classifiers.lazy.LWL	85.14644351464435	yes	0.8917497370531718	0.10825026294682906	weka.classifiers.rules.DecisionTable	86.19246861924687	yes	0.8387096774193549	0.16129032258064516	weka.classifiers.functions.SMO	87.13389121338912	yes	1.0	0.0	weka.classifiers.trees.RandomForest	84.6234309623431	yes	0.9864406779661017	0.013559322033898305	weka.classifiers.rules.DTNB	87.55230125523012	yes
COSMIC	1	BRAF	468	F	C	0.519198	0.425078	0.777778	0.611111	-2	NA	0	NA	0	121.15404	0	135	RAF	TKL	G_loop	yes	weka.classifiers.bayes.BayesNet	84.93723849372385	yes	0.9993297459617978	6.702540382021347E-4	weka.classifiers.lazy.LWL	85.14644351464435	yes	1.0	0.0	weka.classifiers.rules.DecisionTable	86.19246861924687	yes	0.9803921568627451	0.0196078431372549	weka.classifiers.functions.SMO	87.13389121338912	yes	1.0	0.0	weka.classifiers.trees.RandomForest	84.6234309623431	yes	0.9628571428571429	0.037142857142857144	weka.classifiers.rules.DTNB	87.55230125523012	yes
SNP@Domain	1	MOS	62	Y	F	0.159522	0.140811	0.6	0.170799	3	NA	0	NA	0	165.19184	0	141	MOS	OTHER	G_loop	no	weka.classifiers.bayes.BayesNet	84.93723849372385	no	0.0013290536111264747	0.9986709463888735	weka.classifiers.lazy.LWL	85.14644351464435	no	0.1494953342096784	0.8505046657903216	weka.classifiers.rules.DecisionTable	86.19246861924687	no	0.030303030303030304	0.9696969696969697	weka.classifiers.functions.SMO	87.13389121338912	no	0.0	1.0	weka.classifiers.trees.RandomForest	84.6234309623431	no	0.1	0.9	weka.classifiers.rules.DTNB	87.55230125523012	no
COSMIC	1	MAP2K5	246	G	V	0.438402	0.30108	0.333333	0.586022	-3	NA	0	NA	0	117.14784	0	48	STE7	STE	Linker	yes	weka.classifiers.bayes.BayesNet	84.93723849372385	yes	0.5748659132857578	0.4251340867142423	weka.classifiers.lazy.LWL	85.14644351464435	yes	0.8583560192079527	0.14164398079204735	weka.classifiers.rules.DecisionTable	86.19246861924687	yes	0.8	0.2	weka.classifiers.functions.SMO	87.13389121338912	yes	1.0	0.0	weka.classifiers.trees.RandomForest	84.6234309623431	yes	0.9938775510204081	0.006122448979591836	weka.classifiers.rules.DTNB	87.55230125523012	yes
COSMIC	1	LRRK2	2014	P	H	?	0.019932	?	?	-2	NA	0	NA	1	155.15634	0	90	LRRK	TKL	Catalytic_loop#Activation_segment_Nt	yes	weka.classifiers.bayes.BayesNet	84.93723849372385	yes	0.9612311411633997	0.03876885883660021	weka.classifiers.lazy.LWL	85.14644351464435	yes	1.0	0.0	weka.classifiers.rules.DecisionTable	86.19246861924687	yes	0.5	0.5	weka.classifiers.functions.SMO	87.13389121338912	yes	1.0	0.0	weka.classifiers.trees.RandomForest	84.6234309623431	yes	0.9529411764705882	0.047058823529411764	weka.classifiers.rules.DTNB	87.55230125523012	yes
COSMIC	1	TGFBR2	490	N	S	0.435614	0.065602	0.548387	0.407407	1	NA	0	NA	1	105.09344	1	96	STKR	TKL	G_helix	yes	weka.classifiers.bayes.BayesNet	84.93723849372385	yes	0.9658151218032404	0.03418487819675953	weka.classifiers.lazy.LWL	85.14644351464435	yes	0.9259571730880796	0.07404282691192025	weka.classifiers.rules.DecisionTable	86.19246861924687	yes	0.75	0.25	weka.classifiers.functions.SMO	87.13389121338912	yes	1.0	0.0	weka.classifiers.trees.RandomForest	84.6234309623431	yes	0.9	0.1	weka.classifiers.rules.DTNB	87.55230125523012	yes
COSMIC	1	BRAF	600	V	G	0.070003	0.061992	0.5	0.092593	-3	NA	0	NA	0	75.06714	0	105	RAF	TKL	Activation_segment_Nt	yes	weka.classifiers.bayes.BayesNet	84.93723849372385	yes	0.9986718046820607	0.0013281953179392954	weka.classifiers.lazy.LWL	85.14644351464435	yes	1.0	0.0	weka.classifiers.rules.DecisionTable	86.19246861924687	yes	0.9803921568627451	0.0196078431372549	weka.classifiers.functions.SMO	87.13389121338912	yes	1.0	0.0	weka.classifiers.trees.RandomForest	84.6234309623431	yes	1.0	0.0	weka.classifiers.rules.DTNB	87.55230125523012	yes
COSMIC	1	ABL1	418	I	V	0.12441	0.023488	0.571429	0.290196	3	NA	0	NA	0	117.14784	0	124	ABL	TK	Activation_segment_Nt#Activation_segment_Ct	yes	weka.classifiers.bayes.BayesNet	84.93723849372385	yes	0.9978640934618148	0.002135906538185205	weka.classifiers.lazy.LWL	85.14644351464435	yes	0.8919788425676962	0.10802115743230523	weka.classifiers.rules.DecisionTable	86.19246861924687	yes	0.9230769230769231	0.07692307692307693	weka.classifiers.functions.SMO	87.13389121338912	yes	1.0	0.0	weka.classifiers.trees.RandomForest	84.6234309623431	yes	0.9473118279569892	0.05268817204301075	weka.classifiers.rules.DTNB	87.55230125523012	yes
COSMIC	1	KIT	761	E	K	?	0.022708	?	?	1	NA	0	NA	1	146.18934	1	109	PDGFR	TK	Linker#E_helix	yes	weka.classifiers.bayes.BayesNet	84.93723849372385	yes	0.9990480122844854	9.5198771551474E-4	weka.classifiers.lazy.LWL	85.14644351464435	yes	1.0	0.0	weka.classifiers.rules.DecisionTable	86.19246861924687	yes	0.9375	0.0625	weka.classifiers.functions.SMO	87.13389121338912	yes	1.0	0.0	weka.classifiers.trees.RandomForest	84.6234309623431	yes	1.0	0.0	weka.classifiers.rules.DTNB	87.55230125523012	yes
COSMIC	1	PIM1	53	Y	H	0.482182	0.365566	0.75	0.466135	2	NA	0	NA	1	155.15634	0	141	PIM	CAMK	G_loop	yes	weka.classifiers.bayes.BayesNet	84.93723849372385	no	0.40658567819837826	0.5934143218016218	weka.classifiers.lazy.LWL	85.14644351464435	yes	1.0	0.0	weka.classifiers.rules.DecisionTable	86.19246861924687	yes	0.6666666666666666	0.3333333333333333	weka.classifiers.functions.SMO	87.13389121338912	yes	1.0	0.0	weka.classifiers.trees.RandomForest	84.6234309623431	yes	0.8629901960784313	0.13700980392156864	weka.classifiers.rules.DTNB	87.55230125523012	yes
COSMIC	1	RET	876	A	V	0.855633	0.053738	1	0.894118	0	NA	0	NA	0	117.14784	0	67	RET	TK	Catalytic_loop	yes	weka.classifiers.bayes.BayesNet	84.93723849372385	yes	0.9840203085083795	0.015979691491620568	weka.classifiers.lazy.LWL	85.14644351464435	yes	0.8944161263490406	0.10558387365095982	weka.classifiers.rules.DecisionTable	86.19246861924687	yes	0.8571428571428571	0.14285714285714285	weka.classifiers.functions.SMO	87.13389121338912	yes	1.0	0.0	weka.classifiers.trees.RandomForest	84.6234309623431	yes	0.9166666666666666	0.08333333333333331	weka.classifiers.rules.DTNB	87.55230125523012	yes
SNP@Domain	1	TAK1	122	E	K	?	?	?	?	1	NA	0	NA	1	146.18934	1	109	MLK	TKL	Linker#E_helix	no	weka.classifiers.bayes.BayesNet	84.93723849372385	yes	0.7242947878524847	0.27570521214751537	weka.classifiers.lazy.LWL	85.14644351464435	no	0.0	1.0	weka.classifiers.rules.DecisionTable	86.19246861924687	no	0.3333333333333333	0.6666666666666666	weka.classifiers.functions.SMO	87.13389121338912	no	0.0	1.0	weka.classifiers.trees.RandomForest	84.6234309623431	no	0.06122448979591836	0.9387755102040817	weka.classifiers.rules.DTNB	87.55230125523012	no
COSMIC	1	BRAF	616	S	P	0.675463	0.148966	0.444444	0.580247	-1	NA	0	NA	0	115.13194	1	73	RAF	TKL	Activation_segment_Ct	yes	weka.classifiers.bayes.BayesNet	84.93723849372385	yes	0.9991029648768304	8.970351231697315E-4	weka.classifiers.lazy.LWL	85.14644351464435	yes	1.0	0.0	weka.classifiers.rules.DecisionTable	86.19246861924687	yes	0.9803921568627451	0.0196078431372549	weka.classifiers.functions.SMO	87.13389121338912	yes	1.0	0.0	weka.classifiers.trees.RandomForest	84.6234309623431	yes	1.0	0.0	weka.classifiers.rules.DTNB	87.55230125523012	yes
COSMIC	1	BRAF	593	G	D	0.09791	0.128419	0.5	0.160494	-1	NA	0	NA	1	133.10384	0	48	RAF	TKL	Activation_segment_Nt	yes	weka.classifiers.bayes.BayesNet	84.93723849372385	yes	0.9998092037353039	1.9079626469602006E-4	weka.classifiers.lazy.LWL	85.14644351464435	yes	1.0	0.0	weka.classifiers.rules.DecisionTable	86.19246861924687	yes	0.9803921568627451	0.0196078431372549	weka.classifiers.functions.SMO	87.13389121338912	yes	1.0	0.0	weka.classifiers.trees.RandomForest	84.6234309623431	yes	1.0	0.0	weka.classifiers.rules.DTNB	87.55230125523012	yes
COSMIC	1	KIT	655	N	K	0.206641	0.026744	0.888889	0.345098	0	NA	0	NA	1	146.18934	1	96	PDGFR	TK	C_helix	yes	weka.classifiers.bayes.BayesNet	84.93723849372385	yes	0.9999050096874038	9.499031259623257E-5	weka.classifiers.lazy.LWL	85.14644351464435	yes	0.8921137587683886	0.10788624123161158	weka.classifiers.rules.DecisionTable	86.19246861924687	yes	0.9883720930232558	0.011627906976744186	weka.classifiers.functions.SMO	87.13389121338912	yes	1.0	0.0	weka.classifiers.trees.RandomForest	84.6234309623431	yes	1.0	0.0	weka.classifiers.rules.DTNB	87.55230125523012	yes
SNP@Domain	1	FGR	308	V	A	0.095978	0.070072	0.451613	0.180392	0	NA	0	NA	0	89.09404	0	105	SRC	TK	C_helix	no	weka.classifiers.bayes.BayesNet	84.93723849372385	no	0.3593290332450316	0.6406709667549684	weka.classifiers.lazy.LWL	85.14644351464435	no	0.0	1.0	weka.classifiers.rules.DecisionTable	86.19246861924687	no	0.3333333333333333	0.6666666666666666	weka.classifiers.functions.SMO	87.13389121338912	no	0.0	1.0	weka.classifiers.trees.RandomForest	84.6234309623431	no	0.1	0.9	weka.classifiers.rules.DTNB	87.55230125523012	no
COSMIC	1	MET	1253	Y	D	0.269523	0.073885	1	0.172549	-3	NA	0	NA	1	133.10384	0	141	MET	TK	Activation_segment_Ct	yes	weka.classifiers.bayes.BayesNet	84.93723849372385	yes	0.9987696087901383	0.0012303912098617395	weka.classifiers.lazy.LWL	85.14644351464435	yes	0.8903888842503302	0.10961111574966985	weka.classifiers.rules.DecisionTable	86.19246861924687	yes	0.875	0.125	weka.classifiers.functions.SMO	87.13389121338912	yes	1.0	0.0	weka.classifiers.trees.RandomForest	84.6234309623431	yes	0.9136906683887632	0.08630933161123666	weka.classifiers.rules.DTNB	87.55230125523012	yes
COSMIC	1	KIT	822	N	T	0.146907	0.024164	0.888889	0.403922	0	NA	0	NA	1	119.12034	1	96	PDGFR	TK	Activation_segment_Nt#Activation_segment_Ct	yes	weka.classifiers.bayes.BayesNet	84.93723849372385	yes	0.9999626202502315	3.737974976845842E-5	weka.classifiers.lazy.LWL	85.14644351464435	yes	0.8961032149085678	0.10389678509143174	weka.classifiers.rules.DecisionTable	86.19246861924687	yes	0.9883720930232558	0.011627906976744186	weka.classifiers.functions.SMO	87.13389121338912	yes	1.0	0.0	weka.classifiers.trees.RandomForest	84.6234309623431	yes	1.0	0.0	weka.classifiers.rules.DTNB	87.55230125523012	yes
SNP@Domain	1	MOS	226	H	D	0.084357	0.192434	0.2	0.107438	-1	NA	0	NA	1	133.10384	1	118	MOS	OTHER	Activation_segment_Nt	no	weka.classifiers.bayes.BayesNet	84.93723849372385	no	0.0043694623328081545	0.9956305376671919	weka.classifiers.lazy.LWL	85.14644351464435	no	0.15571193890743432	0.8442880610925657	weka.classifiers.rules.DecisionTable	86.19246861924687	no	0.030303030303030304	0.9696969696969697	weka.classifiers.functions.SMO	87.13389121338912	no	0.0	1.0	weka.classifiers.trees.RandomForest	84.6234309623431	no	0.10555555555555556	0.8944444444444445	weka.classifiers.rules.DTNB	87.55230125523012	no
SNP@Domain	1	TGFBR2	316	E	V	?	0.012706	?	?	-2	NA	0	NA	0	117.14784	1	109	STKR	TKL	C_helix	no	weka.classifiers.bayes.BayesNet	84.93723849372385	yes	0.8599593198137813	0.1400406801862187	weka.classifiers.lazy.LWL	85.14644351464435	no	0.0	1.0	weka.classifiers.rules.DecisionTable	86.19246861924687	no	0.3333333333333333	0.6666666666666666	weka.classifiers.functions.SMO	87.13389121338912	yes	1.0	0.0	weka.classifiers.trees.RandomForest	84.6234309623431	no	0.004868913857677901	0.995131086142322	weka.classifiers.rules.DTNB	87.55230125523012	yes
COSMIC	1	ZAP70	495	A	V	0.11254	?	0.714286	0.235294	0	NA	0	NA	0	117.14784	0	67	SYK	TK	Activation_segment_Nt#Activation_segment_Ct	yes	weka.classifiers.bayes.BayesNet	84.93723849372385	yes	0.956203661866887	0.043796338133112955	weka.classifiers.lazy.LWL	85.14644351464435	yes	0.893657935635346	0.10634206436465474	weka.classifiers.rules.DecisionTable	86.19246861924687	yes	0.6666666666666666	0.3333333333333333	weka.classifiers.functions.SMO	87.13389121338912	yes	1.0	0.0	weka.classifiers.trees.RandomForest	84.6234309623431	yes	0.8465460992907801	0.15345390070921988	weka.classifiers.rules.DTNB	87.55230125523012	yes
COSMIC	1	ZAK	170	F	L	0.335634	0.038024	0.21875	0.222222	0	NA	0	NA	0	131.17464	0	135	MLK	TKL	Activation_segment_Ct	yes	weka.classifiers.bayes.BayesNet	84.93723849372385	yes	0.7434208054488486	0.25657919455115136	weka.classifiers.lazy.LWL	85.14644351464435	yes	1.0	0.0	weka.classifiers.rules.DecisionTable	86.19246861924687	yes	0.6	0.4	weka.classifiers.functions.SMO	87.13389121338912	no	0.0	1.0	weka.classifiers.trees.RandomForest	84.6234309623431	yes	0.9395962316950435	0.06040376830495649	weka.classifiers.rules.DTNB	87.55230125523012	no
SNP@Domain	1	HRI	471	Y	D	?	?	?	?	-3	NA	0	NA	1	133.10384	0	141	PEK	OTHER	Activation_segment_Nt#Activation_segment_Ct	no	weka.classifiers.bayes.BayesNet	84.93723849372385	no	0.0013095148796290082	0.9986904851203711	weka.classifiers.lazy.LWL	85.14644351464435	no	0.152208812473946	0.8477911875260543	weka.classifiers.rules.DecisionTable	86.19246861924687	no	0.03333333333333333	0.9666666666666667	weka.classifiers.functions.SMO	87.13389121338912	no	0.0	1.0	weka.classifiers.trees.RandomForest	84.6234309623431	no	0.0	1.0	weka.classifiers.rules.DTNB	87.55230125523012	no
COSMIC	1	ABL1	389	T	A	?	0.061167	?	?	0	NA	0	NA	0	89.09404	1	93	ABL	TK	Catalytic_loop	yes	weka.classifiers.bayes.BayesNet	84.93723849372385	yes	0.9960101178554973	0.003989882144502777	weka.classifiers.lazy.LWL	85.14644351464435	yes	1.0	0.0	weka.classifiers.rules.DecisionTable	86.19246861924687	yes	0.5	0.5	weka.classifiers.functions.SMO	87.13389121338912	yes	1.0	0.0	weka.classifiers.trees.RandomForest	84.6234309623431	yes	0.993358395989975	0.006641604010025062	weka.classifiers.rules.DTNB	87.55230125523012	yes
COSMIC	1	ABL1	486	F	S	0.13846	0.107527	1	0.788235	-2	NA	0	NA	1	105.09344	0	135	ABL	TK	H_and_I_helix	yes	weka.classifiers.bayes.BayesNet	84.93723849372385	yes	0.9995899709840806	4.100290159194613E-4	weka.classifiers.lazy.LWL	85.14644351464435	yes	0.8929593831990603	0.10704061680093974	weka.classifiers.rules.DecisionTable	86.19246861924687	yes	0.9722222222222222	0.027777777777777776	weka.classifiers.functions.SMO	87.13389121338912	yes	1.0	0.0	weka.classifiers.trees.RandomForest	84.6234309623431	yes	0.9439479158640882	0.05605208413591185	weka.classifiers.rules.DTNB	87.55230125523012	yes
COSMIC	1	RIPK1	64	A	V	0.275485	0.107879	0.733333	0.308642	0	NA	0	NA	0	117.14784	0	67	RIPK	TKL	C_helix	yes	weka.classifiers.bayes.BayesNet	84.93723849372385	yes	0.8276958694807156	0.17230413051928437	weka.classifiers.lazy.LWL	85.14644351464435	yes	1.0	0.0	weka.classifiers.rules.DecisionTable	86.19246861924687	yes	0.6	0.4	weka.classifiers.functions.SMO	87.13389121338912	yes	1.0	0.0	weka.classifiers.trees.RandomForest	84.6234309623431	yes	0.9612612612612613	0.03873873873873874	weka.classifiers.rules.DTNB	87.55230125523012	yes
SNP@Domain	1	AXL	639	D	G	0.120518	0.022832	0.6	0.282353	-1	NA	0	NA	0	75.06714	1	91	AXL	TK	E_helix	no	weka.classifiers.bayes.BayesNet	84.93723849372385	no	0.22912295833753216	0.7708770416624678	weka.classifiers.lazy.LWL	85.14644351464435	no	0.119542959019344	0.8804570409806561	weka.classifiers.rules.DecisionTable	86.19246861924687	yes	0.6666666666666666	0.3333333333333333	weka.classifiers.functions.SMO	87.13389121338912	no	0.0	1.0	weka.classifiers.trees.RandomForest	84.6234309623431	no	0.0	1.0	weka.classifiers.rules.DTNB	87.55230125523012	no
COSMIC	1	FGFR2	688	S	F	0.685538	0.5754	1	0.729412	-2	NA	0	NA	0	165.19184	1	73	FGFR	TK	F_helix	yes	weka.classifiers.bayes.BayesNet	84.93723849372385	yes	0.9995492988628258	4.507011371740395E-4	weka.classifiers.lazy.LWL	85.14644351464435	yes	1.0	0.0	weka.classifiers.rules.DecisionTable	86.19246861924687	yes	0.9666666666666667	0.03333333333333333	weka.classifiers.functions.SMO	87.13389121338912	yes	1.0	0.0	weka.classifiers.trees.RandomForest	84.6234309623431	yes	0.9948328267477203	0.005167173252279635	weka.classifiers.rules.DTNB	87.55230125523012	yes
COSMIC	1	EPHA7	880	R	M	0.962928	0.770207	1	0.956863	-1	NA	0	NA	0	149.20784	1	148	EPH	TK	H_and_I_helix	yes	weka.classifiers.bayes.BayesNet	84.93723849372385	yes	0.9982396732622236	0.0017603267377763738	weka.classifiers.lazy.LWL	85.14644351464435	yes	1.0	0.0	weka.classifiers.rules.DecisionTable	86.19246861924687	yes	0.9583333333333334	0.041666666666666664	weka.classifiers.functions.SMO	87.13389121338912	yes	1.0	0.0	weka.classifiers.trees.RandomForest	84.6234309623431	yes	0.991904487364274	0.008095512635725954	weka.classifiers.rules.DTNB	87.55230125523012	yes
COSMIC	1	ALK	1166	M	R	0.325613	0.017315	0.714286	?	-1	NA	0	NA	1	174.20274	0	124	ALK	TK	C_helix	yes	weka.classifiers.bayes.BayesNet	84.93723849372385	yes	0.9645511355893779	0.03544886441062207	weka.classifiers.lazy.LWL	85.14644351464435	yes	0.8871087620547347	0.11289123794526491	weka.classifiers.rules.DecisionTable	86.19246861924687	yes	0.75	0.25	weka.classifiers.functions.SMO	87.13389121338912	yes	1.0	0.0	weka.classifiers.trees.RandomForest	84.6234309623431	yes	0.9666666666666666	0.033333333333333326	weka.classifiers.rules.DTNB	87.55230125523012	yes
COSMIC	2	BRAF	599	T	I	0.313468	0.069632	0.5	0.302469	-1	NA	0	NA	0	131.17464	1	93	RAF	TKL	Activation_segment_Nt	yes	weka.classifiers.bayes.BayesNet	84.93723849372385	yes	0.9996668046536095	3.331953463906078E-4	weka.classifiers.lazy.LWL	85.14644351464435	yes	1.0	0.0	weka.classifiers.rules.DecisionTable	86.19246861924687	yes	0.9803921568627451	0.0196078431372549	weka.classifiers.functions.SMO	87.13389121338912	yes	1.0	0.0	weka.classifiers.trees.RandomForest	84.6234309623431	yes	1.0	0.0	weka.classifiers.rules.DTNB	87.55230125523012	yes
SNP@Domain	1	COT	230	A	V	?	?	?	?	0	NA	0	NA	0	117.14784	0	67	STE-UNIQUE	STE	E_helix	no	weka.classifiers.bayes.BayesNet	84.93723849372385	no	0.0013080672511256947	0.9986919327488742	weka.classifiers.lazy.LWL	85.14644351464435	no	0.0	1.0	weka.classifiers.rules.DecisionTable	86.19246861924687	no	0.029411764705882353	0.9705882352941176	weka.classifiers.functions.SMO	87.13389121338912	no	0.0	1.0	weka.classifiers.trees.RandomForest	84.6234309623431	no	0.006898508410678796	0.9931014915893212	weka.classifiers.rules.DTNB	87.55230125523012	no
COSMIC	1	FLT3	835	D	A	0.070003	0.024888	1	0.215686	-2	NA	0	NA	0	89.09404	1	91	PDGFR	TK	Activation_segment_Nt	yes	weka.classifiers.bayes.BayesNet	84.93723849372385	yes	0.999953261966843	4.6738033157166315E-5	weka.classifiers.lazy.LWL	85.14644351464435	yes	0.9002089187616962	0.09979108123830384	weka.classifiers.rules.DecisionTable	86.19246861924687	yes	0.9883720930232558	0.011627906976744186	weka.classifiers.functions.SMO	87.13389121338912	yes	1.0	0.0	weka.classifiers.trees.RandomForest	84.6234309623431	yes	1.0	0.0	weka.classifiers.rules.DTNB	87.55230125523012	yes
COSMIC	1	BRAF	601	K	I	?	0.035167	?	?	-3	NA	0	NA	0	131.17464	1	135	RAF	TKL	Activation_segment_Nt#Activation_segment_Ct	yes	weka.classifiers.bayes.BayesNet	84.93723849372385	yes	0.9994559722108174	5.440277891824825E-4	weka.classifiers.lazy.LWL	85.14644351464435	yes	1.0	0.0	weka.classifiers.rules.DecisionTable	86.19246861924687	yes	0.9333333333333333	0.06666666666666667	weka.classifiers.functions.SMO	87.13389121338912	yes	1.0	0.0	weka.classifiers.trees.RandomForest	84.6234309623431	yes	0.9904751966919039	0.009524803308096099	weka.classifiers.rules.DTNB	87.55230125523012	yes
COSMIC	1	PDGFRA	841	R	S	0.313468	0.138587	1	0.756863	-1	NA	0	NA	1	105.09344	1	148	PDGFR	TK	Activation_segment_Nt	yes	weka.classifiers.bayes.BayesNet	84.93723849372385	yes	0.9999552238581819	4.477614181811317E-5	weka.classifiers.lazy.LWL	85.14644351464435	yes	1.0	0.0	weka.classifiers.rules.DecisionTable	86.19246861924687	yes	0.9883720930232558	0.011627906976744186	weka.classifiers.functions.SMO	87.13389121338912	yes	1.0	0.0	weka.classifiers.trees.RandomForest	84.6234309623431	yes	1.0	0.0	weka.classifiers.rules.DTNB	87.55230125523012	yes
COSMIC	1	ERBB2	791	T	I	0.187512	0.109653	0.363636	0.141176	-1	NA	0	NA	0	131.17464	1	93	EGFR	TK	C_helix	yes	weka.classifiers.bayes.BayesNet	84.93723849372385	yes	0.9531762289004376	0.04682377109956243	weka.classifiers.lazy.LWL	85.14644351464435	yes	0.8848925365301805	0.11510746346981934	weka.classifiers.rules.DecisionTable	86.19246861924687	yes	0.8387096774193549	0.16129032258064516	weka.classifiers.functions.SMO	87.13389121338912	yes	1.0	0.0	weka.classifiers.trees.RandomForest	84.6234309623431	yes	0.8871975825313566	0.11280241746864336	weka.classifiers.rules.DTNB	87.55230125523012	yes
SNP@Domain	1	COT	306	I	T	?	?	?	?	-1	NA	0	NA	1	119.12034	0	124	STE-UNIQUE	STE	F_helix	no	weka.classifiers.bayes.BayesNet	84.93723849372385	no	0.004149654976686392	0.9958503450233136	weka.classifiers.lazy.LWL	85.14644351464435	no	0.0	1.0	weka.classifiers.rules.DecisionTable	86.19246861924687	no	0.029411764705882353	0.9705882352941176	weka.classifiers.functions.SMO	87.13389121338912	no	0.0	1.0	weka.classifiers.trees.RandomForest	84.6234309623431	no	0.09700759985772182	0.9029924001422781	weka.classifiers.rules.DTNB	87.55230125523012	no
SNP@Domain	1	KDR	952	V	I	?	0.00074	?	?	3	NA	0	NA	0	131.17464	0	105	VEGFR	TK	Linker#E_helix	no	weka.classifiers.bayes.BayesNet	84.93723849372385	yes	0.834051414449948	0.16594858555005193	weka.classifiers.lazy.LWL	85.14644351464435	yes	0.6782257735207342	0.3217742264792657	weka.classifiers.rules.DecisionTable	86.19246861924687	yes	0.6666666666666666	0.3333333333333333	weka.classifiers.functions.SMO	87.13389121338912	yes	1.0	0.0	weka.classifiers.trees.RandomForest	84.6234309623431	no	0.1451223724847658	0.8548776275152342	weka.classifiers.rules.DTNB	87.55230125523012	yes
SNP@Domain	1	HRI	433	I	L	?	?	?	?	2	NA	0	NA	0	131.17464	0	124	PEK	OTHER	E_helix	no	weka.classifiers.bayes.BayesNet	84.93723849372385	no	9.877677046862602E-4	0.9990122322953137	weka.classifiers.lazy.LWL	85.14644351464435	no	0.14737165997124543	0.8526283400287546	weka.classifiers.rules.DecisionTable	86.19246861924687	no	0.03333333333333333	0.9666666666666667	weka.classifiers.functions.SMO	87.13389121338912	no	0.0	1.0	weka.classifiers.trees.RandomForest	84.6234309623431	no	0.12987466892390026	0.8701253310760997	weka.classifiers.rules.DTNB	87.55230125523012	no
COSMIC	1	PDGFRA	808	F	L	0.552157	0.071612	1	0.807843	0	NA	0	NA	0	131.17464	0	135	PDGFR	TK	E_helix	yes	weka.classifiers.bayes.BayesNet	84.93723849372385	yes	0.9998569848635702	1.4301513642987927E-4	weka.classifiers.lazy.LWL	85.14644351464435	yes	1.0	0.0	weka.classifiers.rules.DecisionTable	86.19246861924687	yes	0.9883720930232558	0.011627906976744186	weka.classifiers.functions.SMO	87.13389121338912	yes	1.0	0.0	weka.classifiers.trees.RandomForest	84.6234309623431	yes	0.9454545454545455	0.05454545454545454	weka.classifiers.rules.DTNB	87.55230125523012	yes
SNP@Domain	1	SRPK2	654	H	Q	0.093742	0.032929	0.5	0.114583	0	NA	0	NA	1	146.14594	1	118	SRPK	CMGC	H_and_I_helix	no	weka.classifiers.bayes.BayesNet	84.93723849372385	no	0.005808726658053145	0.9941912733419468	weka.classifiers.lazy.LWL	85.14644351464435	no	0.0	1.0	weka.classifiers.rules.DecisionTable	86.19246861924687	no	0.25	0.75	weka.classifiers.functions.SMO	87.13389121338912	no	0.0	1.0	weka.classifiers.trees.RandomForest	84.6234309623431	no	0.1	0.9	weka.classifiers.rules.DTNB	87.55230125523012	no
COSMIC	1	CDC7	119	G	E	0.206641	0.018186	0.555556	0.15427	-2	NA	0	NA	1	147.13074	0	48	CDC7	OTHER	C_helix	yes	weka.classifiers.bayes.BayesNet	84.93723849372385	no	0.48575031703334615	0.5142496829666539	weka.classifiers.lazy.LWL	85.14644351464435	yes	1.0	0.0	weka.classifiers.rules.DecisionTable	86.19246861924687	yes	0.5	0.5	weka.classifiers.functions.SMO	87.13389121338912	yes	1.0	0.0	weka.classifiers.trees.RandomForest	84.6234309623431	yes	0.8581034924430023	0.1418965075569977	weka.classifiers.rules.DTNB	87.55230125523012	yes
SNP@Domain	1	FUSED	17	A	D	?	?	?	?	-2	NA	0	NA	1	133.10384	0	67	ULK	OTHER	G_loop	no	weka.classifiers.bayes.BayesNet	84.93723849372385	no	0.02836750674473714	0.9716324932552629	weka.classifiers.lazy.LWL	85.14644351464435	no	0.18252839530501394	0.8174716046949854	weka.classifiers.rules.DecisionTable	86.19246861924687	no	0.3333333333333333	0.6666666666666666	weka.classifiers.functions.SMO	87.13389121338912	no	0.0	1.0	weka.classifiers.trees.RandomForest	84.6234309623431	no	0.0015163398692810456	0.998483660130719	weka.classifiers.rules.DTNB	87.55230125523012	no
COSMIC	1	PDGFRB	882	T	I	0.12441	0.050883	0.444444	0.290196	-1	NA	0	NA	0	131.17464	1	93	PDGFR	TK	F_helix	yes	weka.classifiers.bayes.BayesNet	84.93723849372385	yes	0.9990256940106185	9.743059893813847E-4	weka.classifiers.lazy.LWL	85.14644351464435	yes	1.0	0.0	weka.classifiers.rules.DecisionTable	86.19246861924687	yes	0.9655172413793104	0.034482758620689655	weka.classifiers.functions.SMO	87.13389121338912	yes	1.0	0.0	weka.classifiers.trees.RandomForest	84.6234309623431	yes	0.9833333333333334	0.016666666666666666	weka.classifiers.rules.DTNB	87.55230125523012	yes
COSMIC	1	KIT	910	D	Y	0.398598	0.185241	0.444444	0.32549	-3	NA	0	NA	0	181.19124	1	91	PDGFR	TK	H_and_I_helix	yes	weka.classifiers.bayes.BayesNet	84.93723849372385	yes	0.9984524871897195	0.001547512810280547	weka.classifiers.lazy.LWL	85.14644351464435	yes	1.0	0.0	weka.classifiers.rules.DecisionTable	86.19246861924687	yes	0.9655172413793104	0.034482758620689655	weka.classifiers.functions.SMO	87.13389121338912	yes	1.0	0.0	weka.classifiers.trees.RandomForest	84.6234309623431	yes	0.9	0.1	weka.classifiers.rules.DTNB	87.55230125523012	yes
SNP@Domain	1	HRI	549	I	T	?	?	?	?	-1	NA	0	NA	1	119.12034	0	124	PEK	OTHER	H_and_I_helix	no	weka.classifiers.bayes.BayesNet	84.93723849372385	no	6.653014493160296E-4	0.999334698550684	weka.classifiers.lazy.LWL	85.14644351464435	no	0.0	1.0	weka.classifiers.rules.DecisionTable	86.19246861924687	no	0.03333333333333333	0.9666666666666667	weka.classifiers.functions.SMO	87.13389121338912	no	0.0	1.0	weka.classifiers.trees.RandomForest	84.6234309623431	no	0.0	1.0	weka.classifiers.rules.DTNB	87.55230125523012	no
COSMIC	1	DYRK4	586	E	Q	0.74795	0.636089	0.956522	0.746528	2	NA	0	NA	1	146.14594	1	109	DYRK	CMGC	Linker	yes	weka.classifiers.bayes.BayesNet	84.93723849372385	no	0.16314585468897852	0.8368541453110215	weka.classifiers.lazy.LWL	85.14644351464435	yes	1.0	0.0	weka.classifiers.rules.DecisionTable	86.19246861924687	yes	0.6666666666666666	0.3333333333333333	weka.classifiers.functions.SMO	87.13389121338912	yes	1.0	0.0	weka.classifiers.trees.RandomForest	84.6234309623431	yes	0.6696969696969697	0.33030303030303027	weka.classifiers.rules.DTNB	87.55230125523012	no
COSMIC	1	FGFR3	650	K	M	0.269523	0.077561	1	0.172549	-1	NA	0	NA	0	149.20784	1	135	FGFR	TK	Activation_segment_Nt#Activation_segment_Ct	yes	weka.classifiers.bayes.BayesNet	84.93723849372385	yes	0.9997990052740565	2.009947259433624E-4	weka.classifiers.lazy.LWL	85.14644351464435	yes	0.8907792830171298	0.10922071698286935	weka.classifiers.rules.DecisionTable	86.19246861924687	yes	0.9666666666666667	0.03333333333333333	weka.classifiers.functions.SMO	87.13389121338912	yes	1.0	0.0	weka.classifiers.trees.RandomForest	84.6234309623431	yes	0.8675675675675676	0.13243243243243244	weka.classifiers.rules.DTNB	87.55230125523012	yes
COSMIC	1	MAP3K2	568	M	I	0.056036	0.041331	0.25	0.365591	1	NA	0	NA	0	131.17464	0	124	STE11	STE	G_helix#H_and_I_helix	yes	weka.classifiers.bayes.BayesNet	84.93723849372385	no	0.3366978810936596	0.6633021189063405	weka.classifiers.lazy.LWL	85.14644351464435	yes	1.0	0.0	weka.classifiers.rules.DecisionTable	86.19246861924687	yes	0.7142857142857143	0.2857142857142857	weka.classifiers.functions.SMO	87.13389121338912	yes	1.0	0.0	weka.classifiers.trees.RandomForest	84.6234309623431	yes	0.6895948572282853	0.31040514277171477	weka.classifiers.rules.DTNB	87.55230125523012	yes
COSMIC	1	KIT	589	L	P	0.381456	0.051904	0.888889	0.282353	-3	NA	0	NA	0	115.13194	0	124	PDGFR	TK	G_loop	yes	weka.classifiers.bayes.BayesNet	84.93723849372385	yes	0.9997641643370969	2.3583566290316996E-4	weka.classifiers.lazy.LWL	85.14644351464435	yes	1.0	0.0	weka.classifiers.rules.DecisionTable	86.19246861924687	yes	0.9883720930232558	0.011627906976744186	weka.classifiers.functions.SMO	87.13389121338912	yes	1.0	0.0	weka.classifiers.trees.RandomForest	84.6234309623431	yes	1.0	0.0	weka.classifiers.rules.DTNB	87.55230125523012	yes
SNP@Domain	1	LIMK1	580	F	Y	0.167113	0.020932	0.428571	0.166667	3	NA	0	NA	0	181.19124	0	135	LISK	TKL	H_and_I_helix	no	weka.classifiers.bayes.BayesNet	84.93723849372385	no	0.4088824015655839	0.591117598434416	weka.classifiers.lazy.LWL	85.14644351464435	no	0.0	1.0	weka.classifiers.rules.DecisionTable	86.19246861924687	yes	0.5	0.5	weka.classifiers.functions.SMO	87.13389121338912	no	0.0	1.0	weka.classifiers.trees.RandomForest	84.6234309623431	no	0.15374643505315014	0.8462535649468499	weka.classifiers.rules.DTNB	87.55230125523012	no
COSMIC	1	AKT3	171	G	R	0.45455	0.368331	0.448276	0.374269	-2	NA	0	NA	1	174.20274	0	48	AKT	AGC	B3_strand	yes	weka.classifiers.bayes.BayesNet	84.93723849372385	no	0.3531975485859329	0.6468024514140671	weka.classifiers.lazy.LWL	85.14644351464435	yes	0.7169556239791932	0.28304437602080645	weka.classifiers.rules.DecisionTable	86.19246861924687	yes	0.5	0.5	weka.classifiers.functions.SMO	87.13389121338912	yes	1.0	0.0	weka.classifiers.trees.RandomForest	84.6234309623431	yes	0.8938775510204081	0.10612244897959185	weka.classifiers.rules.DTNB	87.55230125523012	no
SNP@Domain	1	TRB1	241	T	S	?	?	?	?	1	NA	0	NA	1	105.09344	1	93	TRBL	CAMK	Activation_segment_Nt#Activation_segment_Ct	no	weka.classifiers.bayes.BayesNet	84.93723849372385	no	0.35301895028071156	0.6469810497192885	weka.classifiers.lazy.LWL	85.14644351464435	no	0.0	1.0	weka.classifiers.rules.DecisionTable	86.19246861924687	no	0.3333333333333333	0.6666666666666666	weka.classifiers.functions.SMO	87.13389121338912	no	0.0	1.0	weka.classifiers.trees.RandomForest	84.6234309623431	no	0.1625	0.8375	weka.classifiers.rules.DTNB	87.55230125523012	no
COSMIC	1	KIT	839	E	K	0.924918	0.46862	1	0.988235	1	NA	0	NA	1	146.18934	1	109	PDGFR	TK	Activation_segment_Ct	yes	weka.classifiers.bayes.BayesNet	84.93723849372385	yes	0.9998684429574426	1.3155704255732022E-4	weka.classifiers.lazy.LWL	85.14644351464435	yes	0.8915393456789023	0.1084606543210981	weka.classifiers.rules.DecisionTable	86.19246861924687	yes	0.9883720930232558	0.011627906976744186	weka.classifiers.functions.SMO	87.13389121338912	yes	1.0	0.0	weka.classifiers.trees.RandomForest	84.6234309623431	yes	0.940434854435275	0.05956514556472505	weka.classifiers.rules.DTNB	87.55230125523012	yes
COSMIC	1	BRAF	618	L	W	0.06981	0.051412	0.333333	0.246914	-2	NA	0	NA	0	204.22844	0	124	RAF	TKL	Activation_segment_Ct	yes	weka.classifiers.bayes.BayesNet	84.93723849372385	yes	0.9988018721663143	0.0011981278336857476	weka.classifiers.lazy.LWL	85.14644351464435	yes	1.0	0.0	weka.classifiers.rules.DecisionTable	86.19246861924687	yes	0.9803921568627451	0.0196078431372549	weka.classifiers.functions.SMO	87.13389121338912	yes	1.0	0.0	weka.classifiers.trees.RandomForest	84.6234309623431	yes	0.975609756097561	0.024390243902439025	weka.classifiers.rules.DTNB	87.55230125523012	yes
SNP@Domain	1	LCK	436	V	L	?	0.003091	?	?	1	NA	0	NA	0	131.17464	0	105	SRC	TK	G_helix	no	weka.classifiers.bayes.BayesNet	84.93723849372385	yes	0.5488043272382149	0.45119567276178507	weka.classifiers.lazy.LWL	85.14644351464435	no	0.0	1.0	weka.classifiers.rules.DecisionTable	86.19246861924687	no	0.2	0.8	weka.classifiers.functions.SMO	87.13389121338912	no	0.0	1.0	weka.classifiers.trees.RandomForest	84.6234309623431	no	0.06785714285714287	0.9321428571428572	weka.classifiers.rules.DTNB	87.55230125523012	no
COSMIC	1	DDR1	819	A	V	0.435614	0.044605	0.375	0.286275	0	NA	0	NA	0	117.14784	0	67	DDR	TK	G_helix#H_and_I_helix	yes	weka.classifiers.bayes.BayesNet	84.93723849372385	no	0.47299447536121747	0.5270055246387826	weka.classifiers.lazy.LWL	85.14644351464435	yes	0.8851602346289293	0.11483976537106966	weka.classifiers.rules.DecisionTable	86.19246861924687	yes	0.75	0.25	weka.classifiers.functions.SMO	87.13389121338912	yes	1.0	0.0	weka.classifiers.trees.RandomForest	84.6234309623431	yes	0.8788086452293093	0.12119135477069057	weka.classifiers.rules.DTNB	87.55230125523012	no
COSMIC	2	KIT	820	D	N	0.131973	0.063348	1	0.372549	1	NA	0	NA	1	132.11904	1	91	PDGFR	TK	Activation_segment_Nt#Activation_segment_Ct	yes	weka.classifiers.bayes.BayesNet	84.93723849372385	yes	0.9999345335492902	6.546645070986801E-5	weka.classifiers.lazy.LWL	85.14644351464435	yes	0.8968336666533769	0.10316633334662267	weka.classifiers.rules.DecisionTable	86.19246861924687	yes	0.9883720930232558	0.011627906976744186	weka.classifiers.functions.SMO	87.13389121338912	yes	1.0	0.0	weka.classifiers.trees.RandomForest	84.6234309623431	yes	1.0	0.0	weka.classifiers.rules.DTNB	87.55230125523012	yes
COSMIC	1	BRAF	592	I	M	0.360836	0.336216	0.833333	0.617284	1	NA	0	NA	0	149.20784	0	124	RAF	TKL	Activation_segment_Nt	yes	weka.classifiers.bayes.BayesNet	84.93723849372385	yes	0.9999625198058877	3.748019411225251E-5	weka.classifiers.lazy.LWL	85.14644351464435	yes	1.0	0.0	weka.classifiers.rules.DecisionTable	86.19246861924687	yes	0.9722222222222222	0.027777777777777776	weka.classifiers.functions.SMO	87.13389121338912	yes	1.0	0.0	weka.classifiers.trees.RandomForest	84.6234309623431	yes	1.0	0.0	weka.classifiers.rules.DTNB	87.55230125523012	yes
COSMIC	1	ERBB2	733	T	I	0.146852	0.122421	0.909091	0.380392	-1	NA	0	NA	0	131.17464	1	93	EGFR	TK	G_loop	yes	weka.classifiers.bayes.BayesNet	84.93723849372385	yes	0.9961293759592955	0.0038706240407044277	weka.classifiers.lazy.LWL	85.14644351464435	yes	0.8852343723668098	0.11476562763318959	weka.classifiers.rules.DecisionTable	86.19246861924687	yes	0.8421052631578947	0.15789473684210525	weka.classifiers.functions.SMO	87.13389121338912	yes	1.0	0.0	weka.classifiers.trees.RandomForest	84.6234309623431	yes	1.0	0.0	weka.classifiers.rules.DTNB	87.55230125523012	yes
SNP@Domain	1	MOS	225	E	Q	0.070003	0.065638	0.6	0.112948	2	NA	0	NA	1	146.14594	1	109	MOS	OTHER	Activation_segment_Nt	no	weka.classifiers.bayes.BayesNet	84.93723849372385	no	0.00394038700549066	0.9960596129945094	weka.classifiers.lazy.LWL	85.14644351464435	no	0.1679737562895569	0.8320262437104436	weka.classifiers.rules.DecisionTable	86.19246861924687	no	0.030303030303030304	0.9696969696969697	weka.classifiers.functions.SMO	87.13389121338912	no	0.0	1.0	weka.classifiers.trees.RandomForest	84.6234309623431	no	0.0	1.0	weka.classifiers.rules.DTNB	87.55230125523012	no
COSMIC	1	KIT	735	K	M	?	0.005901	?	?	-1	NA	0	NA	0	149.20784	1	135	PDGFR	TK	Linker#E_helix	yes	weka.classifiers.bayes.BayesNet	84.93723849372385	yes	0.9992720710915781	7.279289084219645E-4	weka.classifiers.lazy.LWL	85.14644351464435	yes	1.0	0.0	weka.classifiers.rules.DecisionTable	86.19246861924687	yes	0.9375	0.0625	weka.classifiers.functions.SMO	87.13389121338912	yes	1.0	0.0	weka.classifiers.trees.RandomForest	84.6234309623431	yes	0.9743589743589745	0.02564102564102564	weka.classifiers.rules.DTNB	87.55230125523012	yes
COSMIC	1	ABL1	374	N	Y	0.17821	0.161378	0.714286	0.243137	-2	NA	0	NA	0	181.19124	1	96	ABL	TK	E_helix	yes	weka.classifiers.bayes.BayesNet	84.93723849372385	yes	0.9979800388820014	0.002019961117998594	weka.classifiers.lazy.LWL	85.14644351464435	yes	1.0	0.0	weka.classifiers.rules.DecisionTable	86.19246861924687	yes	0.9230769230769231	0.07692307692307693	weka.classifiers.functions.SMO	87.13389121338912	yes	1.0	0.0	weka.classifiers.trees.RandomForest	84.6234309623431	yes	0.7338900545511021	0.26610994544889793	weka.classifiers.rules.DTNB	87.55230125523012	yes
COSMIC	1	BRAF	459	V	L	0.159522	0.091188	0.444444	0.12963	1	NA	0	NA	0	131.17464	0	105	RAF	TKL	G_loop	yes	weka.classifiers.bayes.BayesNet	84.93723849372385	yes	0.997560656202422	0.00243934379757808	weka.classifiers.lazy.LWL	85.14644351464435	yes	1.0	0.0	weka.classifiers.rules.DecisionTable	86.19246861924687	yes	0.9803921568627451	0.0196078431372549	weka.classifiers.functions.SMO	87.13389121338912	yes	1.0	0.0	weka.classifiers.trees.RandomForest	84.6234309623431	yes	1.0	0.0	weka.classifiers.rules.DTNB	87.55230125523012	yes
COSMIC	1	KIT	697	H	Y	?	0.000511	?	?	2	NA	0	NA	0	181.19124	1	118	PDGFR	TK	Linker#E_helix	yes	weka.classifiers.bayes.BayesNet	84.93723849372385	yes	0.9990466489801593	9.533510198408719E-4	weka.classifiers.lazy.LWL	85.14644351464435	yes	1.0	0.0	weka.classifiers.rules.DecisionTable	86.19246861924687	yes	0.9375	0.0625	weka.classifiers.functions.SMO	87.13389121338912	yes	1.0	0.0	weka.classifiers.trees.RandomForest	84.6234309623431	yes	0.9895833333333334	0.010416666666666668	weka.classifiers.rules.DTNB	87.55230125523012	yes
COSMIC	1	BRAF	596	G	R	0.935269	0.777363	0.833333	0.895062	-2	NA	0	NA	1	174.20274	0	48	RAF	TKL	Activation_segment_Nt	yes	weka.classifiers.bayes.BayesNet	84.93723849372385	yes	0.9999855534043455	1.4446595654551694E-5	weka.classifiers.lazy.LWL	85.14644351464435	yes	0.9490652271302791	0.0509347728697209	weka.classifiers.rules.DecisionTable	86.19246861924687	yes	0.9722222222222222	0.027777777777777776	weka.classifiers.functions.SMO	87.13389121338912	yes	1.0	0.0	weka.classifiers.trees.RandomForest	84.6234309623431	yes	1.0	0.0	weka.classifiers.rules.DTNB	87.55230125523012	yes
COSMIC	1	ABL1	359	F	A	0.471306	0.059669	0.857143	0.188235	-2	NA	0	NA	0	89.09404	0	135	ABL	TK	E_helix	yes	weka.classifiers.bayes.BayesNet	84.93723849372385	yes	0.9994338378178904	5.661621821097263E-4	weka.classifiers.lazy.LWL	85.14644351464435	yes	0.8916637916173705	0.10833620838262985	weka.classifiers.rules.DecisionTable	86.19246861924687	yes	0.9722222222222222	0.027777777777777776	weka.classifiers.functions.SMO	87.13389121338912	yes	1.0	0.0	weka.classifiers.trees.RandomForest	84.6234309623431	yes	0.9	0.1	weka.classifiers.rules.DTNB	87.55230125523012	yes
SNP@Domain	1	NRK	64	N	D	?	0.000929	?	?	1	NA	0	NA	1	133.10384	1	96	STE20	STE	B3_strand#C_helix	no	weka.classifiers.bayes.BayesNet	84.93723849372385	no	0.10596496383448796	0.894035036165512	weka.classifiers.lazy.LWL	85.14644351464435	no	0.29649632696178496	0.7035036730382147	weka.classifiers.rules.DecisionTable	86.19246861924687	no	0.0625	0.9375	weka.classifiers.functions.SMO	87.13389121338912	no	0.0	1.0	weka.classifiers.trees.RandomForest	84.6234309623431	no	0.48312089708926587	0.5168791029107341	weka.classifiers.rules.DTNB	87.55230125523012	no
COSMIC	1	BMX	670	R	W	0.274629	0.02201	0.454545	0.156863	-3	NA	0	NA	0	204.22844	1	148	TEC	TK	H_and_I_helix	yes	weka.classifiers.bayes.BayesNet	84.93723849372385	yes	0.5609945333994649	0.439005466600535	weka.classifiers.lazy.LWL	85.14644351464435	yes	1.0	0.0	weka.classifiers.rules.DecisionTable	86.19246861924687	no	0.45454545454545453	0.5454545454545454	weka.classifiers.functions.SMO	87.13389121338912	no	0.0	1.0	weka.classifiers.trees.RandomForest	84.6234309623431	yes	1.0	0.0	weka.classifiers.rules.DTNB	87.55230125523012	no
COSMIC	1	BRAF	466	G	E	0.947746	0.7184	0.944444	0.901235	-2	NA	0	NA	1	147.13074	0	48	RAF	TKL	G_loop	yes	weka.classifiers.bayes.BayesNet	84.93723849372385	yes	0.9999738932407697	2.6106759230348672E-5	weka.classifiers.lazy.LWL	85.14644351464435	yes	0.9484240579687406	0.0515759420312596	weka.classifiers.rules.DecisionTable	86.19246861924687	yes	0.9722222222222222	0.027777777777777776	weka.classifiers.functions.SMO	87.13389121338912	yes	1.0	0.0	weka.classifiers.trees.RandomForest	84.6234309623431	yes	1.0	0.0	weka.classifiers.rules.DTNB	87.55230125523012	yes
SNP@Domain	1	FLT4	890	H	Q	0.07453	0.022281	0.3	0.172549	0	NA	0	NA	1	146.14594	1	118	VEGFR	TK	B3_strand#C_helix	no	weka.classifiers.bayes.BayesNet	84.93723849372385	yes	0.5428976593011573	0.4571023406988427	weka.classifiers.lazy.LWL	85.14644351464435	no	0.1382495447412081	0.8617504552587919	weka.classifiers.rules.DecisionTable	86.19246861924687	yes	0.5454545454545454	0.45454545454545453	weka.classifiers.functions.SMO	87.13389121338912	yes	1.0	0.0	weka.classifiers.trees.RandomForest	84.6234309623431	no	0.16666666666666669	0.8333333333333334	weka.classifiers.rules.DTNB	87.55230125523012	yes
SNP@Domain	1	EGFR	848	V	E	0.17821	0.032222	0.909091	0.243137	-2	NA	0	NA	1	147.13074	0	105	EGFR	TK	Activation_segment_Nt	no	weka.classifiers.bayes.BayesNet	84.93723849372385	yes	0.997952879591612	0.0020471204083879818	weka.classifiers.lazy.LWL	85.14644351464435	yes	0.8865785733585294	0.11342142664147044	weka.classifiers.rules.DecisionTable	86.19246861924687	yes	0.8421052631578947	0.15789473684210525	weka.classifiers.functions.SMO	87.13389121338912	yes	1.0	0.0	weka.classifiers.trees.RandomForest	84.6234309623431	no	0.3103448275862069	0.689655172413793	weka.classifiers.rules.DTNB	87.55230125523012	yes
COSMIC	1	KDR	1145	G	E	0.193557	0.00521	0.3	0.176471	-2	NA	0	NA	1	147.13074	0	48	VEGFR	TK	H_and_I_helix	yes	weka.classifiers.bayes.BayesNet	84.93723849372385	yes	0.9091238146744133	0.0908761853255867	weka.classifiers.lazy.LWL	85.14644351464435	yes	0.8810270788122243	0.11897292118777582	weka.classifiers.rules.DecisionTable	86.19246861924687	yes	0.5454545454545454	0.45454545454545453	weka.classifiers.functions.SMO	87.13389121338912	yes	1.0	0.0	weka.classifiers.trees.RandomForest	84.6234309623431	yes	0.8632204940530649	0.13677950594693505	weka.classifiers.rules.DTNB	87.55230125523012	yes
COSMIC	1	MYO3B	63	D	Y	0.07453	0.070456	0.279279	0.188172	-3	NA	0	NA	0	181.19124	1	91	STE20	STE	B3_strand#C_helix	yes	weka.classifiers.bayes.BayesNet	84.93723849372385	no	0.14763742858587775	0.8523625714141223	weka.classifiers.lazy.LWL	85.14644351464435	yes	1.0	0.0	weka.classifiers.rules.DecisionTable	86.19246861924687	no	0.2727272727272727	0.7272727272727273	weka.classifiers.functions.SMO	87.13389121338912	no	0.0	1.0	weka.classifiers.trees.RandomForest	84.6234309623431	yes	0.9	0.1	weka.classifiers.rules.DTNB	87.55230125523012	no
COSMIC	2	KIT	823	Y	D	0.234411	0.046412	1	0.286275	-3	Phosphorylation	0	NA	1	133.10384	0	141	PDGFR	TK	Activation_segment_Nt#Activation_segment_Ct	yes	weka.classifiers.bayes.BayesNet	84.93723849372385	yes	0.9998392152571123	1.60784742887707E-4	weka.classifiers.lazy.LWL	85.14644351464435	yes	0.8979287179838648	0.10207128201613565	weka.classifiers.rules.DecisionTable	86.19246861924687	yes	0.9883720930232558	0.011627906976744186	weka.classifiers.functions.SMO	87.13389121338912	yes	1.0	0.0	weka.classifiers.trees.RandomForest	84.6234309623431	yes	0.9	0.1	weka.classifiers.rules.DTNB	87.55230125523012	yes
COSMIC	1	BMPR1B	297	D	N	0.179976	0.128248	0.419355	0.216049	1	NA	0	NA	1	132.11904	1	91	STKR	TKL	E_helix	yes	weka.classifiers.bayes.BayesNet	84.93723849372385	yes	0.8643757319123645	0.13562426808763556	weka.classifiers.lazy.LWL	85.14644351464435	yes	0.9347867493890947	0.0652132506109052	weka.classifiers.rules.DecisionTable	86.19246861924687	yes	0.75	0.25	weka.classifiers.functions.SMO	87.13389121338912	yes	1.0	0.0	weka.classifiers.trees.RandomForest	84.6234309623431	yes	0.7068181818181818	0.29318181818181815	weka.classifiers.rules.DTNB	87.55230125523012	yes
SNP@Domain	1	COT	288	L	F	?	?	?	?	0	NA	0	NA	0	165.19184	0	124	STE-UNIQUE	STE	Activation_segment_Ct	no	weka.classifiers.bayes.BayesNet	84.93723849372385	no	0.00138501687034282	0.9986149831296572	weka.classifiers.lazy.LWL	85.14644351464435	no	0.0	1.0	weka.classifiers.rules.DecisionTable	86.19246861924687	no	0.029411764705882353	0.9705882352941176	weka.classifiers.functions.SMO	87.13389121338912	no	0.0	1.0	weka.classifiers.trees.RandomForest	84.6234309623431	no	0.10178571428571428	0.8982142857142857	weka.classifiers.rules.DTNB	87.55230125523012	no
SNP@Domain	1	HRI	225	G	R	?	?	?	?	-2	NA	0	NA	1	174.20274	0	48	PEK	OTHER	C_helix	no	weka.classifiers.bayes.BayesNet	84.93723849372385	no	0.0033449936642410113	0.996655006335759	weka.classifiers.lazy.LWL	85.14644351464435	no	0.17226650561434648	0.8277334943856528	weka.classifiers.rules.DecisionTable	86.19246861924687	no	0.03333333333333333	0.9666666666666667	weka.classifiers.functions.SMO	87.13389121338912	no	0.0	1.0	weka.classifiers.trees.RandomForest	84.6234309623431	no	0.058176555716353114	0.941823444283647	weka.classifiers.rules.DTNB	87.55230125523012	no
COSMIC	2	EGFR	861	L	Q	0.070003	0.12363	0.818182	0.215686	-2	NA	0	NA	1	146.14594	0	124	EGFR	TK	Activation_segment_Nt	yes	weka.classifiers.bayes.BayesNet	84.93723849372385	yes	0.9338360241244903	0.06616397587550964	weka.classifiers.lazy.LWL	85.14644351464435	yes	0.8880331411256036	0.1119668588743953	weka.classifiers.rules.DecisionTable	86.19246861924687	yes	0.8387096774193549	0.16129032258064516	weka.classifiers.functions.SMO	87.13389121338912	yes	1.0	0.0	weka.classifiers.trees.RandomForest	84.6234309623431	yes	1.0	0.0	weka.classifiers.rules.DTNB	87.55230125523012	yes
COSMIC	2	FLT3	835	D	H	0.070003	0.024888	1	0.215686	-1	NA	0	NA	1	155.15634	1	91	PDGFR	TK	Activation_segment_Nt	yes	weka.classifiers.bayes.BayesNet	84.93723849372385	yes	0.9999392715026728	6.0728497327045125E-5	weka.classifiers.lazy.LWL	85.14644351464435	yes	1.0	0.0	weka.classifiers.rules.DecisionTable	86.19246861924687	yes	0.9883720930232558	0.011627906976744186	weka.classifiers.functions.SMO	87.13389121338912	yes	1.0	0.0	weka.classifiers.trees.RandomForest	84.6234309623431	yes	1.0	0.0	weka.classifiers.rules.DTNB	87.55230125523012	yes
COSMIC	1	MET	1149	M	T	0.175422	0.158566	1	0.74902	-1	NA	0	NA	1	119.12034	0	124	MET	TK	C_helix	yes	weka.classifiers.bayes.BayesNet	84.93723849372385	yes	0.9991991589061207	8.008410938794123E-4	weka.classifiers.lazy.LWL	85.14644351464435	yes	0.8939197113273113	0.10608028867268952	weka.classifiers.rules.DecisionTable	86.19246861924687	yes	0.875	0.125	weka.classifiers.functions.SMO	87.13389121338912	yes	1.0	0.0	weka.classifiers.trees.RandomForest	84.6234309623431	yes	1.0	0.0	weka.classifiers.rules.DTNB	87.55230125523012	yes
SNP@Domain	1	COT	205	M	I	?	?	?	?	1	NA	0	NA	0	131.17464	0	124	STE-UNIQUE	STE	Linker	no	weka.classifiers.bayes.BayesNet	84.93723849372385	no	0.002047772061653925	0.997952227938346	weka.classifiers.lazy.LWL	85.14644351464435	no	0.0	1.0	weka.classifiers.rules.DecisionTable	86.19246861924687	no	0.029411764705882353	0.9705882352941176	weka.classifiers.functions.SMO	87.13389121338912	no	0.0	1.0	weka.classifiers.trees.RandomForest	84.6234309623431	no	0.175	0.825	weka.classifiers.rules.DTNB	87.55230125523012	no
COSMIC	1	IRAK3	367	V	A	0.253733	0.051063	0.454545	0.302469	0	NA	0	NA	0	89.09404	0	105	IRAK	TKL	G_helix	yes	weka.classifiers.bayes.BayesNet	84.93723849372385	yes	0.8307928024492784	0.16920719755072142	weka.classifiers.lazy.LWL	85.14644351464435	yes	0.8553412657496094	0.14465873425039064	weka.classifiers.rules.DecisionTable	86.19246861924687	yes	0.8571428571428571	0.14285714285714285	weka.classifiers.functions.SMO	87.13389121338912	yes	1.0	0.0	weka.classifiers.trees.RandomForest	84.6234309623431	yes	0.9571428571428571	0.04285714285714286	weka.classifiers.rules.DTNB	87.55230125523012	yes
COSMIC	1	MAST2	655	G	A	0.935269	0.786694	0.956522	0.964912	0	NA	0	NA	0	89.09404	0	48	MAST	AGC	Activation_segment_Nt	yes	weka.classifiers.bayes.BayesNet	84.93723849372385	yes	0.9776890427390005	0.022310957260999506	weka.classifiers.lazy.LWL	85.14644351464435	yes	1.0	0.0	weka.classifiers.rules.DecisionTable	86.19246861924687	yes	0.5	0.5	weka.classifiers.functions.SMO	87.13389121338912	yes	1.0	0.0	weka.classifiers.trees.RandomForest	84.6234309623431	yes	0.8938487934873873	0.10615120651261271	weka.classifiers.rules.DTNB	87.55230125523012	no
COSMIC	1	KIT	753	T	A	?	0.004266	?	?	0	NA	0	NA	0	89.09404	1	93	PDGFR	TK	Linker#E_helix	yes	weka.classifiers.bayes.BayesNet	84.93723849372385	yes	0.9988807594537992	0.0011192405462008858	weka.classifiers.lazy.LWL	85.14644351464435	yes	1.0	0.0	weka.classifiers.rules.DecisionTable	86.19246861924687	yes	0.9375	0.0625	weka.classifiers.functions.SMO	87.13389121338912	yes	1.0	0.0	weka.classifiers.trees.RandomForest	84.6234309623431	yes	0.9743589743589745	0.02564102564102564	weka.classifiers.rules.DTNB	87.55230125523012	yes
COSMIC	1	CDK6	199	P	L	0.334888	0.05412	0.29	0.295139	-3	NA	0	NA	0	131.17464	0	90	CDK	CMGC	F_helix	yes	weka.classifiers.bayes.BayesNet	84.93723849372385	no	0.015590147289500665	0.9844098527104992	weka.classifiers.lazy.LWL	85.14644351464435	no	0.21464812267225578	0.7853518773277441	weka.classifiers.rules.DecisionTable	86.19246861924687	no	0.375	0.625	weka.classifiers.functions.SMO	87.13389121338912	no	0.0	1.0	weka.classifiers.trees.RandomForest	84.6234309623431	yes	0.9231066345782452	0.07689336542175476	weka.classifiers.rules.DTNB	87.55230125523012	no
COSMIC	1	MUSK	819	N	S	0.129958	0.047695	0.75	0.72549	1	NA	0	NA	1	105.09344	1	96	MUSK	TK	G_helix#H_and_I_helix	yes	weka.classifiers.bayes.BayesNet	84.93723849372385	yes	0.8946217591671727	0.10537824083282742	weka.classifiers.lazy.LWL	85.14644351464435	yes	1.0	0.0	weka.classifiers.rules.DecisionTable	86.19246861924687	yes	0.5	0.5	weka.classifiers.functions.SMO	87.13389121338912	yes	1.0	0.0	weka.classifiers.trees.RandomForest	84.6234309623431	yes	1.0	0.0	weka.classifiers.rules.DTNB	87.55230125523012	yes
SNP@Domain	1	P38A	249	K	R	?	?	?	?	2	NA	0	NA	1	174.20274	1	135	MAPK	CMGC	G_helix#H_and_I_helix	no	weka.classifiers.bayes.BayesNet	84.93723849372385	no	0.004418730499153977	0.9955812695008459	weka.classifiers.lazy.LWL	85.14644351464435	no	0.06295852314900693	0.9370414768509931	weka.classifiers.rules.DecisionTable	86.19246861924687	no	0.09090909090909091	0.9090909090909091	weka.classifiers.functions.SMO	87.13389121338912	no	0.0	1.0	weka.classifiers.trees.RandomForest	84.6234309623431	no	0.04302950594693505	0.956970494053065	weka.classifiers.rules.DTNB	87.55230125523012	no
SNP@Domain	1	MER	740	L	V	?	?	?	?	1	NA	0	NA	0	117.14784	0	124	AXL	TK	Activation_segment_Nt	no	weka.classifiers.bayes.BayesNet	84.93723849372385	no	0.4140111072648847	0.5859888927351153	weka.classifiers.lazy.LWL	85.14644351464435	no	0.13587255524572647	0.8641274447542736	weka.classifiers.rules.DecisionTable	86.19246861924687	no	0.13333333333333333	0.8666666666666667	weka.classifiers.functions.SMO	87.13389121338912	no	0.0	1.0	weka.classifiers.trees.RandomForest	84.6234309623431	no	0.11497366688610929	0.8850263331138907	weka.classifiers.rules.DTNB	87.55230125523012	no
COSMIC	1	SGK223	1283	E	Q	?	0.076863	?	?	2	NA	0	NA	1	146.14594	1	109	NKF3	OTHER	G_helix#H_and_I_helix	yes	weka.classifiers.bayes.BayesNet	84.93723849372385	no	0.10793024817532998	0.89206975182467	weka.classifiers.lazy.LWL	85.14644351464435	yes	1.0	0.0	weka.classifiers.rules.DecisionTable	86.19246861924687	yes	0.8	0.2	weka.classifiers.functions.SMO	87.13389121338912	yes	1.0	0.0	weka.classifiers.trees.RandomForest	84.6234309623431	yes	0.7866158157475238	0.21338418425247613	weka.classifiers.rules.DTNB	87.55230125523012	yes
COSMIC	1	KIT	822	N	H	0.146907	0.024164	0.888889	0.403922	1	NA	0	NA	1	155.15634	1	96	PDGFR	TK	Activation_segment_Nt#Activation_segment_Ct	yes	weka.classifiers.bayes.BayesNet	84.93723849372385	yes	0.9999205010422025	7.949895779742609E-5	weka.classifiers.lazy.LWL	85.14644351464435	yes	0.8920183161126859	0.1079816838873142	weka.classifiers.rules.DecisionTable	86.19246861924687	yes	0.9883720930232558	0.011627906976744186	weka.classifiers.functions.SMO	87.13389121338912	yes	1.0	0.0	weka.classifiers.trees.RandomForest	84.6234309623431	yes	1.0	-5.551115123125782E-18	weka.classifiers.rules.DTNB	87.55230125523012	yes
SNP@Domain	1	NLK	165	V	A	0.07453	0.022569	0.307692	0.3125	0	NA	0	NA	0	89.09404	0	105	MAPK	CMGC	B3_strand#C_helix	no	weka.classifiers.bayes.BayesNet	84.93723849372385	no	0.0027438541965643694	0.9972561458034357	weka.classifiers.lazy.LWL	85.14644351464435	no	0.18617635776962238	0.8138236422303782	weka.classifiers.rules.DecisionTable	86.19246861924687	no	0.2	0.8	weka.classifiers.functions.SMO	87.13389121338912	no	0.0	1.0	weka.classifiers.trees.RandomForest	84.6234309623431	no	0.0	1.0	weka.classifiers.rules.DTNB	87.55230125523012	no
SNP@Domain	1	GAK	189	G	E	0.360836	0.402317	0.75	0.410468	-2	NA	0	NA	1	147.13074	0	48	NAK	OTHER	Activation_segment_Nt	no	weka.classifiers.bayes.BayesNet	84.93723849372385	no	0.09110458109596126	0.9088954189040387	weka.classifiers.lazy.LWL	85.14644351464435	no	0.18002472386897972	0.8199752761310205	weka.classifiers.rules.DecisionTable	86.19246861924687	no	0.2	0.8	weka.classifiers.functions.SMO	87.13389121338912	no	0.0	1.0	weka.classifiers.trees.RandomForest	84.6234309623431	no	0.09387755102040816	0.9061224489795918	weka.classifiers.rules.DTNB	87.55230125523012	no
COSMIC	1	KIT	859	L	P	0.527756	0.248691	1	0.25098	-3	NA	0	NA	0	115.13194	0	124	PDGFR	TK	G_helix	yes	weka.classifiers.bayes.BayesNet	84.93723849372385	yes	0.9998018905677583	1.9810943224174782E-4	weka.classifiers.lazy.LWL	85.14644351464435	yes	1.0	0.0	weka.classifiers.rules.DecisionTable	86.19246861924687	yes	0.9883720930232558	0.011627906976744186	weka.classifiers.functions.SMO	87.13389121338912	yes	1.0	0.0	weka.classifiers.trees.RandomForest	84.6234309623431	yes	0.8666666666666666	0.13333333333333333	weka.classifiers.rules.DTNB	87.55230125523012	yes
SNP@Domain	1	MOS	225	Q	E	0.070003	0.065638	0.6	0.112948	2	NA	0	NA	1	147.13074	1	114	MOS	OTHER	Activation_segment_Nt	no	weka.classifiers.bayes.BayesNet	84.93723849372385	no	0.005086686272450201	0.9949133137275498	weka.classifiers.lazy.LWL	85.14644351464435	no	0.15799543464412702	0.842004565355873	weka.classifiers.rules.DecisionTable	86.19246861924687	no	0.030303030303030304	0.9696969696969697	weka.classifiers.functions.SMO	87.13389121338912	no	0.0	1.0	weka.classifiers.trees.RandomForest	84.6234309623431	no	0.0	1.0	weka.classifiers.rules.DTNB	87.55230125523012	no
COSMIC	1	PIM2	296	Q	E	?	0.028293	?	?	2	NA	0	NA	1	147.13074	1	114	PIM	CAMK	Activation_segment_Nt#Activation_segment_Ct	yes	weka.classifiers.bayes.BayesNet	84.93723849372385	yes	0.6801760488102404	0.3198239511897596	weka.classifiers.lazy.LWL	85.14644351464435	yes	0.7142172480176113	0.2857827519823886	weka.classifiers.rules.DecisionTable	86.19246861924687	yes	0.5	0.5	weka.classifiers.functions.SMO	87.13389121338912	yes	1.0	0.0	weka.classifiers.trees.RandomForest	84.6234309623431	yes	0.8863636363636364	0.11363636363636362	weka.classifiers.rules.DTNB	87.55230125523012	yes
SNP@Domain	1	ERK5	261	Y	N	?	?	?	?	-2	NA	0	NA	1	132.11904	0	141	MAPK	CMGC	G_helix	no	weka.classifiers.bayes.BayesNet	84.93723849372385	no	0.005914601113931792	0.9940853988860682	weka.classifiers.lazy.LWL	85.14644351464435	no	0.0	1.0	weka.classifiers.rules.DecisionTable	86.19246861924687	no	0.09090909090909091	0.9090909090909091	weka.classifiers.functions.SMO	87.13389121338912	no	0.0	1.0	weka.classifiers.trees.RandomForest	84.6234309623431	no	0.1417758743955975	0.8582241256044025	weka.classifiers.rules.DTNB	87.55230125523012	no
SNP@Domain	1	MYO3B	275	I	V	0.159439	0.01966	0.18018	0.155914	3	NA	0	NA	0	117.14784	0	124	STE20	STE	H_and_I_helix	no	weka.classifiers.bayes.BayesNet	84.93723849372385	no	0.03589321717869807	0.9641067828213019	weka.classifiers.lazy.LWL	85.14644351464435	no	0.0	1.0	weka.classifiers.rules.DecisionTable	86.19246861924687	no	0.2727272727272727	0.7272727272727273	weka.classifiers.functions.SMO	87.13389121338912	no	0.0	1.0	weka.classifiers.trees.RandomForest	84.6234309623431	no	0.2595238095238095	0.7404761904761904	weka.classifiers.rules.DTNB	87.55230125523012	no
COSMIC	1	KIT	672	Y	S	0.460347	0.197604	0.888889	0.4	-2	NA	0	NA	1	105.09344	0	141	PDGFR	TK	Linker	yes	weka.classifiers.bayes.BayesNet	84.93723849372385	yes	0.9997511688950498	2.488311049503294E-4	weka.classifiers.lazy.LWL	85.14644351464435	yes	0.896242317346353	0.10375768265364728	weka.classifiers.rules.DecisionTable	86.19246861924687	yes	0.9883720930232558	0.011627906976744186	weka.classifiers.functions.SMO	87.13389121338912	yes	1.0	0.0	weka.classifiers.trees.RandomForest	84.6234309623431	yes	1.0	0.0	weka.classifiers.rules.DTNB	87.55230125523012	yes
COSMIC	1	KIT	918	K	E	0.024954	0.047204	0.222222	0.094118	1	NA	0	NA	1	147.13074	1	135	PDGFR	TK	H_and_I_helix	yes	weka.classifiers.bayes.BayesNet	84.93723849372385	yes	0.9982213233348644	0.0017786766651356881	weka.classifiers.lazy.LWL	85.14644351464435	yes	1.0	0.0	weka.classifiers.rules.DecisionTable	86.19246861924687	yes	0.9655172413793104	0.034482758620689655	weka.classifiers.functions.SMO	87.13389121338912	yes	1.0	0.0	weka.classifiers.trees.RandomForest	84.6234309623431	yes	0.9632204940530651	0.03677950594693504	weka.classifiers.rules.DTNB	87.55230125523012	yes
COSMIC	1	RET	908	R	K	0.753664	0.061453	0.25	0.423529	2	NA	0	NA	1	146.18934	1	148	RET	TK	Activation_segment_Nt#Activation_segment_Ct	yes	weka.classifiers.bayes.BayesNet	84.93723849372385	yes	0.8997714791291127	0.1002285208708873	weka.classifiers.lazy.LWL	85.14644351464435	yes	0.7654805723294112	0.2345194276705887	weka.classifiers.rules.DecisionTable	86.19246861924687	yes	0.75	0.25	weka.classifiers.functions.SMO	87.13389121338912	yes	1.0	0.0	weka.classifiers.trees.RandomForest	84.6234309623431	yes	0.9	0.1	weka.classifiers.rules.DTNB	87.55230125523012	yes
COSMIC	2	BRAF	601	K	E	?	0.035167	?	?	1	NA	0	NA	1	147.13074	1	135	RAF	TKL	Activation_segment_Nt#Activation_segment_Ct	yes	weka.classifiers.bayes.BayesNet	84.93723849372385	yes	0.9996334567844467	3.6654321555335955E-4	weka.classifiers.lazy.LWL	85.14644351464435	yes	1.0	0.0	weka.classifiers.rules.DecisionTable	86.19246861924687	yes	0.9333333333333333	0.06666666666666667	weka.classifiers.functions.SMO	87.13389121338912	yes	1.0	0.0	weka.classifiers.trees.RandomForest	84.6234309623431	yes	1.0	0.0	weka.classifiers.rules.DTNB	87.55230125523012	yes
COSMIC	1	KIT	647	L	P	0.506114	0.21528	0.888889	0.239216	-3	NA	0	NA	0	115.13194	0	124	PDGFR	TK	C_helix	yes	weka.classifiers.bayes.BayesNet	84.93723849372385	yes	0.9997126042080751	2.873957919249405E-4	weka.classifiers.lazy.LWL	85.14644351464435	yes	0.8968474589376022	0.10315254106239853	weka.classifiers.rules.DecisionTable	86.19246861924687	yes	0.9883720930232558	0.011627906976744186	weka.classifiers.functions.SMO	87.13389121338912	yes	1.0	0.0	weka.classifiers.trees.RandomForest	84.6234309623431	yes	0.95	0.05	weka.classifiers.rules.DTNB	87.55230125523012	yes
COSMIC	1	KIT	823	Y	C	0.234411	0.046412	1	0.286275	-2	Phosphorylation	0	NA	0	121.15404	0	141	PDGFR	TK	Activation_segment_Nt#Activation_segment_Ct	yes	weka.classifiers.bayes.BayesNet	84.93723849372385	yes	0.9998973998891677	1.0260011083229735E-4	weka.classifiers.lazy.LWL	85.14644351464435	yes	0.9024176006114424	0.0975823993885584	weka.classifiers.rules.DecisionTable	86.19246861924687	yes	0.9883720930232558	0.011627906976744186	weka.classifiers.functions.SMO	87.13389121338912	yes	1.0	0.0	weka.classifiers.trees.RandomForest	84.6234309623431	yes	1.0	0.0	weka.classifiers.rules.DTNB	87.55230125523012	yes
COSMIC	1	LATS1	806	R	P	0.169956	0.155759	0.555556	0.48538	-2	NA	0	NA	0	115.13194	1	148	NDR	AGC	E_helix	yes	weka.classifiers.bayes.BayesNet	84.93723849372385	yes	0.7096406900268846	0.29035930997311543	weka.classifiers.lazy.LWL	85.14644351464435	yes	0.7117081965024571	0.288291803497543	weka.classifiers.rules.DecisionTable	86.19246861924687	yes	0.5	0.5	weka.classifiers.functions.SMO	87.13389121338912	yes	1.0	0.0	weka.classifiers.trees.RandomForest	84.6234309623431	yes	0.9583475134322443	0.04165248656775577	weka.classifiers.rules.DTNB	87.55230125523012	yes
COSMIC	1	FGFR2	640	M	I	0.265769	0.00754	0.833333	0.219608	1	NA	0	NA	0	131.17464	0	124	FGFR	TK	Activation_segment_Nt	yes	weka.classifiers.bayes.BayesNet	84.93723849372385	yes	0.9998717519107854	1.282480892146833E-4	weka.classifiers.lazy.LWL	85.14644351464435	yes	0.8965766954086086	0.10342330459139185	weka.classifiers.rules.DecisionTable	86.19246861924687	yes	0.9666666666666667	0.03333333333333333	weka.classifiers.functions.SMO	87.13389121338912	yes	1.0	0.0	weka.classifiers.trees.RandomForest	84.6234309623431	yes	0.9666666666666666	0.03333333333333333	weka.classifiers.rules.DTNB	87.55230125523012	yes
SNP@Domain	1	CDK4	58	P	S	0.095978	0.079208	0.38	0.340278	-1	NA	0	NA	1	105.09344	0	90	CDK	CMGC	C_helix	no	weka.classifiers.bayes.BayesNet	84.93723849372385	no	0.017818532680063566	0.9821814673199365	weka.classifiers.lazy.LWL	85.14644351464435	no	0.20626856551777412	0.7937314344822259	weka.classifiers.rules.DecisionTable	86.19246861924687	no	0.375	0.625	weka.classifiers.functions.SMO	87.13389121338912	no	0.0	1.0	weka.classifiers.trees.RandomForest	84.6234309623431	no	0.2	0.8	weka.classifiers.rules.DTNB	87.55230125523012	no
COSMIC	2	KIT	816	D	V	0.070003	0.025876	1	0.215686	-3	NA	0	NA	0	117.14784	1	91	PDGFR	TK	Activation_segment_Nt	yes	weka.classifiers.bayes.BayesNet	84.93723849372385	yes	0.9999647253520532	3.527464794672205E-5	weka.classifiers.lazy.LWL	85.14644351464435	yes	0.90199017865627	0.09800982134373036	weka.classifiers.rules.DecisionTable	86.19246861924687	yes	0.9883720930232558	0.011627906976744186	weka.classifiers.functions.SMO	87.13389121338912	yes	1.0	0.0	weka.classifiers.trees.RandomForest	84.6234309623431	yes	1.0	0.0	weka.classifiers.rules.DTNB	87.55230125523012	yes
SNP@Domain	1	HRI	375	N	S	?	?	?	?	1	NA	0	NA	1	105.09344	1	96	PEK	OTHER	C_helix#Linker	no	weka.classifiers.bayes.BayesNet	84.93723849372385	no	8.439452413508365E-4	0.9991560547586491	weka.classifiers.lazy.LWL	85.14644351464435	no	0.0	1.0	weka.classifiers.rules.DecisionTable	86.19246861924687	no	0.03333333333333333	0.9666666666666667	weka.classifiers.functions.SMO	87.13389121338912	no	0.0	1.0	weka.classifiers.trees.RandomForest	84.6234309623431	no	0.004545454545454545	0.9954545454545455	weka.classifiers.rules.DTNB	87.55230125523012	no
COSMIC	2	KIT	820	D	E	0.131973	0.063348	1	0.372549	2	NA	0	NA	1	147.13074	1	91	PDGFR	TK	Activation_segment_Nt#Activation_segment_Ct	yes	weka.classifiers.bayes.BayesNet	84.93723849372385	yes	0.9999696608229306	3.0339177069482265E-5	weka.classifiers.lazy.LWL	85.14644351464435	yes	0.8955182511786837	0.10448174882131561	weka.classifiers.rules.DecisionTable	86.19246861924687	yes	0.9883720930232558	0.011627906976744186	weka.classifiers.functions.SMO	87.13389121338912	yes	1.0	0.0	weka.classifiers.trees.RandomForest	84.6234309623431	yes	0.9	0.1	weka.classifiers.rules.DTNB	87.55230125523012	yes
COSMIC	1	ABL1	373	E	G	0.168631	0.132426	0.857143	0.360784	-2	NA	0	NA	0	75.06714	1	109	ABL	TK	E_helix	yes	weka.classifiers.bayes.BayesNet	84.93723849372385	yes	0.9991362250106124	8.637749893877324E-4	weka.classifiers.lazy.LWL	85.14644351464435	yes	0.8864881060587847	0.11351189394121534	weka.classifiers.rules.DecisionTable	86.19246861924687	yes	0.9722222222222222	0.027777777777777776	weka.classifiers.functions.SMO	87.13389121338912	yes	1.0	0.0	weka.classifiers.trees.RandomForest	84.6234309623431	yes	1.0	0.0	weka.classifiers.rules.DTNB	87.55230125523012	yes
SNP@Domain	1	CDK2	47	L	P	0.159715	0.042099	0.6	0.274306	-3	NA	0	NA	0	115.13194	0	124	CDK	CMGC	C_helix	no	weka.classifiers.bayes.BayesNet	84.93723849372385	no	0.012219576785782943	0.9877804232142171	weka.classifiers.lazy.LWL	85.14644351464435	no	0.19357832475977937	0.8064216752402206	weka.classifiers.rules.DecisionTable	86.19246861924687	no	0.375	0.625	weka.classifiers.functions.SMO	87.13389121338912	no	0.0	1.0	weka.classifiers.trees.RandomForest	84.6234309623431	no	0.15846039300294015	0.8415396069970599	weka.classifiers.rules.DTNB	87.55230125523012	no
SNP@Domain	1	COT	240	V	I	?	?	?	?	3	NA	0	NA	0	131.17464	0	105	STE-UNIQUE	STE	E_helix	no	weka.classifiers.bayes.BayesNet	84.93723849372385	no	0.0012148576557220558	0.998785142344278	weka.classifiers.lazy.LWL	85.14644351464435	no	0.0	1.0	weka.classifiers.rules.DecisionTable	86.19246861924687	no	0.029411764705882353	0.9705882352941176	weka.classifiers.functions.SMO	87.13389121338912	no	0.0	1.0	weka.classifiers.trees.RandomForest	84.6234309623431	no	0.1	0.9	weka.classifiers.rules.DTNB	87.55230125523012	no
SNP@Domain	1	MOS	245	R	Q	0.73321	0.012329	0.4	0.699725	1	NA	0	NA	1	146.14594	1	148	MOS	OTHER	Activation_segment_Ct	no	weka.classifiers.bayes.BayesNet	84.93723849372385	no	0.001062391115515099	0.998937608884485	weka.classifiers.lazy.LWL	85.14644351464435	no	0.15253490268214792	0.8474650973178518	weka.classifiers.rules.DecisionTable	86.19246861924687	no	0.030303030303030304	0.9696969696969697	weka.classifiers.functions.SMO	87.13389121338912	no	0.0	1.0	weka.classifiers.trees.RandomForest	84.6234309623431	no	0.0	1.0	weka.classifiers.rules.DTNB	87.55230125523012	no
COSMIC	1	ABL2	483	R	I	0.120821	0.102754	0.714286	0.262745	-3	NA	0	NA	0	131.17464	1	148	ABL	TK	G_helix	yes	weka.classifiers.bayes.BayesNet	84.93723849372385	yes	0.9960786745489889	0.003921325451011203	weka.classifiers.lazy.LWL	85.14644351464435	yes	1.0	0.0	weka.classifiers.rules.DecisionTable	86.19246861924687	yes	0.9230769230769231	0.07692307692307693	weka.classifiers.functions.SMO	87.13389121338912	yes	1.0	0.0	weka.classifiers.trees.RandomForest	84.6234309623431	yes	1.0	0.0	weka.classifiers.rules.DTNB	87.55230125523012	yes
SNP@Domain	1	HRI	191	K	R	?	?	?	?	2	NA	0	NA	1	174.20274	1	135	PEK	OTHER	B3_strand	no	weka.classifiers.bayes.BayesNet	84.93723849372385	no	0.0012077981924707235	0.9987922018075294	weka.classifiers.lazy.LWL	85.14644351464435	no	0.15340001341453302	0.8465999865854672	weka.classifiers.rules.DecisionTable	86.19246861924687	no	0.03333333333333333	0.9666666666666667	weka.classifiers.functions.SMO	87.13389121338912	no	0.0	1.0	weka.classifiers.trees.RandomForest	84.6234309623431	no	0.06394114809454896	0.9360588519054509	weka.classifiers.rules.DTNB	87.55230125523012	no
COSMIC	1	CDKL2	149	R	Q	0.313468	0.241118	1	0.614583	1	NA	0	NA	1	146.14594	1	148	CDKL	CMGC	Activation_segment_Nt	yes	weka.classifiers.bayes.BayesNet	84.93723849372385	yes	0.6011667050773518	0.39883329492264813	weka.classifiers.lazy.LWL	85.14644351464435	yes	0.7703382531729247	0.22966174682707532	weka.classifiers.rules.DecisionTable	86.19246861924687	yes	0.5	0.5	weka.classifiers.functions.SMO	87.13389121338912	yes	1.0	0.0	weka.classifiers.trees.RandomForest	84.6234309623431	yes	0.9363636363636363	0.06363636363636363	weka.classifiers.rules.DTNB	87.55230125523012	no
COSMIC	1	MET	1118	N	Y	0.292103	0.008042	0.5	0.180392	-2	NA	0	NA	0	181.19124	1	96	MET	TK	B3_strand#C_helix	yes	weka.classifiers.bayes.BayesNet	84.93723849372385	yes	0.996636475618059	0.0033635243819410653	weka.classifiers.lazy.LWL	85.14644351464435	yes	1.0	0.0	weka.classifiers.rules.DecisionTable	86.19246861924687	yes	0.9333333333333333	0.06666666666666667	weka.classifiers.functions.SMO	87.13389121338912	yes	1.0	0.0	weka.classifiers.trees.RandomForest	84.6234309623431	yes	0.9529411764705882	0.047058823529411764	weka.classifiers.rules.DTNB	87.55230125523012	yes
SNP@Domain	1	HRI	440	R	G	?	?	?	?	-2	NA	0	NA	0	75.06714	1	148	PEK	OTHER	Catalytic_loop	no	weka.classifiers.bayes.BayesNet	84.93723849372385	no	7.24121918004987E-4	0.9992758780819949	weka.classifiers.lazy.LWL	85.14644351464435	no	0.13272544472407224	0.8672745552759273	weka.classifiers.rules.DecisionTable	86.19246861924687	no	0.03333333333333333	0.9666666666666667	weka.classifiers.functions.SMO	87.13389121338912	no	0.0	1.0	weka.classifiers.trees.RandomForest	84.6234309623431	no	0.2969236645707234	0.7030763354292766	weka.classifiers.rules.DTNB	87.55230125523012	no
COSMIC	1	MYO3B	199	A	D	0.663759	0.568544	0.882883	0.827957	-2	NA	0	NA	1	133.10384	0	67	STE20	STE	Activation_segment_Ct	yes	weka.classifiers.bayes.BayesNet	84.93723849372385	no	0.3958132641228063	0.6041867358771936	weka.classifiers.lazy.LWL	85.14644351464435	yes	1.0	0.0	weka.classifiers.rules.DecisionTable	86.19246861924687	yes	0.7777777777777778	0.2222222222222222	weka.classifiers.functions.SMO	87.13389121338912	yes	1.0	0.0	weka.classifiers.trees.RandomForest	84.6234309623431	yes	0.8	0.2	weka.classifiers.rules.DTNB	87.55230125523012	no
COSMIC	1	EPHA7	651	R	C	0.18707	0.126341	0.645161	0.152941	-3	NA	0	NA	0	121.15404	1	148	EPH	TK	G_loop#B3_strand	yes	weka.classifiers.bayes.BayesNet	84.93723849372385	yes	0.9947570921305252	0.005242907869474859	weka.classifiers.lazy.LWL	85.14644351464435	yes	1.0	0.0	weka.classifiers.rules.DecisionTable	86.19246861924687	yes	0.9090909090909091	0.09090909090909091	weka.classifiers.functions.SMO	87.13389121338912	yes	1.0	0.0	weka.classifiers.trees.RandomForest	84.6234309623431	yes	1.0	0.0	weka.classifiers.rules.DTNB	87.55230125523012	yes
COSMIC	1	PDGFRA	848	N	K	0.146907	0.027218	0.888889	0.403922	0	NA	0	NA	1	146.18934	1	96	PDGFR	TK	Activation_segment_Nt#Activation_segment_Ct	yes	weka.classifiers.bayes.BayesNet	84.93723849372385	yes	0.999955698960972	4.430103902801577E-5	weka.classifiers.lazy.LWL	85.14644351464435	yes	0.8949843414089891	0.10501565859101074	weka.classifiers.rules.DecisionTable	86.19246861924687	yes	0.9883720930232558	0.011627906976744186	weka.classifiers.functions.SMO	87.13389121338912	yes	1.0	0.0	weka.classifiers.trees.RandomForest	84.6234309623431	yes	1.0	0.0	weka.classifiers.rules.DTNB	87.55230125523012	yes
SNP@Domain	1	PIM2	165	K	R	0.855633	0.719601	0.875	0.948207	2	NA	0	NA	1	174.20274	1	135	PIM	CAMK	B3_strand	no	weka.classifiers.bayes.BayesNet	84.93723849372385	yes	0.949035701574077	0.050964298425922996	weka.classifiers.lazy.LWL	85.14644351464435	no	0.0	1.0	weka.classifiers.rules.DecisionTable	86.19246861924687	yes	0.5	0.5	weka.classifiers.functions.SMO	87.13389121338912	yes	1.0	0.0	weka.classifiers.trees.RandomForest	84.6234309623431	no	0.15910859568447117	0.8408914043155289	weka.classifiers.rules.DTNB	87.55230125523012	yes
COSMIC	1	ABL1	459	E	G	0.194192	0.130971	0.857143	0.415686	-2	NA	0	NA	0	75.06714	1	109	ABL	TK	G_helix	yes	weka.classifiers.bayes.BayesNet	84.93723849372385	yes	0.9995315518279229	4.6844817207718356E-4	weka.classifiers.lazy.LWL	85.14644351464435	yes	1.0	0.0	weka.classifiers.rules.DecisionTable	86.19246861924687	yes	0.9722222222222222	0.027777777777777776	weka.classifiers.functions.SMO	87.13389121338912	yes	1.0	0.0	weka.classifiers.trees.RandomForest	84.6234309623431	yes	1.0	0.0	weka.classifiers.rules.DTNB	87.55230125523012	yes
SNP@Domain	1	MOS	223	V	M	0.532724	0.29568	0.8	0.449036	1	NA	0	NA	0	149.20784	0	105	MOS	OTHER	Activation_segment_Nt	no	weka.classifiers.bayes.BayesNet	84.93723849372385	no	0.004632624668399972	0.9953673753316	weka.classifiers.lazy.LWL	85.14644351464435	no	0.13691979494348136	0.8630802050565186	weka.classifiers.rules.DecisionTable	86.19246861924687	no	0.030303030303030304	0.9696969696969697	weka.classifiers.functions.SMO	87.13389121338912	no	0.0	1.0	weka.classifiers.trees.RandomForest	84.6234309623431	no	0.0	1.0	weka.classifiers.rules.DTNB	87.55230125523012	no
COSMIC	1	MAP3K6	671	L	V	0.335634	0.112976	0.444444	0.682796	1	NA	0	NA	0	117.14784	0	124	STE11	STE	B3_strand	yes	weka.classifiers.bayes.BayesNet	84.93723849372385	no	0.3039045873792745	0.6960954126207255	weka.classifiers.lazy.LWL	85.14644351464435	yes	1.0	0.0	weka.classifiers.rules.DecisionTable	86.19246861924687	yes	0.7142857142857143	0.2857142857142857	weka.classifiers.functions.SMO	87.13389121338912	yes	1.0	0.0	weka.classifiers.trees.RandomForest	84.6234309623431	yes	0.8578947368421053	0.1421052631578947	weka.classifiers.rules.DTNB	87.55230125523012	yes
SNP@Domain	1	MARK3	108	E	Q	0.182737	0.167377	0.570423	0.426295	2	NA	0	NA	1	146.14594	1	109	CAMKL	CAMK	C_helix	no	weka.classifiers.bayes.BayesNet	84.93723849372385	no	0.061718202437119	0.938281797562881	weka.classifiers.lazy.LWL	85.14644351464435	no	0.06535777662046892	0.934642223379531	weka.classifiers.rules.DecisionTable	86.19246861924687	no	0.2	0.8	weka.classifiers.functions.SMO	87.13389121338912	no	0.0	1.0	weka.classifiers.trees.RandomForest	84.6234309623431	no	0.0	1.0	weka.classifiers.rules.DTNB	87.55230125523012	no
SNP@Domain	1	COT	221	P	Q	?	?	?	?	-1	NA	0	NA	1	146.14594	0	90	STE-UNIQUE	STE	Linker	no	weka.classifiers.bayes.BayesNet	84.93723849372385	no	4.4972410689357166E-4	0.9995502758931065	weka.classifiers.lazy.LWL	85.14644351464435	no	0.0	1.0	weka.classifiers.rules.DecisionTable	86.19246861924687	no	0.029411764705882353	0.9705882352941176	weka.classifiers.functions.SMO	87.13389121338912	no	0.0	1.0	weka.classifiers.trees.RandomForest	84.6234309623431	no	0.1555944055944056	0.8444055944055944	weka.classifiers.rules.DTNB	87.55230125523012	no
COSMIC	1	MLKL	398	F	I	0.265686	0.247115	0.75	0.611111	0	NA	0	NA	0	131.17464	0	135	TKL-UNIQUE	TKL	F_helix	yes	weka.classifiers.bayes.BayesNet	84.93723849372385	yes	0.9722910741600196	0.02770892583998051	weka.classifiers.lazy.LWL	85.14644351464435	yes	1.0	0.0	weka.classifiers.rules.DecisionTable	86.19246861924687	yes	0.5	0.5	weka.classifiers.functions.SMO	87.13389121338912	yes	1.0	0.0	weka.classifiers.trees.RandomForest	84.6234309623431	yes	0.9027910685805424	0.09720893141945773	weka.classifiers.rules.DTNB	87.55230125523012	yes
SNP@Domain	1	CLK1	390	M	I	?	?	?	?	1	NA	0	NA	0	131.17464	0	124	CLK	CMGC	G_helix#H_and_I_helix	no	weka.classifiers.bayes.BayesNet	84.93723849372385	no	0.0026615390525310157	0.997338460947469	weka.classifiers.lazy.LWL	85.14644351464435	no	0.17580290005309218	0.8241970999469079	weka.classifiers.rules.DecisionTable	86.19246861924687	no	0.125	0.875	weka.classifiers.functions.SMO	87.13389121338912	no	0.0	1.0	weka.classifiers.trees.RandomForest	84.6234309623431	no	0.02727272727272727	0.9727272727272727	weka.classifiers.rules.DTNB	87.55230125523012	no
COSMIC	1	FLT3	663	K	Q	0.095978	0.055354	0.888889	0.180392	1	NA	0	NA	1	146.14594	1	135	PDGFR	TK	C_helix	yes	weka.classifiers.bayes.BayesNet	84.93723849372385	yes	0.9996936290934552	3.0637090654491063E-4	weka.classifiers.lazy.LWL	85.14644351464435	yes	1.0	0.0	weka.classifiers.rules.DecisionTable	86.19246861924687	yes	0.9883720930232558	0.011627906976744186	weka.classifiers.functions.SMO	87.13389121338912	yes	1.0	0.0	weka.classifiers.trees.RandomForest	84.6234309623431	yes	1.0	0.0	weka.classifiers.rules.DTNB	87.55230125523012	yes
SNP@Domain	1	HRI	356	V	L	?	?	?	?	1	NA	0	NA	0	131.17464	0	105	PEK	OTHER	C_helix#Linker	no	weka.classifiers.bayes.BayesNet	84.93723849372385	no	1.5670399716840423E-4	0.9998432960028316	weka.classifiers.lazy.LWL	85.14644351464435	no	0.1460045486773539	0.8539954513226462	weka.classifiers.rules.DecisionTable	86.19246861924687	no	0.03333333333333333	0.9666666666666667	weka.classifiers.functions.SMO	87.13389121338912	no	0.0	1.0	weka.classifiers.trees.RandomForest	84.6234309623431	no	0.075	0.925	weka.classifiers.rules.DTNB	87.55230125523012	no
SNP@Domain	1	TEC	387	V	A	0.418997	0.241069	0.909091	0.729412	0	NA	0	NA	0	89.09404	0	105	TEC	TK	G_loop	no	weka.classifiers.bayes.BayesNet	84.93723849372385	yes	0.9097160625214348	0.09028393747856513	weka.classifiers.lazy.LWL	85.14644351464435	no	0.0	1.0	weka.classifiers.rules.DecisionTable	86.19246861924687	yes	0.6	0.4	weka.classifiers.functions.SMO	87.13389121338912	no	0.0	1.0	weka.classifiers.trees.RandomForest	84.6234309623431	no	0.15	0.85	weka.classifiers.rules.DTNB	87.55230125523012	no
COSMIC	2	KIT	816	D	Y	0.070003	0.025876	1	0.215686	-3	NA	0	NA	0	181.19124	1	91	PDGFR	TK	Activation_segment_Nt	yes	weka.classifiers.bayes.BayesNet	84.93723849372385	yes	0.9999793673566386	2.0632643361348288E-5	weka.classifiers.lazy.LWL	85.14644351464435	yes	0.9034191614478176	0.0965808385521828	weka.classifiers.rules.DecisionTable	86.19246861924687	yes	0.9883720930232558	0.011627906976744186	weka.classifiers.functions.SMO	87.13389121338912	yes	1.0	0.0	weka.classifiers.trees.RandomForest	84.6234309623431	yes	1.0	0.0	weka.classifiers.rules.DTNB	87.55230125523012	yes
SNP@Domain	1	ERK5	244	T	M	?	?	?	?	-1	NA	0	NA	0	149.20784	1	93	MAPK	CMGC	F_helix	no	weka.classifiers.bayes.BayesNet	84.93723849372385	no	0.012677792110377877	0.9873222078896221	weka.classifiers.lazy.LWL	85.14644351464435	no	0.1912644116168138	0.8087355883831863	weka.classifiers.rules.DecisionTable	86.19246861924687	no	0.09090909090909091	0.9090909090909091	weka.classifiers.functions.SMO	87.13389121338912	no	0.0	1.0	weka.classifiers.trees.RandomForest	84.6234309623431	no	0.1641845758304316	0.8358154241695684	weka.classifiers.rules.DTNB	87.55230125523012	no
COSMIC	1	ABL1	480	P	L	0.664615	0.527895	0.714286	0.576471	-3	NA	0	NA	0	131.17464	0	90	ABL	TK	H_and_I_helix	yes	weka.classifiers.bayes.BayesNet	84.93723849372385	yes	0.9835359217848431	0.016464078215156944	weka.classifiers.lazy.LWL	85.14644351464435	yes	1.0	0.0	weka.classifiers.rules.DecisionTable	86.19246861924687	yes	0.9230769230769231	0.07692307692307693	weka.classifiers.functions.SMO	87.13389121338912	yes	1.0	0.0	weka.classifiers.trees.RandomForest	84.6234309623431	yes	0.9632204940530651	0.03677950594693504	weka.classifiers.rules.DTNB	87.55230125523012	yes
COSMIC	1	CASK	78	L	F	0.224059	0.189639	?	0.294821	0	NA	0	NA	0	165.19184	0	124	CASK	CAMK	C_helix	yes	weka.classifiers.bayes.BayesNet	84.93723849372385	yes	0.5859719745327842	0.41402802546721584	weka.classifiers.lazy.LWL	85.14644351464435	yes	0.7678394566498735	0.2321605433501262	weka.classifiers.rules.DecisionTable	86.19246861924687	yes	0.6666666666666666	0.3333333333333333	weka.classifiers.functions.SMO	87.13389121338912	yes	1.0	0.0	weka.classifiers.trees.RandomForest	84.6234309623431	yes	1.0	0.0	weka.classifiers.rules.DTNB	87.55230125523012	yes
SNP@Domain	1	HRI	262	Y	H	?	?	?	?	2	NA	0	NA	1	155.15634	0	141	PEK	OTHER	C_helix#Linker	no	weka.classifiers.bayes.BayesNet	84.93723849372385	no	1.0041800510512729E-4	0.9998995819948949	weka.classifiers.lazy.LWL	85.14644351464435	no	0.0	1.0	weka.classifiers.rules.DecisionTable	86.19246861924687	no	0.03333333333333333	0.9666666666666667	weka.classifiers.functions.SMO	87.13389121338912	no	0.0	1.0	weka.classifiers.trees.RandomForest	84.6234309623431	no	0.0	1.0	weka.classifiers.rules.DTNB	87.55230125523012	no
SNP@Domain	1	KIS	158	V	F	?	?	?	?	-1	NA	0	NA	0	165.19184	0	105	KIS	OTHER	Catalytic_loop	no	weka.classifiers.bayes.BayesNet	84.93723849372385	no	0.006748060009211121	0.9932519399907888	weka.classifiers.lazy.LWL	85.14644351464435	no	0.1572951057440592	0.842704894255941	weka.classifiers.rules.DecisionTable	86.19246861924687	no	0.3333333333333333	0.6666666666666666	weka.classifiers.functions.SMO	87.13389121338912	no	0.0	1.0	weka.classifiers.trees.RandomForest	84.6234309623431	no	0.1649122807017544	0.8350877192982455	weka.classifiers.rules.DTNB	87.55230125523012	no
COSMIC	1	BRAF	462	R	I	0.166837	0.041884	0.5	0.148148	-3	NA	0	NA	0	131.17464	1	148	RAF	TKL	G_loop	yes	weka.classifiers.bayes.BayesNet	84.93723849372385	yes	0.9983885862938466	0.0016114137061533677	weka.classifiers.lazy.LWL	85.14644351464435	yes	1.0	0.0	weka.classifiers.rules.DecisionTable	86.19246861924687	yes	0.9803921568627451	0.0196078431372549	weka.classifiers.functions.SMO	87.13389121338912	yes	1.0	0.0	weka.classifiers.trees.RandomForest	84.6234309623431	yes	1.0	0.0	weka.classifiers.rules.DTNB	87.55230125523012	yes
COSMIC	1	FGFR4	576	R	G	0.276286	0.068147	1	0.913725	-2	NA	0	NA	0	75.06714	1	148	FGFR	TK	Linker#E_helix	yes	weka.classifiers.bayes.BayesNet	84.93723849372385	yes	0.9993965392063003	6.034607936996059E-4	weka.classifiers.lazy.LWL	85.14644351464435	yes	1.0	0.0	weka.classifiers.rules.DecisionTable	86.19246861924687	yes	0.9666666666666667	0.03333333333333333	weka.classifiers.functions.SMO	87.13389121338912	yes	1.0	0.0	weka.classifiers.trees.RandomForest	84.6234309623431	yes	0.991904487364274	0.008095512635725954	weka.classifiers.rules.DTNB	87.55230125523012	yes
COSMIC	1	EPHB1	753	N	S	0.377674	0.089111	0.83871	0.14902	1	NA	0	NA	1	105.09344	1	96	EPH	TK	Catalytic_loop	yes	weka.classifiers.bayes.BayesNet	84.93723849372385	yes	0.9998482763371883	1.517236628117098E-4	weka.classifiers.lazy.LWL	85.14644351464435	yes	0.8863512412316651	0.11364875876833462	weka.classifiers.rules.DecisionTable	86.19246861924687	yes	0.9583333333333334	0.041666666666666664	weka.classifiers.functions.SMO	87.13389121338912	yes	1.0	0.0	weka.classifiers.trees.RandomForest	84.6234309623431	yes	1.0	0.0	weka.classifiers.rules.DTNB	87.55230125523012	yes
COSMIC	1	KIT	817	I	L	0.084357	0.06156	1	0.266667	2	NA	0	NA	0	131.17464	0	124	PDGFR	TK	Activation_segment_Nt	yes	weka.classifiers.bayes.BayesNet	84.93723849372385	yes	0.9999577317616231	4.226823837689727E-5	weka.classifiers.lazy.LWL	85.14644351464435	yes	0.9018993811618151	0.09810061883818591	weka.classifiers.rules.DecisionTable	86.19246861924687	yes	0.9883720930232558	0.011627906976744186	weka.classifiers.functions.SMO	87.13389121338912	yes	1.0	0.0	weka.classifiers.trees.RandomForest	84.6234309623431	yes	0.9882133784928028	0.011786621507197293	weka.classifiers.rules.DTNB	87.55230125523012	yes
SNP@Domain	1	MOS	88	M	I	0.186021	0.050603	0.4	0.157025	1	NA	0	NA	0	131.17464	0	124	MOS	OTHER	B3_strand	no	weka.classifiers.bayes.BayesNet	84.93723849372385	no	0.0024593598135817713	0.9975406401864183	weka.classifiers.lazy.LWL	85.14644351464435	no	0.15162810586950135	0.8483718941304987	weka.classifiers.rules.DecisionTable	86.19246861924687	no	0.030303030303030304	0.9696969696969697	weka.classifiers.functions.SMO	87.13389121338912	no	0.0	1.0	weka.classifiers.trees.RandomForest	84.6234309623431	no	0.0	1.0	weka.classifiers.rules.DTNB	87.55230125523012	no
COSMIC	1	FLT4	1010	T	I	0.179976	0.068867	0.8	0.262745	-1	NA	0	NA	0	131.17464	1	93	VEGFR	TK	E_helix	yes	weka.classifiers.bayes.BayesNet	84.93723849372385	yes	0.8214531914865797	0.17854680851342042	weka.classifiers.lazy.LWL	85.14644351464435	yes	0.8829390285857781	0.11706097141422211	weka.classifiers.rules.DecisionTable	86.19246861924687	yes	0.5454545454545454	0.45454545454545453	weka.classifiers.functions.SMO	87.13389121338912	yes	1.0	0.0	weka.classifiers.trees.RandomForest	84.6234309623431	yes	0.9428571428571428	0.05714285714285714	weka.classifiers.rules.DTNB	87.55230125523012	yes
COSMIC	1	MAP2K4	274	R	G	0.2547	0.021088	0.923077	0.569892	-2	NA	0	NA	0	75.06714	1	148	STE7	STE	Activation_segment_Ct	yes	weka.classifiers.bayes.BayesNet	84.93723849372385	yes	0.8343458380172937	0.16565416198270624	weka.classifiers.lazy.LWL	85.14644351464435	yes	0.9096054602742895	0.09039453972571057	weka.classifiers.rules.DecisionTable	86.19246861924687	yes	0.6666666666666666	0.3333333333333333	weka.classifiers.functions.SMO	87.13389121338912	yes	1.0	0.0	weka.classifiers.trees.RandomForest	84.6234309623431	yes	0.8529080675422138	0.1470919324577861	weka.classifiers.rules.DTNB	87.55230125523012	yes
COSMIC	1	KIT	599	A	T	0.313385	0.087129	0.888889	0.164706	0	NA	0	NA	1	119.12034	0	67	PDGFR	TK	G_loop	yes	weka.classifiers.bayes.BayesNet	84.93723849372385	yes	0.9998287482671212	1.7125173287889427E-4	weka.classifiers.lazy.LWL	85.14644351464435	yes	0.8950683779484131	0.10493162205158713	weka.classifiers.rules.DecisionTable	86.19246861924687	yes	0.9883720930232558	0.011627906976744186	weka.classifiers.functions.SMO	87.13389121338912	yes	1.0	0.0	weka.classifiers.trees.RandomForest	84.6234309623431	yes	1.0	0.0	weka.classifiers.rules.DTNB	87.55230125523012	yes
COSMIC	2	ABL1	315	T	I	0.368731	0.105632	1	0.407843	-1	NA	0	NA	0	131.17464	1	93	ABL	TK	C_helix	yes	weka.classifiers.bayes.BayesNet	84.93723849372385	yes	0.9996733964760077	3.266035239922905E-4	weka.classifiers.lazy.LWL	85.14644351464435	yes	0.8901016642082376	0.10989833579176221	weka.classifiers.rules.DecisionTable	86.19246861924687	yes	0.9722222222222222	0.027777777777777776	weka.classifiers.functions.SMO	87.13389121338912	yes	1.0	0.0	weka.classifiers.trees.RandomForest	84.6234309623431	yes	1.0	0.0	weka.classifiers.rules.DTNB	87.55230125523012	yes
COSMIC	1	BRAF	609	Q	R	0.073785	0.038109	0.5	0.185185	1	NA	0	NA	1	174.20274	1	114	RAF	TKL	Activation_segment_Nt#Activation_segment_Ct	yes	weka.classifiers.bayes.BayesNet	84.93723849372385	yes	0.9980489090802781	0.001951090919721861	weka.classifiers.lazy.LWL	85.14644351464435	yes	1.0	0.0	weka.classifiers.rules.DecisionTable	86.19246861924687	yes	0.9803921568627451	0.0196078431372549	weka.classifiers.functions.SMO	87.13389121338912	yes	1.0	0.0	weka.classifiers.trees.RandomForest	84.6234309623431	yes	1.0	0.0	weka.classifiers.rules.DTNB	87.55230125523012	yes
SNP@Domain	1	CDK4	24	R	C	0.18707	0.129872	0.36	0.059028	-3	NA	0	NA	0	121.15404	1	148	CDK	CMGC	G_loop#B3_strand	no	weka.classifiers.bayes.BayesNet	84.93723849372385	no	0.0254089589780818	0.9745910410219182	weka.classifiers.lazy.LWL	85.14644351464435	no	0.20086945458489452	0.7991305454151056	weka.classifiers.rules.DecisionTable	86.19246861924687	no	0.375	0.625	weka.classifiers.functions.SMO	87.13389121338912	no	0.0	1.0	weka.classifiers.trees.RandomForest	84.6234309623431	no	0.21764705882352944	0.7823529411764706	weka.classifiers.rules.DTNB	87.55230125523012	no
COSMIC	1	BRAF	602	S	Y	?	0.088159	?	?	-2	NA	0	NA	0	181.19124	1	73	RAF	TKL	Activation_segment_Nt#Activation_segment_Ct	yes	weka.classifiers.bayes.BayesNet	84.93723849372385	yes	0.9996312815708155	3.687184291845206E-4	weka.classifiers.lazy.LWL	85.14644351464435	yes	1.0	0.0	weka.classifiers.rules.DecisionTable	86.19246861924687	yes	0.9333333333333333	0.06666666666666667	weka.classifiers.functions.SMO	87.13389121338912	yes	1.0	0.0	weka.classifiers.trees.RandomForest	84.6234309623431	yes	1.0	0.0	weka.classifiers.rules.DTNB	87.55230125523012	yes
COSMIC	2	MET	1209	A	G	0.485329	0.356673	0.833333	0.894118	0	NA	0	NA	0	75.06714	0	67	MET	TK	Catalytic_loop	yes	weka.classifiers.bayes.BayesNet	84.93723849372385	yes	0.998639563274745	0.0013604367252551025	weka.classifiers.lazy.LWL	85.14644351464435	yes	1.0	0.0	weka.classifiers.rules.DecisionTable	86.19246861924687	yes	0.875	0.125	weka.classifiers.functions.SMO	87.13389121338912	yes	1.0	0.0	weka.classifiers.trees.RandomForest	84.6234309623431	yes	0.9	0.1	weka.classifiers.rules.DTNB	87.55230125523012	yes
COSMIC	1	WNK1	419	E	Q	0.214729	0.088447	0.866667	?	2	NA	0	NA	1	146.14594	1	109	WNK	OTHER	G_helix	yes	weka.classifiers.bayes.BayesNet	84.93723849372385	yes	0.579330878113795	0.4206691218862049	weka.classifiers.lazy.LWL	85.14644351464435	yes	1.0	0.0	weka.classifiers.rules.DecisionTable	86.19246861924687	yes	0.5	0.5	weka.classifiers.functions.SMO	87.13389121338912	yes	1.0	0.0	weka.classifiers.trees.RandomForest	84.6234309623431	yes	0.9754014598540145	0.0245985401459854	weka.classifiers.rules.DTNB	87.55230125523012	yes
COSMIC	1	KIT	820	D	H	0.131973	0.063348	1	0.372549	-1	NA	0	NA	1	155.15634	1	91	PDGFR	TK	Activation_segment_Nt#Activation_segment_Ct	yes	weka.classifiers.bayes.BayesNet	84.93723849372385	yes	0.9999008278797238	9.917212027625633E-5	weka.classifiers.lazy.LWL	85.14644351464435	yes	0.8960779632909934	0.10392203670900778	weka.classifiers.rules.DecisionTable	86.19246861924687	yes	0.9883720930232558	0.011627906976744186	weka.classifiers.functions.SMO	87.13389121338912	yes	1.0	0.0	weka.classifiers.trees.RandomForest	84.6234309623431	yes	1.0	0.0	weka.classifiers.rules.DTNB	87.55230125523012	yes
COSMIC	1	BRAF	607	S	P	0.114638	0.083593	0.277778	0.08642	-1	NA	0	NA	0	115.13194	1	73	RAF	TKL	Activation_segment_Nt#Activation_segment_Ct	yes	weka.classifiers.bayes.BayesNet	84.93723849372385	yes	0.9994347428996291	5.652571003708597E-4	weka.classifiers.lazy.LWL	85.14644351464435	yes	1.0	0.0	weka.classifiers.rules.DecisionTable	86.19246861924687	yes	0.9803921568627451	0.0196078431372549	weka.classifiers.functions.SMO	87.13389121338912	yes	1.0	0.0	weka.classifiers.trees.RandomForest	84.6234309623431	yes	1.0	0.0	weka.classifiers.rules.DTNB	87.55230125523012	yes
COSMIC	1	FLT3	841	N	H	0.146907	0.02567	0.888889	0.403922	1	NA	0	NA	1	155.15634	1	96	PDGFR	TK	Activation_segment_Nt#Activation_segment_Ct	yes	weka.classifiers.bayes.BayesNet	84.93723849372385	yes	0.9999205010422025	7.949895779742609E-5	weka.classifiers.lazy.LWL	85.14644351464435	yes	0.8920143355563135	0.10798566444368618	weka.classifiers.rules.DecisionTable	86.19246861924687	yes	0.9883720930232558	0.011627906976744186	weka.classifiers.functions.SMO	87.13389121338912	yes	1.0	0.0	weka.classifiers.trees.RandomForest	84.6234309623431	yes	1.0	-5.551115123125782E-18	weka.classifiers.rules.DTNB	87.55230125523012	yes
COSMIC	1	FLT4	989	E	D	0.155575	0.001025	0.5	0.188235	2	NA	0	NA	1	133.10384	1	109	VEGFR	TK	Linker#E_helix	yes	weka.classifiers.bayes.BayesNet	84.93723849372385	yes	0.8760068383857098	0.1239931616142901	weka.classifiers.lazy.LWL	85.14644351464435	yes	0.8341060470474367	0.16589395295256307	weka.classifiers.rules.DecisionTable	86.19246861924687	yes	0.5454545454545454	0.45454545454545453	weka.classifiers.functions.SMO	87.13389121338912	yes	1.0	0.0	weka.classifiers.trees.RandomForest	84.6234309623431	yes	1.0	0.0	weka.classifiers.rules.DTNB	87.55230125523012	yes
SNP@Domain	1	MER	727	V	G	?	?	?	?	-3	NA	0	NA	0	75.06714	0	105	AXL	TK	Catalytic_loop	no	weka.classifiers.bayes.BayesNet	84.93723849372385	no	0.1585761214627487	0.8414238785372514	weka.classifiers.lazy.LWL	85.14644351464435	no	0.13043183078717818	0.8695681692128218	weka.classifiers.rules.DecisionTable	86.19246861924687	no	0.13333333333333333	0.8666666666666667	weka.classifiers.functions.SMO	87.13389121338912	no	0.0	1.0	weka.classifiers.trees.RandomForest	84.6234309623431	no	0.12948979591836735	0.8705102040816326	weka.classifiers.rules.DTNB	87.55230125523012	no
COSMIC	2	BRAF	597	L	Q	0.51031	0.407999	0.888889	0.62963	-2	NA	0	NA	1	146.14594	0	124	RAF	TKL	Activation_segment_Nt	yes	weka.classifiers.bayes.BayesNet	84.93723849372385	yes	0.9998377452081321	1.6225479186798855E-4	weka.classifiers.lazy.LWL	85.14644351464435	yes	1.0	0.0	weka.classifiers.rules.DecisionTable	86.19246861924687	yes	0.9722222222222222	0.027777777777777776	weka.classifiers.functions.SMO	87.13389121338912	yes	1.0	0.0	weka.classifiers.trees.RandomForest	84.6234309623431	yes	1.0	0.0	weka.classifiers.rules.DTNB	87.55230125523012	yes
COSMIC	1	BRAF	605	S	G	?	0.044343	?	?	0	NA	0	NA	0	75.06714	1	73	RAF	TKL	Activation_segment_Nt#Activation_segment_Ct	yes	weka.classifiers.bayes.BayesNet	84.93723849372385	yes	0.9991271599118199	8.728400881800552E-4	weka.classifiers.lazy.LWL	85.14644351464435	yes	1.0	0.0	weka.classifiers.rules.DecisionTable	86.19246861924687	yes	0.9333333333333333	0.06666666666666667	weka.classifiers.functions.SMO	87.13389121338912	yes	1.0	0.0	weka.classifiers.trees.RandomForest	84.6234309623431	yes	0.9666666666666666	0.03333333333333333	weka.classifiers.rules.DTNB	87.55230125523012	yes
COSMIC	1	PDGFRA	659	N	Y	0.206641	0.025561	0.888889	0.345098	-2	NA	0	NA	0	181.19124	1	96	PDGFR	TK	C_helix	yes	weka.classifiers.bayes.BayesNet	84.93723849372385	yes	0.999942083387615	5.791661238501065E-5	weka.classifiers.lazy.LWL	85.14644351464435	yes	0.896912774732068	0.103087225267932	weka.classifiers.rules.DecisionTable	86.19246861924687	yes	0.9883720930232558	0.011627906976744186	weka.classifiers.functions.SMO	87.13389121338912	yes	1.0	0.0	weka.classifiers.trees.RandomForest	84.6234309623431	yes	1.0	-5.551115123125782E-18	weka.classifiers.rules.DTNB	87.55230125523012	yes
SNP@Domain	1	CSK	221	N	D	0.372153	0.30567	0.714286	0.584314	1	NA	0	NA	1	133.10384	1	96	CSK	TK	B3_strand	no	weka.classifiers.bayes.BayesNet	84.93723849372385	no	0.303410275707748	0.6965897242922521	weka.classifiers.lazy.LWL	85.14644351464435	no	0.0	1.0	weka.classifiers.rules.DecisionTable	86.19246861924687	yes	0.5	0.5	weka.classifiers.functions.SMO	87.13389121338912	no	0.0	1.0	weka.classifiers.trees.RandomForest	84.6234309623431	no	0.0923350615024906	0.9076649384975093	weka.classifiers.rules.DTNB	87.55230125523012	no
COSMIC	1	EPHA7	738	M	I	0.351119	0.043334	0.935484	0.376471	1	NA	0	NA	0	131.17464	0	124	EPH	TK	E_helix	yes	weka.classifiers.bayes.BayesNet	84.93723849372385	yes	0.9993300390390367	6.699609609631966E-4	weka.classifiers.lazy.LWL	85.14644351464435	yes	0.8927306699001993	0.10726933009980075	weka.classifiers.rules.DecisionTable	86.19246861924687	yes	0.9583333333333334	0.041666666666666664	weka.classifiers.functions.SMO	87.13389121338912	yes	1.0	0.0	weka.classifiers.trees.RandomForest	84.6234309623431	yes	0.9428571428571428	0.05714285714285714	weka.classifiers.rules.DTNB	87.55230125523012	yes
SNP@Domain	1	TRKA	613	G	V	?	?	?	?	-3	NA	0	NA	0	117.14784	0	48	TRK	TK	Linker#E_helix	no	weka.classifiers.bayes.BayesNet	84.93723849372385	yes	0.6867360299175714	0.31326397008242857	weka.classifiers.lazy.LWL	85.14644351464435	no	0.0	1.0	weka.classifiers.rules.DecisionTable	86.19246861924687	no	0.3333333333333333	0.6666666666666666	weka.classifiers.functions.SMO	87.13389121338912	no	0.0	1.0	weka.classifiers.trees.RandomForest	84.6234309623431	no	0.2198001286768616	0.7801998713231384	weka.classifiers.rules.DTNB	87.55230125523012	no
COSMIC	1	SGK269	611	H	Q	?	0.000139	?	?	0	NA	0	NA	1	146.14594	1	118	NKF3	OTHER	C_helix#Linker	yes	weka.classifiers.bayes.BayesNet	84.93723849372385	no	0.04243551152823746	0.9575644884717626	weka.classifiers.lazy.LWL	85.14644351464435	yes	1.0	0.0	weka.classifiers.rules.DecisionTable	86.19246861924687	yes	0.8	0.2	weka.classifiers.functions.SMO	87.13389121338912	yes	1.0	0.0	weka.classifiers.trees.RandomForest	84.6234309623431	yes	0.9275367647058823	0.07246323529411766	weka.classifiers.rules.DTNB	87.55230125523012	yes
SNP@Domain	1	MARK4	205	E	Q	0.070003	0.063672	0.105634	0.099602	2	NA	0	NA	1	146.14594	1	109	CAMKL	CAMK	Activation_segment_Nt	no	weka.classifiers.bayes.BayesNet	84.93723849372385	no	0.18722067476646592	0.812779325233534	weka.classifiers.lazy.LWL	85.14644351464435	no	0.06465189750928484	0.9353481024907152	weka.classifiers.rules.DecisionTable	86.19246861924687	no	0.2	0.8	weka.classifiers.functions.SMO	87.13389121338912	no	0.0	1.0	weka.classifiers.trees.RandomForest	84.6234309623431	no	0.07602841627612884	0.9239715837238712	weka.classifiers.rules.DTNB	87.55230125523012	no
COSMIC	1	PDGFRA	849	Y	C	0.234411	0.051046	1	0.286275	-2	Phosphorylation	0	NA	0	121.15404	0	141	PDGFR	TK	Activation_segment_Nt#Activation_segment_Ct	yes	weka.classifiers.bayes.BayesNet	84.93723849372385	yes	0.9998973998891677	1.0260011083229735E-4	weka.classifiers.lazy.LWL	85.14644351464435	yes	0.9024213351852738	0.09757866481472584	weka.classifiers.rules.DecisionTable	86.19246861924687	yes	0.9883720930232558	0.011627906976744186	weka.classifiers.functions.SMO	87.13389121338912	yes	1.0	0.0	weka.classifiers.trees.RandomForest	84.6234309623431	yes	1.0	0.0	weka.classifiers.rules.DTNB	87.55230125523012	yes
COSMIC	2	KIT	829	A	P	?	0.02774	?	?	-1	NA	0	NA	0	115.13194	0	67	PDGFR	TK	Activation_segment_Nt#Activation_segment_Ct	yes	weka.classifiers.bayes.BayesNet	84.93723849372385	yes	0.9988823931022768	0.0011176068977232128	weka.classifiers.lazy.LWL	85.14644351464435	yes	0.896382069865051	0.10361793013494908	weka.classifiers.rules.DecisionTable	86.19246861924687	yes	0.9375	0.0625	weka.classifiers.functions.SMO	87.13389121338912	yes	1.0	0.0	weka.classifiers.trees.RandomForest	84.6234309623431	yes	0.9949912520429762	0.005008747957023817	weka.classifiers.rules.DTNB	87.55230125523012	yes
COSMIC	2	EGFR	831	R	C	0.106882	0.093308	0.363636	0.352941	-3	NA	0	NA	0	121.15404	1	148	EGFR	TK	Catalytic_loop	yes	weka.classifiers.bayes.BayesNet	84.93723849372385	yes	0.9521580362480414	0.04784196375195857	weka.classifiers.lazy.LWL	85.14644351464435	yes	0.8776636016830329	0.12233639831696735	weka.classifiers.rules.DecisionTable	86.19246861924687	yes	0.8387096774193549	0.16129032258064516	weka.classifiers.functions.SMO	87.13389121338912	yes	1.0	0.0	weka.classifiers.trees.RandomForest	84.6234309623431	yes	0.9526532663316584	0.0473467336683417	weka.classifiers.rules.DTNB	87.55230125523012	yes
SNP@Domain	1	COT	349	R	Q	?	?	?	?	1	NA	0	NA	1	146.14594	1	148	STE-UNIQUE	STE	G_helix#H_and_I_helix	no	weka.classifiers.bayes.BayesNet	84.93723849372385	no	3.6634523701501007E-4	0.999633654762985	weka.classifiers.lazy.LWL	85.14644351464435	no	0.0	1.0	weka.classifiers.rules.DecisionTable	86.19246861924687	no	0.029411764705882353	0.9705882352941176	weka.classifiers.functions.SMO	87.13389121338912	no	0.0	1.0	weka.classifiers.trees.RandomForest	84.6234309623431	no	0.19278430262084933	0.8072156973791508	weka.classifiers.rules.DTNB	87.55230125523012	no
COSMIC	1	BRAF	591	K	R	0.696856	0.604118	0.5	0.623457	2	NA	0	NA	1	174.20274	1	135	RAF	TKL	Activation_segment_Nt	yes	weka.classifiers.bayes.BayesNet	84.93723849372385	yes	0.9996431128042856	3.5688719571422815E-4	weka.classifiers.lazy.LWL	85.14644351464435	yes	1.0	0.0	weka.classifiers.rules.DecisionTable	86.19246861924687	yes	0.9803921568627451	0.0196078431372549	weka.classifiers.functions.SMO	87.13389121338912	yes	1.0	0.0	weka.classifiers.trees.RandomForest	84.6234309623431	yes	1.0	0.0	weka.classifiers.rules.DTNB	87.55230125523012	yes
SNP@Domain	1	ERBB3	758	D	H	0.325613	0.026395	0.727273	0.192157	-1	NA	0	NA	1	155.15634	1	91	EGFR	TK	C_helix	no	weka.classifiers.bayes.BayesNet	84.93723849372385	yes	0.9218925866302714	0.07810741336972858	weka.classifiers.lazy.LWL	85.14644351464435	yes	0.8535109910482842	0.14648900895171588	weka.classifiers.rules.DecisionTable	86.19246861924687	yes	0.8387096774193549	0.16129032258064516	weka.classifiers.functions.SMO	87.13389121338912	yes	1.0	0.0	weka.classifiers.trees.RandomForest	84.6234309623431	no	0.1	0.9	weka.classifiers.rules.DTNB	87.55230125523012	yes
COSMIC	1	RET	923	L	V	0.342783	0.287576	1	0.392157	1	NA	0	NA	0	117.14784	0	124	RET	TK	Activation_segment_Ct	yes	weka.classifiers.bayes.BayesNet	84.93723849372385	yes	0.9790217089800429	0.02097829101995701	weka.classifiers.lazy.LWL	85.14644351464435	yes	0.8872404399274171	0.11275956007258253	weka.classifiers.rules.DecisionTable	86.19246861924687	yes	0.8571428571428571	0.14285714285714285	weka.classifiers.functions.SMO	87.13389121338912	yes	1.0	0.0	weka.classifiers.trees.RandomForest	84.6234309623431	yes	0.9428571428571428	0.05714285714285714	weka.classifiers.rules.DTNB	87.55230125523012	yes
COSMIC	1	FGFR3	572	P	A	0.173269	0.028139	1	0.156863	-1	NA	0	NA	0	89.09404	0	90	FGFR	TK	Linker#E_helix	yes	weka.classifiers.bayes.BayesNet	84.93723849372385	yes	0.9992785283870262	7.21471612973779E-4	weka.classifiers.lazy.LWL	85.14644351464435	yes	0.893881039726578	0.10611896027342192	weka.classifiers.rules.DecisionTable	86.19246861924687	yes	0.9666666666666667	0.03333333333333333	weka.classifiers.functions.SMO	87.13389121338912	yes	1.0	0.0	weka.classifiers.trees.RandomForest	84.6234309623431	yes	1.0	0.0	weka.classifiers.rules.DTNB	87.55230125523012	yes
COSMIC	1	ROCK1	1193	P	S	?	0.002103	?	?	-1	NA	0	NA	1	105.09344	0	90	DMPK	AGC	G_helix#H_and_I_helix	yes	weka.classifiers.bayes.BayesNet	84.93723849372385	no	0.35698281790042236	0.6430171820995776	weka.classifiers.lazy.LWL	85.14644351464435	yes	0.6814713868358798	0.31852861316412	weka.classifiers.rules.DecisionTable	86.19246861924687	yes	0.6	0.4	weka.classifiers.functions.SMO	87.13389121338912	yes	1.0	0.0	weka.classifiers.trees.RandomForest	84.6234309623431	yes	0.9246324167872648	0.07536758321273515	weka.classifiers.rules.DTNB	87.55230125523012	yes
SNP@Domain	1	MOS	233	D	G	?	0.024392	?	?	-1	NA	0	NA	0	75.06714	1	91	MOS	OTHER	Activation_segment_Nt#Activation_segment_Ct	no	weka.classifiers.bayes.BayesNet	84.93723849372385	no	0.005069429196178397	0.9949305708038216	weka.classifiers.lazy.LWL	85.14644351464435	no	0.15044723773704077	0.849552762262959	weka.classifiers.rules.DecisionTable	86.19246861924687	no	0.2	0.8	weka.classifiers.functions.SMO	87.13389121338912	no	0.0	1.0	weka.classifiers.trees.RandomForest	84.6234309623431	no	0.2333333333333333	0.7666666666666666	weka.classifiers.rules.DTNB	87.55230125523012	no
COSMIC	1	KIT	802	H	Y	0.168631	0.017574	0.444444	0.360784	2	NA	0	NA	0	181.19124	1	118	PDGFR	TK	Catalytic_loop#Activation_segment_Nt	yes	weka.classifiers.bayes.BayesNet	84.93723849372385	yes	0.9995164950534097	4.8350494659035715E-4	weka.classifiers.lazy.LWL	85.14644351464435	yes	1.0	0.0	weka.classifiers.rules.DecisionTable	86.19246861924687	yes	0.9655172413793104	0.034482758620689655	weka.classifiers.functions.SMO	87.13389121338912	yes	1.0	0.0	weka.classifiers.trees.RandomForest	84.6234309623431	yes	1.0	0.0	weka.classifiers.rules.DTNB	87.55230125523012	yes
COSMIC	1	CDK2	45	P	L	0.118558	0.028879	0.77	0.267361	-3	NA	0	NA	0	131.17464	0	90	CDK	CMGC	C_helix	yes	weka.classifiers.bayes.BayesNet	84.93723849372385	no	0.011930116397267501	0.9880698836027326	weka.classifiers.lazy.LWL	85.14644351464435	no	0.21483151789803662	0.7851684821019637	weka.classifiers.rules.DecisionTable	86.19246861924687	no	0.375	0.625	weka.classifiers.functions.SMO	87.13389121338912	no	0.0	1.0	weka.classifiers.trees.RandomForest	84.6234309623431	yes	0.7965325936199722	0.20346740638002775	weka.classifiers.rules.DTNB	87.55230125523012	no
SNP@Domain	1	CLK1	444	D	N	?	?	?	?	1	NA	0	NA	1	132.11904	1	91	CLK	CMGC	H_and_I_helix	no	weka.classifiers.bayes.BayesNet	84.93723849372385	no	0.0029440278013550757	0.9970559721986448	weka.classifiers.lazy.LWL	85.14644351464435	no	0.0	1.0	weka.classifiers.rules.DecisionTable	86.19246861924687	no	0.125	0.875	weka.classifiers.functions.SMO	87.13389121338912	no	0.0	1.0	weka.classifiers.trees.RandomForest	84.6234309623431	no	0.05	0.95	weka.classifiers.rules.DTNB	87.55230125523012	no
SNP@Domain	1	MER	619	R	H	?	?	?	?	0	NA	0	NA	1	155.15634	1	148	AXL	TK	B3_strand	no	weka.classifiers.bayes.BayesNet	84.93723849372385	no	0.10817620119749688	0.8918237988025031	weka.classifiers.lazy.LWL	85.14644351464435	no	0.14295836224525138	0.8570416377547485	weka.classifiers.rules.DecisionTable	86.19246861924687	no	0.13333333333333333	0.8666666666666667	weka.classifiers.functions.SMO	87.13389121338912	no	0.0	1.0	weka.classifiers.trees.RandomForest	84.6234309623431	no	0.19354639130485127	0.8064536086951488	weka.classifiers.rules.DTNB	87.55230125523012	no
COSMIC	1	KIT	801	T	I	0.377674	0.064165	0.555556	0.14902	-1	NA	0	NA	0	131.17464	1	93	PDGFR	TK	Catalytic_loop	yes	weka.classifiers.bayes.BayesNet	84.93723849372385	yes	0.9991086810159006	8.913189840994794E-4	weka.classifiers.lazy.LWL	85.14644351464435	yes	1.0	0.0	weka.classifiers.rules.DecisionTable	86.19246861924687	yes	0.9655172413793104	0.034482758620689655	weka.classifiers.functions.SMO	87.13389121338912	yes	1.0	0.0	weka.classifiers.trees.RandomForest	84.6234309623431	yes	0.9	0.1	weka.classifiers.rules.DTNB	87.55230125523012	yes
COSMIC	1	ZAP70	448	G	E	0.485329	?	1	0.894118	-2	NA	0	NA	1	147.13074	0	48	SYK	TK	E_helix	yes	weka.classifiers.bayes.BayesNet	84.93723849372385	yes	0.9983749215220794	0.0016250784779205964	weka.classifiers.lazy.LWL	85.14644351464435	yes	0.890853666361337	0.10914633363866177	weka.classifiers.rules.DecisionTable	86.19246861924687	yes	0.5	0.5	weka.classifiers.functions.SMO	87.13389121338912	yes	1.0	0.0	weka.classifiers.trees.RandomForest	84.6234309623431	yes	1.0	0.0	weka.classifiers.rules.DTNB	87.55230125523012	yes
COSMIC	1	ERBB2	760	S	F	0.149943	0.122598	0.454545	0.223529	-2	NA	0	NA	0	165.19184	1	73	EGFR	TK	B3_strand#C_helix	yes	weka.classifiers.bayes.BayesNet	84.93723849372385	yes	0.9291271065345527	0.0708728934654474	weka.classifiers.lazy.LWL	85.14644351464435	yes	0.8863106730979359	0.11368932690206383	weka.classifiers.rules.DecisionTable	86.19246861924687	yes	0.8387096774193549	0.16129032258064516	weka.classifiers.functions.SMO	87.13389121338912	yes	1.0	0.0	weka.classifiers.trees.RandomForest	84.6234309623431	yes	0.969774011299435	0.030225988700564966	weka.classifiers.rules.DTNB	87.55230125523012	yes
SNP@Domain	1	MOS	295	Q	K	0.129958	0.089188	0.2	0.137741	1	NA	0	NA	1	146.18934	1	114	MOS	OTHER	G_helix#H_and_I_helix	no	weka.classifiers.bayes.BayesNet	84.93723849372385	no	3.531246033705078E-4	0.9996468753966294	weka.classifiers.lazy.LWL	85.14644351464435	no	0.16268107697058357	0.8373189230294166	weka.classifiers.rules.DecisionTable	86.19246861924687	no	0.030303030303030304	0.9696969696969697	weka.classifiers.functions.SMO	87.13389121338912	no	0.0	1.0	weka.classifiers.trees.RandomForest	84.6234309623431	no	0.0	1.0	weka.classifiers.rules.DTNB	87.55230125523012	no
SNP@Domain	1	GAK	87	L	P	0.095978	0.009482	0.125	0.107438	-3	NA	0	NA	0	115.13194	0	124	NAK	OTHER	C_helix	no	weka.classifiers.bayes.BayesNet	84.93723849372385	no	0.0034598989356015362	0.9965401010643985	weka.classifiers.lazy.LWL	85.14644351464435	no	0.16789427631135748	0.8321057236886426	weka.classifiers.rules.DecisionTable	86.19246861924687	no	0.2	0.8	weka.classifiers.functions.SMO	87.13389121338912	no	0.0	1.0	weka.classifiers.trees.RandomForest	84.6234309623431	no	0.03636363636363636	0.9636363636363636	weka.classifiers.rules.DTNB	87.55230125523012	no
COSMIC	1	ABL1	388	M	L	0.084357	0.045523	0.857143	0.266667	2	NA	0	NA	0	131.17464	0	124	ABL	TK	Catalytic_loop	yes	weka.classifiers.bayes.BayesNet	84.93723849372385	yes	0.9997035100651952	2.9648993480475963E-4	weka.classifiers.lazy.LWL	85.14644351464435	yes	0.894503258837034	0.10549674116296566	weka.classifiers.rules.DecisionTable	86.19246861924687	yes	0.9722222222222222	0.027777777777777776	weka.classifiers.functions.SMO	87.13389121338912	yes	1.0	0.0	weka.classifiers.trees.RandomForest	84.6234309623431	yes	1.0	0.0	weka.classifiers.rules.DTNB	87.55230125523012	yes
SNP@Domain	1	MOS	174	L	V	0.179976	0.202191	0.6	0.206612	1	NA	0	NA	0	117.14784	0	124	MOS	OTHER	E_helix	no	weka.classifiers.bayes.BayesNet	84.93723849372385	no	9.967586465357433E-4	0.9990032413534643	weka.classifiers.lazy.LWL	85.14644351464435	no	0.1397660203910976	0.8602339796089024	weka.classifiers.rules.DecisionTable	86.19246861924687	no	0.030303030303030304	0.9696969696969697	weka.classifiers.functions.SMO	87.13389121338912	no	0.0	1.0	weka.classifiers.trees.RandomForest	84.6234309623431	no	0.0	1.0	weka.classifiers.rules.DTNB	87.55230125523012	no
SNP@Domain	1	HGK	258	A	T	?	?	?	?	0	NA	0	NA	1	119.12034	0	67	STE20	STE	H_and_I_helix	no	weka.classifiers.bayes.BayesNet	84.93723849372385	no	0.028922816454271024	0.9710771835457289	weka.classifiers.lazy.LWL	85.14644351464435	no	0.3256289040757927	0.6743710959242071	weka.classifiers.rules.DecisionTable	86.19246861924687	no	0.0625	0.9375	weka.classifiers.functions.SMO	87.13389121338912	no	0.0	1.0	weka.classifiers.trees.RandomForest	84.6234309623431	no	0.009422380753808177	0.9905776192461918	weka.classifiers.rules.DTNB	87.55230125523012	no
SNP@Domain	1	MST4	249	E	K	0.302868	0.095669	0.468468	0.451613	1	NA	0	NA	1	146.18934	1	109	STE20	STE	H_and_I_helix	no	weka.classifiers.bayes.BayesNet	84.93723849372385	no	0.033799157721418185	0.9662008422785818	weka.classifiers.lazy.LWL	85.14644351464435	no	0.26363405329635026	0.7363659467036496	weka.classifiers.rules.DecisionTable	86.19246861924687	no	0.2727272727272727	0.7272727272727273	weka.classifiers.functions.SMO	87.13389121338912	no	0.0	1.0	weka.classifiers.trees.RandomForest	84.6234309623431	no	0.0	1.0	weka.classifiers.rules.DTNB	87.55230125523012	no
COSMIC	1	ALK	1275	R	Q	0.313468	0.240811	0.857143	?	1	NA	0	NA	1	146.14594	1	148	ALK	TK	Activation_segment_Nt	yes	weka.classifiers.bayes.BayesNet	84.93723849372385	yes	0.9965661452850089	0.0034338547149911918	weka.classifiers.lazy.LWL	85.14644351464435	yes	0.9276643583853137	0.07233564161468625	weka.classifiers.rules.DecisionTable	86.19246861924687	yes	0.9230769230769231	0.07692307692307693	weka.classifiers.functions.SMO	87.13389121338912	yes	1.0	0.0	weka.classifiers.trees.RandomForest	84.6234309623431	yes	0.927712641103143	0.07228735889685695	weka.classifiers.rules.DTNB	87.55230125523012	yes
COSMIC	1	ABL1	352	E	D	0.182819	0.148378	0.428571	0.247059	2	NA	0	NA	1	133.10384	1	109	ABL	TK	Linker#E_helix	yes	weka.classifiers.bayes.BayesNet	84.93723849372385	yes	0.9972016749584476	0.0027983250415524537	weka.classifiers.lazy.LWL	85.14644351464435	yes	1.0	0.0	weka.classifiers.rules.DecisionTable	86.19246861924687	yes	0.9230769230769231	0.07692307692307693	weka.classifiers.functions.SMO	87.13389121338912	yes	1.0	0.0	weka.classifiers.trees.RandomForest	84.6234309623431	yes	1.0	0.0	weka.classifiers.rules.DTNB	87.55230125523012	yes
SNP@Domain	1	HRI	478	G	S	?	?	?	?	0	NA	0	NA	1	105.09344	0	48	PEK	OTHER	Activation_segment_Nt#Activation_segment_Ct	no	weka.classifiers.bayes.BayesNet	84.93723849372385	no	0.010112441990618042	0.9898875580093819	weka.classifiers.lazy.LWL	85.14644351464435	no	0.16983794117231638	0.8301620588276832	weka.classifiers.rules.DecisionTable	86.19246861924687	no	0.03333333333333333	0.9666666666666667	weka.classifiers.functions.SMO	87.13389121338912	no	0.0	1.0	weka.classifiers.trees.RandomForest	84.6234309623431	no	0.028571428571428574	0.9714285714285713	weka.classifiers.rules.DTNB	87.55230125523012	no
SNP@Domain	1	COT	158	A	V	?	?	?	?	0	NA	0	NA	0	117.14784	0	67	STE-UNIQUE	STE	B3_strand	no	weka.classifiers.bayes.BayesNet	84.93723849372385	no	0.0014273267745880825	0.998572673225412	weka.classifiers.lazy.LWL	85.14644351464435	no	0.0	1.0	weka.classifiers.rules.DecisionTable	86.19246861924687	no	0.029411764705882353	0.9705882352941176	weka.classifiers.functions.SMO	87.13389121338912	no	0.0	1.0	weka.classifiers.trees.RandomForest	84.6234309623431	no	0.006898508410678796	0.9931014915893212	weka.classifiers.rules.DTNB	87.55230125523012	no
SNP@Domain	1	YES	389	L	M	?	?	?	?	2	NA	0	NA	0	149.20784	0	124	SRC	TK	E_helix	no	weka.classifiers.bayes.BayesNet	84.93723849372385	no	0.42917659779937006	0.57082340220063	weka.classifiers.lazy.LWL	85.14644351464435	no	0.0	1.0	weka.classifiers.rules.DecisionTable	86.19246861924687	no	0.2	0.8	weka.classifiers.functions.SMO	87.13389121338912	no	0.0	1.0	weka.classifiers.trees.RandomForest	84.6234309623431	no	0.07500000000000004	0.925	weka.classifiers.rules.DTNB	87.55230125523012	no
SNP@Domain	1	CDC2	59	R	G	?	?	?	?	-2	NA	0	NA	0	75.06714	1	148	CDK	CMGC	C_helix	no	weka.classifiers.bayes.BayesNet	84.93723849372385	no	0.009565833291198792	0.9904341667088011	weka.classifiers.lazy.LWL	85.14644351464435	no	0.182963001371529	0.8170369986284708	weka.classifiers.rules.DecisionTable	86.19246861924687	no	0.15384615384615385	0.8461538461538461	weka.classifiers.functions.SMO	87.13389121338912	no	0.0	1.0	weka.classifiers.trees.RandomForest	84.6234309623431	no	0.028587588881706528	0.9714124111182935	weka.classifiers.rules.DTNB	87.55230125523012	no
SNP@Domain	1	MOK	64	V	I	?	?	?	?	3	NA	0	NA	0	131.17464	0	105	RCK	CMGC	C_helix	no	weka.classifiers.bayes.BayesNet	84.93723849372385	no	0.003780943457731281	0.9962190565422686	weka.classifiers.lazy.LWL	85.14644351464435	no	0.17345019810619408	0.8265498018938058	weka.classifiers.rules.DecisionTable	86.19246861924687	no	0.058823529411764705	0.9411764705882353	weka.classifiers.functions.SMO	87.13389121338912	no	0.0	1.0	weka.classifiers.trees.RandomForest	84.6234309623431	no	0.0	1.0	weka.classifiers.rules.DTNB	87.55230125523012	no
COSMIC	1	RET	884	E	K	0.168631	0.129822	0.75	0.360784	1	NA	0	NA	1	146.18934	1	109	RET	TK	Catalytic_loop#Activation_segment_Nt	yes	weka.classifiers.bayes.BayesNet	84.93723849372385	yes	0.9582052096261163	0.0417947903738837	weka.classifiers.lazy.LWL	85.14644351464435	yes	0.8777891729330707	0.1222108270669294	weka.classifiers.rules.DecisionTable	86.19246861924687	yes	0.75	0.25	weka.classifiers.functions.SMO	87.13389121338912	yes	1.0	0.0	weka.classifiers.trees.RandomForest	84.6234309623431	yes	1.0	0.0	weka.classifiers.rules.DTNB	87.55230125523012	yes
COSMIC	1	GSK3A	400	H	R	0.346206	0.30489	0.740741	0.774306	0	NA	0	NA	1	174.20274	1	118	GSK	CMGC	H_and_I_helix	yes	weka.classifiers.bayes.BayesNet	84.93723849372385	no	0.10874123010818657	0.8912587698918135	weka.classifiers.lazy.LWL	85.14644351464435	yes	1.0	0.0	weka.classifiers.rules.DecisionTable	86.19246861924687	yes	0.6666666666666666	0.3333333333333333	weka.classifiers.functions.SMO	87.13389121338912	yes	1.0	0.0	weka.classifiers.trees.RandomForest	84.6234309623431	yes	0.6878787878787878	0.31212121212121213	weka.classifiers.rules.DTNB	87.55230125523012	yes
COSMIC	1	NEK1	25	E	K	0.137881	0.06777	0.296296	0.112948	1	NA	0	NA	1	146.18934	1	109	NEK	OTHER	B3_strand	yes	weka.classifiers.bayes.BayesNet	84.93723849372385	no	0.06382150005863083	0.9361784999413691	weka.classifiers.lazy.LWL	85.14644351464435	yes	1.0	0.0	weka.classifiers.rules.DecisionTable	86.19246861924687	yes	0.5	0.5	weka.classifiers.functions.SMO	87.13389121338912	yes	1.0	0.0	weka.classifiers.trees.RandomForest	84.6234309623431	yes	0.8091705913134485	0.19082940868655154	weka.classifiers.rules.DTNB	87.55230125523012	no
COSMIC	1	EPHA6	664	T	S	0.186021	0.045867	0.83871	0.392157	1	NA	0	NA	1	105.09344	1	93	EPH	TK	B3_strand	yes	weka.classifiers.bayes.BayesNet	84.93723849372385	yes	0.9995963809006321	4.036190993679139E-4	weka.classifiers.lazy.LWL	85.14644351464435	yes	0.8855646447174694	0.11443535528253074	weka.classifiers.rules.DecisionTable	86.19246861924687	yes	0.9583333333333334	0.041666666666666664	weka.classifiers.functions.SMO	87.13389121338912	yes	1.0	0.0	weka.classifiers.trees.RandomForest	84.6234309623431	yes	0.9852408759124087	0.014759124087591235	weka.classifiers.rules.DTNB	87.55230125523012	yes
SNP@Domain	1	MOS	65	L	V	0.166837	0.043685	0.2	0.165289	1	NA	0	NA	0	117.14784	0	124	MOS	OTHER	G_loop	no	weka.classifiers.bayes.BayesNet	84.93723849372385	no	0.0015436270227850812	0.998456372977215	weka.classifiers.lazy.LWL	85.14644351464435	no	0.14970702577134554	0.8502929742286551	weka.classifiers.rules.DecisionTable	86.19246861924687	no	0.030303030303030304	0.9696969696969697	weka.classifiers.functions.SMO	87.13389121338912	no	0.0	1.0	weka.classifiers.trees.RandomForest	84.6234309623431	no	0.0	1.0	weka.classifiers.rules.DTNB	87.55230125523012	no
COSMIC	1	TGFBR2	518	T	S	0.120821	0.038382	0.354839	0.098765	1	NA	0	NA	1	105.09344	1	93	STKR	TKL	G_helix#H_and_I_helix	yes	weka.classifiers.bayes.BayesNet	84.93723849372385	yes	0.8434696810594747	0.15653031894052527	weka.classifiers.lazy.LWL	85.14644351464435	yes	0.9409829464376477	0.05901705356235219	weka.classifiers.rules.DecisionTable	86.19246861924687	yes	0.75	0.25	weka.classifiers.functions.SMO	87.13389121338912	yes	1.0	0.0	weka.classifiers.trees.RandomForest	84.6234309623431	yes	0.9	0.1	weka.classifiers.rules.DTNB	87.55230125523012	yes
COSMIC	1	MAP2K4	279	A	T	?	0.005438	?	?	0	NA	0	NA	1	119.12034	0	67	STE7	STE	Activation_segment_Ct#F_helix	yes	weka.classifiers.bayes.BayesNet	84.93723849372385	no	0.2291095062464064	0.7708904937535936	weka.classifiers.lazy.LWL	85.14644351464435	yes	1.0	0.0	weka.classifiers.rules.DecisionTable	86.19246861924687	yes	0.6666666666666666	0.3333333333333333	weka.classifiers.functions.SMO	87.13389121338912	yes	1.0	0.0	weka.classifiers.trees.RandomForest	84.6234309623431	yes	0.8946535947712417	0.10534640522875818	weka.classifiers.rules.DTNB	87.55230125523012	yes
COSMIC	1	FGFR3	617	D	G	0.943274	0.773452	1	0.94902	-1	NA	0	NA	0	75.06714	1	91	FGFR	TK	Catalytic_loop	yes	weka.classifiers.bayes.BayesNet	84.93723849372385	yes	0.9996214771765249	3.785228234749886E-4	weka.classifiers.lazy.LWL	85.14644351464435	yes	1.0	0.0	weka.classifiers.rules.DecisionTable	86.19246861924687	yes	0.9666666666666667	0.03333333333333333	weka.classifiers.functions.SMO	87.13389121338912	yes	1.0	0.0	weka.classifiers.trees.RandomForest	84.6234309623431	yes	0.9705102040816327	0.029489795918367347	weka.classifiers.rules.DTNB	87.55230125523012	yes
COSMIC	2	EGFR	719	G	D	0.864438	0.653598	1	0.94902	-1	NA	0	NA	1	133.10384	0	48	EGFR	TK	G_loop	yes	weka.classifiers.bayes.BayesNet	84.93723849372385	yes	0.9977802236733266	0.002219776326673263	weka.classifiers.lazy.LWL	85.14644351464435	yes	0.888923260963042	0.11107673903695828	weka.classifiers.rules.DecisionTable	86.19246861924687	yes	0.8421052631578947	0.15789473684210525	weka.classifiers.functions.SMO	87.13389121338912	yes	1.0	0.0	weka.classifiers.trees.RandomForest	84.6234309623431	yes	0.9	0.1	weka.classifiers.rules.DTNB	87.55230125523012	yes
COSMIC	1	BRAF	618	L	S	0.06981	0.051412	0.333333	0.246914	-2	NA	0	NA	1	105.09344	0	124	RAF	TKL	Activation_segment_Ct	yes	weka.classifiers.bayes.BayesNet	84.93723849372385	yes	0.998676634962395	0.00132336503760501	weka.classifiers.lazy.LWL	85.14644351464435	yes	1.0	0.0	weka.classifiers.rules.DecisionTable	86.19246861924687	yes	0.9803921568627451	0.0196078431372549	weka.classifiers.functions.SMO	87.13389121338912	yes	1.0	0.0	weka.classifiers.trees.RandomForest	84.6234309623431	yes	1.0	0.0	weka.classifiers.rules.DTNB	87.55230125523012	yes
COSMIC	1	EPHA8	860	P	L	0.41919	0.343789	1	0.85098	-3	NA	0	NA	0	131.17464	0	90	EPH	TK	H_and_I_helix	yes	weka.classifiers.bayes.BayesNet	84.93723849372385	yes	0.9977366529830308	0.0022633470169690657	weka.classifiers.lazy.LWL	85.14644351464435	yes	1.0	0.0	weka.classifiers.rules.DecisionTable	86.19246861924687	yes	0.9583333333333334	0.041666666666666664	weka.classifiers.functions.SMO	87.13389121338912	yes	1.0	0.0	weka.classifiers.trees.RandomForest	84.6234309623431	yes	0.9705102040816327	0.029489795918367347	weka.classifiers.rules.DTNB	87.55230125523012	yes
COSMIC	1	MAP3K6	729	P	T	0.158666	0.209748	0.916667	0.645161	-1	NA	0	NA	1	119.12034	0	90	STE11	STE	Linker	yes	weka.classifiers.bayes.BayesNet	84.93723849372385	yes	0.8096549981256832	0.1903450018743168	weka.classifiers.lazy.LWL	85.14644351464435	yes	1.0	0.0	weka.classifiers.rules.DecisionTable	86.19246861924687	yes	0.5	0.5	weka.classifiers.functions.SMO	87.13389121338912	yes	1.0	0.0	weka.classifiers.trees.RandomForest	84.6234309623431	yes	1.0	0.0	weka.classifiers.rules.DTNB	87.55230125523012	yes
COSMIC	2	EGFR	859	A	T	0.532724	0.407355	0.909091	0.435294	0	NA	0	NA	1	119.12034	0	67	EGFR	TK	Activation_segment_Nt	yes	weka.classifiers.bayes.BayesNet	84.93723849372385	yes	0.9977161597271745	0.002283840272825385	weka.classifiers.lazy.LWL	85.14644351464435	yes	0.89064948221419	0.10935051778581002	weka.classifiers.rules.DecisionTable	86.19246861924687	yes	0.8421052631578947	0.15789473684210525	weka.classifiers.functions.SMO	87.13389121338912	yes	1.0	0.0	weka.classifiers.trees.RandomForest	84.6234309623431	yes	0.9875	0.0125	weka.classifiers.rules.DTNB	87.55230125523012	yes
COSMIC	1	PAK4	502	G	V	0.90623	0.792017	0.972973	0.973118	-3	NA	0	NA	0	117.14784	0	48	STE20	STE	F_helix	yes	weka.classifiers.bayes.BayesNet	84.93723849372385	yes	0.7254220289232116	0.27457797107678844	weka.classifiers.lazy.LWL	85.14644351464435	yes	1.0	0.0	weka.classifiers.rules.DecisionTable	86.19246861924687	yes	0.7777777777777778	0.2222222222222222	weka.classifiers.functions.SMO	87.13389121338912	yes	1.0	0.0	weka.classifiers.trees.RandomForest	84.6234309623431	yes	0.8129756345352195	0.18702436546478052	weka.classifiers.rules.DTNB	87.55230125523012	no
SNP@Domain	1	MAP3K3	465	A	G	0.120518	0.058678	0.5	0.268817	0	NA	0	NA	0	75.06714	0	67	STE11	STE	E_helix	no	weka.classifiers.bayes.BayesNet	84.93723849372385	no	0.2641477364584217	0.7358522635415783	weka.classifiers.lazy.LWL	85.14644351464435	no	0.0	1.0	weka.classifiers.rules.DecisionTable	86.19246861924687	yes	0.7142857142857143	0.2857142857142857	weka.classifiers.functions.SMO	87.13389121338912	yes	1.0	0.0	weka.classifiers.trees.RandomForest	84.6234309623431	no	0.0647058823529412	0.9352941176470588	weka.classifiers.rules.DTNB	87.55230125523012	yes
COSMIC	1	MET	1260	G	C	?	0.071441	?	?	-3	NA	0	NA	0	121.15404	0	48	MET	TK	F_helix	yes	weka.classifiers.bayes.BayesNet	84.93723849372385	yes	0.9980555557330387	0.00194444426696118	weka.classifiers.lazy.LWL	85.14644351464435	yes	0.8880623027972125	0.1119376972027875	weka.classifiers.rules.DecisionTable	86.19246861924687	yes	0.6666666666666666	0.3333333333333333	weka.classifiers.functions.SMO	87.13389121338912	yes	1.0	0.0	weka.classifiers.trees.RandomForest	84.6234309623431	yes	0.9904751966919039	0.009524803308096099	weka.classifiers.rules.DTNB	87.55230125523012	yes
SNP@Domain	1	SGK2	76	E	G	?	0.01523	?	?	-2	NA	0	NA	0	75.06714	1	109	SGK	AGC	B3_strand#C_helix	no	weka.classifiers.bayes.BayesNet	84.93723849372385	no	0.4008544993438191	0.5991455006561809	weka.classifiers.lazy.LWL	85.14644351464435	no	0.0	1.0	weka.classifiers.rules.DecisionTable	86.19246861924687	yes	0.5	0.5	weka.classifiers.functions.SMO	87.13389121338912	yes	1.0	0.0	weka.classifiers.trees.RandomForest	84.6234309623431	no	0.24773692235514896	0.7522630776448511	weka.classifiers.rules.DTNB	87.55230125523012	no
COSMIC	1	BRAF	606	G	L	0.084357	0.039557	0.555556	0.092593	-4	NA	0	NA	0	131.17464	0	48	RAF	TKL	Activation_segment_Nt#Activation_segment_Ct	yes	weka.classifiers.bayes.BayesNet	84.93723849372385	yes	0.9997410007249362	2.589992750638535E-4	weka.classifiers.lazy.LWL	85.14644351464435	yes	1.0	0.0	weka.classifiers.rules.DecisionTable	86.19246861924687	yes	0.9803921568627451	0.0196078431372549	weka.classifiers.functions.SMO	87.13389121338912	yes	1.0	0.0	weka.classifiers.trees.RandomForest	84.6234309623431	yes	1.0	0.0	weka.classifiers.rules.DTNB	87.55230125523012	yes
COSMIC	1	FLT3	834	R	Q	0.313468	0.138371	1	0.756863	1	NA	0	NA	1	146.14594	1	148	PDGFR	TK	Activation_segment_Nt	yes	weka.classifiers.bayes.BayesNet	84.93723849372385	yes	0.999852540993561	1.4745900643897662E-4	weka.classifiers.lazy.LWL	85.14644351464435	yes	0.8871383953444759	0.1128616046555241	weka.classifiers.rules.DecisionTable	86.19246861924687	yes	0.9883720930232558	0.011627906976744186	weka.classifiers.functions.SMO	87.13389121338912	yes	1.0	0.0	weka.classifiers.trees.RandomForest	84.6234309623431	yes	1.0	0.0	weka.classifiers.rules.DTNB	87.55230125523012	yes
SNP@Domain	1	MOK	248	A	V	?	?	?	?	0	NA	0	NA	0	117.14784	0	67	RCK	CMGC	G_helix#H_and_I_helix	no	weka.classifiers.bayes.BayesNet	84.93723849372385	no	0.0017980207367339796	0.9982019792632659	weka.classifiers.lazy.LWL	85.14644351464435	no	0.16810582551539266	0.8318941744846077	weka.classifiers.rules.DecisionTable	86.19246861924687	no	0.058823529411764705	0.9411764705882353	weka.classifiers.functions.SMO	87.13389121338912	no	0.0	1.0	weka.classifiers.trees.RandomForest	84.6234309623431	no	0.05337901943427642	0.9466209805657236	weka.classifiers.rules.DTNB	87.55230125523012	no
SNP@Domain	1	MER	628	Q	H	?	?	?	?	0	NA	0	NA	1	155.15634	1	114	AXL	TK	B3_strand#C_helix	no	weka.classifiers.bayes.BayesNet	84.93723849372385	no	0.06467511093657138	0.9353248890634286	weka.classifiers.lazy.LWL	85.14644351464435	no	0.15389272950395083	0.8461072704960493	weka.classifiers.rules.DecisionTable	86.19246861924687	no	0.13333333333333333	0.8666666666666667	weka.classifiers.functions.SMO	87.13389121338912	no	0.0	1.0	weka.classifiers.trees.RandomForest	84.6234309623431	no	0.11926932036334725	0.8807306796366527	weka.classifiers.rules.DTNB	87.55230125523012	no
COSMIC	1	BRAF	682	R	Q	?	0.024806	?	?	1	NA	0	NA	1	146.14594	1	148	RAF	TKL	H_and_I_helix	yes	weka.classifiers.bayes.BayesNet	84.93723849372385	yes	0.9899926472094505	0.010007352790549548	weka.classifiers.lazy.LWL	85.14644351464435	yes	1.0	0.0	weka.classifiers.rules.DecisionTable	86.19246861924687	yes	0.9333333333333333	0.06666666666666667	weka.classifiers.functions.SMO	87.13389121338912	yes	1.0	0.0	weka.classifiers.trees.RandomForest	84.6234309623431	yes	0.894068481725923	0.10593151827407701	weka.classifiers.rules.DTNB	87.55230125523012	yes
SNP@Domain	1	HRI	170	A	T	?	?	?	?	0	NA	0	NA	1	119.12034	0	67	PEK	OTHER	G_loop	no	weka.classifiers.bayes.BayesNet	84.93723849372385	no	0.001085259537885088	0.9989147404621149	weka.classifiers.lazy.LWL	85.14644351464435	no	0.0	1.0	weka.classifiers.rules.DecisionTable	86.19246861924687	no	0.03333333333333333	0.9666666666666667	weka.classifiers.functions.SMO	87.13389121338912	no	0.0	1.0	weka.classifiers.trees.RandomForest	84.6234309623431	no	0.27659666778423303	0.7234033322157669	weka.classifiers.rules.DTNB	87.55230125523012	no
SNP@Domain	1	MOK	137	P	H	?	?	?	?	-2	NA	0	NA	1	155.15634	0	90	RCK	CMGC	Catalytic_loop	no	weka.classifiers.bayes.BayesNet	84.93723849372385	no	0.0026345840551831763	0.9973654159448168	weka.classifiers.lazy.LWL	85.14644351464435	no	0.05608016343218495	0.943919836567815	weka.classifiers.rules.DecisionTable	86.19246861924687	no	0.058823529411764705	0.9411764705882353	weka.classifiers.functions.SMO	87.13389121338912	no	0.0	1.0	weka.classifiers.trees.RandomForest	84.6234309623431	no	0.24621557124874238	0.7537844287512576	weka.classifiers.rules.DTNB	87.55230125523012	no
COSMIC	1	ABL1	317	F	L	0.460347	0.151375	0.714286	0.4	0	NA	0	NA	0	131.17464	0	135	ABL	TK	C_helix	yes	weka.classifiers.bayes.BayesNet	84.93723849372385	yes	0.9969175040944251	0.0030824959055749668	weka.classifiers.lazy.LWL	85.14644351464435	yes	1.0	0.0	weka.classifiers.rules.DecisionTable	86.19246861924687	yes	0.9230769230769231	0.07692307692307693	weka.classifiers.functions.SMO	87.13389121338912	yes	1.0	0.0	weka.classifiers.trees.RandomForest	84.6234309623431	yes	0.9688737006977075	0.031126299302292472	weka.classifiers.rules.DTNB	87.55230125523012	yes
SNP@Domain	1	MER	696	F	I	?	?	?	?	0	NA	0	NA	0	131.17464	0	135	AXL	TK	E_helix	no	weka.classifiers.bayes.BayesNet	84.93723849372385	no	0.338894293243466	0.661105706756534	weka.classifiers.lazy.LWL	85.14644351464435	no	0.12373542311941613	0.8762645768805837	weka.classifiers.rules.DecisionTable	86.19246861924687	no	0.13333333333333333	0.8666666666666667	weka.classifiers.functions.SMO	87.13389121338912	no	0.0	1.0	weka.classifiers.trees.RandomForest	84.6234309623431	no	0.2	0.8	weka.classifiers.rules.DTNB	87.55230125523012	no
COSMIC	1	BRAF	617	I	T	0.335634	0.07108	0.333333	0.222222	-1	NA	0	NA	1	119.12034	0	124	RAF	TKL	Activation_segment_Ct	yes	weka.classifiers.bayes.BayesNet	84.93723849372385	yes	0.9990536488249911	9.463511750088014E-4	weka.classifiers.lazy.LWL	85.14644351464435	yes	1.0	0.0	weka.classifiers.rules.DecisionTable	86.19246861924687	yes	0.9803921568627451	0.0196078431372549	weka.classifiers.functions.SMO	87.13389121338912	yes	1.0	0.0	weka.classifiers.trees.RandomForest	84.6234309623431	yes	1.0	0.0	weka.classifiers.rules.DTNB	87.55230125523012	yes
COSMIC	1	RET	921	E	K	0.924918	0.813692	1	0.988235	1	NA	0	NA	1	146.18934	1	109	RET	TK	Activation_segment_Ct	yes	weka.classifiers.bayes.BayesNet	84.93723849372385	yes	0.9882586878920051	0.011741312107994815	weka.classifiers.lazy.LWL	85.14644351464435	yes	0.8834592020546415	0.11654079794535861	weka.classifiers.rules.DecisionTable	86.19246861924687	yes	0.8571428571428571	0.14285714285714285	weka.classifiers.functions.SMO	87.13389121338912	yes	1.0	0.0	weka.classifiers.trees.RandomForest	84.6234309623431	yes	1.0	0.0	weka.classifiers.rules.DTNB	87.55230125523012	yes
COSMIC	1	HCK	477	P	L	0.664615	0.52728	0.83871	0.576471	-3	NA	0	NA	0	131.17464	0	90	SRC	TK	H_and_I_helix	yes	weka.classifiers.bayes.BayesNet	84.93723849372385	yes	0.8180423703073064	0.18195762969269355	weka.classifiers.lazy.LWL	85.14644351464435	yes	0.9042086533660647	0.09579134663393529	weka.classifiers.rules.DecisionTable	86.19246861924687	yes	0.625	0.375	weka.classifiers.functions.SMO	87.13389121338912	no	0.0	1.0	weka.classifiers.trees.RandomForest	84.6234309623431	yes	0.8632204940530649	0.13677950594693505	weka.classifiers.rules.DTNB	87.55230125523012	no
COSMIC	1	KIT	627	P	L	0.23419	0.021865	0.333333	0.227451	-3	NA	0	NA	0	131.17464	0	90	PDGFR	TK	B3_strand	yes	weka.classifiers.bayes.BayesNet	84.93723849372385	yes	0.9964527895742187	0.0035472104257812742	weka.classifiers.lazy.LWL	85.14644351464435	yes	0.8941131073442397	0.10588689265576015	weka.classifiers.rules.DecisionTable	86.19246861924687	yes	0.9655172413793104	0.034482758620689655	weka.classifiers.functions.SMO	87.13389121338912	yes	1.0	0.0	weka.classifiers.trees.RandomForest	84.6234309623431	yes	0.9589743589743589	0.041025641025641026	weka.classifiers.rules.DTNB	87.55230125523012	yes
COSMIC	2	BRAF	594	D	G	0.965413	0.823111	0.944444	0.932099	-1	NA	0	NA	0	75.06714	1	91	RAF	TKL	Activation_segment_Nt	yes	weka.classifiers.bayes.BayesNet	84.93723849372385	yes	0.9999554125889971	4.458741100282265E-5	weka.classifiers.lazy.LWL	85.14644351464435	yes	0.936151643946215	0.06384835605378482	weka.classifiers.rules.DecisionTable	86.19246861924687	yes	0.9722222222222222	0.027777777777777776	weka.classifiers.functions.SMO	87.13389121338912	yes	1.0	0.0	weka.classifiers.trees.RandomForest	84.6234309623431	yes	1.0	0.0	weka.classifiers.rules.DTNB	87.55230125523012	yes
COSMIC	2	BRAF	469	G	S	0.716841	0.538657	0.944444	0.790123	0	NA	0	NA	1	105.09344	0	48	RAF	TKL	G_loop	yes	weka.classifiers.bayes.BayesNet	84.93723849372385	yes	0.999970756143933	2.924385606693649E-5	weka.classifiers.lazy.LWL	85.14644351464435	yes	1.0	0.0	weka.classifiers.rules.DecisionTable	86.19246861924687	yes	0.9722222222222222	0.027777777777777776	weka.classifiers.functions.SMO	87.13389121338912	yes	1.0	0.0	weka.classifiers.trees.RandomForest	84.6234309623431	yes	1.0	0.0	weka.classifiers.rules.DTNB	87.55230125523012	yes
SNP@Domain	1	HRI	463	K	R	?	?	?	?	2	NA	0	NA	1	174.20274	1	135	PEK	OTHER	Activation_segment_Nt	no	weka.classifiers.bayes.BayesNet	84.93723849372385	no	0.004909470369859717	0.9950905296301403	weka.classifiers.lazy.LWL	85.14644351464435	no	0.14732159672072295	0.8526784032792767	weka.classifiers.rules.DecisionTable	86.19246861924687	no	0.03333333333333333	0.9666666666666667	weka.classifiers.functions.SMO	87.13389121338912	no	0.0	1.0	weka.classifiers.trees.RandomForest	84.6234309623431	no	0.029489795918367347	0.9705102040816327	weka.classifiers.rules.DTNB	87.55230125523012	no
COSMIC	1	MET	1112	H	L	0.292461	0.013551	0.5	0.215686	-3	NA	0	NA	0	131.17464	1	118	MET	TK	B3_strand	yes	weka.classifiers.bayes.BayesNet	84.93723849372385	yes	0.9824867418852122	0.017513258114787666	weka.classifiers.lazy.LWL	85.14644351464435	yes	1.0	0.0	weka.classifiers.rules.DecisionTable	86.19246861924687	yes	0.9333333333333333	0.06666666666666667	weka.classifiers.functions.SMO	87.13389121338912	yes	1.0	0.0	weka.classifiers.trees.RandomForest	84.6234309623431	yes	0.9695121951219512	0.03048780487804878	weka.classifiers.rules.DTNB	87.55230125523012	yes
SNP@Domain	1	DDR1	796	L	V	0.346703	0.100617	0.875	0.760784	1	Phosphorylation	0	NA	0	117.14784	0	124	DDR	TK	G_helix	no	weka.classifiers.bayes.BayesNet	84.93723849372385	yes	0.9560620668797689	0.043937933120231115	weka.classifiers.lazy.LWL	85.14644351464435	no	0.0	1.0	weka.classifiers.rules.DecisionTable	86.19246861924687	no	0.3333333333333333	0.6666666666666666	weka.classifiers.functions.SMO	87.13389121338912	yes	1.0	0.0	weka.classifiers.trees.RandomForest	84.6234309623431	no	0.050769230769230775	0.9492307692307692	weka.classifiers.rules.DTNB	87.55230125523012	no
SNP@Domain	1	HRI	548	Y	H	?	?	?	?	2	NA	0	NA	1	155.15634	0	141	PEK	OTHER	H_and_I_helix	no	weka.classifiers.bayes.BayesNet	84.93723849372385	no	1.831265551297131E-4	0.9998168734448701	weka.classifiers.lazy.LWL	85.14644351464435	no	0.1549595222648423	0.8450404777351576	weka.classifiers.rules.DecisionTable	86.19246861924687	no	0.03333333333333333	0.9666666666666667	weka.classifiers.functions.SMO	87.13389121338912	no	0.0	1.0	weka.classifiers.trees.RandomForest	84.6234309623431	no	0.0808021432967508	0.9191978567032493	weka.classifiers.rules.DTNB	87.55230125523012	no
COSMIC	1	BRAF	581	N	Y	0.965937	0.839312	0.944444	0.932099	-2	NA	0	NA	0	181.19124	1	96	RAF	TKL	Catalytic_loop	yes	weka.classifiers.bayes.BayesNet	84.93723849372385	yes	0.9999631442175512	3.685578244887965E-5	weka.classifiers.lazy.LWL	85.14644351464435	yes	0.9354961587319471	0.06450384126805267	weka.classifiers.rules.DecisionTable	86.19246861924687	yes	0.9722222222222222	0.027777777777777776	weka.classifiers.functions.SMO	87.13389121338912	yes	1.0	0.0	weka.classifiers.trees.RandomForest	84.6234309623431	yes	0.9954545454545455	0.004545454545454539	weka.classifiers.rules.DTNB	87.55230125523012	yes
SNP@Domain	1	FLT4	1164	E	D	0.098711	0.072519	0.6	0.035294	2	NA	0	NA	1	133.10384	1	109	VEGFR	TK	H_and_I_helix	no	weka.classifiers.bayes.BayesNet	84.93723849372385	yes	0.638451775655501	0.3615482243444989	weka.classifiers.lazy.LWL	85.14644351464435	no	0.131108049735818	0.868891950264182	weka.classifiers.rules.DecisionTable	86.19246861924687	yes	0.5454545454545454	0.45454545454545453	weka.classifiers.functions.SMO	87.13389121338912	yes	1.0	0.0	weka.classifiers.trees.RandomForest	84.6234309623431	no	0.0901322249132683	0.9098677750867317	weka.classifiers.rules.DTNB	87.55230125523012	yes
COSMIC	1	ALK	1174	F	C	0.506114	0.051191	1	?	-2	NA	0	NA	0	121.15404	0	135	ALK	TK	C_helix	yes	weka.classifiers.bayes.BayesNet	84.93723849372385	yes	0.9979865281114089	0.0020134718885911514	weka.classifiers.lazy.LWL	85.14644351464435	yes	0.89368106122895	0.10631893877105003	weka.classifiers.rules.DecisionTable	86.19246861924687	yes	0.9230769230769231	0.07692307692307693	weka.classifiers.functions.SMO	87.13389121338912	yes	1.0	0.0	weka.classifiers.trees.RandomForest	84.6234309623431	yes	1.0	0.0	weka.classifiers.rules.DTNB	87.55230125523012	yes
SNP@Domain	1	MOS	238	A	V	?	0.029626	?	?	0	NA	0	NA	0	117.14784	0	67	MOS	OTHER	Activation_segment_Nt#Activation_segment_Ct	no	weka.classifiers.bayes.BayesNet	84.93723849372385	no	0.003369916107560712	0.9966300838924392	weka.classifiers.lazy.LWL	85.14644351464435	no	0.15820857474235664	0.8417914252576431	weka.classifiers.rules.DecisionTable	86.19246861924687	no	0.2	0.8	weka.classifiers.functions.SMO	87.13389121338912	no	0.0	1.0	weka.classifiers.trees.RandomForest	84.6234309623431	no	0.06874124550551673	0.9312587544944833	weka.classifiers.rules.DTNB	87.55230125523012	no
SNP@Domain	1	ZAK	115	G	S	0.351451	0.292866	0.875	0.709877	0	NA	0	NA	1	105.09344	0	48	MLK	TKL	E_helix	no	weka.classifiers.bayes.BayesNet	84.93723849372385	yes	0.980547215689864	0.019452784310136032	weka.classifiers.lazy.LWL	85.14644351464435	no	0.0	1.0	weka.classifiers.rules.DecisionTable	86.19246861924687	yes	0.5	0.5	weka.classifiers.functions.SMO	87.13389121338912	yes	1.0	0.0	weka.classifiers.trees.RandomForest	84.6234309623431	no	0.10099165063024444	0.8990083493697556	weka.classifiers.rules.DTNB	87.55230125523012	no
COSMIC	1	ALK	1278	Y	S	0.114638	0.032637	1	?	-2	Phosphorylation	0	NA	1	105.09344	0	141	ALK	TK	Activation_segment_Nt#Activation_segment_Ct	yes	weka.classifiers.bayes.BayesNet	84.93723849372385	yes	0.997925685177038	0.002074314822962035	weka.classifiers.lazy.LWL	85.14644351464435	yes	0.8942965501536221	0.10570344984637872	weka.classifiers.rules.DecisionTable	86.19246861924687	yes	0.9230769230769231	0.07692307692307693	weka.classifiers.functions.SMO	87.13389121338912	yes	1.0	0.0	weka.classifiers.trees.RandomForest	84.6234309623431	yes	0.9	0.10000000000000006	weka.classifiers.rules.DTNB	87.55230125523012	yes
SNP@Domain	1	NLK	158	G	V	0.176995	0.046901	0.292308	0.232639	-3	NA	0	NA	0	117.14784	0	48	MAPK	CMGC	B3_strand	no	weka.classifiers.bayes.BayesNet	84.93723849372385	no	0.01695036340842703	0.9830496365915731	weka.classifiers.lazy.LWL	85.14644351464435	no	0.19190400899650378	0.808095991003496	weka.classifiers.rules.DecisionTable	86.19246861924687	no	0.2	0.8	weka.classifiers.functions.SMO	87.13389121338912	no	0.0	1.0	weka.classifiers.trees.RandomForest	84.6234309623431	no	0.1	0.9	weka.classifiers.rules.DTNB	87.55230125523012	no
COSMIC	1	MET	1248	Y	C	0.114638	0.032388	0.5	0.2	-2	NA	0	NA	0	121.15404	0	141	MET	TK	Activation_segment_Ct	yes	weka.classifiers.bayes.BayesNet	84.93723849372385	yes	0.9919115890854299	0.008088410914570136	weka.classifiers.lazy.LWL	85.14644351464435	yes	0.8897266890917426	0.11027331090825766	weka.classifiers.rules.DecisionTable	86.19246861924687	yes	0.9333333333333333	0.06666666666666667	weka.classifiers.functions.SMO	87.13389121338912	yes	1.0	0.0	weka.classifiers.trees.RandomForest	84.6234309623431	yes	1.0	0.0	weka.classifiers.rules.DTNB	87.55230125523012	yes
COSMIC	1	KDR	984	S	T	?	0.006608	?	?	1	NA	0	NA	1	119.12034	1	73	VEGFR	TK	Linker#E_helix	yes	weka.classifiers.bayes.BayesNet	84.93723849372385	yes	0.9234810394087396	0.07651896059126045	weka.classifiers.lazy.LWL	85.14644351464435	yes	0.8744486918673158	0.12555130813268398	weka.classifiers.rules.DecisionTable	86.19246861924687	yes	0.6666666666666666	0.3333333333333333	weka.classifiers.functions.SMO	87.13389121338912	yes	1.0	0.0	weka.classifiers.trees.RandomForest	84.6234309623431	yes	0.9895441389290882	0.01045586107091172	weka.classifiers.rules.DTNB	87.55230125523012	yes
SNP@Domain	1	PAK4	526	M	I	0.182295	0.029059	0.153153	0.102151	1	NA	0	NA	0	131.17464	0	124	STE20	STE	G_helix#H_and_I_helix	no	weka.classifiers.bayes.BayesNet	84.93723849372385	no	0.03848392146691888	0.9615160785330812	weka.classifiers.lazy.LWL	85.14644351464435	no	0.0	1.0	weka.classifiers.rules.DecisionTable	86.19246861924687	no	0.2727272727272727	0.7272727272727273	weka.classifiers.functions.SMO	87.13389121338912	no	0.0	1.0	weka.classifiers.trees.RandomForest	84.6234309623431	no	0.13	0.8699999999999999	weka.classifiers.rules.DTNB	87.55230125523012	no
COSMIC	1	FGFR4	641	E	K	0.636487	0.513402	1	0.984314	1	NA	0	NA	1	146.18934	1	109	FGFR	TK	Activation_segment_Nt#Activation_segment_Ct	yes	weka.classifiers.bayes.BayesNet	84.93723849372385	yes	0.9997370957933327	2.629042066673391E-4	weka.classifiers.lazy.LWL	85.14644351464435	yes	1.0	0.0	weka.classifiers.rules.DecisionTable	86.19246861924687	yes	0.9666666666666667	0.03333333333333333	weka.classifiers.functions.SMO	87.13389121338912	yes	1.0	0.0	weka.classifiers.trees.RandomForest	84.6234309623431	yes	0.9878374476685433	0.01216255233145662	weka.classifiers.rules.DTNB	87.55230125523012	yes
SNP@Domain	1	NEK6	145	P	A	0.351119	0.140419	0.345679	0.085399	-1	NA	0	NA	0	89.09404	0	90	NEK	OTHER	E_helix	no	weka.classifiers.bayes.BayesNet	84.93723849372385	no	0.02459649524236151	0.9754035047576384	weka.classifiers.lazy.LWL	85.14644351464435	no	0.17120956113079114	0.8287904388692086	weka.classifiers.rules.DecisionTable	86.19246861924687	yes	0.5	0.5	weka.classifiers.functions.SMO	87.13389121338912	no	0.0	1.0	weka.classifiers.trees.RandomForest	84.6234309623431	no	0.0	1.0	weka.classifiers.rules.DTNB	87.55230125523012	no
COSMIC	2	ABL1	396	H	P	0.11254	0.05773	0.857143	0.235294	-2	NA	0	NA	0	115.13194	1	118	ABL	TK	Activation_segment_Nt	yes	weka.classifiers.bayes.BayesNet	84.93723849372385	yes	0.9997935664644635	2.0643353553654012E-4	weka.classifiers.lazy.LWL	85.14644351464435	yes	1.0	0.0	weka.classifiers.rules.DecisionTable	86.19246861924687	yes	0.9722222222222222	0.027777777777777776	weka.classifiers.functions.SMO	87.13389121338912	yes	1.0	0.0	weka.classifiers.trees.RandomForest	84.6234309623431	yes	0.9	0.1	weka.classifiers.rules.DTNB	87.55230125523012	yes
COSMIC	1	KIT	670	T	E	0.368731	0.049503	0.666667	0.407843	-1	NA	0	NA	1	147.13074	1	93	PDGFR	TK	Linker	yes	weka.classifiers.bayes.BayesNet	84.93723849372385	yes	0.9987277308345877	0.0012722691654123563	weka.classifiers.lazy.LWL	85.14644351464435	yes	0.8870197783467456	0.11298022165325354	weka.classifiers.rules.DecisionTable	86.19246861924687	yes	0.9655172413793104	0.034482758620689655	weka.classifiers.functions.SMO	87.13389121338912	yes	1.0	0.0	weka.classifiers.trees.RandomForest	84.6234309623431	yes	1.0	0.0	weka.classifiers.rules.DTNB	87.55230125523012	yes
COSMIC	1	KIT	822	N	I	0.146907	0.024164	0.888889	0.403922	-3	NA	0	NA	0	131.17464	1	96	PDGFR	TK	Activation_segment_Nt#Activation_segment_Ct	yes	weka.classifiers.bayes.BayesNet	84.93723849372385	yes	0.9999638974731099	3.610252689016043E-5	weka.classifiers.lazy.LWL	85.14644351464435	yes	0.8986244613681382	0.10137553863186093	weka.classifiers.rules.DecisionTable	86.19246861924687	yes	0.9883720930232558	0.011627906976744186	weka.classifiers.functions.SMO	87.13389121338912	yes	1.0	0.0	weka.classifiers.trees.RandomForest	84.6234309623431	yes	0.9522261623325454	0.047773837667454695	weka.classifiers.rules.DTNB	87.55230125523012	yes
COSMIC	2	BRAF	466	G	V	0.947746	0.7184	0.944444	0.901235	-3	NA	0	NA	0	117.14784	0	48	RAF	TKL	G_loop	yes	weka.classifiers.bayes.BayesNet	84.93723849372385	yes	0.9999504301540605	4.956984593954195E-5	weka.classifiers.lazy.LWL	85.14644351464435	yes	1.0	0.0	weka.classifiers.rules.DecisionTable	86.19246861924687	yes	0.9722222222222222	0.027777777777777776	weka.classifiers.functions.SMO	87.13389121338912	yes	1.0	0.0	weka.classifiers.trees.RandomForest	84.6234309623431	yes	1.0	0.0	weka.classifiers.rules.DTNB	87.55230125523012	yes
COSMIC	1	MAP3K3	434	R	L	0.178651	0.018194	0.055556	0.16129	-2	NA	0	NA	0	131.17464	1	148	STE11	STE	C_helix	yes	weka.classifiers.bayes.BayesNet	84.93723849372385	no	0.40898700345080974	0.5910129965491903	weka.classifiers.lazy.LWL	85.14644351464435	yes	0.9148582479219086	0.08514175207809156	weka.classifiers.rules.DecisionTable	86.19246861924687	yes	0.7142857142857143	0.2857142857142857	weka.classifiers.functions.SMO	87.13389121338912	yes	1.0	0.0	weka.classifiers.trees.RandomForest	84.6234309623431	yes	0.9	0.1	weka.classifiers.rules.DTNB	87.55230125523012	yes
COSMIC	1	FGFR3	643	H	D	0.114638	0.024288	0.666667	0.2	-1	NA	0	NA	1	133.10384	1	118	FGFR	TK	Activation_segment_Nt#Activation_segment_Ct	yes	weka.classifiers.bayes.BayesNet	84.93723849372385	yes	0.9950442217281084	0.004955778271891705	weka.classifiers.lazy.LWL	85.14644351464435	yes	1.0	0.0	weka.classifiers.rules.DecisionTable	86.19246861924687	yes	0.9090909090909091	0.09090909090909091	weka.classifiers.functions.SMO	87.13389121338912	yes	1.0	0.0	weka.classifiers.trees.RandomForest	84.6234309623431	yes	0.9571428571428571	0.04285714285714286	weka.classifiers.rules.DTNB	87.55230125523012	yes
SNP@Domain	1	SRPK1	298	R	K	?	?	?	?	2	NA	0	NA	1	146.18934	1	148	SRPK	CMGC	Catalytic_loop#Activation_segment_Nt	no	weka.classifiers.bayes.BayesNet	84.93723849372385	no	0.09658906748277303	0.9034109325172269	weka.classifiers.lazy.LWL	85.14644351464435	no	0.0	1.0	weka.classifiers.rules.DecisionTable	86.19246861924687	yes	0.75	0.25	weka.classifiers.functions.SMO	87.13389121338912	yes	1.0	0.0	weka.classifiers.trees.RandomForest	84.6234309623431	no	0.42989049207842545	0.5701095079215744	weka.classifiers.rules.DTNB	87.55230125523012	no
COSMIC	1	EPHA6	813	K	N	0.696856	0.599939	1	0.94902	0	NA	0	NA	1	132.11904	1	135	EPH	TK	Activation_segment_Nt	yes	weka.classifiers.bayes.BayesNet	84.93723849372385	yes	0.9998093843104946	1.906156895054662E-4	weka.classifiers.lazy.LWL	85.14644351464435	yes	1.0	0.0	weka.classifiers.rules.DecisionTable	86.19246861924687	yes	0.9583333333333334	0.041666666666666664	weka.classifiers.functions.SMO	87.13389121338912	yes	1.0	0.0	weka.classifiers.trees.RandomForest	84.6234309623431	yes	0.9705102040816327	0.029489795918367347	weka.classifiers.rules.DTNB	87.55230125523012	yes
COSMIC	1	IGF1R	1255	M	I	0.211831	0.013492	0.444444	0.129412	1	NA	0	NA	0	131.17464	0	124	INSR	TK	H_and_I_helix	yes	weka.classifiers.bayes.BayesNet	84.93723849372385	yes	0.7935602624514644	0.2064397375485355	weka.classifiers.lazy.LWL	85.14644351464435	yes	0.8841282670322724	0.11587173296772763	weka.classifiers.rules.DecisionTable	86.19246861924687	yes	0.5	0.5	weka.classifiers.functions.SMO	87.13389121338912	yes	1.0	0.0	weka.classifiers.trees.RandomForest	84.6234309623431	yes	0.9642259414225942	0.03577405857740586	weka.classifiers.rules.DTNB	87.55230125523012	yes
COSMIC	1	FGFR2	547	I	V	0.485356	0.409351	0.916667	0.419608	3	NA	0	NA	0	117.14784	0	124	FGFR	TK	C_helix	yes	weka.classifiers.bayes.BayesNet	84.93723849372385	yes	0.9994704337278876	5.295662721124674E-4	weka.classifiers.lazy.LWL	85.14644351464435	yes	1.0	0.0	weka.classifiers.rules.DecisionTable	86.19246861924687	yes	0.9666666666666667	0.03333333333333333	weka.classifiers.functions.SMO	87.13389121338912	yes	1.0	0.0	weka.classifiers.trees.RandomForest	84.6234309623431	yes	1.0	0.0	weka.classifiers.rules.DTNB	87.55230125523012	yes
COSMIC	2	FGFR3	650	K	E	0.269523	0.077561	1	0.172549	1	NA	0	NA	1	147.13074	1	135	FGFR	TK	Activation_segment_Nt#Activation_segment_Ct	yes	weka.classifiers.bayes.BayesNet	84.93723849372385	yes	0.9998771045975128	1.228954024872166E-4	weka.classifiers.lazy.LWL	85.14644351464435	yes	0.8882319913528223	0.11176800864717695	weka.classifiers.rules.DecisionTable	86.19246861924687	yes	0.9666666666666667	0.03333333333333333	weka.classifiers.functions.SMO	87.13389121338912	yes	1.0	0.0	weka.classifiers.trees.RandomForest	84.6234309623431	yes	1.0	0.0	weka.classifiers.rules.DTNB	87.55230125523012	yes
COSMIC	1	KIT	590	S	N	0.174207	0.041559	0.444444	0.192157	1	NA	0	NA	1	132.11904	1	73	PDGFR	TK	G_loop	yes	weka.classifiers.bayes.BayesNet	84.93723849372385	yes	0.99861990150783	0.0013800984921700588	weka.classifiers.lazy.LWL	85.14644351464435	yes	0.8835901063555041	0.1164098936444962	weka.classifiers.rules.DecisionTable	86.19246861924687	yes	0.9655172413793104	0.034482758620689655	weka.classifiers.functions.SMO	87.13389121338912	yes	1.0	0.0	weka.classifiers.trees.RandomForest	84.6234309623431	yes	0.9571428571428571	0.04285714285714286	weka.classifiers.rules.DTNB	87.55230125523012	yes
SNP@Domain	1	FUSED	69	D	A	?	?	?	?	-2	NA	0	NA	0	89.09404	1	91	ULK	OTHER	C_helix	no	weka.classifiers.bayes.BayesNet	84.93723849372385	no	0.038689197127297195	0.9613108028727029	weka.classifiers.lazy.LWL	85.14644351464435	no	0.15806881641607082	0.8419311835839293	weka.classifiers.rules.DecisionTable	86.19246861924687	no	0.3333333333333333	0.6666666666666666	weka.classifiers.functions.SMO	87.13389121338912	no	0.0	1.0	weka.classifiers.trees.RandomForest	84.6234309623431	no	0.25465883846175086	0.7453411615382491	weka.classifiers.rules.DTNB	87.55230125523012	no
COSMIC	1	ABL1	387	L	M	0.070003	0.123524	0.714286	0.215686	2	NA	0	NA	0	149.20784	0	124	ABL	TK	Catalytic_loop	yes	weka.classifiers.bayes.BayesNet	84.93723849372385	yes	0.9947352353474134	0.005264764652586701	weka.classifiers.lazy.LWL	85.14644351464435	yes	1.0	0.0	weka.classifiers.rules.DecisionTable	86.19246861924687	yes	0.9230769230769231	0.07692307692307693	weka.classifiers.functions.SMO	87.13389121338912	yes	1.0	0.0	weka.classifiers.trees.RandomForest	84.6234309623431	yes	1.0	0.0	weka.classifiers.rules.DTNB	87.55230125523012	yes
COSMIC	1	NEK6	99	I	S	0.571287	0.16126	0.54321	0.553719	-2	NA	0	NA	1	105.09344	0	124	NEK	OTHER	C_helix	yes	weka.classifiers.bayes.BayesNet	84.93723849372385	no	0.12532740384031849	0.8746725961596814	weka.classifiers.lazy.LWL	85.14644351464435	yes	1.0	0.0	weka.classifiers.rules.DecisionTable	86.19246861924687	yes	0.5	0.5	weka.classifiers.functions.SMO	87.13389121338912	yes	1.0	0.0	weka.classifiers.trees.RandomForest	84.6234309623431	yes	0.8363636363636363	0.16363636363636364	weka.classifiers.rules.DTNB	87.55230125523012	no
SNP@Domain	1	IRAK1	453	S	L	?	0.044937	?	?	-2	NA	0	NA	0	131.17464	1	73	IRAK	TKL	G_helix#H_and_I_helix	no	weka.classifiers.bayes.BayesNet	84.93723849372385	yes	0.8471711680572822	0.15282883194271787	weka.classifiers.lazy.LWL	85.14644351464435	no	0.0	1.0	weka.classifiers.rules.DecisionTable	86.19246861924687	no	0.3333333333333333	0.6666666666666666	weka.classifiers.functions.SMO	87.13389121338912	yes	1.0	0.0	weka.classifiers.trees.RandomForest	84.6234309623431	no	0.33028346632684996	0.6697165336731501	weka.classifiers.rules.DTNB	87.55230125523012	yes
SNP@Domain	1	CDK4	82	R	Q	?	0.044777	?	?	1	NA	0	NA	1	146.14594	1	148	CDK	CMGC	C_helix	no	weka.classifiers.bayes.BayesNet	84.93723849372385	no	0.0068388672377622545	0.9931611327622377	weka.classifiers.lazy.LWL	85.14644351464435	no	0.2213057611341626	0.7786942388658374	weka.classifiers.rules.DecisionTable	86.19246861924687	no	0.15384615384615385	0.8461538461538461	weka.classifiers.functions.SMO	87.13389121338912	no	0.0	1.0	weka.classifiers.trees.RandomForest	84.6234309623431	no	0.028587588881706528	0.9714124111182935	weka.classifiers.rules.DTNB	87.55230125523012	no
COSMIC	1	FGFR3	641	D	N	0.070003	0.04261	0.833333	0.215686	1	NA	0	NA	1	132.11904	1	91	FGFR	TK	Activation_segment_Nt	yes	weka.classifiers.bayes.BayesNet	84.93723849372385	yes	0.999872817799586	1.2718220041383905E-4	weka.classifiers.lazy.LWL	85.14644351464435	yes	0.8911646405228598	0.10883535947713986	weka.classifiers.rules.DecisionTable	86.19246861924687	yes	0.9666666666666667	0.03333333333333333	weka.classifiers.functions.SMO	87.13389121338912	yes	1.0	0.0	weka.classifiers.trees.RandomForest	84.6234309623431	yes	1.0	0.0	weka.classifiers.rules.DTNB	87.55230125523012	yes
SNP@Domain	1	MOK	168	V	M	?	?	?	?	1	NA	0	NA	0	149.20784	0	105	RCK	CMGC	Activation_segment_Ct	no	weka.classifiers.bayes.BayesNet	84.93723849372385	no	0.00463126043667051	0.9953687395633295	weka.classifiers.lazy.LWL	85.14644351464435	no	0.17729201485966697	0.8227079851403329	weka.classifiers.rules.DecisionTable	86.19246861924687	no	0.058823529411764705	0.9411764705882353	weka.classifiers.functions.SMO	87.13389121338912	no	0.0	1.0	weka.classifiers.trees.RandomForest	84.6234309623431	no	0.07380952380952381	0.9261904761904762	weka.classifiers.rules.DTNB	87.55230125523012	no
SNP@Domain	1	FYN	445	I	F	0.12441	0.023471	0.83871	0.290196	0	NA	0	NA	0	165.19184	0	124	SRC	TK	F_helix	no	weka.classifiers.bayes.BayesNet	84.93723849372385	yes	0.9428009542546195	0.05719904574538042	weka.classifiers.lazy.LWL	85.14644351464435	no	0.05414968204233446	0.9458503179576658	weka.classifiers.rules.DecisionTable	86.19246861924687	yes	0.625	0.375	weka.classifiers.functions.SMO	87.13389121338912	no	0.0	1.0	weka.classifiers.trees.RandomForest	84.6234309623431	no	0.29444444444444445	0.7055555555555555	weka.classifiers.rules.DTNB	87.55230125523012	no
COSMIC	1	ERBB4	935	K	I	0.098794	0.114791	0.727273	0.152941	-3	NA	0	NA	0	131.17464	1	135	EGFR	TK	G_helix#H_and_I_helix	yes	weka.classifiers.bayes.BayesNet	84.93723849372385	yes	0.8997198936404368	0.1002801063595633	weka.classifiers.lazy.LWL	85.14644351464435	yes	0.8850227744884502	0.11497722551154968	weka.classifiers.rules.DecisionTable	86.19246861924687	yes	0.8387096774193549	0.16129032258064516	weka.classifiers.functions.SMO	87.13389121338912	yes	1.0	0.0	weka.classifiers.trees.RandomForest	84.6234309623431	yes	1.0	0.0	weka.classifiers.rules.DTNB	87.55230125523012	yes
COSMIC	1	ERBB4	931	D	Y	0.073923	0.065576	0.636364	0.117647	-3	NA	0	NA	0	181.19124	1	91	EGFR	TK	G_helix#H_and_I_helix	yes	weka.classifiers.bayes.BayesNet	84.93723849372385	yes	0.9386950343329976	0.061304965667002324	weka.classifiers.lazy.LWL	85.14644351464435	yes	0.888711350141695	0.11128864985830536	weka.classifiers.rules.DecisionTable	86.19246861924687	yes	0.8387096774193549	0.16129032258064516	weka.classifiers.functions.SMO	87.13389121338912	yes	1.0	0.0	weka.classifiers.trees.RandomForest	84.6234309623431	yes	0.8445652173913043	0.15543478260869564	weka.classifiers.rules.DTNB	87.55230125523012	yes
COSMIC	1	ERBB2	799	Q	P	0.74795	0.029158	0.909091	0.847059	-1	NA	0	NA	0	115.13194	1	114	EGFR	TK	Linker	yes	weka.classifiers.bayes.BayesNet	84.93723849372385	yes	0.9737796595494693	0.02622034045053061	weka.classifiers.lazy.LWL	85.14644351464435	yes	0.8890290317790185	0.11097096822098143	weka.classifiers.rules.DecisionTable	86.19246861924687	yes	0.8421052631578947	0.15789473684210525	weka.classifiers.functions.SMO	87.13389121338912	yes	1.0	0.0	weka.classifiers.trees.RandomForest	84.6234309623431	yes	0.9583333333333334	0.04166666666666667	weka.classifiers.rules.DTNB	87.55230125523012	yes
COSMIC	1	CASK	96	G	V	0.438402	0.320938	?	0.713147	-3	NA	0	NA	0	117.14784	0	48	CASK	CAMK	Linker	yes	weka.classifiers.bayes.BayesNet	84.93723849372385	yes	0.8581062840655038	0.1418937159344962	weka.classifiers.lazy.LWL	85.14644351464435	yes	0.7628169156559336	0.2371830843440666	weka.classifiers.rules.DecisionTable	86.19246861924687	yes	0.6666666666666666	0.3333333333333333	weka.classifiers.functions.SMO	87.13389121338912	yes	1.0	0.0	weka.classifiers.trees.RandomForest	84.6234309623431	yes	0.9536253876729079	0.04637461232709216	weka.classifiers.rules.DTNB	87.55230125523012	yes
COSMIC	1	DCLK3	422	E	K	0.178651	0.141551	0.4	0.601594	1	NA	0	NA	1	146.18934	1	109	DCAMKL	CAMK	C_helix	yes	weka.classifiers.bayes.BayesNet	84.93723849372385	yes	0.8799125888419957	0.1200874111580043	weka.classifiers.lazy.LWL	85.14644351464435	yes	1.0	0.0	weka.classifiers.rules.DecisionTable	86.19246861924687	yes	0.8333333333333334	0.16666666666666666	weka.classifiers.functions.SMO	87.13389121338912	yes	1.0	0.0	weka.classifiers.trees.RandomForest	84.6234309623431	yes	0.8341705913134485	0.16582940868655155	weka.classifiers.rules.DTNB	87.55230125523012	yes
SNP@Domain	1	ICK	98	P	L	0.179976	0.148639	0.684211	0.277778	-3	NA	0	NA	0	131.17464	0	90	RCK	CMGC	E_helix	no	weka.classifiers.bayes.BayesNet	84.93723849372385	no	0.0028063018175441775	0.9971936981824557	weka.classifiers.lazy.LWL	85.14644351464435	no	0.19039349475195533	0.8096065052480446	weka.classifiers.rules.DecisionTable	86.19246861924687	no	0.14285714285714285	0.8571428571428571	weka.classifiers.functions.SMO	87.13389121338912	no	0.0	1.0	weka.classifiers.trees.RandomForest	84.6234309623431	no	0.0	1.0	weka.classifiers.rules.DTNB	87.55230125523012	no
COSMIC	1	DYRK1B	275	Q	R	0.753664	0.035151	0.869565	0.385417	1	NA	0	NA	1	174.20274	1	114	DYRK	CMGC	Activation_segment_Ct	yes	weka.classifiers.bayes.BayesNet	84.93723849372385	no	0.24036061684422086	0.7596393831557792	weka.classifiers.lazy.LWL	85.14644351464435	yes	1.0	0.0	weka.classifiers.rules.DecisionTable	86.19246861924687	yes	0.6666666666666666	0.3333333333333333	weka.classifiers.functions.SMO	87.13389121338912	no	0.0	1.0	weka.classifiers.trees.RandomForest	84.6234309623431	yes	0.9636906683887633	0.03630933161123668	weka.classifiers.rules.DTNB	87.55230125523012	no
[truncated: 246 more rows]
[truncated: 28 more columns]
