# Supplementary material for: Prediction and Prioritization of Rare Oncogenic Mutations in the Cancer Kinome Using Novel Features and Multiple Classifiers
Source: PLoS Comput Biol. 2014 Apr 17;10(4):e1003545. doi: 10.1371/journal.pcbi.1003545 (PMC3990476; doi:10.1371/journal.pcbi.1003545)
Supplement: Dataset S1 — Detailed experiment records and results. Complete data sets, outputs and log files for all computational experiments. These files can be loaded in Weka [26] to reproduce the results presented in this paper. (ZIP) [file pcbi.1003545.s001.zip › 20121222_153036/RS_20121222_153036_Indexes.csv]

algorithms	tpRate_	fpRate_	precision_	recall_	fMeasure_	roc_	class
J48	0.891	0.239	0.876	0.891	0.883	0.883	yes
J48	0.761	0.109	0.788	0.761	0.774	0.883	no
J48	0.846	0.194	0.845	0.846	0.846	0.883	avg.
RandomForest	0.909	0.272	0.863	0.909	0.885	0.921	yes
RandomForest	0.728	0.091	0.809	0.728	0.766	0.921	no
RandomForest	0.846	0.209	0.844	0.846	0.844	0.921	avg.
NBTree	0.88	0.233	0.877	0.88	0.879	0.919	yes
NBTree	0.767	0.12	0.772	0.767	0.77	0.919	no
NBTree	0.841	0.194	0.841	0.841	0.841	0.919	avg.
FT	0.899	0.248	0.873	0.899	0.886	0.849	yes
FT	0.752	0.101	0.798	0.752	0.774	0.849	no
FT	0.848	0.197	0.847	0.848	0.847	0.849	avg.
DecisionTable	0.941	0.287	0.861	0.941	0.899	0.941	yes
DecisionTable	0.713	0.059	0.864	0.713	0.781	0.941	no
DecisionTable	0.862	0.208	0.862	0.862	0.858	0.941	avg.
DTNB	0.923	0.215	0.89	0.923	0.907	0.946	yes
DTNB	0.785	0.077	0.844	0.785	0.814	0.946	no
DTNB	0.876	0.167	0.874	0.876	0.874	0.946	avg.
LWL	0.888	0.218	0.885	0.888	0.887	0.878	yes
LWL	0.782	0.112	0.787	0.782	0.785	0.878	no
LWL	0.851	0.181	0.851	0.851	0.851	0.878	avg.
BayesNet	0.87	0.19	0.896	0.87	0.883	0.937	yes
BayesNet	0.81	0.13	0.768	0.81	0.788	0.937	no
BayesNet	0.849	0.169	0.852	0.849	0.85	0.937	avg.
NaiveBayes	0.862	0.215	0.884	0.862	0.873	0.924	yes
NaiveBayes	0.785	0.138	0.751	0.785	0.768	0.924	no
NaiveBayes	0.836	0.188	0.838	0.836	0.837	0.924	avg.
SMO	0.906	0.193	0.898	0.906	0.902	0.856	yes
SMO	0.807	0.094	0.819	0.807	0.813	0.856	no
SMO	0.871	0.159	0.871	0.871	0.871	0.856	avg.
MultilayerPerceptron	0.917	0.311	0.848	0.917	0.881	0.91	yes
MultilayerPerceptron	0.689	0.083	0.814	0.689	0.746	0.91	no
MultilayerPerceptron	0.838	0.232	0.836	0.838	0.834	0.91	avg.
