# Supplementary material for: Prediction and Prioritization of Rare Oncogenic Mutations in the Cancer Kinome Using Novel Features and Multiple Classifiers
Source: PLoS Comput Biol. 2014 Apr 17;10(4):e1003545. doi: 10.1371/journal.pcbi.1003545 (PMC3990476; doi:10.1371/journal.pcbi.1003545)
Supplement: Dataset S1 — Detailed experiment records and results. Complete data sets, outputs and log files for all computational experiments. These files can be loaded in Weka [26] to reproduce the results presented in this paper. (ZIP) [file pcbi.1003545.s001.zip › 20121222_153036/RS_20121222_153036_Accuracy_Cm.csv]

algorithms	accuracy	tp	fn	tn	fp
J48	84.6234	557	68	252	79
RandomForest	84.6234	568	57	241	90
NBTree	84.1004	550	75	254	77
FT	84.8326	562	63	249	82
DecisionTable	86.1925	588	37	236	95
DTNB	87.5523	577	48	260	71
LWL	85.1464	555	70	259	72
BayesNet	84.9372	544	81	268	63
NaiveBayes	83.5774	539	86	260	71
SMO	87.1339	566	59	267	64
MultilayerPerceptron	83.7866	573	52	228	103
