# Supplementary material for: Prediction and Prioritization of Rare Oncogenic Mutations in the Cancer Kinome Using Novel Features and Multiple Classifiers
Source: PLoS Comput Biol. 2014 Apr 17;10(4):e1003545. doi: 10.1371/journal.pcbi.1003545 (PMC3990476; doi:10.1371/journal.pcbi.1003545)
Supplement: Dataset S1 — Detailed experiment records and results. Complete data sets, outputs and log files for all computational experiments. These files can be loaded in Weka [26] to reproduce the results presented in this paper. (ZIP) [file pcbi.1003545.s001.zip › 20121222_183317/MappedRs/CombinedMultiClassifierMappedRs-Testing-20121222_192138.csv]

Data_Source	Frequency	Gene	Mutation_Position	Amino_Acid_WT	Amino_Acid_MT	Conservation_Consensus_AllKinase	Conservation_Wild_AllKinase	Conservation_Consensus_Family	Conservation_Consensus_Group	Blosum62	Modification	Is_Pk_Domain	Binding_Site	Side_Chain_Polarity_MT	Avg_Mass_MT	Side_Chain_Polarity_WT	Van_der_Waals_Volume_WT	Protein_Family	Protein_Group	Sub_domain	Class	weka.classifiers.bayes.BayesNet	crossEvalAccuracy	predictedClass	DistClass_yes	DistClass_no	weka.classifiers.lazy.LWL	crossEvalAccuracy	predictedClass	DistClass_yes	DistClass_no	weka.classifiers.rules.DecisionTable	crossEvalAccuracy	predictedClass	DistClass_yes	DistClass_no	weka.classifiers.functions.SMO	crossEvalAccuracy	predictedClass	DistClass_yes	DistClass_no	weka.classifiers.trees.RandomForest	crossEvalAccuracy	predictedClass	DistClass_yes	DistClass_no	weka.classifiers.rules.DTNB	crossEvalAccuracy	predictedClass
COSMIC	1	EGFR	839	A	T	0.855633	0.053439	1	0.894118	0	NA	0	NA	1	119.12034	0	67	EGFR	TK	Catalytic_loop	yes	weka.classifiers.bayes.BayesNet	84.93723849372385	yes	0.9944406599860568	0.005559340013943155	weka.classifiers.lazy.LWL	85.14644351464435	yes	0.892382881490647	0.10761711850935257	weka.classifiers.rules.DecisionTable	86.19246861924687	yes	0.8421052631578947	0.15789473684210525	weka.classifiers.functions.SMO	87.13389121338912	yes	1.0	0.0	weka.classifiers.trees.RandomForest	84.6234309623431	yes	0.948519770538824	0.05148022946117599	weka.classifiers.rules.DTNB	87.55230125523012	yes
COSMIC	1	EGFR	856	F	L	0.86488	0.742132	1	0.909804	0	NA	0	NA	0	131.17464	0	135	EGFR	TK	Activation_segment_Nt	yes	weka.classifiers.bayes.BayesNet	84.93723849372385	yes	0.9987678378342841	0.0012321621657158674	weka.classifiers.lazy.LWL	85.14644351464435	yes	0.8930959124539036	0.10690408754609637	weka.classifiers.rules.DecisionTable	86.19246861924687	yes	0.8421052631578947	0.15789473684210525	weka.classifiers.functions.SMO	87.13389121338912	yes	1.0	0.0	weka.classifiers.trees.RandomForest	84.6234309623431	yes	0.9689257466661036	0.031074253333896303	weka.classifiers.rules.DTNB	87.55230125523012	yes
COSMIC	1	EGFR	721	G	S	0.947746	0.72622	1	0.964706	0	NA	0	NA	1	105.09344	0	48	EGFR	TK	G_loop	yes	weka.classifiers.bayes.BayesNet	84.93723849372385	yes	0.998770689827856	0.001229310172143963	weka.classifiers.lazy.LWL	85.14644351464435	yes	0.8908730476430022	0.10912695235699785	weka.classifiers.rules.DecisionTable	86.19246861924687	yes	0.8421052631578947	0.15789473684210525	weka.classifiers.functions.SMO	87.13389121338912	yes	1.0	0.0	weka.classifiers.trees.RandomForest	84.6234309623431	yes	1.0	0.0	weka.classifiers.rules.DTNB	87.55230125523012	yes
COSMIC	1	EGFR	748	R	K	0.176995	0.092822	0.454545	0.643137	2	NA	0	NA	1	146.18934	1	148	EGFR	TK	B3_strand	yes	weka.classifiers.bayes.BayesNet	84.93723849372385	yes	0.8941717592906314	0.1058282407093686	weka.classifiers.lazy.LWL	85.14644351464435	yes	0.8667405332340078	0.13325946676599246	weka.classifiers.rules.DecisionTable	86.19246861924687	yes	0.8387096774193549	0.16129032258064516	weka.classifiers.functions.SMO	87.13389121338912	yes	1.0	0.0	weka.classifiers.trees.RandomForest	84.6234309623431	yes	0.7137765298164499	0.2862234701835501	weka.classifiers.rules.DTNB	87.55230125523012	yes
COSMIC	1	EGFR	868	E	G	0.114638	0.044643	0.727273	0.2	-2	NA	0	NA	0	75.06714	1	109	EGFR	TK	Activation_segment_Nt#Activation_segment_Ct	yes	weka.classifiers.bayes.BayesNet	84.93723849372385	yes	0.9544913344095871	0.04550866559041288	weka.classifiers.lazy.LWL	85.14644351464435	yes	0.8855543863953661	0.11444561360463455	weka.classifiers.rules.DecisionTable	86.19246861924687	yes	0.8387096774193549	0.16129032258064516	weka.classifiers.functions.SMO	87.13389121338912	yes	1.0	0.0	weka.classifiers.trees.RandomForest	84.6234309623431	yes	0.9511022545848725	0.04889774541512758	weka.classifiers.rules.DTNB	87.55230125523012	yes
COSMIC	1	EGFR	874	G	S	0.11254	0.043891	0.727273	0.235294	0	NA	0	NA	1	105.09344	0	48	EGFR	TK	Activation_segment_Nt#Activation_segment_Ct	yes	weka.classifiers.bayes.BayesNet	84.93723849372385	yes	0.9927956290643561	0.007204370935643974	weka.classifiers.lazy.LWL	85.14644351464435	yes	0.8903617853388881	0.1096382146611116	weka.classifiers.rules.DecisionTable	86.19246861924687	yes	0.8387096774193549	0.16129032258064516	weka.classifiers.functions.SMO	87.13389121338912	yes	1.0	0.0	weka.classifiers.trees.RandomForest	84.6234309623431	yes	0.7561870003475842	0.2438129996524157	weka.classifiers.rules.DTNB	87.55230125523012	yes
COSMIC	1	EGFR	776	R	H	0.206641	0.182063	0.818182	0.345098	0	NA	0	NA	1	155.15634	1	148	EGFR	TK	C_helix	yes	weka.classifiers.bayes.BayesNet	84.93723849372385	yes	0.8458074752772278	0.15419252472277234	weka.classifiers.lazy.LWL	85.14644351464435	yes	0.8606233798011258	0.13937662019887426	weka.classifiers.rules.DecisionTable	86.19246861924687	yes	0.8387096774193549	0.16129032258064516	weka.classifiers.functions.SMO	87.13389121338912	yes	1.0	0.0	weka.classifiers.trees.RandomForest	84.6234309623431	yes	0.5882836385859063	0.4117163614140937	weka.classifiers.rules.DTNB	87.55230125523012	yes
COSMIC	1	EGFR	746	E	K	0.186021	0.049284	0.454545	0.392157	1	NA	0	NA	1	146.18934	1	109	EGFR	TK	B3_strand	yes	weka.classifiers.bayes.BayesNet	84.93723849372385	yes	0.9237971618390354	0.0762028381609647	weka.classifiers.lazy.LWL	85.14644351464435	yes	0.8728643483973213	0.12713565160267876	weka.classifiers.rules.DecisionTable	86.19246861924687	yes	0.8387096774193549	0.16129032258064516	weka.classifiers.functions.SMO	87.13389121338912	yes	1.0	0.0	weka.classifiers.trees.RandomForest	84.6234309623431	yes	0.969366591928251	0.03063340807174888	weka.classifiers.rules.DTNB	87.55230125523012	yes
COSMIC	1	EGFR	796	G	A	0.590775	0.529084	1	0.937255	0	NA	0	NA	0	89.09404	0	48	EGFR	TK	Linker	yes	weka.classifiers.bayes.BayesNet	84.93723849372385	yes	0.9950443017487469	0.004955698251253033	weka.classifiers.lazy.LWL	85.14644351464435	yes	0.9029706748066526	0.09702932519334723	weka.classifiers.rules.DecisionTable	86.19246861924687	yes	0.8421052631578947	0.15789473684210525	weka.classifiers.functions.SMO	87.13389121338912	yes	1.0	0.0	weka.classifiers.trees.RandomForest	84.6234309623431	yes	0.975	0.025	weka.classifiers.rules.DTNB	87.55230125523012	yes
COSMIC	1	EGFR	779	G	F	0.33994	0.316301	0.818182	0.823529	-3	NA	0	NA	0	165.19184	0	48	EGFR	TK	C_helix	yes	weka.classifiers.bayes.BayesNet	84.93723849372385	yes	0.9667293887518997	0.03327061124810028	weka.classifiers.lazy.LWL	85.14644351464435	yes	0.8908252508424376	0.10917474915756126	weka.classifiers.rules.DecisionTable	86.19246861924687	yes	0.8387096774193549	0.16129032258064516	weka.classifiers.functions.SMO	87.13389121338912	yes	1.0	0.0	weka.classifiers.trees.RandomForest	84.6234309623431	yes	0.784774011299435	0.21522598870056497	weka.classifiers.rules.DTNB	87.55230125523012	yes
COSMIC	1	EGFR	729	G	E	0.418997	0.244254	1	0.729412	-2	NA	0	NA	1	147.13074	0	48	EGFR	TK	G_loop	yes	weka.classifiers.bayes.BayesNet	84.93723849372385	yes	0.9989024211850678	0.0010975788149322203	weka.classifiers.lazy.LWL	85.14644351464435	yes	0.8883827223030518	0.11161727769694808	weka.classifiers.rules.DecisionTable	86.19246861924687	yes	0.8421052631578947	0.15789473684210525	weka.classifiers.functions.SMO	87.13389121338912	yes	1.0	0.0	weka.classifiers.trees.RandomForest	84.6234309623431	yes	0.9	0.1	weka.classifiers.rules.DTNB	87.55230125523012	yes
COSMIC	1	EGFR	712	F	S	0.381456	0.21075	0.181818	0.282353	-2	NA	0	NA	1	105.09344	0	135	EGFR	TK	G_loop	yes	weka.classifiers.bayes.BayesNet	84.93723849372385	yes	0.9761097194113906	0.023890280588609526	weka.classifiers.lazy.LWL	85.14644351464435	yes	0.8783198777811716	0.12168012221882851	weka.classifiers.rules.DecisionTable	86.19246861924687	yes	0.8387096774193549	0.16129032258064516	weka.classifiers.functions.SMO	87.13389121338912	yes	1.0	0.0	weka.classifiers.trees.RandomForest	84.6234309623431	yes	0.8666026168562994	0.1333973831437006	weka.classifiers.rules.DTNB	87.55230125523012	yes
COSMIC	1	EGFR	785	T	I	0.108593	0.045085	0.545455	0.12549	-1	NA	0	NA	0	131.17464	1	93	EGFR	TK	C_helix	yes	weka.classifiers.bayes.BayesNet	84.93723849372385	yes	0.9531762289004376	0.04682377109956243	weka.classifiers.lazy.LWL	85.14644351464435	yes	0.8840169946101311	0.11598300538986904	weka.classifiers.rules.DecisionTable	86.19246861924687	yes	0.8387096774193549	0.16129032258064516	weka.classifiers.functions.SMO	87.13389121338912	yes	1.0	0.0	weka.classifiers.trees.RandomForest	84.6234309623431	yes	0.8871975825313566	0.11280241746864336	weka.classifiers.rules.DTNB	87.55230125523012	yes
COSMIC	1	EGFR	843	V	I	0.49038	0.193511	1	0.372549	3	NA	0	NA	0	131.17464	0	105	EGFR	TK	Catalytic_loop	yes	weka.classifiers.bayes.BayesNet	84.93723849372385	yes	0.9926179980555097	0.0073820019444903635	weka.classifiers.lazy.LWL	85.14644351464435	yes	0.8760046156418861	0.12399538435811387	weka.classifiers.rules.DecisionTable	86.19246861924687	yes	0.8421052631578947	0.15789473684210525	weka.classifiers.functions.SMO	87.13389121338912	yes	1.0	0.0	weka.classifiers.trees.RandomForest	84.6234309623431	yes	0.8375	0.1625	weka.classifiers.rules.DTNB	87.55230125523012	yes
COSMIC	1	EGFR	858	L	M	0.51031	0.409919	0.818182	0.803922	2	NA	0	NA	0	149.20784	0	124	EGFR	TK	Activation_segment_Nt	yes	weka.classifiers.bayes.BayesNet	84.93723849372385	yes	0.9695456106511003	0.030454389348899616	weka.classifiers.lazy.LWL	85.14644351464435	yes	0.895752655290372	0.10424734470962792	weka.classifiers.rules.DecisionTable	86.19246861924687	yes	0.8387096774193549	0.16129032258064516	weka.classifiers.functions.SMO	87.13389121338912	yes	1.0	0.0	weka.classifiers.trees.RandomForest	84.6234309623431	yes	0.9346756313861577	0.0653243686138423	weka.classifiers.rules.DTNB	87.55230125523012	yes
COSMIC	1	EGFR	752	S	P	0.149943	0.119917	0.454545	0.223529	-1	NA	0	NA	0	115.13194	1	73	EGFR	TK	B3_strand#C_helix	yes	weka.classifiers.bayes.BayesNet	84.93723849372385	yes	0.9501811852199864	0.04981881478001352	weka.classifiers.lazy.LWL	85.14644351464435	yes	0.8844836991405033	0.11551630085949688	weka.classifiers.rules.DecisionTable	86.19246861924687	yes	0.8387096774193549	0.16129032258064516	weka.classifiers.functions.SMO	87.13389121338912	yes	1.0	0.0	weka.classifiers.trees.RandomForest	84.6234309623431	yes	0.85	0.15	weka.classifiers.rules.DTNB	87.55230125523012	yes
COSMIC	1	EGFR	870	H	R	0.073785	0.016133	0.363636	0.168627	0	NA	0	NA	1	174.20274	1	118	EGFR	TK	Activation_segment_Nt#Activation_segment_Ct	yes	weka.classifiers.bayes.BayesNet	84.93723849372385	yes	0.9547993786662713	0.04520062133372871	weka.classifiers.lazy.LWL	85.14644351464435	yes	0.8624966416746298	0.13750335832537014	weka.classifiers.rules.DecisionTable	86.19246861924687	yes	0.8387096774193549	0.16129032258064516	weka.classifiers.functions.SMO	87.13389121338912	yes	1.0	0.0	weka.classifiers.trees.RandomForest	84.6234309623431	yes	0.8857142857142858	0.11428571428571428	weka.classifiers.rules.DTNB	87.55230125523012	yes
COSMIC	1	EGFR	776	R	C	0.206641	0.182063	0.818182	0.345098	-3	NA	0	NA	0	121.15404	1	148	EGFR	TK	C_helix	yes	weka.classifiers.bayes.BayesNet	84.93723849372385	yes	0.932794982333375	0.06720501766662504	weka.classifiers.lazy.LWL	85.14644351464435	yes	0.8831646097545437	0.11683539024545625	weka.classifiers.rules.DecisionTable	86.19246861924687	yes	0.8387096774193549	0.16129032258064516	weka.classifiers.functions.SMO	87.13389121338912	yes	1.0	0.0	weka.classifiers.trees.RandomForest	84.6234309623431	yes	0.9632836385859063	0.036716361414093714	weka.classifiers.rules.DTNB	87.55230125523012	yes
COSMIC	1	EGFR	751	T	I	0.078284	0.024531	0.272727	0.203922	-1	NA	0	NA	0	131.17464	1	93	EGFR	TK	B3_strand#C_helix	yes	weka.classifiers.bayes.BayesNet	84.93723849372385	yes	0.9519633169970294	0.048036683002970613	weka.classifiers.lazy.LWL	85.14644351464435	yes	0.8806823776487547	0.1193176223512452	weka.classifiers.rules.DecisionTable	86.19246861924687	yes	0.8387096774193549	0.16129032258064516	weka.classifiers.functions.SMO	87.13389121338912	yes	1.0	0.0	weka.classifiers.trees.RandomForest	84.6234309623431	yes	0.9148313617955707	0.08516863820442933	weka.classifiers.rules.DTNB	87.55230125523012	yes
COSMIC	1	EGFR	747	L	P	0.252132	0.235988	0.727273	0.65098	-3	NA	0	NA	0	115.13194	0	124	EGFR	TK	B3_strand	yes	weka.classifiers.bayes.BayesNet	84.93723849372385	yes	0.8822788287175768	0.11772117128242328	weka.classifiers.lazy.LWL	85.14644351464435	yes	0.8870518174812588	0.11294818251874195	weka.classifiers.rules.DecisionTable	86.19246861924687	yes	0.8387096774193549	0.16129032258064516	weka.classifiers.functions.SMO	87.13389121338912	yes	1.0	0.0	weka.classifiers.trees.RandomForest	84.6234309623431	yes	1.0	0.0	weka.classifiers.rules.DTNB	87.55230125523012	yes
COSMIC	1	EGFR	863	G	S	?	0.077396	?	?	0	NA	0	NA	1	105.09344	0	48	EGFR	TK	Activation_segment_Nt#Activation_segment_Ct	yes	weka.classifiers.bayes.BayesNet	84.93723849372385	yes	0.9927956290643561	0.007204370935643974	weka.classifiers.lazy.LWL	85.14644351464435	yes	0.8851598932848508	0.11484010671514884	weka.classifiers.rules.DecisionTable	86.19246861924687	yes	0.5	0.5	weka.classifiers.functions.SMO	87.13389121338912	yes	1.0	0.0	weka.classifiers.trees.RandomForest	84.6234309623431	yes	0.8122247743375761	0.18777522566242383	weka.classifiers.rules.DTNB	87.55230125523012	yes
COSMIC	1	EGFR	851	V	I	0.265769	0.236607	1	0.219608	3	NA	0	NA	0	131.17464	0	105	EGFR	TK	Activation_segment_Nt	yes	weka.classifiers.bayes.BayesNet	84.93723849372385	yes	0.9969641109798891	0.0030358890201110152	weka.classifiers.lazy.LWL	85.14644351464435	yes	0.8740960262255221	0.12590397377447776	weka.classifiers.rules.DecisionTable	86.19246861924687	yes	0.8421052631578947	0.15789473684210525	weka.classifiers.functions.SMO	87.13389121338912	yes	1.0	0.0	weka.classifiers.trees.RandomForest	84.6234309623431	yes	0.6875	0.3125	weka.classifiers.rules.DTNB	87.55230125523012	yes
COSMIC	1	EGFR	847	T	I	0.168631	0.027935	0.636364	0.360784	-1	NA	0	NA	0	131.17464	1	93	EGFR	TK	Catalytic_loop#Activation_segment_Nt	yes	weka.classifiers.bayes.BayesNet	84.93723849372385	yes	0.9872930167060082	0.012706983293991793	weka.classifiers.lazy.LWL	85.14644351464435	yes	0.8818686281106217	0.11813137188937817	weka.classifiers.rules.DecisionTable	86.19246861924687	yes	0.8387096774193549	0.16129032258064516	weka.classifiers.functions.SMO	87.13389121338912	yes	1.0	0.0	weka.classifiers.trees.RandomForest	84.6234309623431	yes	0.9725236694878783	0.027476330512121644	weka.classifiers.rules.DTNB	87.55230125523012	yes
COSMIC	1	EGFR	773	H	Y	0.568057	0.108248	0.545455	0.635294	2	NA	0	NA	0	181.19124	1	118	EGFR	TK	C_helix	yes	weka.classifiers.bayes.BayesNet	84.93723849372385	yes	0.9337913380270966	0.06620866197290352	weka.classifiers.lazy.LWL	85.14644351464435	yes	0.8814047096753358	0.11859529032466419	weka.classifiers.rules.DecisionTable	86.19246861924687	yes	0.8387096774193549	0.16129032258064516	weka.classifiers.functions.SMO	87.13389121338912	yes	1.0	0.0	weka.classifiers.trees.RandomForest	84.6234309623431	yes	0.7781675136457744	0.22183248635422545	weka.classifiers.rules.DTNB	87.55230125523012	yes
COSMIC	1	EGFR	769	V	L	0.506114	0.091186	0.545455	0.239216	1	NA	0	NA	0	131.17464	0	105	EGFR	TK	C_helix	yes	weka.classifiers.bayes.BayesNet	84.93723849372385	yes	0.8885552053774208	0.11144479462257911	weka.classifiers.lazy.LWL	85.14644351464435	yes	0.8886391256381287	0.1113608743618708	weka.classifiers.rules.DecisionTable	86.19246861924687	yes	0.8387096774193549	0.16129032258064516	weka.classifiers.functions.SMO	87.13389121338912	yes	1.0	0.0	weka.classifiers.trees.RandomForest	84.6234309623431	yes	1.0	0.0	weka.classifiers.rules.DTNB	87.55230125523012	yes
COSMIC	1	EGFR	747	L	S	0.252132	0.235988	0.727273	0.65098	-2	NA	0	NA	1	105.09344	0	124	EGFR	TK	B3_strand	yes	weka.classifiers.bayes.BayesNet	84.93723849372385	yes	0.919313958299459	0.08068604170054093	weka.classifiers.lazy.LWL	85.14644351464435	yes	0.8852585524576734	0.11474144754232694	weka.classifiers.rules.DecisionTable	86.19246861924687	yes	0.8387096774193549	0.16129032258064516	weka.classifiers.functions.SMO	87.13389121338912	yes	1.0	0.0	weka.classifiers.trees.RandomForest	84.6234309623431	yes	1.0	0.0	weka.classifiers.rules.DTNB	87.55230125523012	yes
COSMIC	1	EGFR	735	G	S	0.45455	0.399001	0.909091	0.2	0	NA	0	NA	1	105.09344	0	48	EGFR	TK	G_loop#B3_strand	yes	weka.classifiers.bayes.BayesNet	84.93723849372385	yes	0.9988699157630557	0.0011300842369442784	weka.classifiers.lazy.LWL	85.14644351464435	yes	0.8877571965161134	0.11224280348388713	weka.classifiers.rules.DecisionTable	86.19246861924687	yes	0.8421052631578947	0.15789473684210525	weka.classifiers.functions.SMO	87.13389121338912	yes	1.0	0.0	weka.classifiers.trees.RandomForest	84.6234309623431	yes	0.9406593406593406	0.05934065934065935	weka.classifiers.rules.DTNB	87.55230125523012	yes
COSMIC	1	EGFR	773	H	R	0.568057	0.108248	0.545455	0.635294	0	NA	0	NA	1	174.20274	1	118	EGFR	TK	C_helix	yes	weka.classifiers.bayes.BayesNet	84.93723849372385	yes	0.9078425920048534	0.09215740799514649	weka.classifiers.lazy.LWL	85.14644351464435	yes	0.8674515133891858	0.1325484866108142	weka.classifiers.rules.DecisionTable	86.19246861924687	yes	0.8387096774193549	0.16129032258064516	weka.classifiers.functions.SMO	87.13389121338912	yes	1.0	0.0	weka.classifiers.trees.RandomForest	84.6234309623431	yes	0.6565008469791078	0.3434991530208921	weka.classifiers.rules.DTNB	87.55230125523012	yes
COSMIC	1	EGFR	847	T	A	0.168631	0.027935	0.636364	0.360784	0	NA	0	NA	0	89.09404	1	93	EGFR	TK	Catalytic_loop#Activation_segment_Nt	yes	weka.classifiers.bayes.BayesNet	84.93723849372385	yes	0.9786528662960822	0.02134713370391778	weka.classifiers.lazy.LWL	85.14644351464435	yes	0.8824364976565439	0.117563502343456	weka.classifiers.rules.DecisionTable	86.19246861924687	yes	0.8387096774193549	0.16129032258064516	weka.classifiers.functions.SMO	87.13389121338912	yes	1.0	0.0	weka.classifiers.trees.RandomForest	84.6234309623431	yes	0.9725236694878783	0.027476330512121644	weka.classifiers.rules.DTNB	87.55230125523012	yes
COSMIC	1	EGFR	835	H	L	0.908494	0.819705	1	0.988235	-3	NA	0	NA	0	131.17464	1	118	EGFR	TK	Catalytic_loop	yes	weka.classifiers.bayes.BayesNet	84.93723849372385	yes	0.9928280959268052	0.007171904073194718	weka.classifiers.lazy.LWL	85.14644351464435	yes	0.8806395255415131	0.1193604744584867	weka.classifiers.rules.DecisionTable	86.19246861924687	yes	0.8421052631578947	0.15789473684210525	weka.classifiers.functions.SMO	87.13389121338912	yes	1.0	0.0	weka.classifiers.trees.RandomForest	84.6234309623431	yes	0.8249764728025598	0.17502352719744024	weka.classifiers.rules.DTNB	87.55230125523012	yes
COSMIC	1	EGFR	727	Y	H	0.482182	0.360281	0.727273	0.141176	2	NA	0	NA	1	155.15634	0	141	EGFR	TK	G_loop	yes	weka.classifiers.bayes.BayesNet	84.93723849372385	yes	0.8616152155056847	0.13838478449431546	weka.classifiers.lazy.LWL	85.14644351464435	yes	0.872278666855637	0.12772133314436293	weka.classifiers.rules.DecisionTable	86.19246861924687	yes	0.8387096774193549	0.16129032258064516	weka.classifiers.functions.SMO	87.13389121338912	yes	1.0	0.0	weka.classifiers.trees.RandomForest	84.6234309623431	yes	0.7413642491980232	0.2586357508019767	weka.classifiers.rules.DTNB	87.55230125523012	yes
COSMIC	1	EGFR	801	Y	H	0.147045	0.142062	0.545455	0.458824	2	NA	0	NA	1	155.15634	0	141	EGFR	TK	Linker	yes	weka.classifiers.bayes.BayesNet	84.93723849372385	yes	0.7755790804327514	0.2244209195672486	weka.classifiers.lazy.LWL	85.14644351464435	yes	0.8770907626835858	0.12290923731641383	weka.classifiers.rules.DecisionTable	86.19246861924687	yes	0.8387096774193549	0.16129032258064516	weka.classifiers.functions.SMO	87.13389121338912	yes	1.0	0.0	weka.classifiers.trees.RandomForest	84.6234309623431	yes	0.6805236607967402	0.3194763392032598	weka.classifiers.rules.DTNB	87.55230125523012	yes
COSMIC	1	EGFR	775	C	Y	0.571287	0.019935	0.181818	0.588235	-2	NA	0	NA	0	181.19124	0	86	EGFR	TK	C_helix	yes	weka.classifiers.bayes.BayesNet	84.93723849372385	yes	0.933336843795225	0.06666315620477517	weka.classifiers.lazy.LWL	85.14644351464435	yes	0.8848194791705903	0.11518052082940985	weka.classifiers.rules.DecisionTable	86.19246861924687	yes	0.8387096774193549	0.16129032258064516	weka.classifiers.functions.SMO	87.13389121338912	yes	1.0	0.0	weka.classifiers.trees.RandomForest	84.6234309623431	yes	0.8764522409164498	0.1235477590835502	weka.classifiers.rules.DTNB	87.55230125523012	yes
COSMIC	1	EGFR	786	V	M	0.284484	0.100955	0.181818	0.243137	1	NA	0	NA	0	149.20784	0	105	EGFR	TK	Linker	yes	weka.classifiers.bayes.BayesNet	84.93723849372385	yes	0.8473240650240034	0.15267593497599663	weka.classifiers.lazy.LWL	85.14644351464435	yes	0.8828919184060696	0.11710808159393019	weka.classifiers.rules.DecisionTable	86.19246861924687	yes	0.8387096774193549	0.16129032258064516	weka.classifiers.functions.SMO	87.13389121338912	yes	1.0	0.0	weka.classifiers.trees.RandomForest	84.6234309623431	yes	0.6694424167844216	0.3305575832155784	weka.classifiers.rules.DTNB	87.55230125523012	yes
COSMIC	1	EGFR	854	T	A	0.09791	0.104181	0.818182	0.376471	0	NA	0	NA	0	89.09404	1	93	EGFR	TK	Activation_segment_Nt	yes	weka.classifiers.bayes.BayesNet	84.93723849372385	yes	0.9767778560100454	0.023222143989954674	weka.classifiers.lazy.LWL	85.14644351464435	yes	0.8821666282071593	0.11783337179284088	weka.classifiers.rules.DecisionTable	86.19246861924687	yes	0.8387096774193549	0.16129032258064516	weka.classifiers.functions.SMO	87.13389121338912	yes	1.0	0.0	weka.classifiers.trees.RandomForest	84.6234309623431	yes	0.9477408759124089	0.05225912408759124	weka.classifiers.rules.DTNB	87.55230125523012	yes
COSMIC	1	EGFR	720	S	F	0.195628	0.099806	0.818182	0.309804	-2	NA	0	NA	0	165.19184	1	73	EGFR	TK	G_loop	yes	weka.classifiers.bayes.BayesNet	84.93723849372385	yes	0.9425666477820054	0.0574333522179947	weka.classifiers.lazy.LWL	85.14644351464435	yes	0.8833532056346349	0.11664679436536507	weka.classifiers.rules.DecisionTable	86.19246861924687	yes	0.8387096774193549	0.16129032258064516	weka.classifiers.functions.SMO	87.13389121338912	yes	1.0	0.0	weka.classifiers.trees.RandomForest	84.6234309623431	yes	0.7685835351089588	0.23141646489104115	weka.classifiers.rules.DTNB	87.55230125523012	yes
COSMIC	1	EGFR	871	A	T	0.146907	0.036864	0.636364	0.403922	0	NA	0	NA	1	119.12034	0	67	EGFR	TK	Activation_segment_Nt#Activation_segment_Ct	yes	weka.classifiers.bayes.BayesNet	84.93723849372385	yes	0.9626678031267846	0.037332196873215394	weka.classifiers.lazy.LWL	85.14644351464435	yes	0.8888965795211782	0.11110342047882212	weka.classifiers.rules.DecisionTable	86.19246861924687	yes	0.8387096774193549	0.16129032258064516	weka.classifiers.functions.SMO	87.13389121338912	yes	1.0	0.0	weka.classifiers.trees.RandomForest	84.6234309623431	yes	0.9650236694878783	0.03497633051212165	weka.classifiers.rules.DTNB	87.55230125523012	yes
COSMIC	1	EGFR	774	V	M	0.485356	0.198506	0.363636	0.419608	1	NA	0	NA	0	149.20784	0	105	EGFR	TK	C_helix	yes	weka.classifiers.bayes.BayesNet	84.93723849372385	yes	0.8913565469713973	0.10864345302860266	weka.classifiers.lazy.LWL	85.14644351464435	yes	0.890032582435396	0.10996741756460385	weka.classifiers.rules.DecisionTable	86.19246861924687	yes	0.8387096774193549	0.16129032258064516	weka.classifiers.functions.SMO	87.13389121338912	yes	1.0	0.0	weka.classifiers.trees.RandomForest	84.6234309623431	yes	0.9	0.1	weka.classifiers.rules.DTNB	87.55230125523012	yes
COSMIC	1	EGFR	833	L	V	0.471306	0.085484	0.727273	0.188235	1	NA	0	NA	0	117.14784	0	124	EGFR	TK	Catalytic_loop	yes	weka.classifiers.bayes.BayesNet	84.93723849372385	yes	0.9182271264819556	0.0817728735180443	weka.classifiers.lazy.LWL	85.14644351464435	yes	0.8861170153118376	0.11388298468816184	weka.classifiers.rules.DecisionTable	86.19246861924687	yes	0.8387096774193549	0.16129032258064516	weka.classifiers.functions.SMO	87.13389121338912	yes	1.0	0.0	weka.classifiers.trees.RandomForest	84.6234309623431	yes	0.8959644874899112	0.10403551251008877	weka.classifiers.rules.DTNB	87.55230125523012	yes
COSMIC	1	EGFR	861	L	R	0.070003	0.12363	0.818182	0.215686	-2	NA	0	NA	1	174.20274	0	124	EGFR	TK	Activation_segment_Nt	yes	weka.classifiers.bayes.BayesNet	84.93723849372385	yes	0.9703686918572081	0.029631308142791787	weka.classifiers.lazy.LWL	85.14644351464435	yes	0.8896962592616536	0.11030374073834773	weka.classifiers.rules.DecisionTable	86.19246861924687	yes	0.8387096774193549	0.16129032258064516	weka.classifiers.functions.SMO	87.13389121338912	yes	1.0	0.0	weka.classifiers.trees.RandomForest	84.6234309623431	yes	1.0	0.0	weka.classifiers.rules.DTNB	87.55230125523012	yes
COSMIC	1	EGFR	773	H	L	0.568057	0.108248	0.545455	0.635294	-3	NA	0	NA	0	131.17464	1	118	EGFR	TK	C_helix	yes	weka.classifiers.bayes.BayesNet	84.93723849372385	yes	0.902974466270665	0.09702553372933499	weka.classifiers.lazy.LWL	85.14644351464435	yes	0.8842613196670573	0.11573868033294284	weka.classifiers.rules.DecisionTable	86.19246861924687	yes	0.8387096774193549	0.16129032258064516	weka.classifiers.functions.SMO	87.13389121338912	yes	1.0	0.0	weka.classifiers.trees.RandomForest	84.6234309623431	yes	0.8781675136457745	0.12183248635422547	weka.classifiers.rules.DTNB	87.55230125523012	yes
COSMIC	1	EGFR	838	L	P	0.327905	0.447092	1	0.843137	-3	NA	0	NA	0	115.13194	0	124	EGFR	TK	Catalytic_loop	yes	weka.classifiers.bayes.BayesNet	84.93723849372385	yes	0.9923596017138856	0.0076403982861144365	weka.classifiers.lazy.LWL	85.14644351464435	yes	0.8955397152371275	0.10446028476287257	weka.classifiers.rules.DecisionTable	86.19246861924687	yes	0.8421052631578947	0.15789473684210525	weka.classifiers.functions.SMO	87.13389121338912	yes	1.0	0.0	weka.classifiers.trees.RandomForest	84.6234309623431	yes	0.9666666666666666	0.03333333333333333	weka.classifiers.rules.DTNB	87.55230125523012	yes
COSMIC	1	EGFR	733	P	S	0.137881	0.052422	1	0.101961	-1	NA	0	NA	1	105.09344	0	90	EGFR	TK	G_loop#B3_strand	yes	weka.classifiers.bayes.BayesNet	84.93723849372385	yes	0.9943541159136734	0.005645884086326716	weka.classifiers.lazy.LWL	85.14644351464435	yes	0.8909588404640642	0.10904115953593518	weka.classifiers.rules.DecisionTable	86.19246861924687	yes	0.8421052631578947	0.15789473684210525	weka.classifiers.functions.SMO	87.13389121338912	yes	1.0	0.0	weka.classifiers.trees.RandomForest	84.6234309623431	yes	0.7361482720178373	0.2638517279821627	weka.classifiers.rules.DTNB	87.55230125523012	yes
COSMIC	1	EGFR	717	V	A	0.166837	0.109176	0.909091	0.235294	0	NA	0	NA	0	89.09404	0	105	EGFR	TK	G_loop	yes	weka.classifiers.bayes.BayesNet	84.93723849372385	yes	0.9853871269136866	0.01461287308631331	weka.classifiers.lazy.LWL	85.14644351464435	yes	0.8844089290901193	0.11559107090988029	weka.classifiers.rules.DecisionTable	86.19246861924687	yes	0.8421052631578947	0.15789473684210525	weka.classifiers.functions.SMO	87.13389121338912	yes	1.0	0.0	weka.classifiers.trees.RandomForest	84.6234309623431	yes	0.5	0.5	weka.classifiers.rules.DTNB	87.55230125523012	yes
COSMIC	1	EGFR	860	K	I	0.313468	0.212297	0.454545	0.756863	-3	NA	0	NA	0	131.17464	1	135	EGFR	TK	Activation_segment_Nt	yes	weka.classifiers.bayes.BayesNet	84.93723849372385	yes	0.9861661803705262	0.013833819629473864	weka.classifiers.lazy.LWL	85.14644351464435	yes	0.8824976886359601	0.11750231136404045	weka.classifiers.rules.DecisionTable	86.19246861924687	yes	0.8387096774193549	0.16129032258064516	weka.classifiers.functions.SMO	87.13389121338912	yes	1.0	0.0	weka.classifiers.trees.RandomForest	84.6234309623431	yes	0.7875	0.2125	weka.classifiers.rules.DTNB	87.55230125523012	yes
COSMIC	1	EGFR	724	G	S	0.716841	0.545306	1	0.94902	0	NA	0	NA	1	105.09344	0	48	EGFR	TK	G_loop	yes	weka.classifiers.bayes.BayesNet	84.93723849372385	yes	0.998770689827856	0.001229310172143963	weka.classifiers.lazy.LWL	85.14644351464435	yes	0.8892203422446494	0.11077965775535042	weka.classifiers.rules.DecisionTable	86.19246861924687	yes	0.8421052631578947	0.15789473684210525	weka.classifiers.functions.SMO	87.13389121338912	yes	1.0	0.0	weka.classifiers.trees.RandomForest	84.6234309623431	yes	1.0	0.0	weka.classifiers.rules.DTNB	87.55230125523012	yes
COSMIC	1	EGFR	807	D	N	0.173269	0.031913	0.454545	0.156863	1	NA	0	NA	1	132.11904	1	91	EGFR	TK	Linker#E_helix	yes	weka.classifiers.bayes.BayesNet	84.93723849372385	yes	0.9719062202059892	0.02809377979401088	weka.classifiers.lazy.LWL	85.14644351464435	yes	0.8598177670888564	0.14018223291114346	weka.classifiers.rules.DecisionTable	86.19246861924687	yes	0.8387096774193549	0.16129032258064516	weka.classifiers.functions.SMO	87.13389121338912	yes	1.0	0.0	weka.classifiers.trees.RandomForest	84.6234309623431	yes	0.8466666666666667	0.15333333333333335	weka.classifiers.rules.DTNB	87.55230125523012	yes
COSMIC	1	EGFR	767	A	V	0.182737	0.078854	0.727273	0.313725	0	NA	0	NA	0	117.14784	0	67	EGFR	TK	C_helix	yes	weka.classifiers.bayes.BayesNet	84.93723849372385	yes	0.9068403606581347	0.09315963934186533	weka.classifiers.lazy.LWL	85.14644351464435	yes	0.8908450351210877	0.10915496487891167	weka.classifiers.rules.DecisionTable	86.19246861924687	yes	0.8387096774193549	0.16129032258064516	weka.classifiers.functions.SMO	87.13389121338912	yes	1.0	0.0	weka.classifiers.trees.RandomForest	84.6234309623431	yes	0.97146434745398	0.028535652546019946	weka.classifiers.rules.DTNB	87.55230125523012	yes
COSMIC	1	EGFR	720	S	P	0.195628	0.099806	0.818182	0.309804	-1	NA	0	NA	0	115.13194	1	73	EGFR	TK	G_loop	yes	weka.classifiers.bayes.BayesNet	84.93723849372385	yes	0.9598010020471247	0.040198997952875286	weka.classifiers.lazy.LWL	85.14644351464435	yes	0.8876114026684617	0.11238859733153835	weka.classifiers.rules.DecisionTable	86.19246861924687	yes	0.8387096774193549	0.16129032258064516	weka.classifiers.functions.SMO	87.13389121338912	yes	1.0	0.0	weka.classifiers.trees.RandomForest	84.6234309623431	yes	0.9071428571428571	0.09285714285714286	weka.classifiers.rules.DTNB	87.55230125523012	yes
COSMIC	1	EGFR	795	F	S	0.438402	0.013083	0.272727	0.215686	-2	NA	0	NA	1	105.09344	0	135	EGFR	TK	Linker	yes	weka.classifiers.bayes.BayesNet	84.93723849372385	yes	0.9577676687936855	0.04223233120631465	weka.classifiers.lazy.LWL	85.14644351464435	yes	0.8823007784293257	0.11769922157067432	weka.classifiers.rules.DecisionTable	86.19246861924687	yes	0.8387096774193549	0.16129032258064516	weka.classifiers.functions.SMO	87.13389121338912	yes	1.0	0.0	weka.classifiers.trees.RandomForest	84.6234309623431	yes	0.6599673967305132	0.3400326032694868	weka.classifiers.rules.DTNB	87.55230125523012	yes
COSMIC	1	EGFR	842	N	D	0.965937	0.843883	1	0.964706	1	NA	0	NA	1	133.10384	1	96	EGFR	TK	Catalytic_loop	yes	weka.classifiers.bayes.BayesNet	84.93723849372385	yes	0.9971800291682473	0.0028199708317525867	weka.classifiers.lazy.LWL	85.14644351464435	yes	0.8838495198016424	0.11615048019835822	weka.classifiers.rules.DecisionTable	86.19246861924687	yes	0.8421052631578947	0.15789473684210525	weka.classifiers.functions.SMO	87.13389121338912	yes	1.0	0.0	weka.classifiers.trees.RandomForest	84.6234309623431	yes	0.8439743159933695	0.15602568400663053	weka.classifiers.rules.DTNB	87.55230125523012	yes
COSMIC	1	EGFR	855	D	N	0.965413	0.828589	1	0.968627	1	NA	0	NA	1	132.11904	1	91	EGFR	TK	Activation_segment_Nt	yes	weka.classifiers.bayes.BayesNet	84.93723849372385	yes	0.9984628275506393	0.001537172449360704	weka.classifiers.lazy.LWL	85.14644351464435	yes	0.889809056505465	0.11019094349453414	weka.classifiers.rules.DecisionTable	86.19246861924687	yes	0.8421052631578947	0.15789473684210525	weka.classifiers.functions.SMO	87.13389121338912	yes	1.0	0.0	weka.classifiers.trees.RandomForest	84.6234309623431	yes	0.8365743284702951	0.16342567152970483	weka.classifiers.rules.DTNB	87.55230125523012	yes
COSMIC	1	EGFR	779	G	S	0.33994	0.316301	0.818182	0.823529	0	NA	0	NA	1	105.09344	0	48	EGFR	TK	C_helix	yes	weka.classifiers.bayes.BayesNet	84.93723849372385	yes	0.9846779164096044	0.015322083590395514	weka.classifiers.lazy.LWL	85.14644351464435	yes	0.8880985518894243	0.11190144811057695	weka.classifiers.rules.DecisionTable	86.19246861924687	yes	0.8387096774193549	0.16129032258064516	weka.classifiers.functions.SMO	87.13389121338912	yes	1.0	0.0	weka.classifiers.trees.RandomForest	84.6234309623431	yes	0.9692307692307691	0.030769230769230764	weka.classifiers.rules.DTNB	87.55230125523012	yes
COSMIC	1	EGFR	719	G	A	0.864438	0.653598	1	0.94902	0	NA	0	NA	0	89.09404	0	48	EGFR	TK	G_loop	yes	weka.classifiers.bayes.BayesNet	84.93723849372385	yes	0.9972432253710753	0.0027567746289246975	weka.classifiers.lazy.LWL	85.14644351464435	yes	0.9047074182438848	0.09529258175611491	weka.classifiers.rules.DecisionTable	86.19246861924687	yes	0.8421052631578947	0.15789473684210525	weka.classifiers.functions.SMO	87.13389121338912	yes	1.0	0.0	weka.classifiers.trees.RandomForest	84.6234309623431	yes	1.0	0.0	weka.classifiers.rules.DTNB	87.55230125523012	yes
COSMIC	1	EGFR	836	R	C	0.788804	0.606701	1	0.921569	-3	NA	0	NA	0	121.15404	1	148	EGFR	TK	Catalytic_loop	yes	weka.classifiers.bayes.BayesNet	84.93723849372385	yes	0.9951797797332123	0.004820220266787786	weka.classifiers.lazy.LWL	85.14644351464435	yes	0.8809514784934854	0.11904852150651471	weka.classifiers.rules.DecisionTable	86.19246861924687	yes	0.8421052631578947	0.15789473684210525	weka.classifiers.functions.SMO	87.13389121338912	yes	1.0	0.0	weka.classifiers.trees.RandomForest	84.6234309623431	yes	0.9681675291246302	0.03183247087536985	weka.classifiers.rules.DTNB	87.55230125523012	yes
COSMIC	1	EGFR	725	T	M	0.146852	0.122923	0.909091	0.380392	-1	Phosphorylation	0	NA	0	149.20784	1	93	EGFR	TK	G_loop	yes	weka.classifiers.bayes.BayesNet	84.93723849372385	yes	0.9951721580509864	0.00482784194901357	weka.classifiers.lazy.LWL	85.14644351464435	yes	0.8868146895922048	0.1131853104077951	weka.classifiers.rules.DecisionTable	86.19246861924687	yes	0.8421052631578947	0.15789473684210525	weka.classifiers.functions.SMO	87.13389121338912	yes	1.0	0.0	weka.classifiers.trees.RandomForest	84.6234309623431	yes	1.0	0.0	weka.classifiers.rules.DTNB	87.55230125523012	yes
COSMIC	1	EGFR	832	R	C	0.354984	0.074478	0.727273	0.321569	-3	NA	0	NA	0	121.15404	1	148	EGFR	TK	Catalytic_loop	yes	weka.classifiers.bayes.BayesNet	84.93723849372385	yes	0.9521580362480414	0.04784196375195857	weka.classifiers.lazy.LWL	85.14644351464435	yes	0.8776970586696641	0.12230294133033606	weka.classifiers.rules.DecisionTable	86.19246861924687	yes	0.8387096774193549	0.16129032258064516	weka.classifiers.functions.SMO	87.13389121338912	yes	1.0	0.0	weka.classifiers.trees.RandomForest	84.6234309623431	yes	0.947063204219857	0.05293679578014295	weka.classifiers.rules.DTNB	87.55230125523012	yes
COSMIC	1	EGFR	784	S	F	0.12038	0.073373	0.636364	0.2	-2	NA	0	NA	0	165.19184	1	73	EGFR	TK	C_helix	yes	weka.classifiers.bayes.BayesNet	84.93723849372385	yes	0.9308747565332138	0.0691252434667862	weka.classifiers.lazy.LWL	85.14644351464435	yes	0.8862066183664752	0.11379338163352457	weka.classifiers.rules.DecisionTable	86.19246861924687	yes	0.8387096774193549	0.16129032258064516	weka.classifiers.functions.SMO	87.13389121338912	yes	1.0	0.0	weka.classifiers.trees.RandomForest	84.6234309623431	yes	0.7669851059611088	0.2330148940388912	weka.classifiers.rules.DTNB	87.55230125523012	yes
COSMIC	1	EGFR	765	V	M	0.308472	0.130614	0.454545	0.364706	1	NA	0	NA	0	149.20784	0	105	EGFR	TK	C_helix	yes	weka.classifiers.bayes.BayesNet	84.93723849372385	yes	0.8913565469713973	0.10864345302860266	weka.classifiers.lazy.LWL	85.14644351464435	yes	0.8877797422168129	0.11222025778318677	weka.classifiers.rules.DecisionTable	86.19246861924687	yes	0.8387096774193549	0.16129032258064516	weka.classifiers.functions.SMO	87.13389121338912	yes	1.0	0.0	weka.classifiers.trees.RandomForest	84.6234309623431	yes	1.0	0.0	weka.classifiers.rules.DTNB	87.55230125523012	yes
COSMIC	1	EGFR	802	V	I	0.270378	0.061041	0.909091	0.866667	3	NA	0	NA	0	131.17464	0	105	EGFR	TK	Linker	yes	weka.classifiers.bayes.BayesNet	84.93723849372385	yes	0.984480292920799	0.015519707079201113	weka.classifiers.lazy.LWL	85.14644351464435	yes	0.885898520769569	0.11410147923043118	weka.classifiers.rules.DecisionTable	86.19246861924687	yes	0.8421052631578947	0.15789473684210525	weka.classifiers.functions.SMO	87.13389121338912	yes	1.0	0.0	weka.classifiers.trees.RandomForest	84.6234309623431	yes	0.6580272108843538	0.3419727891156462	weka.classifiers.rules.DTNB	87.55230125523012	yes
COSMIC	1	EGFR	871	A	G	0.146907	0.036864	0.636364	0.403922	0	NA	0	NA	0	75.06714	0	67	EGFR	TK	Activation_segment_Nt#Activation_segment_Ct	yes	weka.classifiers.bayes.BayesNet	84.93723849372385	yes	0.9377631723547707	0.06223682764522937	weka.classifiers.lazy.LWL	85.14644351464435	yes	0.8891735487365692	0.11082645126343174	weka.classifiers.rules.DecisionTable	86.19246861924687	yes	0.8387096774193549	0.16129032258064516	weka.classifiers.functions.SMO	87.13389121338912	yes	1.0	0.0	weka.classifiers.trees.RandomForest	84.6234309623431	yes	0.8361259240727508	0.1638740759272492	weka.classifiers.rules.DTNB	87.55230125523012	yes
COSMIC	1	EGFR	850	H	D	0.123389	0.083716	0.636364	0.341176	-1	NA	0	NA	1	133.10384	1	118	EGFR	TK	Activation_segment_Nt	yes	weka.classifiers.bayes.BayesNet	84.93723849372385	yes	0.9644022097384143	0.03559779026158577	weka.classifiers.lazy.LWL	85.14644351464435	yes	0.8632353935001367	0.13676460649986333	weka.classifiers.rules.DecisionTable	86.19246861924687	yes	0.8387096774193549	0.16129032258064516	weka.classifiers.functions.SMO	87.13389121338912	yes	1.0	0.0	weka.classifiers.trees.RandomForest	84.6234309623431	yes	0.8145186335403727	0.18548136645962732	weka.classifiers.rules.DTNB	87.55230125523012	yes
COSMIC	1	EGFR	832	R	H	0.354984	0.074478	0.727273	0.321569	0	NA	0	NA	1	155.15634	1	148	EGFR	TK	Catalytic_loop	yes	weka.classifiers.bayes.BayesNet	84.93723849372385	yes	0.8872026047863852	0.11279739521361468	weka.classifiers.lazy.LWL	85.14644351464435	yes	0.855657861555365	0.1443421384446349	weka.classifiers.rules.DecisionTable	86.19246861924687	yes	0.8387096774193549	0.16129032258064516	weka.classifiers.functions.SMO	87.13389121338912	yes	1.0	0.0	weka.classifiers.trees.RandomForest	84.6234309623431	yes	0.7444099378881988	0.25559006211180124	weka.classifiers.rules.DTNB	87.55230125523012	yes
COSMIC	1	EGFR	831	R	H	0.106882	0.093308	0.363636	0.352941	0	NA	0	NA	1	155.15634	1	148	EGFR	TK	Catalytic_loop	yes	weka.classifiers.bayes.BayesNet	84.93723849372385	yes	0.8872026047863852	0.11279739521361468	weka.classifiers.lazy.LWL	85.14644351464435	yes	0.8551283915310911	0.14487160846890898	weka.classifiers.rules.DecisionTable	86.19246861924687	yes	0.8387096774193549	0.16129032258064516	weka.classifiers.functions.SMO	87.13389121338912	yes	1.0	0.0	weka.classifiers.trees.RandomForest	84.6234309623431	yes	0.65	0.35	weka.classifiers.rules.DTNB	87.55230125523012	yes
COSMIC	1	EGFR	769	V	M	0.506114	0.091186	0.545455	0.239216	1	NA	0	NA	0	149.20784	0	105	EGFR	TK	C_helix	yes	weka.classifiers.bayes.BayesNet	84.93723849372385	yes	0.8913565469713973	0.10864345302860266	weka.classifiers.lazy.LWL	85.14644351464435	yes	0.8883670921491703	0.11163290785082956	weka.classifiers.rules.DecisionTable	86.19246861924687	yes	0.8387096774193549	0.16129032258064516	weka.classifiers.functions.SMO	87.13389121338912	yes	1.0	0.0	weka.classifiers.trees.RandomForest	84.6234309623431	yes	1.0	0.0	weka.classifiers.rules.DTNB	87.55230125523012	yes
COSMIC	1	EGFR	864	A	T	?	0.042389	?	?	0	NA	0	NA	1	119.12034	0	67	EGFR	TK	Activation_segment_Nt#Activation_segment_Ct	yes	weka.classifiers.bayes.BayesNet	84.93723849372385	yes	0.9626678031267846	0.037332196873215394	weka.classifiers.lazy.LWL	85.14644351464435	yes	0.8854088477290014	0.1145911522709992	weka.classifiers.rules.DecisionTable	86.19246861924687	yes	0.5	0.5	weka.classifiers.functions.SMO	87.13389121338912	yes	1.0	0.0	weka.classifiers.trees.RandomForest	84.6234309623431	yes	0.9653089562902764	0.03469104370972358	weka.classifiers.rules.DTNB	87.55230125523012	yes
COSMIC	1	EGFR	858	L	Q	0.51031	0.409919	0.818182	0.803922	-2	NA	0	NA	1	146.14594	0	124	EGFR	TK	Activation_segment_Nt	yes	weka.classifiers.bayes.BayesNet	84.93723849372385	yes	0.9338360241244903	0.06616397587550964	weka.classifiers.lazy.LWL	85.14644351464435	yes	0.8838747513240578	0.11612524867594211	weka.classifiers.rules.DecisionTable	86.19246861924687	yes	0.8387096774193549	0.16129032258064516	weka.classifiers.functions.SMO	87.13389121338912	yes	1.0	0.0	weka.classifiers.trees.RandomForest	84.6234309623431	yes	1.0	0.0	weka.classifiers.rules.DTNB	87.55230125523012	yes
COSMIC	1	EGFR	713	K	F	0.174207	0.079296	0.454545	0.192157	-3	NA	0	NA	0	165.19184	1	135	EGFR	TK	G_loop	yes	weka.classifiers.bayes.BayesNet	84.93723849372385	yes	0.9369672134843244	0.06303278651567554	weka.classifiers.lazy.LWL	85.14644351464435	yes	0.8800707898745546	0.11992921012544557	weka.classifiers.rules.DecisionTable	86.19246861924687	yes	0.8387096774193549	0.16129032258064516	weka.classifiers.functions.SMO	87.13389121338912	yes	1.0	0.0	weka.classifiers.trees.RandomForest	84.6234309623431	yes	0.6764406779661017	0.3235593220338983	weka.classifiers.rules.DTNB	87.55230125523012	yes
COSMIC	1	EGFR	721	G	A	0.947746	0.72622	1	0.964706	0	NA	0	NA	0	89.09404	0	48	EGFR	TK	G_loop	yes	weka.classifiers.bayes.BayesNet	84.93723849372385	yes	0.9972432253710753	0.0027567746289246975	weka.classifiers.lazy.LWL	85.14644351464435	yes	0.904660713282175	0.09533928671782474	weka.classifiers.rules.DecisionTable	86.19246861924687	yes	0.8421052631578947	0.15789473684210525	weka.classifiers.functions.SMO	87.13389121338912	yes	1.0	0.0	weka.classifiers.trees.RandomForest	84.6234309623431	yes	1.0	0.0	weka.classifiers.rules.DTNB	87.55230125523012	yes
COSMIC	1	EGFR	863	G	D	?	0.077396	?	?	-1	NA	0	NA	1	133.10384	0	48	EGFR	TK	Activation_segment_Nt#Activation_segment_Ct	yes	weka.classifiers.bayes.BayesNet	84.93723849372385	yes	0.9870534069157039	0.012946593084296012	weka.classifiers.lazy.LWL	85.14644351464435	yes	0.8833381103574593	0.11666188964254134	weka.classifiers.rules.DecisionTable	86.19246861924687	yes	0.5	0.5	weka.classifiers.functions.SMO	87.13389121338912	yes	1.0	0.0	weka.classifiers.trees.RandomForest	84.6234309623431	yes	0.990481242422262	0.009518757577738018	weka.classifiers.rules.DTNB	87.55230125523012	yes
COSMIC	1	EGFR	796	G	S	0.590775	0.529084	1	0.937255	0	NA	0	NA	1	105.09344	0	48	EGFR	TK	Linker	yes	weka.classifiers.bayes.BayesNet	84.93723849372385	yes	0.9977874352647385	0.0022125647352614656	weka.classifiers.lazy.LWL	85.14644351464435	yes	0.89043854761893	0.10956145238106975	weka.classifiers.rules.DecisionTable	86.19246861924687	yes	0.8421052631578947	0.15789473684210525	weka.classifiers.functions.SMO	87.13389121338912	yes	1.0	0.0	weka.classifiers.trees.RandomForest	84.6234309623431	yes	1.0	0.0	weka.classifiers.rules.DTNB	87.55230125523012	yes
[truncated: 28 more columns]
