# Supplementary material for: Prediction and Prioritization of Rare Oncogenic Mutations in the Cancer Kinome Using Novel Features and Multiple Classifiers
Source: PLoS Comput Biol. 2014 Apr 17;10(4):e1003545. doi: 10.1371/journal.pcbi.1003545 (PMC3990476; doi:10.1371/journal.pcbi.1003545)
Supplement: Dataset S1 — Detailed experiment records and results. Complete data sets, outputs and log files for all computational experiments. These files can be loaded in Weka [26] to reproduce the results presented in this paper. (ZIP) [file pcbi.1003545.s001.zip › 20121222_183317/RS_20121222_183317.txt]

run:
Training: CancerML_20121222_144008-D_CosmicV50_All_Not_EGFR_FE1-ND_SNP_At_Domain-Kinase.arff
Testing: CancerML_20121222_145109_Egfr_v50_FE1_Turn_To_v57_FL1.arff
clsCategory: 0

========== Data Preprocessing ==========
========== Set Classes Mapping ==========
ClassI2S: {0.0=yes, 1.0=no}
ClassS2I: {yes=0.0, no=1.0}
========== Data Preprocessing ==========
========== Set Classes Mapping ==========
ClassI2S: {0.0=yes, 1.0=no}
ClassS2I: {yes=0.0, no=1.0}
@ Map_Mutation_Info.SQL: SELECT COUNT(Gene) AS Frequency,Gene,Original_Amino_Acid,Mutation_Position,SNP_Amino_Acid,Conservation_Allkinase,Conservation_Allkinase_Wild,Conservation_Family,Conservation_Group,Blosum62,is_signal_peptide,topological_domain,modification,is_pk_domain,is_active_site,binding_site,Side_Chain_Polarity,Side_Chain_Charge,Hydropathy_Index,Natural_Freqs,Avg_Mass,Isoelectric_Point,Van_der_Waals_Volume,Side_Chain_Polarity_Wild,Side_Chain_Charge_Wild,Hydropathy_Index_Wild,Natural_Freqs_Wild,Avg_Mass_Wild,Isoelectric_Point_Wild,Van_der_Waals_Volume_Wild,Protein_Family,Protein_Group,Sub_Domain,Confirmed_Driver,Disease,Data_source FROM processed_result_CosmicV50 WHERE Original_Amino_Acid <> SNP_Amino_Acid AND data_source <> 'MINT' AND (Data_Source = 'COSMIC' OR Data_Source = 'SNP@Domain') GROUP BY Gene,Original_Amino_Acid,Mutation_Position,SNP_Amino_Acid,Conservation_Allkinase,Conservation_Allkinase_Wild,Conservation_Family,Conservation_Group,Blosum62,is_signal_peptide,topological_domain,modification,is_pk_domain,is_active_site,binding_site,Side_Chain_Polarity,Side_Chain_Charge,Hydropathy_Index,Natural_Freqs,Avg_Mass,Isoelectric_Point,Van_der_Waals_Volume,Side_Chain_Polarity_Wild,Side_Chain_Charge_Wild,Hydropathy_Index_Wild,Natural_Freqs_Wild,Avg_Mass_Wild,Isoelectric_Point_Wild,Van_der_Waals_Volume_Wild,Protein_Family,Protein_Group,Sub_Domain,Confirmed_Driver,Disease,Data_Source
MapRsToMutation counter: 2856
@ Map_Mutation_Info.SQL: SELECT COUNT(Gene) AS Frequency,Gene,Original_Amino_Acid,Mutation_Position,SNP_Amino_Acid,Conservation_Allkinase,Conservation_Allkinase_Wild,Conservation_Family,Conservation_Group,Blosum62,is_signal_peptide,topological_domain,modification,is_pk_domain,is_active_site,binding_site,Side_Chain_Polarity,Side_Chain_Charge,Hydropathy_Index,Natural_Freqs,Avg_Mass,Isoelectric_Point,Van_der_Waals_Volume,Side_Chain_Polarity_Wild,Side_Chain_Charge_Wild,Hydropathy_Index_Wild,Natural_Freqs_Wild,Avg_Mass_Wild,Isoelectric_Point_Wild,Van_der_Waals_Volume_Wild,Protein_Family,Protein_Group,Sub_Domain,Confirmed_Driver,Disease,Data_source FROM processed_result_CosmicV50 WHERE Original_Amino_Acid <> SNP_Amino_Acid AND data_source <> 'MINT' AND (Data_Source = 'COSMIC' OR Data_Source = 'SNP@Domain') GROUP BY Gene,Original_Amino_Acid,Mutation_Position,SNP_Amino_Acid,Conservation_Allkinase,Conservation_Allkinase_Wild,Conservation_Family,Conservation_Group,Blosum62,is_signal_peptide,topological_domain,modification,is_pk_domain,is_active_site,binding_site,Side_Chain_Polarity,Side_Chain_Charge,Hydropathy_Index,Natural_Freqs,Avg_Mass,Isoelectric_Point,Van_der_Waals_Volume,Side_Chain_Polarity_Wild,Side_Chain_Charge_Wild,Hydropathy_Index_Wild,Natural_Freqs_Wild,Avg_Mass_Wild,Isoelectric_Point_Wild,Van_der_Waals_Volume_Wild,Protein_Family,Protein_Group,Sub_Domain,Confirmed_Driver,Disease,Data_Source
MapRsToMutation counter: 2856

************************************************************
Start weka.classifiers.bayes.BayesNet / default
************************************************************

========== Strat build & save Classifier: weka.classifiers.bayes.BayesNet ==========
Warning: discretizing data set
Warning: filling in missing values in data set
Classifier was saved at: C:\Coding\Java\CancerML/Data/Results/Classification/20121222_183317/Model/weka.classifiers.bayes.BayesNet.model

========== Strat 10-fold  cross-validation==========
Warning: discretizing data set
Warning: filling in missing values in data set
Warning: discretizing data set
Warning: filling in missing values in data set
Warning: discretizing data set
Warning: filling in missing values in data set
Warning: discretizing data set
Warning: filling in missing values in data set
Warning: discretizing data set
Warning: filling in missing values in data set
Warning: discretizing data set
Warning: filling in missing values in data set
Warning: discretizing data set
Warning: filling in missing values in data set
Warning: discretizing data set
Warning: filling in missing values in data set
Warning: discretizing data set
Warning: filling in missing values in data set
Warning: discretizing data set
Warning: filling in missing values in data set

========== Strat writing Classification Summary ==========
Classification summary was saved at: C:\Coding\Java\CancerML/Data/Results/Classification/20121222_183317/Classified/weka.classifiers.bayes.BayesNet-Classified.txt
Relation Name:  Analysis_Disease-weka.filters.unsupervised.attribute.Remove-R1,9,10,13,16,17,18,20,21,23,24,25,26,27
Num Instances:  956
Num Attributes: 18

     Name                      Type  Nom  Int Real     Missing      Unique  Dist
   1 Amino_Acid_WT              Nom 100%   0%   0%     0 /  0%     0 /  0%    20 
   2 Amino_Acid_MT              Nom 100%   0%   0%     0 /  0%     0 /  0%    20 
   3 Conservation_Consensus_Al  Num   0%   0%  74%   248 / 26%    58 /  6%   223 
   4 Conservation_Wild_AllKina  Num   0%   0%  83%   158 / 17%   599 / 63%   663 
   5 Conservation_Consensus_Fa  Num   0%  17%  56%   256 / 27%    92 / 10%   155 
   6 Conservation_Consensus_Gr  Num   0%   0%  72%   264 / 28%   197 / 21%   326 
   7 Blosum62                   Num   0% 100%   0%     0 /  0%     1 /  0%     8 
   8 Modification               Nom 100%   0%   0%     0 /  0%     0 /  0%     2 
   9 Is_Pk_Domain               Nom 100%   0%   0%     0 /  0%     0 /  0%     1 
  10 Binding_Site               Nom 100%   0%   0%     0 /  0%     0 /  0%     1 
  11 Side_Chain_Polarity_MT     Nom 100%   0%   0%     0 /  0%     0 /  0%     2 
  12 Avg_Mass_MT                Num   0%   0% 100%     0 /  0%     0 /  0%    19 
  13 Side_Chain_Polarity_WT     Nom 100%   0%   0%     0 /  0%     0 /  0%     2 
  14 Van_der_Waals_Volume_WT    Num   0% 100%   0%     0 /  0%     0 /  0%    17 
  15 Protein_Family             Nom 100%   0%   0%     0 /  0%    16 /  2%    82 
  16 Protein_Group              Nom 100%   0%   0%     0 /  0%     0 /  0%     9 
  17 Sub_domain                 Nom 100%   0%   0%     0 /  0%     0 /  0%    19 
  18 Disease                    Nom 100%   0%   0%     0 /  0%     0 /  0%     2 


========== Cross Validation Result ==========
 inst#     actual  predicted error distribution
     1      1:yes      1:yes       *0.996,0.004 
     2      1:yes      1:yes       *0.985,0.015 
     3      1:yes      1:yes       *0.917,0.083 
     4      1:yes      1:yes       *0.997,0.003 
     5      1:yes       2:no   +   0.454,*0.546 
     6      1:yes      1:yes       *0.86,0.14 
     7      1:yes      1:yes       *0.681,0.319 
     8      1:yes      1:yes       *1,0 
     9      1:yes      1:yes       *0.944,0.056 
    10      1:yes      1:yes       *1,0 
    11      1:yes      1:yes       *0.999,0.001 
    12      1:yes      1:yes       *1,0 
    13      1:yes      1:yes       *1,0 
    14      1:yes       2:no   +   0.033,*0.967 
    15      1:yes       2:no   +   0.013,*0.987 
    16      1:yes      1:yes       *1,0 
    17      1:yes      1:yes       *1,0 
    18      1:yes       2:no   +   0.11,*0.89 
    19      1:yes      1:yes       *0.99,0.01 
    20      1:yes      1:yes       *0.802,0.198 
    21      1:yes      1:yes       *1,0 
    22      1:yes      1:yes       *0.999,0.001 
    23      1:yes      1:yes       *0.785,0.215 
    24      1:yes      1:yes       *1,0 
    25      1:yes      1:yes       *1,0 
    26      1:yes      1:yes       *1,0 
    27      1:yes      1:yes       *0.793,0.207 
    28      1:yes      1:yes       *0.999,0.001 
    29      1:yes      1:yes       *0.999,0.001 
    30      1:yes      1:yes       *1,0 
    31      1:yes      1:yes       *1,0 
    32      1:yes      1:yes       *0.999,0.001 
    33      1:yes      1:yes       *1,0 
    34      1:yes       2:no   +   0.014,*0.986 
    35      1:yes      1:yes       *0.705,0.295 
    36      1:yes      1:yes       *1,0 
    37      1:yes      1:yes       *0.84,0.16 
    38      1:yes      1:yes       *0.626,0.374 
    39      1:yes      1:yes       *1,0 
    40      1:yes      1:yes       *0.999,0.001 
    41      1:yes      1:yes       *0.998,0.002 
    42      1:yes      1:yes       *0.8,0.2 
    43      1:yes       2:no   +   0.107,*0.893 
    44      1:yes      1:yes       *0.994,0.006 
    45      1:yes      1:yes       *0.939,0.061 
    46      1:yes      1:yes       *0.919,0.081 
    47      1:yes      1:yes       *0.998,0.002 
    48      1:yes      1:yes       *1,0 
    49      1:yes      1:yes       *0.994,0.006 
    50      1:yes      1:yes       *0.986,0.014 
    51      1:yes      1:yes       *0.999,0.001 
    52      1:yes      1:yes       *0.949,0.051 
    53      1:yes       2:no   +   0.395,*0.605 
    54      1:yes      1:yes       *0.963,0.037 
    55      1:yes      1:yes       *0.921,0.079 
    56      1:yes      1:yes       *1,0 
    57      1:yes      1:yes       *0.997,0.003 
    58      1:yes      1:yes       *0.999,0.001 
    59      1:yes      1:yes       *0.99,0.01 
    60      1:yes      1:yes       *0.998,0.002 
    61      1:yes      1:yes       *1,0 
    62      1:yes       2:no   +   0.01,*0.99 
    63      1:yes      1:yes       *0.995,0.005 
    64       2:no       2:no       0.004,*0.996 
    65       2:no       2:no       0.366,*0.634 
    66       2:no       2:no       0.029,*0.971 
    67       2:no       2:no       0.12,*0.88 
    68       2:no       2:no       0.006,*0.994 
    69       2:no       2:no       0.003,*0.997 
    70       2:no       2:no       0.001,*0.999 
    71       2:no       2:no       0.05,*0.95 
    72       2:no       2:no       0.023,*0.977 
    73       2:no       2:no       0.003,*0.997 
    74       2:no       2:no       0.276,*0.724 
    75       2:no      1:yes   +   *0.891,0.109 
    76       2:no       2:no       0.413,*0.587 
    77       2:no       2:no       0.001,*0.999 
    78       2:no       2:no       0.002,*0.998 
    79       2:no       2:no       0.208,*0.792 
    80       2:no       2:no       0.01,*0.99 
    81       2:no       2:no       0.033,*0.967 
    82       2:no      1:yes   +   *0.963,0.037 
    83       2:no       2:no       0.001,*0.999 
    84       2:no       2:no       0.005,*0.995 
    85       2:no       2:no       0.002,*0.998 
    86       2:no      1:yes   +   *0.505,0.495 
    87       2:no       2:no       0.101,*0.899 
    88       2:no       2:no       0.406,*0.594 
    89       2:no       2:no       0.005,*0.995 
    90       2:no       2:no       0.002,*0.998 
    91       2:no       2:no       0.01,*0.99 
    92       2:no       2:no       0.457,*0.543 
    93       2:no       2:no       0.302,*0.698 
    94       2:no       2:no       0.01,*0.99 
    95       2:no       2:no       0.022,*0.978 
    96       2:no       2:no       0.021,*0.979 
     1      1:yes      1:yes       *1,0 
     2      1:yes      1:yes       *1,0 
     3      1:yes      1:yes       *0.993,0.007 
     4      1:yes      1:yes       *1,0 
     5      1:yes      1:yes       *0.988,0.012 
     6      1:yes      1:yes       *0.998,0.002 
     7      1:yes      1:yes       *0.974,0.026 
     8      1:yes      1:yes       *0.758,0.242 
     9      1:yes      1:yes       *0.996,0.004 
    10      1:yes       2:no   +   0.046,*0.954 
    11      1:yes      1:yes       *0.999,0.001 
    12      1:yes      1:yes       *0.995,0.005 
    13      1:yes      1:yes       *0.999,0.001 
    14      1:yes      1:yes       *0.999,0.001 
    15      1:yes      1:yes       *0.96,0.04 
    16      1:yes      1:yes       *0.728,0.272 
    17      1:yes      1:yes       *0.999,0.001 
    18      1:yes       2:no   +   0.046,*0.954 
    19      1:yes      1:yes       *1,0 
    20      1:yes      1:yes       *0.994,0.006 
    21      1:yes      1:yes       *1,0 
    22      1:yes      1:yes       *1,0 
    23      1:yes      1:yes       *0.898,0.102 
    24      1:yes      1:yes       *0.995,0.005 
    25      1:yes      1:yes       *0.722,0.278 
    26      1:yes      1:yes       *0.979,0.021 
    27      1:yes      1:yes       *0.503,0.497 
    28      1:yes       2:no   +   0.355,*0.645 
    29      1:yes       2:no   +   0.011,*0.989 
    30      1:yes      1:yes       *0.858,0.142 
    31      1:yes       2:no   +   0.146,*0.854 
    32      1:yes      1:yes       *0.838,0.162 
    33      1:yes       2:no   +   0.01,*0.99 
    34      1:yes      1:yes       *0.999,0.001 
    35      1:yes      1:yes       *1,0 
    36      1:yes       2:no   +   0.156,*0.844 
    37      1:yes      1:yes       *0.996,0.004 
    38      1:yes      1:yes       *0.998,0.002 
    39      1:yes      1:yes       *0.987,0.013 
    40      1:yes       2:no   +   0.22,*0.78 
    41      1:yes       2:no   +   0.311,*0.689 
    42      1:yes      1:yes       *0.998,0.002 
    43      1:yes      1:yes       *1,0 
    44      1:yes      1:yes       *1,0 
    45      1:yes      1:yes       *1,0 
    46      1:yes      1:yes       *0.924,0.076 
    47      1:yes      1:yes       *1,0 
    48      1:yes      1:yes       *0.757,0.243 
    49      1:yes      1:yes       *0.624,0.376 
    50      1:yes      1:yes       *0.994,0.006 
    51      1:yes      1:yes       *1,0 
    52      1:yes      1:yes       *1,0 
    53      1:yes      1:yes       *0.977,0.023 
    54      1:yes      1:yes       *1,0 
    55      1:yes       2:no   +   0.206,*0.794 
    56      1:yes      1:yes       *0.691,0.309 
    57      1:yes       2:no   +   0.243,*0.757 
    58      1:yes      1:yes       *1,0 
    59      1:yes      1:yes       *1,0 
    60      1:yes      1:yes       *0.999,0.001 
    61      1:yes      1:yes       *1,0 
    62      1:yes      1:yes       *0.998,0.002 
    63      1:yes      1:yes       *0.875,0.125 
    64       2:no       2:no       0.075,*0.925 
    65       2:no       2:no       0.001,*0.999 
    66       2:no       2:no       0,*1 
    67       2:no       2:no       0.492,*0.508 
    68       2:no       2:no       0.005,*0.995 
    69       2:no      1:yes   +   *0.632,0.368 
    70       2:no       2:no       0.015,*0.985 
    71       2:no       2:no       0.366,*0.634 
    72       2:no       2:no       0.338,*0.662 
    73       2:no       2:no       0.049,*0.951 
    74       2:no       2:no       0.002,*0.998 
    75       2:no       2:no       0.006,*0.994 
    76       2:no       2:no       0.002,*0.998 
    77       2:no      1:yes   +   *0.999,0.001 
    78       2:no       2:no       0,*1 
    79       2:no      1:yes   +   *0.851,0.149 
    80       2:no       2:no       0.497,*0.503 
    81       2:no       2:no       0.286,*0.714 
    82       2:no      1:yes   +   *0.628,0.372 
    83       2:no       2:no       0.013,*0.987 
    84       2:no       2:no       0.002,*0.998 
    85       2:no      1:yes   +   *0.991,0.009 
    86       2:no       2:no       0.088,*0.912 
    87       2:no       2:no       0.007,*0.993 
    88       2:no      1:yes   +   *0.553,0.447 
    89       2:no       2:no       0.003,*0.997 
    90       2:no       2:no       0.004,*0.996 
    91       2:no       2:no       0.127,*0.873 
    92       2:no       2:no       0.103,*0.897 
    93       2:no       2:no       0.003,*0.997 
    94       2:no       2:no       0.001,*0.999 
    95       2:no       2:no       0.002,*0.998 
    96       2:no       2:no       0.239,*0.761 
     1      1:yes      1:yes       *0.999,0.001 
     2      1:yes      1:yes       *0.999,0.001 
     3      1:yes      1:yes       *0.784,0.216 
     4      1:yes      1:yes       *1,0 
     5      1:yes      1:yes       *1,0 
     6      1:yes      1:yes       *0.81,0.19 
     7      1:yes       2:no   +   0.105,*0.895 
     8      1:yes      1:yes       *0.919,0.081 
     9      1:yes      1:yes       *1,0 
    10      1:yes      1:yes       *0.999,0.001 
    11      1:yes      1:yes       *1,0 
    12      1:yes      1:yes       *0.988,0.012 
    13      1:yes      1:yes       *0.999,0.001 
    14      1:yes      1:yes       *0.998,0.002 
    15      1:yes      1:yes       *1,0 
    16      1:yes       2:no   +   0.007,*0.993 
    17      1:yes      1:yes       *1,0 
    18      1:yes      1:yes       *0.999,0.001 
    19      1:yes      1:yes       *0.993,0.007 
    20      1:yes      1:yes       *1,0 
    21      1:yes       2:no   +   0.265,*0.735 
    22      1:yes      1:yes       *1,0 
    23      1:yes      1:yes       *0.743,0.257 
    24      1:yes      1:yes       *0.999,0.001 
    25      1:yes      1:yes       *0.998,0.002 
    26      1:yes      1:yes       *1,0 
    27      1:yes       2:no   +   0.176,*0.824 
    28      1:yes      1:yes       *0.637,0.363 
    29      1:yes      1:yes       *1,0 
    30      1:yes       2:no   +   0.16,*0.84 
    31      1:yes      1:yes       *0.983,0.017 
    32      1:yes      1:yes       *0.887,0.113 
    33      1:yes      1:yes       *1,0 
    34      1:yes      1:yes       *0.999,0.001 
    35      1:yes      1:yes       *0.921,0.079 
    36      1:yes      1:yes       *1,0 
    37      1:yes      1:yes       *0.999,0.001 
    38      1:yes      1:yes       *0.988,0.012 
    39      1:yes      1:yes       *1,0 
    40      1:yes      1:yes       *0.999,0.001 
    41      1:yes       2:no   +   0.067,*0.933 
    42      1:yes      1:yes       *1,0 
    43      1:yes      1:yes       *0.994,0.006 
    44      1:yes      1:yes       *0.946,0.054 
    45      1:yes      1:yes       *0.91,0.09 
    46      1:yes      1:yes       *0.998,0.002 
    47      1:yes      1:yes       *0.998,0.002 
    48      1:yes      1:yes       *0.995,0.005 
    49      1:yes      1:yes       *1,0 
    50      1:yes      1:yes       *1,0 
    51      1:yes      1:yes       *0.964,0.036 
    52      1:yes      1:yes       *0.997,0.003 
    53      1:yes      1:yes       *0.726,0.274 
    54      1:yes      1:yes       *1,0 
    55      1:yes      1:yes       *1,0 
    56      1:yes      1:yes       *0.999,0.001 
    57      1:yes      1:yes       *0.998,0.002 
    58      1:yes      1:yes       *1,0 
    59      1:yes      1:yes       *1,0 
    60      1:yes      1:yes       *0.999,0.001 
    61      1:yes      1:yes       *0.999,0.001 
    62      1:yes      1:yes       *0.998,0.002 
    63      1:yes      1:yes       *0.922,0.078 
    64       2:no       2:no       0.006,*0.994 
    65       2:no      1:yes   +   *0.65,0.35 
    66       2:no       2:no       0.025,*0.975 
    67       2:no      1:yes   +   *0.859,0.141 
    68       2:no      1:yes   +   *0.986,0.014 
    69       2:no       2:no       0.005,*0.995 
    70       2:no       2:no       0.004,*0.996 
    71       2:no       2:no       0.005,*0.995 
    72       2:no       2:no       0,*1 
    73       2:no       2:no       0.001,*0.999 
    74       2:no       2:no       0.008,*0.992 
    75       2:no       2:no       0.066,*0.934 
    76       2:no       2:no       0.059,*0.941 
    77       2:no      1:yes   +   *0.895,0.105 
    78       2:no       2:no       0.267,*0.733 
    79       2:no      1:yes   +   *0.572,0.428 
    80       2:no       2:no       0.021,*0.979 
    81       2:no       2:no       0,*1 
    82       2:no      1:yes   +   *0.795,0.205 
    83       2:no       2:no       0,*1 
    84       2:no       2:no       0.275,*0.725 
    85       2:no       2:no       0.001,*0.999 
    86       2:no       2:no       0.049,*0.951 
    87       2:no       2:no       0.149,*0.851 
    88       2:no       2:no       0.015,*0.985 
    89       2:no       2:no       0.005,*0.995 
    90       2:no       2:no       0.003,*0.997 
    91       2:no       2:no       0.001,*0.999 
    92       2:no       2:no       0.001,*0.999 
    93       2:no       2:no       0.009,*0.991 
    94       2:no       2:no       0.003,*0.997 
    95       2:no       2:no       0.201,*0.799 
    96       2:no       2:no       0.007,*0.993 
     1      1:yes      1:yes       *0.999,0.001 
     2      1:yes      1:yes       *0.957,0.043 
     3      1:yes      1:yes       *0.999,0.001 
     4      1:yes      1:yes       *0.998,0.002 
     5      1:yes      1:yes       *1,0 
     6      1:yes      1:yes       *0.999,0.001 
     7      1:yes      1:yes       *0.869,0.131 
     8      1:yes       2:no   +   0.037,*0.963 
     9      1:yes      1:yes       *0.999,0.001 
    10      1:yes      1:yes       *0.981,0.019 
    11      1:yes      1:yes       *0.993,0.007 
    12      1:yes      1:yes       *0.998,0.002 
    13      1:yes      1:yes       *0.999,0.001 
    14      1:yes      1:yes       *0.998,0.002 
    15      1:yes      1:yes       *1,0 
    16      1:yes      1:yes       *0.998,0.002 
    17      1:yes      1:yes       *0.841,0.159 
    18      1:yes      1:yes       *0.991,0.009 
    19      1:yes       2:no   +   0.116,*0.884 
    20      1:yes      1:yes       *0.999,0.001 
    21      1:yes      1:yes       *0.979,0.021 
    22      1:yes      1:yes       *1,0 
    23      1:yes      1:yes       *0.909,0.091 
    24      1:yes      1:yes       *1,0 
    25      1:yes      1:yes       *1,0 
    26      1:yes      1:yes       *1,0 
    27      1:yes      1:yes       *1,0 
    28      1:yes      1:yes       *0.95,0.05 
    29      1:yes      1:yes       *0.999,0.001 
    30      1:yes      1:yes       *0.998,0.002 
    31      1:yes      1:yes       *0.999,0.001 
    32      1:yes      1:yes       *0.999,0.001 
    33      1:yes       2:no   +   0.061,*0.939 
    34      1:yes      1:yes       *0.999,0.001 
    35      1:yes       2:no   +   0.042,*0.958 
    36      1:yes      1:yes       *1,0 
    37      1:yes      1:yes       *0.968,0.032 
    38      1:yes       2:no   +   0.078,*0.922 
    39      1:yes      1:yes       *1,0 
    40      1:yes      1:yes       *0.996,0.004 
    41      1:yes      1:yes       *1,0 
    42      1:yes      1:yes       *0.931,0.069 
    43      1:yes       2:no   +   0.453,*0.547 
    44      1:yes      1:yes       *0.999,0.001 
    45      1:yes      1:yes       *0.999,0.001 
    46      1:yes      1:yes       *0.922,0.078 
    47      1:yes      1:yes       *0.977,0.023 
    48      1:yes      1:yes       *1,0 
    49      1:yes      1:yes       *0.845,0.155 
    50      1:yes      1:yes       *0.999,0.001 
    51      1:yes      1:yes       *0.635,0.365 
    52      1:yes      1:yes       *0.936,0.064 
    53      1:yes      1:yes       *0.999,0.001 
    54      1:yes      1:yes       *1,0 
    55      1:yes      1:yes       *1,0 
    56      1:yes      1:yes       *0.89,0.11 
    57      1:yes      1:yes       *0.622,0.378 
    58      1:yes      1:yes       *0.999,0.001 
    59      1:yes      1:yes       *1,0 
    60      1:yes      1:yes       *0.997,0.003 
    61      1:yes      1:yes       *1,0 
    62      1:yes      1:yes       *0.881,0.119 
    63      1:yes      1:yes       *0.999,0.001 
    64       2:no       2:no       0.004,*0.996 
    65       2:no       2:no       0.002,*0.998 
    66       2:no      1:yes   +   *0.979,0.021 
    67       2:no       2:no       0.205,*0.795 
    68       2:no       2:no       0.001,*0.999 
    69       2:no       2:no       0.072,*0.928 
    70       2:no      1:yes   +   *0.982,0.018 
    71       2:no       2:no       0,*1 
    72       2:no      1:yes   +   *0.76,0.24 
    73       2:no       2:no       0.004,*0.996 
    74       2:no       2:no       0.003,*0.997 
    75       2:no       2:no       0.018,*0.982 
    76       2:no       2:no       0.002,*0.998 
    77       2:no      1:yes   +   *0.858,0.142 
    78       2:no       2:no       0.002,*0.998 
    79       2:no       2:no       0.008,*0.992 
    80       2:no       2:no       0.003,*0.997 
    81       2:no       2:no       0.006,*0.994 
    82       2:no       2:no       0.12,*0.88 
    83       2:no       2:no       0.007,*0.993 
    84       2:no       2:no       0.002,*0.998 
    85       2:no       2:no       0.128,*0.872 
    86       2:no       2:no       0.004,*0.996 
    87       2:no       2:no       0.004,*0.996 
    88       2:no       2:no       0.003,*0.997 
    89       2:no       2:no       0.051,*0.949 
    90       2:no       2:no       0.064,*0.936 
    91       2:no       2:no       0.003,*0.997 
    92       2:no       2:no       0.003,*0.997 
    93       2:no       2:no       0.001,*0.999 
    94       2:no       2:no       0.456,*0.544 
    95       2:no      1:yes   +   *0.535,0.465 
    96       2:no       2:no       0.137,*0.863 
     1      1:yes      1:yes       *0.946,0.054 
     2      1:yes      1:yes       *0.99,0.01 
     3      1:yes      1:yes       *0.994,0.006 
     4      1:yes      1:yes       *0.948,0.052 
     5      1:yes      1:yes       *1,0 
     6      1:yes       2:no   +   0.352,*0.648 
     7      1:yes      1:yes       *0.98,0.02 
     8      1:yes      1:yes       *0.509,0.491 
     9      1:yes      1:yes       *1,0 
    10      1:yes      1:yes       *1,0 
    11      1:yes       2:no   +   0.349,*0.651 
    12      1:yes      1:yes       *0.999,0.001 
    13      1:yes      1:yes       *1,0 
    14      1:yes      1:yes       *0.999,0.001 
    15      1:yes       2:no   +   0.301,*0.699 
    16      1:yes      1:yes       *1,0 
    17      1:yes      1:yes       *0.989,0.011 
    18      1:yes      1:yes       *1,0 
    19      1:yes      1:yes       *0.586,0.414 
    20      1:yes      1:yes       *0.948,0.052 
    21      1:yes      1:yes       *0.995,0.005 
    22      1:yes      1:yes       *1,0 
    23      1:yes      1:yes       *0.865,0.135 
    24      1:yes       2:no   +   0.001,*0.999 
    25      1:yes      1:yes       *0.747,0.253 
    26      1:yes      1:yes       *1,0 
    27      1:yes       2:no   +   0.133,*0.867 
    28      1:yes      1:yes       *0.624,0.376 
    29      1:yes      1:yes       *1,0 
    30      1:yes      1:yes       *0.999,0.001 
    31      1:yes       2:no   +   0.342,*0.658 
    32      1:yes       2:no   +   0.192,*0.808 
    33      1:yes      1:yes       *0.924,0.076 
    34      1:yes      1:yes       *1,0 
    35      1:yes      1:yes       *0.984,0.016 
    36      1:yes       2:no   +   0.396,*0.604 
    37      1:yes      1:yes       *1,0 
    38      1:yes      1:yes       *1,0 
    39      1:yes      1:yes       *0.845,0.155 
    40      1:yes      1:yes       *1,0 
    41      1:yes      1:yes       *1,0 
    42      1:yes      1:yes       *1,0 
    43      1:yes      1:yes       *0.844,0.156 
    44      1:yes      1:yes       *0.996,0.004 
    45      1:yes      1:yes       *0.999,0.001 
    46      1:yes       2:no   +   0.317,*0.683 
    47      1:yes      1:yes       *0.999,0.001 
    48      1:yes      1:yes       *0.999,0.001 
    49      1:yes      1:yes       *0.999,0.001 
    50      1:yes      1:yes       *0.942,0.058 
    51      1:yes      1:yes       *0.996,0.004 
    52      1:yes       2:no   +   0.011,*0.989 
    53      1:yes      1:yes       *1,0 
    54      1:yes      1:yes       *0.937,0.063 
    55      1:yes      1:yes       *0.989,0.011 
    56      1:yes      1:yes       *0.999,0.001 
    57      1:yes      1:yes       *0.997,0.003 
    58      1:yes      1:yes       *0.999,0.001 
    59      1:yes      1:yes       *0.998,0.002 
    60      1:yes      1:yes       *1,0 
    61      1:yes      1:yes       *0.976,0.024 
    62      1:yes      1:yes       *0.999,0.001 
    63      1:yes      1:yes       *1,0 
    64       2:no       2:no       0.077,*0.923 
    65       2:no       2:no       0.013,*0.987 
    66       2:no       2:no       0.001,*0.999 
    67       2:no      1:yes   +   *0.879,0.121 
    68       2:no       2:no       0.001,*0.999 
    69       2:no       2:no       0.274,*0.726 
    70       2:no       2:no       0.002,*0.998 
    71       2:no       2:no       0.001,*0.999 
    72       2:no       2:no       0.002,*0.998 
    73       2:no       2:no       0.002,*0.998 
    74       2:no      1:yes   +   *0.609,0.391 
    75       2:no       2:no       0.03,*0.97 
    76       2:no       2:no       0.012,*0.988 
    77       2:no      1:yes   +   *0.97,0.03 
    78       2:no       2:no       0.001,*0.999 
    79       2:no       2:no       0.071,*0.929 
    80       2:no       2:no       0.002,*0.998 
    81       2:no      1:yes   +   *0.589,0.411 
    82       2:no       2:no       0.002,*0.998 
    83       2:no      1:yes   +   *0.664,0.336 
    84       2:no       2:no       0.175,*0.825 
    85       2:no       2:no       0.04,*0.96 
    86       2:no       2:no       0.202,*0.798 
    87       2:no       2:no       0.006,*0.994 
    88       2:no       2:no       0.029,*0.971 
    89       2:no       2:no       0.01,*0.99 
    90       2:no      1:yes   +   *0.902,0.098 
    91       2:no       2:no       0,*1 
    92       2:no       2:no       0.003,*0.997 
    93       2:no      1:yes   +   *0.913,0.087 
    94       2:no       2:no       0.025,*0.975 
    95       2:no       2:no       0,*1 
    96       2:no       2:no       0.001,*0.999 
     1      1:yes       2:no   +   0.137,*0.863 
     2      1:yes      1:yes       *0.995,0.005 
     3      1:yes      1:yes       *1,0 
     4      1:yes      1:yes       *0.998,0.002 
     5      1:yes      1:yes       *1,0 
     6      1:yes      1:yes       *0.989,0.011 
     7      1:yes      1:yes       *0.999,0.001 
     8      1:yes       2:no   +   0.429,*0.571 
     9      1:yes      1:yes       *1,0 
    10      1:yes       2:no   +   0.141,*0.859 
    11      1:yes      1:yes       *1,0 
    12      1:yes      1:yes       *1,0 
    13      1:yes      1:yes       *0.903,0.097 
    14      1:yes      1:yes       *0.662,0.338 
    15      1:yes      1:yes       *0.994,0.006 
    16      1:yes      1:yes       *0.988,0.012 
    17      1:yes      1:yes       *0.999,0.001 
    18      1:yes      1:yes       *1,0 
    19      1:yes      1:yes       *0.999,0.001 
    20      1:yes      1:yes       *0.997,0.003 
    21      1:yes      1:yes       *1,0 
    22      1:yes      1:yes       *0.679,0.321 
    23      1:yes      1:yes       *0.995,0.005 
    24      1:yes      1:yes       *1,0 
    25      1:yes      1:yes       *0.565,0.435 
    26      1:yes      1:yes       *1,0 
    27      1:yes       2:no   +   0.241,*0.759 
    28      1:yes      1:yes       *0.995,0.005 
    29      1:yes       2:no   +   0.021,*0.979 
    30      1:yes       2:no   +   0.446,*0.554 
    31      1:yes      1:yes       *1,0 
    32      1:yes      1:yes       *0.936,0.064 
    33      1:yes      1:yes       *1,0 
    34      1:yes      1:yes       *0.903,0.097 
    35      1:yes      1:yes       *0.999,0.001 
    36      1:yes      1:yes       *0.994,0.006 
    37      1:yes       2:no   +   0.184,*0.816 
    38      1:yes      1:yes       *0.998,0.002 
    39      1:yes      1:yes       *0.975,0.025 
    40      1:yes      1:yes       *0.999,0.001 
    41      1:yes      1:yes       *0.999,0.001 
    42      1:yes      1:yes       *0.999,0.001 
    43      1:yes      1:yes       *0.999,0.001 
    44      1:yes      1:yes       *0.997,0.003 
    45      1:yes       2:no   +   0.065,*0.935 
    46      1:yes      1:yes       *0.998,0.002 
    47      1:yes       2:no   +   0.058,*0.942 
    48      1:yes       2:no   +   0.098,*0.902 
    49      1:yes      1:yes       *0.987,0.013 
    50      1:yes      1:yes       *0.953,0.047 
    51      1:yes      1:yes       *0.697,0.303 
    52      1:yes      1:yes       *1,0 
    53      1:yes      1:yes       *1,0 
    54      1:yes      1:yes       *1,0 
    55      1:yes       2:no   +   0.182,*0.818 
    56      1:yes      1:yes       *1,0 
    57      1:yes      1:yes       *0.976,0.024 
    58      1:yes      1:yes       *0.999,0.001 
    59      1:yes      1:yes       *0.661,0.339 
    60      1:yes      1:yes       *1,0 
    61      1:yes      1:yes       *1,0 
    62      1:yes       2:no   +   0.473,*0.527 
    63       2:no       2:no       0.029,*0.971 
    64       2:no       2:no       0.091,*0.909 
    65       2:no       2:no       0.009,*0.991 
    66       2:no       2:no       0.001,*0.999 
    67       2:no      1:yes   +   *0.988,0.012 
    68       2:no       2:no       0.032,*0.968 
    69       2:no       2:no       0.24,*0.76 
    70       2:no       2:no       0.002,*0.998 
    71       2:no       2:no       0.002,*0.998 
    72       2:no       2:no       0.005,*0.995 
    73       2:no       2:no       0.006,*0.994 
    74       2:no       2:no       0.027,*0.973 
    75       2:no       2:no       0.295,*0.705 
    76       2:no       2:no       0.015,*0.985 
    77       2:no       2:no       0.035,*0.965 
    78       2:no       2:no       0.042,*0.958 
    79       2:no      1:yes   +   *0.927,0.073 
    80       2:no       2:no       0.006,*0.994 
    81       2:no       2:no       0.007,*0.993 
    82       2:no       2:no       0.003,*0.997 
    83       2:no      1:yes   +   *0.977,0.023 
    84       2:no       2:no       0.005,*0.995 
    85       2:no       2:no       0.001,*0.999 
    86       2:no       2:no       0.017,*0.983 
    87       2:no       2:no       0.017,*0.983 
    88       2:no       2:no       0.002,*0.998 
    89       2:no      1:yes   +   *0.92,0.08 
    90       2:no      1:yes   +   *0.762,0.238 
    91       2:no       2:no       0.126,*0.874 
    92       2:no       2:no       0.022,*0.978 
    93       2:no       2:no       0.047,*0.953 
    94       2:no       2:no       0.002,*0.998 
    95       2:no       2:no       0.001,*0.999 
    96       2:no       2:no       0.001,*0.999 
     1      1:yes      1:yes       *0.99,0.01 
     2      1:yes      1:yes       *0.92,0.08 
     3      1:yes      1:yes       *1,0 
     4      1:yes      1:yes       *0.968,0.032 
     5      1:yes      1:yes       *0.999,0.001 
     6      1:yes      1:yes       *0.982,0.018 
     7      1:yes      1:yes       *0.52,0.48 
     8      1:yes      1:yes       *0.668,0.332 
     9      1:yes       2:no   +   0.03,*0.97 
    10      1:yes      1:yes       *0.998,0.002 
    11      1:yes      1:yes       *0.912,0.088 
    12      1:yes      1:yes       *0.811,0.189 
    13      1:yes       2:no   +   0.356,*0.644 
    14      1:yes      1:yes       *0.999,0.001 
    15      1:yes      1:yes       *0.772,0.228 
    16      1:yes      1:yes       *0.999,0.001 
    17      1:yes      1:yes       *0.999,0.001 
    18      1:yes      1:yes       *1,0 
    19      1:yes      1:yes       *0.963,0.037 
    20      1:yes      1:yes       *0.99,0.01 
    21      1:yes       2:no   +   0.234,*0.766 
    22      1:yes      1:yes       *0.996,0.004 
    23      1:yes      1:yes       *1,0 
    24      1:yes       2:no   +   0.319,*0.681 
    25      1:yes      1:yes       *0.913,0.087 
    26      1:yes      1:yes       *0.994,0.006 
    27      1:yes      1:yes       *0.999,0.001 
    28      1:yes      1:yes       *1,0 
    29      1:yes      1:yes       *0.998,0.002 
    30      1:yes      1:yes       *1,0 
    31      1:yes      1:yes       *0.999,0.001 
    32      1:yes      1:yes       *1,0 
    33      1:yes      1:yes       *0.998,0.002 
    34      1:yes      1:yes       *1,0 
    35      1:yes      1:yes       *1,0 
    36      1:yes      1:yes       *0.992,0.008 
    37      1:yes      1:yes       *1,0 
    38      1:yes      1:yes       *0.998,0.002 
    39      1:yes      1:yes       *0.999,0.001 
    40      1:yes      1:yes       *0.976,0.024 
    41      1:yes      1:yes       *0.995,0.005 
    42      1:yes      1:yes       *0.998,0.002 
    43      1:yes      1:yes       *0.979,0.021 
    44      1:yes      1:yes       *0.972,0.028 
    45      1:yes      1:yes       *1,0 
    46      1:yes      1:yes       *0.914,0.086 
    47      1:yes      1:yes       *0.998,0.002 
    48      1:yes      1:yes       *0.981,0.019 
    49      1:yes      1:yes       *0.821,0.179 
    50      1:yes      1:yes       *0.996,0.004 
    51      1:yes      1:yes       *0.998,0.002 
    52      1:yes      1:yes       *1,0 
    53      1:yes      1:yes       *0.956,0.044 
    54      1:yes      1:yes       *1,0 
    55      1:yes      1:yes       *0.974,0.026 
    56      1:yes      1:yes       *1,0 
    57      1:yes       2:no   +   0.045,*0.955 
    58      1:yes      1:yes       *1,0 
    59      1:yes      1:yes       *0.774,0.226 
    60      1:yes      1:yes       *0.997,0.003 
    61      1:yes      1:yes       *0.999,0.001 
    62      1:yes      1:yes       *0.944,0.056 
    63       2:no       2:no       0.272,*0.728 
    64       2:no       2:no       0.079,*0.921 
    65       2:no       2:no       0.001,*0.999 
    66       2:no       2:no       0.003,*0.997 
    67       2:no       2:no       0.016,*0.984 
    68       2:no       2:no       0.027,*0.973 
    69       2:no       2:no       0.269,*0.731 
    70       2:no      1:yes   +   *0.845,0.155 
    71       2:no       2:no       0.002,*0.998 
    72       2:no       2:no       0.06,*0.94 
    73       2:no       2:no       0.001,*0.999 
    74       2:no       2:no       0.059,*0.941 
    75       2:no       2:no       0.02,*0.98 
    76       2:no       2:no       0.149,*0.851 
    77       2:no      1:yes   +   *0.929,0.071 
    78       2:no       2:no       0.054,*0.946 
    79       2:no      1:yes   +   *0.716,0.284 
    80       2:no       2:no       0.022,*0.978 
    81       2:no       2:no       0.002,*0.998 
    82       2:no       2:no       0.038,*0.962 
    83       2:no      1:yes   +   *0.689,0.311 
    84       2:no       2:no       0.215,*0.785 
    85       2:no      1:yes   +   *0.804,0.196 
    86       2:no      1:yes   +   *0.897,0.103 
    87       2:no       2:no       0.001,*0.999 
    88       2:no      1:yes   +   *0.517,0.483 
    89       2:no       2:no       0.004,*0.996 
    90       2:no      1:yes   +   *0.807,0.193 
    91       2:no       2:no       0.002,*0.998 
    92       2:no       2:no       0.005,*0.995 
    93       2:no       2:no       0.188,*0.812 
    94       2:no       2:no       0.091,*0.909 
    95       2:no       2:no       0.004,*0.996 
     1      1:yes      1:yes       *1,0 
     2      1:yes      1:yes       *0.999,0.001 
     3      1:yes      1:yes       *0.993,0.007 
     4      1:yes      1:yes       *1,0 
     5      1:yes      1:yes       *0.911,0.089 
     6      1:yes       2:no   +   0.356,*0.644 
     7      1:yes      1:yes       *0.998,0.002 
     8      1:yes      1:yes       *0.976,0.024 
     9      1:yes       2:no   +   0.015,*0.985 
    10      1:yes      1:yes       *1,0 
    11      1:yes       2:no   +   0.003,*0.997 
    12      1:yes      1:yes       *0.99,0.01 
    13      1:yes       2:no   +   0.437,*0.563 
    14      1:yes      1:yes       *1,0 
    15      1:yes      1:yes       *1,0 
    16      1:yes       2:no   +   0.006,*0.994 
    17      1:yes      1:yes       *0.999,0.001 
    18      1:yes      1:yes       *1,0 
    19      1:yes      1:yes       *0.999,0.001 
    20      1:yes      1:yes       *0.997,0.003 
    21      1:yes      1:yes       *0.998,0.002 
    22      1:yes      1:yes       *0.999,0.001 
    23      1:yes      1:yes       *0.998,0.002 
    24      1:yes      1:yes       *0.828,0.172 
    25      1:yes      1:yes       *0.998,0.002 
    26      1:yes      1:yes       *0.818,0.182 
    27      1:yes       2:no   +   0.459,*0.541 
    28      1:yes       2:no   +   0.402,*0.598 
    29      1:yes       2:no   +   0.021,*0.979 
    30      1:yes      1:yes       *1,0 
    31      1:yes      1:yes       *1,0 
    32      1:yes      1:yes       *1,0 
    33      1:yes      1:yes       *0.521,0.479 
    34      1:yes      1:yes       *0.977,0.023 
    35      1:yes      1:yes       *0.999,0.001 
    36      1:yes      1:yes       *0.965,0.035 
    37      1:yes      1:yes       *1,0 
    38      1:yes      1:yes       *1,0 
    39      1:yes      1:yes       *0.999,0.001 
    40      1:yes      1:yes       *0.857,0.143 
    41      1:yes      1:yes       *1,0 
    42      1:yes      1:yes       *0.871,0.129 
    43      1:yes      1:yes       *0.99,0.01 
    44      1:yes      1:yes       *0.999,0.001 
    45      1:yes      1:yes       *1,0 
    46      1:yes      1:yes       *0.999,0.001 
    47      1:yes      1:yes       *0.996,0.004 
    48      1:yes       2:no   +   0.27,*0.73 
    49      1:yes      1:yes       *0.923,0.077 
    50      1:yes       2:no   +   0.335,*0.665 
    51      1:yes      1:yes       *0.999,0.001 
    52      1:yes      1:yes       *0.999,0.001 
    53      1:yes       2:no   +   0.263,*0.737 
    54      1:yes      1:yes       *0.986,0.014 
    55      1:yes       2:no   +   0.39,*0.61 
    56      1:yes      1:yes       *0.999,0.001 
    57      1:yes      1:yes       *0.998,0.002 
    58      1:yes      1:yes       *1,0 
    59      1:yes      1:yes       *1,0 
    60      1:yes      1:yes       *1,0 
    61      1:yes      1:yes       *0.999,0.001 
    62      1:yes      1:yes       *0.963,0.037 
    63       2:no       2:no       0,*1 
    64       2:no      1:yes   +   *0.852,0.148 
    65       2:no       2:no       0.145,*0.855 
    66       2:no       2:no       0.021,*0.979 
    67       2:no      1:yes   +   *0.79,0.21 
    68       2:no      1:yes   +   *0.668,0.332 
    69       2:no       2:no       0.301,*0.699 
    70       2:no       2:no       0.03,*0.97 
    71       2:no       2:no       0,*1 
    72       2:no      1:yes   +   *0.88,0.12 
    73       2:no       2:no       0.002,*0.998 
    74       2:no       2:no       0.004,*0.996 
    75       2:no       2:no       0.002,*0.998 
    76       2:no      1:yes   +   *0.53,0.47 
    77       2:no       2:no       0.001,*0.999 
    78       2:no       2:no       0,*1 
    79       2:no       2:no       0.08,*0.92 
    80       2:no      1:yes   +   *0.761,0.239 
    81       2:no       2:no       0.003,*0.997 
    82       2:no       2:no       0.087,*0.913 
    83       2:no       2:no       0.001,*0.999 
    84       2:no      1:yes   +   *0.852,0.148 
    85       2:no       2:no       0.034,*0.966 
    86       2:no       2:no       0.015,*0.985 
    87       2:no       2:no       0.002,*0.998 
    88       2:no       2:no       0.002,*0.998 
    89       2:no       2:no       0.002,*0.998 
    90       2:no       2:no       0.149,*0.851 
    91       2:no       2:no       0.001,*0.999 
    92       2:no       2:no       0.004,*0.996 
    93       2:no      1:yes   +   *0.802,0.198 
    94       2:no      1:yes   +   *0.585,0.415 
    95       2:no       2:no       0.001,*0.999 
     1      1:yes       2:no   +   0.272,*0.728 
     2      1:yes      1:yes       *0.988,0.012 
     3      1:yes      1:yes       *0.88,0.12 
     4      1:yes      1:yes       *1,0 
     5      1:yes      1:yes       *0.999,0.001 
     6      1:yes      1:yes       *0.99,0.01 
     7      1:yes      1:yes       *0.996,0.004 
     8      1:yes       2:no   +   0.414,*0.586 
     9      1:yes      1:yes       *0.9,0.1 
    10      1:yes       2:no   +   0.006,*0.994 
    11      1:yes      1:yes       *0.996,0.004 
    12      1:yes      1:yes       *0.995,0.005 
    13      1:yes      1:yes       *0.998,0.002 
    14      1:yes      1:yes       *0.999,0.001 
    15      1:yes      1:yes       *0.999,0.001 
    16      1:yes      1:yes       *0.998,0.002 
    17      1:yes      1:yes       *0.566,0.434 
    18      1:yes      1:yes       *0.995,0.005 
    19      1:yes      1:yes       *0.981,0.019 
    20      1:yes      1:yes       *0.997,0.003 
    21      1:yes       2:no   +   0.258,*0.742 
    22      1:yes      1:yes       *1,0 
    23      1:yes      1:yes       *1,0 
    24      1:yes      1:yes       *0.998,0.002 
    25      1:yes      1:yes       *0.993,0.007 
    26      1:yes      1:yes       *1,0 
    27      1:yes      1:yes       *0.995,0.005 
    28      1:yes      1:yes       *0.519,0.481 
    29      1:yes      1:yes       *1,0 
    30      1:yes      1:yes       *0.988,0.012 
    31      1:yes      1:yes       *0.979,0.021 
    32      1:yes      1:yes       *0.993,0.007 
    33      1:yes      1:yes       *1,0 
    34      1:yes      1:yes       *0.997,0.003 
    35      1:yes      1:yes       *0.999,0.001 
    36      1:yes      1:yes       *0.996,0.004 
    37      1:yes      1:yes       *0.999,0.001 
    38      1:yes      1:yes       *1,0 
    39      1:yes       2:no   +   0.24,*0.76 
    40      1:yes      1:yes       *0.993,0.007 
    41      1:yes      1:yes       *1,0 
    42      1:yes      1:yes       *1,0 
    43      1:yes      1:yes       *0.994,0.006 
    44      1:yes      1:yes       *0.997,0.003 
    45      1:yes      1:yes       *0.995,0.005 
    46      1:yes      1:yes       *0.993,0.007 
    47      1:yes      1:yes       *0.999,0.001 
    48      1:yes      1:yes       *0.999,0.001 
    49      1:yes      1:yes       *0.996,0.004 
    50      1:yes      1:yes       *0.945,0.055 
    51      1:yes      1:yes       *1,0 
    52      1:yes      1:yes       *1,0 
    53      1:yes      1:yes       *0.998,0.002 
    54      1:yes       2:no   +   0.158,*0.842 
    55      1:yes      1:yes       *0.907,0.093 
    56      1:yes      1:yes       *0.998,0.002 
    57      1:yes      1:yes       *1,0 
    58      1:yes      1:yes       *0.999,0.001 
    59      1:yes      1:yes       *1,0 
    60      1:yes      1:yes       *0.981,0.019 
    61      1:yes      1:yes       *1,0 
    62      1:yes      1:yes       *1,0 
    63       2:no       2:no       0.001,*0.999 
    64       2:no       2:no       0.13,*0.87 
    65       2:no       2:no       0.245,*0.755 
    66       2:no       2:no       0.017,*0.983 
    67       2:no       2:no       0.003,*0.997 
    68       2:no       2:no       0.098,*0.902 
    69       2:no       2:no       0.159,*0.841 
    70       2:no      1:yes   +   *0.943,0.057 
    71       2:no       2:no       0.004,*0.996 
    72       2:no      1:yes   +   *0.883,0.117 
    73       2:no      1:yes   +   *0.57,0.43 
    74       2:no      1:yes   +   *0.616,0.384 
    75       2:no       2:no       0.005,*0.995 
    76       2:no      1:yes   +   *0.555,0.445 
    77       2:no       2:no       0.004,*0.996 
    78       2:no       2:no       0.069,*0.931 
    79       2:no      1:yes   +   *0.661,0.339 
    80       2:no       2:no       0.009,*0.991 
    81       2:no       2:no       0.002,*0.998 
    82       2:no       2:no       0.468,*0.532 
    83       2:no       2:no       0.01,*0.99 
    84       2:no       2:no       0.011,*0.989 
    85       2:no       2:no       0.053,*0.947 
    86       2:no      1:yes   +   *0.642,0.358 
    87       2:no      1:yes   +   *0.822,0.178 
    88       2:no       2:no       0.004,*0.996 
    89       2:no       2:no       0.488,*0.512 
    90       2:no       2:no       0.32,*0.68 
    91       2:no       2:no       0.007,*0.993 
    92       2:no       2:no       0.002,*0.998 
    93       2:no      1:yes   +   *0.997,0.003 
    94       2:no       2:no       0.037,*0.963 
    95       2:no       2:no       0.037,*0.963 
     1      1:yes      1:yes       *1,0 
     2      1:yes      1:yes       *1,0 
     3      1:yes      1:yes       *0.999,0.001 
     4      1:yes      1:yes       *0.996,0.004 
     5      1:yes      1:yes       *0.999,0.001 
     6      1:yes      1:yes       *0.995,0.005 
     7      1:yes       2:no   +   0.439,*0.561 
     8      1:yes      1:yes       *0.905,0.095 
     9      1:yes      1:yes       *0.998,0.002 
    10      1:yes      1:yes       *1,0 
    11      1:yes      1:yes       *1,0 
    12      1:yes      1:yes       *0.974,0.026 
    13      1:yes      1:yes       *0.775,0.225 
    14      1:yes      1:yes       *1,0 
    15      1:yes      1:yes       *0.997,0.003 
    16      1:yes      1:yes       *1,0 
    17      1:yes       2:no   +   0.007,*0.993 
    18      1:yes      1:yes       *0.997,0.003 
    19      1:yes      1:yes       *0.999,0.001 
    20      1:yes      1:yes       *0.863,0.137 
    21      1:yes      1:yes       *1,0 
    22      1:yes      1:yes       *0.922,0.078 
    23      1:yes      1:yes       *1,0 
    24      1:yes       2:no   +   0.317,*0.683 
    25      1:yes       2:no   +   0.125,*0.875 
    26      1:yes      1:yes       *1,0 
    27      1:yes      1:yes       *1,0 
    28      1:yes      1:yes       *0.995,0.005 
    29      1:yes      1:yes       *1,0 
    30      1:yes      1:yes       *0.936,0.064 
    31      1:yes      1:yes       *0.999,0.001 
    32      1:yes      1:yes       *0.836,0.164 
    33      1:yes      1:yes       *1,0 
    34      1:yes      1:yes       *0.999,0.001 
    35      1:yes      1:yes       *0.677,0.323 
    36      1:yes      1:yes       *0.612,0.388 
    37      1:yes      1:yes       *1,0 
    38      1:yes      1:yes       *0.998,0.002 
    39      1:yes      1:yes       *0.996,0.004 
    40      1:yes      1:yes       *1,0 
    41      1:yes      1:yes       *1,0 
    42      1:yes      1:yes       *1,0 
    43      1:yes      1:yes       *0.994,0.006 
    44      1:yes      1:yes       *1,0 
    45      1:yes      1:yes       *1,0 
    46      1:yes      1:yes       *0.782,0.218 
    47      1:yes      1:yes       *1,0 
    48      1:yes      1:yes       *0.999,0.001 
    49      1:yes      1:yes       *1,0 
    50      1:yes      1:yes       *0.999,0.001 
    51      1:yes      1:yes       *1,0 
    52      1:yes      1:yes       *0.997,0.003 
    53      1:yes      1:yes       *1,0 
    54      1:yes      1:yes       *1,0 
    55      1:yes      1:yes       *0.961,0.039 
    56      1:yes      1:yes       *1,0 
    57      1:yes       2:no   +   0.185,*0.815 
    58      1:yes      1:yes       *0.977,0.023 
    59      1:yes      1:yes       *0.996,0.004 
    60      1:yes      1:yes       *0.63,0.37 
    61      1:yes      1:yes       *1,0 
    62      1:yes      1:yes       *1,0 
    63       2:no      1:yes   +   *0.968,0.032 
    64       2:no       2:no       0.003,*0.997 
    65       2:no       2:no       0.006,*0.994 
    66       2:no       2:no       0.013,*0.987 
    67       2:no       2:no       0.015,*0.985 
    68       2:no       2:no       0.139,*0.861 
    69       2:no       2:no       0.433,*0.567 
    70       2:no       2:no       0.027,*0.973 
    71       2:no       2:no       0.048,*0.952 
    72       2:no       2:no       0.001,*0.999 
    73       2:no       2:no       0.003,*0.997 
    74       2:no      1:yes   +   *0.984,0.016 
    75       2:no       2:no       0.006,*0.994 
    76       2:no       2:no       0.056,*0.944 
    77       2:no       2:no       0.111,*0.889 
    78       2:no       2:no       0.003,*0.997 
    79       2:no       2:no       0.041,*0.959 
    80       2:no      1:yes   +   *0.827,0.173 
    81       2:no      1:yes   +   *0.606,0.394 
    82       2:no       2:no       0.072,*0.928 
    83       2:no       2:no       0.002,*0.998 
    84       2:no       2:no       0.004,*0.996 
    85       2:no      1:yes   +   *0.642,0.358 
    86       2:no       2:no       0.002,*0.998 
    87       2:no       2:no       0.005,*0.995 
    88       2:no       2:no       0.01,*0.99 
    89       2:no       2:no       0.026,*0.974 
    90       2:no       2:no       0.006,*0.994 
    91       2:no       2:no       0.493,*0.507 
    92       2:no       2:no       0.002,*0.998 
    93       2:no       2:no       0.006,*0.994 
    94       2:no       2:no       0.029,*0.971 
    95       2:no       2:no       0.007,*0.993 


========== Summary ==========

Correctly Classified Instances         812               84.9372 %
Incorrectly Classified Instances       144               15.0628 %
Kappa statistic                          0.6715
Mean absolute error                      0.1601
Root mean squared error                  0.3311
Relative absolute error                 35.3464 %
Root relative squared error             69.6    %
Total Number of Instances              956     


=== Detailed Accuracy By Class ===

               TP Rate   FP Rate   Precision   Recall  F-Measure   ROC Area  Class
                 0.87      0.19       0.896     0.87      0.883      0.937    yes
                 0.81      0.13       0.768     0.81      0.788      0.937    no
Weighted Avg.    0.849     0.169      0.852     0.849     0.85       0.937


=== Confusion Matrix ===

   a   b   <-- classified as
 544  81 |   a = yes
  63 268 |   b = no


========== Use the built Classifier: weka.classifiers.bayes.BayesNet to classify instances ==========
Error trained instances:
50: E,G,0.924918,0.807981,0.965517,0.959064,-2,NA,0,NA,0,75.06714,1,109,AKT,AGC,Activation_segment_Ct,no | yes, 0.6582376445677778, 0.34176235543222233
54: G,R,0.45455,0.368331,0.448276,0.374269,-2,NA,0,NA,1,174.20274,0,48,AKT,AGC,B3_strand,yes | no, 0.3531975485859329, 0.6468024514140671
68: R,K,?,0.008458,?,?,2,NA,0,NA,1,146.18934,1,148,ALK,TK,Activation_segment_Nt#Activation_segment_Ct,no | yes, 0.9719853936859556, 0.028014606314044323
73: R,Q,0.093742,0.016359,0.451613,0.160494,1,NA,0,NA,1,146.14594,1,148,STKR,TKL,G_helix#H_and_I_helix,yes | no, 0.4926010913793544, 0.5073989086206456
76: A,V,?,0.190808,?,?,0,NA,0,NA,0,117.14784,0,67,STKR,TKL,G_helix#H_and_I_helix,no | yes, 0.6603679162605497, 0.3396320837394504
176: R,H,0.106357,0.113702,1,0.85098,0,NA,0,NA,1,155.15634,1,148,TEC,TK,H_and_I_helix,no | yes, 0.8043842362704255, 0.19561576372957448
181: A,T,0.418997,0.290208,0.736842,0.292011,0,NA,0,NA,1,119.12034,0,67,CAMKK,OTHER,G_loop,yes | no, 0.026736877358199684, 0.9732631226418003
189: G,E,0.206641,0.018186,0.555556,0.15427,-2,NA,0,NA,1,147.13074,0,48,CDC7,OTHER,C_helix,yes | no, 0.48575031703334615, 0.5142496829666539
194: P,L,0.118558,0.028879,0.77,0.267361,-3,NA,0,NA,0,131.17464,0,90,CDK,CMGC,C_helix,yes | no, 0.011930116397267501, 0.9880698836027326
197: S,N,0.130179,0.085699,0.38,0.204861,1,NA,0,NA,1,132.11904,1,73,CDK,CMGC,E_helix,yes | no, 0.016936250131169686, 0.9830637498688304
207: G,R,0.716841,0.548967,0.79,0.774306,-2,NA,0,NA,1,174.20274,0,48,CDK,CMGC,G_loop,yes | no, 0.07250094839163247, 0.9274990516083674
209: P,L,0.334888,0.05412,0.29,0.295139,-3,NA,0,NA,0,131.17464,0,90,CDK,CMGC,F_helix,yes | no, 0.015590147289500665, 0.9844098527104992
210: E,Q,0.155575,0.071923,0.09,0.208333,2,NA,0,NA,1,146.14594,1,109,CDK,CMGC,Linker,yes | no, 0.006638788209349154, 0.9933612117906508
211: D,N,?,0.025169,?,?,1,NA,0,NA,1,132.11904,1,91,CDK,CMGC,Activation_segment_Nt#Activation_segment_Ct,yes | no, 0.051520684318021044, 0.9484793156819791
212: L,I,0.189279,0.404511,0.411765,0.194444,2,NA,0,NA,0,131.17464,0,124,CDKL,CMGC,Linker#E_helix,yes | no, 0.14196151742363766, 0.8580384825763623
259: S,G,0.2547,0.052627,1,0.317647,0,NA,0,NA,0,75.06714,1,73,CSK,TK,Activation_segment_Ct,no | yes, 0.791403441286524, 0.20859655871347604
269: A,V,0.435614,0.044605,0.375,0.286275,0,NA,0,NA,0,117.14784,0,67,DDR,TK,G_helix#H_and_I_helix,yes | no, 0.47299447536121747, 0.5270055246387826
271: L,V,0.346703,0.100617,0.875,0.760784,1,Phosphorylation,0,NA,0,117.14784,0,124,DDR,TK,G_helix,no | yes, 0.9560620668797689, 0.043937933120231115
272: R,W,0.41919,0.2987,1,0.85098,-3,NA,0,NA,0,204.22844,1,148,DDR,TK,H_and_I_helix,no | yes, 0.9488722825487087, 0.05112771745129122
273: P,L,0.194192,0.144183,0.375,0.415686,-3,NA,0,NA,0,131.17464,0,90,DDR,TK,G_helix#H_and_I_helix,yes | no, 0.4400212176809506, 0.5599787823190494
274: Q,R,0.753664,0.035151,0.869565,0.385417,1,NA,0,NA,1,174.20274,1,114,DYRK,CMGC,Activation_segment_Ct,yes | no, 0.24036061684422086, 0.7596393831557792
277: E,Q,0.74795,0.636089,0.956522,0.746528,2,NA,0,NA,1,146.14594,1,109,DYRK,CMGC,Linker,yes | no, 0.16314585468897852, 0.8368541453110215
285: H,Q,0.125321,0.031515,0.363636,0.309804,0,NA,0,NA,1,146.14594,1,118,EGFR,TK,Activation_segment_Ct#F_helix,no | yes, 0.665557108178006, 0.33444289182199405
286: K,N,0.908494,0.819705,1,0.988235,0,NA,0,NA,1,132.11904,1,135,EGFR,TK,Catalytic_loop,no | yes, 0.9952222836691832, 0.004777716330816917
293: R,G,0.065283,0.056444,0.545455,0.109804,-2,NA,0,NA,0,75.06714,1,148,EGFR,TK,H_and_I_helix,no | yes, 0.7672705341205083, 0.23272946587949175
296: V,E,0.17821,0.032222,0.909091,0.243137,-2,NA,0,NA,1,147.13074,0,105,EGFR,TK,Activation_segment_Nt,no | yes, 0.997952879591612, 0.0020471204083879818
297: V,I,0.159439,0.010034,0.818182,0.14902,3,NA,0,NA,0,131.17464,0,105,EGFR,TK,H_and_I_helix,no | yes, 0.8138392864450525, 0.18616071355494754
358: D,H,0.325613,0.026395,0.727273,0.192157,-1,NA,0,NA,1,155.15634,1,91,EGFR,TK,C_helix,no | yes, 0.9218925866302714, 0.07810741336972858
435: E,D,0.098711,0.072519,0.6,0.035294,2,NA,0,NA,1,133.10384,1,109,VEGFR,TK,H_and_I_helix,no | yes, 0.638451775655501, 0.3615482243444989
436: H,Q,0.07453,0.022281,0.3,0.172549,0,NA,0,NA,1,146.14594,1,118,VEGFR,TK,B3_strand#C_helix,no | yes, 0.5428976593011573, 0.4571023406988427
439: R,H,0.07787,0.09133,0.354839,0.12549,0,NA,0,NA,1,155.15634,1,148,SRC,TK,Activation_segment_Ct,yes | no, 0.4379229994812167, 0.5620770005187833
442: A,D,0.342783,0.053737,0.516129,0.392157,-2,NA,0,NA,1,133.10384,0,67,SRC,TK,Activation_segment_Ct,no | yes, 0.5645759181051524, 0.4354240818948476
444: I,F,0.12441,0.023471,0.83871,0.290196,0,NA,0,NA,0,165.19184,0,124,SRC,TK,F_helix,no | yes, 0.9428009542546195, 0.05719904574538042
450: F,L,?,0.162162,?,?,0,NA,0,NA,0,131.17464,0,135,STE20,STE,E_helix,yes | no, 0.08246597280415353, 0.9175340271958464
451: H,R,0.346206,0.30489,0.740741,0.774306,0,NA,0,NA,1,174.20274,1,118,GSK,CMGC,H_and_I_helix,yes | no, 0.10874123010818657, 0.8912587698918135
452: R,C,0.166754,0.118389,0.703704,0.302083,-3,NA,0,NA,0,121.15404,1,148,GSK,CMGC,E_helix,yes | no, 0.2184931354793969, 0.7815068645206031
455: I,F,0.107185,0.103028,0.354839,0.878431,0,NA,0,NA,0,165.19184,0,124,SRC,TK,E_helix,yes | no, 0.4879037274738105, 0.5120962725261895
463: E,K,0.231402,0.087039,0.152174,0.229167,1,NA,0,NA,1,146.18934,1,109,DYRK,CMGC,H_and_I_helix,yes | no, 0.026490666316922717, 0.9735093336830773
496: F,Y,0.552157,0.12553,0.421053,0.486111,3,NA,0,NA,0,181.19124,0,135,RCK,CMGC,E_helix,yes | no, 0.011042685157115754, 0.9889573148428842
507: S,T,0.571287,0.094684,0.5,0.382716,1,NA,0,NA,1,119.12034,1,73,MLK,TKL,C_helix,no | yes, 0.6760344900281909, 0.3239655099718091
508: V,L,0.37196,0.004719,0.71875,0.487654,1,NA,0,NA,0,131.17464,0,105,MLK,TKL,Catalytic_loop,no | yes, 0.5235913103059314, 0.47640868969406863
512: R,G,0.237696,0.155696,0.909091,0.222222,-2,NA,0,NA,0,75.06714,1,148,IRAK,TKL,E_helix,no | yes, 0.9724446320508195, 0.02755536794918042
513: S,L,?,0.044937,?,?,-2,NA,0,NA,0,131.17464,1,73,IRAK,TKL,G_helix#H_and_I_helix,no | yes, 0.8471711680572822, 0.15282883194271787
526: K,N,0.174207,0.047299,0.7,0.192157,0,NA,0,NA,1,132.11904,1,135,VEGFR,TK,G_loop,no | yes, 0.8306275796230885, 0.16937242037691141
529: V,E,0.860353,0.399863,1,0.933333,-2,NA,0,NA,1,147.13074,0,105,VEGFR,TK,G_loop,no | yes, 0.9798997209143869, 0.02010027908561308
530: V,I,?,0.00074,?,?,3,NA,0,NA,0,131.17464,0,105,VEGFR,TK,Linker#E_helix,no | yes, 0.834051414449948, 0.16594858555005193
624: T,M,0.346703,0.004857,0.516129,0.760784,-1,NA,0,NA,0,149.20784,1,93,SRC,TK,G_helix,no | yes, 0.7381200950143338, 0.26187990498566616
625: V,L,?,0.003091,?,?,1,NA,0,NA,0,131.17464,0,105,SRC,TK,G_helix,no | yes, 0.5488043272382149, 0.45119567276178507
638: Q,P,0.129958,0.166748,0.870968,0.72549,-1,NA,0,NA,0,115.13194,1,114,SRC,TK,G_helix#H_and_I_helix,no | yes, 0.7178674076184819, 0.28213259238151817
639: V,L,0.253733,0.14176,0.516129,0.419608,1,NA,0,NA,0,131.17464,0,105,SRC,TK,G_helix,no | yes, 0.5488043272382149, 0.45119567276178507
646: R,P,0.962928,0.770723,0.947368,0.930556,-2,NA,0,NA,0,115.13194,1,148,RCK,CMGC,H_and_I_helix,yes | no, 0.02169774797964072, 0.9783022520203593
648: A,T,?,0.005438,?,?,0,NA,0,NA,1,119.12034,0,67,STE7,STE,Activation_segment_Ct#F_helix,yes | no, 0.2291095062464064, 0.7708904937535936
651: Q,L,0.118558,0.040716,0.410256,0.096774,-2,NA,0,NA,0,131.17464,1,114,STE7,STE,B3_strand#C_helix,yes | no, 0.215600722444493, 0.784399277555507
652: R,W,0.182737,0.124801,0.179487,0.215054,-3,NA,0,NA,0,204.22844,1,148,STE7,STE,C_helix,yes | no, 0.482505645613194, 0.517494354386806
654: S,L,0.30549,0.069142,0.717949,0.758065,-2,NA,0,NA,0,131.17464,1,73,STE7,STE,Linker,yes | no, 0.4141770468023964, 0.5858229531976036
657: L,F,0.360836,0.400752,0.666667,0.747312,0,NA,0,NA,0,165.19184,0,124,STE7,STE,Activation_segment_Nt,no | yes, 0.5256575975733285, 0.4743424024266715
658: R,C,0.159715,0.08015,0.487179,0.123656,-3,NA,0,NA,0,121.15404,1,148,STE7,STE,C_helix,yes | no, 0.4225757017222933, 0.5774242982777067
659: R,H,0.159715,0.08015,0.487179,0.123656,0,NA,0,NA,1,155.15634,1,148,STE7,STE,C_helix,yes | no, 0.22433913627737218, 0.7756608637226279
660: M,I,0.056036,0.041331,0.25,0.365591,1,NA,0,NA,0,131.17464,0,124,STE11,STE,G_helix#H_and_I_helix,yes | no, 0.3366978810936596, 0.6633021189063405
662: R,L,0.178651,0.018194,0.055556,0.16129,-2,NA,0,NA,0,131.17464,1,148,STE11,STE,C_helix,yes | no, 0.40898700345080974, 0.5910129965491903
663: R,W,0.167113,0.101938,0.361111,0.172043,-3,NA,0,NA,0,204.22844,1,148,STE11,STE,H_and_I_helix,yes | no, 0.3571068596714224, 0.6428931403285776
664: E,Q,0.108593,0.091289,0.222222,0.295699,2,NA,0,NA,1,146.14594,1,109,STE11,STE,C_helix,yes | no, 0.3117461904837766, 0.6882538095162234
665: L,V,0.335634,0.112976,0.444444,0.682796,1,NA,0,NA,0,117.14784,0,124,STE11,STE,B3_strand,yes | no, 0.3039045873792745, 0.6960954126207255
669: E,A,0.178651,0.134863,?,0.601594,-1,NA,0,NA,0,89.09404,1,109,MAPKAPK,CAMK,C_helix,yes | no, 0.3253714530330988, 0.6746285469669012
670: Y,C,0.432412,0.379761,0.894366,0.776892,-2,NA,0,NA,0,121.15404,0,141,CAMKL,CAMK,Activation_segment_Ct#F_helix,yes | no, 0.3722160227145893, 0.6277839772854107
676: I,M,?,0.039126,?,?,1,NA,0,NA,0,149.20784,0,124,MAST,AGC,Activation_segment_Nt,no | yes, 0.7203708918468175, 0.2796291081531826
677: E,K,?,0.027973,?,?,1,NA,0,NA,1,146.18934,1,109,MAST,AGC,G_helix,yes | no, 0.4634805289194254, 0.5365194710805745
734: A,T,0.06589,0.120765,0.4,0.179063,0,NA,0,NA,1,119.12034,0,67,MOS,OTHER,C_helix,yes | no, 0.0019442625413408018, 0.9980557374586592
779: I,M,0.237696,0.149795,0.90991,0.672043,1,NA,0,NA,0,149.20784,0,124,STE20,STE,E_helix,yes | no, 0.4216852213478623, 0.5783147786521378
780: R,L,0.962928,0.78725,0.972973,0.967742,-2,NA,0,NA,0,131.17464,1,148,STE20,STE,H_and_I_helix,yes | no, 0.21490862860231114, 0.7850913713976888
783: A,D,0.663759,0.568544,0.882883,0.827957,-2,NA,0,NA,1,133.10384,0,67,STE20,STE,Activation_segment_Ct,yes | no, 0.3958132641228063, 0.6041867358771936
784: D,Y,0.07453,0.070456,0.279279,0.188172,-3,NA,0,NA,0,181.19124,1,91,STE20,STE,B3_strand#C_helix,yes | no, 0.14763742858587775, 0.8523625714141223
787: E,K,0.137881,0.06777,0.296296,0.112948,1,NA,0,NA,1,146.18934,1,109,NEK,OTHER,B3_strand,yes | no, 0.06382150005863083, 0.9361784999413691
788: T,M,0.368731,0.106118,0.790123,0.407713,-1,NA,0,NA,0,149.20784,1,93,NEK,OTHER,Linker,yes | no, 0.06566492537723975, 0.9343350746227602
791: I,S,0.571287,0.16126,0.54321,0.553719,-2,NA,0,NA,1,105.09344,0,124,NEK,OTHER,C_helix,yes | no, 0.12532740384031849, 0.8746725961596814
793: I,M,0.106357,0.052894,0.753086,0.688705,1,NA,0,NA,0,149.20784,0,124,NEK,OTHER,H_and_I_helix,yes | no, 0.04530618580943203, 0.954693814190568
794: A,T,0.28741,0.071718,0.907692,0.847222,0,NA,0,NA,1,119.12034,0,67,MAPK,CMGC,G_helix,yes | no, 0.08750910975775592, 0.9124908902422442
808: K,N,0.855633,0.713457,0.963964,0.978495,0,NA,0,NA,1,132.11904,1,135,STE20,STE,Catalytic_loop,no | yes, 0.5161632916934962, 0.48383670830650377
810: L,R,0.589643,0.512066,0.945946,0.865591,-2,NA,0,NA,1,174.20274,0,124,STE20,STE,E_helix,yes | no, 0.2809691519792671, 0.7190308480207329
811: V,I,0.087338,0.107669,0.558559,0.344086,3,NA,0,NA,0,131.17464,0,105,STE20,STE,H_and_I_helix,yes | no, 0.021898931180378667, 0.9781010688196213
835: Y,H,0.482182,0.365566,0.75,0.466135,2,NA,0,NA,1,155.15634,0,141,PIM,CAMK,G_loop,yes | no, 0.40658567819837826, 0.5934143218016218
836: K,R,0.855633,0.719601,0.875,0.948207,2,NA,0,NA,1,174.20274,1,135,PIM,CAMK,B3_strand,no | yes, 0.949035701574077, 0.050964298425922996
839: P,L,?,0.023892,?,?,-3,NA,0,NA,0,131.17464,0,90,NKF2,OTHER,B3_strand,yes | no, 0.018834941449487098, 0.9811650585505128
847: A,D,?,0.003148,?,?,-2,NA,0,NA,1,133.10384,0,67,RET,TK,Linker#E_helix,no | yes, 0.8825149141458389, 0.11748508585416113
854: E,G,?,0.013168,?,?,-2,NA,0,NA,0,75.06714,1,109,RET,TK,G_loop#B3_strand,no | yes, 0.846512411009751, 0.15348758899024892
856: E,D,0.224059,0.188481,0.5,0.270588,2,NA,0,NA,1,133.10384,1,109,RET,TK,C_helix,no | yes, 0.8438522854332039, 0.15614771456679613
865: Q,E,0.159715,0.07103,0.75,0.321569,2,NA,0,NA,1,147.13074,1,114,RET,TK,C_helix,no | yes, 0.7930882518184275, 0.20691174818157257
866: Q,H,0.354984,0.092933,1,0.321569,0,NA,0,NA,1,155.15634,1,114,RET,TK,Catalytic_loop,no | yes, 0.9457729401765639, 0.054227059823436036
870: V,D,?,0.012282,?,?,-3,NA,0,NA,1,133.10384,0,105,RET,TK,Linker#E_helix,no | yes, 0.8450504519212844, 0.15494954807871567
875: E,V,0.302868,0.094963,0.266667,0.228395,-2,NA,0,NA,0,117.14784,1,109,RIPK,TKL,H_and_I_helix,no | yes, 0.7638001181076217, 0.23619988189237826
876: D,G,?,0.062864,?,?,-1,NA,0,NA,0,75.06714,1,91,DMPK,AGC,G_helix#H_and_I_helix,yes | no, 0.38873362092578867, 0.6112663790742112
877: P,S,?,0.002103,?,?,-1,NA,0,NA,1,105.09344,0,90,DMPK,AGC,G_helix#H_and_I_helix,yes | no, 0.35698281790042236, 0.6430171820995776
878: S,P,?,0.000307,?,?,-1,NA,0,NA,0,115.13194,1,73,DMPK,AGC,G_helix#H_and_I_helix,yes | no, 0.4592828077343156, 0.5407171922656844
882: T,M,0.136086,0.009427,0.571429,0.227451,-1,NA,0,NA,0,149.20784,1,93,ROR,TK,Linker,no | yes, 0.9032630871202781, 0.09673691287972191
892: R,G,0.133657,0.147757,0.583333,0.239766,-2,NA,0,NA,0,75.06714,1,148,SGK,AGC,E_helix,yes | no, 0.27364158618155127, 0.7263584138184487
893: E,Q,?,0.076863,?,?,2,NA,0,NA,1,146.14594,1,109,NKF3,OTHER,G_helix#H_and_I_helix,yes | no, 0.10793024817532998, 0.89206975182467
894: H,Q,?,0.000139,?,?,0,NA,0,NA,1,146.14594,1,118,NKF3,OTHER,C_helix#Linker,yes | no, 0.04243551152823746, 0.9575644884717626
895: P,L,?,0.001388,?,?,-3,NA,0,NA,0,131.17464,0,90,NKF3,OTHER,C_helix#Linker,yes | no, 0.08169045530815437, 0.9183095446918456
896: S,F,?,0.001157,?,?,-2,NA,0,NA,0,165.19184,1,73,NKF3,OTHER,C_helix#Linker,yes | no, 0.12324040977834382, 0.8767595902216561
904: N,S,0.381456,0.085815,0.580645,0.282353,1,NA,0,NA,1,105.09344,1,96,SRC,TK,G_loop,no | yes, 0.8463042597944849, 0.15369574020551516
905: R,C,0.27082,0.036223,0.354839,0.133333,-3,NA,0,NA,0,121.15404,1,148,SRC,TK,G_helix,no | yes, 0.6792246622995154, 0.32077533770048455
909: G,D,?,0.033862,?,?,-1,NA,0,NA,1,133.10384,0,48,SRPK,CMGC,Catalytic_loop#Activation_segment_Nt,yes | no, 0.27858351652694996, 0.7214164834730501
910: G,D,?,0.000278,?,?,-1,NA,0,NA,1,133.10384,0,48,SRPK,CMGC,Catalytic_loop#Activation_segment_Nt,yes | no, 0.27858351652694996, 0.7214164834730501
916: E,K,?,?,?,?,1,NA,0,NA,1,146.18934,1,109,MLK,TKL,Linker#E_helix,no | yes, 0.7242947878524847, 0.27570521214751537
917: D,H,0.065283,0.058118,0.5,0.07438,-1,NA,0,NA,1,155.15634,1,91,IKK,OTHER,H_and_I_helix,yes | no, 0.06967771901487588, 0.9303222809851242
919: L,M,0.133657,0.012128,0.636364,0.254902,2,NA,0,NA,0,149.20784,0,124,TEC,TK,C_helix,no | yes, 0.5759913627794495, 0.42400863722055043
922: S,N,0.167941,0.097201,0.454545,0.352941,1,NA,0,NA,1,132.11904,1,73,TEC,TK,G_loop,no | yes, 0.7379118111571288, 0.2620881888428712
923: V,A,0.418997,0.241069,0.909091,0.729412,0,NA,0,NA,0,89.09404,0,105,TEC,TK,G_loop,no | yes, 0.9097160625214348, 0.09028393747856513
924: E,V,?,0.012706,?,?,-2,NA,0,NA,0,117.14784,1,109,STKR,TKL,C_helix,no | yes, 0.8599593198137813, 0.1400406801862187
929: V,A,0.084053,0.014779,0.225806,0.148148,0,NA,0,NA,0,89.09404,0,105,STKR,TKL,Activation_segment_Nt#Activation_segment_Ct,no | yes, 0.8382780857886294, 0.16172191421137058
931: L,F,?,0.141572,?,?,0,NA,0,NA,0,165.19184,0,124,TLK,OTHER,Activation_segment_Nt#Activation_segment_Ct,yes | no, 0.05329022242542312, 0.9467097775745769
938: G,V,?,?,?,?,-3,NA,0,NA,0,117.14784,0,48,TRK,TK,Linker#E_helix,no | yes, 0.6867360299175714, 0.31326397008242857
943: A,T,0.685538,0.174432,0.6,0.729412,0,NA,0,NA,1,119.12034,0,67,AXL,TK,F_helix,yes | no, 0.2889482377514104, 0.7110517622485897
944: N,K,?,0.03167,?,?,0,NA,0,NA,1,146.18934,1,96,AXL,TK,Linker,yes | no, 0.31529557721554013, 0.6847044227844599
945: K,N,0.23419,0.189949,0.109756,0.231405,0,NA,0,NA,1,132.11904,1,135,ULK,OTHER,Linker,yes | no, 0.024256380522582582, 0.9757436194774174
950: R,K,?,?,?,?,2,NA,0,NA,1,146.18934,1,148,SRC,TK,F_helix,no | yes, 0.5758569142287246, 0.4241430857712753
952: G,S,0.351451,0.292866,0.875,0.709877,0,NA,0,NA,1,105.09344,0,48,MLK,TKL,E_helix,no | yes, 0.980547215689864, 0.019452784310136032
953: L,V,0.506114,0.427905,0.59375,0.524691,1,NA,0,NA,0,117.14784,0,124,MLK,TKL,C_helix,yes | no, 0.42949457965867743, 0.5705054203413226
Total 118 miss classified instance(s).
************************************************************
Classify unseen data:

========== Use the built Classifier: weka.classifiers.bayes.BayesNet to classify instances ==========
Error trained instances:
Total 0 miss classified instance(s).

************************************************************
End weka.classifiers.bayes.BayesNet
************************************************************

************************************************************
Start weka.classifiers.lazy.LWL / default
************************************************************

========== Strat build & save Classifier: weka.classifiers.lazy.LWL ==========
Classifier was saved at: C:\Coding\Java\CancerML/Data/Results/Classification/20121222_183317/Model/weka.classifiers.lazy.LWL.model

========== Strat 10-fold  cross-validation==========

========== Strat writing Classification Summary ==========
Classification summary was saved at: C:\Coding\Java\CancerML/Data/Results/Classification/20121222_183317/Classified/weka.classifiers.lazy.LWL-Classified.txt
Relation Name:  Analysis_Disease-weka.filters.unsupervised.attribute.Remove-R1,9,10,13,16,17,18,20,21,23,24,25,26,27
Num Instances:  956
Num Attributes: 18

     Name                      Type  Nom  Int Real     Missing      Unique  Dist
   1 Amino_Acid_WT              Nom 100%   0%   0%     0 /  0%     0 /  0%    20 
   2 Amino_Acid_MT              Nom 100%   0%   0%     0 /  0%     0 /  0%    20 
   3 Conservation_Consensus_Al  Num   0%   0%  74%   248 / 26%    58 /  6%   223 
   4 Conservation_Wild_AllKina  Num   0%   0%  83%   158 / 17%   599 / 63%   663 
   5 Conservation_Consensus_Fa  Num   0%  17%  56%   256 / 27%    92 / 10%   155 
   6 Conservation_Consensus_Gr  Num   0%   0%  72%   264 / 28%   197 / 21%   326 
   7 Blosum62                   Num   0% 100%   0%     0 /  0%     1 /  0%     8 
   8 Modification               Nom 100%   0%   0%     0 /  0%     0 /  0%     2 
   9 Is_Pk_Domain               Nom 100%   0%   0%     0 /  0%     0 /  0%     1 
  10 Binding_Site               Nom 100%   0%   0%     0 /  0%     0 /  0%     1 
  11 Side_Chain_Polarity_MT     Nom 100%   0%   0%     0 /  0%     0 /  0%     2 
  12 Avg_Mass_MT                Num   0%   0% 100%     0 /  0%     0 /  0%    19 
  13 Side_Chain_Polarity_WT     Nom 100%   0%   0%     0 /  0%     0 /  0%     2 
  14 Van_der_Waals_Volume_WT    Num   0% 100%   0%     0 /  0%     0 /  0%    17 
  15 Protein_Family             Nom 100%   0%   0%     0 /  0%    16 /  2%    82 
  16 Protein_Group              Nom 100%   0%   0%     0 /  0%     0 /  0%     9 
  17 Sub_domain                 Nom 100%   0%   0%     0 /  0%     0 /  0%    19 
  18 Disease                    Nom 100%   0%   0%     0 /  0%     0 /  0%     2 


========== Cross Validation Result ==========
 inst#     actual  predicted error distribution
     1      1:yes      1:yes       *0.785,0.215 
     2      1:yes      1:yes       *1,0 
     3      1:yes      1:yes       *0.857,0.143 
     4      1:yes      1:yes       *0.875,0.125 
     5      1:yes      1:yes       *0.723,0.277 
     6      1:yes      1:yes       *0.728,0.272 
     7      1:yes      1:yes       *0.748,0.252 
     8      1:yes      1:yes       *0.902,0.098 
     9      1:yes       2:no   +   0,*1 
    10      1:yes      1:yes       *0.893,0.107 
    11      1:yes      1:yes       *0.879,0.121 
    12      1:yes      1:yes       *0.896,0.104 
    13      1:yes      1:yes       *0.899,0.101 
    14      1:yes       2:no   +   0.158,*0.842 
    15      1:yes       2:no   +   0.138,*0.862 
    16      1:yes      1:yes       *1,0 
    17      1:yes      1:yes       *0.892,0.108 
    18      1:yes       2:no   +   0,*1 
    19      1:yes      1:yes       *1,0 
    20      1:yes      1:yes       *0.786,0.214 
    21      1:yes      1:yes       *1,0 
    22      1:yes      1:yes       *1,0 
    23      1:yes      1:yes       *0.873,0.127 
    24      1:yes      1:yes       *0.893,0.107 
    25      1:yes      1:yes       *0.894,0.106 
    26      1:yes      1:yes       *0.894,0.106 
    27      1:yes      1:yes       *1,0 
    28      1:yes      1:yes       *0.89,0.11 
    29      1:yes      1:yes       *0.895,0.105 
    30      1:yes      1:yes       *0.897,0.103 
    31      1:yes      1:yes       *1,0 
    32      1:yes      1:yes       *1,0 
    33      1:yes      1:yes       *1,0 
    34      1:yes       2:no   +   0.184,*0.816 
    35      1:yes      1:yes       *1,0 
    36      1:yes      1:yes       *0.894,0.106 
    37      1:yes      1:yes       *0.807,0.193 
    38      1:yes       2:no   +   0.179,*0.821 
    39      1:yes      1:yes       *0.896,0.104 
    40      1:yes      1:yes       *1,0 
    41      1:yes      1:yes       *0.884,0.116 
    42      1:yes      1:yes       *0.882,0.118 
    43      1:yes       2:no   +   0.194,*0.806 
    44      1:yes      1:yes       *0.889,0.111 
    45      1:yes       2:no   +   0,*1 
    46      1:yes      1:yes       *0.887,0.113 
    47      1:yes      1:yes       *0.884,0.116 
    48      1:yes      1:yes       *0.894,0.106 
    49      1:yes      1:yes       *0.877,0.123 
    50      1:yes      1:yes       *0.879,0.121 
    51      1:yes      1:yes       *1,0 
    52      1:yes      1:yes       *0.885,0.115 
    53      1:yes      1:yes       *0.876,0.124 
    54      1:yes      1:yes       *0.88,0.12 
    55      1:yes      1:yes       *0.872,0.128 
    56      1:yes      1:yes       *0.902,0.098 
    57      1:yes      1:yes       *1,0 
    58      1:yes      1:yes       *0.879,0.121 
    59      1:yes      1:yes       *1,0 
    60      1:yes      1:yes       *0.884,0.116 
    61      1:yes      1:yes       *0.901,0.099 
    62      1:yes       2:no   +   0.167,*0.833 
    63      1:yes      1:yes       *0.916,0.084 
    64       2:no       2:no       0.21,*0.79 
    65       2:no      1:yes   +   *0.695,0.305 
    66       2:no       2:no       0.183,*0.817 
    67       2:no       2:no       0.097,*0.903 
    68       2:no       2:no       0.133,*0.867 
    69       2:no       2:no       0,*1 
    70       2:no       2:no       0.136,*0.864 
    71       2:no       2:no       0,*1 
    72       2:no       2:no       0.453,*0.547 
    73       2:no       2:no       0.156,*0.844 
    74       2:no       2:no       0,*1 
    75       2:no      1:yes   +   *0.873,0.127 
    76       2:no       2:no       0.162,*0.838 
    77       2:no       2:no       0.152,*0.848 
    78       2:no       2:no       0.129,*0.871 
    79       2:no      1:yes   +   *0.729,0.271 
    80       2:no       2:no       0.218,*0.782 
    81       2:no       2:no       0.19,*0.81 
    82       2:no      1:yes   +   *0.886,0.114 
    83       2:no       2:no       0.127,*0.873 
    84       2:no       2:no       0.16,*0.84 
    85       2:no       2:no       0,*1 
    86       2:no       2:no       0.336,*0.664 
    87       2:no      1:yes   +   *0.711,0.289 
    88       2:no      1:yes   +   *0.766,0.234 
    89       2:no       2:no       0,*1 
    90       2:no       2:no       0.147,*0.853 
    91       2:no      1:yes   +   *0.814,0.186 
    92       2:no      1:yes   +   *0.876,0.124 
    93       2:no      1:yes   +   *0.878,0.122 
    94       2:no       2:no       0.082,*0.918 
    95       2:no       2:no       0,*1 
    96       2:no       2:no       0.17,*0.83 
     1      1:yes      1:yes       *1,0 
     2      1:yes      1:yes       *1,0 
     3      1:yes      1:yes       *0.89,0.11 
     4      1:yes      1:yes       *1,0 
     5      1:yes      1:yes       *1,0 
     6      1:yes      1:yes       *1,0 
     7      1:yes       2:no   +   0,*1 
     8      1:yes      1:yes       *0.743,0.257 
     9      1:yes      1:yes       *0.92,0.08 
    10      1:yes       2:no   +   0.171,*0.829 
    11      1:yes      1:yes       *1,0 
    12      1:yes      1:yes       *1,0 
    13      1:yes      1:yes       *1,0 
    14      1:yes      1:yes       *1,0 
    15      1:yes      1:yes       *1,0 
    16      1:yes       2:no   +   0.175,*0.825 
    17      1:yes      1:yes       *1,0 
    18      1:yes       2:no   +   0.494,*0.506 
    19      1:yes      1:yes       *1,0 
    20      1:yes      1:yes       *0.78,0.22 
    21      1:yes      1:yes       *1,0 
    22      1:yes      1:yes       *1,0 
    23      1:yes      1:yes       *1,0 
    24      1:yes      1:yes       *1,0 
    25      1:yes      1:yes       *1,0 
    26      1:yes      1:yes       *1,0 
    27      1:yes      1:yes       *0.884,0.116 
    28      1:yes      1:yes       *0.901,0.099 
    29      1:yes       2:no   +   0.195,*0.805 
    30      1:yes      1:yes       *0.912,0.088 
    31      1:yes      1:yes       *0.67,0.33 
    32      1:yes      1:yes       *0.756,0.244 
    33      1:yes       2:no   +   0,*1 
    34      1:yes      1:yes       *1,0 
    35      1:yes      1:yes       *0.894,0.106 
    36      1:yes      1:yes       *0.881,0.119 
    37      1:yes      1:yes       *1,0 
    38      1:yes      1:yes       *1,0 
    39      1:yes      1:yes       *0.893,0.107 
    40      1:yes      1:yes       *0.876,0.124 
    41      1:yes      1:yes       *0.874,0.126 
    42      1:yes      1:yes       *1,0 
    43      1:yes      1:yes       *1,0 
    44      1:yes      1:yes       *1,0 
    45      1:yes      1:yes       *0.905,0.095 
    46      1:yes       2:no   +   0,*1 
    47      1:yes      1:yes       *0.901,0.099 
    48      1:yes       2:no   +   0,*1 
    49      1:yes      1:yes       *0.808,0.192 
    50      1:yes      1:yes       *1,0 
    51      1:yes      1:yes       *1,0 
    52      1:yes      1:yes       *1,0 
    53      1:yes      1:yes       *1,0 
    54      1:yes      1:yes       *1,0 
    55      1:yes      1:yes       *1,0 
    56      1:yes      1:yes       *0.715,0.285 
    57      1:yes      1:yes       *0.659,0.341 
    58      1:yes      1:yes       *1,0 
    59      1:yes      1:yes       *1,0 
    60      1:yes      1:yes       *1,0 
    61      1:yes      1:yes       *1,0 
    62      1:yes      1:yes       *0.923,0.077 
    63      1:yes      1:yes       *0.808,0.192 
    64       2:no       2:no       0.169,*0.831 
    65       2:no       2:no       0,*1 
    66       2:no       2:no       0.166,*0.834 
    67       2:no      1:yes   +   *0.677,0.323 
    68       2:no       2:no       0.157,*0.843 
    69       2:no      1:yes   +   *0.685,0.315 
    70       2:no       2:no       0.188,*0.812 
    71       2:no       2:no       0.377,*0.623 
    72       2:no       2:no       0,*1 
    73       2:no      1:yes   +   *0.5,0.5 
    74       2:no       2:no       0,*1 
    75       2:no       2:no       0.189,*0.811 
    76       2:no       2:no       0,*1 
    77       2:no      1:yes   +   *0.894,0.106 
    78       2:no       2:no       0,*1 
    79       2:no      1:yes   +   *0.736,0.264 
    80       2:no       2:no       0.167,*0.833 
    81       2:no       2:no       0.092,*0.908 
    82       2:no       2:no       0,*1 
    83       2:no       2:no       0.166,*0.834 
    84       2:no       2:no       0,*1 
    85       2:no      1:yes   +   *1,0 
    86       2:no       2:no       0.17,*0.83 
    87       2:no       2:no       0.157,*0.843 
    88       2:no      1:yes   +   *0.651,0.349 
    89       2:no       2:no       0,*1 
    90       2:no       2:no       0.072,*0.928 
    91       2:no       2:no       0,*1 
    92       2:no       2:no       0,*1 
    93       2:no       2:no       0,*1 
    94       2:no       2:no       0.155,*0.845 
    95       2:no       2:no       0,*1 
    96       2:no       2:no       0.183,*0.817 
     1      1:yes      1:yes       *0.936,0.064 
     2      1:yes      1:yes       *0.943,0.057 
     3      1:yes      1:yes       *0.867,0.133 
     4      1:yes      1:yes       *0.887,0.113 
     5      1:yes      1:yes       *0.897,0.103 
     6      1:yes      1:yes       *0.843,0.157 
     7      1:yes       2:no   +   0.214,*0.786 
     8      1:yes      1:yes       *0.913,0.087 
     9      1:yes      1:yes       *0.89,0.11 
    10      1:yes      1:yes       *1,0 
    11      1:yes      1:yes       *0.898,0.102 
    12      1:yes      1:yes       *0.85,0.15 
    13      1:yes      1:yes       *0.884,0.116 
    14      1:yes      1:yes       *0.88,0.12 
    15      1:yes      1:yes       *1,0 
    16      1:yes       2:no   +   0.182,*0.818 
    17      1:yes      1:yes       *0.898,0.102 
    18      1:yes      1:yes       *1,0 
    19      1:yes      1:yes       *1,0 
    20      1:yes      1:yes       *0.885,0.115 
    21      1:yes      1:yes       *0.753,0.247 
    22      1:yes      1:yes       *0.899,0.101 
    23      1:yes      1:yes       *0.882,0.118 
    24      1:yes      1:yes       *0.946,0.054 
    25      1:yes      1:yes       *1,0 
    26      1:yes      1:yes       *0.892,0.108 
    27      1:yes      1:yes       *0.893,0.107 
    28      1:yes       2:no   +   0,*1 
    29      1:yes      1:yes       *0.897,0.103 
    30      1:yes       2:no   +   0.216,*0.784 
    31      1:yes      1:yes       *0.891,0.109 
    32      1:yes      1:yes       *0.873,0.127 
    33      1:yes      1:yes       *0.9,0.1 
    34      1:yes      1:yes       *0.889,0.111 
    35      1:yes      1:yes       *0.877,0.123 
    36      1:yes      1:yes       *0.894,0.106 
    37      1:yes      1:yes       *0.882,0.118 
    38      1:yes      1:yes       *0.864,0.136 
    39      1:yes      1:yes       *0.886,0.114 
    40      1:yes      1:yes       *1,0 
    41      1:yes       2:no   +   0.219,*0.781 
    42      1:yes      1:yes       *0.898,0.102 
    43      1:yes      1:yes       *0.879,0.121 
    44      1:yes      1:yes       *0.877,0.123 
    45      1:yes      1:yes       *0.886,0.114 
    46      1:yes      1:yes       *0.884,0.116 
    47      1:yes      1:yes       *1,0 
    48      1:yes      1:yes       *1,0 
    49      1:yes      1:yes       *0.944,0.056 
    50      1:yes      1:yes       *0.886,0.114 
    51      1:yes      1:yes       *0.883,0.117 
    52      1:yes      1:yes       *0.886,0.114 
    53      1:yes      1:yes       *0.722,0.278 
    54      1:yes      1:yes       *0.933,0.067 
    55      1:yes      1:yes       *0.888,0.112 
    56      1:yes      1:yes       *0.886,0.114 
    57      1:yes      1:yes       *0.887,0.113 
    58      1:yes      1:yes       *0.898,0.102 
    59      1:yes      1:yes       *1,0 
    60      1:yes      1:yes       *0.894,0.106 
    61      1:yes      1:yes       *1,0 
    62      1:yes      1:yes       *0.889,0.111 
    63      1:yes      1:yes       *0.876,0.124 
    64       2:no       2:no       0.203,*0.797 
    65       2:no      1:yes   +   *0.657,0.343 
    66       2:no       2:no       0,*1 
    67       2:no      1:yes   +   *0.883,0.117 
    68       2:no       2:no       0,*1 
    69       2:no       2:no       0.184,*0.816 
    70       2:no       2:no       0.185,*0.815 
    71       2:no       2:no       0,*1 
    72       2:no       2:no       0,*1 
    73       2:no       2:no       0,*1 
    74       2:no       2:no       0.209,*0.791 
    75       2:no      1:yes   +   *0.836,0.164 
    76       2:no       2:no       0.183,*0.817 
    77       2:no      1:yes   +   *0.88,0.12 
    78       2:no       2:no       0.172,*0.828 
    79       2:no      1:yes   +   *1,0 
    80       2:no       2:no       0.311,*0.689 
    81       2:no       2:no       0.165,*0.835 
    82       2:no       2:no       0.136,*0.864 
    83       2:no       2:no       0.175,*0.825 
    84       2:no       2:no       0.203,*0.797 
    85       2:no       2:no       0,*1 
    86       2:no       2:no       0.206,*0.794 
    87       2:no       2:no       0.141,*0.859 
    88       2:no       2:no       0.208,*0.792 
    89       2:no       2:no       0.176,*0.824 
    90       2:no       2:no       0,*1 
    91       2:no       2:no       0.165,*0.835 
    92       2:no       2:no       0.141,*0.859 
    93       2:no       2:no       0.187,*0.813 
    94       2:no       2:no       0.159,*0.841 
    95       2:no       2:no       0,*1 
    96       2:no       2:no       0,*1 
     1      1:yes      1:yes       *0.881,0.119 
     2      1:yes      1:yes       *1,0 
     3      1:yes      1:yes       *1,0 
     4      1:yes      1:yes       *0.888,0.112 
     5      1:yes      1:yes       *1,0 
     6      1:yes      1:yes       *0.881,0.119 
     7      1:yes      1:yes       *0.874,0.126 
     8      1:yes       2:no   +   0,*1 
     9      1:yes      1:yes       *1,0 
    10      1:yes      1:yes       *0.884,0.116 
    11      1:yes      1:yes       *0.876,0.124 
    12      1:yes      1:yes       *0.875,0.125 
    13      1:yes      1:yes       *0.874,0.126 
    14      1:yes      1:yes       *0.886,0.114 
    15      1:yes      1:yes       *0.896,0.104 
    16      1:yes      1:yes       *1,0 
    17      1:yes      1:yes       *0.873,0.127 
    18      1:yes      1:yes       *0.874,0.126 
    19      1:yes       2:no   +   0,*1 
    20      1:yes      1:yes       *0.886,0.114 
    21      1:yes      1:yes       *0.882,0.118 
    22      1:yes      1:yes       *0.88,0.12 
    23      1:yes      1:yes       *0.696,0.304 
    24      1:yes      1:yes       *0.896,0.104 
    25      1:yes      1:yes       *0.893,0.107 
    26      1:yes      1:yes       *1,0 
    27      1:yes      1:yes       *0.946,0.054 
    28      1:yes      1:yes       *0.882,0.118 
    29      1:yes      1:yes       *0.882,0.118 
    30      1:yes      1:yes       *0.885,0.115 
    31      1:yes      1:yes       *0.888,0.112 
    32      1:yes      1:yes       *0.889,0.111 
    33      1:yes       2:no   +   0.181,*0.819 
    34      1:yes      1:yes       *1,0 
    35      1:yes       2:no   +   0.176,*0.824 
    36      1:yes      1:yes       *0.888,0.112 
    37      1:yes      1:yes       *0.876,0.124 
    38      1:yes       2:no   +   0.216,*0.784 
    39      1:yes      1:yes       *1,0 
    40      1:yes      1:yes       *0.875,0.125 
    41      1:yes      1:yes       *0.898,0.102 
    42      1:yes      1:yes       *0.883,0.117 
    43      1:yes       2:no   +   0.4,*0.6 
    44      1:yes      1:yes       *0.881,0.119 
    45      1:yes      1:yes       *1,0 
    46      1:yes      1:yes       *0.871,0.129 
    47      1:yes      1:yes       *0.901,0.099 
    48      1:yes      1:yes       *0.893,0.107 
    49      1:yes       2:no   +   0,*1 
    50      1:yes      1:yes       *0.885,0.115 
    51      1:yes       2:no   +   0.402,*0.598 
    52      1:yes      1:yes       *0.89,0.11 
    53      1:yes      1:yes       *0.883,0.117 
    54      1:yes      1:yes       *0.891,0.109 
    55      1:yes      1:yes       *0.886,0.114 
    56      1:yes      1:yes       *0.907,0.093 
    57      1:yes      1:yes       *1,0 
    58      1:yes      1:yes       *1,0 
    59      1:yes      1:yes       *0.937,0.063 
    60      1:yes      1:yes       *1,0 
    61      1:yes      1:yes       *0.898,0.102 
    62      1:yes      1:yes       *0.886,0.114 
    63      1:yes      1:yes       *0.891,0.109 
    64       2:no       2:no       0,*1 
    65       2:no       2:no       0.156,*0.844 
    66       2:no      1:yes   +   *0.867,0.133 
    67       2:no      1:yes   +   *1,0 
    68       2:no       2:no       0,*1 
    69       2:no       2:no       0.252,*0.748 
    70       2:no      1:yes   +   *0.885,0.115 
    71       2:no       2:no       0.133,*0.867 
    72       2:no       2:no       0.328,*0.672 
    73       2:no       2:no       0.122,*0.878 
    74       2:no       2:no       0.166,*0.834 
    75       2:no       2:no       0.165,*0.835 
    76       2:no       2:no       0.157,*0.843 
    77       2:no      1:yes   +   *0.69,0.31 
    78       2:no       2:no       0,*1 
    79       2:no       2:no       0,*1 
    80       2:no       2:no       0.152,*0.848 
    81       2:no       2:no       0.138,*0.862 
    82       2:no       2:no       0.169,*0.831 
    83       2:no       2:no       0,*1 
    84       2:no       2:no       0,*1 
    85       2:no       2:no       0.298,*0.702 
    86       2:no       2:no       0,*1 
    87       2:no       2:no       0.177,*0.823 
    88       2:no       2:no       0,*1 
    89       2:no       2:no       0.159,*0.841 
    90       2:no       2:no       0.263,*0.737 
    91       2:no       2:no       0.064,*0.936 
    92       2:no       2:no       0,*1 
    93       2:no       2:no       0.139,*0.861 
    94       2:no      1:yes   +   *0.869,0.131 
    95       2:no      1:yes   +   *1,0 
    96       2:no       2:no       0.31,*0.69 
     1      1:yes      1:yes       *0.883,0.117 
     2      1:yes      1:yes       *0.886,0.114 
     3      1:yes      1:yes       *1,0 
     4      1:yes      1:yes       *0.867,0.133 
     5      1:yes      1:yes       *1,0 
     6      1:yes      1:yes       *0.886,0.114 
     7      1:yes      1:yes       *1,0 
     8      1:yes      1:yes       *0.709,0.291 
     9      1:yes      1:yes       *1,0 
    10      1:yes      1:yes       *1,0 
    11      1:yes      1:yes       *0.721,0.279 
    12      1:yes      1:yes       *1,0 
    13      1:yes      1:yes       *1,0 
    14      1:yes      1:yes       *1,0 
    15      1:yes       2:no   +   0.139,*0.861 
    16      1:yes      1:yes       *0.885,0.115 
    17      1:yes      1:yes       *0.882,0.118 
    18      1:yes      1:yes       *1,0 
    19      1:yes      1:yes       *0.672,0.328 
    20      1:yes      1:yes       *0.863,0.137 
    21      1:yes      1:yes       *0.871,0.129 
    22      1:yes      1:yes       *1,0 
    23      1:yes      1:yes       *0.881,0.119 
    24      1:yes       2:no   +   0,*1 
    25      1:yes      1:yes       *0.539,0.461 
    26      1:yes      1:yes       *1,0 
    27      1:yes       2:no   +   0,*1 
    28      1:yes      1:yes       *1,0 
    29      1:yes      1:yes       *1,0 
    30      1:yes      1:yes       *1,0 
    31      1:yes      1:yes       *0.889,0.111 
    32      1:yes       2:no   +   0.296,*0.704 
    33      1:yes      1:yes       *0.885,0.115 
    34      1:yes      1:yes       *0.898,0.102 
    35      1:yes      1:yes       *1,0 
    36      1:yes      1:yes       *0.882,0.118 
    37      1:yes      1:yes       *1,0 
    38      1:yes      1:yes       *1,0 
    39      1:yes      1:yes       *0.869,0.131 
    40      1:yes      1:yes       *1,0 
    41      1:yes      1:yes       *1,0 
    42      1:yes      1:yes       *0.901,0.099 
    43      1:yes      1:yes       *0.691,0.309 
    44      1:yes      1:yes       *0.891,0.109 
    45      1:yes      1:yes       *1,0 
    46      1:yes      1:yes       *0.539,0.461 
    47      1:yes      1:yes       *0.891,0.109 
    48      1:yes      1:yes       *1,0 
    49      1:yes      1:yes       *1,0 
    50      1:yes      1:yes       *1,0 
    51      1:yes      1:yes       *0.892,0.108 
    52      1:yes       2:no   +   0.278,*0.722 
    53      1:yes      1:yes       *1,0 
    54      1:yes      1:yes       *1,0 
    55      1:yes      1:yes       *0.884,0.116 
    56      1:yes      1:yes       *1,0 
    57      1:yes      1:yes       *1,0 
    58      1:yes      1:yes       *1,0 
    59      1:yes      1:yes       *0.894,0.106 
    60      1:yes      1:yes       *0.898,0.102 
    61      1:yes      1:yes       *0.89,0.11 
    62      1:yes      1:yes       *1,0 
    63      1:yes      1:yes       *0.894,0.106 
    64       2:no       2:no       0,*1 
    65       2:no       2:no       0.224,*0.776 
    66       2:no       2:no       0.156,*0.844 
    67       2:no      1:yes   +   *0.847,0.153 
    68       2:no       2:no       0,*1 
    69       2:no       2:no       0,*1 
    70       2:no       2:no       0,*1 
    71       2:no       2:no       0,*1 
    72       2:no       2:no       0.19,*0.81 
    73       2:no       2:no       0,*1 
    74       2:no      1:yes   +   *0.882,0.118 
    75       2:no       2:no       0.087,*0.913 
    76       2:no       2:no       0,*1 
    77       2:no      1:yes   +   *0.548,0.452 
    78       2:no       2:no       0,*1 
    79       2:no       2:no       0.163,*0.837 
    80       2:no       2:no       0.16,*0.84 
    81       2:no      1:yes   +   *1,0 
    82       2:no       2:no       0,*1 
    83       2:no       2:no       0,*1 
    84       2:no      1:yes   +   *1,0 
    85       2:no       2:no       0.211,*0.789 
    86       2:no       2:no       0.269,*0.731 
    87       2:no       2:no       0.071,*0.929 
    88       2:no       2:no       0.22,*0.78 
    89       2:no      1:yes   +   *1,0 
    90       2:no      1:yes   +   *0.867,0.133 
    91       2:no       2:no       0,*1 
    92       2:no       2:no       0.188,*0.812 
    93       2:no      1:yes   +   *1,0 
    94       2:no       2:no       0.282,*0.718 
    95       2:no       2:no       0,*1 
    96       2:no       2:no       0,*1 
     1      1:yes       2:no   +   0,*1 
     2      1:yes      1:yes       *1,0 
     3      1:yes      1:yes       *0.894,0.106 
     4      1:yes      1:yes       *0.886,0.114 
     5      1:yes      1:yes       *0.894,0.106 
     6      1:yes      1:yes       *1,0 
     7      1:yes      1:yes       *0.894,0.106 
     8      1:yes       2:no   +   0.402,*0.598 
     9      1:yes      1:yes       *0.896,0.104 
    10      1:yes       2:no   +   0,*1 
    11      1:yes      1:yes       *0.904,0.096 
    12      1:yes      1:yes       *0.898,0.102 
    13      1:yes      1:yes       *0.867,0.133 
    14      1:yes       2:no   +   0.306,*0.694 
    15      1:yes      1:yes       *0.893,0.107 
    16      1:yes      1:yes       *0.599,0.401 
    17      1:yes      1:yes       *0.895,0.105 
    18      1:yes      1:yes       *0.904,0.096 
    19      1:yes      1:yes       *0.889,0.111 
    20      1:yes      1:yes       *1,0 
    21      1:yes      1:yes       *0.899,0.101 
    22      1:yes      1:yes       *1,0 
    23      1:yes      1:yes       *0.886,0.114 
    24      1:yes      1:yes       *0.894,0.106 
    25      1:yes      1:yes       *1,0 
    26      1:yes      1:yes       *0.904,0.096 
    27      1:yes       2:no   +   0.378,*0.622 
    28      1:yes      1:yes       *1,0 
    29      1:yes       2:no   +   0.169,*0.831 
    30      1:yes      1:yes       *0.895,0.105 
    31      1:yes      1:yes       *0.89,0.11 
    32      1:yes      1:yes       *0.888,0.112 
    33      1:yes      1:yes       *1,0 
    34      1:yes       2:no   +   0.347,*0.653 
    35      1:yes      1:yes       *1,0 
    36      1:yes      1:yes       *0.89,0.11 
    37      1:yes      1:yes       *1,0 
    38      1:yes      1:yes       *1,0 
    39      1:yes      1:yes       *1,0 
    40      1:yes      1:yes       *1,0 
    41      1:yes      1:yes       *1,0 
    42      1:yes      1:yes       *1,0 
    43      1:yes      1:yes       *0.891,0.109 
    44      1:yes      1:yes       *0.889,0.111 
    45      1:yes       2:no   +   0.193,*0.807 
    46      1:yes      1:yes       *1,0 
    47      1:yes       2:no   +   0.177,*0.823 
    48      1:yes       2:no   +   0.169,*0.831 
    49      1:yes      1:yes       *0.889,0.111 
    50      1:yes      1:yes       *0.703,0.297 
    51      1:yes      1:yes       *1,0 
    52      1:yes      1:yes       *0.89,0.11 
    53      1:yes      1:yes       *0.895,0.105 
    54      1:yes      1:yes       *1,0 
    55      1:yes      1:yes       *0.628,0.372 
    56      1:yes      1:yes       *0.897,0.103 
    57      1:yes      1:yes       *1,0 
    58      1:yes      1:yes       *0.894,0.106 
    59      1:yes       2:no   +   0.343,*0.657 
    60      1:yes      1:yes       *1,0 
    61      1:yes      1:yes       *0.901,0.099 
    62      1:yes      1:yes       *1,0 
    63       2:no       2:no       0.267,*0.733 
    64       2:no       2:no       0.285,*0.715 
    65       2:no       2:no       0.187,*0.813 
    66       2:no       2:no       0,*1 
    67       2:no       2:no       0.315,*0.685 
    68       2:no       2:no       0.217,*0.783 
    69       2:no       2:no       0.206,*0.794 
    70       2:no       2:no       0.153,*0.847 
    71       2:no       2:no       0.153,*0.847 
    72       2:no       2:no       0.145,*0.855 
    73       2:no       2:no       0.149,*0.851 
    74       2:no       2:no       0.208,*0.792 
    75       2:no       2:no       0.215,*0.785 
    76       2:no       2:no       0.176,*0.824 
    77       2:no       2:no       0.169,*0.831 
    78       2:no       2:no       0.321,*0.679 
    79       2:no      1:yes   +   *0.546,0.454 
    80       2:no       2:no       0.277,*0.723 
    81       2:no       2:no       0.173,*0.827 
    82       2:no       2:no       0.176,*0.824 
    83       2:no      1:yes   +   *1,0 
    84       2:no       2:no       0.191,*0.809 
    85       2:no       2:no       0.147,*0.853 
    86       2:no       2:no       0.193,*0.807 
    87       2:no       2:no       0.202,*0.798 
    88       2:no       2:no       0.138,*0.862 
    89       2:no      1:yes   +   *0.882,0.118 
    90       2:no      1:yes   +   *1,0 
    91       2:no      1:yes   +   *0.659,0.341 
    92       2:no       2:no       0.183,*0.817 
    93       2:no       2:no       0,*1 
    94       2:no       2:no       0.181,*0.819 
    95       2:no       2:no       0.148,*0.852 
    96       2:no       2:no       0.143,*0.857 
     1      1:yes      1:yes       *1,0 
     2      1:yes      1:yes       *0.701,0.299 
     3      1:yes      1:yes       *0.907,0.093 
     4      1:yes      1:yes       *0.89,0.11 
     5      1:yes      1:yes       *1,0 
     6      1:yes      1:yes       *0.891,0.109 
     7      1:yes      1:yes       *0.767,0.233 
     8      1:yes      1:yes       *0.884,0.116 
     9      1:yes       2:no   +   0.157,*0.843 
    10      1:yes      1:yes       *0.893,0.107 
    11      1:yes      1:yes       *0.986,0.014 
    12      1:yes      1:yes       *0.788,0.212 
    13      1:yes      1:yes       *0.738,0.262 
    14      1:yes      1:yes       *1,0 
    15      1:yes       2:no   +   0,*1 
    16      1:yes      1:yes       *1,0 
    17      1:yes      1:yes       *0.895,0.105 
    18      1:yes      1:yes       *0.896,0.104 
    19      1:yes       2:no   +   0,*1 
    20      1:yes      1:yes       *1,0 
    21      1:yes      1:yes       *0.67,0.33 
    22      1:yes      1:yes       *0.88,0.12 
    23      1:yes      1:yes       *0.896,0.104 
    24      1:yes       2:no   +   0.172,*0.828 
    25      1:yes      1:yes       *1,0 
    26      1:yes      1:yes       *1,0 
    27      1:yes      1:yes       *1,0 
    28      1:yes      1:yes       *1,0 
    29      1:yes      1:yes       *1,0 
    30      1:yes      1:yes       *1,0 
    31      1:yes      1:yes       *1,0 
    32      1:yes      1:yes       *1,0 
    33      1:yes      1:yes       *0.896,0.104 
    34      1:yes      1:yes       *0.893,0.107 
    35      1:yes      1:yes       *1,0 
    36      1:yes      1:yes       *0.743,0.257 
    37      1:yes      1:yes       *0.901,0.099 
    38      1:yes      1:yes       *0.892,0.108 
    39      1:yes      1:yes       *1,0 
    40      1:yes      1:yes       *1,0 
    41      1:yes      1:yes       *1,0 
    42      1:yes      1:yes       *1,0 
    43      1:yes      1:yes       *0.894,0.106 
    44      1:yes      1:yes       *1,0 
    45      1:yes      1:yes       *1,0 
    46      1:yes      1:yes       *0.792,0.208 
    47      1:yes      1:yes       *0.895,0.105 
    48      1:yes      1:yes       *0.882,0.118 
    49      1:yes      1:yes       *1,0 
    50      1:yes      1:yes       *1,0 
    51      1:yes      1:yes       *1,0 
    52      1:yes      1:yes       *1,0 
    53      1:yes      1:yes       *0.872,0.128 
    54      1:yes      1:yes       *0.894,0.106 
    55      1:yes      1:yes       *0.889,0.111 
    56      1:yes      1:yes       *1,0 
    57      1:yes      1:yes       *1,0 
    58      1:yes      1:yes       *0.898,0.102 
    59      1:yes      1:yes       *1,0 
    60      1:yes      1:yes       *0.883,0.117 
    61      1:yes      1:yes       *0.892,0.108 
    62      1:yes      1:yes       *0.877,0.123 
    63       2:no      1:yes   +   *0.747,0.253 
    64       2:no       2:no       0.154,*0.846 
    65       2:no       2:no       0,*1 
    66       2:no       2:no       0.199,*0.801 
    67       2:no       2:no       0.159,*0.841 
    68       2:no       2:no       0.2,*0.8 
    69       2:no       2:no       0,*1 
    70       2:no      1:yes   +   *0.763,0.237 
    71       2:no       2:no       0,*1 
    72       2:no       2:no       0.277,*0.723 
    73       2:no       2:no       0.145,*0.855 
    74       2:no      1:yes   +   *0.777,0.223 
    75       2:no       2:no       0.141,*0.859 
    76       2:no      1:yes   +   *1,0 
    77       2:no      1:yes   +   *0.884,0.116 
    78       2:no       2:no       0.181,*0.819 
    79       2:no       2:no       0.377,*0.623 
    80       2:no       2:no       0.213,*0.787 
    81       2:no       2:no       0,*1 
    82       2:no       2:no       0.146,*0.854 
    83       2:no      1:yes   +   *0.939,0.061 
    84       2:no       2:no       0.147,*0.853 
    85       2:no      1:yes   +   *0.966,0.034 
    86       2:no      1:yes   +   *0.726,0.274 
    87       2:no       2:no       0,*1 
    88       2:no       2:no       0.432,*0.568 
    89       2:no       2:no       0,*1 
    90       2:no      1:yes   +   *0.965,0.035 
    91       2:no       2:no       0,*1 
    92       2:no       2:no       0.197,*0.803 
    93       2:no       2:no       0,*1 
    94       2:no       2:no       0.102,*0.898 
    95       2:no       2:no       0.16,*0.84 
     1      1:yes      1:yes       *0.901,0.099 
     2      1:yes      1:yes       *1,0 
     3      1:yes      1:yes       *0.893,0.107 
     4      1:yes      1:yes       *0.903,0.097 
     5      1:yes      1:yes       *0.76,0.24 
     6      1:yes      1:yes       *0.717,0.283 
     7      1:yes      1:yes       *1,0 
     8      1:yes      1:yes       *0.809,0.191 
     9      1:yes       2:no   +   0.187,*0.813 
    10      1:yes      1:yes       *0.887,0.113 
    11      1:yes       2:no   +   0.185,*0.815 
    12      1:yes      1:yes       *1,0 
    13      1:yes      1:yes       *0.697,0.303 
    14      1:yes      1:yes       *0.948,0.052 
    15      1:yes      1:yes       *0.939,0.061 
    16      1:yes       2:no   +   0.169,*0.831 
    17      1:yes      1:yes       *1,0 
    18      1:yes      1:yes       *0.945,0.055 
    19      1:yes      1:yes       *1,0 
    20      1:yes      1:yes       *1,0 
    21      1:yes      1:yes       *0.943,0.057 
    22      1:yes      1:yes       *0.895,0.105 
    23      1:yes      1:yes       *1,0 
    24      1:yes      1:yes       *1,0 
    25      1:yes      1:yes       *0.895,0.105 
    26      1:yes      1:yes       *1,0 
    27      1:yes       2:no   +   0.297,*0.703 
    28      1:yes       2:no   +   0.067,*0.933 
    29      1:yes       2:no   +   0.184,*0.816 
    30      1:yes      1:yes       *0.949,0.051 
    31      1:yes      1:yes       *0.926,0.074 
    32      1:yes      1:yes       *0.888,0.112 
    33      1:yes      1:yes       *0.887,0.113 
    34      1:yes      1:yes       *0.92,0.08 
    35      1:yes      1:yes       *0.898,0.102 
    36      1:yes      1:yes       *1,0 
    37      1:yes      1:yes       *0.941,0.059 
    38      1:yes      1:yes       *1,0 
    39      1:yes      1:yes       *0.893,0.107 
    40      1:yes       2:no   +   0,*1 
    41      1:yes      1:yes       *0.942,0.058 
    42      1:yes      1:yes       *1,0 
    43      1:yes      1:yes       *1,0 
    44      1:yes      1:yes       *0.889,0.111 
    45      1:yes      1:yes       *0.941,0.059 
    46      1:yes      1:yes       *1,0 
    47      1:yes      1:yes       *0.973,0.027 
    48      1:yes      1:yes       *0.681,0.319 
    49      1:yes      1:yes       *1,0 
    50      1:yes       2:no   +   0.353,*0.647 
    51      1:yes      1:yes       *1,0 
    52      1:yes      1:yes       *0.941,0.059 
    53      1:yes      1:yes       *0.886,0.114 
    54      1:yes      1:yes       *0.881,0.119 
    55      1:yes      1:yes       *1,0 
    56      1:yes      1:yes       *1,0 
    57      1:yes      1:yes       *0.932,0.068 
    58      1:yes      1:yes       *0.897,0.103 
    59      1:yes      1:yes       *0.943,0.057 
    60      1:yes      1:yes       *0.951,0.049 
    61      1:yes      1:yes       *1,0 
    62      1:yes       2:no   +   0,*1 
    63       2:no       2:no       0.17,*0.83 
    64       2:no       2:no       0.117,*0.883 
    65       2:no       2:no       0.183,*0.817 
    66       2:no      1:yes   +   *1,0 
    67       2:no       2:no       0,*1 
    68       2:no      1:yes   +   *1,0 
    69       2:no       2:no       0.159,*0.841 
    70       2:no       2:no       0.058,*0.942 
    71       2:no       2:no       0.154,*0.846 
    72       2:no      1:yes   +   *1,0 
    73       2:no       2:no       0.149,*0.851 
    74       2:no       2:no       0.155,*0.845 
    75       2:no       2:no       0,*1 
    76       2:no      1:yes   +   *0.67,0.33 
    77       2:no       2:no       0,*1 
    78       2:no       2:no       0,*1 
    79       2:no       2:no       0.151,*0.849 
    80       2:no       2:no       0.173,*0.827 
    81       2:no       2:no       0,*1 
    82       2:no       2:no       0.343,*0.657 
    83       2:no       2:no       0.155,*0.845 
    84       2:no      1:yes   +   *0.917,0.083 
    85       2:no       2:no       0.189,*0.811 
    86       2:no       2:no       0.182,*0.818 
    87       2:no       2:no       0.161,*0.839 
    88       2:no       2:no       0,*1 
    89       2:no       2:no       0,*1 
    90       2:no       2:no       0.13,*0.87 
    91       2:no       2:no       0,*1 
    92       2:no       2:no       0,*1 
    93       2:no      1:yes   +   *0.88,0.12 
    94       2:no       2:no       0.341,*0.659 
    95       2:no       2:no       0,*1 
     1      1:yes      1:yes       *0.736,0.264 
     2      1:yes      1:yes       *1,0 
     3      1:yes      1:yes       *0.891,0.109 
     4      1:yes      1:yes       *0.901,0.099 
     5      1:yes      1:yes       *0.947,0.053 
     6      1:yes      1:yes       *1,0 
     7      1:yes      1:yes       *1,0 
     8      1:yes      1:yes       *0.874,0.126 
     9      1:yes      1:yes       *0.87,0.13 
    10      1:yes       2:no   +   0.163,*0.837 
    11      1:yes      1:yes       *0.948,0.052 
    12      1:yes      1:yes       *1,0 
    13      1:yes      1:yes       *1,0 
    14      1:yes      1:yes       *0.887,0.113 
    15      1:yes      1:yes       *0.94,0.06 
    16      1:yes      1:yes       *0.885,0.115 
    17      1:yes      1:yes       *1,0 
    18      1:yes      1:yes       *0.884,0.116 
    19      1:yes      1:yes       *0.885,0.115 
    20      1:yes      1:yes       *1,0 
    21      1:yes       2:no   +   0.112,*0.888 
    22      1:yes      1:yes       *0.903,0.097 
    23      1:yes      1:yes       *1,0 
    24      1:yes      1:yes       *1,0 
    25      1:yes      1:yes       *0.889,0.111 
    26      1:yes      1:yes       *0.891,0.109 
    27      1:yes      1:yes       *1,0 
    28      1:yes       2:no   +   0.209,*0.791 
    29      1:yes      1:yes       *0.897,0.103 
    30      1:yes      1:yes       *0.884,0.116 
    31      1:yes      1:yes       *0.884,0.116 
    32      1:yes      1:yes       *0.882,0.118 
    33      1:yes      1:yes       *0.903,0.097 
    34      1:yes      1:yes       *0.969,0.031 
    35      1:yes      1:yes       *0.952,0.048 
    36      1:yes      1:yes       *0.895,0.105 
    37      1:yes      1:yes       *0.951,0.049 
    38      1:yes      1:yes       *0.953,0.047 
    39      1:yes      1:yes       *0.714,0.286 
    40      1:yes      1:yes       *1,0 
    41      1:yes      1:yes       *0.896,0.104 
    42      1:yes      1:yes       *0.903,0.097 
    43      1:yes      1:yes       *0.891,0.109 
    44      1:yes      1:yes       *1,0 
    45      1:yes      1:yes       *1,0 
    46      1:yes      1:yes       *0.889,0.111 
    47      1:yes      1:yes       *0.935,0.065 
    48      1:yes      1:yes       *1,0 
    49      1:yes      1:yes       *0.894,0.106 
    50      1:yes      1:yes       *1,0 
    51      1:yes      1:yes       *1,0 
    52      1:yes      1:yes       *0.897,0.103 
    53      1:yes      1:yes       *0.894,0.106 
    54      1:yes       2:no   +   0.217,*0.783 
    55      1:yes      1:yes       *0.697,0.303 
    56      1:yes      1:yes       *0.947,0.053 
    57      1:yes      1:yes       *1,0 
    58      1:yes      1:yes       *0.893,0.107 
    59      1:yes      1:yes       *0.96,0.04 
    60      1:yes      1:yes       *1,0 
    61      1:yes      1:yes       *0.901,0.099 
    62      1:yes      1:yes       *0.891,0.109 
    63       2:no       2:no       0.167,*0.833 
    64       2:no       2:no       0.076,*0.924 
    65       2:no       2:no       0,*1 
    66       2:no       2:no       0.2,*0.8 
    67       2:no       2:no       0,*1 
    68       2:no       2:no       0.185,*0.815 
    69       2:no       2:no       0.247,*0.753 
    70       2:no      1:yes   +   *0.935,0.065 
    71       2:no       2:no       0.17,*0.83 
    72       2:no      1:yes   +   *0.929,0.071 
    73       2:no       2:no       0,*1 
    74       2:no      1:yes   +   *0.88,0.12 
    75       2:no       2:no       0.168,*0.832 
    76       2:no       2:no       0,*1 
    77       2:no       2:no       0.194,*0.806 
    78       2:no      1:yes   +   *1,0 
    79       2:no      1:yes   +   *0.682,0.318 
    80       2:no       2:no       0.174,*0.826 
    81       2:no       2:no       0.188,*0.812 
    82       2:no       2:no       0.189,*0.811 
    83       2:no       2:no       0.208,*0.792 
    84       2:no       2:no       0.162,*0.838 
    85       2:no       2:no       0.17,*0.83 
    86       2:no       2:no       0,*1 
    87       2:no      1:yes   +   *0.919,0.081 
    88       2:no       2:no       0.173,*0.827 
    89       2:no      1:yes   +   *0.868,0.132 
    90       2:no      1:yes   +   *0.887,0.113 
    91       2:no       2:no       0.16,*0.84 
    92       2:no       2:no       0.163,*0.837 
    93       2:no      1:yes   +   *0.889,0.111 
    94       2:no       2:no       0.16,*0.84 
    95       2:no       2:no       0.153,*0.847 
     1      1:yes      1:yes       *1,0 
     2      1:yes      1:yes       *0.895,0.105 
     3      1:yes      1:yes       *1,0 
     4      1:yes      1:yes       *0.97,0.03 
     5      1:yes      1:yes       *1,0 
     6      1:yes      1:yes       *1,0 
     7      1:yes       2:no   +   0.153,*0.847 
     8      1:yes      1:yes       *0.882,0.118 
     9      1:yes      1:yes       *1,0 
    10      1:yes      1:yes       *1,0 
    11      1:yes      1:yes       *1,0 
    12      1:yes      1:yes       *0.731,0.269 
    13      1:yes       2:no   +   0.075,*0.925 
    14      1:yes      1:yes       *1,0 
    15      1:yes      1:yes       *0.969,0.031 
    16      1:yes      1:yes       *1,0 
    17      1:yes       2:no   +   0.147,*0.853 
    18      1:yes      1:yes       *1,0 
    19      1:yes      1:yes       *1,0 
    20      1:yes      1:yes       *0.823,0.177 
    21      1:yes      1:yes       *0.886,0.114 
    22      1:yes      1:yes       *0.882,0.118 
    23      1:yes      1:yes       *1,0 
    24      1:yes       2:no   +   0.071,*0.929 
    25      1:yes       2:no   +   0.161,*0.839 
    26      1:yes      1:yes       *0.893,0.107 
    27      1:yes      1:yes       *1,0 
    28      1:yes      1:yes       *0.868,0.132 
    29      1:yes      1:yes       *1,0 
    30      1:yes      1:yes       *0.856,0.144 
    31      1:yes      1:yes       *1,0 
    32      1:yes      1:yes       *0.758,0.242 
    33      1:yes      1:yes       *1,0 
    34      1:yes      1:yes       *0.891,0.109 
    35      1:yes       2:no   +   0,*1 
    36      1:yes      1:yes       *1,0 
    37      1:yes      1:yes       *1,0 
    38      1:yes      1:yes       *1,0 
    39      1:yes      1:yes       *1,0 
    40      1:yes      1:yes       *1,0 
    41      1:yes      1:yes       *1,0 
    42      1:yes      1:yes       *1,0 
    43      1:yes      1:yes       *1,0 
    44      1:yes      1:yes       *1,0 
    45      1:yes      1:yes       *1,0 
    46      1:yes      1:yes       *1,0 
    47      1:yes      1:yes       *1,0 
    48      1:yes      1:yes       *1,0 
    49      1:yes      1:yes       *1,0 
    50      1:yes      1:yes       *1,0 
    51      1:yes      1:yes       *1,0 
    52      1:yes      1:yes       *1,0 
    53      1:yes      1:yes       *0.89,0.11 
    54      1:yes      1:yes       *1,0 
    55      1:yes      1:yes       *0.847,0.153 
    56      1:yes      1:yes       *1,0 
    57      1:yes       2:no   +   0.082,*0.918 
    58      1:yes      1:yes       *1,0 
    59      1:yes      1:yes       *0.894,0.106 
    60      1:yes      1:yes       *0.876,0.124 
    61      1:yes      1:yes       *1,0 
    62      1:yes      1:yes       *1,0 
    63       2:no      1:yes   +   *0.778,0.222 
    64       2:no       2:no       0.092,*0.908 
    65       2:no       2:no       0.101,*0.899 
    66       2:no       2:no       0.412,*0.588 
    67       2:no       2:no       0.147,*0.853 
    68       2:no       2:no       0.235,*0.765 
    69       2:no      1:yes   +   *1,0 
    70       2:no       2:no       0.085,*0.915 
    71       2:no       2:no       0,*1 
    72       2:no       2:no       0,*1 
    73       2:no       2:no       0.078,*0.922 
    74       2:no      1:yes   +   *0.769,0.231 
    75       2:no       2:no       0,*1 
    76       2:no       2:no       0,*1 
    77       2:no      1:yes   +   *0.761,0.239 
    78       2:no       2:no       0.069,*0.931 
    79       2:no       2:no       0.354,*0.646 
    80       2:no      1:yes   +   *0.895,0.105 
    81       2:no      1:yes   +   *1,0 
    82       2:no       2:no       0,*1 
    83       2:no       2:no       0.09,*0.91 
    84       2:no       2:no       0.159,*0.841 
    85       2:no      1:yes   +   *0.567,0.433 
    86       2:no       2:no       0.149,*0.851 
    87       2:no       2:no       0.124,*0.876 
    88       2:no       2:no       0.098,*0.902 
    89       2:no       2:no       0.239,*0.761 
    90       2:no       2:no       0.148,*0.852 
    91       2:no      1:yes   +   *0.81,0.19 
    92       2:no       2:no       0,*1 
    93       2:no       2:no       0,*1 
    94       2:no       2:no       0.154,*0.846 
    95       2:no       2:no       0.18,*0.82 


========== Summary ==========

Correctly Classified Instances         814               85.1464 %
Incorrectly Classified Instances       142               14.8536 %
Kappa statistic                          0.6714
Mean absolute error                      0.2043
Root mean squared error                  0.3512
Relative absolute error                 45.121  %
Root relative squared error             73.8228 %
Total Number of Instances              956     


=== Detailed Accuracy By Class ===

               TP Rate   FP Rate   Precision   Recall  F-Measure   ROC Area  Class
                 0.888     0.218      0.885     0.888     0.887      0.878    yes
                 0.782     0.112      0.787     0.782     0.785      0.878    no
Weighted Avg.    0.851     0.181      0.851     0.851     0.851      0.878


=== Confusion Matrix ===

   a   b   <-- classified as
 555  70 |   a = yes
  72 259 |   b = no


========== Use the built Classifier: weka.classifiers.lazy.LWL to classify instances ==========
Error trained instances:
194: P,L,0.118558,0.028879,0.77,0.267361,-3,NA,0,NA,0,131.17464,0,90,CDK,CMGC,C_helix,yes | no, 0.21483151789803662, 0.7851684821019637
197: S,N,0.130179,0.085699,0.38,0.204861,1,NA,0,NA,1,132.11904,1,73,CDK,CMGC,E_helix,yes | no, 0.24224483458429522, 0.7577551654157049
209: P,L,0.334888,0.05412,0.29,0.295139,-3,NA,0,NA,0,131.17464,0,90,CDK,CMGC,F_helix,yes | no, 0.21464812267225578, 0.7853518773277441
210: E,Q,0.155575,0.071923,0.09,0.208333,2,NA,0,NA,1,146.14594,1,109,CDK,CMGC,Linker,yes | no, 0.28101575354809283, 0.718984246451907
211: D,N,?,0.025169,?,?,1,NA,0,NA,1,132.11904,1,91,CDK,CMGC,Activation_segment_Nt#Activation_segment_Ct,yes | no, 0.25894030111362365, 0.7410596988863765
285: H,Q,0.125321,0.031515,0.363636,0.309804,0,NA,0,NA,1,146.14594,1,118,EGFR,TK,Activation_segment_Ct#F_helix,no | yes, 0.8386092843802412, 0.16139071561975904
293: R,G,0.065283,0.056444,0.545455,0.109804,-2,NA,0,NA,0,75.06714,1,148,EGFR,TK,H_and_I_helix,no | yes, 0.8485601259048658, 0.15143987409513393
296: V,E,0.17821,0.032222,0.909091,0.243137,-2,NA,0,NA,1,147.13074,0,105,EGFR,TK,Activation_segment_Nt,no | yes, 0.8865785733585294, 0.11342142664147044
297: V,I,0.159439,0.010034,0.818182,0.14902,3,NA,0,NA,0,131.17464,0,105,EGFR,TK,H_and_I_helix,no | yes, 0.8812400730998659, 0.1187599269001343
358: D,H,0.325613,0.026395,0.727273,0.192157,-1,NA,0,NA,1,155.15634,1,91,EGFR,TK,C_helix,no | yes, 0.8535109910482842, 0.14648900895171588
530: V,I,?,0.00074,?,?,3,NA,0,NA,0,131.17464,0,105,VEGFR,TK,Linker#E_helix,no | yes, 0.6782257735207342, 0.3217742264792657
676: I,M,?,0.039126,?,?,1,NA,0,NA,0,149.20784,0,124,MAST,AGC,Activation_segment_Nt,no | yes, 0.6153025921016572, 0.38469740789834295
719: P,L,?,?,?,?,-3,NA,0,NA,0,131.17464,0,90,MAPKAPK,CAMK,H_and_I_helix,no | yes, 0.7283390409815511, 0.27166095901844894
806: T,S,0.675463,0.548785,0.846847,0.758065,1,NA,0,NA,1,105.09344,1,93,STE20,STE,Activation_segment_Ct,yes | no, 0.36246534845904405, 0.6375346515409561
810: L,R,0.589643,0.512066,0.945946,0.865591,-2,NA,0,NA,1,174.20274,0,124,STE20,STE,E_helix,yes | no, 0.4057896920574196, 0.5942103079425806
839: P,L,?,0.023892,?,?,-3,NA,0,NA,0,131.17464,0,90,NKF2,OTHER,B3_strand,yes | no, 0.18761054666775961, 0.8123894533322403
847: A,D,?,0.003148,?,?,-2,NA,0,NA,1,133.10384,0,67,RET,TK,Linker#E_helix,no | yes, 0.8784871152525995, 0.12151288474739956
854: E,G,?,0.013168,?,?,-2,NA,0,NA,0,75.06714,1,109,RET,TK,G_loop#B3_strand,no | yes, 0.7355386720882191, 0.2644613279117807
879: T,N,?,0.022921,?,?,0,NA,0,NA,1,132.11904,1,93,DMPK,AGC,G_helix#H_and_I_helix,no | yes, 0.6879776571542559, 0.3120223428457445
895: P,L,?,0.001388,?,?,-3,NA,0,NA,0,131.17464,0,90,NKF3,OTHER,C_helix#Linker,yes | no, 0.1952969460593143, 0.8047030539406856
931: L,F,?,0.141572,?,?,0,NA,0,NA,0,165.19184,0,124,TLK,OTHER,Activation_segment_Nt#Activation_segment_Ct,yes | no, 0.17245397864756506, 0.8275460213524354
944: N,K,?,0.03167,?,?,0,NA,0,NA,1,146.18934,1,96,AXL,TK,Linker,yes | no, 0.23136270483072213, 0.7686372951692778
Total 22 miss classified instance(s).
************************************************************
Classify unseen data:

========== Use the built Classifier: weka.classifiers.lazy.LWL to classify instances ==========
Error trained instances:
Total 0 miss classified instance(s).

************************************************************
End weka.classifiers.lazy.LWL
************************************************************

************************************************************
Start weka.classifiers.rules.DecisionTable / default
************************************************************

========== Strat build & save Classifier: weka.classifiers.rules.DecisionTable ==========
Classifier was saved at: C:\Coding\Java\CancerML/Data/Results/Classification/20121222_183317/Model/weka.classifiers.rules.DecisionTable.model

========== Strat 10-fold  cross-validation==========

========== Strat writing Classification Summary ==========
Classification summary was saved at: C:\Coding\Java\CancerML/Data/Results/Classification/20121222_183317/Classified/weka.classifiers.rules.DecisionTable-Classified.txt
Relation Name:  Analysis_Disease-weka.filters.unsupervised.attribute.Remove-R1,9,10,13,16,17,18,20,21,23,24,25,26,27
Num Instances:  956
Num Attributes: 18

     Name                      Type  Nom  Int Real     Missing      Unique  Dist
   1 Amino_Acid_WT              Nom 100%   0%   0%     0 /  0%     0 /  0%    20 
   2 Amino_Acid_MT              Nom 100%   0%   0%     0 /  0%     0 /  0%    20 
   3 Conservation_Consensus_Al  Num   0%   0%  74%   248 / 26%    58 /  6%   223 
   4 Conservation_Wild_AllKina  Num   0%   0%  83%   158 / 17%   599 / 63%   663 
   5 Conservation_Consensus_Fa  Num   0%  17%  56%   256 / 27%    92 / 10%   155 
   6 Conservation_Consensus_Gr  Num   0%   0%  72%   264 / 28%   197 / 21%   326 
   7 Blosum62                   Num   0% 100%   0%     0 /  0%     1 /  0%     8 
   8 Modification               Nom 100%   0%   0%     0 /  0%     0 /  0%     2 
   9 Is_Pk_Domain               Nom 100%   0%   0%     0 /  0%     0 /  0%     1 
  10 Binding_Site               Nom 100%   0%   0%     0 /  0%     0 /  0%     1 
  11 Side_Chain_Polarity_MT     Nom 100%   0%   0%     0 /  0%     0 /  0%     2 
  12 Avg_Mass_MT                Num   0%   0% 100%     0 /  0%     0 /  0%    19 
  13 Side_Chain_Polarity_WT     Nom 100%   0%   0%     0 /  0%     0 /  0%     2 
  14 Van_der_Waals_Volume_WT    Num   0% 100%   0%     0 /  0%     0 /  0%    17 
  15 Protein_Family             Nom 100%   0%   0%     0 /  0%    16 /  2%    82 
  16 Protein_Group              Nom 100%   0%   0%     0 /  0%     0 /  0%     9 
  17 Sub_domain                 Nom 100%   0%   0%     0 /  0%     0 /  0%    19 
  18 Disease                    Nom 100%   0%   0%     0 /  0%     0 /  0%     2 


========== Cross Validation Result ==========
 inst#     actual  predicted error distribution
     1      1:yes      1:yes       *0.653,0.347 
     2      1:yes      1:yes       *0.989,0.011 
     3      1:yes      1:yes       *0.844,0.156 
     4      1:yes      1:yes       *0.974,0.026 
     5      1:yes       2:no   +   0.333,*0.667 
     6      1:yes      1:yes       *0.75,0.25 
     7      1:yes      1:yes       *0.667,0.333 
     8      1:yes      1:yes       *0.991,0.009 
     9      1:yes       2:no   +   0.321,*0.679 
    10      1:yes      1:yes       *0.991,0.009 
    11      1:yes      1:yes       *0.97,0.03 
    12      1:yes      1:yes       *0.976,0.024 
    13      1:yes      1:yes       *0.991,0.009 
    14      1:yes      1:yes       *0.667,0.333 
    15      1:yes      1:yes       *0.5,0.5 
    16      1:yes      1:yes       *0.989,0.011 
    17      1:yes      1:yes       *0.976,0.024 
    18      1:yes       2:no   +   0.321,*0.679 
    19      1:yes      1:yes       *0.955,0.045 
    20      1:yes      1:yes       *0.75,0.25 
    21      1:yes      1:yes       *0.989,0.011 
    22      1:yes      1:yes       *0.989,0.011 
    23      1:yes      1:yes       *0.778,0.222 
    24      1:yes      1:yes       *0.844,0.156 
    25      1:yes      1:yes       *0.991,0.009 
    26      1:yes      1:yes       *0.974,0.026 
    27      1:yes      1:yes       *0.5,0.5 
    28      1:yes      1:yes       *0.976,0.024 
    29      1:yes      1:yes       *0.991,0.009 
    30      1:yes      1:yes       *0.991,0.009 
    31      1:yes      1:yes       *0.989,0.011 
    32      1:yes      1:yes       *0.989,0.011 
    33      1:yes      1:yes       *0.989,0.011 
    34      1:yes       2:no   +   0.179,*0.821 
    35      1:yes      1:yes       *0.6,0.4 
    36      1:yes      1:yes       *0.976,0.024 
    37      1:yes      1:yes       *0.667,0.333 
    38      1:yes      1:yes       *0.653,0.347 
    39      1:yes      1:yes       *0.991,0.009 
    40      1:yes      1:yes       *0.976,0.024 
    41      1:yes      1:yes       *0.976,0.024 
    42      1:yes      1:yes       *0.588,0.412 
    43      1:yes      1:yes       *0.5,0.5 
    44      1:yes      1:yes       *0.955,0.045 
    45      1:yes      1:yes       *0.75,0.25 
    46      1:yes      1:yes       *0.844,0.156 
    47      1:yes      1:yes       *0.991,0.009 
    48      1:yes      1:yes       *0.991,0.009 
    49      1:yes      1:yes       *0.976,0.024 
    50      1:yes      1:yes       *0.739,0.261 
    51      1:yes      1:yes       *0.991,0.009 
    52      1:yes      1:yes       *0.844,0.156 
    53      1:yes      1:yes       *0.75,0.25 
    54      1:yes      1:yes       *0.844,0.156 
    55      1:yes      1:yes       *0.588,0.412 
    56      1:yes      1:yes       *0.991,0.009 
    57      1:yes      1:yes       *0.97,0.03 
    58      1:yes      1:yes       *0.991,0.009 
    59      1:yes      1:yes       *0.989,0.011 
    60      1:yes      1:yes       *0.991,0.009 
    61      1:yes      1:yes       *0.991,0.009 
    62      1:yes      1:yes       *0.667,0.333 
    63      1:yes      1:yes       *0.882,0.118 
    64       2:no       2:no       0.133,*0.867 
    65       2:no       2:no       0.333,*0.667 
    66       2:no       2:no       0.103,*0.897 
    67       2:no       2:no       0.125,*0.875 
    68       2:no       2:no       0.053,*0.947 
    69       2:no       2:no       0.033,*0.967 
    70       2:no       2:no       0.037,*0.963 
    71       2:no       2:no       0.321,*0.679 
    72       2:no       2:no       0.321,*0.679 
    73       2:no       2:no       0.053,*0.947 
    74       2:no       2:no       0.429,*0.571 
    75       2:no      1:yes   +   *0.739,0.261 
    76       2:no       2:no       0.2,*0.8 
    77       2:no       2:no       0.037,*0.963 
    78       2:no       2:no       0.037,*0.963 
    79       2:no      1:yes   +   *0.5,0.5 
    80       2:no       2:no       0.103,*0.897 
    81       2:no       2:no       0.179,*0.821 
    82       2:no       2:no       0.455,*0.545 
    83       2:no       2:no       0.053,*0.947 
    84       2:no       2:no       0.103,*0.897 
    85       2:no       2:no       0.033,*0.967 
    86       2:no       2:no       0.321,*0.679 
    87       2:no      1:yes   +   *0.5,0.5 
    88       2:no       2:no       0.214,*0.786 
    89       2:no       2:no       0.033,*0.967 
    90       2:no       2:no       0.053,*0.947 
    91       2:no       2:no       0.321,*0.679 
    92       2:no       2:no       0.214,*0.786 
    93       2:no       2:no       0.214,*0.786 
    94       2:no       2:no       0.103,*0.897 
    95       2:no       2:no       0.033,*0.967 
    96       2:no       2:no       0.25,*0.75 
     1      1:yes      1:yes       *0.975,0.025 
     2      1:yes      1:yes       *0.989,0.011 
     3      1:yes      1:yes       *0.714,0.286 
     4      1:yes      1:yes       *0.992,0.008 
     5      1:yes      1:yes       *0.952,0.048 
     6      1:yes      1:yes       *0.992,0.008 
     7      1:yes       2:no   +   0.417,*0.583 
     8      1:yes      1:yes       *0.667,0.333 
     9      1:yes      1:yes       *0.989,0.011 
    10      1:yes       2:no   +   0.2,*0.8 
    11      1:yes      1:yes       *0.938,0.063 
    12      1:yes      1:yes       *0.975,0.025 
    13      1:yes      1:yes       *0.975,0.025 
    14      1:yes      1:yes       *0.968,0.032 
    15      1:yes      1:yes       *0.968,0.032 
    16      1:yes      1:yes       *0.556,0.444 
    17      1:yes      1:yes       *0.968,0.032 
    18      1:yes      1:yes       *0.571,0.429 
    19      1:yes      1:yes       *0.974,0.026 
    20      1:yes      1:yes       *0.714,0.286 
    21      1:yes      1:yes       *0.992,0.008 
    22      1:yes      1:yes       *0.992,0.008 
    23      1:yes      1:yes       *0.667,0.333 
    24      1:yes      1:yes       *0.974,0.026 
    25      1:yes      1:yes       *0.667,0.333 
    26      1:yes      1:yes       *0.952,0.048 
    27      1:yes       2:no   +   0.417,*0.583 
    28      1:yes      1:yes       *0.556,0.444 
    29      1:yes       2:no   +   0.2,*0.8 
    30      1:yes      1:yes       *0.872,0.128 
    31      1:yes       2:no   +   0.25,*0.75 
    32      1:yes      1:yes       *0.667,0.333 
    33      1:yes       2:no   +   0.065,*0.935 
    34      1:yes      1:yes       *0.989,0.011 
    35      1:yes      1:yes       *0.975,0.025 
    36      1:yes      1:yes       *0.75,0.25 
    37      1:yes      1:yes       *0.952,0.048 
    38      1:yes      1:yes       *0.989,0.011 
    39      1:yes      1:yes       *0.714,0.286 
    40      1:yes      1:yes       *0.75,0.25 
    41      1:yes      1:yes       *0.75,0.25 
    42      1:yes      1:yes       *0.992,0.008 
    43      1:yes      1:yes       *0.992,0.008 
    44      1:yes      1:yes       *0.989,0.011 
    45      1:yes      1:yes       *0.992,0.008 
    46      1:yes      1:yes       *0.872,0.128 
    47      1:yes      1:yes       *0.992,0.008 
    48      1:yes       2:no   +   0.417,*0.583 
    49      1:yes      1:yes       *0.667,0.333 
    50      1:yes      1:yes       *0.975,0.025 
    51      1:yes      1:yes       *0.992,0.008 
    52      1:yes      1:yes       *0.975,0.025 
    53      1:yes      1:yes       *0.975,0.025 
    54      1:yes      1:yes       *0.975,0.025 
    55      1:yes      1:yes       *0.75,0.25 
    56      1:yes       2:no   +   0.29,*0.71 
    57      1:yes      1:yes       *0.75,0.25 
    58      1:yes      1:yes       *0.968,0.032 
    59      1:yes      1:yes       *0.975,0.025 
    60      1:yes      1:yes       *0.992,0.008 
    61      1:yes      1:yes       *0.989,0.011 
    62      1:yes      1:yes       *0.989,0.011 
    63      1:yes      1:yes       *0.667,0.333 
    64       2:no       2:no       0.29,*0.71 
    65       2:no       2:no       0.038,*0.962 
    66       2:no       2:no       0.05,*0.95 
    67       2:no       2:no       0.25,*0.75 
    68       2:no       2:no       0.05,*0.95 
    69       2:no      1:yes   +   *0.667,0.333 
    70       2:no       2:no       0.2,*0.8 
    71       2:no       2:no       0.455,*0.545 
    72       2:no       2:no       0.4,*0.6 
    73       2:no       2:no       0.333,*0.667 
    74       2:no       2:no       0.038,*0.962 
    75       2:no       2:no       0.2,*0.8 
    76       2:no       2:no       0.032,*0.968 
    77       2:no      1:yes   +   *0.872,0.128 
    78       2:no       2:no       0.038,*0.962 
    79       2:no      1:yes   +   *0.714,0.286 
    80       2:no       2:no       0.2,*0.8 
    81       2:no       2:no       0.25,*0.75 
    82       2:no      1:yes   +   *0.5,0.5 
    83       2:no      1:yes   +   *0.5,0.5 
    84       2:no       2:no       0.143,*0.857 
    85       2:no      1:yes   +   *0.938,0.063 
    86       2:no       2:no       0.2,*0.8 
    87       2:no       2:no       0.2,*0.8 
    88       2:no       2:no       0.29,*0.71 
    89       2:no       2:no       0.065,*0.935 
    90       2:no       2:no       0.067,*0.933 
    91       2:no      1:yes   +   *0.5,0.5 
    92       2:no       2:no       0.4,*0.6 
    93       2:no       2:no       0.032,*0.968 
    94       2:no       2:no       0.038,*0.962 
    95       2:no       2:no       0.032,*0.968 
    96       2:no      1:yes   +   *0.5,0.5 
     1      1:yes      1:yes       *0.923,0.077 
     2      1:yes      1:yes       *0.971,0.029 
     3      1:yes      1:yes       *0.808,0.192 
     4      1:yes      1:yes       *0.986,0.014 
     5      1:yes      1:yes       *0.986,0.014 
     6      1:yes      1:yes       *0.714,0.286 
     7      1:yes      1:yes       *0.653,0.347 
     8      1:yes      1:yes       *0.653,0.347 
     9      1:yes      1:yes       *0.986,0.014 
    10      1:yes      1:yes       *0.978,0.022 
    11      1:yes      1:yes       *0.986,0.014 
    12      1:yes      1:yes       *0.824,0.176 
    13      1:yes      1:yes       *0.962,0.038 
    14      1:yes      1:yes       *0.933,0.067 
    15      1:yes      1:yes       *0.986,0.014 
    16      1:yes       2:no   +   0.333,*0.667 
    17      1:yes      1:yes       *0.986,0.014 
    18      1:yes      1:yes       *0.978,0.022 
    19      1:yes      1:yes       *0.958,0.042 
    20      1:yes      1:yes       *0.986,0.014 
    21      1:yes      1:yes       *0.653,0.347 
    22      1:yes      1:yes       *0.986,0.014 
    23      1:yes      1:yes       *0.653,0.347 
    24      1:yes      1:yes       *0.978,0.022 
    25      1:yes      1:yes       *0.955,0.045 
    26      1:yes      1:yes       *0.986,0.014 
    27      1:yes      1:yes       *0.778,0.222 
    28      1:yes      1:yes       *0.75,0.25 
    29      1:yes      1:yes       *0.986,0.014 
    30      1:yes      1:yes       *0.667,0.333 
    31      1:yes      1:yes       *0.846,0.154 
    32      1:yes      1:yes       *0.556,0.444 
    33      1:yes      1:yes       *0.986,0.014 
    34      1:yes      1:yes       *0.971,0.029 
    35      1:yes      1:yes       *0.808,0.192 
    36      1:yes      1:yes       *0.971,0.029 
    37      1:yes      1:yes       *0.962,0.038 
    38      1:yes      1:yes       *0.824,0.176 
    39      1:yes      1:yes       *0.962,0.038 
    40      1:yes      1:yes       *0.923,0.077 
    41      1:yes      1:yes       *0.653,0.347 
    42      1:yes      1:yes       *0.986,0.014 
    43      1:yes      1:yes       *0.9,0.1 
    44      1:yes      1:yes       *0.571,0.429 
    45      1:yes      1:yes       *0.808,0.192 
    46      1:yes      1:yes       *0.958,0.042 
    47      1:yes      1:yes       *0.958,0.042 
    48      1:yes      1:yes       *0.857,0.143 
    49      1:yes      1:yes       *0.971,0.029 
    50      1:yes      1:yes       *0.962,0.038 
    51      1:yes      1:yes       *0.808,0.192 
    52      1:yes      1:yes       *0.958,0.042 
    53      1:yes      1:yes       *0.5,0.5 
    54      1:yes      1:yes       *0.978,0.022 
    55      1:yes      1:yes       *0.986,0.014 
    56      1:yes      1:yes       *0.958,0.042 
    57      1:yes      1:yes       *0.909,0.091 
    58      1:yes      1:yes       *0.986,0.014 
    59      1:yes      1:yes       *0.986,0.014 
    60      1:yes      1:yes       *0.955,0.045 
    61      1:yes      1:yes       *0.978,0.022 
    62      1:yes      1:yes       *0.909,0.091 
    63      1:yes      1:yes       *0.808,0.192 
    64       2:no       2:no       0.182,*0.818 
    65       2:no      1:yes   +   *0.556,0.444 
    66       2:no      1:yes   +   *0.653,0.347 
    67       2:no      1:yes   +   *0.653,0.347 
    68       2:no      1:yes   +   *0.653,0.347 
    69       2:no       2:no       0.182,*0.818 
    70       2:no       2:no       0.182,*0.818 
    71       2:no       2:no       0.033,*0.967 
    72       2:no       2:no       0.037,*0.963 
    73       2:no       2:no       0.033,*0.967 
    74       2:no       2:no       0.1,*0.9 
    75       2:no       2:no       0.154,*0.846 
    76       2:no      1:yes   +   *0.5,0.5 
    77       2:no      1:yes   +   *0.5,0.5 
    78       2:no       2:no       0.154,*0.846 
    79       2:no      1:yes   +   *0.833,0.167 
    80       2:no       2:no       0.154,*0.846 
    81       2:no       2:no       0.037,*0.963 
    82       2:no      1:yes   +   *0.6,0.4 
    83       2:no       2:no       0.071,*0.929 
    84       2:no       2:no       0.154,*0.846 
    85       2:no       2:no       0.033,*0.967 
    86       2:no       2:no       0.1,*0.9 
    87       2:no      1:yes   +   *0.5,0.5 
    88       2:no       2:no       0.1,*0.9 
    89       2:no       2:no       0.071,*0.929 
    90       2:no       2:no       0.071,*0.929 
    91       2:no       2:no       0.071,*0.929 
    92       2:no       2:no       0.037,*0.963 
    93       2:no       2:no       0.063,*0.938 
    94       2:no       2:no       0.071,*0.929 
    95       2:no       2:no       0.154,*0.846 
    96       2:no       2:no       0.033,*0.967 
     1      1:yes      1:yes       *0.962,0.038 
     2      1:yes      1:yes       *0.653,0.347 
     3      1:yes      1:yes       *0.979,0.021 
     4      1:yes      1:yes       *0.917,0.083 
     5      1:yes      1:yes       *0.979,0.021 
     6      1:yes      1:yes       *0.929,0.071 
     7      1:yes      1:yes       *0.6,0.4 
     8      1:yes      1:yes       *0.653,0.347 
     9      1:yes      1:yes       *0.963,0.037 
    10      1:yes      1:yes       *0.846,0.154 
    11      1:yes      1:yes       *0.828,0.172 
    12      1:yes      1:yes       *0.9,0.1 
    13      1:yes      1:yes       *0.955,0.045 
    14      1:yes      1:yes       *0.962,0.038 
    15      1:yes      1:yes       *0.987,0.013 
    16      1:yes      1:yes       *0.979,0.021 
    17      1:yes      1:yes       *0.6,0.4 
    18      1:yes      1:yes       *0.9,0.1 
    19      1:yes      1:yes       *0.653,0.347 
    20      1:yes      1:yes       *0.929,0.071 
    21      1:yes       2:no   +   0.333,*0.667 
    22      1:yes      1:yes       *0.963,0.037 
    23      1:yes      1:yes       *0.5,0.5 
    24      1:yes      1:yes       *0.987,0.013 
    25      1:yes      1:yes       *0.987,0.013 
    26      1:yes      1:yes       *0.969,0.031 
    27      1:yes      1:yes       *0.969,0.031 
    28      1:yes      1:yes       *0.5,0.5 
    29      1:yes      1:yes       *0.969,0.031 
    30      1:yes      1:yes       *0.917,0.083 
    31      1:yes      1:yes       *0.962,0.038 
    32      1:yes      1:yes       *0.833,0.167 
    33      1:yes      1:yes       *0.75,0.25 
    34      1:yes      1:yes       *0.923,0.077 
    35      1:yes      1:yes       *0.571,0.429 
    36      1:yes      1:yes       *0.987,0.013 
    37      1:yes       2:no   +   0.25,*0.75 
    38      1:yes       2:no   +   0.077,*0.923 
    39      1:yes      1:yes       *0.969,0.031 
    40      1:yes      1:yes       *0.833,0.167 
    41      1:yes      1:yes       *0.987,0.013 
    42      1:yes      1:yes       *0.828,0.172 
    43      1:yes       2:no   +   0.333,*0.667 
    44      1:yes      1:yes       *0.969,0.031 
    45      1:yes      1:yes       *0.955,0.045 
    46      1:yes      1:yes       *0.5,0.5 
    47      1:yes      1:yes       *0.571,0.429 
    48      1:yes      1:yes       *0.987,0.013 
    49      1:yes      1:yes       *0.75,0.25 
    50      1:yes      1:yes       *0.833,0.167 
    51      1:yes       2:no   +   0.333,*0.667 
    52      1:yes      1:yes       *0.5,0.5 
    53      1:yes      1:yes       *0.969,0.031 
    54      1:yes      1:yes       *0.987,0.013 
    55      1:yes      1:yes       *0.963,0.037 
    56      1:yes      1:yes       *0.833,0.167 
    57      1:yes      1:yes       *0.5,0.5 
    58      1:yes      1:yes       *0.923,0.077 
    59      1:yes      1:yes       *0.969,0.031 
    60      1:yes      1:yes       *0.979,0.021 
    61      1:yes      1:yes       *0.987,0.013 
    62      1:yes      1:yes       *0.5,0.5 
    63      1:yes      1:yes       *0.969,0.031 
    64       2:no       2:no       0.036,*0.964 
    65       2:no       2:no       0.04,*0.96 
    66       2:no      1:yes   +   *0.653,0.347 
    67       2:no      1:yes   +   *0.5,0.5 
    68       2:no       2:no       0.036,*0.964 
    69       2:no       2:no       0.167,*0.833 
    70       2:no      1:yes   +   *0.5,0.5 
    71       2:no       2:no       0.04,*0.96 
    72       2:no       2:no       0.273,*0.727 
    73       2:no       2:no       0.067,*0.933 
    74       2:no       2:no       0.04,*0.96 
    75       2:no      1:yes   +   *0.5,0.5 
    76       2:no       2:no       0.067,*0.933 
    77       2:no       2:no       0.333,*0.667 
    78       2:no       2:no       0.143,*0.857 
    79       2:no       2:no       0.036,*0.964 
    80       2:no      1:yes   +   *0.653,0.347 
    81       2:no       2:no       0.067,*0.933 
    82       2:no       2:no       0.143,*0.857 
    83       2:no       2:no       0.036,*0.964 
    84       2:no       2:no       0.036,*0.964 
    85       2:no       2:no       0.077,*0.923 
    86       2:no       2:no       0.063,*0.938 
    87       2:no       2:no       0.04,*0.96 
    88       2:no       2:no       0.036,*0.964 
    89       2:no      1:yes   +   *0.5,0.5 
    90       2:no      1:yes   +   *0.5,0.5 
    91       2:no       2:no       0.154,*0.846 
    92       2:no       2:no       0.1,*0.9 
    93       2:no       2:no       0.04,*0.96 
    94       2:no      1:yes   +   *0.653,0.347 
    95       2:no      1:yes   +   *0.5,0.5 
    96       2:no       2:no       0.077,*0.923 
     1      1:yes      1:yes       *0.875,0.125 
     2      1:yes      1:yes       *0.844,0.156 
     3      1:yes      1:yes       *0.952,0.048 
     4      1:yes      1:yes       *0.844,0.156 
     5      1:yes      1:yes       *0.988,0.012 
     6      1:yes      1:yes       *0.778,0.222 
     7      1:yes      1:yes       *0.952,0.048 
     8      1:yes      1:yes       *0.75,0.25 
     9      1:yes      1:yes       *0.988,0.012 
    10      1:yes      1:yes       *0.988,0.012 
    11      1:yes      1:yes       *0.75,0.25 
    12      1:yes      1:yes       *0.988,0.012 
    13      1:yes      1:yes       *0.988,0.012 
    14      1:yes      1:yes       *0.988,0.012 
    15      1:yes       2:no   +   0.276,*0.724 
    16      1:yes      1:yes       *0.97,0.03 
    17      1:yes      1:yes       *0.974,0.026 
    18      1:yes      1:yes       *0.988,0.012 
    19      1:yes      1:yes       *0.667,0.333 
    20      1:yes      1:yes       *0.75,0.25 
    21      1:yes      1:yes       *0.844,0.156 
    22      1:yes      1:yes       *0.988,0.012 
    23      1:yes      1:yes       *0.688,0.313 
    24      1:yes       2:no   +   0.028,*0.972 
    25      1:yes      1:yes       *0.667,0.333 
    26      1:yes      1:yes       *0.988,0.012 
    27      1:yes      1:yes       *0.818,0.182 
    28      1:yes      1:yes       *0.818,0.182 
    29      1:yes      1:yes       *0.988,0.012 
    30      1:yes      1:yes       *0.988,0.012 
    31      1:yes      1:yes       *0.818,0.182 
    32      1:yes       2:no   +   0.276,*0.724 
    33      1:yes      1:yes       *0.688,0.313 
    34      1:yes      1:yes       *0.992,0.008 
    35      1:yes      1:yes       *0.739,0.261 
    36      1:yes       2:no   +   0.333,*0.667 
    37      1:yes      1:yes       *0.988,0.012 
    38      1:yes      1:yes       *0.992,0.008 
    39      1:yes      1:yes       *0.844,0.156 
    40      1:yes      1:yes       *0.988,0.012 
    41      1:yes      1:yes       *0.988,0.012 
    42      1:yes      1:yes       *0.992,0.008 
    43      1:yes      1:yes       *0.75,0.25 
    44      1:yes      1:yes       *0.992,0.008 
    45      1:yes      1:yes       *0.988,0.012 
    46      1:yes       2:no   +   0.333,*0.667 
    47      1:yes      1:yes       *0.992,0.008 
    48      1:yes      1:yes       *0.988,0.012 
    49      1:yes      1:yes       *0.979,0.021 
    50      1:yes      1:yes       *0.952,0.048 
    51      1:yes      1:yes       *0.875,0.125 
    52      1:yes       2:no   +   0.276,*0.724 
    53      1:yes      1:yes       *0.988,0.012 
    54      1:yes      1:yes       *0.75,0.25 
    55      1:yes      1:yes       *0.844,0.156 
    56      1:yes      1:yes       *0.974,0.026 
    57      1:yes      1:yes       *0.979,0.021 
    58      1:yes      1:yes       *0.988,0.012 
    59      1:yes      1:yes       *0.992,0.008 
    60      1:yes      1:yes       *0.97,0.03 
    61      1:yes      1:yes       *0.739,0.261 
    62      1:yes      1:yes       *0.992,0.008 
    63      1:yes      1:yes       *0.992,0.008 
    64       2:no      1:yes   +   *0.5,0.5 
    65       2:no       2:no       0.259,*0.741 
    66       2:no       2:no       0.028,*0.972 
    67       2:no      1:yes   +   *0.75,0.25 
    68       2:no       2:no       0.028,*0.972 
    69       2:no      1:yes   +   *0.571,0.429 
    70       2:no       2:no       0.143,*0.857 
    71       2:no       2:no       0.038,*0.962 
    72       2:no       2:no       0.097,*0.903 
    73       2:no       2:no       0.038,*0.962 
    74       2:no      1:yes   +   *0.5,0.5 
    75       2:no       2:no       0.276,*0.724 
    76       2:no       2:no       0.028,*0.972 
    77       2:no       2:no       0.333,*0.667 
    78       2:no       2:no       0.031,*0.969 
    79       2:no      1:yes   +   *0.653,0.347 
    80       2:no       2:no       0.028,*0.972 
    81       2:no      1:yes   +   *0.667,0.333 
    82       2:no       2:no       0.031,*0.969 
    83       2:no      1:yes   +   *0.5,0.5 
    84       2:no      1:yes   +   *0.714,0.286 
    85       2:no       2:no       0.259,*0.741 
    86       2:no       2:no       0.259,*0.741 
    87       2:no       2:no       0.143,*0.857 
    88       2:no       2:no       0.143,*0.857 
    89       2:no       2:no       0.333,*0.667 
    90       2:no      1:yes   +   *0.688,0.313 
    91       2:no       2:no       0.038,*0.962 
    92       2:no       2:no       0.097,*0.903 
    93       2:no      1:yes   +   *0.75,0.25 
    94       2:no       2:no       0.276,*0.724 
    95       2:no       2:no       0.028,*0.972 
    96       2:no       2:no       0.038,*0.962 
     1      1:yes      1:yes       *0.5,0.5 
     2      1:yes      1:yes       *0.978,0.022 
     3      1:yes      1:yes       *0.991,0.009 
     4      1:yes      1:yes       *0.991,0.009 
     5      1:yes      1:yes       *0.991,0.009 
     6      1:yes      1:yes       *0.955,0.045 
     7      1:yes      1:yes       *0.968,0.032 
     8      1:yes      1:yes       *0.625,0.375 
     9      1:yes      1:yes       *0.667,0.333 
    10      1:yes       2:no   +   0.125,*0.875 
    11      1:yes      1:yes       *0.991,0.009 
    12      1:yes      1:yes       *0.991,0.009 
    13      1:yes      1:yes       *0.872,0.128 
    14      1:yes      1:yes       *0.6,0.4 
    15      1:yes      1:yes       *0.783,0.217 
    16      1:yes      1:yes       *0.5,0.5 
    17      1:yes      1:yes       *0.955,0.045 
    18      1:yes      1:yes       *0.991,0.009 
    19      1:yes      1:yes       *0.972,0.028 
    20      1:yes      1:yes       *0.991,0.009 
    21      1:yes      1:yes       *0.991,0.009 
    22      1:yes      1:yes       *0.5,0.5 
    23      1:yes      1:yes       *0.968,0.032 
    24      1:yes      1:yes       *0.991,0.009 
    25      1:yes      1:yes       *0.625,0.375 
    26      1:yes      1:yes       *0.991,0.009 
    27      1:yes       2:no   +   0.313,*0.688 
    28      1:yes      1:yes       *0.989,0.011 
    29      1:yes      1:yes       *0.654,0.346 
    30      1:yes      1:yes       *0.769,0.231 
    31      1:yes      1:yes       *0.972,0.028 
    32      1:yes      1:yes       *0.872,0.128 
    33      1:yes      1:yes       *0.989,0.011 
    34      1:yes      1:yes       *0.6,0.4 
    35      1:yes      1:yes       *0.989,0.011 
    36      1:yes      1:yes       *0.872,0.128 
    37      1:yes      1:yes       *0.778,0.222 
    38      1:yes      1:yes       *0.989,0.011 
    39      1:yes      1:yes       *0.5,0.5 
    40      1:yes      1:yes       *0.989,0.011 
    41      1:yes      1:yes       *0.991,0.009 
    42      1:yes      1:yes       *0.989,0.011 
    43      1:yes      1:yes       *0.978,0.022 
    44      1:yes      1:yes       *0.968,0.032 
    45      1:yes       2:no   +   0.333,*0.667 
    46      1:yes      1:yes       *0.989,0.011 
    47      1:yes      1:yes       *0.75,0.25 
    48      1:yes      1:yes       *0.5,0.5 
    49      1:yes      1:yes       *0.968,0.032 
    50      1:yes      1:yes       *0.5,0.5 
    51      1:yes      1:yes       *0.667,0.333 
    52      1:yes      1:yes       *0.972,0.028 
    53      1:yes      1:yes       *0.991,0.009 
    54      1:yes      1:yes       *0.978,0.022 
    55      1:yes      1:yes       *0.667,0.333 
    56      1:yes      1:yes       *0.972,0.028 
    57      1:yes      1:yes       *0.5,0.5 
    58      1:yes      1:yes       *0.991,0.009 
    59      1:yes      1:yes       *0.6,0.4 
    60      1:yes      1:yes       *0.972,0.028 
    61      1:yes      1:yes       *0.991,0.009 
    62      1:yes      1:yes       *0.5,0.5 
    63       2:no       2:no       0.292,*0.708 
    64       2:no       2:no       0.143,*0.857 
    65       2:no      1:yes   +   *0.654,0.346 
    66       2:no       2:no       0.03,*0.97 
    67       2:no      1:yes   +   *0.6,0.4 
    68       2:no       2:no       0.292,*0.708 
    69       2:no       2:no       0.2,*0.8 
    70       2:no       2:no       0.056,*0.944 
    71       2:no       2:no       0.056,*0.944 
    72       2:no       2:no       0.037,*0.963 
    73       2:no       2:no       0.056,*0.944 
    74       2:no       2:no       0.292,*0.708 
    75       2:no       2:no       0.2,*0.8 
    76       2:no       2:no       0.143,*0.857 
    77       2:no       2:no       0.037,*0.963 
    78       2:no       2:no       0.313,*0.688 
    79       2:no      1:yes   +   *0.538,0.462 
    80       2:no       2:no       0.292,*0.708 
    81       2:no       2:no       0.2,*0.8 
    82       2:no       2:no       0.103,*0.897 
    83       2:no      1:yes   +   *0.875,0.125 
    84       2:no       2:no       0.103,*0.897 
    85       2:no       2:no       0.056,*0.944 
    86       2:no      1:yes   +   *0.667,0.333 
    87       2:no       2:no       0.103,*0.897 
    88       2:no       2:no       0.056,*0.944 
    89       2:no      1:yes   +   *0.783,0.217 
    90       2:no      1:yes   +   *0.538,0.462 
    91       2:no      1:yes   +   *0.654,0.346 
    92       2:no      1:yes   +   *0.5,0.5 
    93       2:no      1:yes   +   *0.5,0.5 
    94       2:no       2:no       0.143,*0.857 
    95       2:no       2:no       0.037,*0.963 
    96       2:no       2:no       0.056,*0.944 
     1      1:yes      1:yes       *0.889,0.111 
     2      1:yes      1:yes       *0.667,0.333 
     3      1:yes      1:yes       *0.982,0.018 
     4      1:yes      1:yes       *0.893,0.107 
     5      1:yes      1:yes       *0.985,0.015 
     6      1:yes      1:yes       *0.714,0.286 
     7      1:yes      1:yes       *0.5,0.5 
     8      1:yes       2:no   +   0.2,*0.8 
     9      1:yes      1:yes       *0.654,0.346 
    10      1:yes      1:yes       *0.714,0.286 
    11      1:yes      1:yes       *0.714,0.286 
    12      1:yes      1:yes       *0.5,0.5 
    13      1:yes      1:yes       *0.5,0.5 
    14      1:yes      1:yes       *0.983,0.017 
    15      1:yes      1:yes       *0.714,0.286 
    16      1:yes      1:yes       *0.962,0.038 
    17      1:yes      1:yes       *0.889,0.111 
    18      1:yes      1:yes       *0.941,0.059 
    19      1:yes      1:yes       *0.714,0.286 
    20      1:yes      1:yes       *0.941,0.059 
    21      1:yes      1:yes       *0.667,0.333 
    22      1:yes      1:yes       *0.941,0.059 
    23      1:yes      1:yes       *0.982,0.018 
    24      1:yes      1:yes       *0.654,0.346 
    25      1:yes      1:yes       *0.5,0.5 
    26      1:yes      1:yes       *0.947,0.053 
    27      1:yes      1:yes       *0.957,0.043 
    28      1:yes      1:yes       *0.971,0.029 
    29      1:yes      1:yes       *0.983,0.017 
    30      1:yes      1:yes       *0.957,0.043 
    31      1:yes      1:yes       *0.971,0.029 
    32      1:yes      1:yes       *0.983,0.017 
    33      1:yes      1:yes       *0.947,0.053 
    34      1:yes      1:yes       *0.957,0.043 
    35      1:yes      1:yes       *0.971,0.029 
    36      1:yes      1:yes       *0.5,0.5 
    37      1:yes      1:yes       *0.957,0.043 
    38      1:yes      1:yes       *0.982,0.018 
    39      1:yes      1:yes       *0.941,0.059 
    40      1:yes      1:yes       *0.917,0.083 
    41      1:yes      1:yes       *0.889,0.111 
    42      1:yes      1:yes       *0.889,0.111 
    43      1:yes      1:yes       *0.917,0.083 
    44      1:yes      1:yes       *0.654,0.346 
    45      1:yes      1:yes       *0.985,0.015 
    46      1:yes      1:yes       *0.75,0.25 
    47      1:yes      1:yes       *0.889,0.111 
    48      1:yes      1:yes       *0.714,0.286 
    49      1:yes      1:yes       *0.667,0.333 
    50      1:yes      1:yes       *0.962,0.038 
    51      1:yes      1:yes       *0.889,0.111 
    52      1:yes      1:yes       *0.947,0.053 
    53      1:yes      1:yes       *0.714,0.286 
    54      1:yes      1:yes       *0.917,0.083 
    55      1:yes      1:yes       *0.654,0.346 
    56      1:yes      1:yes       *0.985,0.015 
    57      1:yes      1:yes       *0.654,0.346 
    58      1:yes      1:yes       *0.982,0.018 
    59      1:yes      1:yes       *0.8,0.2 
    60      1:yes      1:yes       *0.957,0.043 
    61      1:yes      1:yes       *0.714,0.286 
    62      1:yes      1:yes       *0.893,0.107 
    63       2:no      1:yes   +   *0.5,0.5 
    64       2:no      1:yes   +   *0.654,0.346 
    65       2:no       2:no       0.063,*0.938 
    66       2:no       2:no       0.167,*0.833 
    67       2:no       2:no       0.069,*0.931 
    68       2:no      1:yes   +   *0.8,0.2 
    69       2:no      1:yes   +   *0.5,0.5 
    70       2:no      1:yes   +   *0.75,0.25 
    71       2:no       2:no       0.05,*0.95 
    72       2:no       2:no       0.238,*0.762 
    73       2:no       2:no       0.083,*0.917 
    74       2:no       2:no       0.2,*0.8 
    75       2:no       2:no       0.069,*0.931 
    76       2:no      1:yes   +   *0.654,0.346 
    77       2:no      1:yes   +   *0.893,0.107 
    78       2:no      1:yes   +   *0.654,0.346 
    79       2:no       2:no       0.2,*0.8 
    80       2:no       2:no       0.1,*0.9 
    81       2:no       2:no       0.05,*0.95 
    82       2:no      1:yes   +   *0.654,0.346 
    83       2:no      1:yes   +   *0.833,0.167 
    84       2:no       2:no       0.273,*0.727 
    85       2:no      1:yes   +   *0.667,0.333 
    86       2:no      1:yes   +   *0.667,0.333 
    87       2:no       2:no       0.063,*0.938 
    88       2:no       2:no       0.2,*0.8 
    89       2:no       2:no       0.05,*0.95 
    90       2:no      1:yes   +   *0.667,0.333 
    91       2:no       2:no       0.05,*0.95 
    92       2:no       2:no       0.286,*0.714 
    93       2:no      1:yes   +   *0.654,0.346 
    94       2:no       2:no       0.2,*0.8 
    95       2:no       2:no       0.069,*0.931 
     1      1:yes      1:yes       *0.988,0.012 
     2      1:yes      1:yes       *0.968,0.032 
     3      1:yes      1:yes       *0.826,0.174 
     4      1:yes      1:yes       *0.988,0.012 
     5      1:yes      1:yes       *0.714,0.286 
     6      1:yes      1:yes       *0.5,0.5 
     7      1:yes      1:yes       *0.963,0.037 
     8      1:yes      1:yes       *0.846,0.154 
     9      1:yes      1:yes       *0.5,0.5 
    10      1:yes      1:yes       *0.968,0.032 
    11      1:yes       2:no   +   0.333,*0.667 
    12      1:yes      1:yes       *0.929,0.071 
    13      1:yes      1:yes       *0.667,0.333 
    14      1:yes      1:yes       *0.963,0.037 
    15      1:yes      1:yes       *0.979,0.021 
    16      1:yes       2:no   +   0.333,*0.667 
    17      1:yes      1:yes       *0.968,0.032 
    18      1:yes      1:yes       *0.963,0.037 
    19      1:yes      1:yes       *0.929,0.071 
    20      1:yes      1:yes       *0.963,0.037 
    21      1:yes      1:yes       *0.979,0.021 
    22      1:yes      1:yes       *0.962,0.038 
    23      1:yes      1:yes       *0.654,0.346 
    24      1:yes      1:yes       *0.8,0.2 
    25      1:yes      1:yes       *0.826,0.174 
    26      1:yes      1:yes       *0.5,0.5 
    27      1:yes      1:yes       *0.778,0.222 
    28      1:yes       2:no   +   0.3,*0.7 
    29      1:yes       2:no   +   0.083,*0.917 
    30      1:yes      1:yes       *0.963,0.037 
    31      1:yes      1:yes       *0.963,0.037 
    32      1:yes      1:yes       *0.968,0.032 
    33      1:yes      1:yes       *0.654,0.346 
    34      1:yes      1:yes       *0.909,0.091 
    35      1:yes      1:yes       *0.968,0.032 
    36      1:yes      1:yes       *0.5,0.5 
    37      1:yes      1:yes       *0.963,0.037 
    38      1:yes      1:yes       *0.988,0.012 
    39      1:yes      1:yes       *0.857,0.143 
    40      1:yes      1:yes       *0.5,0.5 
    41      1:yes      1:yes       *0.963,0.037 
    42      1:yes      1:yes       *0.857,0.143 
    43      1:yes      1:yes       *0.654,0.346 
    44      1:yes      1:yes       *0.929,0.071 
    45      1:yes      1:yes       *0.963,0.037 
    46      1:yes      1:yes       *0.963,0.037 
    47      1:yes      1:yes       *0.917,0.083 
    48      1:yes      1:yes       *0.5,0.5 
    49      1:yes      1:yes       *0.571,0.429 
    50      1:yes      1:yes       *0.75,0.25 
    51      1:yes      1:yes       *0.979,0.021 
    52      1:yes      1:yes       *0.979,0.021 
    53      1:yes      1:yes       *0.667,0.333 
    54      1:yes      1:yes       *0.654,0.346 
    55      1:yes      1:yes       *0.667,0.333 
    56      1:yes      1:yes       *0.963,0.037 
    57      1:yes      1:yes       *0.929,0.071 
    58      1:yes      1:yes       *0.988,0.012 
    59      1:yes      1:yes       *0.963,0.037 
    60      1:yes      1:yes       *0.963,0.037 
    61      1:yes      1:yes       *0.963,0.037 
    62      1:yes      1:yes       *0.5,0.5 
    63       2:no       2:no       0.037,*0.963 
    64       2:no       2:no       0.3,*0.7 
    65       2:no       2:no       0.077,*0.923 
    66       2:no       2:no       0.071,*0.929 
    67       2:no      1:yes   +   *0.5,0.5 
    68       2:no      1:yes   +   *0.667,0.333 
    69       2:no       2:no       0.077,*0.923 
    70       2:no       2:no       0.1,*0.9 
    71       2:no       2:no       0.037,*0.963 
    72       2:no      1:yes   +   *0.5,0.5 
    73       2:no       2:no       0.037,*0.963 
    74       2:no       2:no       0.067,*0.933 
    75       2:no       2:no       0.036,*0.964 
    76       2:no      1:yes   +   *0.6,0.4 
    77       2:no       2:no       0.071,*0.929 
    78       2:no       2:no       0.036,*0.964 
    79       2:no       2:no       0.333,*0.667 
    80       2:no      1:yes   +   *0.5,0.5 
    81       2:no       2:no       0.143,*0.857 
    82       2:no       2:no       0.143,*0.857 
    83       2:no       2:no       0.067,*0.933 
    84       2:no      1:yes   +   *0.909,0.091 
    85       2:no      1:yes   +   *0.654,0.346 
    86       2:no       2:no       0.333,*0.667 
    87       2:no       2:no       0.067,*0.933 
    88       2:no       2:no       0.036,*0.964 
    89       2:no       2:no       0.036,*0.964 
    90       2:no       2:no       0.143,*0.857 
    91       2:no       2:no       0.036,*0.964 
    92       2:no       2:no       0.071,*0.929 
    93       2:no      1:yes   +   *0.909,0.091 
    94       2:no      1:yes   +   *0.5,0.5 
    95       2:no       2:no       0.036,*0.964 
     1      1:yes      1:yes       *0.654,0.346 
     2      1:yes      1:yes       *0.944,0.056 
     3      1:yes      1:yes       *0.872,0.128 
     4      1:yes      1:yes       *0.99,0.01 
     5      1:yes      1:yes       *0.987,0.013 
     6      1:yes      1:yes       *0.972,0.028 
     7      1:yes      1:yes       *0.975,0.025 
     8      1:yes      1:yes       *0.654,0.346 
     9      1:yes      1:yes       *0.842,0.158 
    10      1:yes       2:no   +   0.167,*0.833 
    11      1:yes      1:yes       *0.987,0.013 
    12      1:yes      1:yes       *0.975,0.025 
    13      1:yes      1:yes       *0.99,0.01 
    14      1:yes      1:yes       *0.917,0.083 
    15      1:yes      1:yes       *0.987,0.013 
    16      1:yes      1:yes       *0.917,0.083 
    17      1:yes      1:yes       *0.538,0.462 
    18      1:yes      1:yes       *0.972,0.028 
    19      1:yes      1:yes       *0.917,0.083 
    20      1:yes      1:yes       *0.975,0.025 
    21      1:yes       2:no   +   0.077,*0.923 
    22      1:yes      1:yes       *0.99,0.01 
    23      1:yes      1:yes       *0.975,0.025 
    24      1:yes      1:yes       *0.917,0.083 
    25      1:yes      1:yes       *0.944,0.056 
    26      1:yes      1:yes       *0.968,0.032 
    27      1:yes      1:yes       *0.538,0.462 
    28      1:yes      1:yes       *0.667,0.333 
    29      1:yes      1:yes       *0.99,0.01 
    30      1:yes      1:yes       *0.968,0.032 
    31      1:yes      1:yes       *0.944,0.056 
    32      1:yes      1:yes       *0.972,0.028 
    33      1:yes      1:yes       *0.99,0.01 
    34      1:yes      1:yes       *0.917,0.083 
    35      1:yes      1:yes       *0.987,0.013 
    36      1:yes      1:yes       *0.538,0.462 
    37      1:yes      1:yes       *0.987,0.013 
    38      1:yes      1:yes       *0.987,0.013 
    39      1:yes      1:yes       *0.654,0.346 
    40      1:yes      1:yes       *0.975,0.025 
    41      1:yes      1:yes       *0.99,0.01 
    42      1:yes      1:yes       *0.99,0.01 
    43      1:yes      1:yes       *0.917,0.083 
    44      1:yes      1:yes       *0.99,0.01 
    45      1:yes      1:yes       *0.975,0.025 
    46      1:yes      1:yes       *0.972,0.028 
    47      1:yes      1:yes       *0.987,0.013 
    48      1:yes      1:yes       *0.975,0.025 
    49      1:yes      1:yes       *0.842,0.158 
    50      1:yes      1:yes       *0.5,0.5 
    51      1:yes      1:yes       *0.99,0.01 
    52      1:yes      1:yes       *0.99,0.01 
    53      1:yes      1:yes       *0.99,0.01 
    54      1:yes       2:no   +   0.333,*0.667 
    55      1:yes      1:yes       *0.667,0.333 
    56      1:yes      1:yes       *0.987,0.013 
    57      1:yes      1:yes       *0.975,0.025 
    58      1:yes      1:yes       *0.917,0.083 
    59      1:yes      1:yes       *0.987,0.013 
    60      1:yes      1:yes       *0.944,0.056 
    61      1:yes      1:yes       *0.99,0.01 
    62      1:yes      1:yes       *0.968,0.032 
    63       2:no       2:no       0.061,*0.939 
    64       2:no       2:no       0.077,*0.923 
    65       2:no      1:yes   +   *0.538,0.462 
    66       2:no       2:no       0.4,*0.6 
    67       2:no       2:no       0.25,*0.75 
    68       2:no       2:no       0.143,*0.857 
    69       2:no       2:no       0.143,*0.857 
    70       2:no      1:yes   +   *0.875,0.125 
    71       2:no       2:no       0.167,*0.833 
    72       2:no      1:yes   +   *0.5,0.5 
    73       2:no      1:yes   +   *0.5,0.5 
    74       2:no      1:yes   +   *0.538,0.462 
    75       2:no       2:no       0.167,*0.833 
    76       2:no      1:yes   +   *0.5,0.5 
    77       2:no       2:no       0.143,*0.857 
    78       2:no      1:yes   +   *0.588,0.412 
    79       2:no      1:yes   +   *0.654,0.346 
    80       2:no       2:no       0.1,*0.9 
    81       2:no       2:no       0.167,*0.833 
    82       2:no      1:yes   +   *0.654,0.346 
    83       2:no      1:yes   +   *0.5,0.5 
    84       2:no       2:no       0.061,*0.939 
    85       2:no      1:yes   +   *0.588,0.412 
    86       2:no      1:yes   +   *0.538,0.462 
    87       2:no       2:no       0.4,*0.6 
    88       2:no       2:no       0.167,*0.833 
    89       2:no      1:yes   +   *0.538,0.462 
    90       2:no      1:yes   +   *0.538,0.462 
    91       2:no       2:no       0.034,*0.966 
    92       2:no       2:no       0.061,*0.939 
    93       2:no      1:yes   +   *0.872,0.128 
    94       2:no       2:no       0.061,*0.939 
    95       2:no       2:no       0.061,*0.939 
     1      1:yes      1:yes       *0.962,0.038 
     2      1:yes      1:yes       *0.986,0.014 
     3      1:yes      1:yes       *0.962,0.038 
     4      1:yes      1:yes       *0.909,0.091 
     5      1:yes      1:yes       *0.978,0.022 
     6      1:yes      1:yes       *0.929,0.071 
     7      1:yes      1:yes       *0.654,0.346 
     8      1:yes      1:yes       *0.852,0.148 
     9      1:yes      1:yes       *0.955,0.045 
    10      1:yes      1:yes       *0.96,0.04 
    11      1:yes      1:yes       *0.969,0.031 
    12      1:yes      1:yes       *0.846,0.154 
    13      1:yes      1:yes       *0.571,0.429 
    14      1:yes      1:yes       *0.986,0.014 
    15      1:yes      1:yes       *0.909,0.091 
    16      1:yes      1:yes       *0.969,0.031 
    17      1:yes      1:yes       *0.654,0.346 
    18      1:yes      1:yes       *0.978,0.022 
    19      1:yes      1:yes       *0.955,0.045 
    20      1:yes      1:yes       *0.833,0.167 
    21      1:yes      1:yes       *0.96,0.04 
    22      1:yes      1:yes       *0.852,0.148 
    23      1:yes      1:yes       *0.986,0.014 
    24      1:yes       2:no   +   0.273,*0.727 
    25      1:yes      1:yes       *0.5,0.5 
    26      1:yes      1:yes       *0.986,0.014 
    27      1:yes      1:yes       *0.986,0.014 
    28      1:yes      1:yes       *0.813,0.188 
    29      1:yes      1:yes       *0.986,0.014 
    30      1:yes      1:yes       *0.852,0.148 
    31      1:yes      1:yes       *0.929,0.071 
    32      1:yes      1:yes       *0.571,0.429 
    33      1:yes      1:yes       *0.978,0.022 
    34      1:yes      1:yes       *0.813,0.188 
    35      1:yes       2:no   +   0.25,*0.75 
    36      1:yes      1:yes       *0.654,0.346 
    37      1:yes      1:yes       *0.986,0.014 
    38      1:yes      1:yes       *0.962,0.038 
    39      1:yes      1:yes       *0.978,0.022 
    40      1:yes      1:yes       *0.96,0.04 
    41      1:yes      1:yes       *0.96,0.04 
    42      1:yes      1:yes       *0.971,0.029 
    43      1:yes      1:yes       *0.917,0.083 
    44      1:yes      1:yes       *0.969,0.031 
    45      1:yes      1:yes       *0.986,0.014 
    46      1:yes      1:yes       *0.667,0.333 
    47      1:yes      1:yes       *0.986,0.014 
    48      1:yes      1:yes       *0.978,0.022 
    49      1:yes      1:yes       *0.986,0.014 
    50      1:yes      1:yes       *0.978,0.022 
    51      1:yes      1:yes       *0.96,0.04 
    52      1:yes      1:yes       *0.9,0.1 
    53      1:yes      1:yes       *0.986,0.014 
    54      1:yes      1:yes       *0.986,0.014 
    55      1:yes      1:yes       *0.5,0.5 
    56      1:yes      1:yes       *0.969,0.031 
    57      1:yes      1:yes       *0.5,0.5 
    58      1:yes      1:yes       *0.5,0.5 
    59      1:yes      1:yes       *0.813,0.188 
    60      1:yes      1:yes       *0.5,0.5 
    61      1:yes      1:yes       *0.986,0.014 
    62      1:yes      1:yes       *0.986,0.014 
    63       2:no       2:no       0.25,*0.75 
    64       2:no       2:no       0.143,*0.857 
    65       2:no       2:no       0.143,*0.857 
    66       2:no       2:no       0.143,*0.857 
    67       2:no       2:no       0.069,*0.931 
    68       2:no       2:no       0.357,*0.643 
    69       2:no      1:yes   +   *0.667,0.333 
    70       2:no       2:no       0.143,*0.857 
    71       2:no       2:no       0.333,*0.667 
    72       2:no       2:no       0.032,*0.968 
    73       2:no       2:no       0.077,*0.923 
    74       2:no      1:yes   +   *0.654,0.346 
    75       2:no       2:no       0.032,*0.968 
    76       2:no      1:yes   +   *0.667,0.333 
    77       2:no       2:no       0.333,*0.667 
    78       2:no       2:no       0.077,*0.923 
    79       2:no       2:no       0.143,*0.857 
    80       2:no      1:yes   +   *0.852,0.148 
    81       2:no      1:yes   +   *0.654,0.346 
    82       2:no       2:no       0.333,*0.667 
    83       2:no       2:no       0.077,*0.923 
    84       2:no       2:no       0.25,*0.75 
    85       2:no      1:yes   +   *0.667,0.333 
    86       2:no       2:no       0.069,*0.931 
    87       2:no       2:no       0.069,*0.931 
    88       2:no       2:no       0.143,*0.857 
    89       2:no       2:no       0.357,*0.643 
    90       2:no       2:no       0.069,*0.931 
    91       2:no      1:yes   +   *0.5,0.5 
    92       2:no       2:no       0.032,*0.968 
    93       2:no       2:no       0.143,*0.857 
    94       2:no      1:yes   +   *0.5,0.5 
    95       2:no       2:no       0.077,*0.923 


========== Summary ==========

Correctly Classified Instances         824               86.1925 %
Incorrectly Classified Instances       132               13.8075 %
Kappa statistic                          0.6819
Mean absolute error                      0.204 
Root mean squared error                  0.3066
Relative absolute error                 45.0586 %
Root relative squared error             64.4398 %
Total Number of Instances              956     


=== Detailed Accuracy By Class ===

               TP Rate   FP Rate   Precision   Recall  F-Measure   ROC Area  Class
                 0.941     0.287      0.861     0.941     0.899      0.941    yes
                 0.713     0.059      0.864     0.713     0.781      0.941    no
Weighted Avg.    0.862     0.208      0.862     0.862     0.858      0.941


=== Confusion Matrix ===

   a   b   <-- classified as
 588  37 |   a = yes
  95 236 |   b = no


========== Use the built Classifier: weka.classifiers.rules.DecisionTable to classify instances ==========
Error trained instances:
0: C,G,?,?,?,?,-3,NA,0,NA,0,75.06714,0,86,NAK,OTHER,E_helix,no | yes, 0.5, 0.5
49: S,P,?,?,?,?,-1,NA,0,NA,0,115.13194,1,73,ABC1,ATYPICAL,B3_strand,no | yes, 0.5, 0.5
50: E,G,0.924918,0.807981,0.965517,0.959064,-2,NA,0,NA,0,75.06714,1,109,AKT,AGC,Activation_segment_Ct,no | yes, 0.5, 0.5
51: L,P,0.107268,0.19806,0.448276,0.315789,-3,NA,0,NA,0,115.13194,0,124,AKT,AGC,G_helix#H_and_I_helix,no | yes, 0.5, 0.5
52: V,A,0.418997,0.130776,0.793103,0.561404,0,NA,0,NA,0,89.09404,0,105,AKT,AGC,G_loop,no | yes, 0.5, 0.5
53: Y,N,?,?,?,?,-2,NA,0,NA,1,132.11904,0,141,AKT,AGC,E_helix,no | yes, 0.5, 0.5
68: R,K,?,0.008458,?,?,2,NA,0,NA,1,146.18934,1,148,ALK,TK,Activation_segment_Nt#Activation_segment_Ct,no | yes, 0.6666666666666666, 0.3333333333333333
72: D,G,0.120518,0.022832,0.6,0.282353,-1,NA,0,NA,0,75.06714,1,91,AXL,TK,E_helix,no | yes, 0.6666666666666666, 0.3333333333333333
77: R,W,0.274629,0.02201,0.454545,0.156863,-3,NA,0,NA,0,204.22844,1,148,TEC,TK,H_and_I_helix,yes | no, 0.45454545454545453, 0.5454545454545454
173: A,T,0.485329,0.354466,0.818182,0.894118,0,NA,0,NA,1,119.12034,0,67,TEC,TK,E_helix,yes | no, 0.45454545454545453, 0.5454545454545454
174: H,Y,0.173269,0.026805,0.363636,0.156863,2,NA,0,NA,0,181.19124,1,118,TEC,TK,Linker#E_helix,yes | no, 0.45454545454545453, 0.5454545454545454
176: R,H,0.106357,0.113702,1,0.85098,0,NA,0,NA,1,155.15634,1,148,TEC,TK,H_and_I_helix,no | yes, 0.6, 0.4
194: P,L,0.118558,0.028879,0.77,0.267361,-3,NA,0,NA,0,131.17464,0,90,CDK,CMGC,C_helix,yes | no, 0.375, 0.625
197: S,N,0.130179,0.085699,0.38,0.204861,1,NA,0,NA,1,132.11904,1,73,CDK,CMGC,E_helix,yes | no, 0.375, 0.625
207: G,R,0.716841,0.548967,0.79,0.774306,-2,NA,0,NA,1,174.20274,0,48,CDK,CMGC,G_loop,yes | no, 0.375, 0.625
209: P,L,0.334888,0.05412,0.29,0.295139,-3,NA,0,NA,0,131.17464,0,90,CDK,CMGC,F_helix,yes | no, 0.375, 0.625
210: E,Q,0.155575,0.071923,0.09,0.208333,2,NA,0,NA,1,146.14594,1,109,CDK,CMGC,Linker,yes | no, 0.375, 0.625
211: D,N,?,0.025169,?,?,1,NA,0,NA,1,132.11904,1,91,CDK,CMGC,Activation_segment_Nt#Activation_segment_Ct,yes | no, 0.15384615384615385, 0.8461538461538461
212: L,I,0.189279,0.404511,0.411765,0.194444,2,NA,0,NA,0,131.17464,0,124,CDKL,CMGC,Linker#E_helix,yes | no, 0.3333333333333333, 0.6666666666666666
217: A,T,?,?,?,?,0,NA,0,NA,1,119.12034,0,67,RAD53,CAMK,H_and_I_helix,no | yes, 0.5, 0.5
258: N,D,0.372153,0.30567,0.714286,0.584314,1,NA,0,NA,1,133.10384,1,96,CSK,TK,B3_strand,no | yes, 0.5, 0.5
259: S,G,0.2547,0.052627,1,0.317647,0,NA,0,NA,0,75.06714,1,73,CSK,TK,Activation_segment_Ct,no | yes, 0.5, 0.5
260: P,L,?,?,?,?,-3,NA,0,NA,0,131.17464,0,90,CSK,TK,E_helix,no | yes, 0.5, 0.5
276: T,I,0.432412,0.320103,0.695652,0.899306,-1,NA,0,NA,0,131.17464,1,93,DYRK,CMGC,Activation_segment_Nt,no | yes, 0.6666666666666666, 0.3333333333333333
285: H,Q,0.125321,0.031515,0.363636,0.309804,0,NA,0,NA,1,146.14594,1,118,EGFR,TK,Activation_segment_Ct#F_helix,no | yes, 0.8387096774193549, 0.16129032258064516
286: K,N,0.908494,0.819705,1,0.988235,0,NA,0,NA,1,132.11904,1,135,EGFR,TK,Catalytic_loop,no | yes, 0.8421052631578947, 0.15789473684210525
293: R,G,0.065283,0.056444,0.545455,0.109804,-2,NA,0,NA,0,75.06714,1,148,EGFR,TK,H_and_I_helix,no | yes, 0.8387096774193549, 0.16129032258064516
296: V,E,0.17821,0.032222,0.909091,0.243137,-2,NA,0,NA,1,147.13074,0,105,EGFR,TK,Activation_segment_Nt,no | yes, 0.8421052631578947, 0.15789473684210525
297: V,I,0.159439,0.010034,0.818182,0.14902,3,NA,0,NA,0,131.17464,0,105,EGFR,TK,H_and_I_helix,no | yes, 0.8387096774193549, 0.16129032258064516
358: D,H,0.325613,0.026395,0.727273,0.192157,-1,NA,0,NA,1,155.15634,1,91,EGFR,TK,C_helix,no | yes, 0.8387096774193549, 0.16129032258064516
435: E,D,0.098711,0.072519,0.6,0.035294,2,NA,0,NA,1,133.10384,1,109,VEGFR,TK,H_and_I_helix,no | yes, 0.5454545454545454, 0.45454545454545453
436: H,Q,0.07453,0.022281,0.3,0.172549,0,NA,0,NA,1,146.14594,1,118,VEGFR,TK,B3_strand#C_helix,no | yes, 0.5454545454545454, 0.45454545454545453
437: R,H,0.302868,0.016553,0.4,0.168627,0,NA,0,NA,1,155.15634,1,148,VEGFR,TK,H_and_I_helix,no | yes, 0.5454545454545454, 0.45454545454545453
439: R,H,0.07787,0.09133,0.354839,0.12549,0,NA,0,NA,1,155.15634,1,148,SRC,TK,Activation_segment_Ct,yes | no, 0.3333333333333333, 0.6666666666666666
444: I,F,0.12441,0.023471,0.83871,0.290196,0,NA,0,NA,0,165.19184,0,124,SRC,TK,F_helix,no | yes, 0.625, 0.375
450: F,L,?,0.162162,?,?,0,NA,0,NA,0,131.17464,0,135,STE20,STE,E_helix,yes | no, 0.0625, 0.9375
453: A,S,0.182819,0.140549,0.709677,0.247059,1,NA,0,NA,1,105.09344,0,67,SRC,TK,E_helix,yes | no, 0.3333333333333333, 0.6666666666666666
455: I,F,0.107185,0.103028,0.354839,0.878431,0,NA,0,NA,0,165.19184,0,124,SRC,TK,E_helix,yes | no, 0.3333333333333333, 0.6666666666666666
496: F,Y,0.552157,0.12553,0.421053,0.486111,3,NA,0,NA,0,181.19124,0,135,RCK,CMGC,E_helix,yes | no, 0.14285714285714285, 0.8571428571428571
507: S,T,0.571287,0.094684,0.5,0.382716,1,NA,0,NA,1,119.12034,1,73,MLK,TKL,C_helix,no | yes, 0.6, 0.4
508: V,L,0.37196,0.004719,0.71875,0.487654,1,NA,0,NA,0,131.17464,0,105,MLK,TKL,Catalytic_loop,no | yes, 0.6, 0.4
509: A,V,?,0.243416,?,?,0,NA,0,NA,0,117.14784,0,67,IRAK,TKL,G_helix#H_and_I_helix,yes | no, 0.3333333333333333, 0.6666666666666666
512: R,G,0.237696,0.155696,0.909091,0.222222,-2,NA,0,NA,0,75.06714,1,148,IRAK,TKL,E_helix,no | yes, 0.5, 0.5
519: R,Q,0.097248,0.112829,0.363636,0.141176,1,NA,0,NA,1,146.14594,1,148,TEC,TK,Linker#E_helix,yes | no, 0.45454545454545453, 0.5454545454545454
526: K,N,0.174207,0.047299,0.7,0.192157,0,NA,0,NA,1,132.11904,1,135,VEGFR,TK,G_loop,no | yes, 0.5454545454545454, 0.45454545454545453
529: V,E,0.860353,0.399863,1,0.933333,-2,NA,0,NA,1,147.13074,0,105,VEGFR,TK,G_loop,no | yes, 0.5, 0.5
530: V,I,?,0.00074,?,?,3,NA,0,NA,0,131.17464,0,105,VEGFR,TK,Linker#E_helix,no | yes, 0.6666666666666666, 0.3333333333333333
623: P,S,?,0.027463,?,?,-1,NA,0,NA,1,105.09344,0,90,SRC,TK,Linker#E_helix,yes | no, 0.2, 0.8
626: F,Y,0.167113,0.020932,0.428571,0.166667,3,NA,0,NA,0,181.19124,0,135,LISK,TKL,H_and_I_helix,no | yes, 0.5, 0.5
627: R,H,?,?,?,?,0,NA,0,NA,1,155.15634,1,148,LISK,TKL,C_helix,no | yes, 0.5, 0.5
638: Q,P,0.129958,0.166748,0.870968,0.72549,-1,NA,0,NA,0,115.13194,1,114,SRC,TK,G_helix#H_and_I_helix,no | yes, 0.625, 0.375
643: L,F,0.664615,0.524383,0.947368,0.819444,0,NA,0,NA,0,165.19184,0,124,RCK,CMGC,H_and_I_helix,no | yes, 0.5, 0.5
644: M,K,0.30861,0.314286,0.842105,0.770833,-1,NA,0,NA,1,146.18934,0,124,RCK,CMGC,H_and_I_helix,no | yes, 0.5, 0.5
647: A,T,?,?,?,?,0,NA,0,NA,1,119.12034,0,67,STE7,STE,B3_strand,no | yes, 0.6666666666666666, 0.3333333333333333
657: L,F,0.360836,0.400752,0.666667,0.747312,0,NA,0,NA,0,165.19184,0,124,STE7,STE,Activation_segment_Nt,no | yes, 0.8, 0.2
661: A,G,0.120518,0.058678,0.5,0.268817,0,NA,0,NA,0,75.06714,0,67,STE11,STE,E_helix,no | yes, 0.7142857142857143, 0.2857142857142857
676: I,M,?,0.039126,?,?,1,NA,0,NA,0,149.20784,0,124,MAST,AGC,Activation_segment_Nt,no | yes, 0.5, 0.5
678: P,A,?,0.00029,?,?,-1,NA,0,NA,0,89.09404,0,90,MAST,AGC,Activation_segment_Nt#Activation_segment_Ct,no | yes, 0.5, 0.5
719: P,L,?,?,?,?,-3,NA,0,NA,0,131.17464,0,90,MAPKAPK,CAMK,H_and_I_helix,no | yes, 0.5, 0.5
734: A,T,0.06589,0.120765,0.4,0.179063,0,NA,0,NA,1,119.12034,0,67,MOS,OTHER,C_helix,yes | no, 0.030303030303030304, 0.9696969696969697
784: D,Y,0.07453,0.070456,0.279279,0.188172,-3,NA,0,NA,0,181.19124,1,91,STE20,STE,B3_strand#C_helix,yes | no, 0.2727272727272727, 0.7272727272727273
786: R,C,?,?,?,?,-3,NA,0,NA,0,121.15404,1,148,WEE,OTHER,B3_strand,no | yes, 0.5, 0.5
789: N,D,0.568057,0.483306,0.716049,0.559229,1,NA,0,NA,1,133.10384,1,96,NEK,OTHER,C_helix,no | yes, 0.5, 0.5
790: P,A,0.162641,0.030962,0.555556,0.245179,-1,NA,0,NA,0,89.09404,0,90,NEK,OTHER,G_helix#H_and_I_helix,no | yes, 0.5, 0.5
792: P,A,0.351119,0.140419,0.345679,0.085399,-1,NA,0,NA,0,89.09404,0,90,NEK,OTHER,E_helix,no | yes, 0.5, 0.5
808: K,N,0.855633,0.713457,0.963964,0.978495,0,NA,0,NA,1,132.11904,1,135,STE20,STE,Catalytic_loop,no | yes, 0.7777777777777778, 0.2222222222222222
811: V,I,0.087338,0.107669,0.558559,0.344086,3,NA,0,NA,0,131.17464,0,105,STE20,STE,H_and_I_helix,yes | no, 0.2727272727272727, 0.7272727272727273
836: K,R,0.855633,0.719601,0.875,0.948207,2,NA,0,NA,1,174.20274,1,135,PIM,CAMK,B3_strand,no | yes, 0.5, 0.5
838: A,T,0.169956,0.066445,?,0.132231,0,NA,0,NA,1,119.12034,0,67,NKF2,OTHER,E_helix,no | yes, 0.5, 0.5
839: P,L,?,0.023892,?,?,-3,NA,0,NA,0,131.17464,0,90,NKF2,OTHER,B3_strand,yes | no, 0.3333333333333333, 0.6666666666666666
846: L,M,0.084357,0.023685,0.291667,0.107438,2,NA,0,NA,0,149.20784,0,124,PLK,OTHER,Activation_segment_Nt#Activation_segment_Ct,no | yes, 0.5, 0.5
856: E,D,0.224059,0.188481,0.5,0.270588,2,NA,0,NA,1,133.10384,1,109,RET,TK,C_helix,no | yes, 0.75, 0.25
861: G,D,?,0.050102,?,?,-1,NA,0,NA,1,133.10384,0,48,RET,TK,Activation_segment_Nt#Activation_segment_Ct,yes | no, 0.4, 0.6
865: Q,E,0.159715,0.07103,0.75,0.321569,2,NA,0,NA,1,147.13074,1,114,RET,TK,C_helix,no | yes, 0.75, 0.25
866: Q,H,0.354984,0.092933,1,0.321569,0,NA,0,NA,1,155.15634,1,114,RET,TK,Catalytic_loop,no | yes, 0.8571428571428571, 0.14285714285714285
875: E,V,0.302868,0.094963,0.266667,0.228395,-2,NA,0,NA,0,117.14784,1,109,RIPK,TKL,H_and_I_helix,no | yes, 0.6, 0.4
879: T,N,?,0.022921,?,?,0,NA,0,NA,1,132.11904,1,93,DMPK,AGC,G_helix#H_and_I_helix,no | yes, 0.6, 0.4
882: T,M,0.136086,0.009427,0.571429,0.227451,-1,NA,0,NA,0,149.20784,1,93,ROR,TK,Linker,no | yes, 0.6, 0.4
888: Q,L,0.183951,0.074962,?,0.170799,-2,NA,0,NA,0,131.17464,1,114,SCY1,OTHER,C_helix,no | yes, 0.5, 0.5
890: E,G,?,0.01523,?,?,-2,NA,0,NA,0,75.06714,1,109,SGK,AGC,B3_strand#C_helix,no | yes, 0.5, 0.5
907: R,K,?,?,?,?,2,NA,0,NA,1,146.18934,1,148,SRPK,CMGC,Catalytic_loop#Activation_segment_Nt,no | yes, 0.75, 0.25
920: R,K,0.214729,0.150108,0.727273,0.105882,2,NA,0,NA,1,146.18934,1,148,TEC,TK,G_helix,yes | no, 0.45454545454545453, 0.5454545454545454
923: V,A,0.418997,0.241069,0.909091,0.729412,0,NA,0,NA,0,89.09404,0,105,TEC,TK,G_loop,no | yes, 0.6, 0.4
929: V,A,0.084053,0.014779,0.225806,0.148148,0,NA,0,NA,0,89.09404,0,105,STKR,TKL,Activation_segment_Nt#Activation_segment_Ct,no | yes, 0.75, 0.25
930: D,V,0.098794,0.062362,0.777778,0.176309,-3,NA,0,NA,0,117.14784,1,91,TLK,OTHER,Activation_segment_Nt#Activation_segment_Ct,no | yes, 0.5, 0.5
940: D,N,0.193557,0.063719,0.833333,0.129477,1,NA,0,NA,1,132.11904,1,91,TTK,OTHER,H_and_I_helix,no | yes, 0.5, 0.5
941: K,R,0.438071,0.0154,0.333333,0.578512,2,NA,0,NA,1,174.20274,1,135,TTK,OTHER,Linker,no | yes, 0.5, 0.5
944: N,K,?,0.03167,?,?,0,NA,0,NA,1,146.18934,1,96,AXL,TK,Linker,yes | no, 0.13333333333333333, 0.8666666666666667
952: G,S,0.351451,0.292866,0.875,0.709877,0,NA,0,NA,1,105.09344,0,48,MLK,TKL,E_helix,no | yes, 0.5, 0.5
Total 89 miss classified instance(s).
************************************************************
Classify unseen data:

========== Use the built Classifier: weka.classifiers.rules.DecisionTable to classify instances ==========
Error trained instances:
Total 0 miss classified instance(s).

************************************************************
End weka.classifiers.rules.DecisionTable
************************************************************

************************************************************
Start weka.classifiers.functions.SMO / default
************************************************************

========== Strat build & save Classifier: weka.classifiers.functions.SMO ==========
Classifier was saved at: C:\Coding\Java\CancerML/Data/Results/Classification/20121222_183317/Model/weka.classifiers.functions.SMO.model

========== Strat 10-fold  cross-validation==========

========== Strat writing Classification Summary ==========
Classification summary was saved at: C:\Coding\Java\CancerML/Data/Results/Classification/20121222_183317/Classified/weka.classifiers.functions.SMO-Classified.txt
Relation Name:  Analysis_Disease-weka.filters.unsupervised.attribute.Remove-R1,9,10,13,16,17,18,20,21,23,24,25,26,27
Num Instances:  956
Num Attributes: 18

     Name                      Type  Nom  Int Real     Missing      Unique  Dist
   1 Amino_Acid_WT              Nom 100%   0%   0%     0 /  0%     0 /  0%    20 
   2 Amino_Acid_MT              Nom 100%   0%   0%     0 /  0%     0 /  0%    20 
   3 Conservation_Consensus_Al  Num   0%   0%  74%   248 / 26%    58 /  6%   223 
   4 Conservation_Wild_AllKina  Num   0%   0%  83%   158 / 17%   599 / 63%   663 
   5 Conservation_Consensus_Fa  Num   0%  17%  56%   256 / 27%    92 / 10%   155 
   6 Conservation_Consensus_Gr  Num   0%   0%  72%   264 / 28%   197 / 21%   326 
   7 Blosum62                   Num   0% 100%   0%     0 /  0%     1 /  0%     8 
   8 Modification               Nom 100%   0%   0%     0 /  0%     0 /  0%     2 
   9 Is_Pk_Domain               Nom 100%   0%   0%     0 /  0%     0 /  0%     1 
  10 Binding_Site               Nom 100%   0%   0%     0 /  0%     0 /  0%     1 
  11 Side_Chain_Polarity_MT     Nom 100%   0%   0%     0 /  0%     0 /  0%     2 
  12 Avg_Mass_MT                Num   0%   0% 100%     0 /  0%     0 /  0%    19 
  13 Side_Chain_Polarity_WT     Nom 100%   0%   0%     0 /  0%     0 /  0%     2 
  14 Van_der_Waals_Volume_WT    Num   0% 100%   0%     0 /  0%     0 /  0%    17 
  15 Protein_Family             Nom 100%   0%   0%     0 /  0%    16 /  2%    82 
  16 Protein_Group              Nom 100%   0%   0%     0 /  0%     0 /  0%     9 
  17 Sub_domain                 Nom 100%   0%   0%     0 /  0%     0 /  0%    19 
  18 Disease                    Nom 100%   0%   0%     0 /  0%     0 /  0%     2 


========== Cross Validation Result ==========
 inst#     actual  predicted error distribution
     1      1:yes      1:yes       *1,0 
     2      1:yes      1:yes       *1,0 
     3      1:yes      1:yes       *1,0 
     4      1:yes      1:yes       *1,0 
     5      1:yes       2:no   +   0,*1 
     6      1:yes      1:yes       *1,0 
     7      1:yes      1:yes       *1,0 
     8      1:yes      1:yes       *1,0 
     9      1:yes       2:no   +   0,*1 
    10      1:yes      1:yes       *1,0 
    11      1:yes      1:yes       *1,0 
    12      1:yes      1:yes       *1,0 
    13      1:yes      1:yes       *1,0 
    14      1:yes      1:yes       *1,0 
    15      1:yes       2:no   +   0,*1 
    16      1:yes      1:yes       *1,0 
    17      1:yes      1:yes       *1,0 
    18      1:yes       2:no   +   0,*1 
    19      1:yes      1:yes       *1,0 
    20      1:yes      1:yes       *1,0 
    21      1:yes      1:yes       *1,0 
    22      1:yes      1:yes       *1,0 
    23      1:yes      1:yes       *1,0 
    24      1:yes      1:yes       *1,0 
    25      1:yes      1:yes       *1,0 
    26      1:yes      1:yes       *1,0 
    27      1:yes      1:yes       *1,0 
    28      1:yes      1:yes       *1,0 
    29      1:yes      1:yes       *1,0 
    30      1:yes      1:yes       *1,0 
    31      1:yes      1:yes       *1,0 
    32      1:yes      1:yes       *1,0 
    33      1:yes      1:yes       *1,0 
    34      1:yes       2:no   +   0,*1 
    35      1:yes      1:yes       *1,0 
    36      1:yes      1:yes       *1,0 
    37      1:yes      1:yes       *1,0 
    38      1:yes       2:no   +   0,*1 
    39      1:yes      1:yes       *1,0 
    40      1:yes      1:yes       *1,0 
    41      1:yes      1:yes       *1,0 
    42      1:yes      1:yes       *1,0 
    43      1:yes      1:yes       *1,0 
    44      1:yes      1:yes       *1,0 
    45      1:yes      1:yes       *1,0 
    46      1:yes      1:yes       *1,0 
    47      1:yes      1:yes       *1,0 
    48      1:yes      1:yes       *1,0 
    49      1:yes      1:yes       *1,0 
    50      1:yes      1:yes       *1,0 
    51      1:yes      1:yes       *1,0 
    52      1:yes      1:yes       *1,0 
    53      1:yes      1:yes       *1,0 
    54      1:yes      1:yes       *1,0 
    55      1:yes      1:yes       *1,0 
    56      1:yes      1:yes       *1,0 
    57      1:yes      1:yes       *1,0 
    58      1:yes      1:yes       *1,0 
    59      1:yes      1:yes       *1,0 
    60      1:yes      1:yes       *1,0 
    61      1:yes      1:yes       *1,0 
    62      1:yes      1:yes       *1,0 
    63      1:yes      1:yes       *1,0 
    64       2:no       2:no       0,*1 
    65       2:no       2:no       0,*1 
    66       2:no       2:no       0,*1 
    67       2:no       2:no       0,*1 
    68       2:no       2:no       0,*1 
    69       2:no       2:no       0,*1 
    70       2:no       2:no       0,*1 
    71       2:no       2:no       0,*1 
    72       2:no       2:no       0,*1 
    73       2:no       2:no       0,*1 
    74       2:no      1:yes   +   *1,0 
    75       2:no      1:yes   +   *1,0 
    76       2:no      1:yes   +   *1,0 
    77       2:no       2:no       0,*1 
    78       2:no       2:no       0,*1 
    79       2:no      1:yes   +   *1,0 
    80       2:no       2:no       0,*1 
    81       2:no       2:no       0,*1 
    82       2:no       2:no       0,*1 
    83       2:no       2:no       0,*1 
    84       2:no       2:no       0,*1 
    85       2:no       2:no       0,*1 
    86       2:no       2:no       0,*1 
    87       2:no       2:no       0,*1 
    88       2:no       2:no       0,*1 
    89       2:no       2:no       0,*1 
    90       2:no       2:no       0,*1 
    91       2:no       2:no       0,*1 
    92       2:no       2:no       0,*1 
    93       2:no       2:no       0,*1 
    94       2:no       2:no       0,*1 
    95       2:no       2:no       0,*1 
    96       2:no       2:no       0,*1 
     1      1:yes      1:yes       *1,0 
     2      1:yes      1:yes       *1,0 
     3      1:yes      1:yes       *1,0 
     4      1:yes      1:yes       *1,0 
     5      1:yes      1:yes       *1,0 
     6      1:yes      1:yes       *1,0 
     7      1:yes      1:yes       *1,0 
     8      1:yes      1:yes       *1,0 
     9      1:yes      1:yes       *1,0 
    10      1:yes       2:no   +   0,*1 
    11      1:yes      1:yes       *1,0 
    12      1:yes      1:yes       *1,0 
    13      1:yes      1:yes       *1,0 
    14      1:yes      1:yes       *1,0 
    15      1:yes      1:yes       *1,0 
    16      1:yes      1:yes       *1,0 
    17      1:yes      1:yes       *1,0 
    18      1:yes       2:no   +   0,*1 
    19      1:yes      1:yes       *1,0 
    20      1:yes      1:yes       *1,0 
    21      1:yes      1:yes       *1,0 
    22      1:yes      1:yes       *1,0 
    23      1:yes      1:yes       *1,0 
    24      1:yes      1:yes       *1,0 
    25      1:yes      1:yes       *1,0 
    26      1:yes      1:yes       *1,0 
    27      1:yes      1:yes       *1,0 
    28      1:yes      1:yes       *1,0 
    29      1:yes       2:no   +   0,*1 
    30      1:yes      1:yes       *1,0 
    31      1:yes      1:yes       *1,0 
    32      1:yes      1:yes       *1,0 
    33      1:yes       2:no   +   0,*1 
    34      1:yes      1:yes       *1,0 
    35      1:yes      1:yes       *1,0 
    36      1:yes      1:yes       *1,0 
    37      1:yes      1:yes       *1,0 
    38      1:yes      1:yes       *1,0 
    39      1:yes      1:yes       *1,0 
    40      1:yes      1:yes       *1,0 
    41      1:yes      1:yes       *1,0 
    42      1:yes      1:yes       *1,0 
    43      1:yes      1:yes       *1,0 
    44      1:yes      1:yes       *1,0 
    45      1:yes      1:yes       *1,0 
    46      1:yes      1:yes       *1,0 
    47      1:yes      1:yes       *1,0 
    48      1:yes       2:no   +   0,*1 
    49      1:yes      1:yes       *1,0 
    50      1:yes      1:yes       *1,0 
    51      1:yes      1:yes       *1,0 
    52      1:yes      1:yes       *1,0 
    53      1:yes      1:yes       *1,0 
    54      1:yes      1:yes       *1,0 
    55      1:yes      1:yes       *1,0 
    56      1:yes      1:yes       *1,0 
    57      1:yes      1:yes       *1,0 
    58      1:yes      1:yes       *1,0 
    59      1:yes      1:yes       *1,0 
    60      1:yes      1:yes       *1,0 
    61      1:yes      1:yes       *1,0 
    62      1:yes      1:yes       *1,0 
    63      1:yes      1:yes       *1,0 
    64       2:no       2:no       0,*1 
    65       2:no       2:no       0,*1 
    66       2:no       2:no       0,*1 
    67       2:no      1:yes   +   *1,0 
    68       2:no       2:no       0,*1 
    69       2:no      1:yes   +   *1,0 
    70       2:no       2:no       0,*1 
    71       2:no       2:no       0,*1 
    72       2:no      1:yes   +   *1,0 
    73       2:no       2:no       0,*1 
    74       2:no       2:no       0,*1 
    75       2:no       2:no       0,*1 
    76       2:no       2:no       0,*1 
    77       2:no      1:yes   +   *1,0 
    78       2:no       2:no       0,*1 
    79       2:no      1:yes   +   *1,0 
    80       2:no       2:no       0,*1 
    81       2:no       2:no       0,*1 
    82       2:no       2:no       0,*1 
    83       2:no       2:no       0,*1 
    84       2:no       2:no       0,*1 
    85       2:no      1:yes   +   *1,0 
    86       2:no       2:no       0,*1 
    87       2:no       2:no       0,*1 
    88       2:no       2:no       0,*1 
    89       2:no       2:no       0,*1 
    90       2:no       2:no       0,*1 
    91       2:no       2:no       0,*1 
    92       2:no       2:no       0,*1 
    93       2:no       2:no       0,*1 
    94       2:no       2:no       0,*1 
    95       2:no       2:no       0,*1 
    96       2:no      1:yes   +   *1,0 
     1      1:yes      1:yes       *1,0 
     2      1:yes      1:yes       *1,0 
     3      1:yes      1:yes       *1,0 
     4      1:yes      1:yes       *1,0 
     5      1:yes      1:yes       *1,0 
     6      1:yes      1:yes       *1,0 
     7      1:yes       2:no   +   0,*1 
     8      1:yes      1:yes       *1,0 
     9      1:yes      1:yes       *1,0 
    10      1:yes      1:yes       *1,0 
    11      1:yes      1:yes       *1,0 
    12      1:yes      1:yes       *1,0 
    13      1:yes      1:yes       *1,0 
    14      1:yes      1:yes       *1,0 
    15      1:yes      1:yes       *1,0 
    16      1:yes       2:no   +   0,*1 
    17      1:yes      1:yes       *1,0 
    18      1:yes      1:yes       *1,0 
    19      1:yes      1:yes       *1,0 
    20      1:yes      1:yes       *1,0 
    21      1:yes      1:yes       *1,0 
    22      1:yes      1:yes       *1,0 
    23      1:yes      1:yes       *1,0 
    24      1:yes      1:yes       *1,0 
    25      1:yes      1:yes       *1,0 
    26      1:yes      1:yes       *1,0 
    27      1:yes      1:yes       *1,0 
    28      1:yes       2:no   +   0,*1 
    29      1:yes      1:yes       *1,0 
    30      1:yes       2:no   +   0,*1 
    31      1:yes      1:yes       *1,0 
    32      1:yes      1:yes       *1,0 
    33      1:yes      1:yes       *1,0 
    34      1:yes      1:yes       *1,0 
    35      1:yes      1:yes       *1,0 
    36      1:yes      1:yes       *1,0 
    37      1:yes      1:yes       *1,0 
    38      1:yes      1:yes       *1,0 
    39      1:yes      1:yes       *1,0 
    40      1:yes      1:yes       *1,0 
    41      1:yes       2:no   +   0,*1 
    42      1:yes      1:yes       *1,0 
    43      1:yes      1:yes       *1,0 
    44      1:yes      1:yes       *1,0 
    45      1:yes      1:yes       *1,0 
    46      1:yes      1:yes       *1,0 
    47      1:yes      1:yes       *1,0 
    48      1:yes      1:yes       *1,0 
    49      1:yes      1:yes       *1,0 
    50      1:yes      1:yes       *1,0 
    51      1:yes      1:yes       *1,0 
    52      1:yes      1:yes       *1,0 
    53      1:yes      1:yes       *1,0 
    54      1:yes      1:yes       *1,0 
    55      1:yes      1:yes       *1,0 
    56      1:yes      1:yes       *1,0 
    57      1:yes      1:yes       *1,0 
    58      1:yes      1:yes       *1,0 
    59      1:yes      1:yes       *1,0 
    60      1:yes      1:yes       *1,0 
    61      1:yes      1:yes       *1,0 
    62      1:yes      1:yes       *1,0 
    63      1:yes      1:yes       *1,0 
    64       2:no       2:no       0,*1 
    65       2:no      1:yes   +   *1,0 
    66       2:no       2:no       0,*1 
    67       2:no       2:no       0,*1 
    68       2:no      1:yes   +   *1,0 
    69       2:no       2:no       0,*1 
    70       2:no       2:no       0,*1 
    71       2:no       2:no       0,*1 
    72       2:no       2:no       0,*1 
    73       2:no       2:no       0,*1 
    74       2:no       2:no       0,*1 
    75       2:no       2:no       0,*1 
    76       2:no       2:no       0,*1 
    77       2:no      1:yes   +   *1,0 
    78       2:no       2:no       0,*1 
    79       2:no      1:yes   +   *1,0 
    80       2:no       2:no       0,*1 
    81       2:no       2:no       0,*1 
    82       2:no       2:no       0,*1 
    83       2:no       2:no       0,*1 
    84       2:no       2:no       0,*1 
    85       2:no       2:no       0,*1 
    86       2:no       2:no       0,*1 
    87       2:no       2:no       0,*1 
    88       2:no      1:yes   +   *1,0 
    89       2:no       2:no       0,*1 
    90       2:no       2:no       0,*1 
    91       2:no       2:no       0,*1 
    92       2:no       2:no       0,*1 
    93       2:no       2:no       0,*1 
    94       2:no       2:no       0,*1 
    95       2:no       2:no       0,*1 
    96       2:no       2:no       0,*1 
     1      1:yes      1:yes       *1,0 
     2      1:yes      1:yes       *1,0 
     3      1:yes      1:yes       *1,0 
     4      1:yes      1:yes       *1,0 
     5      1:yes      1:yes       *1,0 
     6      1:yes      1:yes       *1,0 
     7      1:yes      1:yes       *1,0 
     8      1:yes       2:no   +   0,*1 
     9      1:yes      1:yes       *1,0 
    10      1:yes      1:yes       *1,0 
    11      1:yes      1:yes       *1,0 
    12      1:yes      1:yes       *1,0 
    13      1:yes      1:yes       *1,0 
    14      1:yes      1:yes       *1,0 
    15      1:yes      1:yes       *1,0 
    16      1:yes      1:yes       *1,0 
    17      1:yes      1:yes       *1,0 
    18      1:yes      1:yes       *1,0 
    19      1:yes       2:no   +   0,*1 
    20      1:yes      1:yes       *1,0 
    21      1:yes      1:yes       *1,0 
    22      1:yes      1:yes       *1,0 
    23      1:yes      1:yes       *1,0 
    24      1:yes      1:yes       *1,0 
    25      1:yes      1:yes       *1,0 
    26      1:yes      1:yes       *1,0 
    27      1:yes      1:yes       *1,0 
    28      1:yes      1:yes       *1,0 
    29      1:yes      1:yes       *1,0 
    30      1:yes      1:yes       *1,0 
    31      1:yes      1:yes       *1,0 
    32      1:yes      1:yes       *1,0 
    33      1:yes      1:yes       *1,0 
    34      1:yes      1:yes       *1,0 
    35      1:yes       2:no   +   0,*1 
    36      1:yes      1:yes       *1,0 
    37      1:yes      1:yes       *1,0 
    38      1:yes       2:no   +   0,*1 
    39      1:yes      1:yes       *1,0 
    40      1:yes      1:yes       *1,0 
    41      1:yes      1:yes       *1,0 
    42      1:yes      1:yes       *1,0 
    43      1:yes       2:no   +   0,*1 
    44      1:yes      1:yes       *1,0 
    45      1:yes      1:yes       *1,0 
    46      1:yes      1:yes       *1,0 
    47      1:yes       2:no   +   0,*1 
    48      1:yes      1:yes       *1,0 
    49      1:yes      1:yes       *1,0 
    50      1:yes      1:yes       *1,0 
    51      1:yes       2:no   +   0,*1 
    52      1:yes      1:yes       *1,0 
    53      1:yes      1:yes       *1,0 
    54      1:yes      1:yes       *1,0 
    55      1:yes      1:yes       *1,0 
    56      1:yes      1:yes       *1,0 
    57      1:yes       2:no   +   0,*1 
    58      1:yes      1:yes       *1,0 
    59      1:yes      1:yes       *1,0 
    60      1:yes      1:yes       *1,0 
    61      1:yes      1:yes       *1,0 
    62      1:yes      1:yes       *1,0 
    63      1:yes      1:yes       *1,0 
    64       2:no       2:no       0,*1 
    65       2:no       2:no       0,*1 
    66       2:no      1:yes   +   *1,0 
    67       2:no      1:yes   +   *1,0 
    68       2:no       2:no       0,*1 
    69       2:no       2:no       0,*1 
    70       2:no      1:yes   +   *1,0 
    71       2:no       2:no       0,*1 
    72       2:no       2:no       0,*1 
    73       2:no       2:no       0,*1 
    74       2:no       2:no       0,*1 
    75       2:no       2:no       0,*1 
    76       2:no       2:no       0,*1 
    77       2:no      1:yes   +   *1,0 
    78       2:no       2:no       0,*1 
    79       2:no       2:no       0,*1 
    80       2:no       2:no       0,*1 
    81       2:no       2:no       0,*1 
    82       2:no       2:no       0,*1 
    83       2:no       2:no       0,*1 
    84       2:no       2:no       0,*1 
    85       2:no       2:no       0,*1 
    86       2:no       2:no       0,*1 
    87       2:no       2:no       0,*1 
    88       2:no       2:no       0,*1 
    89       2:no       2:no       0,*1 
    90       2:no       2:no       0,*1 
    91       2:no       2:no       0,*1 
    92       2:no       2:no       0,*1 
    93       2:no       2:no       0,*1 
    94       2:no       2:no       0,*1 
    95       2:no      1:yes   +   *1,0 
    96       2:no       2:no       0,*1 
     1      1:yes      1:yes       *1,0 
     2      1:yes      1:yes       *1,0 
     3      1:yes      1:yes       *1,0 
     4      1:yes      1:yes       *1,0 
     5      1:yes      1:yes       *1,0 
     6      1:yes      1:yes       *1,0 
     7      1:yes      1:yes       *1,0 
     8      1:yes       2:no   +   0,*1 
     9      1:yes      1:yes       *1,0 
    10      1:yes      1:yes       *1,0 
    11      1:yes      1:yes       *1,0 
    12      1:yes      1:yes       *1,0 
    13      1:yes      1:yes       *1,0 
    14      1:yes      1:yes       *1,0 
    15      1:yes       2:no   +   0,*1 
    16      1:yes      1:yes       *1,0 
    17      1:yes      1:yes       *1,0 
    18      1:yes      1:yes       *1,0 
    19      1:yes      1:yes       *1,0 
    20      1:yes      1:yes       *1,0 
    21      1:yes      1:yes       *1,0 
    22      1:yes      1:yes       *1,0 
    23      1:yes      1:yes       *1,0 
    24      1:yes       2:no   +   0,*1 
    25      1:yes       2:no   +   0,*1 
    26      1:yes      1:yes       *1,0 
    27      1:yes      1:yes       *1,0 
    28      1:yes      1:yes       *1,0 
    29      1:yes      1:yes       *1,0 
    30      1:yes      1:yes       *1,0 
    31      1:yes      1:yes       *1,0 
    32      1:yes       2:no   +   0,*1 
    33      1:yes      1:yes       *1,0 
    34      1:yes      1:yes       *1,0 
    35      1:yes      1:yes       *1,0 
    36      1:yes      1:yes       *1,0 
    37      1:yes      1:yes       *1,0 
    38      1:yes      1:yes       *1,0 
    39      1:yes      1:yes       *1,0 
    40      1:yes      1:yes       *1,0 
    41      1:yes      1:yes       *1,0 
    42      1:yes      1:yes       *1,0 
    43      1:yes      1:yes       *1,0 
    44      1:yes      1:yes       *1,0 
    45      1:yes      1:yes       *1,0 
    46      1:yes      1:yes       *1,0 
    47      1:yes      1:yes       *1,0 
    48      1:yes      1:yes       *1,0 
    49      1:yes      1:yes       *1,0 
    50      1:yes      1:yes       *1,0 
    51      1:yes      1:yes       *1,0 
    52      1:yes       2:no   +   0,*1 
    53      1:yes      1:yes       *1,0 
    54      1:yes      1:yes       *1,0 
    55      1:yes      1:yes       *1,0 
    56      1:yes      1:yes       *1,0 
    57      1:yes      1:yes       *1,0 
    58      1:yes      1:yes       *1,0 
    59      1:yes      1:yes       *1,0 
    60      1:yes      1:yes       *1,0 
    61      1:yes      1:yes       *1,0 
    62      1:yes      1:yes       *1,0 
    63      1:yes      1:yes       *1,0 
    64       2:no       2:no       0,*1 
    65       2:no       2:no       0,*1 
    66       2:no       2:no       0,*1 
    67       2:no      1:yes   +   *1,0 
    68       2:no       2:no       0,*1 
    69       2:no      1:yes   +   *1,0 
    70       2:no       2:no       0,*1 
    71       2:no       2:no       0,*1 
    72       2:no       2:no       0,*1 
    73       2:no       2:no       0,*1 
    74       2:no      1:yes   +   *1,0 
    75       2:no       2:no       0,*1 
    76       2:no       2:no       0,*1 
    77       2:no      1:yes   +   *1,0 
    78       2:no       2:no       0,*1 
    79       2:no       2:no       0,*1 
    80       2:no       2:no       0,*1 
    81       2:no      1:yes   +   *1,0 
    82       2:no       2:no       0,*1 
    83       2:no      1:yes   +   *1,0 
    84       2:no      1:yes   +   *1,0 
    85       2:no       2:no       0,*1 
    86       2:no       2:no       0,*1 
    87       2:no       2:no       0,*1 
    88       2:no       2:no       0,*1 
    89       2:no       2:no       0,*1 
    90       2:no      1:yes   +   *1,0 
    91       2:no       2:no       0,*1 
    92       2:no       2:no       0,*1 
    93       2:no      1:yes   +   *1,0 
    94       2:no       2:no       0,*1 
    95       2:no       2:no       0,*1 
    96       2:no       2:no       0,*1 
     1      1:yes       2:no   +   0,*1 
     2      1:yes      1:yes       *1,0 
     3      1:yes      1:yes       *1,0 
     4      1:yes      1:yes       *1,0 
     5      1:yes      1:yes       *1,0 
     6      1:yes      1:yes       *1,0 
     7      1:yes      1:yes       *1,0 
     8      1:yes      1:yes       *1,0 
     9      1:yes      1:yes       *1,0 
    10      1:yes       2:no   +   0,*1 
    11      1:yes      1:yes       *1,0 
    12      1:yes      1:yes       *1,0 
    13      1:yes      1:yes       *1,0 
    14      1:yes      1:yes       *1,0 
    15      1:yes      1:yes       *1,0 
    16      1:yes      1:yes       *1,0 
    17      1:yes      1:yes       *1,0 
    18      1:yes      1:yes       *1,0 
    19      1:yes      1:yes       *1,0 
    20      1:yes      1:yes       *1,0 
    21      1:yes      1:yes       *1,0 
    22      1:yes      1:yes       *1,0 
    23      1:yes      1:yes       *1,0 
    24      1:yes      1:yes       *1,0 
    25      1:yes      1:yes       *1,0 
    26      1:yes      1:yes       *1,0 
    27      1:yes       2:no   +   0,*1 
    28      1:yes      1:yes       *1,0 
    29      1:yes       2:no   +   0,*1 
    30      1:yes      1:yes       *1,0 
    31      1:yes      1:yes       *1,0 
    32      1:yes      1:yes       *1,0 
    33      1:yes      1:yes       *1,0 
    34      1:yes      1:yes       *1,0 
    35      1:yes      1:yes       *1,0 
    36      1:yes      1:yes       *1,0 
    37      1:yes      1:yes       *1,0 
    38      1:yes      1:yes       *1,0 
    39      1:yes      1:yes       *1,0 
    40      1:yes      1:yes       *1,0 
    41      1:yes      1:yes       *1,0 
    42      1:yes      1:yes       *1,0 
    43      1:yes      1:yes       *1,0 
    44      1:yes      1:yes       *1,0 
    45      1:yes       2:no   +   0,*1 
    46      1:yes      1:yes       *1,0 
    47      1:yes      1:yes       *1,0 
    48      1:yes       2:no   +   0,*1 
    49      1:yes      1:yes       *1,0 
    50      1:yes      1:yes       *1,0 
    51      1:yes      1:yes       *1,0 
    52      1:yes      1:yes       *1,0 
    53      1:yes      1:yes       *1,0 
    54      1:yes      1:yes       *1,0 
    55      1:yes       2:no   +   0,*1 
    56      1:yes      1:yes       *1,0 
    57      1:yes      1:yes       *1,0 
    58      1:yes      1:yes       *1,0 
    59      1:yes      1:yes       *1,0 
    60      1:yes      1:yes       *1,0 
    61      1:yes      1:yes       *1,0 
    62      1:yes      1:yes       *1,0 
    63       2:no       2:no       0,*1 
    64       2:no       2:no       0,*1 
    65       2:no       2:no       0,*1 
    66       2:no       2:no       0,*1 
    67       2:no      1:yes   +   *1,0 
    68       2:no       2:no       0,*1 
    69       2:no       2:no       0,*1 
    70       2:no       2:no       0,*1 
    71       2:no       2:no       0,*1 
    72       2:no       2:no       0,*1 
    73       2:no       2:no       0,*1 
    74       2:no       2:no       0,*1 
    75       2:no       2:no       0,*1 
    76       2:no      1:yes   +   *1,0 
    77       2:no       2:no       0,*1 
    78       2:no       2:no       0,*1 
    79       2:no      1:yes   +   *1,0 
    80       2:no       2:no       0,*1 
    81       2:no       2:no       0,*1 
    82       2:no       2:no       0,*1 
    83       2:no      1:yes   +   *1,0 
    84       2:no       2:no       0,*1 
    85       2:no       2:no       0,*1 
    86       2:no       2:no       0,*1 
    87       2:no       2:no       0,*1 
    88       2:no       2:no       0,*1 
    89       2:no      1:yes   +   *1,0 
    90       2:no      1:yes   +   *1,0 
    91       2:no      1:yes   +   *1,0 
    92       2:no       2:no       0,*1 
    93       2:no       2:no       0,*1 
    94       2:no       2:no       0,*1 
    95       2:no       2:no       0,*1 
    96       2:no       2:no       0,*1 
     1      1:yes      1:yes       *1,0 
     2      1:yes      1:yes       *1,0 
     3      1:yes      1:yes       *1,0 
     4      1:yes      1:yes       *1,0 
     5      1:yes      1:yes       *1,0 
     6      1:yes      1:yes       *1,0 
     7      1:yes      1:yes       *1,0 
     8      1:yes       2:no   +   0,*1 
     9      1:yes       2:no   +   0,*1 
    10      1:yes      1:yes       *1,0 
    11      1:yes      1:yes       *1,0 
    12      1:yes      1:yes       *1,0 
    13      1:yes      1:yes       *1,0 
    14      1:yes      1:yes       *1,0 
    15      1:yes      1:yes       *1,0 
    16      1:yes      1:yes       *1,0 
    17      1:yes      1:yes       *1,0 
    18      1:yes      1:yes       *1,0 
    19      1:yes      1:yes       *1,0 
    20      1:yes      1:yes       *1,0 
    21      1:yes      1:yes       *1,0 
    22      1:yes      1:yes       *1,0 
    23      1:yes      1:yes       *1,0 
    24      1:yes       2:no   +   0,*1 
    25      1:yes      1:yes       *1,0 
    26      1:yes      1:yes       *1,0 
    27      1:yes      1:yes       *1,0 
    28      1:yes      1:yes       *1,0 
    29      1:yes      1:yes       *1,0 
    30      1:yes      1:yes       *1,0 
    31      1:yes      1:yes       *1,0 
    32      1:yes      1:yes       *1,0 
    33      1:yes      1:yes       *1,0 
    34      1:yes      1:yes       *1,0 
    35      1:yes      1:yes       *1,0 
    36      1:yes      1:yes       *1,0 
    37      1:yes      1:yes       *1,0 
    38      1:yes      1:yes       *1,0 
    39      1:yes      1:yes       *1,0 
    40      1:yes      1:yes       *1,0 
    41      1:yes      1:yes       *1,0 
    42      1:yes      1:yes       *1,0 
    43      1:yes      1:yes       *1,0 
    44      1:yes      1:yes       *1,0 
    45      1:yes      1:yes       *1,0 
    46      1:yes      1:yes       *1,0 
    47      1:yes      1:yes       *1,0 
    48      1:yes      1:yes       *1,0 
    49      1:yes      1:yes       *1,0 
    50      1:yes      1:yes       *1,0 
    51      1:yes      1:yes       *1,0 
    52      1:yes      1:yes       *1,0 
    53      1:yes      1:yes       *1,0 
    54      1:yes      1:yes       *1,0 
    55      1:yes      1:yes       *1,0 
    56      1:yes      1:yes       *1,0 
    57      1:yes      1:yes       *1,0 
    58      1:yes      1:yes       *1,0 
    59      1:yes      1:yes       *1,0 
    60      1:yes      1:yes       *1,0 
    61      1:yes      1:yes       *1,0 
    62      1:yes      1:yes       *1,0 
    63       2:no      1:yes   +   *1,0 
    64       2:no       2:no       0,*1 
    65       2:no       2:no       0,*1 
    66       2:no       2:no       0,*1 
    67       2:no       2:no       0,*1 
    68       2:no       2:no       0,*1 
    69       2:no       2:no       0,*1 
    70       2:no      1:yes   +   *1,0 
    71       2:no       2:no       0,*1 
    72       2:no       2:no       0,*1 
    73       2:no       2:no       0,*1 
    74       2:no       2:no       0,*1 
    75       2:no       2:no       0,*1 
    76       2:no       2:no       0,*1 
    77       2:no      1:yes   +   *1,0 
    78       2:no       2:no       0,*1 
    79       2:no      1:yes   +   *1,0 
    80       2:no       2:no       0,*1 
    81       2:no       2:no       0,*1 
    82       2:no       2:no       0,*1 
    83       2:no      1:yes   +   *1,0 
    84       2:no       2:no       0,*1 
    85       2:no       2:no       0,*1 
    86       2:no      1:yes   +   *1,0 
    87       2:no       2:no       0,*1 
    88       2:no       2:no       0,*1 
    89       2:no       2:no       0,*1 
    90       2:no      1:yes   +   *1,0 
    91       2:no       2:no       0,*1 
    92       2:no       2:no       0,*1 
    93       2:no       2:no       0,*1 
    94       2:no       2:no       0,*1 
    95       2:no       2:no       0,*1 
     1      1:yes      1:yes       *1,0 
     2      1:yes      1:yes       *1,0 
     3      1:yes      1:yes       *1,0 
     4      1:yes      1:yes       *1,0 
     5      1:yes      1:yes       *1,0 
     6      1:yes      1:yes       *1,0 
     7      1:yes      1:yes       *1,0 
     8      1:yes      1:yes       *1,0 
     9      1:yes       2:no   +   0,*1 
    10      1:yes      1:yes       *1,0 
    11      1:yes       2:no   +   0,*1 
    12      1:yes      1:yes       *1,0 
    13      1:yes      1:yes       *1,0 
    14      1:yes      1:yes       *1,0 
    15      1:yes      1:yes       *1,0 
    16      1:yes       2:no   +   0,*1 
    17      1:yes      1:yes       *1,0 
    18      1:yes      1:yes       *1,0 
    19      1:yes      1:yes       *1,0 
    20      1:yes      1:yes       *1,0 
    21      1:yes      1:yes       *1,0 
    22      1:yes      1:yes       *1,0 
    23      1:yes      1:yes       *1,0 
    24      1:yes      1:yes       *1,0 
    25      1:yes      1:yes       *1,0 
    26      1:yes      1:yes       *1,0 
    27      1:yes      1:yes       *1,0 
    28      1:yes       2:no   +   0,*1 
    29      1:yes       2:no   +   0,*1 
    30      1:yes      1:yes       *1,0 
    31      1:yes      1:yes       *1,0 
    32      1:yes      1:yes       *1,0 
    33      1:yes      1:yes       *1,0 
    34      1:yes      1:yes       *1,0 
    35      1:yes      1:yes       *1,0 
    36      1:yes      1:yes       *1,0 
    37      1:yes      1:yes       *1,0 
    38      1:yes      1:yes       *1,0 
    39      1:yes      1:yes       *1,0 
    40      1:yes       2:no   +   0,*1 
    41      1:yes      1:yes       *1,0 
    42      1:yes      1:yes       *1,0 
    43      1:yes      1:yes       *1,0 
    44      1:yes      1:yes       *1,0 
    45      1:yes      1:yes       *1,0 
    46      1:yes      1:yes       *1,0 
    47      1:yes      1:yes       *1,0 
    48      1:yes      1:yes       *1,0 
    49      1:yes      1:yes       *1,0 
    50      1:yes       2:no   +   0,*1 
    51      1:yes      1:yes       *1,0 
    52      1:yes      1:yes       *1,0 
    53      1:yes      1:yes       *1,0 
    54      1:yes      1:yes       *1,0 
    55      1:yes       2:no   +   0,*1 
    56      1:yes      1:yes       *1,0 
    57      1:yes      1:yes       *1,0 
    58      1:yes      1:yes       *1,0 
    59      1:yes      1:yes       *1,0 
    60      1:yes      1:yes       *1,0 
    61      1:yes      1:yes       *1,0 
    62      1:yes      1:yes       *1,0 
    63       2:no       2:no       0,*1 
    64       2:no       2:no       0,*1 
    65       2:no       2:no       0,*1 
    66       2:no       2:no       0,*1 
    67       2:no      1:yes   +   *1,0 
    68       2:no       2:no       0,*1 
    69       2:no       2:no       0,*1 
    70       2:no       2:no       0,*1 
    71       2:no       2:no       0,*1 
    72       2:no      1:yes   +   *1,0 
    73       2:no       2:no       0,*1 
    74       2:no       2:no       0,*1 
    75       2:no       2:no       0,*1 
    76       2:no      1:yes   +   *1,0 
    77       2:no       2:no       0,*1 
    78       2:no       2:no       0,*1 
    79       2:no       2:no       0,*1 
    80       2:no       2:no       0,*1 
    81       2:no       2:no       0,*1 
    82       2:no       2:no       0,*1 
    83       2:no       2:no       0,*1 
    84       2:no      1:yes   +   *1,0 
    85       2:no       2:no       0,*1 
    86       2:no       2:no       0,*1 
    87       2:no       2:no       0,*1 
    88       2:no       2:no       0,*1 
    89       2:no       2:no       0,*1 
    90       2:no       2:no       0,*1 
    91       2:no       2:no       0,*1 
    92       2:no       2:no       0,*1 
    93       2:no      1:yes   +   *1,0 
    94       2:no       2:no       0,*1 
    95       2:no       2:no       0,*1 
     1      1:yes      1:yes       *1,0 
     2      1:yes      1:yes       *1,0 
     3      1:yes      1:yes       *1,0 
     4      1:yes      1:yes       *1,0 
     5      1:yes      1:yes       *1,0 
     6      1:yes      1:yes       *1,0 
     7      1:yes      1:yes       *1,0 
     8      1:yes      1:yes       *1,0 
     9      1:yes      1:yes       *1,0 
    10      1:yes       2:no   +   0,*1 
    11      1:yes      1:yes       *1,0 
    12      1:yes      1:yes       *1,0 
    13      1:yes      1:yes       *1,0 
    14      1:yes      1:yes       *1,0 
    15      1:yes      1:yes       *1,0 
    16      1:yes      1:yes       *1,0 
    17      1:yes       2:no   +   0,*1 
    18      1:yes      1:yes       *1,0 
    19      1:yes      1:yes       *1,0 
    20      1:yes      1:yes       *1,0 
    21      1:yes       2:no   +   0,*1 
    22      1:yes      1:yes       *1,0 
    23      1:yes      1:yes       *1,0 
    24      1:yes      1:yes       *1,0 
    25      1:yes      1:yes       *1,0 
    26      1:yes      1:yes       *1,0 
    27      1:yes      1:yes       *1,0 
    28      1:yes       2:no   +   0,*1 
    29      1:yes      1:yes       *1,0 
    30      1:yes      1:yes       *1,0 
    31      1:yes      1:yes       *1,0 
    32      1:yes      1:yes       *1,0 
    33      1:yes      1:yes       *1,0 
    34      1:yes      1:yes       *1,0 
    35      1:yes      1:yes       *1,0 
    36      1:yes      1:yes       *1,0 
    37      1:yes      1:yes       *1,0 
    38      1:yes      1:yes       *1,0 
    39      1:yes      1:yes       *1,0 
    40      1:yes      1:yes       *1,0 
    41      1:yes      1:yes       *1,0 
    42      1:yes      1:yes       *1,0 
    43      1:yes      1:yes       *1,0 
    44      1:yes      1:yes       *1,0 
    45      1:yes      1:yes       *1,0 
    46      1:yes      1:yes       *1,0 
    47      1:yes      1:yes       *1,0 
    48      1:yes      1:yes       *1,0 
    49      1:yes      1:yes       *1,0 
    50      1:yes      1:yes       *1,0 
    51      1:yes      1:yes       *1,0 
    52      1:yes      1:yes       *1,0 
    53      1:yes      1:yes       *1,0 
    54      1:yes       2:no   +   0,*1 
    55      1:yes      1:yes       *1,0 
    56      1:yes      1:yes       *1,0 
    57      1:yes      1:yes       *1,0 
    58      1:yes      1:yes       *1,0 
    59      1:yes      1:yes       *1,0 
    60      1:yes      1:yes       *1,0 
    61      1:yes      1:yes       *1,0 
    62      1:yes      1:yes       *1,0 
    63       2:no       2:no       0,*1 
    64       2:no       2:no       0,*1 
    65       2:no       2:no       0,*1 
    66       2:no       2:no       0,*1 
    67       2:no       2:no       0,*1 
    68       2:no       2:no       0,*1 
    69       2:no       2:no       0,*1 
    70       2:no      1:yes   +   *1,0 
    71       2:no       2:no       0,*1 
    72       2:no      1:yes   +   *1,0 
    73       2:no       2:no       0,*1 
    74       2:no      1:yes   +   *1,0 
    75       2:no       2:no       0,*1 
    76       2:no       2:no       0,*1 
    77       2:no       2:no       0,*1 
    78       2:no       2:no       0,*1 
    79       2:no      1:yes   +   *1,0 
    80       2:no       2:no       0,*1 
    81       2:no       2:no       0,*1 
    82       2:no      1:yes   +   *1,0 
    83       2:no       2:no       0,*1 
    84       2:no       2:no       0,*1 
    85       2:no       2:no       0,*1 
    86       2:no      1:yes   +   *1,0 
    87       2:no       2:no       0,*1 
    88       2:no       2:no       0,*1 
    89       2:no       2:no       0,*1 
    90       2:no       2:no       0,*1 
    91       2:no       2:no       0,*1 
    92       2:no       2:no       0,*1 
    93       2:no      1:yes   +   *1,0 
    94       2:no       2:no       0,*1 
    95       2:no       2:no       0,*1 
     1      1:yes      1:yes       *1,0 
     2      1:yes      1:yes       *1,0 
     3      1:yes      1:yes       *1,0 
     4      1:yes      1:yes       *1,0 
     5      1:yes      1:yes       *1,0 
     6      1:yes      1:yes       *1,0 
     7      1:yes       2:no   +   0,*1 
     8      1:yes      1:yes       *1,0 
     9      1:yes      1:yes       *1,0 
    10      1:yes      1:yes       *1,0 
    11      1:yes      1:yes       *1,0 
    12      1:yes      1:yes       *1,0 
    13      1:yes       2:no   +   0,*1 
    14      1:yes      1:yes       *1,0 
    15      1:yes      1:yes       *1,0 
    16      1:yes      1:yes       *1,0 
    17      1:yes       2:no   +   0,*1 
    18      1:yes      1:yes       *1,0 
    19      1:yes      1:yes       *1,0 
    20      1:yes      1:yes       *1,0 
    21      1:yes      1:yes       *1,0 
    22      1:yes      1:yes       *1,0 
    23      1:yes      1:yes       *1,0 
    24      1:yes       2:no   +   0,*1 
    25      1:yes      1:yes       *1,0 
    26      1:yes      1:yes       *1,0 
    27      1:yes      1:yes       *1,0 
    28      1:yes      1:yes       *1,0 
    29      1:yes      1:yes       *1,0 
    30      1:yes      1:yes       *1,0 
    31      1:yes      1:yes       *1,0 
    32      1:yes      1:yes       *1,0 
    33      1:yes      1:yes       *1,0 
    34      1:yes      1:yes       *1,0 
    35      1:yes       2:no   +   0,*1 
    36      1:yes      1:yes       *1,0 
    37      1:yes      1:yes       *1,0 
    38      1:yes      1:yes       *1,0 
    39      1:yes      1:yes       *1,0 
    40      1:yes      1:yes       *1,0 
    41      1:yes      1:yes       *1,0 
    42      1:yes      1:yes       *1,0 
    43      1:yes      1:yes       *1,0 
    44      1:yes      1:yes       *1,0 
    45      1:yes      1:yes       *1,0 
    46      1:yes      1:yes       *1,0 
    47      1:yes      1:yes       *1,0 
    48      1:yes      1:yes       *1,0 
    49      1:yes      1:yes       *1,0 
    50      1:yes      1:yes       *1,0 
    51      1:yes      1:yes       *1,0 
    52      1:yes      1:yes       *1,0 
    53      1:yes      1:yes       *1,0 
    54      1:yes      1:yes       *1,0 
    55      1:yes      1:yes       *1,0 
    56      1:yes      1:yes       *1,0 
    57      1:yes       2:no   +   0,*1 
    58      1:yes      1:yes       *1,0 
    59      1:yes      1:yes       *1,0 
    60      1:yes      1:yes       *1,0 
    61      1:yes      1:yes       *1,0 
    62      1:yes      1:yes       *1,0 
    63       2:no      1:yes   +   *1,0 
    64       2:no       2:no       0,*1 
    65       2:no       2:no       0,*1 
    66       2:no       2:no       0,*1 
    67       2:no       2:no       0,*1 
    68       2:no       2:no       0,*1 
    69       2:no      1:yes   +   *1,0 
    70       2:no       2:no       0,*1 
    71       2:no       2:no       0,*1 
    72       2:no       2:no       0,*1 
    73       2:no       2:no       0,*1 
    74       2:no      1:yes   +   *1,0 
    75       2:no       2:no       0,*1 
    76       2:no       2:no       0,*1 
    77       2:no       2:no       0,*1 
    78       2:no       2:no       0,*1 
    79       2:no       2:no       0,*1 
    80       2:no      1:yes   +   *1,0 
    81       2:no      1:yes   +   *1,0 
    82       2:no       2:no       0,*1 
    83       2:no       2:no       0,*1 
    84       2:no       2:no       0,*1 
    85       2:no      1:yes   +   *1,0 
    86       2:no       2:no       0,*1 
    87       2:no       2:no       0,*1 
    88       2:no       2:no       0,*1 
    89       2:no       2:no       0,*1 
    90       2:no       2:no       0,*1 
    91       2:no      1:yes   +   *1,0 
    92       2:no       2:no       0,*1 
    93       2:no       2:no       0,*1 
    94       2:no      1:yes   +   *1,0 
    95       2:no       2:no       0,*1 


========== Summary ==========

Correctly Classified Instances         833               87.1339 %
Incorrectly Classified Instances       123               12.8661 %
Kappa statistic                          0.7148
Mean absolute error                      0.1287
Root mean squared error                  0.3587
Relative absolute error                 28.413  %
Root relative squared error             75.392  %
Total Number of Instances              956     


=== Detailed Accuracy By Class ===

               TP Rate   FP Rate   Precision   Recall  F-Measure   ROC Area  Class
                 0.906     0.193      0.898     0.906     0.902      0.856    yes
                 0.807     0.094      0.819     0.807     0.813      0.856    no
Weighted Avg.    0.871     0.159      0.871     0.871     0.871      0.856


=== Confusion Matrix ===

   a   b   <-- classified as
 566  59 |   a = yes
  64 267 |   b = no


========== Use the built Classifier: weka.classifiers.functions.SMO to classify instances ==========
Error trained instances:
50: E,G,0.924918,0.807981,0.965517,0.959064,-2,NA,0,NA,0,75.06714,1,109,AKT,AGC,Activation_segment_Ct,no | yes, 1.0, 0.0
68: R,K,?,0.008458,?,?,2,NA,0,NA,1,146.18934,1,148,ALK,TK,Activation_segment_Nt#Activation_segment_Ct,no | yes, 1.0, 0.0
76: A,V,?,0.190808,?,?,0,NA,0,NA,0,117.14784,0,67,STKR,TKL,G_helix#H_and_I_helix,no | yes, 1.0, 0.0
77: R,W,0.274629,0.02201,0.454545,0.156863,-3,NA,0,NA,0,204.22844,1,148,TEC,TK,H_and_I_helix,yes | no, 0.0, 1.0
174: H,Y,0.173269,0.026805,0.363636,0.156863,2,NA,0,NA,0,181.19124,1,118,TEC,TK,Linker#E_helix,yes | no, 0.0, 1.0
181: A,T,0.418997,0.290208,0.736842,0.292011,0,NA,0,NA,1,119.12034,0,67,CAMKK,OTHER,G_loop,yes | no, 0.0, 1.0
194: P,L,0.118558,0.028879,0.77,0.267361,-3,NA,0,NA,0,131.17464,0,90,CDK,CMGC,C_helix,yes | no, 0.0, 1.0
197: S,N,0.130179,0.085699,0.38,0.204861,1,NA,0,NA,1,132.11904,1,73,CDK,CMGC,E_helix,yes | no, 0.0, 1.0
209: P,L,0.334888,0.05412,0.29,0.295139,-3,NA,0,NA,0,131.17464,0,90,CDK,CMGC,F_helix,yes | no, 0.0, 1.0
210: E,Q,0.155575,0.071923,0.09,0.208333,2,NA,0,NA,1,146.14594,1,109,CDK,CMGC,Linker,yes | no, 0.0, 1.0
211: D,N,?,0.025169,?,?,1,NA,0,NA,1,132.11904,1,91,CDK,CMGC,Activation_segment_Nt#Activation_segment_Ct,yes | no, 0.0, 1.0
214: E,K,0.136086,0.013773,0.235294,0.166667,1,NA,0,NA,1,146.18934,1,109,CDKL,CMGC,Linker,no | yes, 1.0, 0.0
271: L,V,0.346703,0.100617,0.875,0.760784,1,Phosphorylation,0,NA,0,117.14784,0,124,DDR,TK,G_helix,no | yes, 1.0, 0.0
272: R,W,0.41919,0.2987,1,0.85098,-3,NA,0,NA,0,204.22844,1,148,DDR,TK,H_and_I_helix,no | yes, 1.0, 0.0
274: Q,R,0.753664,0.035151,0.869565,0.385417,1,NA,0,NA,1,174.20274,1,114,DYRK,CMGC,Activation_segment_Ct,yes | no, 0.0, 1.0
275: G,R,?,0.027865,?,?,-2,NA,0,NA,1,174.20274,0,48,DYRK,CMGC,F_helix,no | yes, 1.0, 0.0
285: H,Q,0.125321,0.031515,0.363636,0.309804,0,NA,0,NA,1,146.14594,1,118,EGFR,TK,Activation_segment_Ct#F_helix,no | yes, 1.0, 0.0
286: K,N,0.908494,0.819705,1,0.988235,0,NA,0,NA,1,132.11904,1,135,EGFR,TK,Catalytic_loop,no | yes, 1.0, 0.0
293: R,G,0.065283,0.056444,0.545455,0.109804,-2,NA,0,NA,0,75.06714,1,148,EGFR,TK,H_and_I_helix,no | yes, 1.0, 0.0
296: V,E,0.17821,0.032222,0.909091,0.243137,-2,NA,0,NA,1,147.13074,0,105,EGFR,TK,Activation_segment_Nt,no | yes, 1.0, 0.0
297: V,I,0.159439,0.010034,0.818182,0.14902,3,NA,0,NA,0,131.17464,0,105,EGFR,TK,H_and_I_helix,no | yes, 1.0, 0.0
358: D,H,0.325613,0.026395,0.727273,0.192157,-1,NA,0,NA,1,155.15634,1,91,EGFR,TK,C_helix,no | yes, 1.0, 0.0
435: E,D,0.098711,0.072519,0.6,0.035294,2,NA,0,NA,1,133.10384,1,109,VEGFR,TK,H_and_I_helix,no | yes, 1.0, 0.0
436: H,Q,0.07453,0.022281,0.3,0.172549,0,NA,0,NA,1,146.14594,1,118,VEGFR,TK,B3_strand#C_helix,no | yes, 1.0, 0.0
437: R,H,0.302868,0.016553,0.4,0.168627,0,NA,0,NA,1,155.15634,1,148,VEGFR,TK,H_and_I_helix,no | yes, 1.0, 0.0
439: R,H,0.07787,0.09133,0.354839,0.12549,0,NA,0,NA,1,155.15634,1,148,SRC,TK,Activation_segment_Ct,yes | no, 0.0, 1.0
450: F,L,?,0.162162,?,?,0,NA,0,NA,0,131.17464,0,135,STE20,STE,E_helix,yes | no, 0.0, 1.0
453: A,S,0.182819,0.140549,0.709677,0.247059,1,NA,0,NA,1,105.09344,0,67,SRC,TK,E_helix,yes | no, 0.0, 1.0
455: I,F,0.107185,0.103028,0.354839,0.878431,0,NA,0,NA,0,165.19184,0,124,SRC,TK,E_helix,yes | no, 0.0, 1.0
457: P,L,0.664615,0.52728,0.83871,0.576471,-3,NA,0,NA,0,131.17464,0,90,SRC,TK,H_and_I_helix,yes | no, 0.0, 1.0
463: E,K,0.231402,0.087039,0.152174,0.229167,1,NA,0,NA,1,146.18934,1,109,DYRK,CMGC,H_and_I_helix,yes | no, 0.0, 1.0
496: F,Y,0.552157,0.12553,0.421053,0.486111,3,NA,0,NA,0,181.19124,0,135,RCK,CMGC,E_helix,yes | no, 0.0, 1.0
512: R,G,0.237696,0.155696,0.909091,0.222222,-2,NA,0,NA,0,75.06714,1,148,IRAK,TKL,E_helix,no | yes, 1.0, 0.0
513: S,L,?,0.044937,?,?,-2,NA,0,NA,0,131.17464,1,73,IRAK,TKL,G_helix#H_and_I_helix,no | yes, 1.0, 0.0
519: R,Q,0.097248,0.112829,0.363636,0.141176,1,NA,0,NA,1,146.14594,1,148,TEC,TK,Linker#E_helix,yes | no, 0.0, 1.0
526: K,N,0.174207,0.047299,0.7,0.192157,0,NA,0,NA,1,132.11904,1,135,VEGFR,TK,G_loop,no | yes, 1.0, 0.0
529: V,E,0.860353,0.399863,1,0.933333,-2,NA,0,NA,1,147.13074,0,105,VEGFR,TK,G_loop,no | yes, 1.0, 0.0
530: V,I,?,0.00074,?,?,3,NA,0,NA,0,131.17464,0,105,VEGFR,TK,Linker#E_helix,no | yes, 1.0, 0.0
623: P,S,?,0.027463,?,?,-1,NA,0,NA,1,105.09344,0,90,SRC,TK,Linker#E_helix,yes | no, 0.0, 1.0
646: R,P,0.962928,0.770723,0.947368,0.930556,-2,NA,0,NA,0,115.13194,1,148,RCK,CMGC,H_and_I_helix,yes | no, 0.0, 1.0
647: A,T,?,?,?,?,0,NA,0,NA,1,119.12034,0,67,STE7,STE,B3_strand,no | yes, 1.0, 0.0
657: L,F,0.360836,0.400752,0.666667,0.747312,0,NA,0,NA,0,165.19184,0,124,STE7,STE,Activation_segment_Nt,no | yes, 1.0, 0.0
661: A,G,0.120518,0.058678,0.5,0.268817,0,NA,0,NA,0,75.06714,0,67,STE11,STE,E_helix,no | yes, 1.0, 0.0
670: Y,C,0.432412,0.379761,0.894366,0.776892,-2,NA,0,NA,0,121.15404,0,141,CAMKL,CAMK,Activation_segment_Ct#F_helix,yes | no, 0.0, 1.0
676: I,M,?,0.039126,?,?,1,NA,0,NA,0,149.20784,0,124,MAST,AGC,Activation_segment_Nt,no | yes, 1.0, 0.0
719: P,L,?,?,?,?,-3,NA,0,NA,0,131.17464,0,90,MAPKAPK,CAMK,H_and_I_helix,no | yes, 1.0, 0.0
734: A,T,0.06589,0.120765,0.4,0.179063,0,NA,0,NA,1,119.12034,0,67,MOS,OTHER,C_helix,yes | no, 0.0, 1.0
775: G,S,0.147045,?,0.405405,0.38172,0,NA,0,NA,1,105.09344,0,48,STE20,STE,Linker,no | yes, 1.0, 0.0
779: I,M,0.237696,0.149795,0.90991,0.672043,1,NA,0,NA,0,149.20784,0,124,STE20,STE,E_helix,yes | no, 0.0, 1.0
784: D,Y,0.07453,0.070456,0.279279,0.188172,-3,NA,0,NA,0,181.19124,1,91,STE20,STE,B3_strand#C_helix,yes | no, 0.0, 1.0
789: N,D,0.568057,0.483306,0.716049,0.559229,1,NA,0,NA,1,133.10384,1,96,NEK,OTHER,C_helix,no | yes, 1.0, 0.0
794: A,T,0.28741,0.071718,0.907692,0.847222,0,NA,0,NA,1,119.12034,0,67,MAPK,CMGC,G_helix,yes | no, 0.0, 1.0
810: L,R,0.589643,0.512066,0.945946,0.865591,-2,NA,0,NA,1,174.20274,0,124,STE20,STE,E_helix,yes | no, 0.0, 1.0
811: V,I,0.087338,0.107669,0.558559,0.344086,3,NA,0,NA,0,131.17464,0,105,STE20,STE,H_and_I_helix,yes | no, 0.0, 1.0
836: K,R,0.855633,0.719601,0.875,0.948207,2,NA,0,NA,1,174.20274,1,135,PIM,CAMK,B3_strand,no | yes, 1.0, 0.0
839: P,L,?,0.023892,?,?,-3,NA,0,NA,0,131.17464,0,90,NKF2,OTHER,B3_strand,yes | no, 0.0, 1.0
847: A,D,?,0.003148,?,?,-2,NA,0,NA,1,133.10384,0,67,RET,TK,Linker#E_helix,no | yes, 1.0, 0.0
854: E,G,?,0.013168,?,?,-2,NA,0,NA,0,75.06714,1,109,RET,TK,G_loop#B3_strand,no | yes, 1.0, 0.0
856: E,D,0.224059,0.188481,0.5,0.270588,2,NA,0,NA,1,133.10384,1,109,RET,TK,C_helix,no | yes, 1.0, 0.0
865: Q,E,0.159715,0.07103,0.75,0.321569,2,NA,0,NA,1,147.13074,1,114,RET,TK,C_helix,no | yes, 1.0, 0.0
866: Q,H,0.354984,0.092933,1,0.321569,0,NA,0,NA,1,155.15634,1,114,RET,TK,Catalytic_loop,no | yes, 1.0, 0.0
870: V,D,?,0.012282,?,?,-3,NA,0,NA,1,133.10384,0,105,RET,TK,Linker#E_helix,no | yes, 1.0, 0.0
875: E,V,0.302868,0.094963,0.266667,0.228395,-2,NA,0,NA,0,117.14784,1,109,RIPK,TKL,H_and_I_helix,no | yes, 1.0, 0.0
879: T,N,?,0.022921,?,?,0,NA,0,NA,1,132.11904,1,93,DMPK,AGC,G_helix#H_and_I_helix,no | yes, 1.0, 0.0
882: T,M,0.136086,0.009427,0.571429,0.227451,-1,NA,0,NA,0,149.20784,1,93,ROR,TK,Linker,no | yes, 1.0, 0.0
890: E,G,?,0.01523,?,?,-2,NA,0,NA,0,75.06714,1,109,SGK,AGC,B3_strand#C_helix,no | yes, 1.0, 0.0
907: R,K,?,?,?,?,2,NA,0,NA,1,146.18934,1,148,SRPK,CMGC,Catalytic_loop#Activation_segment_Nt,no | yes, 1.0, 0.0
924: E,V,?,0.012706,?,?,-2,NA,0,NA,0,117.14784,1,109,STKR,TKL,C_helix,no | yes, 1.0, 0.0
929: V,A,0.084053,0.014779,0.225806,0.148148,0,NA,0,NA,0,89.09404,0,105,STKR,TKL,Activation_segment_Nt#Activation_segment_Ct,no | yes, 1.0, 0.0
931: L,F,?,0.141572,?,?,0,NA,0,NA,0,165.19184,0,124,TLK,OTHER,Activation_segment_Nt#Activation_segment_Ct,yes | no, 0.0, 1.0
943: A,T,0.685538,0.174432,0.6,0.729412,0,NA,0,NA,1,119.12034,0,67,AXL,TK,F_helix,yes | no, 0.0, 1.0
944: N,K,?,0.03167,?,?,0,NA,0,NA,1,146.18934,1,96,AXL,TK,Linker,yes | no, 0.0, 1.0
945: K,N,0.23419,0.189949,0.109756,0.231405,0,NA,0,NA,1,132.11904,1,135,ULK,OTHER,Linker,yes | no, 0.0, 1.0
951: F,L,0.335634,0.038024,0.21875,0.222222,0,NA,0,NA,0,131.17464,0,135,MLK,TKL,Activation_segment_Ct,yes | no, 0.0, 1.0
952: G,S,0.351451,0.292866,0.875,0.709877,0,NA,0,NA,1,105.09344,0,48,MLK,TKL,E_helix,no | yes, 1.0, 0.0
953: L,V,0.506114,0.427905,0.59375,0.524691,1,NA,0,NA,0,117.14784,0,124,MLK,TKL,C_helix,yes | no, 0.0, 1.0
Total 76 miss classified instance(s).
************************************************************
Classify unseen data:

========== Use the built Classifier: weka.classifiers.functions.SMO to classify instances ==========
Error trained instances:
Total 0 miss classified instance(s).

************************************************************
End weka.classifiers.functions.SMO
************************************************************

************************************************************
Start weka.classifiers.trees.RandomForest / default
************************************************************

========== Strat build & save Classifier: weka.classifiers.trees.RandomForest ==========
Classifier was saved at: C:\Coding\Java\CancerML/Data/Results/Classification/20121222_183317/Model/weka.classifiers.trees.RandomForest.model

========== Strat 10-fold  cross-validation==========

========== Strat writing Classification Summary ==========
Classification summary was saved at: C:\Coding\Java\CancerML/Data/Results/Classification/20121222_183317/Classified/weka.classifiers.trees.RandomForest-Classified.txt
Relation Name:  Analysis_Disease-weka.filters.unsupervised.attribute.Remove-R1,9,10,13,16,17,18,20,21,23,24,25,26,27
Num Instances:  956
Num Attributes: 18

     Name                      Type  Nom  Int Real     Missing      Unique  Dist
   1 Amino_Acid_WT              Nom 100%   0%   0%     0 /  0%     0 /  0%    20 
   2 Amino_Acid_MT              Nom 100%   0%   0%     0 /  0%     0 /  0%    20 
   3 Conservation_Consensus_Al  Num   0%   0%  74%   248 / 26%    58 /  6%   223 
   4 Conservation_Wild_AllKina  Num   0%   0%  83%   158 / 17%   599 / 63%   663 
   5 Conservation_Consensus_Fa  Num   0%  17%  56%   256 / 27%    92 / 10%   155 
   6 Conservation_Consensus_Gr  Num   0%   0%  72%   264 / 28%   197 / 21%   326 
   7 Blosum62                   Num   0% 100%   0%     0 /  0%     1 /  0%     8 
   8 Modification               Nom 100%   0%   0%     0 /  0%     0 /  0%     2 
   9 Is_Pk_Domain               Nom 100%   0%   0%     0 /  0%     0 /  0%     1 
  10 Binding_Site               Nom 100%   0%   0%     0 /  0%     0 /  0%     1 
  11 Side_Chain_Polarity_MT     Nom 100%   0%   0%     0 /  0%     0 /  0%     2 
  12 Avg_Mass_MT                Num   0%   0% 100%     0 /  0%     0 /  0%    19 
  13 Side_Chain_Polarity_WT     Nom 100%   0%   0%     0 /  0%     0 /  0%     2 
  14 Van_der_Waals_Volume_WT    Num   0% 100%   0%     0 /  0%     0 /  0%    17 
  15 Protein_Family             Nom 100%   0%   0%     0 /  0%    16 /  2%    82 
  16 Protein_Group              Nom 100%   0%   0%     0 /  0%     0 /  0%     9 
  17 Sub_domain                 Nom 100%   0%   0%     0 /  0%     0 /  0%    19 
  18 Disease                    Nom 100%   0%   0%     0 /  0%     0 /  0%     2 


========== Cross Validation Result ==========
 inst#     actual  predicted error distribution
     1      1:yes      1:yes       *0.798,0.202 
     2      1:yes      1:yes       *0.817,0.183 
     3      1:yes      1:yes       *0.753,0.247 
     4      1:yes      1:yes       *0.652,0.348 
     5      1:yes      1:yes       *0.736,0.264 
     6      1:yes      1:yes       *0.767,0.233 
     7      1:yes      1:yes       *0.502,0.498 
     8      1:yes      1:yes       *0.978,0.022 
     9      1:yes      1:yes       *0.577,0.423 
    10      1:yes      1:yes       *1,0 
    11      1:yes      1:yes       *0.957,0.043 
    12      1:yes      1:yes       *0.993,0.007 
    13      1:yes      1:yes       *0.925,0.075 
    14      1:yes      1:yes       *0.699,0.301 
    15      1:yes       2:no   +   0.148,*0.852 
    16      1:yes      1:yes       *0.9,0.1 
    17      1:yes      1:yes       *0.94,0.06 
    18      1:yes       2:no   +   0.409,*0.591 
    19      1:yes      1:yes       *0.998,0.002 
    20      1:yes      1:yes       *0.801,0.199 
    21      1:yes      1:yes       *1,0 
    22      1:yes      1:yes       *1,0 
    23      1:yes      1:yes       *0.777,0.223 
    24      1:yes      1:yes       *1,0 
    25      1:yes      1:yes       *1,0 
    26      1:yes      1:yes       *1,0 
    27      1:yes      1:yes       *0.636,0.364 
    28      1:yes      1:yes       *0.86,0.14 
    29      1:yes      1:yes       *0.977,0.023 
    30      1:yes      1:yes       *0.978,0.022 
    31      1:yes      1:yes       *0.852,0.148 
    32      1:yes      1:yes       *1,0 
    33      1:yes      1:yes       *0.933,0.067 
    34      1:yes       2:no   +   0.333,*0.667 
    35      1:yes      1:yes       *0.674,0.326 
    36      1:yes      1:yes       *0.983,0.017 
    37      1:yes      1:yes       *0.557,0.443 
    38      1:yes      1:yes       *0.596,0.404 
    39      1:yes      1:yes       *0.9,0.1 
    40      1:yes      1:yes       *1,0 
    41      1:yes      1:yes       *0.774,0.226 
    42      1:yes      1:yes       *0.85,0.15 
    43      1:yes      1:yes       *0.561,0.439 
    44      1:yes      1:yes       *0.957,0.043 
    45      1:yes      1:yes       *0.594,0.406 
    46      1:yes      1:yes       *0.929,0.071 
    47      1:yes      1:yes       *0.84,0.16 
    48      1:yes      1:yes       *1,0 
    49      1:yes      1:yes       *0.82,0.18 
    50      1:yes      1:yes       *0.867,0.133 
    51      1:yes      1:yes       *0.971,0.029 
    52      1:yes      1:yes       *0.928,0.072 
    53      1:yes      1:yes       *0.644,0.356 
    54      1:yes      1:yes       *0.609,0.391 
    55      1:yes      1:yes       *0.818,0.182 
    56      1:yes      1:yes       *1,0 
    57      1:yes      1:yes       *0.917,0.083 
    58      1:yes      1:yes       *0.997,0.003 
    59      1:yes      1:yes       *0.875,0.125 
    60      1:yes      1:yes       *0.787,0.213 
    61      1:yes      1:yes       *0.963,0.038 
    62      1:yes      1:yes       *0.633,0.367 
    63      1:yes      1:yes       *0.66,0.34 
    64       2:no       2:no       0.262,*0.738 
    65       2:no      1:yes   +   *0.688,0.312 
    66       2:no      1:yes   +   *0.518,0.482 
    67       2:no       2:no       0.34,*0.66 
    68       2:no       2:no       0.096,*0.904 
    69       2:no       2:no       0.321,*0.679 
    70       2:no       2:no       0.345,*0.655 
    71       2:no       2:no       0.477,*0.523 
    72       2:no       2:no       0.129,*0.871 
    73       2:no       2:no       0.149,*0.851 
    74       2:no      1:yes   +   *0.704,0.296 
    75       2:no      1:yes   +   *0.538,0.462 
    76       2:no       2:no       0.488,*0.512 
    77       2:no       2:no       0.414,*0.586 
    78       2:no       2:no       0.31,*0.69 
    79       2:no       2:no       0.493,*0.507 
    80       2:no       2:no       0.2,*0.8 
    81       2:no      1:yes   +   *0.521,0.479 
    82       2:no      1:yes   +   *0.8,0.2 
    83       2:no       2:no       0.125,*0.875 
    84       2:no       2:no       0.096,*0.904 
    85       2:no       2:no       0.213,*0.787 
    86       2:no      1:yes   +   *0.669,0.331 
    87       2:no      1:yes   +   *0.585,0.415 
    88       2:no      1:yes   +   *0.698,0.302 
    89       2:no       2:no       0.176,*0.824 
    90       2:no       2:no       0.328,*0.672 
    91       2:no       2:no       0.254,*0.746 
    92       2:no      1:yes   +   *0.674,0.326 
    93       2:no      1:yes   +   *0.544,0.456 
    94       2:no       2:no       0.232,*0.768 
    95       2:no       2:no       0.488,*0.512 
    96       2:no       2:no       0.407,*0.593 
     1      1:yes      1:yes       *0.953,0.047 
     2      1:yes      1:yes       *1,0 
     3      1:yes      1:yes       *0.878,0.122 
     4      1:yes      1:yes       *0.917,0.083 
     5      1:yes      1:yes       *0.804,0.196 
     6      1:yes      1:yes       *0.7,0.3 
     7      1:yes       2:no   +   0.413,*0.587 
     8      1:yes      1:yes       *0.75,0.25 
     9      1:yes      1:yes       *0.586,0.414 
    10      1:yes       2:no   +   0.211,*0.789 
    11      1:yes      1:yes       *0.93,0.07 
    12      1:yes      1:yes       *0.955,0.045 
    13      1:yes      1:yes       *0.907,0.093 
    14      1:yes      1:yes       *0.913,0.087 
    15      1:yes      1:yes       *0.766,0.234 
    16      1:yes      1:yes       *0.557,0.443 
    17      1:yes      1:yes       *0.729,0.271 
    18      1:yes       2:no   +   0.478,*0.522 
    19      1:yes      1:yes       *0.996,0.004 
    20      1:yes      1:yes       *1,0 
    21      1:yes      1:yes       *1,0 
    22      1:yes      1:yes       *1,0 
    23      1:yes      1:yes       *0.846,0.154 
    24      1:yes      1:yes       *0.962,0.038 
    25      1:yes      1:yes       *0.796,0.204 
    26      1:yes      1:yes       *0.805,0.195 
    27      1:yes      1:yes       *0.589,0.411 
    28      1:yes      1:yes       *0.663,0.337 
    29      1:yes       2:no   +   0.151,*0.849 
    30      1:yes      1:yes       *0.877,0.123 
    31      1:yes       2:no   +   0.497,*0.503 
    32      1:yes      1:yes       *0.816,0.184 
    33      1:yes       2:no   +   0.256,*0.744 
    34      1:yes      1:yes       *0.993,0.007 
    35      1:yes      1:yes       *0.74,0.26 
    36      1:yes      1:yes       *0.589,0.411 
    37      1:yes      1:yes       *0.775,0.225 
    38      1:yes      1:yes       *1,0 
    39      1:yes      1:yes       *0.712,0.288 
    40      1:yes      1:yes       *0.787,0.213 
    41      1:yes      1:yes       *0.725,0.275 
    42      1:yes      1:yes       *0.816,0.184 
    43      1:yes      1:yes       *1,0 
    44      1:yes      1:yes       *1,0 
    45      1:yes      1:yes       *0.936,0.064 
    46      1:yes       2:no   +   0.382,*0.618 
    47      1:yes      1:yes       *0.9,0.1 
    48      1:yes       2:no   +   0.326,*0.674 
    49      1:yes      1:yes       *0.574,0.426 
    50      1:yes      1:yes       *0.965,0.035 
    51      1:yes      1:yes       *1,0 
    52      1:yes      1:yes       *0.942,0.058 
    53      1:yes      1:yes       *0.74,0.26 
    54      1:yes      1:yes       *0.967,0.033 
    55      1:yes       2:no   +   0.435,*0.565 
    56      1:yes      1:yes       *0.552,0.448 
    57      1:yes      1:yes       *0.689,0.311 
    58      1:yes      1:yes       *0.993,0.007 
    59      1:yes      1:yes       *0.993,0.007 
    60      1:yes      1:yes       *0.923,0.077 
    61      1:yes      1:yes       *1,0 
    62      1:yes      1:yes       *0.75,0.25 
    63      1:yes       2:no   +   0.399,*0.601 
    64       2:no       2:no       0.218,*0.782 
    65       2:no       2:no       0.37,*0.63 
    66       2:no       2:no       0.017,*0.983 
    67       2:no       2:no       0.455,*0.545 
    68       2:no       2:no       0.222,*0.778 
    69       2:no      1:yes   +   *0.683,0.317 
    70       2:no       2:no       0.33,*0.67 
    71       2:no      1:yes   +   *0.621,0.379 
    72       2:no      1:yes   +   *0.58,0.42 
    73       2:no       2:no       0.47,*0.53 
    74       2:no       2:no       0.285,*0.715 
    75       2:no       2:no       0.235,*0.765 
    76       2:no       2:no       0.261,*0.739 
    77       2:no      1:yes   +   *0.942,0.058 
    78       2:no       2:no       0.208,*0.792 
    79       2:no      1:yes   +   *0.621,0.379 
    80       2:no      1:yes   +   *0.694,0.306 
    81       2:no       2:no       0.311,*0.689 
    82       2:no      1:yes   +   *0.566,0.434 
    83       2:no       2:no       0.275,*0.725 
    84       2:no       2:no       0.255,*0.745 
    85       2:no      1:yes   +   *0.781,0.219 
    86       2:no       2:no       0.372,*0.628 
    87       2:no       2:no       0.143,*0.857 
    88       2:no       2:no       0.266,*0.734 
    89       2:no       2:no       0.294,*0.706 
    90       2:no       2:no       0.171,*0.829 
    91       2:no       2:no       0.262,*0.738 
    92       2:no       2:no       0.437,*0.563 
    93       2:no       2:no       0.135,*0.865 
    94       2:no       2:no       0.195,*0.805 
    95       2:no       2:no       0.337,*0.663 
    96       2:no      1:yes   +   *0.707,0.293 
     1      1:yes      1:yes       *0.967,0.033 
     2      1:yes      1:yes       *0.845,0.155 
     3      1:yes      1:yes       *0.9,0.1 
     4      1:yes      1:yes       *0.993,0.007 
     5      1:yes      1:yes       *1,0 
     6      1:yes      1:yes       *0.641,0.359 
     7      1:yes      1:yes       *0.524,0.476 
     8      1:yes      1:yes       *0.562,0.438 
     9      1:yes      1:yes       *0.8,0.2 
    10      1:yes      1:yes       *1,0 
    11      1:yes      1:yes       *1,0 
    12      1:yes      1:yes       *0.727,0.273 
    13      1:yes      1:yes       *1,0 
    14      1:yes      1:yes       *0.839,0.161 
    15      1:yes      1:yes       *1,0 
    16      1:yes       2:no   +   0.327,*0.673 
    17      1:yes      1:yes       *1,0 
    18      1:yes      1:yes       *0.706,0.294 
    19      1:yes      1:yes       *0.95,0.05 
    20      1:yes      1:yes       *0.893,0.107 
    21      1:yes      1:yes       *0.778,0.222 
    22      1:yes      1:yes       *1,0 
    23      1:yes      1:yes       *0.706,0.294 
    24      1:yes      1:yes       *1,0 
    25      1:yes      1:yes       *0.96,0.04 
    26      1:yes      1:yes       *0.96,0.04 
    27      1:yes      1:yes       *0.705,0.295 
    28      1:yes       2:no   +   0.458,*0.542 
    29      1:yes      1:yes       *0.74,0.26 
    30      1:yes      1:yes       *0.8,0.2 
    31      1:yes      1:yes       *0.98,0.02 
    32      1:yes      1:yes       *0.757,0.243 
    33      1:yes      1:yes       *0.994,0.006 
    34      1:yes      1:yes       *1,0 
    35      1:yes      1:yes       *0.878,0.122 
    36      1:yes      1:yes       *0.9,0.1 
    37      1:yes      1:yes       *0.844,0.156 
    38      1:yes      1:yes       *0.975,0.025 
    39      1:yes      1:yes       *1,0 
    40      1:yes      1:yes       *0.984,0.016 
    41      1:yes      1:yes       *0.582,0.418 
    42      1:yes      1:yes       *0.994,0.006 
    43      1:yes      1:yes       *0.925,0.075 
    44      1:yes      1:yes       *0.805,0.195 
    45      1:yes      1:yes       *0.9,0.1 
    46      1:yes      1:yes       *0.861,0.139 
    47      1:yes      1:yes       *1,0 
    48      1:yes      1:yes       *0.948,0.052 
    49      1:yes      1:yes       *1,0 
    50      1:yes      1:yes       *0.927,0.073 
    51      1:yes      1:yes       *0.641,0.359 
    52      1:yes      1:yes       *1,0 
    53      1:yes      1:yes       *0.966,0.034 
    54      1:yes      1:yes       *1,0 
    55      1:yes      1:yes       *1,0 
    56      1:yes      1:yes       *0.866,0.134 
    57      1:yes      1:yes       *0.984,0.016 
    58      1:yes      1:yes       *1,0 
    59      1:yes      1:yes       *0.947,0.053 
    60      1:yes      1:yes       *0.919,0.081 
    61      1:yes      1:yes       *0.986,0.014 
    62      1:yes      1:yes       *1,0 
    63      1:yes      1:yes       *0.819,0.181 
    64       2:no       2:no       0.157,*0.843 
    65       2:no      1:yes   +   *0.763,0.237 
    66       2:no      1:yes   +   *0.551,0.449 
    67       2:no      1:yes   +   *0.518,0.482 
    68       2:no      1:yes   +   *0.593,0.407 
    69       2:no       2:no       0.126,*0.874 
    70       2:no       2:no       0.314,*0.686 
    71       2:no       2:no       0.433,*0.567 
    72       2:no       2:no       0.042,*0.958 
    73       2:no       2:no       0.085,*0.915 
    74       2:no       2:no       0.339,*0.661 
    75       2:no      1:yes   +   *0.68,0.32 
    76       2:no       2:no       0.412,*0.588 
    77       2:no       2:no       0.422,*0.578 
    78       2:no       2:no       0.279,*0.721 
    79       2:no      1:yes   +   *0.628,0.372 
    80       2:no       2:no       0.239,*0.761 
    81       2:no       2:no       0.102,*0.898 
    82       2:no      1:yes   +   *0.727,0.273 
    83       2:no       2:no       0,*1 
    84       2:no       2:no       0.3,*0.7 
    85       2:no       2:no       0.108,*0.892 
    86       2:no       2:no       0.417,*0.583 
    87       2:no       2:no       0.321,*0.679 
    88       2:no       2:no       0.309,*0.691 
    89       2:no       2:no       0.115,*0.885 
    90       2:no       2:no       0.078,*0.922 
    91       2:no       2:no       0.359,*0.641 
    92       2:no       2:no       0.192,*0.808 
    93       2:no       2:no       0.148,*0.852 
    94       2:no       2:no       0.286,*0.714 
    95       2:no       2:no       0.152,*0.848 
    96       2:no       2:no       0.455,*0.545 
     1      1:yes      1:yes       *0.988,0.012 
     2      1:yes      1:yes       *0.875,0.125 
     3      1:yes      1:yes       *1,0 
     4      1:yes      1:yes       *0.843,0.157 
     5      1:yes      1:yes       *1,0 
     6      1:yes      1:yes       *1,0 
     7      1:yes      1:yes       *0.548,0.452 
     8      1:yes       2:no   +   0.435,*0.565 
     9      1:yes      1:yes       *0.7,0.3 
    10      1:yes      1:yes       *0.91,0.09 
    11      1:yes      1:yes       *0.918,0.082 
    12      1:yes      1:yes       *1,0 
    13      1:yes      1:yes       *0.789,0.211 
    14      1:yes      1:yes       *0.95,0.05 
    15      1:yes      1:yes       *1,0 
    16      1:yes      1:yes       *0.9,0.1 
    17      1:yes      1:yes       *0.775,0.225 
    18      1:yes      1:yes       *0.8,0.2 
    19      1:yes      1:yes       *0.597,0.403 
    20      1:yes      1:yes       *0.775,0.225 
    21      1:yes      1:yes       *0.688,0.312 
    22      1:yes      1:yes       *0.975,0.025 
    23      1:yes      1:yes       *0.802,0.198 
    24      1:yes      1:yes       *0.992,0.008 
    25      1:yes      1:yes       *1,0 
    26      1:yes      1:yes       *1,0 
    27      1:yes      1:yes       *1,0 
    28      1:yes       2:no   +   0.46,*0.54 
    29      1:yes      1:yes       *1,0 
    30      1:yes      1:yes       *0.901,0.099 
    31      1:yes      1:yes       *0.915,0.085 
    32      1:yes      1:yes       *0.6,0.4 
    33      1:yes      1:yes       *0.713,0.287 
    34      1:yes      1:yes       *0.963,0.037 
    35      1:yes       2:no   +   0.495,*0.505 
    36      1:yes      1:yes       *0.91,0.09 
    37      1:yes      1:yes       *0.886,0.114 
    38      1:yes      1:yes       *0.611,0.389 
    39      1:yes      1:yes       *1,0 
    40      1:yes      1:yes       *0.878,0.122 
    41      1:yes      1:yes       *0.988,0.013 
    42      1:yes      1:yes       *0.947,0.053 
    43      1:yes      1:yes       *0.515,0.485 
    44      1:yes      1:yes       *1,0 
    45      1:yes      1:yes       *0.726,0.274 
    46      1:yes       2:no   +   0.49,*0.51 
    47      1:yes      1:yes       *0.899,0.101 
    48      1:yes      1:yes       *0.914,0.086 
    49      1:yes      1:yes       *0.733,0.267 
    50      1:yes      1:yes       *0.7,0.3 
    51      1:yes      1:yes       *0.687,0.313 
    52      1:yes      1:yes       *0.714,0.286 
    53      1:yes      1:yes       *0.954,0.046 
    54      1:yes      1:yes       *1,0 
    55      1:yes      1:yes       *0.992,0.008 
    56      1:yes      1:yes       *0.636,0.364 
    57      1:yes      1:yes       *0.601,0.399 
    58      1:yes      1:yes       *1,0 
    59      1:yes      1:yes       *0.917,0.083 
    60      1:yes      1:yes       *0.791,0.209 
    61      1:yes      1:yes       *1,0 
    62      1:yes       2:no   +   0.475,*0.525 
    63      1:yes      1:yes       *0.958,0.042 
    64       2:no       2:no       0.414,*0.586 
    65       2:no       2:no       0.392,*0.608 
    66       2:no      1:yes   +   *0.79,0.21 
    67       2:no      1:yes   +   *0.778,0.222 
    68       2:no       2:no       0.055,*0.945 
    69       2:no      1:yes   +   *0.592,0.408 
    70       2:no      1:yes   +   *0.645,0.355 
    71       2:no       2:no       0.045,*0.955 
    72       2:no       2:no       0.448,*0.552 
    73       2:no       2:no       0.1,*0.9 
    74       2:no       2:no       0.246,*0.754 
    75       2:no       2:no       0.41,*0.59 
    76       2:no       2:no       0.067,*0.933 
    77       2:no      1:yes   +   *0.736,0.264 
    78       2:no       2:no       0.151,*0.849 
    79       2:no       2:no       0.275,*0.725 
    80       2:no       2:no       0.293,*0.707 
    81       2:no       2:no       0.437,*0.563 
    82       2:no       2:no       0.353,*0.647 
    83       2:no       2:no       0.07,*0.93 
    84       2:no       2:no       0.25,*0.75 
    85       2:no       2:no       0.322,*0.678 
    86       2:no       2:no       0.39,*0.61 
    87       2:no       2:no       0.192,*0.808 
    88       2:no       2:no       0.216,*0.784 
    89       2:no      1:yes   +   *0.672,0.328 
    90       2:no       2:no       0.317,*0.683 
    91       2:no       2:no       0.26,*0.74 
    92       2:no       2:no       0.338,*0.662 
    93       2:no       2:no       0.376,*0.624 
    94       2:no      1:yes   +   *0.503,0.497 
    95       2:no      1:yes   +   *0.813,0.187 
    96       2:no       2:no       0.422,*0.578 
     1      1:yes      1:yes       *0.959,0.041 
     2      1:yes      1:yes       *0.96,0.04 
     3      1:yes      1:yes       *0.951,0.049 
     4      1:yes      1:yes       *0.817,0.183 
     5      1:yes      1:yes       *1,0 
     6      1:yes      1:yes       *0.733,0.267 
     7      1:yes      1:yes       *0.852,0.148 
     8      1:yes       2:no   +   0.442,*0.558 
     9      1:yes      1:yes       *1,0 
    10      1:yes      1:yes       *1,0 
    11      1:yes      1:yes       *0.6,0.4 
    12      1:yes      1:yes       *1,0 
    13      1:yes      1:yes       *1,0 
    14      1:yes      1:yes       *0.962,0.038 
    15      1:yes       2:no   +   0.3,*0.7 
    16      1:yes      1:yes       *0.888,0.112 
    17      1:yes      1:yes       *0.794,0.206 
    18      1:yes      1:yes       *1,0 
    19      1:yes      1:yes       *0.657,0.343 
    20      1:yes      1:yes       *0.755,0.245 
    21      1:yes      1:yes       *0.76,0.24 
    22      1:yes      1:yes       *1,0 
    23      1:yes      1:yes       *0.87,0.13 
    24      1:yes       2:no   +   0.04,*0.96 
    25      1:yes       2:no   +   0.482,*0.518 
    26      1:yes      1:yes       *1,0 
    27      1:yes       2:no   +   0.253,*0.747 
    28      1:yes      1:yes       *0.637,0.363 
    29      1:yes      1:yes       *1,0 
    30      1:yes      1:yes       *0.9,0.1 
    31      1:yes       2:no   +   0.471,*0.529 
    32      1:yes       2:no   +   0.292,*0.708 
    33      1:yes      1:yes       *0.791,0.209 
    34      1:yes      1:yes       *0.933,0.067 
    35      1:yes      1:yes       *0.641,0.359 
    36      1:yes      1:yes       *0.662,0.338 
    37      1:yes      1:yes       *1,0 
    38      1:yes      1:yes       *0.957,0.043 
    39      1:yes      1:yes       *0.898,0.102 
    40      1:yes      1:yes       *1,0 
    41      1:yes      1:yes       *0.925,0.075 
    42      1:yes      1:yes       *0.978,0.022 
    43      1:yes      1:yes       *0.701,0.299 
    44      1:yes      1:yes       *0.959,0.041 
    45      1:yes      1:yes       *0.847,0.153 
    46      1:yes      1:yes       *0.881,0.119 
    47      1:yes      1:yes       *0.9,0.1 
    48      1:yes      1:yes       *0.985,0.015 
    49      1:yes      1:yes       *0.872,0.128 
    50      1:yes      1:yes       *0.79,0.21 
    51      1:yes      1:yes       *0.839,0.161 
    52      1:yes       2:no   +   0.33,*0.67 
    53      1:yes      1:yes       *1,0 
    54      1:yes      1:yes       *0.868,0.132 
    55      1:yes      1:yes       *0.953,0.048 
    56      1:yes      1:yes       *0.853,0.148 
    57      1:yes      1:yes       *0.9,0.1 
    58      1:yes      1:yes       *0.991,0.009 
    59      1:yes      1:yes       *0.994,0.006 
    60      1:yes      1:yes       *1,0 
    61      1:yes      1:yes       *0.778,0.222 
    62      1:yes      1:yes       *0.833,0.167 
    63      1:yes      1:yes       *0.893,0.107 
    64       2:no       2:no       0.371,*0.629 
    65       2:no       2:no       0.458,*0.542 
    66       2:no       2:no       0.081,*0.919 
    67       2:no      1:yes   +   *0.902,0.098 
    68       2:no       2:no       0.338,*0.662 
    69       2:no      1:yes   +   *0.722,0.278 
    70       2:no       2:no       0.138,*0.863 
    71       2:no       2:no       0.33,*0.67 
    72       2:no       2:no       0.052,*0.948 
    73       2:no       2:no       0.232,*0.768 
    74       2:no       2:no       0.457,*0.543 
    75       2:no       2:no       0.221,*0.779 
    76       2:no       2:no       0.09,*0.91 
    77       2:no      1:yes   +   *0.696,0.304 
    78       2:no       2:no       0.285,*0.715 
    79       2:no      1:yes   +   *0.502,0.498 
    80       2:no       2:no       0.161,*0.839 
    81       2:no      1:yes   +   *0.837,0.163 
    82       2:no       2:no       0.303,*0.697 
    83       2:no      1:yes   +   *0.745,0.255 
    84       2:no       2:no       0.452,*0.548 
    85       2:no       2:no       0.383,*0.617 
    86       2:no       2:no       0.336,*0.664 
    87       2:no       2:no       0.111,*0.889 
    88       2:no       2:no       0.344,*0.656 
    89       2:no       2:no       0.173,*0.827 
    90       2:no      1:yes   +   *0.552,0.448 
    91       2:no       2:no       0.052,*0.948 
    92       2:no       2:no       0.255,*0.745 
    93       2:no      1:yes   +   *0.772,0.228 
    94       2:no       2:no       0.313,*0.687 
    95       2:no       2:no       0.08,*0.92 
    96       2:no       2:no       0.158,*0.842 
     1      1:yes      1:yes       *0.537,0.463 
     2      1:yes      1:yes       *0.919,0.081 
     3      1:yes      1:yes       *1,0 
     4      1:yes      1:yes       *0.989,0.011 
     5      1:yes      1:yes       *1,0 
     6      1:yes      1:yes       *0.939,0.061 
     7      1:yes      1:yes       *0.611,0.389 
     8      1:yes      1:yes       *0.518,0.482 
     9      1:yes      1:yes       *0.807,0.193 
    10      1:yes       2:no   +   0.357,*0.643 
    11      1:yes      1:yes       *0.994,0.006 
    12      1:yes      1:yes       *1,0 
    13      1:yes      1:yes       *0.717,0.283 
    14      1:yes      1:yes       *0.786,0.214 
    15      1:yes      1:yes       *0.842,0.158 
    16      1:yes      1:yes       *0.69,0.31 
    17      1:yes      1:yes       *0.648,0.352 
    18      1:yes      1:yes       *0.98,0.02 
    19      1:yes      1:yes       *0.983,0.017 
    20      1:yes      1:yes       *0.825,0.175 
    21      1:yes      1:yes       *1,0 
    22      1:yes      1:yes       *0.7,0.3 
    23      1:yes      1:yes       *0.7,0.3 
    24      1:yes      1:yes       *0.733,0.267 
    25      1:yes       2:no   +   0.426,*0.574 
    26      1:yes      1:yes       *1,0 
    27      1:yes      1:yes       *0.502,0.498 
    28      1:yes      1:yes       *0.778,0.222 
    29      1:yes       2:no   +   0.38,*0.62 
    30      1:yes      1:yes       *0.816,0.184 
    31      1:yes      1:yes       *1,0 
    32      1:yes      1:yes       *0.922,0.078 
    33      1:yes      1:yes       *1,0 
    34      1:yes      1:yes       *0.635,0.365 
    35      1:yes      1:yes       *0.9,0.1 
    36      1:yes      1:yes       *0.857,0.143 
    37      1:yes      1:yes       *0.583,0.417 
    38      1:yes      1:yes       *1,0 
    39      1:yes      1:yes       *0.808,0.192 
    40      1:yes      1:yes       *1,0 
    41      1:yes      1:yes       *0.904,0.096 
    42      1:yes      1:yes       *0.9,0.1 
    43      1:yes      1:yes       *0.879,0.121 
    44      1:yes      1:yes       *0.942,0.058 
    45      1:yes      1:yes       *0.611,0.389 
    46      1:yes      1:yes       *0.98,0.02 
    47      1:yes      1:yes       *0.698,0.302 
    48      1:yes       2:no   +   0.467,*0.533 
    49      1:yes      1:yes       *0.983,0.017 
    50      1:yes      1:yes       *0.915,0.085 
    51      1:yes      1:yes       *0.889,0.111 
    52      1:yes      1:yes       *1,0 
    53      1:yes      1:yes       *0.9,0.1 
    54      1:yes      1:yes       *0.833,0.167 
    55      1:yes      1:yes       *0.521,0.479 
    56      1:yes      1:yes       *1,0 
    57      1:yes      1:yes       *0.824,0.176 
    58      1:yes      1:yes       *0.986,0.014 
    59      1:yes      1:yes       *0.68,0.32 
    60      1:yes      1:yes       *1,0 
    61      1:yes      1:yes       *1,0 
    62      1:yes      1:yes       *0.747,0.253 
    63       2:no      1:yes   +   *0.535,0.465 
    64       2:no       2:no       0.294,*0.706 
    65       2:no       2:no       0,*1 
    66       2:no       2:no       0.211,*0.789 
    67       2:no      1:yes   +   *0.79,0.21 
    68       2:no       2:no       0.293,*0.707 
    69       2:no       2:no       0.444,*0.556 
    70       2:no       2:no       0.014,*0.986 
    71       2:no       2:no       0.093,*0.907 
    72       2:no       2:no       0.354,*0.646 
    73       2:no       2:no       0.108,*0.892 
    74       2:no       2:no       0.283,*0.717 
    75       2:no      1:yes   +   *0.538,0.462 
    76       2:no       2:no       0.204,*0.796 
    77       2:no       2:no       0.3,*0.7 
    78       2:no       2:no       0.22,*0.78 
    79       2:no      1:yes   +   *0.755,0.245 
    80       2:no      1:yes   +   *0.863,0.137 
    81       2:no       2:no       0.214,*0.786 
    82       2:no       2:no       0.059,*0.941 
    83       2:no      1:yes   +   *0.769,0.231 
    84       2:no       2:no       0.14,*0.86 
    85       2:no       2:no       0,*1 
    86       2:no      1:yes   +   *0.701,0.299 
    87       2:no       2:no       0.22,*0.78 
    88       2:no       2:no       0,*1 
    89       2:no      1:yes   +   *0.64,0.36 
    90       2:no      1:yes   +   *0.983,0.017 
    91       2:no      1:yes   +   *0.529,0.471 
    92       2:no       2:no       0.354,*0.646 
    93       2:no       2:no       0.431,*0.569 
    94       2:no       2:no       0.258,*0.742 
    95       2:no       2:no       0.235,*0.765 
    96       2:no       2:no       0.161,*0.839 
     1      1:yes      1:yes       *0.877,0.123 
     2      1:yes      1:yes       *0.662,0.338 
     3      1:yes      1:yes       *1,0 
     4      1:yes      1:yes       *1,0 
     5      1:yes      1:yes       *0.815,0.185 
     6      1:yes      1:yes       *0.996,0.004 
     7      1:yes      1:yes       *0.614,0.386 
     8      1:yes       2:no   +   0.482,*0.518 
     9      1:yes       2:no   +   0.309,*0.691 
    10      1:yes      1:yes       *0.904,0.096 
    11      1:yes      1:yes       *0.98,0.02 
    12      1:yes      1:yes       *0.576,0.424 
    13      1:yes      1:yes       *0.687,0.313 
    14      1:yes      1:yes       *1,0 
    15      1:yes      1:yes       *0.908,0.092 
    16      1:yes      1:yes       *0.956,0.044 
    17      1:yes      1:yes       *0.805,0.195 
    18      1:yes      1:yes       *0.961,0.039 
    19      1:yes      1:yes       *0.802,0.198 
    20      1:yes      1:yes       *0.83,0.17 
    21      1:yes      1:yes       *0.612,0.388 
    22      1:yes      1:yes       *0.532,0.468 
    23      1:yes      1:yes       *1,0 
    24      1:yes      1:yes       *0.714,0.286 
    25      1:yes      1:yes       *0.916,0.084 
    26      1:yes      1:yes       *1,0 
    27      1:yes      1:yes       *1,0 
    28      1:yes      1:yes       *1,0 
    29      1:yes      1:yes       *0.967,0.033 
    30      1:yes      1:yes       *1,0 
    31      1:yes      1:yes       *1,0 
    32      1:yes      1:yes       *1,0 
    33      1:yes      1:yes       *0.776,0.224 
    34      1:yes      1:yes       *0.95,0.05 
    35      1:yes      1:yes       *0.979,0.021 
    36      1:yes      1:yes       *0.947,0.053 
    37      1:yes      1:yes       *0.881,0.119 
    38      1:yes      1:yes       *0.882,0.118 
    39      1:yes      1:yes       *0.953,0.047 
    40      1:yes      1:yes       *0.926,0.074 
    41      1:yes      1:yes       *0.876,0.124 
    42      1:yes      1:yes       *0.818,0.182 
    43      1:yes      1:yes       *0.817,0.183 
    44      1:yes      1:yes       *0.848,0.152 
    45      1:yes      1:yes       *1,0 
    46      1:yes      1:yes       *0.824,0.176 
    47      1:yes      1:yes       *0.996,0.004 
    48      1:yes      1:yes       *0.9,0.1 
    49      1:yes      1:yes       *0.839,0.161 
    50      1:yes      1:yes       *1,0 
    51      1:yes      1:yes       *0.822,0.178 
    52      1:yes      1:yes       *1,0 
    53      1:yes      1:yes       *0.724,0.276 
    54      1:yes      1:yes       *1,0 
    55      1:yes      1:yes       *0.836,0.164 
    56      1:yes      1:yes       *1,0 
    57      1:yes       2:no   +   0.348,*0.652 
    58      1:yes      1:yes       *1,0 
    59      1:yes      1:yes       *0.538,0.462 
    60      1:yes      1:yes       *1,0 
    61      1:yes      1:yes       *1,0 
    62      1:yes      1:yes       *0.977,0.023 
    63       2:no       2:no       0.419,*0.581 
    64       2:no       2:no       0.407,*0.593 
    65       2:no       2:no       0.185,*0.815 
    66       2:no       2:no       0,*1 
    67       2:no       2:no       0.103,*0.897 
    68       2:no       2:no       0.219,*0.781 
    69       2:no       2:no       0.273,*0.727 
    70       2:no       2:no       0.316,*0.684 
    71       2:no       2:no       0.35,*0.65 
    72       2:no       2:no       0.163,*0.837 
    73       2:no       2:no       0.159,*0.841 
    74       2:no      1:yes   +   *0.622,0.378 
    75       2:no       2:no       0.08,*0.92 
    76       2:no       2:no       0.486,*0.514 
    77       2:no      1:yes   +   *1,0 
    78       2:no       2:no       0.412,*0.588 
    79       2:no       2:no       0.275,*0.725 
    80       2:no       2:no       0.215,*0.785 
    81       2:no       2:no       0.22,*0.78 
    82       2:no       2:no       0.152,*0.848 
    83       2:no       2:no       0.497,*0.503 
    84       2:no      1:yes   +   *0.554,0.446 
    85       2:no       2:no       0.367,*0.633 
    86       2:no      1:yes   +   *0.618,0.382 
    87       2:no       2:no       0.185,*0.815 
    88       2:no      1:yes   +   *0.662,0.338 
    89       2:no       2:no       0.2,*0.8 
    90       2:no      1:yes   +   *0.6,0.4 
    91       2:no       2:no       0.165,*0.835 
    92       2:no       2:no       0.257,*0.743 
    93       2:no      1:yes   +   *0.585,0.415 
    94       2:no       2:no       0.304,*0.696 
    95       2:no       2:no       0.338,*0.662 
     1      1:yes      1:yes       *1,0 
     2      1:yes      1:yes       *0.913,0.087 
     3      1:yes      1:yes       *0.861,0.139 
     4      1:yes      1:yes       *1,0 
     5      1:yes      1:yes       *0.75,0.25 
     6      1:yes      1:yes       *0.81,0.19 
     7      1:yes      1:yes       *0.649,0.351 
     8      1:yes      1:yes       *0.996,0.004 
     9      1:yes       2:no   +   0.34,*0.66 
    10      1:yes      1:yes       *0.971,0.029 
    11      1:yes       2:no   +   0.4,*0.6 
    12      1:yes      1:yes       *0.983,0.017 
    13      1:yes       2:no   +   0.4,*0.6 
    14      1:yes      1:yes       *1,0 
    15      1:yes      1:yes       *1,0 
    16      1:yes       2:no   +   0.1,*0.9 
    17      1:yes      1:yes       *0.967,0.033 
    18      1:yes      1:yes       *1,0 
    19      1:yes      1:yes       *0.976,0.024 
    20      1:yes      1:yes       *0.85,0.15 
    21      1:yes      1:yes       *0.885,0.115 
    22      1:yes      1:yes       *0.935,0.065 
    23      1:yes      1:yes       *0.896,0.104 
    24      1:yes      1:yes       *0.555,0.445 
    25      1:yes      1:yes       *0.9,0.1 
    26      1:yes      1:yes       *0.702,0.298 
    27      1:yes      1:yes       *0.664,0.336 
    28      1:yes       2:no   +   0.495,*0.505 
    29      1:yes       2:no   +   0.191,*0.809 
    30      1:yes      1:yes       *1,0 
    31      1:yes      1:yes       *1,0 
    32      1:yes      1:yes       *1,0 
    33      1:yes      1:yes       *0.71,0.29 
    34      1:yes      1:yes       *0.934,0.066 
    35      1:yes      1:yes       *0.855,0.145 
    36      1:yes      1:yes       *0.8,0.2 
    37      1:yes      1:yes       *0.984,0.016 
    38      1:yes      1:yes       *1,0 
    39      1:yes      1:yes       *1,0 
    40      1:yes       2:no   +   0.421,*0.579 
    41      1:yes      1:yes       *0.978,0.022 
    42      1:yes      1:yes       *0.677,0.323 
    43      1:yes      1:yes       *1,0 
    44      1:yes      1:yes       *0.863,0.137 
    45      1:yes      1:yes       *0.984,0.016 
    46      1:yes      1:yes       *0.986,0.014 
    47      1:yes      1:yes       *1,0 
    48      1:yes      1:yes       *0.599,0.401 
    49      1:yes      1:yes       *0.876,0.124 
    50      1:yes       2:no   +   0.364,*0.636 
    51      1:yes      1:yes       *1,0 
    52      1:yes      1:yes       *1,0 
    53      1:yes      1:yes       *0.514,0.486 
    54      1:yes      1:yes       *0.797,0.203 
    55      1:yes       2:no   +   0.184,*0.816 
    56      1:yes      1:yes       *0.89,0.11 
    57      1:yes      1:yes       *0.967,0.033 
    58      1:yes      1:yes       *1,0 
    59      1:yes      1:yes       *1,0 
    60      1:yes      1:yes       *1,0 
    61      1:yes      1:yes       *0.928,0.072 
    62      1:yes      1:yes       *0.783,0.217 
    63       2:no       2:no       0.088,*0.913 
    64       2:no      1:yes   +   *0.6,0.4 
    65       2:no       2:no       0.29,*0.71 
    66       2:no      1:yes   +   *0.502,0.498 
    67       2:no      1:yes   +   *0.522,0.478 
    68       2:no       2:no       0.295,*0.705 
    69       2:no       2:no       0.264,*0.736 
    70       2:no       2:no       0.341,*0.659 
    71       2:no       2:no       0,*1 
    72       2:no      1:yes   +   *0.525,0.475 
    73       2:no       2:no       0,*1 
    74       2:no       2:no       0.1,*0.9 
    75       2:no       2:no       0.107,*0.893 
    76       2:no       2:no       0.43,*0.57 
    77       2:no       2:no       0.091,*0.909 
    78       2:no       2:no       0.05,*0.95 
    79       2:no       2:no       0.336,*0.664 
    80       2:no       2:no       0.25,*0.75 
    81       2:no       2:no       0.025,*0.975 
    82       2:no       2:no       0.25,*0.75 
    83       2:no       2:no       0.16,*0.84 
    84       2:no      1:yes   +   *0.744,0.256 
    85       2:no       2:no       0.304,*0.696 
    86       2:no       2:no       0.015,*0.985 
    87       2:no       2:no       0.068,*0.932 
    88       2:no       2:no       0.058,*0.942 
    89       2:no       2:no       0.349,*0.651 
    90       2:no      1:yes   +   *0.604,0.396 
    91       2:no       2:no       0.225,*0.775 
    92       2:no       2:no       0.024,*0.976 
    93       2:no      1:yes   +   *0.801,0.199 
    94       2:no       2:no       0.494,*0.506 
    95       2:no       2:no       0.185,*0.815 
     1      1:yes      1:yes       *0.689,0.311 
     2      1:yes      1:yes       *0.925,0.075 
     3      1:yes      1:yes       *0.9,0.1 
     4      1:yes      1:yes       *1,0 
     5      1:yes      1:yes       *0.767,0.233 
     6      1:yes      1:yes       *0.852,0.148 
     7      1:yes      1:yes       *1,0 
     8      1:yes       2:no   +   0.466,*0.534 
     9      1:yes       2:no   +   0.495,*0.505 
    10      1:yes       2:no   +   0.195,*0.805 
    11      1:yes      1:yes       *0.823,0.177 
    12      1:yes      1:yes       *0.955,0.045 
    13      1:yes      1:yes       *0.989,0.011 
    14      1:yes      1:yes       *1,0 
    15      1:yes      1:yes       *0.967,0.033 
    16      1:yes      1:yes       *0.956,0.044 
    17      1:yes      1:yes       *0.599,0.401 
    18      1:yes      1:yes       *0.937,0.063 
    19      1:yes      1:yes       *0.769,0.231 
    20      1:yes      1:yes       *0.807,0.193 
    21      1:yes       2:no   +   0.459,*0.541 
    22      1:yes      1:yes       *1,0 
    23      1:yes      1:yes       *1,0 
    24      1:yes      1:yes       *1,0 
    25      1:yes      1:yes       *0.9,0.1 
    26      1:yes      1:yes       *0.995,0.005 
    27      1:yes      1:yes       *0.898,0.102 
    28      1:yes       2:no   +   0.489,*0.511 
    29      1:yes      1:yes       *0.9,0.1 
    30      1:yes      1:yes       *0.782,0.218 
    31      1:yes      1:yes       *0.974,0.026 
    32      1:yes      1:yes       *0.848,0.152 
    33      1:yes      1:yes       *1,0 
    34      1:yes      1:yes       *0.969,0.031 
    35      1:yes      1:yes       *1,0 
    36      1:yes      1:yes       *0.883,0.117 
    37      1:yes      1:yes       *1,0 
    38      1:yes      1:yes       *1,0 
    39      1:yes       2:no   +   0.469,*0.531 
    40      1:yes      1:yes       *0.862,0.138 
    41      1:yes      1:yes       *1,0 
    42      1:yes      1:yes       *1,0 
    43      1:yes      1:yes       *0.904,0.096 
    44      1:yes      1:yes       *0.854,0.146 
    45      1:yes      1:yes       *1,0 
    46      1:yes      1:yes       *0.825,0.175 
    47      1:yes      1:yes       *0.919,0.081 
    48      1:yes      1:yes       *0.658,0.342 
    49      1:yes      1:yes       *0.868,0.132 
    50      1:yes      1:yes       *0.869,0.131 
    51      1:yes      1:yes       *0.758,0.242 
    52      1:yes      1:yes       *0.963,0.038 
    53      1:yes      1:yes       *1,0 
    54      1:yes      1:yes       *0.654,0.346 
    55      1:yes      1:yes       *0.792,0.208 
    56      1:yes      1:yes       *0.69,0.31 
    57      1:yes      1:yes       *0.66,0.34 
    58      1:yes      1:yes       *1,0 
    59      1:yes      1:yes       *1,0 
    60      1:yes      1:yes       *0.909,0.091 
    61      1:yes      1:yes       *1,0 
    62      1:yes      1:yes       *0.995,0.005 
    63       2:no       2:no       0.203,*0.797 
    64       2:no      1:yes   +   *0.502,0.498 
    65       2:no      1:yes   +   *0.56,0.44 
    66       2:no       2:no       0.064,*0.936 
    67       2:no       2:no       0.24,*0.76 
    68       2:no       2:no       0.274,*0.726 
    69       2:no      1:yes   +   *0.636,0.364 
    70       2:no      1:yes   +   *0.854,0.146 
    71       2:no       2:no       0.222,*0.778 
    72       2:no      1:yes   +   *0.613,0.388 
    73       2:no      1:yes   +   *0.735,0.265 
    74       2:no      1:yes   +   *0.817,0.183 
    75       2:no       2:no       0.05,*0.95 
    76       2:no       2:no       0.421,*0.579 
    77       2:no       2:no       0.208,*0.792 
    78       2:no      1:yes   +   *0.545,0.455 
    79       2:no      1:yes   +   *0.925,0.075 
    80       2:no       2:no       0.25,*0.75 
    81       2:no       2:no       0,*1 
    82       2:no      1:yes   +   *0.622,0.378 
    83       2:no       2:no       0.388,*0.612 
    84       2:no       2:no       0.293,*0.707 
    85       2:no       2:no       0.353,*0.647 
    86       2:no       2:no       0.35,*0.65 
    87       2:no      1:yes   +   *0.737,0.263 
    88       2:no       2:no       0.237,*0.763 
    89       2:no       2:no       0.216,*0.784 
    90       2:no      1:yes   +   *0.556,0.444 
    91       2:no       2:no       0.2,*0.8 
    92       2:no       2:no       0.2,*0.8 
    93       2:no      1:yes   +   *0.956,0.044 
    94       2:no       2:no       0.348,*0.653 
    95       2:no       2:no       0.154,*0.846 
     1      1:yes      1:yes       *0.948,0.052 
     2      1:yes      1:yes       *1,0 
     3      1:yes      1:yes       *1,0 
     4      1:yes      1:yes       *0.987,0.013 
     5      1:yes      1:yes       *1,0 
     6      1:yes      1:yes       *1,0 
     7      1:yes       2:no   +   0.187,*0.813 
     8      1:yes      1:yes       *0.642,0.358 
     9      1:yes      1:yes       *0.804,0.196 
    10      1:yes      1:yes       *1,0 
    11      1:yes      1:yes       *0.9,0.1 
    12      1:yes       2:no   +   0.463,*0.537 
    13      1:yes       2:no   +   0.317,*0.683 
    14      1:yes      1:yes       *1,0 
    15      1:yes      1:yes       *1,0 
    16      1:yes      1:yes       *1,0 
    17      1:yes       2:no   +   0.149,*0.851 
    18      1:yes      1:yes       *1,0 
    19      1:yes      1:yes       *0.883,0.117 
    20      1:yes      1:yes       *1,0 
    21      1:yes      1:yes       *1,0 
    22      1:yes      1:yes       *0.982,0.018 
    23      1:yes      1:yes       *1,0 
    24      1:yes       2:no   +   0.322,*0.678 
    25      1:yes       2:no   +   0.3,*0.7 
    26      1:yes      1:yes       *1,0 
    27      1:yes      1:yes       *1,0 
    28      1:yes      1:yes       *0.962,0.038 
    29      1:yes      1:yes       *0.983,0.017 
    30      1:yes       2:no   +   0.493,*0.507 
    31      1:yes      1:yes       *1,0 
    32      1:yes      1:yes       *0.755,0.245 
    33      1:yes      1:yes       *1,0 
    34      1:yes      1:yes       *1,0 
    35      1:yes      1:yes       *0.734,0.266 
    36      1:yes      1:yes       *0.874,0.126 
    37      1:yes      1:yes       *0.984,0.016 
    38      1:yes      1:yes       *0.9,0.1 
    39      1:yes      1:yes       *1,0 
    40      1:yes      1:yes       *0.867,0.133 
    41      1:yes      1:yes       *1,0 
    42      1:yes      1:yes       *0.964,0.036 
    43      1:yes      1:yes       *0.99,0.01 
    44      1:yes      1:yes       *1,0 
    45      1:yes      1:yes       *0.9,0.1 
    46      1:yes      1:yes       *0.9,0.1 
    47      1:yes      1:yes       *1,0 
    48      1:yes      1:yes       *1,0 
    49      1:yes      1:yes       *0.982,0.018 
    50      1:yes      1:yes       *1,0 
    51      1:yes      1:yes       *1,0 
    52      1:yes      1:yes       *0.962,0.038 
    53      1:yes      1:yes       *1,0 
    54      1:yes      1:yes       *1,0 
    55      1:yes      1:yes       *0.74,0.26 
    56      1:yes      1:yes       *0.983,0.017 
    57      1:yes      1:yes       *0.626,0.374 
    58      1:yes      1:yes       *0.657,0.343 
    59      1:yes      1:yes       *1,0 
    60      1:yes      1:yes       *0.751,0.249 
    61      1:yes      1:yes       *1,0 
    62      1:yes      1:yes       *1,0 
    63       2:no      1:yes   +   *0.934,0.066 
    64       2:no       2:no       0.113,*0.887 
    65       2:no       2:no       0.126,*0.874 
    66       2:no      1:yes   +   *0.67,0.33 
    67       2:no       2:no       0.023,*0.977 
    68       2:no       2:no       0.193,*0.807 
    69       2:no      1:yes   +   *0.863,0.137 
    70       2:no       2:no       0.257,*0.743 
    71       2:no       2:no       0.133,*0.867 
    72       2:no       2:no       0.329,*0.671 
    73       2:no       2:no       0.173,*0.827 
    74       2:no      1:yes   +   *0.79,0.21 
    75       2:no       2:no       0.1,*0.9 
    76       2:no       2:no       0.142,*0.858 
    77       2:no      1:yes   +   *0.542,0.458 
    78       2:no       2:no       0.011,*0.989 
    79       2:no      1:yes   +   *0.685,0.315 
    80       2:no      1:yes   +   *0.776,0.224 
    81       2:no      1:yes   +   *0.751,0.249 
    82       2:no      1:yes   +   *0.515,0.485 
    83       2:no       2:no       0.177,*0.823 
    84       2:no       2:no       0,*1 
    85       2:no       2:no       0.488,*0.512 
    86       2:no       2:no       0.02,*0.98 
    87       2:no       2:no       0.067,*0.933 
    88       2:no       2:no       0.191,*0.809 
    89       2:no       2:no       0.116,*0.884 
    90       2:no       2:no       0.05,*0.95 
    91       2:no      1:yes   +   *0.931,0.069 
    92       2:no       2:no       0,*1 
    93       2:no       2:no       0.041,*0.959 
    94       2:no       2:no       0.204,*0.796 
    95       2:no       2:no       0.063,*0.937 


========== Summary ==========

Correctly Classified Instances         809               84.6234 %
Incorrectly Classified Instances       147               15.3766 %
Kappa statistic                          0.6522
Mean absolute error                      0.2335
Root mean squared error                  0.3289
Relative absolute error                 51.5756 %
Root relative squared error             69.1319 %
Total Number of Instances              956     


=== Detailed Accuracy By Class ===

               TP Rate   FP Rate   Precision   Recall  F-Measure   ROC Area  Class
                 0.909     0.272      0.863     0.909     0.885      0.921    yes
                 0.728     0.091      0.809     0.728     0.766      0.921    no
Weighted Avg.    0.846     0.209      0.844     0.846     0.844      0.921


=== Confusion Matrix ===

   a   b   <-- classified as
 568  57 |   a = yes
  90 241 |   b = no


========== Use the built Classifier: weka.classifiers.trees.RandomForest to classify instances ==========
Error trained instances:
Total 0 miss classified instance(s).
************************************************************
Classify unseen data:

========== Use the built Classifier: weka.classifiers.trees.RandomForest to classify instances ==========
Error trained instances:
Total 0 miss classified instance(s).

************************************************************
End weka.classifiers.trees.RandomForest
************************************************************

************************************************************
Start weka.classifiers.rules.DTNB / default
************************************************************

========== Strat build & save Classifier: weka.classifiers.rules.DTNB ==========
Classifier was saved at: C:\Coding\Java\CancerML/Data/Results/Classification/20121222_183317/Model/weka.classifiers.rules.DTNB.model

========== Strat 10-fold  cross-validation==========

========== Strat writing Classification Summary ==========
Classification summary was saved at: C:\Coding\Java\CancerML/Data/Results/Classification/20121222_183317/Classified/weka.classifiers.rules.DTNB-Classified.txt
Relation Name:  Analysis_Disease-weka.filters.unsupervised.attribute.Remove-R1,9,10,13,16,17,18,20,21,23,24,25,26,27
Num Instances:  956
Num Attributes: 18

     Name                      Type  Nom  Int Real     Missing      Unique  Dist
   1 Amino_Acid_WT              Nom 100%   0%   0%     0 /  0%     0 /  0%    20 
   2 Amino_Acid_MT              Nom 100%   0%   0%     0 /  0%     0 /  0%    20 
   3 Conservation_Consensus_Al  Num   0%   0%  74%   248 / 26%    58 /  6%   223 
   4 Conservation_Wild_AllKina  Num   0%   0%  83%   158 / 17%   599 / 63%   663 
   5 Conservation_Consensus_Fa  Num   0%  17%  56%   256 / 27%    92 / 10%   155 
   6 Conservation_Consensus_Gr  Num   0%   0%  72%   264 / 28%   197 / 21%   326 
   7 Blosum62                   Num   0% 100%   0%     0 /  0%     1 /  0%     8 
   8 Modification               Nom 100%   0%   0%     0 /  0%     0 /  0%     2 
   9 Is_Pk_Domain               Nom 100%   0%   0%     0 /  0%     0 /  0%     1 
  10 Binding_Site               Nom 100%   0%   0%     0 /  0%     0 /  0%     1 
  11 Side_Chain_Polarity_MT     Nom 100%   0%   0%     0 /  0%     0 /  0%     2 
  12 Avg_Mass_MT                Num   0%   0% 100%     0 /  0%     0 /  0%    19 
  13 Side_Chain_Polarity_WT     Nom 100%   0%   0%     0 /  0%     0 /  0%     2 
  14 Van_der_Waals_Volume_WT    Num   0% 100%   0%     0 /  0%     0 /  0%    17 
  15 Protein_Family             Nom 100%   0%   0%     0 /  0%    16 /  2%    82 
  16 Protein_Group              Nom 100%   0%   0%     0 /  0%     0 /  0%     9 
  17 Sub_domain                 Nom 100%   0%   0%     0 /  0%     0 /  0%    19 
  18 Disease                    Nom 100%   0%   0%     0 /  0%     0 /  0%     2 


========== Cross Validation Result ==========
 inst#     actual  predicted error distribution
     1      1:yes      1:yes       *0.538,0.462 
     2      1:yes      1:yes       *0.991,0.009 
     3      1:yes      1:yes       *0.867,0.133 
     4      1:yes      1:yes       *0.96,0.04 
     5      1:yes      1:yes       *0.538,0.462 
     6      1:yes      1:yes       *0.824,0.176 
     7      1:yes      1:yes       *0.778,0.222 
     8      1:yes      1:yes       *0.993,0.007 
     9      1:yes       2:no   +   0.344,*0.656 
    10      1:yes      1:yes       *0.986,0.014 
    11      1:yes      1:yes       *0.975,0.025 
    12      1:yes      1:yes       *0.963,0.037 
    13      1:yes      1:yes       *0.993,0.007 
    14      1:yes      1:yes       *0.778,0.222 
    15      1:yes       2:no   +   0.368,*0.632 
    16      1:yes      1:yes       *0.983,0.017 
    17      1:yes      1:yes       *0.981,0.019 
    18      1:yes       2:no   +   0.344,*0.656 
    19      1:yes      1:yes       *0.962,0.038 
    20      1:yes      1:yes       *0.824,0.176 
    21      1:yes      1:yes       *0.991,0.009 
    22      1:yes      1:yes       *0.983,0.017 
    23      1:yes      1:yes       *0.824,0.176 
    24      1:yes      1:yes       *0.867,0.133 
    25      1:yes      1:yes       *0.993,0.007 
    26      1:yes      1:yes       *0.96,0.04 
    27      1:yes      1:yes       *0.636,0.364 
    28      1:yes      1:yes       *0.98,0.02 
    29      1:yes      1:yes       *0.986,0.014 
    30      1:yes      1:yes       *0.993,0.007 
    31      1:yes      1:yes       *0.991,0.009 
    32      1:yes      1:yes       *0.991,0.009 
    33      1:yes      1:yes       *0.983,0.017 
    34      1:yes       2:no   +   0.233,*0.767 
    35      1:yes      1:yes       *0.538,0.462 
    36      1:yes      1:yes       *0.963,0.037 
    37      1:yes      1:yes       *0.731,0.269 
    38      1:yes      1:yes       *0.538,0.462 
    39      1:yes      1:yes       *0.993,0.007 
    40      1:yes      1:yes       *0.99,0.01 
    41      1:yes      1:yes       *0.98,0.02 
    42      1:yes      1:yes       *0.647,0.353 
    43      1:yes      1:yes       *0.7,0.3 
    44      1:yes      1:yes       *0.962,0.038 
    45      1:yes      1:yes       *0.795,0.205 
    46      1:yes      1:yes       *0.867,0.133 
    47      1:yes      1:yes       *0.993,0.007 
    48      1:yes      1:yes       *0.986,0.014 
    49      1:yes      1:yes       *0.98,0.02 
    50      1:yes      1:yes       *0.65,0.35 
    51      1:yes      1:yes       *0.993,0.007 
    52      1:yes      1:yes       *0.775,0.225 
    53      1:yes      1:yes       *0.795,0.205 
    54      1:yes      1:yes       *0.867,0.133 
    55      1:yes      1:yes       *0.647,0.353 
    56      1:yes      1:yes       *0.995,0.005 
    57      1:yes      1:yes       *0.953,0.047 
    58      1:yes      1:yes       *0.986,0.014 
    59      1:yes      1:yes       *0.991,0.009 
    60      1:yes      1:yes       *0.986,0.014 
    61      1:yes      1:yes       *0.986,0.014 
    62      1:yes      1:yes       *0.778,0.222 
    63      1:yes      1:yes       *0.832,0.168 
    64       2:no       2:no       0.143,*0.857 
    65       2:no      1:yes   +   *0.538,0.462 
    66       2:no       2:no       0.115,*0.885 
    67       2:no       2:no       0.15,*0.85 
    68       2:no       2:no       0.059,*0.941 
    69       2:no       2:no       0.037,*0.963 
    70       2:no       2:no       0.041,*0.959 
    71       2:no       2:no       0.344,*0.656 
    72       2:no       2:no       0.344,*0.656 
    73       2:no       2:no       0.059,*0.941 
    74       2:no      1:yes   +   *0.538,0.462 
    75       2:no      1:yes   +   *0.65,0.35 
    76       2:no       2:no       0.189,*0.811 
    77       2:no       2:no       0.041,*0.959 
    78       2:no       2:no       0.041,*0.959 
    79       2:no       2:no       0.437,*0.563 
    80       2:no       2:no       0.115,*0.885 
    81       2:no       2:no       0.233,*0.767 
    82       2:no       2:no       0.473,*0.527 
    83       2:no       2:no       0.059,*0.941 
    84       2:no       2:no       0.064,*0.936 
    85       2:no       2:no       0.037,*0.963 
    86       2:no       2:no       0.344,*0.656 
    87       2:no       2:no       0.437,*0.563 
    88       2:no       2:no       0.226,*0.774 
    89       2:no       2:no       0.037,*0.963 
    90       2:no       2:no       0.059,*0.941 
    91       2:no       2:no       0.218,*0.782 
    92       2:no       2:no       0.226,*0.774 
    93       2:no       2:no       0.226,*0.774 
    94       2:no       2:no       0.115,*0.885 
    95       2:no       2:no       0.02,*0.98 
    96       2:no       2:no       0.437,*0.563 
     1      1:yes      1:yes       *0.978,0.022 
     2      1:yes      1:yes       *0.997,0.003 
     3      1:yes      1:yes       *0.744,0.256 
     4      1:yes      1:yes       *0.992,0.008 
     5      1:yes      1:yes       *0.958,0.042 
     6      1:yes      1:yes       *0.992,0.008 
     7      1:yes      1:yes       *0.668,0.332 
     8      1:yes      1:yes       *0.766,0.234 
     9      1:yes      1:yes       *0.99,0.01 
    10      1:yes       2:no   +   0.434,*0.566 
    11      1:yes      1:yes       *0.946,0.054 
    12      1:yes      1:yes       *0.978,0.022 
    13      1:yes      1:yes       *0.978,0.022 
    14      1:yes      1:yes       *0.971,0.029 
    15      1:yes      1:yes       *0.971,0.029 
    16      1:yes      1:yes       *0.62,0.38 
    17      1:yes      1:yes       *0.971,0.029 
    18      1:yes      1:yes       *0.521,0.479 
    19      1:yes      1:yes       *0.977,0.023 
    20      1:yes      1:yes       *0.607,0.393 
    21      1:yes      1:yes       *0.992,0.008 
    22      1:yes      1:yes       *0.986,0.014 
    23      1:yes      1:yes       *0.731,0.269 
    24      1:yes      1:yes       *0.992,0.008 
    25      1:yes      1:yes       *0.766,0.234 
    26      1:yes      1:yes       *0.958,0.042 
    27      1:yes       2:no   +   0.405,*0.595 
    28      1:yes      1:yes       *0.62,0.38 
    29      1:yes       2:no   +   0.206,*0.794 
    30      1:yes      1:yes       *0.884,0.116 
    31      1:yes       2:no   +   0.446,*0.554 
    32      1:yes      1:yes       *0.731,0.269 
    33      1:yes       2:no   +   0.068,*0.932 
    34      1:yes      1:yes       *0.99,0.01 
    35      1:yes      1:yes       *0.978,0.022 
    36      1:yes      1:yes       *0.784,0.216 
    37      1:yes      1:yes       *0.958,0.042 
    38      1:yes      1:yes       *0.982,0.018 
    39      1:yes      1:yes       *0.744,0.256 
    40      1:yes      1:yes       *0.792,0.208 
    41      1:yes      1:yes       *0.784,0.216 
    42      1:yes      1:yes       *0.992,0.008 
    43      1:yes      1:yes       *0.993,0.007 
    44      1:yes      1:yes       *0.99,0.01 
    45      1:yes      1:yes       *0.992,0.008 
    46      1:yes      1:yes       *0.802,0.198 
    47      1:yes      1:yes       *0.992,0.008 
    48      1:yes       2:no   +   0.405,*0.595 
    49      1:yes      1:yes       *0.718,0.282 
    50      1:yes      1:yes       *0.978,0.022 
    51      1:yes      1:yes       *0.995,0.005 
    52      1:yes      1:yes       *0.978,0.022 
    53      1:yes      1:yes       *0.978,0.022 
    54      1:yes      1:yes       *0.978,0.022 
    55      1:yes      1:yes       *0.669,0.331 
    56      1:yes      1:yes       *0.594,0.406 
    57      1:yes      1:yes       *0.62,0.38 
    58      1:yes      1:yes       *0.986,0.014 
    59      1:yes      1:yes       *0.978,0.022 
    60      1:yes      1:yes       *0.992,0.008 
    61      1:yes      1:yes       *0.99,0.01 
    62      1:yes      1:yes       *0.99,0.01 
    63      1:yes      1:yes       *0.731,0.269 
    64       2:no       2:no       0.331,*0.669 
    65       2:no       2:no       0.04,*0.96 
    66       2:no       2:no       0.053,*0.947 
    67       2:no       2:no       0.214,*0.786 
    68       2:no       2:no       0.053,*0.947 
    69       2:no      1:yes   +   *0.702,0.298 
    70       2:no       2:no       0.206,*0.794 
    71       2:no      1:yes   +   *0.572,0.428 
    72       2:no      1:yes   +   *0.521,0.479 
    73       2:no      1:yes   +   *0.521,0.479 
    74       2:no       2:no       0.04,*0.96 
    75       2:no       2:no       0.206,*0.794 
    76       2:no       2:no       0.034,*0.966 
    77       2:no      1:yes   +   *0.884,0.116 
    78       2:no       2:no       0.04,*0.96 
    79       2:no      1:yes   +   *0.744,0.256 
    80       2:no       2:no       0.201,*0.799 
    81       2:no       2:no       0.237,*0.763 
    82       2:no       2:no       0.352,*0.648 
    83       2:no       2:no       0.352,*0.648 
    84       2:no       2:no       0.135,*0.865 
    85       2:no      1:yes   +   *0.946,0.054 
    86       2:no       2:no       0.201,*0.799 
    87       2:no       2:no       0.206,*0.794 
    88       2:no       2:no       0.331,*0.669 
    89       2:no       2:no       0.068,*0.932 
    90       2:no       2:no       0.135,*0.865 
    91       2:no       2:no       0.352,*0.648 
    92       2:no      1:yes   +   *0.521,0.479 
    93       2:no       2:no       0.034,*0.966 
    94       2:no       2:no       0.04,*0.96 
    95       2:no       2:no       0.034,*0.966 
    96       2:no      1:yes   +   *0.685,0.315 
     1      1:yes      1:yes       *0.99,0.01 
     2      1:yes      1:yes       *0.99,0.01 
     3      1:yes      1:yes       *0.602,0.398 
     4      1:yes      1:yes       *0.984,0.016 
     5      1:yes      1:yes       *0.995,0.005 
     6      1:yes      1:yes       *0.618,0.382 
     7      1:yes       2:no   +   0.301,*0.699 
     8      1:yes      1:yes       *0.618,0.382 
     9      1:yes      1:yes       *0.991,0.009 
    10      1:yes      1:yes       *0.981,0.019 
    11      1:yes      1:yes       *0.992,0.008 
    12      1:yes      1:yes       *0.752,0.248 
    13      1:yes      1:yes       *0.976,0.024 
    14      1:yes      1:yes       *0.991,0.009 
    15      1:yes      1:yes       *0.991,0.009 
    16      1:yes       2:no   +   0.264,*0.736 
    17      1:yes      1:yes       *0.984,0.016 
    18      1:yes      1:yes       *0.99,0.01 
    19      1:yes      1:yes       *0.969,0.031 
    20      1:yes      1:yes       *0.991,0.009 
    21      1:yes      1:yes       *0.519,0.481 
    22      1:yes      1:yes       *0.995,0.005 
    23      1:yes      1:yes       *0.519,0.481 
    24      1:yes      1:yes       *0.99,0.01 
    25      1:yes      1:yes       *0.972,0.028 
    26      1:yes      1:yes       *0.991,0.009 
    27      1:yes      1:yes       *0.798,0.202 
    28      1:yes       2:no   +   0.339,*0.661 
    29      1:yes      1:yes       *0.991,0.009 
    30      1:yes       2:no   +   0.442,*0.558 
    31      1:yes      1:yes       *0.753,0.247 
    32      1:yes      1:yes       *0.534,0.466 
    33      1:yes      1:yes       *0.991,0.009 
    34      1:yes      1:yes       *0.981,0.019 
    35      1:yes      1:yes       *0.851,0.149 
    36      1:yes      1:yes       *0.981,0.019 
    37      1:yes      1:yes       *0.976,0.024 
    38      1:yes      1:yes       *0.851,0.149 
    39      1:yes      1:yes       *0.977,0.023 
    40      1:yes      1:yes       *0.99,0.01 
    41      1:yes       2:no   +   0.301,*0.699 
    42      1:yes      1:yes       *0.991,0.009 
    43      1:yes      1:yes       *0.972,0.028 
    44      1:yes      1:yes       *0.619,0.381 
    45      1:yes      1:yes       *0.752,0.248 
    46      1:yes      1:yes       *0.991,0.009 
    47      1:yes      1:yes       *0.991,0.009 
    48      1:yes      1:yes       *0.961,0.039 
    49      1:yes      1:yes       *0.994,0.006 
    50      1:yes      1:yes       *0.976,0.024 
    51      1:yes      1:yes       *0.851,0.149 
    52      1:yes      1:yes       *0.984,0.016 
    53      1:yes      1:yes       *0.683,0.317 
    54      1:yes      1:yes       *0.99,0.01 
    55      1:yes      1:yes       *0.991,0.009 
    56      1:yes      1:yes       *0.991,0.009 
    57      1:yes      1:yes       *0.89,0.11 
    58      1:yes      1:yes       *0.984,0.016 
    59      1:yes      1:yes       *0.991,0.009 
    60      1:yes      1:yes       *0.948,0.052 
    61      1:yes      1:yes       *0.99,0.01 
    62      1:yes      1:yes       *0.89,0.11 
    63      1:yes      1:yes       *0.851,0.149 
    64       2:no       2:no       0.107,*0.893 
    65       2:no      1:yes   +   *0.683,0.317 
    66       2:no       2:no       0.35,*0.65 
    67       2:no       2:no       0.264,*0.736 
    68       2:no      1:yes   +   *0.691,0.309 
    69       2:no       2:no       0.107,*0.893 
    70       2:no       2:no       0.107,*0.893 
    71       2:no       2:no       0.035,*0.965 
    72       2:no       2:no       0.038,*0.962 
    73       2:no       2:no       0.035,*0.965 
    74       2:no       2:no       0.264,*0.736 
    75       2:no       2:no       0.339,*0.661 
    76       2:no       2:no       0.264,*0.736 
    77       2:no      1:yes   +   *0.753,0.247 
    78       2:no       2:no       0.199,*0.801 
    79       2:no      1:yes   +   *0.907,0.093 
    80       2:no       2:no       0.339,*0.661 
    81       2:no       2:no       0.038,*0.962 
    82       2:no       2:no       0.396,*0.604 
    83       2:no       2:no       0.057,*0.943 
    84       2:no       2:no       0.199,*0.801 
    85       2:no       2:no       0.035,*0.965 
    86       2:no       2:no       0.264,*0.736 
    87       2:no       2:no       0.264,*0.736 
    88       2:no       2:no       0.264,*0.736 
    89       2:no       2:no       0.057,*0.943 
    90       2:no       2:no       0.057,*0.943 
    91       2:no       2:no       0.057,*0.943 
    92       2:no       2:no       0.038,*0.962 
    93       2:no       2:no       0.107,*0.893 
    94       2:no       2:no       0.057,*0.943 
    95       2:no       2:no       0.339,*0.661 
    96       2:no       2:no       0.035,*0.965 
     1      1:yes      1:yes       *0.992,0.008 
     2      1:yes      1:yes       *0.684,0.316 
     3      1:yes      1:yes       *0.99,0.01 
     4      1:yes      1:yes       *0.876,0.124 
     5      1:yes      1:yes       *0.997,0.003 
     6      1:yes      1:yes       *0.985,0.015 
     7      1:yes      1:yes       *0.837,0.163 
     8      1:yes       2:no   +   0.072,*0.928 
     9      1:yes      1:yes       *0.976,0.024 
    10      1:yes      1:yes       *0.583,0.417 
    11      1:yes      1:yes       *0.864,0.136 
    12      1:yes      1:yes       *0.976,0.024 
    13      1:yes      1:yes       *0.948,0.052 
    14      1:yes      1:yes       *0.992,0.008 
    15      1:yes      1:yes       *0.996,0.004 
    16      1:yes      1:yes       *0.99,0.01 
    17      1:yes      1:yes       *0.607,0.393 
    18      1:yes      1:yes       *0.972,0.028 
    19      1:yes      1:yes       *0.52,0.48 
    20      1:yes      1:yes       *0.992,0.008 
    21      1:yes      1:yes       *0.607,0.393 
    22      1:yes      1:yes       *0.988,0.012 
    23      1:yes      1:yes       *0.619,0.381 
    24      1:yes      1:yes       *0.998,0.002 
    25      1:yes      1:yes       *0.992,0.008 
    26      1:yes      1:yes       *0.99,0.01 
    27      1:yes      1:yes       *0.994,0.006 
    28      1:yes      1:yes       *0.876,0.124 
    29      1:yes      1:yes       *0.981,0.019 
    30      1:yes      1:yes       *0.979,0.021 
    31      1:yes      1:yes       *0.992,0.008 
    32      1:yes      1:yes       *0.96,0.04 
    33      1:yes      1:yes       *0.697,0.303 
    34      1:yes      1:yes       *0.99,0.01 
    35      1:yes      1:yes       *0.52,0.48 
    36      1:yes      1:yes       *0.992,0.008 
    37      1:yes      1:yes       *0.897,0.103 
    38      1:yes       2:no   +   0.33,*0.67 
    39      1:yes      1:yes       *0.99,0.01 
    40      1:yes      1:yes       *0.864,0.136 
    41      1:yes      1:yes       *0.993,0.007 
    42      1:yes      1:yes       *0.771,0.229 
    43      1:yes       2:no   +   0.448,*0.552 
    44      1:yes      1:yes       *0.962,0.038 
    45      1:yes      1:yes       *0.972,0.028 
    46      1:yes      1:yes       *0.876,0.124 
    47      1:yes       2:no   +   0.285,*0.715 
    48      1:yes      1:yes       *0.985,0.015 
    49      1:yes      1:yes       *0.502,0.498 
    50      1:yes      1:yes       *0.96,0.04 
    51      1:yes       2:no   +   0.301,*0.699 
    52      1:yes      1:yes       *0.633,0.367 
    53      1:yes      1:yes       *0.962,0.038 
    54      1:yes      1:yes       *0.985,0.015 
    55      1:yes      1:yes       *0.988,0.012 
    56      1:yes      1:yes       *0.791,0.209 
    57      1:yes       2:no   +   0.265,*0.735 
    58      1:yes      1:yes       *0.99,0.01 
    59      1:yes      1:yes       *0.99,0.01 
    60      1:yes      1:yes       *0.981,0.019 
    61      1:yes      1:yes       *0.993,0.007 
    62      1:yes      1:yes       *0.789,0.211 
    63      1:yes      1:yes       *0.979,0.021 
    64       2:no       2:no       0.037,*0.963 
    65       2:no       2:no       0.042,*0.958 
    66       2:no      1:yes   +   *0.791,0.209 
    67       2:no      1:yes   +   *0.765,0.235 
    68       2:no       2:no       0.02,*0.98 
    69       2:no       2:no       0.256,*0.744 
    70       2:no      1:yes   +   *0.684,0.316 
    71       2:no       2:no       0.022,*0.978 
    72       2:no       2:no       0.428,*0.572 
    73       2:no       2:no       0.054,*0.946 
    74       2:no       2:no       0.042,*0.958 
    75       2:no      1:yes   +   *0.52,0.48 
    76       2:no       2:no       0.054,*0.946 
    77       2:no      1:yes   +   *0.619,0.381 
    78       2:no       2:no       0.134,*0.866 
    79       2:no       2:no       0.037,*0.963 
    80       2:no       2:no       0.178,*0.822 
    81       2:no       2:no       0.054,*0.946 
    82       2:no       2:no       0.188,*0.812 
    83       2:no       2:no       0.037,*0.963 
    84       2:no       2:no       0.037,*0.963 
    85       2:no       2:no       0.33,*0.67 
    86       2:no       2:no       0.101,*0.899 
    87       2:no       2:no       0.126,*0.874 
    88       2:no       2:no       0.037,*0.963 
    89       2:no      1:yes   +   *0.52,0.48 
    90       2:no       2:no       0.256,*0.744 
    91       2:no       2:no       0.101,*0.899 
    92       2:no       2:no       0.072,*0.928 
    93       2:no       2:no       0.042,*0.958 
    94       2:no       2:no       0.265,*0.735 
    95       2:no      1:yes   +   *0.867,0.133 
    96       2:no       2:no       0.33,*0.67 
     1      1:yes      1:yes       *0.891,0.109 
     2      1:yes      1:yes       *0.763,0.237 
     3      1:yes      1:yes       *0.958,0.042 
     4      1:yes      1:yes       *0.858,0.142 
     5      1:yes      1:yes       *0.989,0.011 
     6      1:yes      1:yes       *0.813,0.187 
     7      1:yes      1:yes       *0.958,0.042 
     8      1:yes      1:yes       *0.62,0.38 
     9      1:yes      1:yes       *0.997,0.003 
    10      1:yes      1:yes       *0.994,0.006 
    11      1:yes      1:yes       *0.813,0.187 
    12      1:yes      1:yes       *0.989,0.011 
    13      1:yes      1:yes       *0.989,0.011 
    14      1:yes      1:yes       *0.989,0.011 
    15      1:yes       2:no   +   0.283,*0.717 
    16      1:yes      1:yes       *0.973,0.027 
    17      1:yes      1:yes       *0.977,0.023 
    18      1:yes      1:yes       *0.989,0.011 
    19      1:yes      1:yes       *0.765,0.235 
    20      1:yes      1:yes       *0.792,0.208 
    21      1:yes      1:yes       *0.858,0.142 
    22      1:yes      1:yes       *0.997,0.003 
    23      1:yes      1:yes       *0.666,0.334 
    24      1:yes       2:no   +   0.029,*0.971 
    25      1:yes      1:yes       *0.521,0.479 
    26      1:yes      1:yes       *0.997,0.003 
    27      1:yes      1:yes       *0.765,0.235 
    28      1:yes      1:yes       *0.765,0.235 
    29      1:yes      1:yes       *0.997,0.003 
    30      1:yes      1:yes       *0.989,0.011 
    31      1:yes      1:yes       *0.765,0.235 
    32      1:yes       2:no   +   0.283,*0.717 
    33      1:yes      1:yes       *0.872,0.128 
    34      1:yes      1:yes       *0.992,0.008 
    35      1:yes      1:yes       *0.725,0.275 
    36      1:yes      1:yes       *0.521,0.479 
    37      1:yes      1:yes       *0.979,0.021 
    38      1:yes      1:yes       *0.992,0.008 
    39      1:yes      1:yes       *0.858,0.142 
    40      1:yes      1:yes       *0.997,0.003 
    41      1:yes      1:yes       *0.989,0.011 
    42      1:yes      1:yes       *0.993,0.007 
    43      1:yes      1:yes       *0.937,0.063 
    44      1:yes      1:yes       *0.992,0.008 
    45      1:yes      1:yes       *0.989,0.011 
    46      1:yes      1:yes       *0.521,0.479 
    47      1:yes      1:yes       *0.986,0.014 
    48      1:yes      1:yes       *0.989,0.011 
    49      1:yes      1:yes       *0.981,0.019 
    50      1:yes      1:yes       *0.958,0.042 
    51      1:yes      1:yes       *0.891,0.109 
    52      1:yes       2:no   +   0.283,*0.717 
    53      1:yes      1:yes       *0.989,0.011 
    54      1:yes      1:yes       *0.792,0.208 
    55      1:yes      1:yes       *0.763,0.237 
    56      1:yes      1:yes       *0.977,0.023 
    57      1:yes      1:yes       *0.964,0.036 
    58      1:yes      1:yes       *0.989,0.011 
    59      1:yes      1:yes       *0.992,0.008 
    60      1:yes      1:yes       *0.985,0.015 
    61      1:yes      1:yes       *0.725,0.275 
    62      1:yes      1:yes       *0.992,0.008 
    63      1:yes      1:yes       *0.992,0.008 
    64       2:no       2:no       0.352,*0.648 
    65       2:no       2:no       0.266,*0.734 
    66       2:no       2:no       0.029,*0.971 
    67       2:no      1:yes   +   *0.792,0.208 
    68       2:no       2:no       0.029,*0.971 
    69       2:no      1:yes   +   *0.788,0.212 
    70       2:no       2:no       0.134,*0.866 
    71       2:no       2:no       0.04,*0.96 
    72       2:no       2:no       0.101,*0.899 
    73       2:no       2:no       0.04,*0.96 
    74       2:no      1:yes   +   *0.554,0.446 
    75       2:no       2:no       0.283,*0.717 
    76       2:no       2:no       0.029,*0.971 
    77       2:no      1:yes   +   *0.521,0.479 
    78       2:no       2:no       0.033,*0.967 
    79       2:no      1:yes   +   *0.521,0.479 
    80       2:no       2:no       0.029,*0.971 
    81       2:no      1:yes   +   *0.765,0.235 
    82       2:no       2:no       0.033,*0.967 
    83       2:no       2:no       0.224,*0.776 
    84       2:no      1:yes   +   *0.644,0.356 
    85       2:no       2:no       0.266,*0.734 
    86       2:no       2:no       0.266,*0.734 
    87       2:no       2:no       0.143,*0.857 
    88       2:no       2:no       0.364,*0.636 
    89       2:no       2:no       0.449,*0.551 
    90       2:no      1:yes   +   *0.514,0.486 
    91       2:no       2:no       0.04,*0.96 
    92       2:no       2:no       0.101,*0.899 
    93       2:no      1:yes   +   *0.813,0.187 
    94       2:no       2:no       0.174,*0.826 
    95       2:no       2:no       0.029,*0.971 
    96       2:no       2:no       0.04,*0.96 
     1      1:yes       2:no   +   0.35,*0.65 
     2      1:yes      1:yes       *0.981,0.019 
     3      1:yes      1:yes       *0.992,0.008 
     4      1:yes      1:yes       *0.985,0.015 
     5      1:yes      1:yes       *0.992,0.008 
     6      1:yes      1:yes       *0.959,0.041 
     7      1:yes      1:yes       *0.972,0.028 
     8      1:yes      1:yes       *0.683,0.317 
     9      1:yes      1:yes       *0.925,0.075 
    10      1:yes       2:no   +   0.119,*0.881 
    11      1:yes      1:yes       *0.985,0.015 
    12      1:yes      1:yes       *0.992,0.008 
    13      1:yes      1:yes       *0.863,0.137 
    14      1:yes       2:no   +   0.487,*0.513 
    15      1:yes      1:yes       *0.764,0.236 
    16      1:yes      1:yes       *0.733,0.267 
    17      1:yes      1:yes       *0.962,0.038 
    18      1:yes      1:yes       *0.992,0.008 
    19      1:yes      1:yes       *0.975,0.025 
    20      1:yes      1:yes       *0.956,0.044 
    21      1:yes      1:yes       *0.985,0.015 
    22      1:yes       2:no   +   0.46,*0.54 
    23      1:yes      1:yes       *0.946,0.054 
    24      1:yes      1:yes       *0.985,0.015 
    25      1:yes      1:yes       *0.532,0.468 
    26      1:yes      1:yes       *0.992,0.008 
    27      1:yes       2:no   +   0.319,*0.681 
    28      1:yes      1:yes       *0.99,0.01 
    29      1:yes      1:yes       *0.518,0.482 
    30      1:yes      1:yes       *0.798,0.202 
    31      1:yes      1:yes       *0.976,0.024 
    32      1:yes      1:yes       *0.863,0.137 
    33      1:yes      1:yes       *0.981,0.019 
    34      1:yes      1:yes       *0.642,0.358 
    35      1:yes      1:yes       *0.99,0.01 
    36      1:yes      1:yes       *0.863,0.137 
    37      1:yes      1:yes       *0.812,0.188 
    38      1:yes      1:yes       *0.981,0.019 
    39      1:yes      1:yes       *0.683,0.317 
    40      1:yes      1:yes       *0.99,0.01 
    41      1:yes      1:yes       *0.992,0.008 
    42      1:yes      1:yes       *0.99,0.01 
    43      1:yes      1:yes       *0.98,0.02 
    44      1:yes      1:yes       *0.946,0.054 
    45      1:yes      1:yes       *0.518,0.482 
    46      1:yes      1:yes       *0.99,0.01 
    47      1:yes      1:yes       *0.812,0.188 
    48      1:yes      1:yes       *0.589,0.411 
    49      1:yes      1:yes       *0.971,0.029 
    50      1:yes      1:yes       *0.892,0.108 
    51      1:yes      1:yes       *0.764,0.236 
    52      1:yes      1:yes       *0.976,0.024 
    53      1:yes      1:yes       *0.992,0.008 
    54      1:yes      1:yes       *0.963,0.037 
    55      1:yes      1:yes       *0.518,0.482 
    56      1:yes      1:yes       *0.976,0.024 
    57      1:yes      1:yes       *0.683,0.317 
    58      1:yes      1:yes       *0.985,0.015 
    59      1:yes      1:yes       *0.642,0.358 
    60      1:yes      1:yes       *0.988,0.012 
    61      1:yes      1:yes       *0.992,0.008 
    62      1:yes      1:yes       *0.683,0.317 
    63       2:no       2:no       0.274,*0.726 
    64       2:no       2:no       0.388,*0.612 
    65       2:no       2:no       0.107,*0.893 
    66       2:no       2:no       0.032,*0.968 
    67       2:no      1:yes   +   *0.642,0.358 
    68       2:no       2:no       0.274,*0.726 
    69       2:no       2:no       0.199,*0.801 
    70       2:no       2:no       0.058,*0.942 
    71       2:no       2:no       0.058,*0.942 
    72       2:no       2:no       0.038,*0.962 
    73       2:no       2:no       0.058,*0.942 
    74       2:no       2:no       0.274,*0.726 
    75       2:no       2:no       0.199,*0.801 
    76       2:no       2:no       0.142,*0.858 
    77       2:no       2:no       0.132,*0.868 
    78       2:no       2:no       0.319,*0.681 
    79       2:no      1:yes   +   *0.589,0.411 
    80       2:no       2:no       0.274,*0.726 
    81       2:no       2:no       0.177,*0.823 
    82       2:no       2:no       0.107,*0.893 
    83       2:no      1:yes   +   *0.896,0.104 
    84       2:no       2:no       0.107,*0.893 
    85       2:no       2:no       0.058,*0.942 
    86       2:no       2:no       0.363,*0.637 
    87       2:no       2:no       0.107,*0.893 
    88       2:no       2:no       0.058,*0.942 
    89       2:no      1:yes   +   *0.631,0.369 
    90       2:no      1:yes   +   *0.589,0.411 
    91       2:no      1:yes   +   *0.518,0.482 
    92       2:no      1:yes   +   *0.589,0.411 
    93       2:no       2:no       0.35,*0.65 
    94       2:no       2:no       0.075,*0.925 
    95       2:no       2:no       0.038,*0.962 
    96       2:no       2:no       0.058,*0.942 
     1      1:yes      1:yes       *0.967,0.033 
     2      1:yes      1:yes       *0.704,0.296 
     3      1:yes      1:yes       *0.996,0.004 
     4      1:yes      1:yes       *0.877,0.123 
     5      1:yes      1:yes       *0.993,0.007 
     6      1:yes      1:yes       *0.877,0.123 
     7      1:yes      1:yes       *0.704,0.296 
     8      1:yes      1:yes       *0.517,0.483 
     9      1:yes      1:yes       *0.543,0.457 
    10      1:yes      1:yes       *0.883,0.117 
    11      1:yes      1:yes       *0.654,0.346 
    12      1:yes      1:yes       *0.781,0.219 
    13      1:yes      1:yes       *0.641,0.359 
    14      1:yes      1:yes       *0.983,0.017 
    15      1:yes      1:yes       *0.641,0.359 
    16      1:yes      1:yes       *0.965,0.035 
    17      1:yes      1:yes       *0.969,0.031 
    18      1:yes      1:yes       *0.969,0.031 
    19      1:yes      1:yes       *0.641,0.359 
    20      1:yes      1:yes       *0.967,0.033 
    21      1:yes      1:yes       *0.641,0.359 
    22      1:yes      1:yes       *0.967,0.033 
    23      1:yes      1:yes       *0.997,0.003 
    24      1:yes      1:yes       *0.543,0.457 
    25      1:yes      1:yes       *0.781,0.219 
    26      1:yes      1:yes       *0.981,0.019 
    27      1:yes      1:yes       *0.985,0.015 
    28      1:yes      1:yes       *0.991,0.009 
    29      1:yes      1:yes       *0.983,0.017 
    30      1:yes      1:yes       *0.985,0.015 
    31      1:yes      1:yes       *0.991,0.009 
    32      1:yes      1:yes       *0.991,0.009 
    33      1:yes      1:yes       *0.981,0.019 
    34      1:yes      1:yes       *0.976,0.024 
    35      1:yes      1:yes       *0.991,0.009 
    36      1:yes      1:yes       *0.781,0.219 
    37      1:yes      1:yes       *0.985,0.015 
    38      1:yes      1:yes       *0.987,0.013 
    39      1:yes      1:yes       *0.967,0.033 
    40      1:yes      1:yes       *0.935,0.065 
    41      1:yes      1:yes       *0.969,0.031 
    42      1:yes      1:yes       *0.967,0.033 
    43      1:yes      1:yes       *0.955,0.045 
    44      1:yes      1:yes       *0.704,0.296 
    45      1:yes      1:yes       *0.987,0.013 
    46      1:yes      1:yes       *0.781,0.219 
    47      1:yes      1:yes       *0.967,0.033 
    48      1:yes      1:yes       *0.877,0.123 
    49      1:yes      1:yes       *0.641,0.359 
    50      1:yes      1:yes       *0.981,0.019 
    51      1:yes      1:yes       *0.967,0.033 
    52      1:yes      1:yes       *0.982,0.018 
    53      1:yes      1:yes       *0.791,0.209 
    54      1:yes      1:yes       *0.976,0.024 
    55      1:yes       2:no   +   0.387,*0.613 
    56      1:yes      1:yes       *0.993,0.007 
    57      1:yes      1:yes       *0.704,0.296 
    58      1:yes      1:yes       *0.996,0.004 
    59      1:yes      1:yes       *0.826,0.174 
    60      1:yes      1:yes       *0.955,0.045 
    61      1:yes      1:yes       *0.877,0.123 
    62      1:yes      1:yes       *0.791,0.209 
    63       2:no       2:no       0.373,*0.627 
    64       2:no      1:yes   +   *0.543,0.457 
    65       2:no       2:no       0.042,*0.958 
    66       2:no       2:no       0.032,*0.968 
    67       2:no       2:no       0.059,*0.941 
    68       2:no      1:yes   +   *0.543,0.457 
    69       2:no       2:no       0.373,*0.627 
    70       2:no      1:yes   +   *0.654,0.346 
    71       2:no       2:no       0.038,*0.962 
    72       2:no       2:no       0.362,*0.638 
    73       2:no       2:no       0.042,*0.958 
    74       2:no       2:no       0.284,*0.716 
    75       2:no       2:no       0.059,*0.941 
    76       2:no       2:no       0.373,*0.627 
    77       2:no      1:yes   +   *0.791,0.209 
    78       2:no      1:yes   +   *0.543,0.457 
    79       2:no      1:yes   +   *0.517,0.483 
    80       2:no       2:no       0.109,*0.891 
    81       2:no       2:no       0.038,*0.962 
    82       2:no       2:no       0.373,*0.627 
    83       2:no      1:yes   +   *0.877,0.123 
    84       2:no       2:no       0.203,*0.797 
    85       2:no      1:yes   +   *0.517,0.483 
    86       2:no      1:yes   +   *0.716,0.284 
    87       2:no       2:no       0.042,*0.958 
    88       2:no      1:yes   +   *0.517,0.483 
    89       2:no       2:no       0.038,*0.962 
    90       2:no      1:yes   +   *0.517,0.483 
    91       2:no       2:no       0.038,*0.962 
    92       2:no       2:no       0.145,*0.855 
    93       2:no       2:no       0.284,*0.716 
    94       2:no       2:no       0.284,*0.716 
    95       2:no       2:no       0.059,*0.941 
     1      1:yes      1:yes       *0.996,0.004 
     2      1:yes      1:yes       *0.987,0.013 
     3      1:yes      1:yes       *0.934,0.066 
     4      1:yes      1:yes       *0.996,0.004 
     5      1:yes      1:yes       *0.726,0.274 
     6      1:yes      1:yes       *0.686,0.314 
     7      1:yes      1:yes       *0.986,0.014 
     8      1:yes      1:yes       *0.584,0.416 
     9      1:yes       2:no   +   0.396,*0.604 
    10      1:yes      1:yes       *0.98,0.02 
    11      1:yes       2:no   +   0.166,*0.834 
    12      1:yes      1:yes       *0.92,0.08 
    13      1:yes      1:yes       *0.766,0.234 
    14      1:yes      1:yes       *0.98,0.02 
    15      1:yes      1:yes       *0.997,0.003 
    16      1:yes       2:no   +   0.166,*0.834 
    17      1:yes      1:yes       *0.962,0.038 
    18      1:yes      1:yes       *0.993,0.007 
    19      1:yes      1:yes       *0.992,0.008 
    20      1:yes      1:yes       *0.986,0.014 
    21      1:yes      1:yes       *0.98,0.02 
    22      1:yes      1:yes       *0.974,0.026 
    23      1:yes      1:yes       *0.985,0.015 
    24      1:yes      1:yes       *0.743,0.257 
    25      1:yes      1:yes       *0.936,0.064 
    26      1:yes      1:yes       *0.784,0.216 
    27      1:yes      1:yes       *0.918,0.082 
    28      1:yes       2:no   +   0.421,*0.579 
    29      1:yes       2:no   +   0.166,*0.834 
    30      1:yes      1:yes       *0.997,0.003 
    31      1:yes      1:yes       *0.989,0.011 
    32      1:yes      1:yes       *0.99,0.01 
    33      1:yes      1:yes       *0.522,0.478 
    34      1:yes      1:yes       *0.936,0.064 
    35      1:yes      1:yes       *0.98,0.02 
    36      1:yes      1:yes       *0.909,0.091 
    37      1:yes      1:yes       *0.989,0.011 
    38      1:yes      1:yes       *0.995,0.005 
    39      1:yes      1:yes       *0.959,0.041 
    40      1:yes       2:no   +   0.489,*0.511 
    41      1:yes      1:yes       *0.99,0.01 
    42      1:yes      1:yes       *0.718,0.282 
    43      1:yes      1:yes       *0.956,0.044 
    44      1:yes      1:yes       *0.992,0.008 
    45      1:yes      1:yes       *0.989,0.011 
    46      1:yes      1:yes       *0.976,0.024 
    47      1:yes      1:yes       *0.933,0.067 
    48      1:yes      1:yes       *0.686,0.314 
    49      1:yes       2:no   +   0.278,*0.722 
    50      1:yes       2:no   +   0.332,*0.668 
    51      1:yes      1:yes       *0.989,0.011 
    52      1:yes      1:yes       *0.989,0.011 
    53      1:yes      1:yes       *0.814,0.186 
    54      1:yes      1:yes       *0.976,0.024 
    55      1:yes       2:no   +   0.224,*0.776 
    56      1:yes      1:yes       *0.976,0.024 
    57      1:yes      1:yes       *0.98,0.02 
    58      1:yes      1:yes       *0.995,0.005 
    59      1:yes      1:yes       *0.98,0.02 
    60      1:yes      1:yes       *0.997,0.003 
    61      1:yes      1:yes       *0.955,0.045 
    62      1:yes      1:yes       *0.766,0.234 
    63       2:no       2:no       0.039,*0.961 
    64       2:no       2:no       0.421,*0.579 
    65       2:no       2:no       0.201,*0.799 
    66       2:no       2:no       0.105,*0.895 
    67       2:no      1:yes   +   *0.626,0.374 
    68       2:no       2:no       0.353,*0.647 
    69       2:no       2:no       0.201,*0.799 
    70       2:no       2:no       0.135,*0.865 
    71       2:no       2:no       0.021,*0.979 
    72       2:no      1:yes   +   *0.718,0.282 
    73       2:no       2:no       0.021,*0.979 
    74       2:no       2:no       0.054,*0.946 
    75       2:no       2:no       0.038,*0.962 
    76       2:no      1:yes   +   *0.703,0.297 
    77       2:no       2:no       0.058,*0.942 
    78       2:no       2:no       0.038,*0.962 
    79       2:no       2:no       0.166,*0.834 
    80       2:no       2:no       0.353,*0.647 
    81       2:no       2:no       0.135,*0.865 
    82       2:no       2:no       0.332,*0.668 
    83       2:no       2:no       0.054,*0.946 
    84       2:no      1:yes   +   *0.9,0.1 
    85       2:no      1:yes   +   *0.522,0.478 
    86       2:no       2:no       0.166,*0.834 
    87       2:no       2:no       0.03,*0.97 
    88       2:no       2:no       0.038,*0.962 
    89       2:no       2:no       0.038,*0.962 
    90       2:no       2:no       0.332,*0.668 
    91       2:no       2:no       0.038,*0.962 
    92       2:no       2:no       0.105,*0.895 
    93       2:no      1:yes   +   *0.9,0.1 
    94       2:no       2:no       0.421,*0.579 
    95       2:no       2:no       0.038,*0.962 
     1      1:yes      1:yes       *0.644,0.356 
     2      1:yes      1:yes       *0.956,0.044 
     3      1:yes      1:yes       *0.854,0.146 
     4      1:yes      1:yes       *0.995,0.005 
     5      1:yes      1:yes       *0.989,0.011 
     6      1:yes      1:yes       *0.931,0.069 
     7      1:yes      1:yes       *0.978,0.022 
     8      1:yes      1:yes       *0.507,0.493 
     9      1:yes      1:yes       *0.869,0.131 
    10      1:yes       2:no   +   0.068,*0.932 
    11      1:yes      1:yes       *0.989,0.011 
    12      1:yes      1:yes       *0.975,0.025 
    13      1:yes      1:yes       *0.991,0.009 
    14      1:yes      1:yes       *0.956,0.044 
    15      1:yes      1:yes       *0.994,0.006 
    16      1:yes      1:yes       *0.956,0.044 
    17      1:yes       2:no   +   0.353,*0.647 
    18      1:yes      1:yes       *0.973,0.027 
    19      1:yes      1:yes       *0.927,0.073 
    20      1:yes      1:yes       *0.977,0.023 
    21      1:yes       2:no   +   0.128,*0.872 
    22      1:yes      1:yes       *0.995,0.005 
    23      1:yes      1:yes       *0.991,0.009 
    24      1:yes      1:yes       *0.975,0.025 
    25      1:yes      1:yes       *0.95,0.05 
    26      1:yes      1:yes       *0.981,0.019 
    27      1:yes      1:yes       *0.697,0.303 
    28      1:yes      1:yes       *0.507,0.493 
    29      1:yes      1:yes       *0.991,0.009 
    30      1:yes      1:yes       *0.983,0.017 
    31      1:yes      1:yes       *0.954,0.046 
    32      1:yes      1:yes       *0.953,0.047 
    33      1:yes      1:yes       *0.995,0.005 
    34      1:yes      1:yes       *0.884,0.116 
    35      1:yes      1:yes       *0.994,0.006 
    36      1:yes      1:yes       *0.9,0.1 
    37      1:yes      1:yes       *0.994,0.006 
    38      1:yes      1:yes       *0.998,0.002 
    39      1:yes      1:yes       *0.507,0.493 
    40      1:yes      1:yes       *0.975,0.025 
    41      1:yes      1:yes       *0.997,0.003 
    42      1:yes      1:yes       *0.992,0.008 
    43      1:yes      1:yes       *0.884,0.116 
    44      1:yes      1:yes       *0.995,0.005 
    45      1:yes      1:yes       *0.987,0.013 
    46      1:yes      1:yes       *0.973,0.027 
    47      1:yes      1:yes       *0.994,0.006 
    48      1:yes      1:yes       *0.987,0.013 
    49      1:yes      1:yes       *0.821,0.179 
    50      1:yes      1:yes       *0.742,0.258 
    51      1:yes      1:yes       *0.995,0.005 
    52      1:yes      1:yes       *0.997,0.003 
    53      1:yes      1:yes       *0.991,0.009 
    54      1:yes      1:yes       *0.53,0.47 
    55      1:yes      1:yes       *0.844,0.156 
    56      1:yes      1:yes       *0.989,0.011 
    57      1:yes      1:yes       *0.977,0.023 
    58      1:yes      1:yes       *0.916,0.084 
    59      1:yes      1:yes       *0.996,0.004 
    60      1:yes      1:yes       *0.954,0.046 
    61      1:yes      1:yes       *0.992,0.008 
    62      1:yes      1:yes       *0.981,0.019 
    63       2:no       2:no       0.029,*0.971 
    64       2:no       2:no       0.175,*0.825 
    65       2:no       2:no       0.304,*0.696 
    66       2:no       2:no       0.376,*0.624 
    67       2:no       2:no       0.171,*0.829 
    68       2:no       2:no       0.318,*0.682 
    69       2:no       2:no       0.45,*0.55 
    70       2:no      1:yes   +   *0.593,0.407 
    71       2:no       2:no       0.037,*0.963 
    72       2:no      1:yes   +   *0.686,0.314 
    73       2:no       2:no       0.389,*0.611 
    74       2:no       2:no       0.434,*0.566 
    75       2:no       2:no       0.068,*0.932 
    76       2:no       2:no       0.298,*0.702 
    77       2:no       2:no       0.175,*0.825 
    78       2:no       2:no       0.499,*0.501 
    79       2:no      1:yes   +   *0.658,0.342 
    80       2:no       2:no       0.108,*0.892 
    81       2:no       2:no       0.064,*0.936 
    82       2:no      1:yes   +   *0.783,0.217 
    83       2:no       2:no       0.376,*0.624 
    84       2:no       2:no       0.054,*0.946 
    85       2:no       2:no       0.231,*0.769 
    86       2:no       2:no       0.304,*0.696 
    87       2:no       2:no       0.435,*0.565 
    88       2:no       2:no       0.22,*0.78 
    89       2:no       2:no       0.451,*0.549 
    90       2:no      1:yes   +   *0.507,0.493 
    91       2:no       2:no       0.028,*0.972 
    92       2:no       2:no       0.091,*0.909 
    93       2:no      1:yes   +   *0.796,0.204 
    94       2:no       2:no       0.054,*0.946 
    95       2:no       2:no       0.029,*0.971 
     1      1:yes      1:yes       *0.992,0.008 
     2      1:yes      1:yes       *0.992,0.008 
     3      1:yes      1:yes       *0.985,0.015 
     4      1:yes      1:yes       *0.813,0.187 
     5      1:yes      1:yes       *0.996,0.004 
     6      1:yes      1:yes       *0.974,0.026 
     7      1:yes      1:yes       *0.608,0.392 
     8      1:yes      1:yes       *0.874,0.126 
     9      1:yes      1:yes       *0.973,0.027 
    10      1:yes      1:yes       *0.975,0.025 
    11      1:yes      1:yes       *0.996,0.004 
    12      1:yes      1:yes       *0.756,0.244 
    13      1:yes       2:no   +   0.225,*0.775 
    14      1:yes      1:yes       *0.985,0.015 
    15      1:yes      1:yes       *0.813,0.187 
    16      1:yes      1:yes       *0.997,0.003 
    17      1:yes       2:no   +   0.215,*0.785 
    18      1:yes      1:yes       *0.99,0.01 
    19      1:yes      1:yes       *0.973,0.027 
    20      1:yes      1:yes       *0.718,0.282 
    21      1:yes      1:yes       *0.975,0.025 
    22      1:yes      1:yes       *0.874,0.126 
    23      1:yes      1:yes       *0.985,0.015 
    24      1:yes       2:no   +   0.353,*0.647 
    25      1:yes      1:yes       *0.593,0.407 
    26      1:yes      1:yes       *0.992,0.008 
    27      1:yes      1:yes       *0.985,0.015 
    28      1:yes      1:yes       *0.936,0.064 
    29      1:yes      1:yes       *0.985,0.015 
    30      1:yes      1:yes       *0.786,0.214 
    31      1:yes      1:yes       *0.99,0.01 
    32      1:yes      1:yes       *0.756,0.244 
    33      1:yes      1:yes       *0.99,0.01 
    34      1:yes      1:yes       *0.954,0.046 
    35      1:yes       2:no   +   0.353,*0.647 
    36      1:yes      1:yes       *0.766,0.234 
    37      1:yes      1:yes       *0.985,0.015 
    38      1:yes      1:yes       *0.992,0.008 
    39      1:yes      1:yes       *0.99,0.01 
    40      1:yes      1:yes       *0.984,0.016 
    41      1:yes      1:yes       *0.975,0.025 
    42      1:yes      1:yes       *0.981,0.019 
    43      1:yes      1:yes       *0.981,0.019 
    44      1:yes      1:yes       *0.997,0.003 
    45      1:yes      1:yes       *0.992,0.008 
    46      1:yes      1:yes       *0.766,0.234 
    47      1:yes      1:yes       *0.985,0.015 
    48      1:yes      1:yes       *0.99,0.01 
    49      1:yes      1:yes       *0.985,0.015 
    50      1:yes      1:yes       *0.99,0.01 
    51      1:yes      1:yes       *0.976,0.024 
    52      1:yes      1:yes       *0.975,0.025 
    53      1:yes      1:yes       *0.992,0.008 
    54      1:yes      1:yes       *0.985,0.015 
    55      1:yes      1:yes       *0.766,0.234 
    56      1:yes      1:yes       *0.99,0.01 
    57      1:yes       2:no   +   0.127,*0.873 
    58      1:yes      1:yes       *0.766,0.234 
    59      1:yes      1:yes       *0.912,0.088 
    60      1:yes      1:yes       *0.814,0.186 
    61      1:yes      1:yes       *0.992,0.008 
    62      1:yes      1:yes       *0.985,0.015 
    63       2:no      1:yes   +   *0.756,0.244 
    64       2:no       2:no       0.166,*0.834 
    65       2:no       2:no       0.166,*0.834 
    66       2:no       2:no       0.353,*0.647 
    67       2:no       2:no       0.056,*0.944 
    68       2:no       2:no       0.258,*0.742 
    69       2:no      1:yes   +   *0.593,0.407 
    70       2:no       2:no       0.166,*0.834 
    71       2:no       2:no       0.451,*0.549 
    72       2:no       2:no       0.034,*0.966 
    73       2:no       2:no       0.112,*0.888 
    74       2:no      1:yes   +   *0.814,0.186 
    75       2:no       2:no       0.034,*0.966 
    76       2:no       2:no       0.112,*0.888 
    77       2:no       2:no       0.238,*0.762 
    78       2:no       2:no       0.112,*0.888 
    79       2:no       2:no       0.353,*0.647 
    80       2:no      1:yes   +   *0.874,0.126 
    81       2:no      1:yes   +   *0.522,0.478 
    82       2:no      1:yes   +   *0.522,0.478 
    83       2:no       2:no       0.112,*0.888 
    84       2:no       2:no       0.179,*0.821 
    85       2:no      1:yes   +   *0.593,0.407 
    86       2:no       2:no       0.056,*0.944 
    87       2:no       2:no       0.056,*0.944 
    88       2:no       2:no       0.166,*0.834 
    89       2:no       2:no       0.258,*0.742 
    90       2:no       2:no       0.056,*0.944 
    91       2:no      1:yes   +   *0.686,0.314 
    92       2:no       2:no       0.034,*0.966 
    93       2:no       2:no       0.135,*0.865 
    94       2:no      1:yes   +   *0.593,0.407 
    95       2:no       2:no       0.112,*0.888 


========== Summary ==========

Correctly Classified Instances         837               87.5523 %
Incorrectly Classified Instances       119               12.4477 %
Kappa statistic                          0.7205
Mean absolute error                      0.1917
Root mean squared error                  0.299 
Relative absolute error                 42.3341 %
Root relative squared error             62.8534 %
Total Number of Instances              956     


=== Detailed Accuracy By Class ===

               TP Rate   FP Rate   Precision   Recall  F-Measure   ROC Area  Class
                 0.923     0.215      0.89      0.923     0.907      0.946    yes
                 0.785     0.077      0.844     0.785     0.814      0.946    no
Weighted Avg.    0.876     0.167      0.874     0.876     0.874      0.946


=== Confusion Matrix ===

   a   b   <-- classified as
 577  48 |   a = yes
  71 260 |   b = no


========== Use the built Classifier: weka.classifiers.rules.DTNB to classify instances ==========
Error trained instances:
54: G,R,0.45455,0.368331,0.448276,0.374269,-2,NA,0,NA,1,174.20274,0,48,AKT,AGC,B3_strand,yes | no, 0.19656123965187863, 0.8034387603481215
68: R,K,?,0.008458,?,?,2,NA,0,NA,1,146.18934,1,148,ALK,TK,Activation_segment_Nt#Activation_segment_Ct,no | yes, 0.8386787426744806, 0.16132125732551944
76: A,V,?,0.190808,?,?,0,NA,0,NA,0,117.14784,0,67,STKR,TKL,G_helix#H_and_I_helix,no | yes, 0.709850517439632, 0.29014948256036793
77: R,W,0.274629,0.02201,0.454545,0.156863,-3,NA,0,NA,0,204.22844,1,148,TEC,TK,H_and_I_helix,yes | no, 0.37950819672131153, 0.6204918032786886
173: A,T,0.485329,0.354466,0.818182,0.894118,0,NA,0,NA,1,119.12034,0,67,TEC,TK,E_helix,yes | no, 0.37950819672131153, 0.6204918032786886
174: H,Y,0.173269,0.026805,0.363636,0.156863,2,NA,0,NA,0,181.19124,1,118,TEC,TK,Linker#E_helix,yes | no, 0.37950819672131153, 0.6204918032786886
181: A,T,0.418997,0.290208,0.736842,0.292011,0,NA,0,NA,1,119.12034,0,67,CAMKK,OTHER,G_loop,yes | no, 0.23419322205361667, 0.7658067779463834
194: P,L,0.118558,0.028879,0.77,0.267361,-3,NA,0,NA,0,131.17464,0,90,CDK,CMGC,C_helix,yes | no, 0.1513849315708347, 0.8486150684291652
197: S,N,0.130179,0.085699,0.38,0.204861,1,NA,0,NA,1,132.11904,1,73,CDK,CMGC,E_helix,yes | no, 0.1513849315708347, 0.8486150684291652
207: G,R,0.716841,0.548967,0.79,0.774306,-2,NA,0,NA,1,174.20274,0,48,CDK,CMGC,G_loop,yes | no, 0.1513849315708347, 0.8486150684291652
209: P,L,0.334888,0.05412,0.29,0.295139,-3,NA,0,NA,0,131.17464,0,90,CDK,CMGC,F_helix,yes | no, 0.1513849315708347, 0.8486150684291652
210: E,Q,0.155575,0.071923,0.09,0.208333,2,NA,0,NA,1,146.14594,1,109,CDK,CMGC,Linker,yes | no, 0.1513849315708347, 0.8486150684291652
211: D,N,?,0.025169,?,?,1,NA,0,NA,1,132.11904,1,91,CDK,CMGC,Activation_segment_Nt#Activation_segment_Ct,yes | no, 0.1513849315708347, 0.8486150684291652
212: L,I,0.189279,0.404511,0.411765,0.194444,2,NA,0,NA,0,131.17464,0,124,CDKL,CMGC,Linker#E_helix,yes | no, 0.4784705477092663, 0.5215294522907338
213: R,Q,0.313468,0.241118,1,0.614583,1,NA,0,NA,1,146.14594,1,148,CDKL,CMGC,Activation_segment_Nt,yes | no, 0.4784705477092663, 0.5215294522907338
269: A,V,0.435614,0.044605,0.375,0.286275,0,NA,0,NA,0,117.14784,0,67,DDR,TK,G_helix#H_and_I_helix,yes | no, 0.4491874848411351, 0.5508125151588649
270: F,Y,0.145444,0.011007,0.375,0.101961,3,NA,0,NA,0,181.19124,0,135,DDR,TK,H_and_I_helix,yes | no, 0.4491874848411351, 0.5508125151588649
273: P,L,0.194192,0.144183,0.375,0.415686,-3,NA,0,NA,0,131.17464,0,90,DDR,TK,G_helix#H_and_I_helix,yes | no, 0.4491874848411351, 0.5508125151588649
274: Q,R,0.753664,0.035151,0.869565,0.385417,1,NA,0,NA,1,174.20274,1,114,DYRK,CMGC,Activation_segment_Ct,yes | no, 0.3285435515345042, 0.6714564484654958
277: E,Q,0.74795,0.636089,0.956522,0.746528,2,NA,0,NA,1,146.14594,1,109,DYRK,CMGC,Linker,yes | no, 0.3285435515345042, 0.6714564484654958
285: H,Q,0.125321,0.031515,0.363636,0.309804,0,NA,0,NA,1,146.14594,1,118,EGFR,TK,Activation_segment_Ct#F_helix,no | yes, 0.7935803046238946, 0.20641969537610533
286: K,N,0.908494,0.819705,1,0.988235,0,NA,0,NA,1,132.11904,1,135,EGFR,TK,Catalytic_loop,no | yes, 0.884911930152249, 0.11508806984775101
293: R,G,0.065283,0.056444,0.545455,0.109804,-2,NA,0,NA,0,75.06714,1,148,EGFR,TK,H_and_I_helix,no | yes, 0.7935803046238946, 0.20641969537610533
296: V,E,0.17821,0.032222,0.909091,0.243137,-2,NA,0,NA,1,147.13074,0,105,EGFR,TK,Activation_segment_Nt,no | yes, 0.9202138071218852, 0.07978619287811489
297: V,I,0.159439,0.010034,0.818182,0.14902,3,NA,0,NA,0,131.17464,0,105,EGFR,TK,H_and_I_helix,no | yes, 0.884911930152249, 0.11508806984775101
358: D,H,0.325613,0.026395,0.727273,0.192157,-1,NA,0,NA,1,155.15634,1,91,EGFR,TK,C_helix,no | yes, 0.6577978689053923, 0.3422021310946077
435: E,D,0.098711,0.072519,0.6,0.035294,2,NA,0,NA,1,133.10384,1,109,VEGFR,TK,H_and_I_helix,no | yes, 0.5318077398833716, 0.46819226011662834
436: H,Q,0.07453,0.022281,0.3,0.172549,0,NA,0,NA,1,146.14594,1,118,VEGFR,TK,B3_strand#C_helix,no | yes, 0.5318077398833716, 0.46819226011662834
437: R,H,0.302868,0.016553,0.4,0.168627,0,NA,0,NA,1,155.15634,1,148,VEGFR,TK,H_and_I_helix,no | yes, 0.5318077398833716, 0.46819226011662834
439: R,H,0.07787,0.09133,0.354839,0.12549,0,NA,0,NA,1,155.15634,1,148,SRC,TK,Activation_segment_Ct,yes | no, 0.4663108067277672, 0.5336891932722329
450: F,L,?,0.162162,?,?,0,NA,0,NA,0,131.17464,0,135,STE20,STE,E_helix,yes | no, 0.2189501741111732, 0.7810498258888268
453: A,S,0.182819,0.140549,0.709677,0.247059,1,NA,0,NA,1,105.09344,0,67,SRC,TK,E_helix,yes | no, 0.3040451799317048, 0.6959548200682952
455: I,F,0.107185,0.103028,0.354839,0.878431,0,NA,0,NA,0,165.19184,0,124,SRC,TK,E_helix,yes | no, 0.3040451799317048, 0.6959548200682952
456: P,S,0.918983,0.804052,1,0.8,-1,NA,0,NA,1,105.09344,0,90,SRC,TK,Activation_segment_Ct,yes | no, 0.3040451799317048, 0.6959548200682952
457: P,L,0.664615,0.52728,0.83871,0.576471,-3,NA,0,NA,0,131.17464,0,90,SRC,TK,H_and_I_helix,yes | no, 0.4663108067277672, 0.5336891932722329
463: E,K,0.231402,0.087039,0.152174,0.229167,1,NA,0,NA,1,146.18934,1,109,DYRK,CMGC,H_and_I_helix,yes | no, 0.3285435515345042, 0.6714564484654958
496: F,Y,0.552157,0.12553,0.421053,0.486111,3,NA,0,NA,0,181.19124,0,135,RCK,CMGC,E_helix,yes | no, 0.05588187962664951, 0.9441181203733505
512: R,G,0.237696,0.155696,0.909091,0.222222,-2,NA,0,NA,0,75.06714,1,148,IRAK,TKL,E_helix,no | yes, 0.6199163179916318, 0.3800836820083681
513: S,L,?,0.044937,?,?,-2,NA,0,NA,0,131.17464,1,73,IRAK,TKL,G_helix#H_and_I_helix,no | yes, 0.6199163179916318, 0.3800836820083681
518: G,V,0.947746,0.7222,1,0.964706,-3,NA,0,NA,0,117.14784,0,48,TEC,TK,G_loop,yes | no, 0.37950819672131153, 0.6204918032786886
529: V,E,0.860353,0.399863,1,0.933333,-2,NA,0,NA,1,147.13074,0,105,VEGFR,TK,G_loop,no | yes, 0.5318077398833716, 0.46819226011662834
530: V,I,?,0.00074,?,?,3,NA,0,NA,0,131.17464,0,105,VEGFR,TK,Linker#E_helix,no | yes, 0.5318077398833716, 0.46819226011662834
623: P,S,?,0.027463,?,?,-1,NA,0,NA,1,105.09344,0,90,SRC,TK,Linker#E_helix,yes | no, 0.3040451799317048, 0.6959548200682952
646: R,P,0.962928,0.770723,0.947368,0.930556,-2,NA,0,NA,0,115.13194,1,148,RCK,CMGC,H_and_I_helix,yes | no, 0.05588187962664951, 0.9441181203733505
647: A,T,?,?,?,?,0,NA,0,NA,1,119.12034,0,67,STE7,STE,B3_strand,no | yes, 0.7098505174396321, 0.29014948256036793
657: L,F,0.360836,0.400752,0.666667,0.747312,0,NA,0,NA,0,165.19184,0,124,STE7,STE,Activation_segment_Nt,no | yes, 0.7098505174396321, 0.29014948256036793
661: A,G,0.120518,0.058678,0.5,0.268817,0,NA,0,NA,0,75.06714,0,67,STE11,STE,E_helix,no | yes, 0.7334976236578067, 0.2665023763421933
669: E,A,0.178651,0.134863,?,0.601594,-1,NA,0,NA,0,89.09404,1,109,MAPKAPK,CAMK,C_helix,yes | no, 0.37950819672131153, 0.6204918032786886
670: Y,C,0.432412,0.379761,0.894366,0.776892,-2,NA,0,NA,0,121.15404,0,141,CAMKL,CAMK,Activation_segment_Ct#F_helix,yes | no, 0.13262675451160127, 0.8673732454883988
675: G,A,0.935269,0.786694,0.956522,0.964912,0,NA,0,NA,0,89.09404,0,48,MAST,AGC,Activation_segment_Nt,yes | no, 0.37950819672131153, 0.6204918032786885
677: E,K,?,0.027973,?,?,1,NA,0,NA,1,146.18934,1,109,MAST,AGC,G_helix,yes | no, 0.37950819672131153, 0.6204918032786885
734: A,T,0.06589,0.120765,0.4,0.179063,0,NA,0,NA,1,119.12034,0,67,MOS,OTHER,C_helix,yes | no, 0.028970997716109243, 0.9710290022838907
778: G,W,0.716841,0.544523,0.864865,0.88172,-2,NA,0,NA,0,204.22844,0,48,STE20,STE,G_loop,yes | no, 0.2189501741111732, 0.7810498258888268
779: I,M,0.237696,0.149795,0.90991,0.672043,1,NA,0,NA,0,149.20784,0,124,STE20,STE,E_helix,yes | no, 0.2189501741111732, 0.7810498258888268
780: R,L,0.962928,0.78725,0.972973,0.967742,-2,NA,0,NA,0,131.17464,1,148,STE20,STE,H_and_I_helix,yes | no, 0.2189501741111732, 0.7810498258888268
783: A,D,0.663759,0.568544,0.882883,0.827957,-2,NA,0,NA,1,133.10384,0,67,STE20,STE,Activation_segment_Ct,yes | no, 0.2189501741111732, 0.7810498258888268
784: D,Y,0.07453,0.070456,0.279279,0.188172,-3,NA,0,NA,0,181.19124,1,91,STE20,STE,B3_strand#C_helix,yes | no, 0.2189501741111732, 0.7810498258888268
787: E,K,0.137881,0.06777,0.296296,0.112948,1,NA,0,NA,1,146.18934,1,109,NEK,OTHER,B3_strand,yes | no, 0.4332771851020027, 0.5667228148979974
788: T,M,0.368731,0.106118,0.790123,0.407713,-1,NA,0,NA,0,149.20784,1,93,NEK,OTHER,Linker,yes | no, 0.4332771851020027, 0.5667228148979974
791: I,S,0.571287,0.16126,0.54321,0.553719,-2,NA,0,NA,1,105.09344,0,124,NEK,OTHER,C_helix,yes | no, 0.4332771851020027, 0.5667228148979974
793: I,M,0.106357,0.052894,0.753086,0.688705,1,NA,0,NA,0,149.20784,0,124,NEK,OTHER,H_and_I_helix,yes | no, 0.4332771851020027, 0.5667228148979974
794: A,T,0.28741,0.071718,0.907692,0.847222,0,NA,0,NA,1,119.12034,0,67,MAPK,CMGC,G_helix,yes | no, 0.07540102597508343, 0.9245989740249166
806: T,S,0.675463,0.548785,0.846847,0.758065,1,NA,0,NA,1,105.09344,1,93,STE20,STE,Activation_segment_Ct,yes | no, 0.2189501741111732, 0.7810498258888268
807: G,V,0.90623,0.792017,0.972973,0.973118,-3,NA,0,NA,0,117.14784,0,48,STE20,STE,F_helix,yes | no, 0.2189501741111732, 0.7810498258888268
810: L,R,0.589643,0.512066,0.945946,0.865591,-2,NA,0,NA,1,174.20274,0,124,STE20,STE,E_helix,yes | no, 0.2189501741111732, 0.7810498258888268
811: V,I,0.087338,0.107669,0.558559,0.344086,3,NA,0,NA,0,131.17464,0,105,STE20,STE,H_and_I_helix,yes | no, 0.2189501741111732, 0.7810498258888268
836: K,R,0.855633,0.719601,0.875,0.948207,2,NA,0,NA,1,174.20274,1,135,PIM,CAMK,B3_strand,no | yes, 0.5502079619726679, 0.44979203802733214
839: P,L,?,0.023892,?,?,-3,NA,0,NA,0,131.17464,0,90,NKF2,OTHER,B3_strand,yes | no, 0.2896465436346575, 0.7103534563653424
845: G,S,0.313385,0.190843,0.833333,0.236915,0,NA,0,NA,1,105.09344,0,48,PLK,OTHER,G_loop,yes | no, 0.37950819672131153, 0.6204918032786886
854: E,G,?,0.013168,?,?,-2,NA,0,NA,0,75.06714,1,109,RET,TK,G_loop#B3_strand,no | yes, 0.6240777525539161, 0.375922247446084
856: E,D,0.224059,0.188481,0.5,0.270588,2,NA,0,NA,1,133.10384,1,109,RET,TK,C_helix,no | yes, 0.6240777525539161, 0.375922247446084
875: E,V,0.302868,0.094963,0.266667,0.228395,-2,NA,0,NA,0,117.14784,1,109,RIPK,TKL,H_and_I_helix,no | yes, 0.5502079619726679, 0.44979203802733214
879: T,N,?,0.022921,?,?,0,NA,0,NA,1,132.11904,1,93,DMPK,AGC,G_helix#H_and_I_helix,no | yes, 0.5502079619726679, 0.44979203802733214
882: T,M,0.136086,0.009427,0.571429,0.227451,-1,NA,0,NA,0,149.20784,1,93,ROR,TK,Linker,no | yes, 0.7098505174396321, 0.29014948256036793
891: E,K,0.06981,0.069265,0.916667,0.497076,1,NA,0,NA,1,146.18934,1,109,SGK,AGC,H_and_I_helix,yes | no, 0.4784705477092663, 0.5215294522907338
892: R,G,0.133657,0.147757,0.583333,0.239766,-2,NA,0,NA,0,75.06714,1,148,SGK,AGC,E_helix,yes | no, 0.4784705477092663, 0.5215294522907338
909: G,D,?,0.033862,?,?,-1,NA,0,NA,1,133.10384,0,48,SRPK,CMGC,Catalytic_loop#Activation_segment_Nt,yes | no, 0.4232820356544264, 0.5767179643455737
910: G,D,?,0.000278,?,?,-1,NA,0,NA,1,133.10384,0,48,SRPK,CMGC,Catalytic_loop#Activation_segment_Nt,yes | no, 0.4232820356544264, 0.5767179643455737
921: R,L,0.129958,0.168256,0.909091,0.72549,-2,NA,0,NA,0,131.17464,1,148,TEC,TK,G_helix#H_and_I_helix,yes | no, 0.37950819672131153, 0.6204918032786886
924: E,V,?,0.012706,?,?,-2,NA,0,NA,0,117.14784,1,109,STKR,TKL,C_helix,no | yes, 0.5502079619726679, 0.44979203802733214
929: V,A,0.084053,0.014779,0.225806,0.148148,0,NA,0,NA,0,89.09404,0,105,STKR,TKL,Activation_segment_Nt#Activation_segment_Ct,no | yes, 0.5502079619726679, 0.44979203802733214
931: L,F,?,0.141572,?,?,0,NA,0,NA,0,165.19184,0,124,TLK,OTHER,Activation_segment_Nt#Activation_segment_Ct,yes | no, 0.37950819672131153, 0.6204918032786886
943: A,T,0.685538,0.174432,0.6,0.729412,0,NA,0,NA,1,119.12034,0,67,AXL,TK,F_helix,yes | no, 0.10899246704331451, 0.8910075329566856
944: N,K,?,0.03167,?,?,0,NA,0,NA,1,146.18934,1,96,AXL,TK,Linker,yes | no, 0.10899246704331451, 0.8910075329566856
945: K,N,0.23419,0.189949,0.109756,0.231405,0,NA,0,NA,1,132.11904,1,135,ULK,OTHER,Linker,yes | no, 0.2896465436346575, 0.7103534563653424
951: F,L,0.335634,0.038024,0.21875,0.222222,0,NA,0,NA,0,131.17464,0,135,MLK,TKL,Activation_segment_Ct,yes | no, 0.23419322205361667, 0.7658067779463833
953: L,V,0.506114,0.427905,0.59375,0.524691,1,NA,0,NA,0,117.14784,0,124,MLK,TKL,C_helix,yes | no, 0.37950819672131153, 0.6204918032786885
Total 87 miss classified instance(s).
************************************************************
Classify unseen data:

========== Use the built Classifier: weka.classifiers.rules.DTNB to classify instances ==========
Error trained instances:
Total 0 miss classified instance(s).

************************************************************
End weka.classifiers.rules.DTNB
************************************************************

************************************************************
Start weka.classifiers.trees.NBTree / default
************************************************************

========== Strat build & save Classifier: weka.classifiers.trees.NBTree ==========
Classifier was saved at: C:\Coding\Java\CancerML/Data/Results/Classification/20121222_183317/Model/weka.classifiers.trees.NBTree.model

========== Strat 10-fold  cross-validation==========

========== Strat writing Classification Summary ==========
Classification summary was saved at: C:\Coding\Java\CancerML/Data/Results/Classification/20121222_183317/Classified/weka.classifiers.trees.NBTree-Classified.txt
Relation Name:  Analysis_Disease-weka.filters.unsupervised.attribute.Remove-R1,9,10,13,16,17,18,20,21,23,24,25,26,27
Num Instances:  956
Num Attributes: 18

     Name                      Type  Nom  Int Real     Missing      Unique  Dist
   1 Amino_Acid_WT              Nom 100%   0%   0%     0 /  0%     0 /  0%    20 
   2 Amino_Acid_MT              Nom 100%   0%   0%     0 /  0%     0 /  0%    20 
   3 Conservation_Consensus_Al  Num   0%   0%  74%   248 / 26%    58 /  6%   223 
   4 Conservation_Wild_AllKina  Num   0%   0%  83%   158 / 17%   599 / 63%   663 
   5 Conservation_Consensus_Fa  Num   0%  17%  56%   256 / 27%    92 / 10%   155 
   6 Conservation_Consensus_Gr  Num   0%   0%  72%   264 / 28%   197 / 21%   326 
   7 Blosum62                   Num   0% 100%   0%     0 /  0%     1 /  0%     8 
   8 Modification               Nom 100%   0%   0%     0 /  0%     0 /  0%     2 
   9 Is_Pk_Domain               Nom 100%   0%   0%     0 /  0%     0 /  0%     1 
  10 Binding_Site               Nom 100%   0%   0%     0 /  0%     0 /  0%     1 
  11 Side_Chain_Polarity_MT     Nom 100%   0%   0%     0 /  0%     0 /  0%     2 
  12 Avg_Mass_MT                Num   0%   0% 100%     0 /  0%     0 /  0%    19 
  13 Side_Chain_Polarity_WT     Nom 100%   0%   0%     0 /  0%     0 /  0%     2 
  14 Van_der_Waals_Volume_WT    Num   0% 100%   0%     0 /  0%     0 /  0%    17 
  15 Protein_Family             Nom 100%   0%   0%     0 /  0%    16 /  2%    82 
  16 Protein_Group              Nom 100%   0%   0%     0 /  0%     0 /  0%     9 
  17 Sub_domain                 Nom 100%   0%   0%     0 /  0%     0 /  0%    19 
  18 Disease                    Nom 100%   0%   0%     0 /  0%     0 /  0%     2 


========== Cross Validation Result ==========
 inst#     actual  predicted error distribution
     1      1:yes      1:yes       *0.986,0.014 
     2      1:yes      1:yes       *0.999,0.001 
     3      1:yes      1:yes       *0.989,0.011 
     4      1:yes      1:yes       *1,0 
     5      1:yes      1:yes       *0.941,0.059 
     6      1:yes      1:yes       *0.928,0.072 
     7      1:yes      1:yes       *0.973,0.027 
     8      1:yes      1:yes       *1,0 
     9      1:yes      1:yes       *0.889,0.111 
    10      1:yes      1:yes       *1,0 
    11      1:yes      1:yes       *1,0 
    12      1:yes      1:yes       *1,0 
    13      1:yes      1:yes       *1,0 
    14      1:yes       2:no   +   0.119,*0.881 
    15      1:yes       2:no   +   0.001,*0.999 
    16      1:yes      1:yes       *1,0 
    17      1:yes      1:yes       *1,0 
    18      1:yes       2:no   +   0,*1 
    19      1:yes      1:yes       *0.997,0.003 
    20      1:yes      1:yes       *0.994,0.006 
    21      1:yes      1:yes       *1,0 
    22      1:yes      1:yes       *1,0 
    23      1:yes      1:yes       *0.999,0.001 
    24      1:yes      1:yes       *0.997,0.003 
    25      1:yes      1:yes       *1,0 
    26      1:yes      1:yes       *1,0 
    27      1:yes      1:yes       *0.972,0.028 
    28      1:yes      1:yes       *0.999,0.001 
    29      1:yes      1:yes       *1,0 
    30      1:yes      1:yes       *1,0 
    31      1:yes      1:yes       *1,0 
    32      1:yes      1:yes       *0.999,0.001 
    33      1:yes      1:yes       *1,0 
    34      1:yes       2:no   +   0.008,*0.992 
    35      1:yes       2:no   +   0.003,*0.997 
    36      1:yes      1:yes       *1,0 
    37      1:yes      1:yes       *0.963,0.037 
    38      1:yes       2:no   +   0.131,*0.869 
    39      1:yes      1:yes       *1,0 
    40      1:yes      1:yes       *1,0 
    41      1:yes      1:yes       *1,0 
    42      1:yes      1:yes       *0.995,0.005 
    43      1:yes      1:yes       *0.963,0.037 
    44      1:yes      1:yes       *1,0 
    45      1:yes      1:yes       *0.996,0.004 
    46      1:yes      1:yes       *1,0 
    47      1:yes      1:yes       *0.999,0.001 
    48      1:yes      1:yes       *1,0 
    49      1:yes      1:yes       *0.995,0.005 
    50      1:yes      1:yes       *0.977,0.023 
    51      1:yes      1:yes       *1,0 
    52      1:yes      1:yes       *0.999,0.001 
    53      1:yes      1:yes       *0.996,0.004 
    54      1:yes      1:yes       *0.983,0.017 
    55      1:yes      1:yes       *0.995,0.005 
    56      1:yes      1:yes       *1,0 
    57      1:yes      1:yes       *0.996,0.004 
    58      1:yes      1:yes       *1,0 
    59      1:yes      1:yes       *0.999,0.001 
    60      1:yes      1:yes       *0.999,0.001 
    61      1:yes      1:yes       *1,0 
    62      1:yes       2:no   +   0.08,*0.92 
    63      1:yes      1:yes       *0.996,0.004 
    64       2:no       2:no       0,*1 
    65       2:no      1:yes   +   *0.864,0.136 
    66       2:no       2:no       0.001,*0.999 
    67       2:no      1:yes   +   *0.862,0.138 
    68       2:no       2:no       0,*1 
    69       2:no       2:no       0,*1 
    70       2:no       2:no       0.005,*0.995 
    71       2:no       2:no       0.005,*0.995 
    72       2:no       2:no       0.015,*0.985 
    73       2:no       2:no       0.006,*0.994 
    74       2:no       2:no       0.333,*0.667 
    75       2:no      1:yes   +   *0.887,0.113 
    76       2:no       2:no       0.012,*0.988 
    77       2:no       2:no       0.006,*0.994 
    78       2:no       2:no       0.001,*0.999 
    79       2:no      1:yes   +   *0.856,0.144 
    80       2:no       2:no       0,*1 
    81       2:no       2:no       0.03,*0.97 
    82       2:no       2:no       0.183,*0.817 
    83       2:no       2:no       0,*1 
    84       2:no       2:no       0,*1 
    85       2:no       2:no       0,*1 
    86       2:no       2:no       0.062,*0.938 
    87       2:no      1:yes   +   *0.927,0.073 
    88       2:no      1:yes   +   *0.996,0.004 
    89       2:no       2:no       0,*1 
    90       2:no       2:no       0.006,*0.994 
    91       2:no       2:no       0.457,*0.543 
    92       2:no       2:no       0,*1 
    93       2:no      1:yes   +   *0.988,0.012 
    94       2:no       2:no       0.001,*0.999 
    95       2:no       2:no       0,*1 
    96       2:no       2:no       0.031,*0.969 
     1      1:yes      1:yes       *1,0 
     2      1:yes      1:yes       *1,0 
     3      1:yes      1:yes       *0.973,0.027 
     4      1:yes      1:yes       *0.999,0.001 
     5      1:yes      1:yes       *0.99,0.01 
     6      1:yes      1:yes       *0.983,0.017 
     7      1:yes      1:yes       *0.974,0.026 
     8      1:yes       2:no   +   0.267,*0.733 
     9      1:yes      1:yes       *0.967,0.033 
    10      1:yes       2:no   +   0.137,*0.863 
    11      1:yes      1:yes       *0.999,0.001 
    12      1:yes      1:yes       *0.999,0.001 
    13      1:yes      1:yes       *0.973,0.027 
    14      1:yes      1:yes       *0.991,0.009 
    15      1:yes      1:yes       *0.977,0.023 
    16      1:yes      1:yes       *0.961,0.039 
    17      1:yes      1:yes       *0.993,0.007 
    18      1:yes       2:no   +   0.068,*0.932 
    19      1:yes      1:yes       *0.996,0.004 
    20      1:yes      1:yes       *0.985,0.015 
    21      1:yes      1:yes       *0.999,0.001 
    22      1:yes      1:yes       *1,0 
    23      1:yes      1:yes       *0.99,0.01 
    24      1:yes      1:yes       *0.986,0.014 
    25      1:yes      1:yes       *0.551,0.449 
    26      1:yes      1:yes       *0.854,0.146 
    27      1:yes      1:yes       *0.912,0.088 
    28      1:yes      1:yes       *0.608,0.392 
    29      1:yes       2:no   +   0.016,*0.984 
    30      1:yes      1:yes       *0.912,0.088 
    31      1:yes      1:yes       *0.57,0.43 
    32      1:yes      1:yes       *0.924,0.076 
    33      1:yes       2:no   +   0,*1 
    34      1:yes      1:yes       *0.999,0.001 
    35      1:yes      1:yes       *0.996,0.004 
    36      1:yes       2:no   +   0.031,*0.969 
    37      1:yes      1:yes       *0.932,0.068 
    38      1:yes       2:no   +   0.108,*0.892 
    39      1:yes      1:yes       *0.997,0.003 
    40      1:yes      1:yes       *0.983,0.017 
    41      1:yes      1:yes       *0.982,0.018 
    42      1:yes      1:yes       *0.998,0.002 
    43      1:yes      1:yes       *1,0 
    44      1:yes      1:yes       *1,0 
    45      1:yes      1:yes       *0.999,0.001 
    46      1:yes      1:yes       *0.822,0.178 
    47      1:yes      1:yes       *1,0 
    48      1:yes      1:yes       *0.948,0.052 
    49      1:yes      1:yes       *0.78,0.22 
    50      1:yes      1:yes       *1,0 
    51      1:yes      1:yes       *0.998,0.002 
    52      1:yes      1:yes       *1,0 
    53      1:yes      1:yes       *0.982,0.018 
    54      1:yes      1:yes       *0.998,0.002 
    55      1:yes       2:no   +   0.044,*0.956 
    56      1:yes      1:yes       *0.85,0.15 
    57      1:yes      1:yes       *0.991,0.009 
    58      1:yes      1:yes       *0.998,0.002 
    59      1:yes      1:yes       *1,0 
    60      1:yes      1:yes       *0.994,0.006 
    61      1:yes      1:yes       *1,0 
    62      1:yes      1:yes       *0.999,0.001 
    63      1:yes      1:yes       *0.86,0.14 
    64       2:no       2:no       0.038,*0.962 
    65       2:no       2:no       0.017,*0.983 
    66       2:no       2:no       0.002,*0.998 
    67       2:no      1:yes   +   *0.932,0.068 
    68       2:no       2:no       0.001,*0.999 
    69       2:no       2:no       0.336,*0.664 
    70       2:no       2:no       0,*1 
    71       2:no      1:yes   +   *0.707,0.293 
    72       2:no       2:no       0.289,*0.711 
    73       2:no       2:no       0.169,*0.831 
    74       2:no       2:no       0.01,*0.99 
    75       2:no       2:no       0.001,*0.999 
    76       2:no       2:no       0.014,*0.986 
    77       2:no      1:yes   +   *0.999,0.001 
    78       2:no       2:no       0.002,*0.998 
    79       2:no      1:yes   +   *0.696,0.304 
    80       2:no      1:yes   +   *0.797,0.203 
    81       2:no       2:no       0.206,*0.794 
    82       2:no      1:yes   +   *0.904,0.096 
    83       2:no       2:no       0.065,*0.935 
    84       2:no       2:no       0,*1 
    85       2:no      1:yes   +   *0.969,0.031 
    86       2:no       2:no       0.213,*0.787 
    87       2:no       2:no       0,*1 
    88       2:no       2:no       0.099,*0.901 
    89       2:no       2:no       0.022,*0.978 
    90       2:no       2:no       0.024,*0.976 
    91       2:no       2:no       0.099,*0.901 
    92       2:no       2:no       0.158,*0.842 
    93       2:no       2:no       0.024,*0.976 
    94       2:no       2:no       0.007,*0.993 
    95       2:no       2:no       0.025,*0.975 
    96       2:no       2:no       0.077,*0.923 
     1      1:yes      1:yes       *0.997,0.003 
     2      1:yes      1:yes       *0.535,0.465 
     3      1:yes      1:yes       *0.845,0.155 
     4      1:yes      1:yes       *0.998,0.002 
     5      1:yes      1:yes       *1,0 
     6      1:yes      1:yes       *0.944,0.056 
     7      1:yes       2:no   +   0.047,*0.953 
     8      1:yes       2:no   +   0.039,*0.961 
     9      1:yes      1:yes       *1,0 
    10      1:yes      1:yes       *0.999,0.001 
    11      1:yes      1:yes       *1,0 
    12      1:yes      1:yes       *0.945,0.055 
    13      1:yes      1:yes       *0.998,0.002 
    14      1:yes      1:yes       *0.997,0.003 
    15      1:yes      1:yes       *1,0 
    16      1:yes       2:no   +   0.053,*0.947 
    17      1:yes      1:yes       *1,0 
    18      1:yes      1:yes       *0.997,0.003 
    19      1:yes      1:yes       *0.975,0.025 
    20      1:yes      1:yes       *0.998,0.002 
    21      1:yes      1:yes       *0.637,0.363 
    22      1:yes      1:yes       *1,0 
    23      1:yes      1:yes       *0.797,0.203 
    24      1:yes      1:yes       *0.998,0.002 
    25      1:yes      1:yes       *0.927,0.073 
    26      1:yes      1:yes       *1,0 
    27      1:yes      1:yes       *0.553,0.447 
    28      1:yes       2:no   +   0.111,*0.889 
    29      1:yes      1:yes       *1,0 
    30      1:yes       2:no   +   0.203,*0.797 
    31      1:yes      1:yes       *1,0 
    32      1:yes      1:yes       *0.914,0.086 
    33      1:yes      1:yes       *1,0 
    34      1:yes      1:yes       *0.981,0.019 
    35      1:yes      1:yes       *0.975,0.025 
    36      1:yes      1:yes       *0.992,0.008 
    37      1:yes      1:yes       *0.996,0.004 
    38      1:yes      1:yes       *1,0 
    39      1:yes      1:yes       *0.998,0.002 
    40      1:yes      1:yes       *0.997,0.003 
    41      1:yes       2:no   +   0.046,*0.954 
    42      1:yes      1:yes       *1,0 
    43      1:yes      1:yes       *0.971,0.029 
    44      1:yes      1:yes       *0.92,0.08 
    45      1:yes      1:yes       *0.824,0.176 
    46      1:yes      1:yes       *0.992,0.008 
    47      1:yes      1:yes       *0.986,0.014 
    48      1:yes      1:yes       *0.93,0.07 
    49      1:yes      1:yes       *1,0 
    50      1:yes      1:yes       *1,0 
    51      1:yes      1:yes       *0.943,0.057 
    52      1:yes      1:yes       *0.99,0.01 
    53      1:yes      1:yes       *0.799,0.201 
    54      1:yes      1:yes       *0.998,0.002 
    55      1:yes      1:yes       *0.991,0.009 
    56      1:yes      1:yes       *0.993,0.007 
    57      1:yes      1:yes       *0.994,0.006 
    58      1:yes      1:yes       *1,0 
    59      1:yes      1:yes       *0.998,0.002 
    60      1:yes      1:yes       *1,0 
    61      1:yes      1:yes       *0.997,0.003 
    62      1:yes      1:yes       *0.995,0.005 
    63      1:yes      1:yes       *0.921,0.079 
    64       2:no       2:no       0.034,*0.966 
    65       2:no      1:yes   +   *0.711,0.289 
    66       2:no       2:no       0.263,*0.737 
    67       2:no      1:yes   +   *1,0 
    68       2:no      1:yes   +   *1,0 
    69       2:no       2:no       0.006,*0.994 
    70       2:no       2:no       0.022,*0.978 
    71       2:no       2:no       0.14,*0.86 
    72       2:no       2:no       0.003,*0.997 
    73       2:no       2:no       0.027,*0.973 
    74       2:no       2:no       0.034,*0.966 
    75       2:no       2:no       0.165,*0.835 
    76       2:no       2:no       0.364,*0.636 
    77       2:no      1:yes   +   *0.928,0.072 
    78       2:no      1:yes   +   *0.511,0.489 
    79       2:no      1:yes   +   *0.584,0.416 
    80       2:no       2:no       0.045,*0.955 
    81       2:no       2:no       0.006,*0.994 
    82       2:no      1:yes   +   *0.875,0.125 
    83       2:no       2:no       0.004,*0.996 
    84       2:no      1:yes   +   *0.693,0.307 
    85       2:no       2:no       0.018,*0.982 
    86       2:no       2:no       0.132,*0.868 
    87       2:no       2:no       0.476,*0.524 
    88       2:no       2:no       0.027,*0.973 
    89       2:no       2:no       0.03,*0.97 
    90       2:no       2:no       0.007,*0.993 
    91       2:no       2:no       0.005,*0.995 
    92       2:no       2:no       0.011,*0.989 
    93       2:no       2:no       0.056,*0.944 
    94       2:no       2:no       0.019,*0.981 
    95       2:no       2:no       0.069,*0.931 
    96       2:no       2:no       0.124,*0.876 
     1      1:yes      1:yes       *0.997,0.003 
     2      1:yes      1:yes       *0.937,0.063 
     3      1:yes      1:yes       *0.998,0.002 
     4      1:yes      1:yes       *0.996,0.004 
     5      1:yes      1:yes       *0.999,0.001 
     6      1:yes      1:yes       *0.999,0.001 
     7      1:yes      1:yes       *0.872,0.128 
     8      1:yes       2:no   +   0.04,*0.96 
     9      1:yes      1:yes       *0.998,0.002 
    10      1:yes      1:yes       *0.965,0.035 
    11      1:yes      1:yes       *0.993,0.007 
    12      1:yes      1:yes       *0.995,0.005 
    13      1:yes      1:yes       *0.995,0.005 
    14      1:yes      1:yes       *0.996,0.004 
    15      1:yes      1:yes       *1,0 
    16      1:yes      1:yes       *0.997,0.003 
    17      1:yes      1:yes       *0.907,0.093 
    18      1:yes      1:yes       *0.984,0.016 
    19      1:yes       2:no   +   0.176,*0.824 
    20      1:yes      1:yes       *0.999,0.001 
    21      1:yes      1:yes       *0.96,0.04 
    22      1:yes      1:yes       *0.999,0.001 
    23      1:yes      1:yes       *0.883,0.117 
    24      1:yes      1:yes       *1,0 
    25      1:yes      1:yes       *1,0 
    26      1:yes      1:yes       *1,0 
    27      1:yes      1:yes       *1,0 
    28      1:yes      1:yes       *0.941,0.059 
    29      1:yes      1:yes       *0.998,0.002 
    30      1:yes      1:yes       *0.996,0.004 
    31      1:yes      1:yes       *0.997,0.003 
    32      1:yes      1:yes       *0.997,0.003 
    33      1:yes       2:no   +   0.074,*0.926 
    34      1:yes      1:yes       *0.999,0.001 
    35      1:yes       2:no   +   0.047,*0.953 
    36      1:yes      1:yes       *0.999,0.001 
    37      1:yes      1:yes       *0.981,0.019 
    38      1:yes       2:no   +   0.145,*0.855 
    39      1:yes      1:yes       *1,0 
    40      1:yes      1:yes       *0.992,0.008 
    41      1:yes      1:yes       *1,0 
    42      1:yes      1:yes       *0.933,0.067 
    43      1:yes       2:no   +   0.469,*0.531 
    44      1:yes      1:yes       *0.996,0.004 
    45      1:yes      1:yes       *0.997,0.003 
    46      1:yes      1:yes       *0.944,0.056 
    47      1:yes      1:yes       *0.959,0.041 
    48      1:yes      1:yes       *1,0 
    49      1:yes      1:yes       *0.829,0.171 
    50      1:yes      1:yes       *0.997,0.003 
    51      1:yes      1:yes       *0.658,0.342 
    52      1:yes      1:yes       *0.906,0.094 
    53      1:yes      1:yes       *0.997,0.003 
    54      1:yes      1:yes       *1,0 
    55      1:yes      1:yes       *0.999,0.001 
    56      1:yes      1:yes       *0.873,0.127 
    57      1:yes      1:yes       *0.674,0.326 
    58      1:yes      1:yes       *0.999,0.001 
    59      1:yes      1:yes       *1,0 
    60      1:yes      1:yes       *0.995,0.005 
    61      1:yes      1:yes       *1,0 
    62      1:yes      1:yes       *0.866,0.134 
    63      1:yes      1:yes       *0.998,0.002 
    64       2:no       2:no       0.014,*0.986 
    65       2:no       2:no       0.008,*0.992 
    66       2:no      1:yes   +   *0.955,0.045 
    67       2:no       2:no       0.15,*0.85 
    68       2:no       2:no       0.004,*0.996 
    69       2:no       2:no       0.134,*0.866 
    70       2:no      1:yes   +   *0.959,0.041 
    71       2:no       2:no       0.001,*0.999 
    72       2:no      1:yes   +   *0.77,0.23 
    73       2:no       2:no       0.005,*0.995 
    74       2:no       2:no       0.012,*0.988 
    75       2:no       2:no       0.035,*0.965 
    76       2:no       2:no       0.002,*0.998 
    77       2:no      1:yes   +   *0.907,0.093 
    78       2:no       2:no       0.007,*0.993 
    79       2:no       2:no       0.028,*0.972 
    80       2:no       2:no       0.01,*0.99 
    81       2:no       2:no       0.009,*0.991 
    82       2:no       2:no       0.238,*0.762 
    83       2:no       2:no       0.025,*0.975 
    84       2:no       2:no       0.008,*0.992 
    85       2:no       2:no       0.224,*0.776 
    86       2:no       2:no       0.01,*0.99 
    87       2:no       2:no       0.017,*0.983 
    88       2:no       2:no       0.012,*0.988 
    89       2:no       2:no       0.095,*0.905 
    90       2:no       2:no       0.04,*0.96 
    91       2:no       2:no       0.005,*0.995 
    92       2:no       2:no       0.012,*0.988 
    93       2:no       2:no       0.002,*0.998 
    94       2:no      1:yes   +   *0.594,0.406 
    95       2:no      1:yes   +   *0.638,0.362 
    96       2:no       2:no       0.238,*0.762 
     1      1:yes      1:yes       *0.937,0.063 
     2      1:yes      1:yes       *0.979,0.021 
     3      1:yes      1:yes       *0.99,0.01 
     4      1:yes      1:yes       *0.949,0.051 
     5      1:yes      1:yes       *1,0 
     6      1:yes       2:no   +   0.331,*0.669 
     7      1:yes      1:yes       *0.966,0.034 
     8      1:yes      1:yes       *0.644,0.356 
     9      1:yes      1:yes       *1,0 
    10      1:yes      1:yes       *1,0 
    11      1:yes       2:no   +   0.257,*0.743 
    12      1:yes      1:yes       *0.997,0.003 
    13      1:yes      1:yes       *0.999,0.001 
    14      1:yes      1:yes       *0.998,0.002 
    15      1:yes       2:no   +   0.195,*0.805 
    16      1:yes      1:yes       *0.999,0.001 
    17      1:yes      1:yes       *0.981,0.019 
    18      1:yes      1:yes       *1,0 
    19      1:yes      1:yes       *0.619,0.381 
    20      1:yes      1:yes       *0.891,0.109 
    21      1:yes      1:yes       *0.991,0.009 
    22      1:yes      1:yes       *0.999,0.001 
    23      1:yes      1:yes       *0.922,0.078 
    24      1:yes       2:no   +   0.002,*0.998 
    25      1:yes      1:yes       *0.61,0.39 
    26      1:yes      1:yes       *1,0 
    27      1:yes       2:no   +   0.221,*0.779 
    28      1:yes      1:yes       *0.617,0.383 
    29      1:yes      1:yes       *1,0 
    30      1:yes      1:yes       *0.998,0.002 
    31      1:yes       2:no   +   0.338,*0.662 
    32      1:yes       2:no   +   0.12,*0.88 
    33      1:yes      1:yes       *0.924,0.076 
    34      1:yes      1:yes       *1,0 
    35      1:yes      1:yes       *0.968,0.032 
    36      1:yes       2:no   +   0.425,*0.575 
    37      1:yes      1:yes       *0.999,0.001 
    38      1:yes      1:yes       *0.999,0.001 
    39      1:yes      1:yes       *0.852,0.148 
    40      1:yes      1:yes       *1,0 
    41      1:yes      1:yes       *0.999,0.001 
    42      1:yes      1:yes       *0.999,0.001 
    43      1:yes      1:yes       *0.768,0.232 
    44      1:yes      1:yes       *0.993,0.007 
    45      1:yes      1:yes       *0.999,0.001 
    46      1:yes       2:no   +   0.345,*0.655 
    47      1:yes      1:yes       *0.999,0.001 
    48      1:yes      1:yes       *0.999,0.001 
    49      1:yes      1:yes       *0.998,0.002 
    50      1:yes      1:yes       *0.905,0.095 
    51      1:yes      1:yes       *0.989,0.011 
    52      1:yes       2:no   +   0.014,*0.986 
    53      1:yes      1:yes       *1,0 
    54      1:yes      1:yes       *0.927,0.073 
    55      1:yes      1:yes       *0.978,0.022 
    56      1:yes      1:yes       *0.998,0.002 
    57      1:yes      1:yes       *0.994,0.006 
    58      1:yes      1:yes       *0.998,0.002 
    59      1:yes      1:yes       *0.997,0.003 
    60      1:yes      1:yes       *1,0 
    61      1:yes      1:yes       *0.953,0.047 
    62      1:yes      1:yes       *0.998,0.002 
    63      1:yes      1:yes       *0.999,0.001 
    64       2:no       2:no       0.231,*0.769 
    65       2:no       2:no       0.028,*0.972 
    66       2:no       2:no       0.002,*0.998 
    67       2:no      1:yes   +   *0.918,0.082 
    68       2:no       2:no       0.003,*0.997 
    69       2:no       2:no       0.413,*0.587 
    70       2:no       2:no       0.009,*0.991 
    71       2:no       2:no       0.006,*0.994 
    72       2:no       2:no       0.005,*0.995 
    73       2:no       2:no       0.009,*0.991 
    74       2:no      1:yes   +   *0.631,0.369 
    75       2:no       2:no       0.037,*0.963 
    76       2:no       2:no       0.013,*0.987 
    77       2:no      1:yes   +   *0.933,0.067 
    78       2:no       2:no       0.005,*0.995 
    79       2:no       2:no       0.13,*0.87 
    80       2:no       2:no       0.004,*0.996 
    81       2:no      1:yes   +   *0.621,0.379 
    82       2:no       2:no       0.009,*0.991 
    83       2:no      1:yes   +   *0.844,0.156 
    84       2:no       2:no       0.179,*0.821 
    85       2:no       2:no       0.047,*0.953 
    86       2:no       2:no       0.127,*0.873 
    87       2:no       2:no       0.014,*0.986 
    88       2:no       2:no       0.04,*0.96 
    89       2:no       2:no       0.012,*0.988 
    90       2:no      1:yes   +   *0.904,0.096 
    91       2:no       2:no       0.001,*0.999 
    92       2:no       2:no       0.006,*0.994 
    93       2:no      1:yes   +   *0.868,0.132 
    94       2:no       2:no       0.029,*0.971 
    95       2:no       2:no       0.001,*0.999 
    96       2:no       2:no       0.003,*0.997 
     1      1:yes       2:no   +   0.32,*0.68 
     2      1:yes      1:yes       *0.991,0.009 
     3      1:yes      1:yes       *0.999,0.001 
     4      1:yes      1:yes       *0.998,0.002 
     5      1:yes      1:yes       *0.999,0.001 
     6      1:yes      1:yes       *0.981,0.019 
     7      1:yes      1:yes       *0.996,0.004 
     8      1:yes       2:no   +   0.435,*0.565 
     9      1:yes      1:yes       *0.999,0.001 
    10      1:yes       2:no   +   0.145,*0.855 
    11      1:yes      1:yes       *1,0 
    12      1:yes      1:yes       *1,0 
    13      1:yes      1:yes       *0.944,0.056 
    14      1:yes      1:yes       *0.674,0.326 
    15      1:yes      1:yes       *0.988,0.012 
    16      1:yes      1:yes       *0.978,0.022 
    17      1:yes      1:yes       *0.994,0.006 
    18      1:yes      1:yes       *1,0 
    19      1:yes      1:yes       *0.998,0.002 
    20      1:yes      1:yes       *0.995,0.005 
    21      1:yes      1:yes       *0.999,0.001 
    22      1:yes      1:yes       *0.675,0.325 
    23      1:yes      1:yes       *0.992,0.008 
    24      1:yes      1:yes       *0.999,0.001 
    25      1:yes      1:yes       *0.699,0.301 
    26      1:yes      1:yes       *1,0 
    27      1:yes       2:no   +   0.151,*0.849 
    28      1:yes      1:yes       *0.991,0.009 
    29      1:yes       2:no   +   0.024,*0.976 
    30      1:yes       2:no   +   0.426,*0.574 
    31      1:yes      1:yes       *0.999,0.001 
    32      1:yes      1:yes       *0.938,0.062 
    33      1:yes      1:yes       *0.999,0.001 
    34      1:yes      1:yes       *0.827,0.173 
    35      1:yes      1:yes       *0.999,0.001 
    36      1:yes      1:yes       *0.988,0.012 
    37      1:yes       2:no   +   0.17,*0.83 
    38      1:yes      1:yes       *0.998,0.002 
    39      1:yes      1:yes       *0.93,0.07 
    40      1:yes      1:yes       *0.998,0.002 
    41      1:yes      1:yes       *0.998,0.002 
    42      1:yes      1:yes       *0.998,0.002 
    43      1:yes      1:yes       *0.995,0.005 
    44      1:yes      1:yes       *0.994,0.006 
    45      1:yes       2:no   +   0.072,*0.928 
    46      1:yes      1:yes       *0.996,0.004 
    47      1:yes       2:no   +   0.068,*0.932 
    48      1:yes       2:no   +   0.104,*0.896 
    49      1:yes      1:yes       *0.977,0.023 
    50      1:yes      1:yes       *0.96,0.04 
    51      1:yes      1:yes       *0.599,0.401 
    52      1:yes      1:yes       *0.999,0.001 
    53      1:yes      1:yes       *0.999,0.001 
    54      1:yes      1:yes       *0.999,0.001 
    55      1:yes       2:no   +   0.198,*0.802 
    56      1:yes      1:yes       *0.999,0.001 
    57      1:yes      1:yes       *0.933,0.067 
    58      1:yes      1:yes       *0.998,0.002 
    59      1:yes      1:yes       *0.787,0.213 
    60      1:yes      1:yes       *0.999,0.001 
    61      1:yes      1:yes       *1,0 
    62      1:yes       2:no   +   0.383,*0.617 
    63       2:no       2:no       0.059,*0.941 
    64       2:no       2:no       0.193,*0.807 
    65       2:no       2:no       0.011,*0.989 
    66       2:no       2:no       0.005,*0.995 
    67       2:no      1:yes   +   *0.977,0.023 
    68       2:no       2:no       0.064,*0.936 
    69       2:no       2:no       0.418,*0.582 
    70       2:no       2:no       0.002,*0.998 
    71       2:no       2:no       0.002,*0.998 
    72       2:no       2:no       0.018,*0.982 
    73       2:no       2:no       0.009,*0.991 
    74       2:no       2:no       0.032,*0.968 
    75       2:no       2:no       0.485,*0.515 
    76       2:no       2:no       0.021,*0.979 
    77       2:no       2:no       0.115,*0.885 
    78       2:no       2:no       0.084,*0.916 
    79       2:no      1:yes   +   *0.868,0.132 
    80       2:no       2:no       0.013,*0.987 
    81       2:no       2:no       0.014,*0.986 
    82       2:no       2:no       0.007,*0.993 
    83       2:no      1:yes   +   *0.961,0.039 
    84       2:no       2:no       0.006,*0.994 
    85       2:no       2:no       0.001,*0.999 
    86       2:no       2:no       0.037,*0.963 
    87       2:no       2:no       0.011,*0.989 
    88       2:no       2:no       0.003,*0.997 
    89       2:no      1:yes   +   *0.856,0.144 
    90       2:no      1:yes   +   *0.63,0.37 
    91       2:no       2:no       0.222,*0.778 
    92       2:no       2:no       0.025,*0.975 
    93       2:no       2:no       0.179,*0.821 
    94       2:no       2:no       0.009,*0.991 
    95       2:no       2:no       0.003,*0.997 
    96       2:no       2:no       0.001,*0.999 
     1      1:yes      1:yes       *0.974,0.026 
     2      1:yes      1:yes       *0.979,0.021 
     3      1:yes      1:yes       *1,0 
     4      1:yes      1:yes       *0.996,0.004 
     5      1:yes      1:yes       *1,0 
     6      1:yes      1:yes       *0.999,0.001 
     7      1:yes      1:yes       *0.911,0.089 
     8      1:yes      1:yes       *0.988,0.012 
     9      1:yes       2:no   +   0.001,*0.999 
    10      1:yes      1:yes       *0.999,0.001 
    11      1:yes      1:yes       *0.988,0.012 
    12      1:yes      1:yes       *0.911,0.089 
    13      1:yes      1:yes       *0.946,0.054 
    14      1:yes      1:yes       *1,0 
    15      1:yes      1:yes       *0.993,0.007 
    16      1:yes      1:yes       *0.998,0.002 
    17      1:yes      1:yes       *0.999,0.001 
    18      1:yes      1:yes       *1,0 
    19      1:yes      1:yes       *0.994,0.006 
    20      1:yes      1:yes       *0.951,0.049 
    21      1:yes       2:no   +   0.273,*0.727 
    22      1:yes      1:yes       *0.965,0.035 
    23      1:yes      1:yes       *1,0 
    24      1:yes       2:no   +   0.009,*0.991 
    25      1:yes      1:yes       *0.667,0.333 
    26      1:yes      1:yes       *0.997,0.003 
    27      1:yes      1:yes       *0.999,0.001 
    28      1:yes      1:yes       *1,0 
    29      1:yes      1:yes       *1,0 
    30      1:yes      1:yes       *0.999,0.001 
    31      1:yes      1:yes       *1,0 
    32      1:yes      1:yes       *1,0 
    33      1:yes      1:yes       *1,0 
    34      1:yes      1:yes       *0.995,0.005 
    35      1:yes      1:yes       *1,0 
    36      1:yes      1:yes       *0.989,0.011 
    37      1:yes      1:yes       *0.999,0.001 
    38      1:yes      1:yes       *1,0 
    39      1:yes      1:yes       *0.999,0.001 
    40      1:yes      1:yes       *0.804,0.196 
    41      1:yes      1:yes       *0.999,0.001 
    42      1:yes      1:yes       *0.987,0.013 
    43      1:yes      1:yes       *0.996,0.004 
    44      1:yes      1:yes       *1,0 
    45      1:yes      1:yes       *1,0 
    46      1:yes      1:yes       *0.794,0.206 
    47      1:yes      1:yes       *0.997,0.003 
    48      1:yes      1:yes       *0.964,0.036 
    49      1:yes      1:yes       *1,0 
    50      1:yes      1:yes       *0.993,0.007 
    51      1:yes      1:yes       *0.999,0.001 
    52      1:yes      1:yes       *1,0 
    53      1:yes      1:yes       *0.979,0.021 
    54      1:yes      1:yes       *0.999,0.001 
    55      1:yes      1:yes       *0.986,0.014 
    56      1:yes      1:yes       *1,0 
    57      1:yes       2:no   +   0.026,*0.974 
    58      1:yes      1:yes       *1,0 
    59      1:yes       2:no   +   0.082,*0.918 
    60      1:yes      1:yes       *0.998,0.002 
    61      1:yes      1:yes       *0.997,0.003 
    62      1:yes      1:yes       *0.775,0.225 
    63       2:no      1:yes   +   *0.898,0.102 
    64       2:no       2:no       0.054,*0.946 
    65       2:no       2:no       0.055,*0.945 
    66       2:no       2:no       0.002,*0.998 
    67       2:no       2:no       0,*1 
    68       2:no       2:no       0.003,*0.997 
    69       2:no      1:yes   +   *0.968,0.032 
    70       2:no      1:yes   +   *0.939,0.061 
    71       2:no       2:no       0.017,*0.983 
    72       2:no       2:no       0.001,*0.999 
    73       2:no       2:no       0.046,*0.954 
    74       2:no      1:yes   +   *0.993,0.007 
    75       2:no       2:no       0.002,*0.998 
    76       2:no      1:yes   +   *0.833,0.167 
    77       2:no      1:yes   +   *0.996,0.004 
    78       2:no       2:no       0.049,*0.951 
    79       2:no      1:yes   +   *0.858,0.142 
    80       2:no       2:no       0.01,*0.99 
    81       2:no       2:no       0.014,*0.986 
    82       2:no       2:no       0.001,*0.999 
    83       2:no      1:yes   +   *0.868,0.132 
    84       2:no      1:yes   +   *0.896,0.104 
    85       2:no      1:yes   +   *0.873,0.127 
    86       2:no      1:yes   +   *0.943,0.057 
    87       2:no       2:no       0.054,*0.946 
    88       2:no      1:yes   +   *0.935,0.065 
    89       2:no       2:no       0,*1 
    90       2:no      1:yes   +   *0.785,0.215 
    91       2:no       2:no       0.001,*0.999 
    92       2:no       2:no       0.007,*0.993 
    93       2:no      1:yes   +   *0.986,0.014 
    94       2:no       2:no       0.378,*0.622 
    95       2:no       2:no       0.003,*0.997 
     1      1:yes      1:yes       *1,0 
     2      1:yes      1:yes       *1,0 
     3      1:yes      1:yes       *0.989,0.011 
     4      1:yes      1:yes       *1,0 
     5      1:yes      1:yes       *0.99,0.01 
     6      1:yes      1:yes       *0.837,0.163 
     7      1:yes      1:yes       *1,0 
     8      1:yes      1:yes       *0.999,0.001 
     9      1:yes       2:no   +   0.303,*0.697 
    10      1:yes      1:yes       *1,0 
    11      1:yes       2:no   +   0,*1 
    12      1:yes      1:yes       *1,0 
    13      1:yes      1:yes       *0.774,0.226 
    14      1:yes      1:yes       *1,0 
    15      1:yes      1:yes       *1,0 
    16      1:yes       2:no   +   0,*1 
    17      1:yes      1:yes       *1,0 
    18      1:yes      1:yes       *1,0 
    19      1:yes      1:yes       *1,0 
    20      1:yes      1:yes       *1,0 
    21      1:yes      1:yes       *1,0 
    22      1:yes      1:yes       *1,0 
    23      1:yes      1:yes       *1,0 
    24      1:yes      1:yes       *0.754,0.246 
    25      1:yes      1:yes       *1,0 
    26      1:yes      1:yes       *1,0 
    27      1:yes      1:yes       *0.992,0.008 
    28      1:yes       2:no   +   0.003,*0.997 
    29      1:yes       2:no   +   0.002,*0.998 
    30      1:yes      1:yes       *1,0 
    31      1:yes      1:yes       *0.999,0.001 
    32      1:yes      1:yes       *1,0 
    33      1:yes      1:yes       *0.879,0.121 
    34      1:yes      1:yes       *1,0 
    35      1:yes      1:yes       *1,0 
    36      1:yes      1:yes       *0.992,0.008 
    37      1:yes      1:yes       *1,0 
    38      1:yes      1:yes       *1,0 
    39      1:yes      1:yes       *1,0 
    40      1:yes       2:no   +   0.403,*0.597 
    41      1:yes      1:yes       *1,0 
    42      1:yes      1:yes       *0.937,0.063 
    43      1:yes      1:yes       *1,0 
    44      1:yes      1:yes       *1,0 
    45      1:yes      1:yes       *0.998,0.002 
    46      1:yes      1:yes       *1,0 
    47      1:yes      1:yes       *1,0 
    48      1:yes       2:no   +   0.42,*0.58 
    49      1:yes      1:yes       *0.999,0.001 
    50      1:yes       2:no   +   0.005,*0.995 
    51      1:yes      1:yes       *1,0 
    52      1:yes      1:yes       *1,0 
    53      1:yes      1:yes       *0.963,0.037 
    54      1:yes      1:yes       *1,0 
    55      1:yes      1:yes       *0.937,0.063 
    56      1:yes      1:yes       *1,0 
    57      1:yes      1:yes       *1,0 
    58      1:yes      1:yes       *1,0 
    59      1:yes      1:yes       *1,0 
    60      1:yes      1:yes       *1,0 
    61      1:yes      1:yes       *1,0 
    62      1:yes       2:no   +   0.37,*0.63 
    63       2:no       2:no       0.003,*0.997 
    64       2:no       2:no       0.045,*0.955 
    65       2:no       2:no       0.005,*0.995 
    66       2:no       2:no       0.002,*0.998 
    67       2:no       2:no       0.019,*0.981 
    68       2:no      1:yes   +   *0.982,0.018 
    69       2:no       2:no       0.001,*0.999 
    70       2:no       2:no       0,*1 
    71       2:no       2:no       0.001,*0.999 
    72       2:no      1:yes   +   *0.792,0.208 
    73       2:no       2:no       0,*1 
    74       2:no       2:no       0.002,*0.998 
    75       2:no       2:no       0,*1 
    76       2:no      1:yes   +   *0.879,0.121 
    77       2:no       2:no       0,*1 
    78       2:no       2:no       0,*1 
    79       2:no       2:no       0.003,*0.997 
    80       2:no      1:yes   +   *0.656,0.344 
    81       2:no       2:no       0,*1 
    82       2:no      1:yes   +   *0.857,0.143 
    83       2:no       2:no       0.001,*0.999 
    84       2:no      1:yes   +   *0.998,0.002 
    85       2:no       2:no       0.058,*0.942 
    86       2:no       2:no       0.008,*0.992 
    87       2:no       2:no       0.002,*0.998 
    88       2:no       2:no       0,*1 
    89       2:no       2:no       0,*1 
    90       2:no       2:no       0.003,*0.997 
    91       2:no       2:no       0,*1 
    92       2:no       2:no       0,*1 
    93       2:no      1:yes   +   *0.997,0.003 
    94       2:no       2:no       0.026,*0.974 
    95       2:no       2:no       0,*1 
     1      1:yes       2:no   +   0.326,*0.674 
     2      1:yes      1:yes       *0.982,0.018 
     3      1:yes      1:yes       *0.899,0.101 
     4      1:yes      1:yes       *1,0 
     5      1:yes      1:yes       *0.998,0.002 
     6      1:yes      1:yes       *0.966,0.034 
     7      1:yes      1:yes       *0.994,0.006 
     8      1:yes       2:no   +   0.483,*0.517 
     9      1:yes      1:yes       *0.917,0.083 
    10      1:yes       2:no   +   0.009,*0.991 
    11      1:yes      1:yes       *0.994,0.006 
    12      1:yes      1:yes       *0.992,0.008 
    13      1:yes      1:yes       *0.997,0.003 
    14      1:yes      1:yes       *0.998,0.002 
    15      1:yes      1:yes       *0.998,0.002 
    16      1:yes      1:yes       *0.996,0.004 
    17      1:yes      1:yes       *0.627,0.373 
    18      1:yes      1:yes       *0.992,0.008 
    19      1:yes      1:yes       *0.981,0.019 
    20      1:yes      1:yes       *0.996,0.004 
    21      1:yes       2:no   +   0.476,*0.524 
    22      1:yes      1:yes       *1,0 
    23      1:yes      1:yes       *1,0 
    24      1:yes      1:yes       *0.997,0.003 
    25      1:yes      1:yes       *0.988,0.012 
    26      1:yes      1:yes       *1,0 
    27      1:yes      1:yes       *0.991,0.009 
    28      1:yes       2:no   +   0.401,*0.599 
    29      1:yes      1:yes       *1,0 
    30      1:yes      1:yes       *0.983,0.017 
    31      1:yes      1:yes       *0.969,0.031 
    32      1:yes      1:yes       *0.989,0.011 
    33      1:yes      1:yes       *1,0 
    34      1:yes      1:yes       *0.994,0.006 
    35      1:yes      1:yes       *0.999,0.001 
    36      1:yes      1:yes       *0.993,0.007 
    37      1:yes      1:yes       *0.999,0.001 
    38      1:yes      1:yes       *1,0 
    39      1:yes       2:no   +   0.288,*0.712 
    40      1:yes      1:yes       *0.989,0.011 
    41      1:yes      1:yes       *1,0 
    42      1:yes      1:yes       *1,0 
    43      1:yes      1:yes       *0.987,0.013 
    44      1:yes      1:yes       *0.996,0.004 
    45      1:yes      1:yes       *0.993,0.007 
    46      1:yes      1:yes       *0.989,0.011 
    47      1:yes      1:yes       *0.998,0.002 
    48      1:yes      1:yes       *0.996,0.004 
    49      1:yes      1:yes       *0.981,0.019 
    50      1:yes      1:yes       *0.926,0.074 
    51      1:yes      1:yes       *1,0 
    52      1:yes      1:yes       *1,0 
    53      1:yes      1:yes       *0.997,0.003 
    54      1:yes       2:no   +   0.272,*0.728 
    55      1:yes      1:yes       *0.878,0.122 
    56      1:yes      1:yes       *0.996,0.004 
    57      1:yes      1:yes       *0.999,0.001 
    58      1:yes      1:yes       *0.998,0.002 
    59      1:yes      1:yes       *1,0 
    60      1:yes      1:yes       *0.972,0.028 
    61      1:yes      1:yes       *1,0 
    62      1:yes      1:yes       *1,0 
    63       2:no       2:no       0.002,*0.998 
    64       2:no       2:no       0.248,*0.752 
    65       2:no       2:no       0.305,*0.695 
    66       2:no       2:no       0.024,*0.976 
    67       2:no       2:no       0.007,*0.993 
    68       2:no       2:no       0.162,*0.838 
    69       2:no       2:no       0.223,*0.777 
    70       2:no      1:yes   +   *0.877,0.123 
    71       2:no       2:no       0.007,*0.993 
    72       2:no      1:yes   +   *0.925,0.075 
    73       2:no      1:yes   +   *0.699,0.301 
    74       2:no      1:yes   +   *0.675,0.325 
    75       2:no       2:no       0.009,*0.991 
    76       2:no      1:yes   +   *0.753,0.247 
    77       2:no       2:no       0.012,*0.988 
    78       2:no       2:no       0.09,*0.91 
    79       2:no      1:yes   +   *0.504,0.496 
    80       2:no       2:no       0.021,*0.979 
    81       2:no       2:no       0.004,*0.996 
    82       2:no       2:no       0.435,*0.565 
    83       2:no       2:no       0.013,*0.987 
    84       2:no       2:no       0.009,*0.991 
    85       2:no       2:no       0.071,*0.929 
    86       2:no      1:yes   +   *0.699,0.301 
    87       2:no      1:yes   +   *0.856,0.144 
    88       2:no       2:no       0.008,*0.992 
    89       2:no      1:yes   +   *0.56,0.44 
    90       2:no       2:no       0.384,*0.616 
    91       2:no       2:no       0.022,*0.978 
    92       2:no       2:no       0.003,*0.997 
    93       2:no      1:yes   +   *0.995,0.005 
    94       2:no       2:no       0.03,*0.97 
    95       2:no       2:no       0.03,*0.97 
     1      1:yes      1:yes       *0.999,0.001 
     2      1:yes      1:yes       *0.999,0.001 
     3      1:yes      1:yes       *0.998,0.002 
     4      1:yes      1:yes       *0.991,0.009 
     5      1:yes      1:yes       *0.999,0.001 
     6      1:yes      1:yes       *0.991,0.009 
     7      1:yes       2:no   +   0.391,*0.609 
     8      1:yes      1:yes       *0.907,0.093 
     9      1:yes      1:yes       *0.995,0.005 
    10      1:yes      1:yes       *0.999,0.001 
    11      1:yes      1:yes       *1,0 
    12      1:yes      1:yes       *0.95,0.05 
    13      1:yes      1:yes       *0.665,0.335 
    14      1:yes      1:yes       *1,0 
    15      1:yes      1:yes       *0.993,0.007 
    16      1:yes      1:yes       *1,0 
    17      1:yes       2:no   +   0.014,*0.986 
    18      1:yes      1:yes       *0.994,0.006 
    19      1:yes      1:yes       *0.996,0.004 
    20      1:yes      1:yes       *0.857,0.143 
    21      1:yes      1:yes       *0.999,0.001 
    22      1:yes      1:yes       *0.923,0.077 
    23      1:yes      1:yes       *0.999,0.001 
    24      1:yes       2:no   +   0.35,*0.65 
    25      1:yes       2:no   +   0.133,*0.867 
    26      1:yes      1:yes       *1,0 
    27      1:yes      1:yes       *1,0 
    28      1:yes      1:yes       *0.99,0.01 
    29      1:yes      1:yes       *0.999,0.001 
    30      1:yes      1:yes       *0.937,0.063 
    31      1:yes      1:yes       *0.999,0.001 
    32      1:yes      1:yes       *0.84,0.16 
    33      1:yes      1:yes       *0.999,0.001 
    34      1:yes      1:yes       *0.998,0.002 
    35      1:yes      1:yes       *0.798,0.202 
    36      1:yes      1:yes       *0.508,0.492 
    37      1:yes      1:yes       *0.999,0.001 
    38      1:yes      1:yes       *0.997,0.003 
    39      1:yes      1:yes       *0.993,0.007 
    40      1:yes      1:yes       *0.999,0.001 
    41      1:yes      1:yes       *0.999,0.001 
    42      1:yes      1:yes       *0.998,0.002 
    43      1:yes      1:yes       *0.989,0.011 
    44      1:yes      1:yes       *1,0 
    45      1:yes      1:yes       *1,0 
    46      1:yes      1:yes       *0.702,0.298 
    47      1:yes      1:yes       *1,0 
    48      1:yes      1:yes       *0.997,0.003 
    49      1:yes      1:yes       *0.999,0.001 
    50      1:yes      1:yes       *0.998,0.002 
    51      1:yes      1:yes       *0.999,0.001 
    52      1:yes      1:yes       *0.994,0.006 
    53      1:yes      1:yes       *1,0 
    54      1:yes      1:yes       *0.999,0.001 
    55      1:yes      1:yes       *0.921,0.079 
    56      1:yes      1:yes       *1,0 
    57      1:yes       2:no   +   0.239,*0.761 
    58      1:yes      1:yes       *0.95,0.05 
    59      1:yes      1:yes       *0.992,0.008 
    60      1:yes      1:yes       *0.714,0.286 
    61      1:yes      1:yes       *1,0 
    62      1:yes      1:yes       *1,0 
    63       2:no      1:yes   +   *0.968,0.032 
    64       2:no       2:no       0.008,*0.992 
    65       2:no       2:no       0.015,*0.985 
    66       2:no       2:no       0.028,*0.972 
    67       2:no       2:no       0.022,*0.978 
    68       2:no       2:no       0.095,*0.905 
    69       2:no       2:no       0.457,*0.543 
    70       2:no       2:no       0.06,*0.94 
    71       2:no       2:no       0.057,*0.943 
    72       2:no       2:no       0.002,*0.998 
    73       2:no       2:no       0.006,*0.994 
    74       2:no      1:yes   +   *0.949,0.051 
    75       2:no       2:no       0.023,*0.977 
    76       2:no       2:no       0.037,*0.963 
    77       2:no       2:no       0.221,*0.779 
    78       2:no       2:no       0.006,*0.994 
    79       2:no       2:no       0.078,*0.922 
    80       2:no      1:yes   +   *0.834,0.166 
    81       2:no      1:yes   +   *0.654,0.346 
    82       2:no       2:no       0.129,*0.871 
    83       2:no       2:no       0.004,*0.996 
    84       2:no       2:no       0.007,*0.993 
    85       2:no      1:yes   +   *0.658,0.342 
    86       2:no       2:no       0.003,*0.997 
    87       2:no       2:no       0.008,*0.992 
    88       2:no       2:no       0.024,*0.976 
    89       2:no       2:no       0.03,*0.97 
    90       2:no       2:no       0.009,*0.991 
    91       2:no      1:yes   +   *0.548,0.452 
    92       2:no       2:no       0.007,*0.993 
    93       2:no       2:no       0.02,*0.98 
    94       2:no       2:no       0.031,*0.969 
    95       2:no       2:no       0.016,*0.984 


========== Summary ==========

Correctly Classified Instances         804               84.1004 %
Incorrectly Classified Instances       152               15.8996 %
Kappa statistic                          0.6483
Mean absolute error                      0.1678
Root mean squared error                  0.3502
Relative absolute error                 37.0477 %
Root relative squared error             73.6047 %
Total Number of Instances              956     


=== Detailed Accuracy By Class ===

               TP Rate   FP Rate   Precision   Recall  F-Measure   ROC Area  Class
                 0.88      0.233      0.877     0.88      0.879      0.919    yes
                 0.767     0.12       0.772     0.767     0.77       0.919    no
Weighted Avg.    0.841     0.194      0.841     0.841     0.841      0.919


=== Confusion Matrix ===

   a   b   <-- classified as
 550  75 |   a = yes
  77 254 |   b = no


========== Use the built Classifier: weka.classifiers.trees.NBTree to classify instances ==========
Error trained instances:
68: R,K,?,0.008458,?,?,2,NA,0,NA,1,146.18934,1,148,ALK,TK,Activation_segment_Nt#Activation_segment_Ct,no | yes, 0.997368193976819, 0.0026318060231810304
76: A,V,?,0.190808,?,?,0,NA,0,NA,0,117.14784,0,67,STKR,TKL,G_helix#H_and_I_helix,no | yes, 0.9974650193935042, 0.0025349806064957786
176: R,H,0.106357,0.113702,1,0.85098,0,NA,0,NA,1,155.15634,1,148,TEC,TK,H_and_I_helix,no | yes, 0.5, 0.5000000000000001
181: A,T,0.418997,0.290208,0.736842,0.292011,0,NA,0,NA,1,119.12034,0,67,CAMKK,OTHER,G_loop,yes | no, 0.07304356818196392, 0.9269564318180361
189: G,E,0.206641,0.018186,0.555556,0.15427,-2,NA,0,NA,1,147.13074,0,48,CDC7,OTHER,C_helix,yes | no, 0.42997811364274763, 0.5700218863572525
194: P,L,0.118558,0.028879,0.77,0.267361,-3,NA,0,NA,0,131.17464,0,90,CDK,CMGC,C_helix,yes | no, 0.009198306391745925, 0.9908016936082541
197: S,N,0.130179,0.085699,0.38,0.204861,1,NA,0,NA,1,132.11904,1,73,CDK,CMGC,E_helix,yes | no, 0.08782046329241468, 0.9121795367075853
207: G,R,0.716841,0.548967,0.79,0.774306,-2,NA,0,NA,1,174.20274,0,48,CDK,CMGC,G_loop,yes | no, 0.2780313320091156, 0.7219686679908844
209: P,L,0.334888,0.05412,0.29,0.295139,-3,NA,0,NA,0,131.17464,0,90,CDK,CMGC,F_helix,yes | no, 0.06102043670442864, 0.9389795632955713
210: E,Q,0.155575,0.071923,0.09,0.208333,2,NA,0,NA,1,146.14594,1,109,CDK,CMGC,Linker,yes | no, 0.020946398145672406, 0.9790536018543275
211: D,N,?,0.025169,?,?,1,NA,0,NA,1,132.11904,1,91,CDK,CMGC,Activation_segment_Nt#Activation_segment_Ct,yes | no, 0.08782046329241466, 0.9121795367075853
285: H,Q,0.125321,0.031515,0.363636,0.309804,0,NA,0,NA,1,146.14594,1,118,EGFR,TK,Activation_segment_Ct#F_helix,no | yes, 0.9065592140865891, 0.09344078591341096
286: K,N,0.908494,0.819705,1,0.988235,0,NA,0,NA,1,132.11904,1,135,EGFR,TK,Catalytic_loop,no | yes, 0.9667839131912797, 0.03321608680872025
293: R,G,0.065283,0.056444,0.545455,0.109804,-2,NA,0,NA,0,75.06714,1,148,EGFR,TK,H_and_I_helix,no | yes, 0.947275741371815, 0.0527242586281849
296: V,E,0.17821,0.032222,0.909091,0.243137,-2,NA,0,NA,1,147.13074,0,105,EGFR,TK,Activation_segment_Nt,no | yes, 0.9952690171598497, 0.0047309828401503095
297: V,I,0.159439,0.010034,0.818182,0.14902,3,NA,0,NA,0,131.17464,0,105,EGFR,TK,H_and_I_helix,no | yes, 0.9909558775280728, 0.009044122471927199
358: D,H,0.325613,0.026395,0.727273,0.192157,-1,NA,0,NA,1,155.15634,1,91,EGFR,TK,C_helix,no | yes, 0.9940886952107919, 0.0059113047892081026
435: E,D,0.098711,0.072519,0.6,0.035294,2,NA,0,NA,1,133.10384,1,109,VEGFR,TK,H_and_I_helix,no | yes, 0.7933393008345767, 0.20666069916542323
439: R,H,0.07787,0.09133,0.354839,0.12549,0,NA,0,NA,1,155.15634,1,148,SRC,TK,Activation_segment_Ct,yes | no, 0.11894143585672545, 0.8810585641432747
496: F,Y,0.552157,0.12553,0.421053,0.486111,3,NA,0,NA,0,181.19124,0,135,RCK,CMGC,E_helix,yes | no, 7.62957699496215E-4, 0.9992370423005038
512: R,G,0.237696,0.155696,0.909091,0.222222,-2,NA,0,NA,0,75.06714,1,148,IRAK,TKL,E_helix,no | yes, 0.8793106089924344, 0.12068939100756557
513: S,L,?,0.044937,?,?,-2,NA,0,NA,0,131.17464,1,73,IRAK,TKL,G_helix#H_and_I_helix,no | yes, 0.9818586152383834, 0.018141384761616614
529: V,E,0.860353,0.399863,1,0.933333,-2,NA,0,NA,1,147.13074,0,105,VEGFR,TK,G_loop,no | yes, 0.7190405857453518, 0.28095941425464815
530: V,I,?,0.00074,?,?,3,NA,0,NA,0,131.17464,0,105,VEGFR,TK,Linker#E_helix,no | yes, 0.9552110611473231, 0.04478893885267691
627: R,H,?,?,?,?,0,NA,0,NA,1,155.15634,1,148,LISK,TKL,C_helix,no | yes, 0.7160691488394767, 0.28393085116052336
646: R,P,0.962928,0.770723,0.947368,0.930556,-2,NA,0,NA,0,115.13194,1,148,RCK,CMGC,H_and_I_helix,yes | no, 0.0026804575114713716, 0.9973195424885286
647: A,T,?,?,?,?,0,NA,0,NA,1,119.12034,0,67,STE7,STE,B3_strand,no | yes, 0.9220591505068485, 0.07794084949315157
657: L,F,0.360836,0.400752,0.666667,0.747312,0,NA,0,NA,0,165.19184,0,124,STE7,STE,Activation_segment_Nt,no | yes, 0.9044360225298035, 0.09556397747019657
661: A,G,0.120518,0.058678,0.5,0.268817,0,NA,0,NA,0,75.06714,0,67,STE11,STE,E_helix,no | yes, 0.957527186141915, 0.04247281385808505
719: P,L,?,?,?,?,-3,NA,0,NA,0,131.17464,0,90,MAPKAPK,CAMK,H_and_I_helix,no | yes, 0.718156011546345, 0.2818439884536549
734: A,T,0.06589,0.120765,0.4,0.179063,0,NA,0,NA,1,119.12034,0,67,MOS,OTHER,C_helix,yes | no, 0.007823178761504365, 0.9921768212384956
780: R,L,0.962928,0.78725,0.972973,0.967742,-2,NA,0,NA,0,131.17464,1,148,STE20,STE,H_and_I_helix,yes | no, 0.07254497493697953, 0.9274550250630205
784: D,Y,0.07453,0.070456,0.279279,0.188172,-3,NA,0,NA,0,181.19124,1,91,STE20,STE,B3_strand#C_helix,yes | no, 0.032435284636433435, 0.9675647153635665
788: T,M,0.368731,0.106118,0.790123,0.407713,-1,NA,0,NA,0,149.20784,1,93,NEK,OTHER,Linker,yes | no, 0.27821102835656875, 0.7217889716434311
791: I,S,0.571287,0.16126,0.54321,0.553719,-2,NA,0,NA,1,105.09344,0,124,NEK,OTHER,C_helix,yes | no, 0.4299781136427477, 0.5700218863572523
793: I,M,0.106357,0.052894,0.753086,0.688705,1,NA,0,NA,0,149.20784,0,124,NEK,OTHER,H_and_I_helix,yes | no, 0.461365864409504, 0.5386341355904959
794: A,T,0.28741,0.071718,0.907692,0.847222,0,NA,0,NA,1,119.12034,0,67,MAPK,CMGC,G_helix,yes | no, 0.022928822894943943, 0.9770711771050561
806: T,S,0.675463,0.548785,0.846847,0.758065,1,NA,0,NA,1,105.09344,1,93,STE20,STE,Activation_segment_Ct,yes | no, 0.07254497493697953, 0.9274550250630205
836: K,R,0.855633,0.719601,0.875,0.948207,2,NA,0,NA,1,174.20274,1,135,PIM,CAMK,B3_strand,no | yes, 0.5616568392440655, 0.43834316075593455
839: P,L,?,0.023892,?,?,-3,NA,0,NA,0,131.17464,0,90,NKF2,OTHER,B3_strand,yes | no, 0.154498626345164, 0.845501373654836
845: G,S,0.313385,0.190843,0.833333,0.236915,0,NA,0,NA,1,105.09344,0,48,PLK,OTHER,G_loop,yes | no, 0.3061705502810776, 0.6938294497189225
854: E,G,?,0.013168,?,?,-2,NA,0,NA,0,75.06714,1,109,RET,TK,G_loop#B3_strand,no | yes, 0.5353045183779823, 0.4646954816220177
856: E,D,0.224059,0.188481,0.5,0.270588,2,NA,0,NA,1,133.10384,1,109,RET,TK,C_helix,no | yes, 0.816798182815731, 0.183201817184269
866: Q,H,0.354984,0.092933,1,0.321569,0,NA,0,NA,1,155.15634,1,114,RET,TK,Catalytic_loop,no | yes, 0.8991622630861854, 0.10083773691381455
879: T,N,?,0.022921,?,?,0,NA,0,NA,1,132.11904,1,93,DMPK,AGC,G_helix#H_and_I_helix,no | yes, 0.8598547107859055, 0.1401452892140945
[truncated: 240,388 more chars]
