# Supplementary material for: Prediction and Prioritization of Rare Oncogenic Mutations in the Cancer Kinome Using Novel Features and Multiple Classifiers
Source: PLoS Comput Biol. 2014 Apr 17;10(4):e1003545. doi: 10.1371/journal.pcbi.1003545 (PMC3990476; doi:10.1371/journal.pcbi.1003545)
Supplement: Dataset S1 — Detailed experiment records and results. Complete data sets, outputs and log files for all computational experiments. These files can be loaded in Weka [26] to reproduce the results presented in this paper. (ZIP) [file pcbi.1003545.s001.zip › 20121222_200553/RS_20121222_200553_Accuracy_Cm.csv]

algorithms	accuracy	tp	fn	tn	fp
J48	86.3604	1012	72	210	121
RandomForest	86.5018	1025	59	199	132
NBTree	85.7951	1011	73	203	128
FT	85.1590	979	105	226	105
DecisionTable	87.9859	1037	47	208	123
DTNB	86.5018	1014	70	210	121
LWL	86.9965	1025	59	206	125
BayesNet	83.9576	951	133	237	94
NaiveBayes	83.3922	949	135	231	100
SMO	87.8445	1022	62	221	110
MultilayerPerceptron	83.0389	967	117	208	123
