# Supplementary material for: Prediction and Prioritization of Rare Oncogenic Mutations in the Cancer Kinome Using Novel Features and Multiple Classifiers
Source: PLoS Comput Biol. 2014 Apr 17;10(4):e1003545. doi: 10.1371/journal.pcbi.1003545 (PMC3990476; doi:10.1371/journal.pcbi.1003545)
Supplement: Dataset S1 — Detailed experiment records and results. Complete data sets, outputs and log files for all computational experiments. These files can be loaded in Weka [26] to reproduce the results presented in this paper. (ZIP) [file pcbi.1003545.s001.zip › 20121222_200553/Classified/weka.classifiers.bayes.NaiveBayes-CrossValidation-20121222_200804.txt]

========== Data Summary ==========
Relation Name:  Analysis_Disease-weka.filters.unsupervised.attribute.Remove-R1,9,10,13,16,17,18,20,21,23,24,25,26,27
Num Instances:  1415
Num Attributes: 18

     Name                      Type  Nom  Int Real     Missing      Unique  Dist
   1 Amino_Acid_WT              Nom 100%   0%   0%     0 /  0%     0 /  0%    20 
   2 Amino_Acid_MT              Nom 100%   0%   0%     0 /  0%     0 /  0%    20 
   3 Conservation_Consensus_Al  Num   0%   0%  75%   351 / 25%    24 /  2%   240 
   4 Conservation_Wild_AllKina  Num   0%   0%  86%   196 / 14%   921 / 65%  1026 
   5 Conservation_Consensus_Fa  Num   0%  17%  57%   366 / 26%   130 /  9%   211 
   6 Conservation_Consensus_Gr  Num   0%   0%  73%   383 / 27%   232 / 16%   412 
   7 Blosum62                   Num   0% 100%   0%     0 /  0%     1 /  0%     8 
   8 Modification               Nom 100%   0%   0%     0 /  0%     0 /  0%     2 
   9 Is_Pk_Domain               Nom 100%   0%   0%     0 /  0%     0 /  0%     1 
  10 Binding_Site               Nom 100%   0%   0%     0 /  0%     0 /  0%     1 
  11 Side_Chain_Polarity_MT     Nom 100%   0%   0%     0 /  0%     0 /  0%     2 
  12 Avg_Mass_MT                Num   0%   0% 100%     0 /  0%     0 /  0%    19 
  13 Side_Chain_Polarity_WT     Nom 100%   0%   0%     0 /  0%     0 /  0%     2 
  14 Van_der_Waals_Volume_WT    Num   0% 100%   0%     0 /  0%     0 /  0%    17 
  15 Protein_Family             Nom 100%   0%   0%     0 /  0%     8 /  1%    92 
  16 Protein_Group              Nom 100%   0%   0%     0 /  0%     0 /  0%     9 
  17 Sub_domain                 Nom 100%   0%   0%     0 /  0%     1 /  0%    21 
  18 Disease                    Nom 100%   0%   0%     0 /  0%     0 /  0%     2 

========== Cross Validation Result ==========
 inst#     actual  predicted error distribution
     1       2:no      1:yes   +   *0.944,0.056 
     2       2:no       2:no       0.002,*0.998 
     3       2:no      1:yes   +   *0.877,0.123 
     4       2:no      1:yes   +   *0.588,0.412 
     5       2:no       2:no       0.027,*0.973 
     6       2:no       2:no       0.119,*0.881 
     7       2:no       2:no       0.004,*0.996 
     8       2:no      1:yes   +   *0.602,0.398 
     9       2:no       2:no       0.01,*0.99 
    10       2:no       2:no       0.147,*0.853 
    11       2:no       2:no       0.007,*0.993 
    12       2:no       2:no       0.148,*0.852 
    13       2:no       2:no       0.276,*0.724 
    14       2:no       2:no       0.013,*0.987 
    15       2:no       2:no       0.104,*0.896 
    16       2:no       2:no       0.008,*0.992 
    17       2:no       2:no       0.373,*0.627 
    18       2:no      1:yes   +   *0.532,0.468 
    19       2:no      1:yes   +   *0.56,0.44 
    20       2:no       2:no       0.018,*0.982 
    21       2:no      1:yes   +   *0.538,0.462 
    22       2:no      1:yes   +   *0.604,0.396 
    23       2:no      1:yes   +   *0.929,0.071 
    24       2:no       2:no       0.08,*0.92 
    25       2:no       2:no       0.019,*0.981 
    26       2:no      1:yes   +   *0.796,0.204 
    27       2:no       2:no       0.486,*0.514 
    28       2:no       2:no       0.006,*0.994 
    29       2:no      1:yes   +   *0.57,0.43 
    30       2:no       2:no       0.173,*0.827 
    31       2:no       2:no       0.027,*0.973 
    32       2:no      1:yes   +   *0.993,0.007 
    33       2:no       2:no       0.048,*0.952 
    34       2:no       2:no       0.281,*0.719 
    35      1:yes      1:yes       *0.992,0.008 
    36      1:yes       2:no   +   0.082,*0.918 
    37      1:yes      1:yes       *0.958,0.042 
    38      1:yes      1:yes       *0.899,0.101 
    39      1:yes       2:no   +   0.47,*0.53 
    40      1:yes      1:yes       *0.995,0.005 
    41      1:yes      1:yes       *0.984,0.016 
    42      1:yes      1:yes       *0.999,0.001 
    43      1:yes      1:yes       *0.945,0.055 
    44      1:yes      1:yes       *0.999,0.001 
    45      1:yes      1:yes       *1,0 
    46      1:yes      1:yes       *1,0 
    47      1:yes      1:yes       *0.995,0.005 
    48      1:yes      1:yes       *0.938,0.062 
    49      1:yes      1:yes       *1,0 
    50      1:yes      1:yes       *0.996,0.004 
    51      1:yes       2:no   +   0.088,*0.912 
    52      1:yes      1:yes       *0.97,0.03 
    53      1:yes      1:yes       *0.998,0.002 
    54      1:yes      1:yes       *0.899,0.101 
    55      1:yes      1:yes       *0.999,0.001 
    56      1:yes      1:yes       *0.742,0.258 
    57      1:yes      1:yes       *1,0 
    58      1:yes      1:yes       *0.967,0.033 
    59      1:yes      1:yes       *0.86,0.14 
    60      1:yes      1:yes       *1,0 
    61      1:yes      1:yes       *1,0 
    62      1:yes      1:yes       *0.784,0.216 
    63      1:yes      1:yes       *0.768,0.232 
    64      1:yes       2:no   +   0.476,*0.524 
    65      1:yes      1:yes       *0.999,0.001 
    66      1:yes      1:yes       *0.861,0.139 
    67      1:yes      1:yes       *1,0 
    68      1:yes       2:no   +   0.004,*0.996 
    69      1:yes       2:no   +   0.385,*0.615 
    70      1:yes      1:yes       *0.997,0.003 
    71      1:yes      1:yes       *0.83,0.17 
    72      1:yes      1:yes       *0.993,0.007 
    73      1:yes      1:yes       *0.997,0.003 
    74      1:yes      1:yes       *0.999,0.001 
    75      1:yes      1:yes       *1,0 
    76      1:yes      1:yes       *0.999,0.001 
    77      1:yes      1:yes       *0.978,0.022 
    78      1:yes      1:yes       *0.701,0.299 
    79      1:yes      1:yes       *0.996,0.004 
    80      1:yes      1:yes       *0.999,0.001 
    81      1:yes      1:yes       *0.972,0.028 
    82      1:yes      1:yes       *0.992,0.008 
    83      1:yes      1:yes       *0.521,0.479 
    84      1:yes      1:yes       *0.999,0.001 
    85      1:yes      1:yes       *1,0 
    86      1:yes      1:yes       *0.988,0.012 
    87      1:yes      1:yes       *0.995,0.005 
    88      1:yes      1:yes       *0.998,0.002 
    89      1:yes      1:yes       *0.991,0.009 
    90      1:yes      1:yes       *0.991,0.009 
    91      1:yes      1:yes       *0.999,0.001 
    92      1:yes      1:yes       *0.995,0.005 
    93      1:yes      1:yes       *0.882,0.118 
    94      1:yes      1:yes       *0.957,0.043 
    95      1:yes      1:yes       *0.997,0.003 
    96      1:yes      1:yes       *1,0 
    97      1:yes      1:yes       *0.977,0.023 
    98      1:yes      1:yes       *0.996,0.004 
    99      1:yes      1:yes       *0.994,0.006 
   100      1:yes      1:yes       *0.999,0.001 
   101      1:yes      1:yes       *0.83,0.17 
   102      1:yes      1:yes       *0.745,0.255 
   103      1:yes      1:yes       *0.999,0.001 
   104      1:yes      1:yes       *0.963,0.037 
   105      1:yes      1:yes       *0.527,0.473 
   106      1:yes      1:yes       *0.997,0.003 
   107      1:yes      1:yes       *0.994,0.006 
   108      1:yes       2:no   +   0.451,*0.549 
   109      1:yes      1:yes       *1,0 
   110      1:yes      1:yes       *0.978,0.022 
   111      1:yes      1:yes       *0.999,0.001 
   112      1:yes      1:yes       *0.995,0.005 
   113      1:yes       2:no   +   0.03,*0.97 
   114      1:yes      1:yes       *0.998,0.002 
   115      1:yes      1:yes       *0.999,0.001 
   116      1:yes      1:yes       *0.998,0.002 
   117      1:yes      1:yes       *0.987,0.013 
   118      1:yes      1:yes       *0.997,0.003 
   119      1:yes      1:yes       *0.817,0.183 
   120      1:yes      1:yes       *1,0 
   121      1:yes      1:yes       *0.725,0.275 
   122      1:yes      1:yes       *0.674,0.326 
   123      1:yes      1:yes       *0.998,0.002 
   124      1:yes      1:yes       *0.986,0.014 
   125      1:yes      1:yes       *0.992,0.008 
   126      1:yes       2:no   +   0.074,*0.926 
   127      1:yes      1:yes       *0.827,0.173 
   128      1:yes      1:yes       *1,0 
   129      1:yes      1:yes       *0.98,0.02 
   130      1:yes      1:yes       *0.86,0.14 
   131      1:yes      1:yes       *1,0 
   132      1:yes      1:yes       *0.996,0.004 
   133      1:yes      1:yes       *0.972,0.028 
   134      1:yes      1:yes       *0.997,0.003 
   135      1:yes      1:yes       *1,0 
   136      1:yes      1:yes       *0.983,0.017 
   137      1:yes       2:no   +   0.24,*0.76 
   138      1:yes      1:yes       *0.901,0.099 
   139      1:yes      1:yes       *0.998,0.002 
   140      1:yes      1:yes       *1,0 
   141      1:yes      1:yes       *0.997,0.003 
   142      1:yes      1:yes       *0.999,0.001 
     1       2:no       2:no       0.005,*0.995 
     2       2:no       2:no       0.008,*0.992 
     3       2:no       2:no       0.038,*0.962 
     4       2:no       2:no       0.007,*0.993 
     5       2:no       2:no       0.171,*0.829 
     6       2:no       2:no       0.041,*0.959 
     7       2:no       2:no       0.017,*0.983 
     8       2:no       2:no       0.413,*0.587 
     9       2:no       2:no       0.169,*0.831 
    10       2:no      1:yes   +   *0.802,0.198 
    11       2:no      1:yes   +   *0.949,0.051 
    12       2:no       2:no       0.015,*0.985 
    13       2:no      1:yes   +   *0.775,0.225 
    14       2:no       2:no       0.003,*0.997 
    15       2:no      1:yes   +   *0.989,0.011 
    16       2:no       2:no       0.334,*0.666 
    17       2:no       2:no       0.001,*0.999 
    18       2:no       2:no       0.023,*0.977 
    19       2:no       2:no       0.005,*0.995 
    20       2:no       2:no       0.064,*0.936 
    21       2:no      1:yes   +   *0.866,0.134 
    22       2:no       2:no       0.003,*0.997 
    23       2:no       2:no       0.108,*0.892 
    24       2:no       2:no       0.013,*0.987 
    25       2:no      1:yes   +   *0.934,0.066 
    26       2:no       2:no       0.028,*0.972 
    27       2:no       2:no       0.053,*0.947 
    28       2:no       2:no       0.315,*0.685 
    29       2:no       2:no       0.003,*0.997 
    30       2:no      1:yes   +   *0.978,0.022 
    31       2:no       2:no       0.041,*0.959 
    32       2:no      1:yes   +   *0.598,0.402 
    33       2:no       2:no       0.006,*0.994 
    34      1:yes      1:yes       *0.642,0.358 
    35      1:yes      1:yes       *0.989,0.011 
    36      1:yes      1:yes       *0.998,0.002 
    37      1:yes      1:yes       *0.998,0.002 
    38      1:yes      1:yes       *0.983,0.017 
    39      1:yes       2:no   +   0.121,*0.879 
    40      1:yes      1:yes       *0.743,0.257 
    41      1:yes       2:no   +   0.429,*0.571 
    42      1:yes      1:yes       *0.992,0.008 
    43      1:yes      1:yes       *1,0 
    44      1:yes      1:yes       *0.999,0.001 
    45      1:yes      1:yes       *0.651,0.349 
    46      1:yes      1:yes       *0.611,0.389 
    47      1:yes      1:yes       *0.976,0.024 
    48      1:yes      1:yes       *0.87,0.13 
    49      1:yes      1:yes       *0.883,0.117 
    50      1:yes      1:yes       *0.83,0.17 
    51      1:yes      1:yes       *0.957,0.043 
    52      1:yes      1:yes       *0.956,0.044 
    53      1:yes      1:yes       *0.995,0.005 
    54      1:yes      1:yes       *1,0 
    55      1:yes      1:yes       *0.898,0.102 
    56      1:yes      1:yes       *0.989,0.011 
    57      1:yes      1:yes       *0.935,0.065 
    58      1:yes      1:yes       *1,0 
    59      1:yes      1:yes       *1,0 
    60      1:yes      1:yes       *0.996,0.004 
    61      1:yes      1:yes       *0.995,0.005 
    62      1:yes       2:no   +   0.002,*0.998 
    63      1:yes      1:yes       *0.997,0.003 
    64      1:yes       2:no   +   0.089,*0.911 
    65      1:yes      1:yes       *0.999,0.001 
    66      1:yes      1:yes       *0.995,0.005 
    67      1:yes      1:yes       *0.988,0.012 
    68      1:yes      1:yes       *0.981,0.019 
    69      1:yes      1:yes       *0.877,0.123 
    70      1:yes      1:yes       *0.846,0.154 
    71      1:yes       2:no   +   0.035,*0.965 
    72      1:yes      1:yes       *1,0 
    73      1:yes      1:yes       *1,0 
    74      1:yes      1:yes       *0.988,0.012 
    75      1:yes      1:yes       *0.986,0.014 
    76      1:yes      1:yes       *0.996,0.004 
    77      1:yes      1:yes       *0.795,0.205 
    78      1:yes      1:yes       *0.924,0.076 
    79      1:yes       2:no   +   0.321,*0.679 
    80      1:yes      1:yes       *0.995,0.005 
    81      1:yes      1:yes       *0.991,0.009 
    82      1:yes      1:yes       *0.999,0.001 
    83      1:yes      1:yes       *0.675,0.325 
    84      1:yes      1:yes       *0.998,0.002 
    85      1:yes      1:yes       *0.71,0.29 
    86      1:yes      1:yes       *0.999,0.001 
    87      1:yes       2:no   +   0.383,*0.617 
    88      1:yes       2:no   +   0.351,*0.649 
    89      1:yes      1:yes       *0.899,0.101 
    90      1:yes      1:yes       *1,0 
    91      1:yes       2:no   +   0.176,*0.824 
    92      1:yes      1:yes       *0.961,0.039 
    93      1:yes      1:yes       *1,0 
    94      1:yes      1:yes       *0.996,0.004 
    95      1:yes      1:yes       *0.986,0.014 
    96      1:yes      1:yes       *0.999,0.001 
    97      1:yes       2:no   +   0.289,*0.711 
    98      1:yes      1:yes       *1,0 
    99      1:yes      1:yes       *0.997,0.003 
   100      1:yes      1:yes       *1,0 
   101      1:yes      1:yes       *1,0 
   102      1:yes      1:yes       *1,0 
   103      1:yes      1:yes       *0.998,0.002 
   104      1:yes      1:yes       *1,0 
   105      1:yes      1:yes       *0.999,0.001 
   106      1:yes      1:yes       *0.764,0.236 
   107      1:yes      1:yes       *0.539,0.461 
   108      1:yes      1:yes       *1,0 
   109      1:yes      1:yes       *0.965,0.035 
   110      1:yes      1:yes       *0.855,0.145 
   111      1:yes      1:yes       *0.737,0.263 
   112      1:yes      1:yes       *0.998,0.002 
   113      1:yes      1:yes       *1,0 
   114      1:yes      1:yes       *0.993,0.007 
   115      1:yes      1:yes       *0.999,0.001 
   116      1:yes      1:yes       *0.994,0.006 
   117      1:yes      1:yes       *0.999,0.001 
   118      1:yes      1:yes       *0.999,0.001 
   119      1:yes      1:yes       *0.998,0.002 
   120      1:yes      1:yes       *0.992,0.008 
   121      1:yes      1:yes       *0.89,0.11 
   122      1:yes      1:yes       *0.993,0.007 
   123      1:yes      1:yes       *0.999,0.001 
   124      1:yes      1:yes       *1,0 
   125      1:yes      1:yes       *0.85,0.15 
   126      1:yes      1:yes       *0.989,0.011 
   127      1:yes      1:yes       *0.992,0.008 
   128      1:yes      1:yes       *0.998,0.002 
   129      1:yes      1:yes       *0.863,0.137 
   130      1:yes      1:yes       *0.803,0.197 
   131      1:yes      1:yes       *0.974,0.026 
   132      1:yes      1:yes       *0.999,0.001 
   133      1:yes       2:no   +   0.14,*0.86 
   134      1:yes      1:yes       *0.999,0.001 
   135      1:yes      1:yes       *0.993,0.007 
   136      1:yes      1:yes       *0.999,0.001 
   137      1:yes      1:yes       *0.989,0.011 
   138      1:yes      1:yes       *0.979,0.021 
   139      1:yes       2:no   +   0.117,*0.883 
   140      1:yes      1:yes       *0.955,0.045 
   141      1:yes      1:yes       *1,0 
   142      1:yes      1:yes       *0.996,0.004 
     1       2:no       2:no       0.01,*0.99 
     2       2:no       2:no       0.02,*0.98 
     3       2:no       2:no       0.241,*0.759 
     4       2:no       2:no       0.07,*0.93 
     5       2:no       2:no       0.125,*0.875 
     6       2:no       2:no       0.017,*0.983 
     7       2:no       2:no       0.026,*0.974 
     8       2:no       2:no       0.027,*0.973 
     9       2:no       2:no       0.009,*0.991 
    10       2:no      1:yes   +   *0.861,0.139 
    11       2:no       2:no       0.009,*0.991 
    12       2:no       2:no       0.002,*0.998 
    13       2:no      1:yes   +   *0.958,0.042 
    14       2:no      1:yes   +   *0.676,0.324 
    15       2:no       2:no       0.208,*0.792 
    16       2:no       2:no       0.021,*0.979 
    17       2:no       2:no       0.041,*0.959 
    18       2:no      1:yes   +   *0.79,0.21 
    19       2:no       2:no       0.008,*0.992 
    20       2:no       2:no       0.011,*0.989 
    21       2:no       2:no       0.032,*0.968 
    22       2:no       2:no       0.487,*0.513 
    23       2:no      1:yes   +   *0.632,0.368 
    24       2:no       2:no       0.032,*0.968 
    25       2:no       2:no       0.003,*0.997 
    26       2:no       2:no       0.04,*0.96 
    27       2:no       2:no       0.007,*0.993 
    28       2:no      1:yes   +   *0.509,0.491 
    29       2:no      1:yes   +   *0.912,0.088 
    30       2:no       2:no       0.004,*0.996 
    31       2:no       2:no       0.002,*0.998 
    32       2:no       2:no       0.02,*0.98 
    33       2:no       2:no       0.248,*0.752 
    34      1:yes      1:yes       *0.999,0.001 
    35      1:yes      1:yes       *1,0 
    36      1:yes       2:no   +   0.446,*0.554 
    37      1:yes      1:yes       *0.81,0.19 
    38      1:yes      1:yes       *1,0 
    39      1:yes      1:yes       *0.999,0.001 
    40      1:yes      1:yes       *1,0 
    41      1:yes      1:yes       *0.997,0.003 
    42      1:yes      1:yes       *0.995,0.005 
    43      1:yes      1:yes       *0.973,0.027 
    44      1:yes      1:yes       *0.998,0.002 
    45      1:yes      1:yes       *0.837,0.163 
    46      1:yes      1:yes       *0.975,0.025 
    47      1:yes      1:yes       *0.998,0.002 
    48      1:yes      1:yes       *0.79,0.21 
    49      1:yes      1:yes       *1,0 
    50      1:yes      1:yes       *0.938,0.062 
    51      1:yes      1:yes       *0.951,0.049 
    52      1:yes      1:yes       *0.999,0.001 
    53      1:yes       2:no   +   0.19,*0.81 
    54      1:yes      1:yes       *0.999,0.001 
    55      1:yes      1:yes       *0.988,0.012 
    56      1:yes      1:yes       *0.994,0.006 
    57      1:yes       2:no   +   0.295,*0.705 
    58      1:yes       2:no   +   0.228,*0.772 
    59      1:yes      1:yes       *0.995,0.005 
    60      1:yes      1:yes       *1,0 
    61      1:yes      1:yes       *1,0 
    62      1:yes      1:yes       *0.665,0.335 
    63      1:yes      1:yes       *0.746,0.254 
    64      1:yes      1:yes       *1,0 
    65      1:yes      1:yes       *0.993,0.007 
    66      1:yes      1:yes       *0.904,0.096 
    67      1:yes      1:yes       *0.997,0.003 
    68      1:yes      1:yes       *0.862,0.138 
    69      1:yes      1:yes       *0.998,0.002 
    70      1:yes      1:yes       *0.997,0.003 
    71      1:yes      1:yes       *1,0 
    72      1:yes      1:yes       *0.999,0.001 
    73      1:yes      1:yes       *0.994,0.006 
    74      1:yes      1:yes       *1,0 
    75      1:yes      1:yes       *1,0 
    76      1:yes      1:yes       *0.508,0.492 
    77      1:yes      1:yes       *1,0 
    78      1:yes      1:yes       *0.821,0.179 
    79      1:yes      1:yes       *1,0 
    80      1:yes      1:yes       *0.997,0.003 
    81      1:yes      1:yes       *0.638,0.362 
    82      1:yes      1:yes       *0.994,0.006 
    83      1:yes      1:yes       *0.999,0.001 
    84      1:yes      1:yes       *0.985,0.015 
    85      1:yes      1:yes       *0.998,0.002 
    86      1:yes      1:yes       *0.998,0.002 
    87      1:yes      1:yes       *0.986,0.014 
    88      1:yes      1:yes       *1,0 
    89      1:yes      1:yes       *0.723,0.277 
    90      1:yes      1:yes       *0.854,0.146 
    91      1:yes      1:yes       *0.994,0.006 
    92      1:yes      1:yes       *0.997,0.003 
    93      1:yes      1:yes       *0.994,0.006 
    94      1:yes       2:no   +   0.141,*0.859 
    95      1:yes       2:no   +   0.008,*0.992 
    96      1:yes      1:yes       *0.998,0.002 
    97      1:yes      1:yes       *0.999,0.001 
    98      1:yes      1:yes       *0.551,0.449 
    99      1:yes       2:no   +   0.189,*0.811 
   100      1:yes       2:no   +   0.469,*0.531 
   101      1:yes       2:no   +   0.234,*0.766 
   102      1:yes      1:yes       *0.877,0.123 
   103      1:yes      1:yes       *0.999,0.001 
   104      1:yes      1:yes       *0.989,0.011 
   105      1:yes      1:yes       *0.999,0.001 
   106      1:yes      1:yes       *0.758,0.242 
   107      1:yes      1:yes       *0.999,0.001 
   108      1:yes      1:yes       *0.82,0.18 
   109      1:yes       2:no   +   0.26,*0.74 
   110      1:yes      1:yes       *0.999,0.001 
   111      1:yes      1:yes       *0.991,0.009 
   112      1:yes      1:yes       *0.879,0.121 
   113      1:yes      1:yes       *1,0 
   114      1:yes      1:yes       *1,0 
   115      1:yes      1:yes       *0.999,0.001 
   116      1:yes      1:yes       *0.999,0.001 
   117      1:yes      1:yes       *0.991,0.009 
   118      1:yes      1:yes       *0.997,0.003 
   119      1:yes      1:yes       *0.997,0.003 
   120      1:yes      1:yes       *0.999,0.001 
   121      1:yes      1:yes       *1,0 
   122      1:yes      1:yes       *0.994,0.006 
   123      1:yes      1:yes       *0.999,0.001 
   124      1:yes       2:no   +   0.127,*0.873 
   125      1:yes      1:yes       *0.999,0.001 
   126      1:yes      1:yes       *0.99,0.01 
   127      1:yes      1:yes       *1,0 
   128      1:yes      1:yes       *0.988,0.012 
   129      1:yes      1:yes       *0.978,0.022 
   130      1:yes       2:no   +   0.06,*0.94 
   131      1:yes      1:yes       *0.992,0.008 
   132      1:yes      1:yes       *0.994,0.006 
   133      1:yes      1:yes       *0.861,0.139 
   134      1:yes      1:yes       *1,0 
   135      1:yes      1:yes       *0.938,0.062 
   136      1:yes      1:yes       *0.994,0.006 
   137      1:yes      1:yes       *0.997,0.003 
   138      1:yes       2:no   +   0.277,*0.723 
   139      1:yes      1:yes       *0.998,0.002 
   140      1:yes       2:no   +   0.175,*0.825 
   141      1:yes      1:yes       *0.996,0.004 
   142      1:yes      1:yes       *0.998,0.002 
     1       2:no       2:no       0.346,*0.654 
     2       2:no      1:yes   +   *0.762,0.238 
     3       2:no       2:no       0.006,*0.994 
     4       2:no      1:yes   +   *0.944,0.056 
     5       2:no       2:no       0.12,*0.88 
     6       2:no      1:yes   +   *0.973,0.027 
     7       2:no       2:no       0.002,*0.998 
     8       2:no      1:yes   +   *0.629,0.371 
     9       2:no       2:no       0.037,*0.963 
    10       2:no      1:yes   +   *0.946,0.054 
    11       2:no      1:yes   +   *0.625,0.375 
    12       2:no       2:no       0.006,*0.994 
    13       2:no       2:no       0.001,*0.999 
    14       2:no       2:no       0.016,*0.984 
    15       2:no       2:no       0.012,*0.988 
    16       2:no       2:no       0.106,*0.894 
    17       2:no      1:yes   +   *0.866,0.134 
    18       2:no       2:no       0.003,*0.997 
    19       2:no       2:no       0.008,*0.992 
    20       2:no      1:yes   +   *0.917,0.083 
    21       2:no       2:no       0.039,*0.961 
    22       2:no      1:yes   +   *0.849,0.151 
    23       2:no       2:no       0.002,*0.998 
    24       2:no       2:no       0.196,*0.804 
    25       2:no       2:no       0.039,*0.961 
    26       2:no      1:yes   +   *0.51,0.49 
    27       2:no       2:no       0.004,*0.996 
    28       2:no       2:no       0.04,*0.96 
    29       2:no       2:no       0.021,*0.979 
    30       2:no      1:yes   +   *0.851,0.149 
    31       2:no       2:no       0.001,*0.999 
    32       2:no       2:no       0.354,*0.646 
    33       2:no       2:no       0.008,*0.992 
    34      1:yes      1:yes       *1,0 
    35      1:yes      1:yes       *0.761,0.239 
    36      1:yes      1:yes       *0.645,0.355 
    37      1:yes      1:yes       *0.982,0.018 
    38      1:yes      1:yes       *0.939,0.061 
    39      1:yes      1:yes       *0.999,0.001 
    40      1:yes      1:yes       *0.998,0.002 
    41      1:yes       2:no   +   0.024,*0.976 
    42      1:yes      1:yes       *0.997,0.003 
    43      1:yes      1:yes       *0.544,0.456 
    44      1:yes      1:yes       *0.992,0.008 
    45      1:yes      1:yes       *1,0 
    46      1:yes      1:yes       *0.988,0.012 
    47      1:yes      1:yes       *0.996,0.004 
    48      1:yes      1:yes       *0.996,0.004 
    49      1:yes      1:yes       *0.999,0.001 
    50      1:yes       2:no   +   0.469,*0.531 
    51      1:yes      1:yes       *0.988,0.012 
    52      1:yes      1:yes       *1,0 
    53      1:yes       2:no   +   0.065,*0.935 
    54      1:yes      1:yes       *0.999,0.001 
    55      1:yes      1:yes       *0.999,0.001 
    56      1:yes      1:yes       *0.996,0.004 
    57      1:yes       2:no   +   0.367,*0.633 
    58      1:yes       2:no   +   0.405,*0.595 
    59      1:yes      1:yes       *0.981,0.019 
    60      1:yes      1:yes       *0.994,0.006 
    61      1:yes       2:no   +   0.175,*0.825 
    62      1:yes      1:yes       *0.953,0.047 
    63      1:yes       2:no   +   0.194,*0.806 
    64      1:yes      1:yes       *0.998,0.002 
    65      1:yes      1:yes       *0.997,0.003 
    66      1:yes      1:yes       *0.524,0.476 
    67      1:yes      1:yes       *0.998,0.002 
    68      1:yes      1:yes       *0.976,0.024 
    69      1:yes      1:yes       *1,0 
    70      1:yes      1:yes       *0.712,0.288 
    71      1:yes       2:no   +   0.134,*0.866 
    72      1:yes      1:yes       *1,0 
    73      1:yes      1:yes       *0.99,0.01 
    74      1:yes      1:yes       *0.996,0.004 
    75      1:yes      1:yes       *0.97,0.03 
    76      1:yes      1:yes       *0.999,0.001 
    77      1:yes      1:yes       *1,0 
    78      1:yes      1:yes       *0.998,0.002 
    79      1:yes      1:yes       *0.985,0.015 
    80      1:yes      1:yes       *0.999,0.001 
    81      1:yes       2:no   +   0.202,*0.798 
    82      1:yes      1:yes       *1,0 
    83      1:yes      1:yes       *0.999,0.001 
    84      1:yes      1:yes       *1,0 
    85      1:yes      1:yes       *0.996,0.004 
    86      1:yes       2:no   +   0.279,*0.721 
    87      1:yes      1:yes       *0.999,0.001 
    88      1:yes      1:yes       *0.597,0.403 
    89      1:yes      1:yes       *0.99,0.01 
    90      1:yes      1:yes       *0.988,0.012 
    91      1:yes      1:yes       *0.916,0.084 
    92      1:yes      1:yes       *0.997,0.003 
    93      1:yes      1:yes       *0.793,0.207 
    94      1:yes      1:yes       *1,0 
    95      1:yes      1:yes       *0.663,0.337 
    96      1:yes      1:yes       *0.987,0.013 
    97      1:yes      1:yes       *0.998,0.002 
    98      1:yes      1:yes       *0.992,0.008 
    99      1:yes      1:yes       *0.998,0.002 
   100      1:yes      1:yes       *0.965,0.035 
   101      1:yes      1:yes       *1,0 
   102      1:yes       2:no   +   0.458,*0.542 
   103      1:yes      1:yes       *0.99,0.01 
   104      1:yes      1:yes       *0.596,0.404 
   105      1:yes      1:yes       *0.901,0.099 
   106      1:yes      1:yes       *1,0 
   107      1:yes      1:yes       *0.998,0.002 
   108      1:yes      1:yes       *0.693,0.307 
   109      1:yes       2:no   +   0.351,*0.649 
   110      1:yes      1:yes       *0.984,0.016 
   111      1:yes      1:yes       *0.536,0.464 
   112      1:yes      1:yes       *1,0 
   113      1:yes       2:no   +   0.282,*0.718 
   114      1:yes      1:yes       *0.606,0.394 
   115      1:yes      1:yes       *0.977,0.023 
   116      1:yes      1:yes       *0.994,0.006 
   117      1:yes      1:yes       *0.988,0.012 
   118      1:yes      1:yes       *0.998,0.002 
   119      1:yes      1:yes       *0.998,0.002 
   120      1:yes      1:yes       *0.995,0.005 
   121      1:yes      1:yes       *1,0 
   122      1:yes       2:no   +   0.284,*0.716 
   123      1:yes      1:yes       *1,0 
   124      1:yes      1:yes       *0.999,0.001 
   125      1:yes       2:no   +   0.125,*0.875 
   126      1:yes      1:yes       *0.99,0.01 
   127      1:yes      1:yes       *0.999,0.001 
   128      1:yes      1:yes       *0.99,0.01 
   129      1:yes      1:yes       *0.872,0.128 
   130      1:yes      1:yes       *0.867,0.133 
   131      1:yes      1:yes       *1,0 
   132      1:yes       2:no   +   0.26,*0.74 
   133      1:yes      1:yes       *0.999,0.001 
   134      1:yes      1:yes       *0.999,0.001 
   135      1:yes      1:yes       *0.985,0.015 
   136      1:yes      1:yes       *0.999,0.001 
   137      1:yes      1:yes       *0.962,0.038 
   138      1:yes      1:yes       *0.973,0.027 
   139      1:yes      1:yes       *0.997,0.003 
   140      1:yes      1:yes       *1,0 
   141      1:yes      1:yes       *0.983,0.017 
   142      1:yes      1:yes       *0.985,0.015 
     1       2:no       2:no       0.014,*0.986 
     2       2:no      1:yes   +   *0.849,0.151 
     3       2:no       2:no       0.49,*0.51 
     4       2:no       2:no       0.122,*0.878 
     5       2:no      1:yes   +   *0.902,0.098 
     6       2:no       2:no       0.056,*0.944 
     7       2:no      1:yes   +   *0.534,0.466 
     8       2:no      1:yes   +   *0.838,0.162 
     9       2:no       2:no       0.088,*0.912 
    10       2:no      1:yes   +   *0.714,0.286 
    11       2:no       2:no       0.243,*0.757 
    12       2:no      1:yes   +   *0.629,0.371 
    13       2:no       2:no       0.011,*0.989 
    14       2:no       2:no       0.377,*0.623 
    15       2:no      1:yes   +   *0.514,0.486 
    16       2:no       2:no       0.001,*0.999 
    17       2:no       2:no       0.006,*0.994 
    18       2:no       2:no       0.001,*0.999 
    19       2:no       2:no       0.062,*0.938 
    20       2:no      1:yes   +   *0.571,0.429 
    21       2:no       2:no       0.064,*0.936 
    22       2:no       2:no       0.459,*0.541 
    23       2:no      1:yes   +   *0.857,0.143 
    24       2:no      1:yes   +   *0.899,0.101 
    25       2:no       2:no       0.007,*0.993 
    26       2:no       2:no       0.051,*0.949 
    27       2:no      1:yes   +   *0.857,0.143 
    28       2:no      1:yes   +   *0.892,0.108 
    29       2:no       2:no       0.008,*0.992 
    30       2:no       2:no       0.04,*0.96 
    31       2:no      1:yes   +   *0.635,0.365 
    32       2:no      1:yes   +   *0.981,0.019 
    33       2:no       2:no       0.094,*0.906 
    34      1:yes      1:yes       *0.999,0.001 
    35      1:yes      1:yes       *0.996,0.004 
    36      1:yes      1:yes       *0.996,0.004 
    37      1:yes      1:yes       *0.998,0.002 
    38      1:yes      1:yes       *0.999,0.001 
    39      1:yes       2:no   +   0.17,*0.83 
    40      1:yes      1:yes       *0.998,0.002 
    41      1:yes       2:no   +   0.061,*0.939 
    42      1:yes      1:yes       *0.973,0.027 
    43      1:yes      1:yes       *0.999,0.001 
    44      1:yes       2:no   +   0.187,*0.813 
    45      1:yes      1:yes       *1,0 
    46      1:yes      1:yes       *0.953,0.047 
    47      1:yes      1:yes       *1,0 
    48      1:yes      1:yes       *0.983,0.017 
    49      1:yes      1:yes       *0.683,0.317 
    50      1:yes       2:no   +   0.345,*0.655 
    51      1:yes      1:yes       *0.997,0.003 
    52      1:yes      1:yes       *0.957,0.043 
    53      1:yes       2:no   +   0.089,*0.911 
    54      1:yes      1:yes       *0.933,0.067 
    55      1:yes      1:yes       *0.933,0.067 
    56      1:yes      1:yes       *0.999,0.001 
    57      1:yes      1:yes       *1,0 
    58      1:yes      1:yes       *0.992,0.008 
    59      1:yes      1:yes       *1,0 
    60      1:yes      1:yes       *0.993,0.007 
    61      1:yes      1:yes       *0.514,0.486 
    62      1:yes      1:yes       *0.998,0.002 
    63      1:yes      1:yes       *1,0 
    64      1:yes      1:yes       *1,0 
    65      1:yes       2:no   +   0.157,*0.843 
    66      1:yes      1:yes       *0.999,0.001 
    67      1:yes      1:yes       *0.999,0.001 
    68      1:yes      1:yes       *0.989,0.011 
    69      1:yes      1:yes       *0.963,0.037 
    70      1:yes      1:yes       *0.998,0.002 
    71      1:yes      1:yes       *0.997,0.003 
    72      1:yes      1:yes       *0.999,0.001 
    73      1:yes      1:yes       *0.989,0.011 
    74      1:yes      1:yes       *0.997,0.003 
    75      1:yes      1:yes       *0.931,0.069 
    76      1:yes      1:yes       *1,0 
    77      1:yes      1:yes       *0.998,0.002 
    78      1:yes      1:yes       *0.969,0.031 
    79      1:yes      1:yes       *0.997,0.003 
    80      1:yes      1:yes       *1,0 
    81      1:yes      1:yes       *0.998,0.002 
    82      1:yes      1:yes       *1,0 
    83      1:yes      1:yes       *1,0 
    84      1:yes      1:yes       *0.993,0.007 
    85      1:yes      1:yes       *0.998,0.002 
    86      1:yes      1:yes       *0.997,0.003 
    87      1:yes      1:yes       *0.996,0.004 
    88      1:yes      1:yes       *0.847,0.153 
    89      1:yes      1:yes       *0.994,0.006 
    90      1:yes       2:no   +   0.117,*0.883 
    91      1:yes      1:yes       *0.999,0.001 
    92      1:yes      1:yes       *0.998,0.002 
    93      1:yes       2:no   +   0.022,*0.978 
    94      1:yes      1:yes       *0.999,0.001 
    95      1:yes       2:no   +   0.448,*0.552 
    96      1:yes      1:yes       *0.997,0.003 
    97      1:yes      1:yes       *0.998,0.002 
    98      1:yes      1:yes       *1,0 
    99      1:yes      1:yes       *0.998,0.002 
   100      1:yes      1:yes       *0.61,0.39 
   101      1:yes      1:yes       *1,0 
   102      1:yes      1:yes       *0.618,0.382 
   103      1:yes      1:yes       *0.999,0.001 
   104      1:yes      1:yes       *1,0 
   105      1:yes      1:yes       *0.999,0.001 
   106      1:yes      1:yes       *0.997,0.003 
   107      1:yes      1:yes       *0.997,0.003 
   108      1:yes      1:yes       *1,0 
   109      1:yes      1:yes       *0.983,0.017 
   110      1:yes      1:yes       *0.95,0.05 
   111      1:yes      1:yes       *0.978,0.022 
   112      1:yes       2:no   +   0.339,*0.661 
   113      1:yes      1:yes       *0.996,0.004 
   114      1:yes      1:yes       *0.998,0.002 
   115      1:yes      1:yes       *0.997,0.003 
   116      1:yes      1:yes       *0.953,0.047 
   117      1:yes      1:yes       *1,0 
   118      1:yes      1:yes       *0.999,0.001 
   119      1:yes      1:yes       *0.993,0.007 
   120      1:yes      1:yes       *0.886,0.114 
   121      1:yes      1:yes       *0.98,0.02 
   122      1:yes      1:yes       *0.988,0.012 
   123      1:yes      1:yes       *0.93,0.07 
   124      1:yes      1:yes       *0.962,0.038 
   125      1:yes      1:yes       *0.999,0.001 
   126      1:yes       2:no   +   0.315,*0.685 
   127      1:yes      1:yes       *0.999,0.001 
   128      1:yes      1:yes       *0.998,0.002 
   129      1:yes      1:yes       *0.895,0.105 
   130      1:yes      1:yes       *1,0 
   131      1:yes      1:yes       *0.652,0.348 
   132      1:yes      1:yes       *0.966,0.034 
   133      1:yes      1:yes       *1,0 
   134      1:yes      1:yes       *1,0 
   135      1:yes      1:yes       *0.998,0.002 
   136      1:yes      1:yes       *0.999,0.001 
   137      1:yes      1:yes       *0.577,0.423 
   138      1:yes      1:yes       *1,0 
   139      1:yes      1:yes       *0.996,0.004 
   140      1:yes      1:yes       *0.999,0.001 
   141      1:yes       2:no   +   0.026,*0.974 
   142      1:yes      1:yes       *0.57,0.43 
     1       2:no       2:no       0.41,*0.59 
     2       2:no       2:no       0.012,*0.988 
     3       2:no       2:no       0.107,*0.893 
     4       2:no       2:no       0.005,*0.995 
     5       2:no      1:yes   +   *0.792,0.208 
     6       2:no       2:no       0.012,*0.988 
     7       2:no      1:yes   +   *0.975,0.025 
     8       2:no       2:no       0.282,*0.718 
     9       2:no      1:yes   +   *0.903,0.097 
    10       2:no       2:no       0.182,*0.818 
    11       2:no       2:no       0.147,*0.853 
    12       2:no       2:no       0.161,*0.839 
    13       2:no       2:no       0.02,*0.98 
    14       2:no       2:no       0.492,*0.508 
    15       2:no       2:no       0.007,*0.993 
    16       2:no       2:no       0.007,*0.993 
    17       2:no       2:no       0.352,*0.648 
    18       2:no       2:no       0.008,*0.992 
    19       2:no       2:no       0.22,*0.78 
    20       2:no       2:no       0.259,*0.741 
    21       2:no       2:no       0.012,*0.988 
    22       2:no       2:no       0.019,*0.981 
    23       2:no      1:yes   +   *0.539,0.461 
    24       2:no       2:no       0.018,*0.982 
    25       2:no      1:yes   +   *0.957,0.043 
    26       2:no       2:no       0.048,*0.952 
    27       2:no      1:yes   +   *0.989,0.011 
    28       2:no       2:no       0.046,*0.954 
    29       2:no       2:no       0.391,*0.609 
    30       2:no       2:no       0.117,*0.883 
    31       2:no       2:no       0.159,*0.841 
    32       2:no      1:yes   +   *0.877,0.123 
    33       2:no       2:no       0.168,*0.832 
    34      1:yes      1:yes       *0.992,0.008 
    35      1:yes      1:yes       *0.991,0.009 
    36      1:yes      1:yes       *0.991,0.009 
    37      1:yes      1:yes       *0.999,0.001 
    38      1:yes      1:yes       *0.999,0.001 
    39      1:yes      1:yes       *1,0 
    40      1:yes      1:yes       *1,0 
    41      1:yes      1:yes       *1,0 
    42      1:yes      1:yes       *0.922,0.078 
    43      1:yes      1:yes       *0.994,0.006 
    44      1:yes      1:yes       *0.999,0.001 
    45      1:yes      1:yes       *0.998,0.002 
    46      1:yes      1:yes       *1,0 
    47      1:yes      1:yes       *1,0 
    48      1:yes      1:yes       *0.917,0.083 
    49      1:yes      1:yes       *1,0 
    50      1:yes      1:yes       *1,0 
    51      1:yes      1:yes       *1,0 
    52      1:yes      1:yes       *0.695,0.305 
    53      1:yes      1:yes       *1,0 
    54      1:yes      1:yes       *0.904,0.096 
    55      1:yes      1:yes       *0.997,0.003 
    56      1:yes      1:yes       *0.999,0.001 
    57      1:yes      1:yes       *0.949,0.051 
    58      1:yes       2:no   +   0.077,*0.923 
    59      1:yes      1:yes       *0.999,0.001 
    60      1:yes       2:no   +   0.421,*0.579 
    61      1:yes      1:yes       *1,0 
    62      1:yes      1:yes       *0.999,0.001 
    63      1:yes      1:yes       *0.992,0.008 
    64      1:yes       2:no   +   0.448,*0.552 
    65      1:yes      1:yes       *0.887,0.113 
    66      1:yes      1:yes       *0.979,0.021 
    67      1:yes      1:yes       *0.999,0.001 
    68      1:yes      1:yes       *0.999,0.001 
    69      1:yes      1:yes       *0.995,0.005 
    70      1:yes      1:yes       *0.671,0.329 
    71      1:yes       2:no   +   0.124,*0.876 
    72      1:yes       2:no   +   0.092,*0.908 
    73      1:yes      1:yes       *0.999,0.001 
    74      1:yes      1:yes       *0.996,0.004 
    75      1:yes      1:yes       *0.941,0.059 
    76      1:yes      1:yes       *0.996,0.004 
    77      1:yes      1:yes       *0.997,0.003 
    78      1:yes      1:yes       *0.897,0.103 
    79      1:yes      1:yes       *0.999,0.001 
    80      1:yes      1:yes       *0.764,0.236 
    81      1:yes      1:yes       *0.896,0.104 
    82      1:yes      1:yes       *0.995,0.005 
    83      1:yes      1:yes       *0.995,0.005 
    84      1:yes      1:yes       *1,0 
    85      1:yes      1:yes       *0.939,0.061 
    86      1:yes      1:yes       *0.997,0.003 
    87      1:yes      1:yes       *0.919,0.081 
    88      1:yes       2:no   +   0.213,*0.787 
    89      1:yes      1:yes       *1,0 
    90      1:yes      1:yes       *0.586,0.414 
    91      1:yes      1:yes       *0.997,0.003 
    92      1:yes      1:yes       *0.998,0.002 
    93      1:yes      1:yes       *0.997,0.003 
    94      1:yes      1:yes       *0.995,0.005 
    95      1:yes      1:yes       *0.997,0.003 
    96      1:yes      1:yes       *0.999,0.001 
    97      1:yes      1:yes       *0.995,0.005 
    98      1:yes      1:yes       *0.96,0.04 
    99      1:yes      1:yes       *0.987,0.013 
   100      1:yes      1:yes       *0.84,0.16 
   101      1:yes      1:yes       *1,0 
   102      1:yes      1:yes       *0.998,0.002 
   103      1:yes      1:yes       *0.739,0.261 
   104      1:yes      1:yes       *0.998,0.002 
   105      1:yes       2:no   +   0.352,*0.648 
   106      1:yes      1:yes       *0.999,0.001 
   107      1:yes       2:no   +   0.065,*0.935 
   108      1:yes      1:yes       *0.971,0.029 
   109      1:yes      1:yes       *0.733,0.267 
   110      1:yes      1:yes       *1,0 
   111      1:yes      1:yes       *0.751,0.249 
   112      1:yes      1:yes       *0.977,0.023 
   113      1:yes      1:yes       *0.963,0.037 
   114      1:yes      1:yes       *0.639,0.361 
   115      1:yes      1:yes       *0.998,0.002 
   116      1:yes      1:yes       *0.994,0.006 
   117      1:yes      1:yes       *0.667,0.333 
   118      1:yes      1:yes       *0.995,0.005 
   119      1:yes      1:yes       *1,0 
   120      1:yes      1:yes       *0.996,0.004 
   121      1:yes      1:yes       *1,0 
   122      1:yes      1:yes       *0.998,0.002 
   123      1:yes       2:no   +   0.026,*0.974 
   124      1:yes      1:yes       *0.806,0.194 
   125      1:yes      1:yes       *0.999,0.001 
   126      1:yes      1:yes       *0.996,0.004 
   127      1:yes      1:yes       *0.972,0.028 
   128      1:yes      1:yes       *0.793,0.207 
   129      1:yes       2:no   +   0.125,*0.875 
   130      1:yes      1:yes       *0.772,0.228 
   131      1:yes      1:yes       *0.997,0.003 
   132      1:yes      1:yes       *1,0 
   133      1:yes      1:yes       *0.933,0.067 
   134      1:yes      1:yes       *0.999,0.001 
   135      1:yes       2:no   +   0.481,*0.519 
   136      1:yes      1:yes       *0.988,0.012 
   137      1:yes      1:yes       *1,0 
   138      1:yes      1:yes       *1,0 
   139      1:yes      1:yes       *1,0 
   140      1:yes      1:yes       *0.998,0.002 
   141      1:yes      1:yes       *1,0 
     1       2:no       2:no       0.144,*0.856 
     2       2:no       2:no       0.006,*0.994 
     3       2:no       2:no       0.061,*0.939 
     4       2:no      1:yes   +   *0.545,0.455 
     5       2:no       2:no       0.49,*0.51 
     6       2:no       2:no       0.001,*0.999 
     7       2:no       2:no       0.004,*0.996 
     8       2:no      1:yes   +   *0.838,0.162 
     9       2:no       2:no       0.309,*0.691 
    10       2:no      1:yes   +   *0.877,0.123 
    11       2:no       2:no       0.126,*0.874 
    12       2:no       2:no       0.022,*0.978 
    13       2:no       2:no       0.106,*0.894 
    14       2:no       2:no       0.01,*0.99 
    15       2:no       2:no       0.303,*0.697 
    16       2:no       2:no       0.09,*0.91 
    17       2:no       2:no       0.015,*0.985 
    18       2:no      1:yes   +   *0.957,0.043 
    19       2:no      1:yes   +   *0.932,0.068 
    20       2:no       2:no       0.022,*0.978 
    21       2:no       2:no       0.029,*0.971 
    22       2:no       2:no       0.009,*0.991 
    23       2:no       2:no       0.144,*0.856 
    24       2:no      1:yes   +   *0.764,0.236 
    25       2:no       2:no       0.045,*0.955 
    26       2:no       2:no       0.114,*0.886 
    27       2:no      1:yes   +   *0.85,0.15 
    28       2:no       2:no       0.008,*0.992 
    29       2:no      1:yes   +   *0.984,0.016 
    30       2:no      1:yes   +   *0.714,0.286 
    31       2:no       2:no       0.037,*0.963 
    32       2:no      1:yes   +   *0.56,0.44 
    33       2:no       2:no       0.018,*0.982 
    34      1:yes       2:no   +   0.322,*0.678 
    35      1:yes      1:yes       *0.999,0.001 
    36      1:yes      1:yes       *0.976,0.024 
    37      1:yes      1:yes       *0.955,0.045 
    38      1:yes       2:no   +   0.302,*0.698 
    39      1:yes      1:yes       *0.999,0.001 
    40      1:yes      1:yes       *0.991,0.009 
    41      1:yes      1:yes       *0.873,0.127 
    42      1:yes      1:yes       *1,0 
    43      1:yes      1:yes       *0.937,0.063 
    44      1:yes      1:yes       *0.99,0.01 
    45      1:yes      1:yes       *1,0 
    46      1:yes       2:no   +   0.306,*0.694 
    47      1:yes       2:no   +   0.088,*0.912 
    48      1:yes      1:yes       *1,0 
    49      1:yes       2:no   +   0.01,*0.99 
    50      1:yes      1:yes       *0.999,0.001 
    51      1:yes      1:yes       *0.875,0.125 
    52      1:yes      1:yes       *0.998,0.002 
    53      1:yes      1:yes       *0.997,0.003 
    54      1:yes      1:yes       *0.978,0.022 
    55      1:yes      1:yes       *0.945,0.055 
    56      1:yes       2:no   +   0.217,*0.783 
    57      1:yes      1:yes       *0.994,0.006 
    58      1:yes      1:yes       *0.997,0.003 
    59      1:yes      1:yes       *0.997,0.003 
    60      1:yes       2:no   +   0.396,*0.604 
    61      1:yes      1:yes       *0.999,0.001 
    62      1:yes      1:yes       *1,0 
    63      1:yes      1:yes       *1,0 
    64      1:yes      1:yes       *0.992,0.008 
    65      1:yes      1:yes       *0.983,0.017 
    66      1:yes       2:no   +   0.429,*0.571 
    67      1:yes      1:yes       *0.991,0.009 
    68      1:yes      1:yes       *0.838,0.162 
    69      1:yes      1:yes       *0.997,0.003 
    70      1:yes      1:yes       *0.992,0.008 
    71      1:yes      1:yes       *0.999,0.001 
    72      1:yes      1:yes       *0.999,0.001 
    73      1:yes      1:yes       *0.992,0.008 
    74      1:yes      1:yes       *0.912,0.088 
    75      1:yes      1:yes       *0.999,0.001 
    76      1:yes      1:yes       *0.556,0.444 
    77      1:yes      1:yes       *0.996,0.004 
    78      1:yes      1:yes       *0.934,0.066 
    79      1:yes      1:yes       *0.961,0.039 
    80      1:yes       2:no   +   0.494,*0.506 
    81      1:yes      1:yes       *0.981,0.019 
    82      1:yes       2:no   +   0.484,*0.516 
    83      1:yes      1:yes       *0.955,0.045 
    84      1:yes       2:no   +   0.241,*0.759 
    85      1:yes       2:no   +   0.154,*0.846 
    86      1:yes      1:yes       *0.998,0.002 
    87      1:yes      1:yes       *0.996,0.004 
    88      1:yes      1:yes       *0.999,0.001 
    89      1:yes      1:yes       *0.999,0.001 
    90      1:yes      1:yes       *0.996,0.004 
    91      1:yes      1:yes       *1,0 
    92      1:yes      1:yes       *0.962,0.038 
    93      1:yes      1:yes       *0.574,0.426 
    94      1:yes      1:yes       *0.718,0.282 
    95      1:yes      1:yes       *0.953,0.047 
    96      1:yes      1:yes       *0.996,0.004 
    97      1:yes      1:yes       *0.998,0.002 
    98      1:yes      1:yes       *0.998,0.002 
    99      1:yes      1:yes       *0.976,0.024 
   100      1:yes      1:yes       *0.943,0.057 
   101      1:yes      1:yes       *0.999,0.001 
   102      1:yes      1:yes       *0.999,0.001 
   103      1:yes      1:yes       *0.538,0.462 
   104      1:yes      1:yes       *0.998,0.002 
   105      1:yes      1:yes       *0.996,0.004 
   106      1:yes      1:yes       *0.999,0.001 
   107      1:yes      1:yes       *0.616,0.384 
   108      1:yes       2:no   +   0.46,*0.54 
   109      1:yes      1:yes       *0.931,0.069 
   110      1:yes       2:no   +   0.098,*0.902 
   111      1:yes      1:yes       *1,0 
   112      1:yes      1:yes       *0.9,0.1 
   113      1:yes      1:yes       *1,0 
   114      1:yes      1:yes       *1,0 
   115      1:yes      1:yes       *1,0 
   116      1:yes      1:yes       *0.998,0.002 
   117      1:yes       2:no   +   0.131,*0.869 
   118      1:yes      1:yes       *0.921,0.079 
   119      1:yes      1:yes       *0.999,0.001 
   120      1:yes      1:yes       *0.999,0.001 
   121      1:yes       2:no   +   0.134,*0.866 
   122      1:yes      1:yes       *0.87,0.13 
   123      1:yes       2:no   +   0.037,*0.963 
   124      1:yes      1:yes       *0.97,0.03 
   125      1:yes      1:yes       *0.908,0.092 
   126      1:yes      1:yes       *0.999,0.001 
   127      1:yes      1:yes       *0.999,0.001 
   128      1:yes      1:yes       *0.985,0.015 
   129      1:yes      1:yes       *0.954,0.046 
   130      1:yes      1:yes       *0.767,0.233 
   131      1:yes      1:yes       *1,0 
   132      1:yes      1:yes       *0.87,0.13 
   133      1:yes      1:yes       *0.996,0.004 
   134      1:yes      1:yes       *0.998,0.002 
   135      1:yes      1:yes       *0.992,0.008 
   136      1:yes      1:yes       *0.996,0.004 
   137      1:yes      1:yes       *1,0 
   138      1:yes       2:no   +   0.026,*0.974 
   139      1:yes      1:yes       *1,0 
   140      1:yes      1:yes       *0.934,0.066 
   141      1:yes      1:yes       *0.973,0.027 
     1       2:no       2:no       0.01,*0.99 
     2       2:no       2:no       0.148,*0.852 
     3       2:no       2:no       0.007,*0.993 
     4       2:no       2:no       0.014,*0.986 
     5       2:no       2:no       0.124,*0.876 
     6       2:no       2:no       0.007,*0.993 
     7       2:no      1:yes   +   *0.682,0.318 
     8       2:no       2:no       0.005,*0.995 
     9       2:no       2:no       0.064,*0.936 
    10       2:no      1:yes   +   *0.873,0.127 
    11       2:no       2:no       0.465,*0.535 
    12       2:no       2:no       0.01,*0.99 
    13       2:no       2:no       0.109,*0.891 
    14       2:no      1:yes   +   *0.777,0.223 
    15       2:no      1:yes   +   *0.614,0.386 
    16       2:no       2:no       0.02,*0.98 
    17       2:no       2:no       0.095,*0.905 
    18       2:no      1:yes   +   *0.765,0.235 
    19       2:no       2:no       0.022,*0.978 
    20       2:no       2:no       0.425,*0.575 
    21       2:no       2:no       0.009,*0.991 
    22       2:no       2:no       0.007,*0.993 
    23       2:no       2:no       0.014,*0.986 
    24       2:no      1:yes   +   *0.935,0.065 
    25       2:no       2:no       0.012,*0.988 
    26       2:no      1:yes   +   *0.991,0.009 
    27       2:no       2:no       0.091,*0.909 
    28       2:no       2:no       0.005,*0.995 
    29       2:no       2:no       0.03,*0.97 
    30       2:no       2:no       0.288,*0.712 
    31       2:no      1:yes   +   *0.908,0.092 
    32       2:no      1:yes   +   *0.999,0.001 
    33       2:no       2:no       0.007,*0.993 
    34      1:yes      1:yes       *0.999,0.001 
    35      1:yes      1:yes       *0.894,0.106 
    36      1:yes       2:no   +   0.436,*0.564 
    37      1:yes      1:yes       *0.979,0.021 
    38      1:yes      1:yes       *0.966,0.034 
    39      1:yes      1:yes       *0.982,0.018 
    40      1:yes       2:no   +   0.321,*0.679 
    41      1:yes      1:yes       *0.999,0.001 
    42      1:yes      1:yes       *0.995,0.005 
    43      1:yes      1:yes       *0.997,0.003 
    44      1:yes       2:no   +   0.392,*0.608 
    45      1:yes      1:yes       *1,0 
    46      1:yes      1:yes       *0.993,0.007 
    47      1:yes      1:yes       *0.992,0.008 
    48      1:yes      1:yes       *0.994,0.006 
    49      1:yes      1:yes       *0.948,0.052 
    50      1:yes      1:yes       *0.988,0.012 
    51      1:yes      1:yes       *0.993,0.007 
    52      1:yes       2:no   +   0.3,*0.7 
    53      1:yes      1:yes       *0.999,0.001 
    54      1:yes      1:yes       *0.984,0.016 
    55      1:yes      1:yes       *0.506,0.494 
    56      1:yes      1:yes       *0.996,0.004 
    57      1:yes       2:no   +   0.422,*0.578 
    58      1:yes      1:yes       *1,0 
    59      1:yes      1:yes       *0.591,0.409 
    60      1:yes       2:no   +   0.205,*0.795 
    61      1:yes      1:yes       *0.685,0.315 
    62      1:yes      1:yes       *1,0 
    63      1:yes      1:yes       *0.997,0.003 
    64      1:yes      1:yes       *0.985,0.015 
    65      1:yes      1:yes       *0.826,0.174 
    66      1:yes      1:yes       *0.971,0.029 
    67      1:yes      1:yes       *0.681,0.319 
    68      1:yes      1:yes       *1,0 
    69      1:yes      1:yes       *0.957,0.043 
    70      1:yes      1:yes       *0.863,0.137 
    71      1:yes      1:yes       *0.958,0.042 
    72      1:yes      1:yes       *1,0 
    73      1:yes      1:yes       *0.994,0.006 
    74      1:yes      1:yes       *0.664,0.336 
    75      1:yes      1:yes       *0.959,0.041 
    76      1:yes       2:no   +   0.473,*0.527 
    77      1:yes       2:no   +   0.273,*0.727 
    78      1:yes      1:yes       *0.999,0.001 
    79      1:yes      1:yes       *0.998,0.002 
    80      1:yes      1:yes       *0.978,0.022 
    81      1:yes      1:yes       *1,0 
    82      1:yes      1:yes       *0.998,0.002 
    83      1:yes      1:yes       *0.984,0.016 
    84      1:yes      1:yes       *0.99,0.01 
    85      1:yes      1:yes       *0.655,0.345 
    86      1:yes      1:yes       *0.895,0.105 
    87      1:yes      1:yes       *1,0 
    88      1:yes      1:yes       *0.959,0.041 
    89      1:yes      1:yes       *0.948,0.052 
    90      1:yes      1:yes       *0.997,0.003 
    91      1:yes      1:yes       *0.662,0.338 
    92      1:yes      1:yes       *1,0 
    93      1:yes      1:yes       *1,0 
    94      1:yes      1:yes       *0.945,0.055 
    95      1:yes      1:yes       *0.92,0.08 
    96      1:yes      1:yes       *0.998,0.002 
    97      1:yes      1:yes       *0.957,0.043 
    98      1:yes      1:yes       *0.999,0.001 
    99      1:yes      1:yes       *0.998,0.002 
   100      1:yes      1:yes       *0.995,0.005 
   101      1:yes      1:yes       *1,0 
   102      1:yes      1:yes       *0.999,0.001 
   103      1:yes      1:yes       *0.709,0.291 
   104      1:yes      1:yes       *0.989,0.011 
   105      1:yes      1:yes       *0.711,0.289 
   106      1:yes      1:yes       *0.611,0.389 
   107      1:yes      1:yes       *0.981,0.019 
   108      1:yes       2:no   +   0.076,*0.924 
   109      1:yes      1:yes       *0.991,0.009 
   110      1:yes      1:yes       *0.906,0.094 
   111      1:yes      1:yes       *1,0 
   112      1:yes       2:no   +   0.12,*0.88 
   113      1:yes      1:yes       *0.998,0.002 
   114      1:yes      1:yes       *0.585,0.415 
   115      1:yes       2:no   +   0.3,*0.7 
   116      1:yes      1:yes       *0.994,0.006 
   117      1:yes      1:yes       *0.972,0.028 
   118      1:yes      1:yes       *1,0 
   119      1:yes      1:yes       *1,0 
   120      1:yes      1:yes       *0.994,0.006 
   121      1:yes      1:yes       *0.994,0.006 
   122      1:yes      1:yes       *0.721,0.279 
   123      1:yes      1:yes       *0.977,0.023 
   124      1:yes      1:yes       *1,0 
   125      1:yes      1:yes       *0.998,0.002 
   126      1:yes      1:yes       *1,0 
   127      1:yes      1:yes       *1,0 
   128      1:yes      1:yes       *0.986,0.014 
   129      1:yes      1:yes       *1,0 
   130      1:yes      1:yes       *0.983,0.017 
   131      1:yes      1:yes       *0.975,0.025 
   132      1:yes      1:yes       *0.846,0.154 
   133      1:yes      1:yes       *0.991,0.009 
   134      1:yes      1:yes       *0.993,0.007 
   135      1:yes      1:yes       *0.995,0.005 
   136      1:yes      1:yes       *0.744,0.256 
   137      1:yes      1:yes       *1,0 
   138      1:yes      1:yes       *0.998,0.002 
   139      1:yes      1:yes       *1,0 
   140      1:yes      1:yes       *0.998,0.002 
   141      1:yes       2:no   +   0.343,*0.657 
     1       2:no       2:no       0.012,*0.988 
     2       2:no       2:no       0.014,*0.986 
     3       2:no      1:yes   +   *0.682,0.318 
     4       2:no       2:no       0.01,*0.99 
     5       2:no      1:yes   +   *0.974,0.026 
     6       2:no       2:no       0.39,*0.61 
     7       2:no       2:no       0.347,*0.653 
     8       2:no       2:no       0.006,*0.994 
     9       2:no       2:no       0.018,*0.982 
    10       2:no       2:no       0.016,*0.984 
    11       2:no      1:yes   +   *0.902,0.098 
    12       2:no       2:no       0.029,*0.971 
    13       2:no      1:yes   +   *0.685,0.315 
    14       2:no       2:no       0.008,*0.992 
    15       2:no       2:no       0.017,*0.983 
    16       2:no       2:no       0.017,*0.983 
    17       2:no      1:yes   +   *0.794,0.206 
    18       2:no       2:no       0.171,*0.829 
    19       2:no       2:no       0.003,*0.997 
    20       2:no       2:no       0.048,*0.952 
    21       2:no      1:yes   +   *0.551,0.449 
    22       2:no       2:no       0.11,*0.89 
    23       2:no       2:no       0.134,*0.866 
    24       2:no       2:no       0.016,*0.984 
    25       2:no      1:yes   +   *0.681,0.319 
    26       2:no       2:no       0.174,*0.826 
    27       2:no       2:no       0.011,*0.989 
    28       2:no      1:yes   +   *0.895,0.105 
    29       2:no      1:yes   +   *0.653,0.347 
    30       2:no       2:no       0.021,*0.979 
    31       2:no      1:yes   +   *0.985,0.015 
    32       2:no      1:yes   +   *0.637,0.363 
    33       2:no       2:no       0.405,*0.595 
    34      1:yes      1:yes       *0.93,0.07 
    35      1:yes       2:no   +   0.262,*0.738 
    36      1:yes       2:no   +   0.136,*0.864 
    37      1:yes      1:yes       *0.954,0.046 
    38      1:yes      1:yes       *1,0 
    39      1:yes      1:yes       *0.997,0.003 
    40      1:yes       2:no   +   0.244,*0.756 
    41      1:yes      1:yes       *0.973,0.027 
    42      1:yes      1:yes       *0.982,0.018 
    43      1:yes      1:yes       *0.995,0.005 
    44      1:yes       2:no   +   0.179,*0.821 
    45      1:yes       2:no   +   0.268,*0.732 
    46      1:yes      1:yes       *0.993,0.007 
    47      1:yes      1:yes       *0.967,0.033 
    48      1:yes      1:yes       *0.928,0.072 
    49      1:yes      1:yes       *0.988,0.012 
    50      1:yes       2:no   +   0.481,*0.519 
    51      1:yes      1:yes       *0.538,0.462 
    52      1:yes      1:yes       *0.988,0.012 
    53      1:yes      1:yes       *0.556,0.444 
    54      1:yes      1:yes       *0.999,0.001 
    55      1:yes      1:yes       *1,0 
    56      1:yes      1:yes       *0.625,0.375 
    57      1:yes      1:yes       *0.993,0.007 
    58      1:yes      1:yes       *0.883,0.117 
    59      1:yes      1:yes       *0.997,0.003 
    60      1:yes      1:yes       *0.998,0.002 
    61      1:yes      1:yes       *0.993,0.007 
    62      1:yes      1:yes       *0.906,0.094 
    63      1:yes      1:yes       *0.678,0.322 
    64      1:yes      1:yes       *1,0 
    65      1:yes       2:no   +   0.045,*0.955 
    66      1:yes      1:yes       *1,0 
    67      1:yes      1:yes       *1,0 
    68      1:yes      1:yes       *0.857,0.143 
    69      1:yes      1:yes       *0.999,0.001 
    70      1:yes      1:yes       *0.542,0.458 
    71      1:yes      1:yes       *0.998,0.002 
    72      1:yes      1:yes       *0.998,0.002 
    73      1:yes      1:yes       *0.976,0.024 
    74      1:yes      1:yes       *0.859,0.141 
    75      1:yes      1:yes       *0.972,0.028 
    76      1:yes      1:yes       *1,0 
    77      1:yes      1:yes       *1,0 
    78      1:yes       2:no   +   0.056,*0.944 
    79      1:yes      1:yes       *1,0 
    80      1:yes      1:yes       *0.998,0.002 
    81      1:yes      1:yes       *1,0 
    82      1:yes      1:yes       *0.998,0.002 
    83      1:yes      1:yes       *0.999,0.001 
    84      1:yes      1:yes       *0.924,0.076 
    85      1:yes      1:yes       *1,0 
    86      1:yes       2:no   +   0.316,*0.684 
    87      1:yes      1:yes       *0.995,0.005 
    88      1:yes      1:yes       *0.858,0.142 
    89      1:yes      1:yes       *0.998,0.002 
    90      1:yes      1:yes       *0.999,0.001 
    91      1:yes      1:yes       *0.991,0.009 
    92      1:yes      1:yes       *0.999,0.001 
    93      1:yes      1:yes       *0.991,0.009 
    94      1:yes      1:yes       *1,0 
    95      1:yes      1:yes       *0.996,0.004 
    96      1:yes      1:yes       *0.55,0.45 
    97      1:yes      1:yes       *0.861,0.139 
    98      1:yes      1:yes       *1,0 
    99      1:yes      1:yes       *0.973,0.027 
   100      1:yes      1:yes       *0.985,0.015 
   101      1:yes      1:yes       *0.997,0.003 
   102      1:yes      1:yes       *0.993,0.007 
   103      1:yes       2:no   +   0.153,*0.847 
   104      1:yes      1:yes       *0.951,0.049 
   105      1:yes      1:yes       *0.999,0.001 
   106      1:yes      1:yes       *0.994,0.006 
   107      1:yes       2:no   +   0.394,*0.606 
   108      1:yes      1:yes       *1,0 
   109      1:yes      1:yes       *0.791,0.209 
   110      1:yes      1:yes       *0.999,0.001 
   111      1:yes      1:yes       *0.981,0.019 
   112      1:yes      1:yes       *0.993,0.007 
   113      1:yes       2:no   +   0.377,*0.623 
   114      1:yes       2:no   +   0.31,*0.69 
   115      1:yes      1:yes       *0.998,0.002 
   116      1:yes      1:yes       *1,0 
   117      1:yes      1:yes       *0.683,0.317 
   118      1:yes      1:yes       *0.986,0.014 
   119      1:yes      1:yes       *0.999,0.001 
   120      1:yes      1:yes       *1,0 
   121      1:yes      1:yes       *0.999,0.001 
   122      1:yes      1:yes       *0.809,0.191 
   123      1:yes      1:yes       *0.986,0.014 
   124      1:yes      1:yes       *0.996,0.004 
   125      1:yes      1:yes       *0.63,0.37 
   126      1:yes      1:yes       *1,0 
   127      1:yes      1:yes       *0.533,0.467 
   128      1:yes      1:yes       *0.954,0.046 
   129      1:yes      1:yes       *0.998,0.002 
   130      1:yes      1:yes       *0.974,0.026 
   131      1:yes      1:yes       *0.97,0.03 
   132      1:yes      1:yes       *1,0 
   133      1:yes      1:yes       *0.624,0.376 
   134      1:yes       2:no   +   0.313,*0.687 
   135      1:yes      1:yes       *0.995,0.005 
   136      1:yes      1:yes       *0.998,0.002 
   137      1:yes      1:yes       *0.999,0.001 
   138      1:yes      1:yes       *0.778,0.222 
   139      1:yes      1:yes       *0.99,0.01 
   140      1:yes       2:no   +   0.015,*0.985 
   141      1:yes      1:yes       *0.997,0.003 
     1       2:no       2:no       0.006,*0.994 
     2       2:no       2:no       0.005,*0.995 
     3       2:no       2:no       0.178,*0.822 
     4       2:no      1:yes   +   *0.718,0.282 
     5       2:no       2:no       0.237,*0.763 
     6       2:no       2:no       0.001,*0.999 
     7       2:no       2:no       0.124,*0.876 
     8       2:no      1:yes   +   *0.836,0.164 
     9       2:no       2:no       0.016,*0.984 
    10       2:no       2:no       0.359,*0.641 
    11       2:no       2:no       0.025,*0.975 
    12       2:no       2:no       0.007,*0.993 
    13       2:no      1:yes   +   *0.58,0.42 
    14       2:no       2:no       0.335,*0.665 
    15       2:no      1:yes   +   *0.882,0.118 
    16       2:no      1:yes   +   *0.745,0.255 
    17       2:no      1:yes   +   *0.796,0.204 
    18       2:no       2:no       0.08,*0.92 
    19       2:no       2:no       0.014,*0.986 
    20       2:no      1:yes   +   *0.551,0.449 
    21       2:no      1:yes   +   *0.998,0.002 
    22       2:no       2:no       0.036,*0.964 
    23       2:no      1:yes   +   *1,0 
    24       2:no       2:no       0.009,*0.991 
    25       2:no       2:no       0.001,*0.999 
    26       2:no       2:no       0.005,*0.995 
    27       2:no      1:yes   +   *0.998,0.002 
    28       2:no       2:no       0.037,*0.963 
    29       2:no      1:yes   +   *0.728,0.272 
    30       2:no       2:no       0.009,*0.991 
    31       2:no       2:no       0.006,*0.994 
    32       2:no       2:no       0.448,*0.552 
    33       2:no       2:no       0.455,*0.545 
    34      1:yes       2:no   +   0.306,*0.694 
    35      1:yes       2:no   +   0.163,*0.837 
    36      1:yes      1:yes       *0.988,0.012 
    37      1:yes      1:yes       *0.992,0.008 
    38      1:yes      1:yes       *0.999,0.001 
    39      1:yes      1:yes       *1,0 
    40      1:yes      1:yes       *1,0 
    41      1:yes      1:yes       *0.999,0.001 
    42      1:yes      1:yes       *0.867,0.133 
    43      1:yes      1:yes       *0.946,0.054 
    44      1:yes       2:no   +   0.017,*0.983 
    45      1:yes      1:yes       *0.999,0.001 
    46      1:yes      1:yes       *0.991,0.009 
    47      1:yes      1:yes       *1,0 
    48      1:yes      1:yes       *0.939,0.061 
    49      1:yes      1:yes       *0.991,0.009 
    50      1:yes      1:yes       *0.987,0.013 
    51      1:yes      1:yes       *0.982,0.018 
    52      1:yes      1:yes       *1,0 
    53      1:yes       2:no   +   0.014,*0.986 
    54      1:yes       2:no   +   0.335,*0.665 
    55      1:yes      1:yes       *0.998,0.002 
    56      1:yes      1:yes       *0.999,0.001 
    57      1:yes      1:yes       *0.996,0.004 
    58      1:yes      1:yes       *0.989,0.011 
    59      1:yes       2:no   +   0.12,*0.88 
    60      1:yes      1:yes       *0.982,0.018 
    61      1:yes      1:yes       *0.998,0.002 
    62      1:yes      1:yes       *0.99,0.01 
    63      1:yes      1:yes       *0.999,0.001 
    64      1:yes       2:no   +   0.087,*0.913 
    65      1:yes      1:yes       *1,0 
    66      1:yes      1:yes       *0.999,0.001 
    67      1:yes      1:yes       *0.997,0.003 
    68      1:yes       2:no   +   0.269,*0.731 
    69      1:yes      1:yes       *0.664,0.336 
    70      1:yes      1:yes       *0.998,0.002 
    71      1:yes      1:yes       *0.738,0.262 
    72      1:yes      1:yes       *1,0 
    73      1:yes      1:yes       *0.999,0.001 
    74      1:yes      1:yes       *0.683,0.317 
    75      1:yes      1:yes       *0.876,0.124 
    76      1:yes      1:yes       *1,0 
    77      1:yes      1:yes       *0.999,0.001 
    78      1:yes      1:yes       *0.958,0.042 
    79      1:yes      1:yes       *0.994,0.006 
    80      1:yes      1:yes       *0.999,0.001 
    81      1:yes      1:yes       *1,0 
    82      1:yes      1:yes       *0.993,0.007 
    83      1:yes      1:yes       *0.972,0.028 
    84      1:yes      1:yes       *0.998,0.002 
    85      1:yes      1:yes       *0.864,0.136 
    86      1:yes      1:yes       *1,0 
    87      1:yes      1:yes       *0.998,0.002 
    88      1:yes       2:no   +   0.171,*0.829 
    89      1:yes      1:yes       *0.688,0.312 
    90      1:yes      1:yes       *0.996,0.004 
    91      1:yes      1:yes       *0.999,0.001 
    92      1:yes      1:yes       *0.999,0.001 
    93      1:yes      1:yes       *0.987,0.013 
    94      1:yes      1:yes       *0.991,0.009 
    95      1:yes      1:yes       *0.79,0.21 
    96      1:yes      1:yes       *0.702,0.298 
    97      1:yes      1:yes       *1,0 
    98      1:yes      1:yes       *0.994,0.006 
    99      1:yes      1:yes       *0.984,0.016 
   100      1:yes      1:yes       *0.584,0.416 
   101      1:yes       2:no   +   0.093,*0.907 
   102      1:yes      1:yes       *0.959,0.041 
   103      1:yes      1:yes       *0.624,0.376 
   104      1:yes      1:yes       *0.976,0.024 
   105      1:yes      1:yes       *1,0 
   106      1:yes      1:yes       *1,0 
   107      1:yes      1:yes       *0.987,0.013 
   108      1:yes      1:yes       *0.92,0.08 
   109      1:yes      1:yes       *0.991,0.009 
   110      1:yes      1:yes       *0.999,0.001 
   111      1:yes      1:yes       *0.986,0.014 
   112      1:yes      1:yes       *0.997,0.003 
   113      1:yes      1:yes       *1,0 
   114      1:yes      1:yes       *1,0 
   115      1:yes      1:yes       *0.951,0.049 
   116      1:yes      1:yes       *0.985,0.015 
   117      1:yes       2:no   +   0.27,*0.73 
   118      1:yes      1:yes       *0.987,0.013 
   119      1:yes       2:no   +   0.047,*0.953 
   120      1:yes      1:yes       *0.554,0.446 
   121      1:yes      1:yes       *0.997,0.003 
   122      1:yes      1:yes       *0.936,0.064 
   123      1:yes      1:yes       *0.931,0.069 
   124      1:yes      1:yes       *0.994,0.006 
   125      1:yes      1:yes       *0.79,0.21 
   126      1:yes      1:yes       *0.997,0.003 
   127      1:yes      1:yes       *0.98,0.02 
   128      1:yes      1:yes       *0.998,0.002 
   129      1:yes       2:no   +   0.194,*0.806 
   130      1:yes      1:yes       *0.994,0.006 
   131      1:yes      1:yes       *1,0 
   132      1:yes      1:yes       *0.993,0.007 
   133      1:yes       2:no   +   0.244,*0.756 
   134      1:yes      1:yes       *0.999,0.001 
   135      1:yes      1:yes       *0.511,0.489 
   136      1:yes      1:yes       *0.999,0.001 
   137      1:yes      1:yes       *0.999,0.001 
   138      1:yes      1:yes       *0.553,0.447 
   139      1:yes      1:yes       *0.899,0.101 
   140      1:yes       2:no   +   0.263,*0.737 
   141      1:yes      1:yes       *0.95,0.05 

========== Summary ==========

Correctly Classified Instances        1180               83.3922 %
Incorrectly Classified Instances       235               16.6078 %
Kappa statistic                          0.553 
Mean absolute error                      0.1812
Root mean squared error                  0.3449
Relative absolute error                 50.5215 %
Root relative squared error             81.4692 %
Total Number of Instances             1415     

=== Detailed Accuracy By Class ===

               TP Rate   FP Rate   Precision   Recall  F-Measure   ROC Area  Class
                 0.875     0.302      0.905     0.875     0.89       0.904    yes
                 0.698     0.125      0.631     0.698     0.663      0.904    no
Weighted Avg.    0.834     0.261      0.841     0.834     0.837      0.904

=== Confusion Matrix ===

   a   b   <-- classified as
 949 135 |   a = yes
 100 231 |   b = no
