# Supplementary material for: Prediction and Prioritization of Rare Oncogenic Mutations in the Cancer Kinome Using Novel Features and Multiple Classifiers
Source: PLoS Comput Biol. 2014 Apr 17;10(4):e1003545. doi: 10.1371/journal.pcbi.1003545 (PMC3990476; doi:10.1371/journal.pcbi.1003545)
Supplement: Dataset S1 — Detailed experiment records and results. Complete data sets, outputs and log files for all computational experiments. These files can be loaded in Weka [26] to reproduce the results presented in this paper. (ZIP) [file pcbi.1003545.s001.zip › 20121222_200553/Classified/weka.classifiers.rules.DecisionTable-CrossValidation-20121222_200643.txt]

========== Data Summary ==========
Relation Name:  Analysis_Disease-weka.filters.unsupervised.attribute.Remove-R1,9,10,13,16,17,18,20,21,23,24,25,26,27
Num Instances:  1415
Num Attributes: 18

     Name                      Type  Nom  Int Real     Missing      Unique  Dist
   1 Amino_Acid_WT              Nom 100%   0%   0%     0 /  0%     0 /  0%    20 
   2 Amino_Acid_MT              Nom 100%   0%   0%     0 /  0%     0 /  0%    20 
   3 Conservation_Consensus_Al  Num   0%   0%  75%   351 / 25%    24 /  2%   240 
   4 Conservation_Wild_AllKina  Num   0%   0%  86%   196 / 14%   921 / 65%  1026 
   5 Conservation_Consensus_Fa  Num   0%  17%  57%   366 / 26%   130 /  9%   211 
   6 Conservation_Consensus_Gr  Num   0%   0%  73%   383 / 27%   232 / 16%   412 
   7 Blosum62                   Num   0% 100%   0%     0 /  0%     1 /  0%     8 
   8 Modification               Nom 100%   0%   0%     0 /  0%     0 /  0%     2 
   9 Is_Pk_Domain               Nom 100%   0%   0%     0 /  0%     0 /  0%     1 
  10 Binding_Site               Nom 100%   0%   0%     0 /  0%     0 /  0%     1 
  11 Side_Chain_Polarity_MT     Nom 100%   0%   0%     0 /  0%     0 /  0%     2 
  12 Avg_Mass_MT                Num   0%   0% 100%     0 /  0%     0 /  0%    19 
  13 Side_Chain_Polarity_WT     Nom 100%   0%   0%     0 /  0%     0 /  0%     2 
  14 Van_der_Waals_Volume_WT    Num   0% 100%   0%     0 /  0%     0 /  0%    17 
  15 Protein_Family             Nom 100%   0%   0%     0 /  0%     8 /  1%    92 
  16 Protein_Group              Nom 100%   0%   0%     0 /  0%     0 /  0%     9 
  17 Sub_domain                 Nom 100%   0%   0%     0 /  0%     1 /  0%    21 
  18 Disease                    Nom 100%   0%   0%     0 /  0%     0 /  0%     2 

========== Cross Validation Result ==========
 inst#     actual  predicted error distribution
     1       2:no      1:yes   +   *0.955,0.045 
     2       2:no       2:no       0.056,*0.944 
     3       2:no       2:no       0.2,*0.8 
     4       2:no       2:no       0.2,*0.8 
     5       2:no       2:no       0.056,*0.944 
     6       2:no      1:yes   +   *0.667,0.333 
     7       2:no       2:no       0.03,*0.97 
     8       2:no       2:no       0.4,*0.6 
     9       2:no       2:no       0.036,*0.964 
    10       2:no      1:yes   +   *0.75,0.25 
    11       2:no       2:no       0.4,*0.6 
    12       2:no      1:yes   +   *0.75,0.25 
    13       2:no       2:no       0.2,*0.8 
    14       2:no       2:no       0.4,*0.6 
    15       2:no      1:yes   +   *0.667,0.333 
    16       2:no       2:no       0.056,*0.944 
    17       2:no       2:no       0.2,*0.8 
    18       2:no       2:no       0.2,*0.8 
    19       2:no       2:no       0.2,*0.8 
    20       2:no       2:no       0.036,*0.964 
    21       2:no      1:yes   +   *0.9,0.1 
    22       2:no      1:yes   +   *0.766,0.234 
    23       2:no      1:yes   +   *0.949,0.051 
    24       2:no      1:yes   +   *0.5,0.5 
    25       2:no       2:no       0.111,*0.889 
    26       2:no       2:no       0.2,*0.8 
    27       2:no       2:no       0.077,*0.923 
    28       2:no       2:no       0.056,*0.944 
    29       2:no      1:yes   +   *0.684,0.316 
    30       2:no       2:no       0.056,*0.944 
    31       2:no       2:no       0.111,*0.889 
    32       2:no      1:yes   +   *0.75,0.25 
    33       2:no       2:no       0.3,*0.7 
    34       2:no       2:no       0.056,*0.944 
    35      1:yes      1:yes       *0.929,0.071 
    36      1:yes       2:no   +   0.3,*0.7 
    37      1:yes      1:yes       *0.5,0.5 
    38      1:yes      1:yes       *0.708,0.292 
    39      1:yes      1:yes       *0.75,0.25 
    40      1:yes      1:yes       *0.979,0.021 
    41      1:yes      1:yes       *0.985,0.015 
    42      1:yes      1:yes       *0.994,0.006 
    43      1:yes      1:yes       *0.949,0.051 
    44      1:yes      1:yes       *0.994,0.006 
    45      1:yes      1:yes       *0.986,0.014 
    46      1:yes      1:yes       *0.994,0.006 
    47      1:yes      1:yes       *0.708,0.292 
    48      1:yes      1:yes       *0.949,0.051 
    49      1:yes      1:yes       *0.99,0.01 
    50      1:yes      1:yes       *0.985,0.015 
    51      1:yes      1:yes       *0.667,0.333 
    52      1:yes      1:yes       *0.708,0.292 
    53      1:yes      1:yes       *0.96,0.04 
    54      1:yes      1:yes       *0.9,0.1 
    55      1:yes      1:yes       *0.986,0.014 
    56      1:yes      1:yes       *0.6,0.4 
    57      1:yes      1:yes       *0.994,0.006 
    58      1:yes      1:yes       *0.949,0.051 
    59      1:yes      1:yes       *0.8,0.2 
    60      1:yes      1:yes       *0.949,0.051 
    61      1:yes      1:yes       *0.994,0.006 
    62      1:yes      1:yes       *0.5,0.5 
    63      1:yes      1:yes       *0.8,0.2 
    64      1:yes      1:yes       *0.5,0.5 
    65      1:yes      1:yes       *0.994,0.006 
    66      1:yes      1:yes       *0.8,0.2 
    67      1:yes      1:yes       *0.986,0.014 
    68      1:yes       2:no   +   0.385,*0.615 
    69      1:yes      1:yes       *0.813,0.188 
    70      1:yes      1:yes       *0.99,0.01 
    71      1:yes      1:yes       *0.708,0.292 
    72      1:yes      1:yes       *0.846,0.154 
    73      1:yes      1:yes       *0.75,0.25 
    74      1:yes      1:yes       *0.994,0.006 
    75      1:yes      1:yes       *0.99,0.01 
    76      1:yes      1:yes       *0.99,0.01 
    77      1:yes      1:yes       *0.949,0.051 
    78      1:yes      1:yes       *0.766,0.234 
    79      1:yes      1:yes       *0.985,0.015 
    80      1:yes      1:yes       *0.985,0.015 
    81      1:yes      1:yes       *0.985,0.015 
    82      1:yes      1:yes       *0.929,0.071 
    83      1:yes      1:yes       *0.5,0.5 
    84      1:yes      1:yes       *0.994,0.006 
    85      1:yes      1:yes       *0.99,0.01 
    86      1:yes      1:yes       *0.929,0.071 
    87      1:yes      1:yes       *0.929,0.071 
    88      1:yes      1:yes       *0.994,0.006 
    89      1:yes      1:yes       *0.929,0.071 
    90      1:yes      1:yes       *0.985,0.015 
    91      1:yes      1:yes       *0.986,0.014 
    92      1:yes      1:yes       *0.985,0.015 
    93      1:yes      1:yes       *0.8,0.2 
    94      1:yes      1:yes       *0.667,0.333 
    95      1:yes      1:yes       *0.949,0.051 
    96      1:yes      1:yes       *0.949,0.051 
    97      1:yes      1:yes       *0.949,0.051 
    98      1:yes      1:yes       *0.985,0.015 
    99      1:yes      1:yes       *0.99,0.01 
   100      1:yes      1:yes       *0.99,0.01 
   101      1:yes      1:yes       *0.75,0.25 
   102      1:yes      1:yes       *0.8,0.2 
   103      1:yes      1:yes       *0.949,0.051 
   104      1:yes      1:yes       *0.96,0.04 
   105      1:yes      1:yes       *0.667,0.333 
   106      1:yes      1:yes       *0.949,0.051 
   107      1:yes      1:yes       *0.949,0.051 
   108      1:yes      1:yes       *0.955,0.045 
   109      1:yes      1:yes       *0.949,0.051 
   110      1:yes      1:yes       *0.708,0.292 
   111      1:yes      1:yes       *0.99,0.01 
   112      1:yes      1:yes       *0.994,0.006 
   113      1:yes       2:no   +   0.385,*0.615 
   114      1:yes      1:yes       *0.985,0.015 
   115      1:yes      1:yes       *0.994,0.006 
   116      1:yes      1:yes       *0.979,0.021 
   117      1:yes      1:yes       *0.949,0.051 
   118      1:yes      1:yes       *0.985,0.015 
   119      1:yes      1:yes       *0.955,0.045 
   120      1:yes      1:yes       *0.949,0.051 
   121      1:yes      1:yes       *0.5,0.5 
   122      1:yes      1:yes       *0.813,0.188 
   123      1:yes      1:yes       *0.994,0.006 
   124      1:yes      1:yes       *0.857,0.143 
   125      1:yes      1:yes       *0.929,0.071 
   126      1:yes      1:yes       *0.766,0.234 
   127      1:yes      1:yes       *0.8,0.2 
   128      1:yes      1:yes       *0.986,0.014 
   129      1:yes      1:yes       *0.949,0.051 
   130      1:yes      1:yes       *0.8,0.2 
   131      1:yes      1:yes       *0.994,0.006 
   132      1:yes      1:yes       *0.949,0.051 
   133      1:yes      1:yes       *0.8,0.2 
   134      1:yes      1:yes       *0.985,0.015 
   135      1:yes      1:yes       *0.994,0.006 
   136      1:yes      1:yes       *0.949,0.051 
   137      1:yes      1:yes       *0.9,0.1 
   138      1:yes      1:yes       *0.9,0.1 
   139      1:yes      1:yes       *0.994,0.006 
   140      1:yes      1:yes       *0.994,0.006 
   141      1:yes      1:yes       *0.986,0.014 
   142      1:yes      1:yes       *0.949,0.051 
     1       2:no       2:no       0.036,*0.964 
     2       2:no       2:no       0.027,*0.973 
     3       2:no       2:no       0.036,*0.964 
     4       2:no       2:no       0.027,*0.973 
     5       2:no      1:yes   +   *0.5,0.5 
     6       2:no       2:no       0.1,*0.9 
     7       2:no       2:no       0.036,*0.964 
     8       2:no       2:no       0.154,*0.846 
     9       2:no      1:yes   +   *0.75,0.25 
    10       2:no      1:yes   +   *0.5,0.5 
    11       2:no      1:yes   +   *0.783,0.217 
    12       2:no       2:no       0.036,*0.964 
    13       2:no      1:yes   +   *0.625,0.375 
    14       2:no       2:no       0.176,*0.824 
    15       2:no      1:yes   +   *0.667,0.333 
    16       2:no       2:no       0.154,*0.846 
    17       2:no       2:no       0.027,*0.973 
    18       2:no       2:no       0.036,*0.964 
    19       2:no       2:no       0.036,*0.964 
    20       2:no       2:no       0.077,*0.923 
    21       2:no      1:yes   +   *0.667,0.333 
    22       2:no       2:no       0.027,*0.973 
    23       2:no       2:no       0.385,*0.615 
    24       2:no       2:no       0.036,*0.964 
    25       2:no      1:yes   +   *0.783,0.217 
    26       2:no       2:no       0.176,*0.824 
    27       2:no       2:no       0.154,*0.846 
    28       2:no      1:yes   +   *0.625,0.375 
    29       2:no       2:no       0.036,*0.964 
    30       2:no      1:yes   +   *0.909,0.091 
    31       2:no       2:no       0.077,*0.923 
    32       2:no      1:yes   +   *0.643,0.357 
    33       2:no       2:no       0.176,*0.824 
    34      1:yes      1:yes       *0.667,0.333 
    35      1:yes      1:yes       *0.989,0.011 
    36      1:yes      1:yes       *0.994,0.006 
    37      1:yes      1:yes       *0.977,0.023 
    38      1:yes      1:yes       *0.986,0.014 
    39      1:yes      1:yes       *0.5,0.5 
    40      1:yes      1:yes       *0.783,0.217 
    41      1:yes      1:yes       *0.9,0.1 
    42      1:yes      1:yes       *0.938,0.063 
    43      1:yes      1:yes       *0.994,0.006 
    44      1:yes      1:yes       *0.989,0.011 
    45      1:yes      1:yes       *0.5,0.5 
    46      1:yes      1:yes       *0.5,0.5 
    47      1:yes      1:yes       *0.857,0.143 
    48      1:yes      1:yes       *0.529,0.471 
    49      1:yes      1:yes       *0.905,0.095 
    50      1:yes      1:yes       *0.9,0.1 
    51      1:yes      1:yes       *0.958,0.042 
    52      1:yes      1:yes       *0.6,0.4 
    53      1:yes      1:yes       *0.989,0.011 
    54      1:yes      1:yes       *0.944,0.056 
    55      1:yes      1:yes       *0.5,0.5 
    56      1:yes      1:yes       *0.989,0.011 
    57      1:yes      1:yes       *0.9,0.1 
    58      1:yes      1:yes       *0.994,0.006 
    59      1:yes      1:yes       *0.977,0.023 
    60      1:yes      1:yes       *0.989,0.011 
    61      1:yes      1:yes       *0.977,0.023 
    62      1:yes       2:no   +   0.027,*0.973 
    63      1:yes      1:yes       *0.944,0.056 
    64      1:yes      1:yes       *0.571,0.429 
    65      1:yes      1:yes       *0.994,0.006 
    66      1:yes      1:yes       *0.938,0.063 
    67      1:yes      1:yes       *0.5,0.5 
    68      1:yes      1:yes       *0.944,0.056 
    69      1:yes      1:yes       *0.783,0.217 
    70      1:yes      1:yes       *0.818,0.182 
    71      1:yes       2:no   +   0.385,*0.615 
    72      1:yes      1:yes       *0.986,0.014 
    73      1:yes      1:yes       *0.8,0.2 
    74      1:yes      1:yes       *0.989,0.011 
    75      1:yes      1:yes       *0.989,0.011 
    76      1:yes      1:yes       *0.994,0.006 
    77      1:yes      1:yes       *0.625,0.375 
    78      1:yes      1:yes       *0.783,0.217 
    79      1:yes      1:yes       *0.5,0.5 
    80      1:yes      1:yes       *0.667,0.333 
    81      1:yes      1:yes       *0.8,0.2 
    82      1:yes      1:yes       *0.994,0.006 
    83      1:yes      1:yes       *0.905,0.095 
    84      1:yes      1:yes       *0.909,0.091 
    85      1:yes      1:yes       *0.783,0.217 
    86      1:yes      1:yes       *0.989,0.011 
    87      1:yes       2:no   +   0.4,*0.6 
    88      1:yes      1:yes       *0.905,0.095 
    89      1:yes      1:yes       *0.667,0.333 
    90      1:yes      1:yes       *0.994,0.006 
    91      1:yes      1:yes       *0.75,0.25 
    92      1:yes      1:yes       *0.944,0.056 
    93      1:yes      1:yes       *0.994,0.006 
    94      1:yes      1:yes       *0.986,0.014 
    95      1:yes      1:yes       *0.989,0.011 
    96      1:yes      1:yes       *0.977,0.023 
    97      1:yes      1:yes       *0.5,0.5 
    98      1:yes      1:yes       *0.994,0.006 
    99      1:yes      1:yes       *0.977,0.023 
   100      1:yes      1:yes       *0.994,0.006 
   101      1:yes      1:yes       *0.989,0.011 
   102      1:yes      1:yes       *0.986,0.014 
   103      1:yes      1:yes       *0.994,0.006 
   104      1:yes      1:yes       *0.989,0.011 
   105      1:yes      1:yes       *0.958,0.042 
   106      1:yes      1:yes       *0.529,0.471 
   107      1:yes       2:no   +   0.4,*0.6 
   108      1:yes      1:yes       *0.989,0.011 
   109      1:yes      1:yes       *0.667,0.333 
   110      1:yes      1:yes       *0.818,0.182 
   111      1:yes      1:yes       *0.529,0.471 
   112      1:yes      1:yes       *0.958,0.042 
   113      1:yes      1:yes       *0.986,0.014 
   114      1:yes      1:yes       *0.944,0.056 
   115      1:yes      1:yes       *0.989,0.011 
   116      1:yes      1:yes       *0.989,0.011 
   117      1:yes      1:yes       *0.977,0.023 
   118      1:yes      1:yes       *0.994,0.006 
   119      1:yes      1:yes       *0.989,0.011 
   120      1:yes      1:yes       *0.989,0.011 
   121      1:yes      1:yes       *0.5,0.5 
   122      1:yes      1:yes       *0.944,0.056 
   123      1:yes      1:yes       *0.625,0.375 
   124      1:yes      1:yes       *0.986,0.014 
   125      1:yes      1:yes       *0.826,0.174 
   126      1:yes      1:yes       *0.989,0.011 
   127      1:yes      1:yes       *0.989,0.011 
   128      1:yes      1:yes       *0.989,0.011 
   129      1:yes      1:yes       *0.905,0.095 
   130      1:yes      1:yes       *0.6,0.4 
   131      1:yes      1:yes       *0.944,0.056 
   132      1:yes      1:yes       *0.667,0.333 
   133      1:yes       2:no   +   0.333,*0.667 
   134      1:yes      1:yes       *0.989,0.011 
   135      1:yes      1:yes       *0.5,0.5 
   136      1:yes      1:yes       *0.994,0.006 
   137      1:yes      1:yes       *0.909,0.091 
   138      1:yes      1:yes       *0.944,0.056 
   139      1:yes      1:yes       *0.6,0.4 
   140      1:yes      1:yes       *0.944,0.056 
   141      1:yes      1:yes       *0.944,0.056 
   142      1:yes      1:yes       *0.986,0.014 
     1       2:no       2:no       0.036,*0.964 
     2       2:no       2:no       0.071,*0.929 
     3       2:no      1:yes   +   *0.8,0.2 
     4       2:no       2:no       0.364,*0.636 
     5       2:no      1:yes   +   *0.867,0.133 
     6       2:no       2:no       0.4,*0.6 
     7       2:no      1:yes   +   *0.7,0.3 
     8       2:no       2:no       0.036,*0.964 
     9       2:no       2:no       0.036,*0.964 
    10       2:no      1:yes   +   *0.647,0.353 
    11       2:no       2:no       0.036,*0.964 
    12       2:no       2:no       0.038,*0.962 
    13       2:no      1:yes   +   *0.76,0.24 
    14       2:no       2:no       0.083,*0.917 
    15       2:no      1:yes   +   *0.765,0.235 
    16       2:no       2:no       0.1,*0.9 
    17       2:no       2:no       0.036,*0.964 
    18       2:no      1:yes   +   *0.667,0.333 
    19       2:no       2:no       0.038,*0.962 
    20       2:no       2:no       0.053,*0.947 
    21       2:no       2:no       0.038,*0.962 
    22       2:no      1:yes   +   *0.765,0.235 
    23       2:no       2:no       0.083,*0.917 
    24       2:no       2:no       0.176,*0.824 
    25       2:no       2:no       0.053,*0.947 
    26       2:no       2:no       0.176,*0.824 
    27       2:no       2:no       0.038,*0.962 
    28       2:no      1:yes   +   *0.5,0.5 
    29       2:no      1:yes   +   *0.765,0.235 
    30       2:no       2:no       0.036,*0.964 
    31       2:no       2:no       0.053,*0.947 
    32       2:no       2:no       0.053,*0.947 
    33       2:no       2:no       0.333,*0.667 
    34      1:yes      1:yes       *0.994,0.006 
    35      1:yes      1:yes       *0.87,0.13 
    36      1:yes      1:yes       *0.5,0.5 
    37      1:yes      1:yes       *0.538,0.462 
    38      1:yes      1:yes       *0.944,0.056 
    39      1:yes      1:yes       *0.985,0.015 
    40      1:yes      1:yes       *0.99,0.01 
    41      1:yes      1:yes       *0.99,0.01 
    42      1:yes      1:yes       *0.976,0.024 
    43      1:yes      1:yes       *0.958,0.042 
    44      1:yes      1:yes       *0.994,0.006 
    45      1:yes      1:yes       *0.5,0.5 
    46      1:yes      1:yes       *0.976,0.024 
    47      1:yes      1:yes       *0.976,0.024 
    48      1:yes      1:yes       *0.615,0.385 
    49      1:yes      1:yes       *0.99,0.01 
    50      1:yes      1:yes       *0.667,0.333 
    51      1:yes      1:yes       *0.944,0.056 
    52      1:yes      1:yes       *0.994,0.006 
    53      1:yes       2:no   +   0.125,*0.875 
    54      1:yes      1:yes       *0.976,0.024 
    55      1:yes      1:yes       *0.944,0.056 
    56      1:yes      1:yes       *0.944,0.056 
    57      1:yes      1:yes       *0.75,0.25 
    58      1:yes       2:no   +   0.385,*0.615 
    59      1:yes      1:yes       *0.985,0.015 
    60      1:yes      1:yes       *0.994,0.006 
    61      1:yes      1:yes       *0.994,0.006 
    62      1:yes      1:yes       *0.615,0.385 
    63      1:yes      1:yes       *0.867,0.133 
    64      1:yes      1:yes       *0.985,0.015 
    65      1:yes      1:yes       *0.76,0.24 
    66      1:yes      1:yes       *0.667,0.333 
    67      1:yes      1:yes       *0.99,0.01 
    68      1:yes      1:yes       *0.938,0.063 
    69      1:yes      1:yes       *0.944,0.056 
    70      1:yes      1:yes       *0.985,0.015 
    71      1:yes      1:yes       *0.994,0.006 
    72      1:yes      1:yes       *0.99,0.01 
    73      1:yes      1:yes       *0.99,0.01 
    74      1:yes      1:yes       *0.994,0.006 
    75      1:yes      1:yes       *0.986,0.014 
    76      1:yes      1:yes       *0.538,0.462 
    77      1:yes      1:yes       *0.986,0.014 
    78      1:yes      1:yes       *0.917,0.083 
    79      1:yes      1:yes       *0.994,0.006 
    80      1:yes      1:yes       *0.976,0.024 
    81      1:yes      1:yes       *0.667,0.333 
    82      1:yes      1:yes       *0.938,0.063 
    83      1:yes      1:yes       *0.994,0.006 
    84      1:yes      1:yes       *0.944,0.056 
    85      1:yes      1:yes       *0.986,0.014 
    86      1:yes      1:yes       *0.985,0.015 
    87      1:yes      1:yes       *0.6,0.4 
    88      1:yes      1:yes       *0.985,0.015 
    89      1:yes      1:yes       *0.75,0.25 
    90      1:yes      1:yes       *0.647,0.353 
    91      1:yes      1:yes       *0.99,0.01 
    92      1:yes      1:yes       *0.976,0.024 
    93      1:yes      1:yes       *0.986,0.014 
    94      1:yes      1:yes       *0.5,0.5 
    95      1:yes       2:no   +   0.176,*0.824 
    96      1:yes      1:yes       *0.994,0.006 
    97      1:yes      1:yes       *0.99,0.01 
    98      1:yes      1:yes       *0.6,0.4 
    99      1:yes      1:yes       *0.5,0.5 
   100      1:yes      1:yes       *0.75,0.25 
   101      1:yes      1:yes       *0.667,0.333 
   102      1:yes      1:yes       *0.667,0.333 
   103      1:yes      1:yes       *0.944,0.056 
   104      1:yes      1:yes       *0.667,0.333 
   105      1:yes      1:yes       *0.994,0.006 
   106      1:yes      1:yes       *0.9,0.1 
   107      1:yes      1:yes       *0.986,0.014 
   108      1:yes      1:yes       *0.75,0.25 
   109      1:yes      1:yes       *0.8,0.2 
   110      1:yes      1:yes       *0.994,0.006 
   111      1:yes      1:yes       *0.944,0.056 
   112      1:yes      1:yes       *0.765,0.235 
   113      1:yes      1:yes       *0.986,0.014 
   114      1:yes      1:yes       *0.944,0.056 
   115      1:yes      1:yes       *0.994,0.006 
   116      1:yes      1:yes       *0.994,0.006 
   117      1:yes      1:yes       *0.944,0.056 
   118      1:yes      1:yes       *0.985,0.015 
   119      1:yes      1:yes       *0.99,0.01 
   120      1:yes      1:yes       *0.994,0.006 
   121      1:yes      1:yes       *0.994,0.006 
   122      1:yes      1:yes       *0.99,0.01 
   123      1:yes      1:yes       *0.994,0.006 
   124      1:yes      1:yes       *0.867,0.133 
   125      1:yes      1:yes       *0.976,0.024 
   126      1:yes      1:yes       *0.994,0.006 
   127      1:yes      1:yes       *0.857,0.143 
   128      1:yes      1:yes       *0.944,0.056 
   129      1:yes      1:yes       *0.76,0.24 
   130      1:yes       2:no   +   0.385,*0.615 
   131      1:yes      1:yes       *0.958,0.042 
   132      1:yes      1:yes       *0.986,0.014 
   133      1:yes      1:yes       *0.7,0.3 
   134      1:yes      1:yes       *0.647,0.353 
   135      1:yes      1:yes       *0.958,0.042 
   136      1:yes      1:yes       *0.985,0.015 
   137      1:yes      1:yes       *0.985,0.015 
   138      1:yes      1:yes       *0.8,0.2 
   139      1:yes      1:yes       *0.76,0.24 
   140      1:yes      1:yes       *0.75,0.25 
   141      1:yes      1:yes       *0.986,0.014 
   142      1:yes      1:yes       *0.994,0.006 
     1       2:no      1:yes   +   *0.68,0.32 
     2       2:no      1:yes   +   *0.5,0.5 
     3       2:no       2:no       0.04,*0.96 
     4       2:no      1:yes   +   *0.667,0.333 
     5       2:no       2:no       0.063,*0.938 
     6       2:no      1:yes   +   *0.765,0.235 
     7       2:no       2:no       0.063,*0.938 
     8       2:no      1:yes   +   *0.667,0.333 
     9       2:no       2:no       0.125,*0.875 
    10       2:no      1:yes   +   *0.636,0.364 
    11       2:no      1:yes   +   *0.636,0.364 
    12       2:no       2:no       0.033,*0.967 
    13       2:no       2:no       0.04,*0.96 
    14       2:no       2:no       0.125,*0.875 
    15       2:no       2:no       0.033,*0.967 
    16       2:no      1:yes   +   *0.5,0.5 
    17       2:no      1:yes   +   *0.667,0.333 
    18       2:no       2:no       0.063,*0.938 
    19       2:no       2:no       0.04,*0.96 
    20       2:no      1:yes   +   *0.938,0.063 
    21       2:no       2:no       0.125,*0.875 
    22       2:no      1:yes   +   *0.5,0.5 
    23       2:no       2:no       0.063,*0.938 
    24       2:no       2:no       0.286,*0.714 
    25       2:no       2:no       0.125,*0.875 
    26       2:no      1:yes   +   *0.588,0.412 
    27       2:no       2:no       0.063,*0.938 
    28       2:no       2:no       0.286,*0.714 
    29       2:no       2:no       0.353,*0.647 
    30       2:no      1:yes   +   *0.6,0.4 
    31       2:no       2:no       0.063,*0.938 
    32       2:no      1:yes   +   *0.6,0.4 
    33       2:no       2:no       0.033,*0.967 
    34      1:yes      1:yes       *0.992,0.008 
    35      1:yes      1:yes       *0.8,0.2 
    36      1:yes      1:yes       *0.9,0.1 
    37      1:yes      1:yes       *0.938,0.063 
    38      1:yes      1:yes       *0.75,0.25 
    39      1:yes      1:yes       *0.938,0.063 
    40      1:yes      1:yes       *0.992,0.008 
    41      1:yes      1:yes       *0.765,0.235 
    42      1:yes      1:yes       *0.984,0.016 
    43      1:yes      1:yes       *0.8,0.2 
    44      1:yes      1:yes       *0.963,0.037 
    45      1:yes      1:yes       *0.984,0.016 
    46      1:yes      1:yes       *0.95,0.05 
    47      1:yes      1:yes       *0.985,0.015 
    48      1:yes      1:yes       *0.929,0.071 
    49      1:yes      1:yes       *0.5,0.5 
    50      1:yes      1:yes       *0.765,0.235 
    51      1:yes      1:yes       *0.984,0.016 
    52      1:yes      1:yes       *0.985,0.015 
    53      1:yes       2:no   +   0.353,*0.647 
    54      1:yes      1:yes       *0.765,0.235 
    55      1:yes      1:yes       *0.992,0.008 
    56      1:yes      1:yes       *0.992,0.008 
    57      1:yes      1:yes       *0.5,0.5 
    58      1:yes       2:no   +   0.125,*0.875 
    59      1:yes      1:yes       *0.636,0.364 
    60      1:yes      1:yes       *0.982,0.018 
    61      1:yes      1:yes       *0.875,0.125 
    62      1:yes      1:yes       *0.5,0.5 
    63      1:yes      1:yes       *0.5,0.5 
    64      1:yes      1:yes       *0.974,0.026 
    65      1:yes      1:yes       *0.982,0.018 
    66      1:yes      1:yes       *0.875,0.125 
    67      1:yes      1:yes       *0.984,0.016 
    68      1:yes      1:yes       *0.95,0.05 
    69      1:yes      1:yes       *0.992,0.008 
    70      1:yes      1:yes       *0.75,0.25 
    71      1:yes      1:yes       *0.75,0.25 
    72      1:yes      1:yes       *0.992,0.008 
    73      1:yes      1:yes       *0.984,0.016 
    74      1:yes      1:yes       *0.5,0.5 
    75      1:yes      1:yes       *0.938,0.063 
    76      1:yes      1:yes       *0.982,0.018 
    77      1:yes      1:yes       *0.95,0.05 
    78      1:yes      1:yes       *0.992,0.008 
    79      1:yes      1:yes       *0.938,0.063 
    80      1:yes      1:yes       *0.96,0.04 
    81      1:yes      1:yes       *0.5,0.5 
    82      1:yes      1:yes       *0.947,0.053 
    83      1:yes      1:yes       *0.96,0.04 
    84      1:yes      1:yes       *0.982,0.018 
    85      1:yes      1:yes       *0.984,0.016 
    86      1:yes      1:yes       *0.75,0.25 
    87      1:yes      1:yes       *0.982,0.018 
    88      1:yes      1:yes       *0.545,0.455 
    89      1:yes      1:yes       *0.765,0.235 
    90      1:yes      1:yes       *0.938,0.063 
    91      1:yes      1:yes       *0.938,0.063 
    92      1:yes      1:yes       *0.974,0.026 
    93      1:yes      1:yes       *0.765,0.235 
    94      1:yes      1:yes       *0.9,0.1 
    95      1:yes      1:yes       *0.5,0.5 
    96      1:yes      1:yes       *0.938,0.063 
    97      1:yes      1:yes       *0.984,0.016 
    98      1:yes      1:yes       *0.985,0.015 
    99      1:yes      1:yes       *0.992,0.008 
   100      1:yes      1:yes       *0.938,0.063 
   101      1:yes      1:yes       *0.992,0.008 
   102      1:yes      1:yes       *0.8,0.2 
   103      1:yes      1:yes       *0.938,0.063 
   104      1:yes      1:yes       *0.944,0.056 
   105      1:yes      1:yes       *0.938,0.063 
   106      1:yes      1:yes       *0.992,0.008 
   107      1:yes      1:yes       *0.96,0.04 
   108      1:yes      1:yes       *0.667,0.333 
   109      1:yes      1:yes       *0.944,0.056 
   110      1:yes      1:yes       *0.5,0.5 
   111      1:yes      1:yes       *0.8,0.2 
   112      1:yes      1:yes       *0.95,0.05 
   113      1:yes      1:yes       *0.5,0.5 
   114      1:yes      1:yes       *0.545,0.455 
   115      1:yes      1:yes       *0.938,0.063 
   116      1:yes      1:yes       *0.963,0.037 
   117      1:yes      1:yes       *0.5,0.5 
   118      1:yes      1:yes       *0.985,0.015 
   119      1:yes      1:yes       *0.985,0.015 
   120      1:yes      1:yes       *0.974,0.026 
   121      1:yes      1:yes       *0.992,0.008 
   122      1:yes      1:yes       *0.75,0.25 
   123      1:yes      1:yes       *0.947,0.053 
   124      1:yes      1:yes       *0.985,0.015 
   125      1:yes      1:yes       *0.68,0.32 
   126      1:yes      1:yes       *0.985,0.015 
   127      1:yes      1:yes       *0.992,0.008 
   128      1:yes      1:yes       *0.95,0.05 
   129      1:yes      1:yes       *0.667,0.333 
   130      1:yes      1:yes       *0.944,0.056 
   131      1:yes      1:yes       *0.984,0.016 
   132      1:yes      1:yes       *0.765,0.235 
   133      1:yes      1:yes       *0.929,0.071 
   134      1:yes      1:yes       *0.992,0.008 
   135      1:yes      1:yes       *0.938,0.063 
   136      1:yes      1:yes       *0.938,0.063 
   137      1:yes      1:yes       *0.75,0.25 
   138      1:yes      1:yes       *0.826,0.174 
   139      1:yes      1:yes       *0.985,0.015 
   140      1:yes      1:yes       *0.938,0.063 
   141      1:yes      1:yes       *0.929,0.071 
   142      1:yes      1:yes       *0.984,0.016 
     1       2:no       2:no       0.056,*0.944 
     2       2:no      1:yes   +   *0.765,0.235 
     3       2:no      1:yes   +   *0.6,0.4 
     4       2:no       2:no       0.412,*0.588 
     5       2:no      1:yes   +   *0.765,0.235 
     6       2:no      1:yes   +   *0.5,0.5 
     7       2:no      1:yes   +   *0.75,0.25 
     8       2:no      1:yes   +   *0.8,0.2 
     9       2:no       2:no       0.231,*0.769 
    10       2:no      1:yes   +   *0.5,0.5 
    11       2:no       2:no       0.25,*0.75 
    12       2:no       2:no       0.1,*0.9 
    13       2:no       2:no       0.037,*0.963 
    14       2:no       2:no       0.333,*0.667 
    15       2:no       2:no       0.1,*0.9 
    16       2:no       2:no       0.037,*0.963 
    17       2:no       2:no       0.25,*0.75 
    18       2:no       2:no       0.037,*0.963 
    19       2:no       2:no       0.412,*0.588 
    20       2:no       2:no       0.1,*0.9 
    21       2:no       2:no       0.118,*0.882 
    22       2:no       2:no       0.1,*0.9 
    23       2:no      1:yes   +   *0.765,0.235 
    24       2:no      1:yes   +   *0.938,0.063 
    25       2:no       2:no       0.231,*0.769 
    26       2:no       2:no       0.03,*0.97 
    27       2:no      1:yes   +   *0.8,0.2 
    28       2:no      1:yes   +   *0.765,0.235 
    29       2:no       2:no       0.056,*0.944 
    30       2:no       2:no       0.231,*0.769 
    31       2:no      1:yes   +   *0.643,0.357 
    32       2:no      1:yes   +   *0.6,0.4 
    33       2:no       2:no       0.231,*0.769 
    34      1:yes      1:yes       *0.963,0.037 
    35      1:yes      1:yes       *0.984,0.016 
    36      1:yes      1:yes       *0.992,0.008 
    37      1:yes      1:yes       *0.984,0.016 
    38      1:yes      1:yes       *0.992,0.008 
    39      1:yes      1:yes       *0.5,0.5 
    40      1:yes      1:yes       *0.984,0.016 
    41      1:yes      1:yes       *0.5,0.5 
    42      1:yes      1:yes       *0.939,0.061 
    43      1:yes      1:yes       *0.962,0.038 
    44      1:yes       2:no   +   0.063,*0.938 
    45      1:yes      1:yes       *0.984,0.016 
    46      1:yes      1:yes       *0.667,0.333 
    47      1:yes      1:yes       *0.939,0.061 
    48      1:yes      1:yes       *0.939,0.061 
    49      1:yes      1:yes       *0.632,0.368 
    50      1:yes      1:yes       *0.667,0.333 
    51      1:yes      1:yes       *0.667,0.333 
    52      1:yes      1:yes       *0.939,0.061 
    53      1:yes       2:no   +   0.333,*0.667 
    54      1:yes      1:yes       *0.963,0.037 
    55      1:yes       2:no   +   0.063,*0.938 
    56      1:yes      1:yes       *0.992,0.008 
    57      1:yes      1:yes       *0.992,0.008 
    58      1:yes      1:yes       *0.939,0.061 
    59      1:yes      1:yes       *0.992,0.008 
    60      1:yes      1:yes       *0.939,0.061 
    61      1:yes       2:no   +   0.25,*0.75 
    62      1:yes      1:yes       *0.962,0.038 
    63      1:yes      1:yes       *0.989,0.011 
    64      1:yes      1:yes       *0.984,0.016 
    65      1:yes      1:yes       *0.9,0.1 
    66      1:yes      1:yes       *0.938,0.063 
    67      1:yes      1:yes       *0.992,0.008 
    68      1:yes      1:yes       *0.939,0.061 
    69      1:yes      1:yes       *0.938,0.063 
    70      1:yes      1:yes       *0.984,0.016 
    71      1:yes      1:yes       *0.984,0.016 
    72      1:yes      1:yes       *0.992,0.008 
    73      1:yes      1:yes       *0.963,0.037 
    74      1:yes      1:yes       *0.984,0.016 
    75      1:yes      1:yes       *0.6,0.4 
    76      1:yes      1:yes       *0.992,0.008 
    77      1:yes      1:yes       *0.8,0.2 
    78      1:yes      1:yes       *0.667,0.333 
    79      1:yes      1:yes       *0.984,0.016 
    80      1:yes      1:yes       *0.992,0.008 
    81      1:yes      1:yes       *0.976,0.024 
    82      1:yes      1:yes       *0.989,0.011 
    83      1:yes      1:yes       *0.939,0.061 
    84      1:yes      1:yes       *0.992,0.008 
    85      1:yes      1:yes       *0.992,0.008 
    86      1:yes      1:yes       *0.992,0.008 
    87      1:yes      1:yes       *0.984,0.016 
    88      1:yes      1:yes       *0.667,0.333 
    89      1:yes      1:yes       *0.992,0.008 
    90      1:yes       2:no   +   0.412,*0.588 
    91      1:yes      1:yes       *0.984,0.016 
    92      1:yes      1:yes       *0.984,0.016 
    93      1:yes       2:no   +   0.412,*0.588 
    94      1:yes      1:yes       *0.984,0.016 
    95      1:yes      1:yes       *0.833,0.167 
    96      1:yes      1:yes       *0.976,0.024 
    97      1:yes      1:yes       *0.962,0.038 
    98      1:yes      1:yes       *0.992,0.008 
    99      1:yes      1:yes       *0.939,0.061 
   100      1:yes      1:yes       *0.5,0.5 
   101      1:yes      1:yes       *0.984,0.016 
   102      1:yes       2:no   +   0.1,*0.9 
   103      1:yes      1:yes       *0.8,0.2 
   104      1:yes      1:yes       *0.989,0.011 
   105      1:yes      1:yes       *0.984,0.016 
   106      1:yes      1:yes       *0.989,0.011 
   107      1:yes      1:yes       *0.992,0.008 
   108      1:yes      1:yes       *0.992,0.008 
   109      1:yes      1:yes       *0.939,0.061 
   110      1:yes      1:yes       *0.9,0.1 
   111      1:yes      1:yes       *0.939,0.061 
   112      1:yes      1:yes       *0.765,0.235 
   113      1:yes      1:yes       *0.939,0.061 
   114      1:yes      1:yes       *0.984,0.016 
   115      1:yes      1:yes       *0.984,0.016 
   116      1:yes      1:yes       *0.939,0.061 
   117      1:yes      1:yes       *0.992,0.008 
   118      1:yes      1:yes       *0.992,0.008 
   119      1:yes      1:yes       *0.992,0.008 
   120      1:yes      1:yes       *0.8,0.2 
   121      1:yes      1:yes       *0.939,0.061 
   122      1:yes      1:yes       *0.992,0.008 
   123      1:yes      1:yes       *0.939,0.061 
   124      1:yes      1:yes       *0.8,0.2 
   125      1:yes      1:yes       *0.992,0.008 
   126      1:yes      1:yes       *0.875,0.125 
   127      1:yes      1:yes       *0.992,0.008 
   128      1:yes      1:yes       *0.976,0.024 
   129      1:yes      1:yes       *0.765,0.235 
   130      1:yes      1:yes       *0.992,0.008 
   131      1:yes      1:yes       *0.5,0.5 
   132      1:yes      1:yes       *0.939,0.061 
   133      1:yes      1:yes       *0.992,0.008 
   134      1:yes      1:yes       *0.989,0.011 
   135      1:yes      1:yes       *0.9,0.1 
   136      1:yes      1:yes       *0.962,0.038 
   137      1:yes      1:yes       *0.875,0.125 
   138      1:yes      1:yes       *0.989,0.011 
   139      1:yes      1:yes       *0.963,0.037 
   140      1:yes      1:yes       *0.984,0.016 
   141      1:yes      1:yes       *0.5,0.5 
   142      1:yes      1:yes       *0.765,0.235 
     1       2:no       2:no       0.154,*0.846 
     2       2:no       2:no       0.032,*0.968 
     3       2:no       2:no       0.444,*0.556 
     4       2:no       2:no       0.037,*0.963 
     5       2:no      1:yes   +   *0.833,0.167 
     6       2:no       2:no       0.071,*0.929 
     7       2:no      1:yes   +   *0.75,0.25 
     8       2:no       2:no       0.333,*0.667 
     9       2:no      1:yes   +   *0.766,0.234 
    10       2:no       2:no       0.444,*0.556 
    11       2:no       2:no       0.2,*0.8 
    12       2:no       2:no       0.444,*0.556 
    13       2:no       2:no       0.032,*0.968 
    14       2:no      1:yes   +   *0.5,0.5 
    15       2:no       2:no       0.065,*0.935 
    16       2:no       2:no       0.065,*0.935 
    17       2:no       2:no       0.111,*0.889 
    18       2:no       2:no       0.032,*0.968 
    19       2:no      1:yes   +   *0.6,0.4 
    20       2:no       2:no       0.235,*0.765 
    21       2:no       2:no       0.037,*0.963 
    22       2:no       2:no       0.037,*0.963 
    23       2:no       2:no       0.154,*0.846 
    24       2:no       2:no       0.118,*0.882 
    25       2:no      1:yes   +   *0.6,0.4 
    26       2:no      1:yes   +   *0.529,0.471 
    27       2:no      1:yes   +   *0.667,0.333 
    28       2:no       2:no       0.2,*0.8 
    29       2:no      1:yes   +   *0.529,0.471 
    30       2:no      1:yes   +   *0.529,0.471 
    31       2:no      1:yes   +   *0.8,0.2 
    32       2:no      1:yes   +   *0.833,0.167 
    33       2:no       2:no       0.111,*0.889 
    34      1:yes      1:yes       *0.667,0.333 
    35      1:yes      1:yes       *0.982,0.018 
    36      1:yes      1:yes       *0.957,0.043 
    37      1:yes      1:yes       *0.978,0.022 
    38      1:yes      1:yes       *0.99,0.01 
    39      1:yes      1:yes       *0.99,0.01 
    40      1:yes      1:yes       *0.99,0.01 
    41      1:yes      1:yes       *0.975,0.025 
    42      1:yes      1:yes       *0.95,0.05 
    43      1:yes      1:yes       *0.94,0.06 
    44      1:yes      1:yes       *0.964,0.036 
    45      1:yes      1:yes       *0.957,0.043 
    46      1:yes      1:yes       *0.95,0.05 
    47      1:yes      1:yes       *0.957,0.043 
    48      1:yes      1:yes       *0.5,0.5 
    49      1:yes      1:yes       *0.833,0.167 
    50      1:yes      1:yes       *0.923,0.077 
    51      1:yes      1:yes       *0.957,0.043 
    52      1:yes      1:yes       *0.875,0.125 
    53      1:yes      1:yes       *0.975,0.025 
    54      1:yes      1:yes       *0.875,0.125 
    55      1:yes      1:yes       *0.978,0.022 
    56      1:yes      1:yes       *0.982,0.018 
    57      1:yes      1:yes       *0.875,0.125 
    58      1:yes      1:yes       *0.766,0.234 
    59      1:yes      1:yes       *0.974,0.026 
    60      1:yes      1:yes       *0.667,0.333 
    61      1:yes      1:yes       *0.982,0.018 
    62      1:yes      1:yes       *0.982,0.018 
    63      1:yes      1:yes       *0.958,0.042 
    64      1:yes      1:yes       *0.889,0.111 
    65      1:yes      1:yes       *0.667,0.333 
    66      1:yes      1:yes       *0.955,0.045 
    67      1:yes      1:yes       *0.833,0.167 
    68      1:yes      1:yes       *0.99,0.01 
    69      1:yes      1:yes       *0.957,0.043 
    70      1:yes      1:yes       *0.667,0.333 
    71      1:yes      1:yes       *0.556,0.444 
    72      1:yes      1:yes       *0.556,0.444 
    73      1:yes      1:yes       *0.964,0.036 
    74      1:yes      1:yes       *0.833,0.167 
    75      1:yes      1:yes       *0.833,0.167 
    76      1:yes      1:yes       *0.982,0.018 
    77      1:yes      1:yes       *0.982,0.018 
    78      1:yes      1:yes       *0.882,0.118 
    79      1:yes      1:yes       *0.8,0.2 
    80      1:yes      1:yes       *0.556,0.444 
    81      1:yes      1:yes       *0.766,0.234 
    82      1:yes      1:yes       *0.94,0.06 
    83      1:yes      1:yes       *0.875,0.125 
    84      1:yes      1:yes       *0.964,0.036 
    85      1:yes      1:yes       *0.94,0.06 
    86      1:yes      1:yes       *0.5,0.5 
    87      1:yes      1:yes       *0.766,0.234 
    88      1:yes      1:yes       *0.75,0.25 
    89      1:yes      1:yes       *0.923,0.077 
    90      1:yes      1:yes       *0.5,0.5 
    91      1:yes      1:yes       *0.8,0.2 
    92      1:yes      1:yes       *0.974,0.026 
    93      1:yes      1:yes       *0.957,0.043 
    94      1:yes      1:yes       *0.974,0.026 
    95      1:yes      1:yes       *0.974,0.026 
    96      1:yes      1:yes       *0.955,0.045 
    97      1:yes      1:yes       *0.978,0.022 
    98      1:yes      1:yes       *0.857,0.143 
    99      1:yes      1:yes       *0.923,0.077 
   100      1:yes      1:yes       *0.7,0.3 
   101      1:yes      1:yes       *0.957,0.043 
   102      1:yes      1:yes       *0.955,0.045 
   103      1:yes      1:yes       *0.667,0.333 
   104      1:yes      1:yes       *0.975,0.025 
   105      1:yes      1:yes       *0.75,0.25 
   106      1:yes      1:yes       *0.978,0.022 
   107      1:yes      1:yes       *0.5,0.5 
   108      1:yes      1:yes       *0.667,0.333 
   109      1:yes      1:yes       *0.583,0.417 
   110      1:yes      1:yes       *0.982,0.018 
   111      1:yes      1:yes       *0.667,0.333 
   112      1:yes      1:yes       *0.94,0.06 
   113      1:yes      1:yes       *0.955,0.045 
   114      1:yes      1:yes       *0.667,0.333 
   115      1:yes      1:yes       *0.978,0.022 
   116      1:yes      1:yes       *0.955,0.045 
   117      1:yes       2:no   +   0.412,*0.588 
   118      1:yes      1:yes       *0.5,0.5 
   119      1:yes      1:yes       *0.99,0.01 
   120      1:yes      1:yes       *0.978,0.022 
   121      1:yes      1:yes       *0.964,0.036 
   122      1:yes      1:yes       *0.974,0.026 
   123      1:yes      1:yes       *0.556,0.444 
   124      1:yes      1:yes       *0.929,0.071 
   125      1:yes      1:yes       *0.974,0.026 
   126      1:yes      1:yes       *0.667,0.333 
   127      1:yes      1:yes       *0.955,0.045 
   128      1:yes      1:yes       *0.545,0.455 
   129      1:yes      1:yes       *0.667,0.333 
   130      1:yes      1:yes       *0.667,0.333 
   131      1:yes      1:yes       *0.955,0.045 
   132      1:yes      1:yes       *0.923,0.077 
   133      1:yes      1:yes       *0.929,0.071 
   134      1:yes      1:yes       *0.99,0.01 
   135      1:yes      1:yes       *0.882,0.118 
   136      1:yes      1:yes       *0.667,0.333 
   137      1:yes      1:yes       *0.99,0.01 
   138      1:yes      1:yes       *0.964,0.036 
   139      1:yes      1:yes       *0.99,0.01 
   140      1:yes      1:yes       *0.94,0.06 
   141      1:yes      1:yes       *0.982,0.018 
     1       2:no       2:no       0.273,*0.727 
     2       2:no       2:no       0.067,*0.933 
     3       2:no      1:yes   +   *0.766,0.234 
     4       2:no      1:yes   +   *0.833,0.167 
     5       2:no      1:yes   +   *0.5,0.5 
     6       2:no       2:no       0.067,*0.933 
     7       2:no       2:no       0.033,*0.967 
     8       2:no      1:yes   +   *0.5,0.5 
     9       2:no       2:no       0.235,*0.765 
    10       2:no      1:yes   +   *0.75,0.25 
    11       2:no       2:no       0.273,*0.727 
    12       2:no       2:no       0.167,*0.833 
    13       2:no       2:no       0.036,*0.964 
    14       2:no       2:no       0.033,*0.967 
    15       2:no       2:no       0.067,*0.933 
    16       2:no      1:yes   +   *0.5,0.5 
    17       2:no       2:no       0.412,*0.588 
    18       2:no      1:yes   +   *0.5,0.5 
    19       2:no      1:yes   +   *0.889,0.111 
    20       2:no      1:yes   +   *0.556,0.444 
    21       2:no       2:no       0.167,*0.833 
    22       2:no       2:no       0.033,*0.967 
    23       2:no      1:yes   +   *0.5,0.5 
    24       2:no       2:no       0.25,*0.75 
    25       2:no       2:no       0.118,*0.882 
    26       2:no       2:no       0.1,*0.9 
    27       2:no      1:yes   +   *0.889,0.111 
    28       2:no       2:no       0.036,*0.964 
    29       2:no      1:yes   +   *0.5,0.5 
    30       2:no       2:no       0.143,*0.857 
    31       2:no       2:no       0.273,*0.727 
    32       2:no      1:yes   +   *0.5,0.5 
    33       2:no       2:no       0.033,*0.967 
    34      1:yes       2:no   +   0.4,*0.6 
    35      1:yes      1:yes       *0.962,0.038 
    36      1:yes      1:yes       *0.938,0.063 
    37      1:yes      1:yes       *0.846,0.154 
    38      1:yes      1:yes       *0.5,0.5 
    39      1:yes      1:yes       *0.978,0.022 
    40      1:yes      1:yes       *0.5,0.5 
    41      1:yes      1:yes       *0.9,0.1 
    42      1:yes      1:yes       *0.98,0.02 
    43      1:yes       2:no   +   0.412,*0.588 
    44      1:yes      1:yes       *0.955,0.045 
    45      1:yes      1:yes       *0.964,0.036 
    46      1:yes      1:yes       *0.5,0.5 
    47      1:yes      1:yes       *0.556,0.444 
    48      1:yes      1:yes       *0.93,0.07 
    49      1:yes       2:no   +   0.2,*0.8 
    50      1:yes      1:yes       *0.962,0.038 
    51      1:yes       2:no   +   0.4,*0.6 
    52      1:yes      1:yes       *0.964,0.036 
    53      1:yes      1:yes       *0.917,0.083 
    54      1:yes      1:yes       *0.939,0.061 
    55      1:yes      1:yes       *0.667,0.333 
    56      1:yes       2:no   +   0.4,*0.6 
    57      1:yes      1:yes       *0.975,0.025 
    58      1:yes      1:yes       *0.962,0.038 
    59      1:yes      1:yes       *0.964,0.036 
    60      1:yes      1:yes       *0.5,0.5 
    61      1:yes      1:yes       *0.989,0.011 
    62      1:yes      1:yes       *0.989,0.011 
    63      1:yes      1:yes       *0.971,0.029 
    64      1:yes      1:yes       *0.964,0.036 
    65      1:yes      1:yes       *0.939,0.061 
    66      1:yes      1:yes       *0.545,0.455 
    67      1:yes      1:yes       *0.955,0.045 
    68      1:yes      1:yes       *0.889,0.111 
    69      1:yes      1:yes       *0.917,0.083 
    70      1:yes      1:yes       *0.8,0.2 
    71      1:yes      1:yes       *0.989,0.011 
    72      1:yes      1:yes       *0.978,0.022 
    73      1:yes      1:yes       *0.93,0.07 
    74      1:yes      1:yes       *0.766,0.234 
    75      1:yes      1:yes       *0.955,0.045 
    76      1:yes       2:no   +   0.4,*0.6 
    77      1:yes      1:yes       *0.975,0.025 
    78      1:yes      1:yes       *0.75,0.25 
    79      1:yes      1:yes       *0.846,0.154 
    80      1:yes      1:yes       *0.556,0.444 
    81      1:yes      1:yes       *0.93,0.07 
    82      1:yes      1:yes       *0.8,0.2 
    83      1:yes      1:yes       *0.75,0.25 
    84      1:yes      1:yes       *0.766,0.234 
    85      1:yes      1:yes       *0.5,0.5 
    86      1:yes      1:yes       *0.989,0.011 
    87      1:yes      1:yes       *0.975,0.025 
    88      1:yes      1:yes       *0.98,0.02 
    89      1:yes      1:yes       *0.917,0.083 
    90      1:yes      1:yes       *0.975,0.025 
    91      1:yes      1:yes       *0.989,0.011 
    92      1:yes      1:yes       *0.939,0.061 
    93      1:yes      1:yes       *0.5,0.5 
    94      1:yes      1:yes       *0.5,0.5 
    95      1:yes      1:yes       *0.846,0.154 
    96      1:yes      1:yes       *0.98,0.02 
    97      1:yes      1:yes       *0.98,0.02 
    98      1:yes      1:yes       *0.964,0.036 
    99      1:yes      1:yes       *0.846,0.154 
   100      1:yes      1:yes       *0.75,0.25 
   101      1:yes      1:yes       *0.917,0.083 
   102      1:yes      1:yes       *0.75,0.25 
   103      1:yes      1:yes       *0.75,0.25 
   104      1:yes      1:yes       *0.98,0.02 
   105      1:yes      1:yes       *0.939,0.061 
   106      1:yes      1:yes       *0.962,0.038 
   107      1:yes      1:yes       *0.556,0.444 
   108      1:yes      1:yes       *0.667,0.333 
   109      1:yes      1:yes       *0.714,0.286 
   110      1:yes      1:yes       *0.556,0.444 
   111      1:yes      1:yes       *0.978,0.022 
   112      1:yes      1:yes       *0.556,0.444 
   113      1:yes      1:yes       *0.989,0.011 
   114      1:yes      1:yes       *0.989,0.011 
   115      1:yes      1:yes       *0.989,0.011 
   116      1:yes      1:yes       *0.952,0.048 
   117      1:yes      1:yes       *0.5,0.5 
   118      1:yes      1:yes       *0.833,0.167 
   119      1:yes      1:yes       *0.989,0.011 
   120      1:yes      1:yes       *0.989,0.011 
   121      1:yes       2:no   +   0.273,*0.727 
   122      1:yes      1:yes       *0.889,0.111 
   123      1:yes      1:yes       *0.766,0.234 
   124      1:yes      1:yes       *0.939,0.061 
   125      1:yes      1:yes       *0.75,0.25 
   126      1:yes      1:yes       *0.98,0.02 
   127      1:yes      1:yes       *0.964,0.036 
   128      1:yes      1:yes       *0.98,0.02 
   129      1:yes      1:yes       *0.939,0.061 
   130      1:yes      1:yes       *0.5,0.5 
   131      1:yes      1:yes       *0.989,0.011 
   132      1:yes      1:yes       *0.667,0.333 
   133      1:yes      1:yes       *0.98,0.02 
   134      1:yes      1:yes       *0.917,0.083 
   135      1:yes      1:yes       *0.952,0.048 
   136      1:yes      1:yes       *0.978,0.022 
   137      1:yes      1:yes       *0.989,0.011 
   138      1:yes       2:no   +   0.273,*0.727 
   139      1:yes      1:yes       *0.971,0.029 
   140      1:yes      1:yes       *0.75,0.25 
   141      1:yes      1:yes       *0.938,0.063 
     1       2:no       2:no       0.061,*0.939 
     2       2:no       2:no       0.333,*0.667 
     3       2:no       2:no       0.061,*0.939 
     4       2:no       2:no       0.125,*0.875 
     5       2:no       2:no       0.061,*0.939 
     6       2:no       2:no       0.04,*0.96 
     7       2:no      1:yes   +   *0.75,0.25 
     8       2:no       2:no       0.04,*0.96 
     9       2:no       2:no       0.188,*0.813 
    10       2:no      1:yes   +   *0.588,0.412 
    11       2:no      1:yes   +   *0.75,0.25 
    12       2:no       2:no       0.2,*0.8 
    13       2:no       2:no       0.421,*0.579 
    14       2:no      1:yes   +   *0.75,0.25 
    15       2:no      1:yes   +   *0.667,0.333 
    16       2:no       2:no       0.03,*0.97 
    17       2:no      1:yes   +   *0.766,0.234 
    18       2:no      1:yes   +   *0.6,0.4 
    19       2:no       2:no       0.2,*0.8 
    20       2:no       2:no       0.333,*0.667 
    21       2:no       2:no       0.04,*0.96 
    22       2:no       2:no       0.04,*0.96 
    23       2:no       2:no       0.125,*0.875 
    24       2:no      1:yes   +   *0.8,0.2 
    25       2:no       2:no       0.04,*0.96 
    26       2:no      1:yes   +   *0.948,0.052 
    27       2:no      1:yes   +   *0.766,0.234 
    28       2:no       2:no       0.061,*0.939 
    29       2:no       2:no       0.1,*0.9 
    30       2:no       2:no       0.421,*0.579 
    31       2:no      1:yes   +   *0.909,0.091 
    32       2:no      1:yes   +   *0.667,0.333 
    33       2:no       2:no       0.061,*0.939 
    34      1:yes      1:yes       *0.988,0.012 
    35      1:yes      1:yes       *0.5,0.5 
    36      1:yes      1:yes       *0.75,0.25 
    37      1:yes      1:yes       *0.948,0.052 
    38      1:yes      1:yes       *0.588,0.412 
    39      1:yes      1:yes       *0.948,0.052 
    40      1:yes       2:no   +   0.333,*0.667 
    41      1:yes      1:yes       *0.993,0.007 
    42      1:yes      1:yes       *0.909,0.091 
    43      1:yes      1:yes       *0.976,0.024 
    44      1:yes      1:yes       *0.766,0.234 
    45      1:yes      1:yes       *0.993,0.007 
    46      1:yes      1:yes       *0.948,0.052 
    47      1:yes      1:yes       *0.963,0.037 
    48      1:yes      1:yes       *0.948,0.052 
    49      1:yes      1:yes       *0.9,0.1 
    50      1:yes      1:yes       *0.976,0.024 
    51      1:yes      1:yes       *0.955,0.045 
    52      1:yes      1:yes       *0.655,0.345 
    53      1:yes      1:yes       *0.988,0.012 
    54      1:yes      1:yes       *0.963,0.037 
    55      1:yes      1:yes       *0.909,0.091 
    56      1:yes      1:yes       *0.8,0.2 
    57      1:yes      1:yes       *0.667,0.333 
    58      1:yes      1:yes       *0.988,0.012 
    59      1:yes       2:no   +   0.333,*0.667 
    60      1:yes       2:no   +   0.333,*0.667 
    61      1:yes      1:yes       *0.5,0.5 
    62      1:yes      1:yes       *0.988,0.012 
    63      1:yes      1:yes       *0.938,0.063 
    64      1:yes      1:yes       *0.948,0.052 
    65      1:yes       2:no   +   0.25,*0.75 
    66      1:yes      1:yes       *0.976,0.024 
    67      1:yes      1:yes       *0.667,0.333 
    68      1:yes      1:yes       *0.988,0.012 
    69      1:yes      1:yes       *0.9,0.1 
    70      1:yes      1:yes       *0.667,0.333 
    71      1:yes      1:yes       *0.948,0.052 
    72      1:yes      1:yes       *0.984,0.016 
    73      1:yes      1:yes       *0.988,0.012 
    74      1:yes      1:yes       *0.8,0.2 
    75      1:yes      1:yes       *0.955,0.045 
    76      1:yes      1:yes       *0.565,0.435 
    77      1:yes       2:no   +   0.188,*0.813 
    78      1:yes      1:yes       *0.988,0.012 
    79      1:yes      1:yes       *0.984,0.016 
    80      1:yes      1:yes       *0.5,0.5 
    81      1:yes      1:yes       *0.984,0.016 
    82      1:yes      1:yes       *0.984,0.016 
    83      1:yes      1:yes       *0.955,0.045 
    84      1:yes      1:yes       *0.667,0.333 
    85      1:yes      1:yes       *0.667,0.333 
    86      1:yes       2:no   +   0.4,*0.6 
    87      1:yes      1:yes       *0.993,0.007 
    88      1:yes      1:yes       *0.778,0.222 
    89      1:yes      1:yes       *0.826,0.174 
    90      1:yes      1:yes       *0.948,0.052 
    91      1:yes      1:yes       *0.75,0.25 
    92      1:yes      1:yes       *0.588,0.412 
    93      1:yes      1:yes       *0.948,0.052 
    94      1:yes      1:yes       *0.826,0.174 
    95      1:yes      1:yes       *0.8,0.2 
    96      1:yes      1:yes       *0.993,0.007 
    97      1:yes      1:yes       *0.948,0.052 
    98      1:yes      1:yes       *0.948,0.052 
    99      1:yes      1:yes       *0.964,0.036 
   100      1:yes      1:yes       *0.948,0.052 
   101      1:yes      1:yes       *0.964,0.036 
   102      1:yes      1:yes       *0.75,0.25 
   103      1:yes      1:yes       *0.75,0.25 
   104      1:yes      1:yes       *0.963,0.037 
   105      1:yes      1:yes       *0.667,0.333 
   106      1:yes      1:yes       *0.75,0.25 
   107      1:yes      1:yes       *0.948,0.052 
   108      1:yes       2:no   +   0.273,*0.727 
   109      1:yes      1:yes       *0.984,0.016 
   110      1:yes      1:yes       *0.75,0.25 
   111      1:yes      1:yes       *0.988,0.012 
   112      1:yes      1:yes       *0.75,0.25 
   113      1:yes      1:yes       *0.986,0.014 
   114      1:yes      1:yes       *0.5,0.5 
   115      1:yes      1:yes       *0.5,0.5 
   116      1:yes      1:yes       *0.986,0.014 
   117      1:yes      1:yes       *0.963,0.037 
   118      1:yes      1:yes       *0.993,0.007 
   119      1:yes      1:yes       *0.993,0.007 
   120      1:yes      1:yes       *0.986,0.014 
   121      1:yes      1:yes       *0.976,0.024 
   122      1:yes      1:yes       *0.5,0.5 
   123      1:yes      1:yes       *0.667,0.333 
   124      1:yes      1:yes       *0.988,0.012 
   125      1:yes      1:yes       *0.986,0.014 
   126      1:yes      1:yes       *0.993,0.007 
   127      1:yes      1:yes       *0.565,0.435 
   128      1:yes      1:yes       *0.986,0.014 
   129      1:yes      1:yes       *0.984,0.016 
   130      1:yes      1:yes       *0.988,0.012 
   131      1:yes      1:yes       *0.948,0.052 
   132      1:yes      1:yes       *0.778,0.222 
   133      1:yes      1:yes       *0.948,0.052 
   134      1:yes      1:yes       *0.948,0.052 
   135      1:yes      1:yes       *0.565,0.435 
   136      1:yes      1:yes       *0.75,0.25 
   137      1:yes      1:yes       *0.993,0.007 
   138      1:yes      1:yes       *0.993,0.007 
   139      1:yes      1:yes       *0.993,0.007 
   140      1:yes      1:yes       *0.984,0.016 
   141      1:yes      1:yes       *0.6,0.4 
     1       2:no      1:yes   +   *0.5,0.5 
     2       2:no       2:no       0.25,*0.75 
     3       2:no      1:yes   +   *0.563,0.438 
     4       2:no       2:no       0.037,*0.963 
     5       2:no      1:yes   +   *0.6,0.4 
     6       2:no       2:no       0.176,*0.824 
     7       2:no      1:yes   +   *0.5,0.5 
     8       2:no       2:no       0.038,*0.962 
     9       2:no       2:no       0.037,*0.963 
    10       2:no       2:no       0.357,*0.643 
    11       2:no      1:yes   +   *0.609,0.391 
    12       2:no       2:no       0.037,*0.963 
    13       2:no      1:yes   +   *0.766,0.234 
    14       2:no       2:no       0.056,*0.944 
    15       2:no       2:no       0.056,*0.944 
    16       2:no       2:no       0.037,*0.963 
    17       2:no      1:yes   +   *0.5,0.5 
    18       2:no      1:yes   +   *0.5,0.5 
    19       2:no       2:no       0.038,*0.962 
    20       2:no       2:no       0.357,*0.643 
    21       2:no      1:yes   +   *0.75,0.25 
    22       2:no      1:yes   +   *0.5,0.5 
    23       2:no       2:no       0.389,*0.611 
    24       2:no       2:no       0.037,*0.963 
    25       2:no      1:yes   +   *0.667,0.333 
    26       2:no      1:yes   +   *0.5,0.5 
    27       2:no       2:no       0.063,*0.938 
    28       2:no      1:yes   +   *0.94,0.06 
    29       2:no      1:yes   +   *0.609,0.391 
    30       2:no       2:no       0.037,*0.963 
    31       2:no      1:yes   +   *0.766,0.234 
    32       2:no       2:no       0.143,*0.857 
    33       2:no      1:yes   +   *0.667,0.333 
    34      1:yes      1:yes       *0.563,0.438 
    35      1:yes      1:yes       *0.68,0.32 
    36      1:yes      1:yes       *0.778,0.222 
    37      1:yes      1:yes       *0.5,0.5 
    38      1:yes      1:yes       *0.98,0.02 
    39      1:yes      1:yes       *0.992,0.008 
    40      1:yes      1:yes       *0.766,0.234 
    41      1:yes      1:yes       *0.94,0.06 
    42      1:yes      1:yes       *0.94,0.06 
    43      1:yes      1:yes       *0.94,0.06 
    44      1:yes      1:yes       *0.667,0.333 
    45      1:yes      1:yes       *0.889,0.111 
    46      1:yes      1:yes       *0.985,0.015 
    47      1:yes      1:yes       *0.5,0.5 
    48      1:yes      1:yes       *0.667,0.333 
    49      1:yes      1:yes       *0.976,0.024 
    50      1:yes      1:yes       *0.5,0.5 
    51      1:yes      1:yes       *0.667,0.333 
    52      1:yes      1:yes       *0.992,0.008 
    53      1:yes      1:yes       *0.867,0.133 
    54      1:yes      1:yes       *0.992,0.008 
    55      1:yes      1:yes       *0.992,0.008 
    56      1:yes      1:yes       *0.895,0.105 
    57      1:yes      1:yes       *0.98,0.02 
    58      1:yes      1:yes       *0.778,0.222 
    59      1:yes      1:yes       *0.98,0.02 
    60      1:yes      1:yes       *0.985,0.015 
    61      1:yes      1:yes       *0.98,0.02 
    62      1:yes      1:yes       *0.867,0.133 
    63      1:yes      1:yes       *0.6,0.4 
    64      1:yes      1:yes       *0.992,0.008 
    65      1:yes      1:yes       *0.68,0.32 
    66      1:yes      1:yes       *0.992,0.008 
    67      1:yes      1:yes       *0.992,0.008 
    68      1:yes      1:yes       *0.778,0.222 
    69      1:yes      1:yes       *0.985,0.015 
    70      1:yes      1:yes       *0.667,0.333 
    71      1:yes      1:yes       *0.962,0.038 
    72      1:yes      1:yes       *0.98,0.02 
    73      1:yes      1:yes       *0.94,0.06 
    74      1:yes      1:yes       *0.766,0.234 
    75      1:yes      1:yes       *0.98,0.02 
    76      1:yes      1:yes       *0.992,0.008 
    77      1:yes      1:yes       *0.944,0.056 
    78      1:yes       2:no   +   0.063,*0.938 
    79      1:yes      1:yes       *0.985,0.015 
    80      1:yes      1:yes       *0.985,0.015 
    81      1:yes      1:yes       *0.944,0.056 
    82      1:yes      1:yes       *0.992,0.008 
    83      1:yes      1:yes       *0.992,0.008 
    84      1:yes      1:yes       *0.667,0.333 
    85      1:yes      1:yes       *0.992,0.008 
    86      1:yes      1:yes       *0.667,0.333 
    87      1:yes      1:yes       *0.8,0.2 
    88      1:yes      1:yes       *0.75,0.25 
    89      1:yes      1:yes       *0.985,0.015 
    90      1:yes      1:yes       *0.992,0.008 
    91      1:yes      1:yes       *0.94,0.06 
    92      1:yes      1:yes       *0.766,0.234 
    93      1:yes      1:yes       *0.667,0.333 
    94      1:yes      1:yes       *0.944,0.056 
    95      1:yes      1:yes       *0.964,0.036 
    96      1:yes      1:yes       *0.766,0.234 
    97      1:yes      1:yes       *0.75,0.25 
    98      1:yes      1:yes       *0.992,0.008 
    99      1:yes      1:yes       *0.87,0.13 
   100      1:yes      1:yes       *0.985,0.015 
   101      1:yes      1:yes       *0.992,0.008 
   102      1:yes      1:yes       *0.94,0.06 
   103      1:yes      1:yes       *0.667,0.333 
   104      1:yes      1:yes       *0.955,0.045 
   105      1:yes      1:yes       *0.992,0.008 
   106      1:yes      1:yes       *0.667,0.333 
   107      1:yes      1:yes       *0.766,0.234 
   108      1:yes      1:yes       *0.98,0.02 
   109      1:yes      1:yes       *0.5,0.5 
   110      1:yes      1:yes       *0.985,0.015 
   111      1:yes      1:yes       *0.94,0.06 
   112      1:yes      1:yes       *0.667,0.333 
   113      1:yes      1:yes       *0.667,0.333 
   114      1:yes      1:yes       *0.778,0.222 
   115      1:yes      1:yes       *0.98,0.02 
   116      1:yes      1:yes       *0.952,0.048 
   117      1:yes      1:yes       *0.5,0.5 
   118      1:yes      1:yes       *0.94,0.06 
   119      1:yes      1:yes       *0.985,0.015 
   120      1:yes      1:yes       *0.9,0.1 
   121      1:yes      1:yes       *0.766,0.234 
   122      1:yes      1:yes       *0.778,0.222 
   123      1:yes      1:yes       *0.667,0.333 
   124      1:yes      1:yes       *0.98,0.02 
   125      1:yes      1:yes       *0.8,0.2 
   126      1:yes      1:yes       *0.992,0.008 
   127      1:yes      1:yes       *0.895,0.105 
   128      1:yes      1:yes       *0.94,0.06 
   129      1:yes      1:yes       *0.992,0.008 
   130      1:yes      1:yes       *0.94,0.06 
   131      1:yes      1:yes       *0.867,0.133 
   132      1:yes      1:yes       *0.962,0.038 
   133      1:yes      1:yes       *0.667,0.333 
   134      1:yes      1:yes       *0.778,0.222 
   135      1:yes      1:yes       *0.985,0.015 
   136      1:yes      1:yes       *0.98,0.02 
   137      1:yes      1:yes       *0.985,0.015 
   138      1:yes      1:yes       *0.5,0.5 
   139      1:yes      1:yes       *0.667,0.333 
   140      1:yes      1:yes       *0.667,0.333 
   141      1:yes      1:yes       *0.98,0.02 
     1       2:no       2:no       0.2,*0.8 
     2       2:no       2:no       0.051,*0.949 
     3       2:no       2:no       0.394,*0.606 
     4       2:no       2:no       0.333,*0.667 
     5       2:no       2:no       0.475,*0.525 
     6       2:no       2:no       0.051,*0.949 
     7       2:no      1:yes   +   *0.615,0.385 
     8       2:no       2:no       0.294,*0.706 
     9       2:no       2:no       0.031,*0.969 
    10       2:no       2:no       0.394,*0.606 
    11       2:no      1:yes   +   *0.667,0.333 
    12       2:no       2:no       0.138,*0.862 
    13       2:no       2:no       0.051,*0.949 
    14       2:no      1:yes   +   *0.615,0.385 
    15       2:no      1:yes   +   *0.706,0.294 
    16       2:no      1:yes   +   *0.706,0.294 
    17       2:no      1:yes   +   *0.536,0.464 
    18       2:no       2:no       0.475,*0.525 
    19       2:no       2:no       0.138,*0.862 
    20       2:no       2:no       0.294,*0.706 
    21       2:no      1:yes   +   *0.96,0.04 
    22       2:no       2:no       0.475,*0.525 
    23       2:no      1:yes   +   *0.96,0.04 
    24       2:no       2:no       0.138,*0.862 
    25       2:no       2:no       0.036,*0.964 
    26       2:no       2:no       0.036,*0.964 
    27       2:no      1:yes   +   *0.684,0.316 
    28       2:no       2:no       0.138,*0.862 
    29       2:no      1:yes   +   *0.5,0.5 
    30       2:no       2:no       0.138,*0.862 
    31       2:no       2:no       0.031,*0.969 
    32       2:no      1:yes   +   *0.571,0.429 
    33       2:no       2:no       0.394,*0.606 
    34      1:yes       2:no   +   0.475,*0.525 
    35      1:yes      1:yes       *0.667,0.333 
    36      1:yes      1:yes       *0.984,0.016 
    37      1:yes      1:yes       *0.984,0.016 
    38      1:yes      1:yes       *0.994,0.006 
    39      1:yes      1:yes       *0.994,0.006 
    40      1:yes      1:yes       *0.994,0.006 
    41      1:yes      1:yes       *0.615,0.385 
    42      1:yes      1:yes       *0.684,0.316 
    43      1:yes      1:yes       *0.957,0.043 
    44      1:yes       2:no   +   0.475,*0.525 
    45      1:yes      1:yes       *0.994,0.006 
    46      1:yes      1:yes       *0.931,0.069 
    47      1:yes      1:yes       *0.99,0.01 
    48      1:yes      1:yes       *0.81,0.19 
    49      1:yes      1:yes       *0.931,0.069 
    50      1:yes      1:yes       *0.976,0.024 
    51      1:yes      1:yes       *0.984,0.016 
    52      1:yes      1:yes       *0.99,0.01 
    53      1:yes       2:no   +   0.3,*0.7 
    54      1:yes      1:yes       *0.615,0.385 
    55      1:yes      1:yes       *0.984,0.016 
    56      1:yes      1:yes       *0.994,0.006 
    57      1:yes      1:yes       *0.96,0.04 
    58      1:yes      1:yes       *0.986,0.014 
    59      1:yes       2:no   +   0.475,*0.525 
    60      1:yes      1:yes       *0.99,0.01 
    61      1:yes      1:yes       *0.984,0.016 
    62      1:yes      1:yes       *0.976,0.024 
    63      1:yes      1:yes       *0.984,0.016 
    64      1:yes      1:yes       *0.706,0.294 
    65      1:yes      1:yes       *0.684,0.316 
    66      1:yes      1:yes       *0.994,0.006 
    67      1:yes      1:yes       *0.99,0.01 
    68      1:yes       2:no   +   0.475,*0.525 
    69      1:yes      1:yes       *0.536,0.464 
    70      1:yes      1:yes       *0.976,0.024 
    71      1:yes      1:yes       *0.857,0.143 
    72      1:yes      1:yes       *0.994,0.006 
    73      1:yes      1:yes       *0.99,0.01 
    74      1:yes      1:yes       *0.818,0.182 
    75      1:yes      1:yes       *0.833,0.167 
    76      1:yes      1:yes       *0.786,0.214 
    77      1:yes      1:yes       *0.976,0.024 
    78      1:yes      1:yes       *0.96,0.04 
    79      1:yes      1:yes       *0.984,0.016 
    80      1:yes      1:yes       *0.994,0.006 
    81      1:yes      1:yes       *0.986,0.014 
    82      1:yes      1:yes       *0.96,0.04 
    83      1:yes      1:yes       *0.931,0.069 
    84      1:yes      1:yes       *0.99,0.01 
    85      1:yes      1:yes       *0.833,0.167 
    86      1:yes      1:yes       *0.984,0.016 
    87      1:yes      1:yes       *0.986,0.014 
    88      1:yes      1:yes       *0.667,0.333 
    89      1:yes      1:yes       *0.5,0.5 
    90      1:yes      1:yes       *0.984,0.016 
    91      1:yes      1:yes       *0.994,0.006 
    92      1:yes      1:yes       *0.994,0.006 
    93      1:yes      1:yes       *0.931,0.069 
    94      1:yes      1:yes       *0.667,0.333 
    95      1:yes      1:yes       *0.81,0.19 
    96      1:yes      1:yes       *0.8,0.2 
    97      1:yes      1:yes       *0.986,0.014 
    98      1:yes      1:yes       *0.984,0.016 
    99      1:yes      1:yes       *0.957,0.043 
   100      1:yes      1:yes       *0.706,0.294 
   101      1:yes       2:no   +   0.125,*0.875 
   102      1:yes      1:yes       *0.87,0.13 
   103      1:yes      1:yes       *0.6,0.4 
   104      1:yes      1:yes       *0.667,0.333 
   105      1:yes      1:yes       *0.99,0.01 
   106      1:yes      1:yes       *0.994,0.006 
   107      1:yes      1:yes       *0.96,0.04 
   108      1:yes      1:yes       *0.818,0.182 
   109      1:yes      1:yes       *0.931,0.069 
   110      1:yes      1:yes       *0.994,0.006 
   111      1:yes      1:yes       *0.984,0.016 
   112      1:yes      1:yes       *0.986,0.014 
   113      1:yes      1:yes       *0.994,0.006 
   114      1:yes      1:yes       *0.986,0.014 
   115      1:yes      1:yes       *0.96,0.04 
   116      1:yes      1:yes       *0.96,0.04 
   117      1:yes       2:no   +   0.3,*0.7 
   118      1:yes      1:yes       *0.976,0.024 
   119      1:yes      1:yes       *0.706,0.294 
   120      1:yes       2:no   +   0.2,*0.8 
   121      1:yes      1:yes       *0.976,0.024 
   122      1:yes      1:yes       *0.81,0.19 
   123      1:yes      1:yes       *0.833,0.167 
   124      1:yes      1:yes       *0.984,0.016 
   125      1:yes      1:yes       *0.957,0.043 
   126      1:yes      1:yes       *0.976,0.024 
   127      1:yes      1:yes       *0.957,0.043 
   128      1:yes      1:yes       *0.994,0.006 
   129      1:yes      1:yes       *0.87,0.13 
   130      1:yes      1:yes       *0.984,0.016 
   131      1:yes      1:yes       *0.96,0.04 
   132      1:yes      1:yes       *0.994,0.006 
   133      1:yes      1:yes       *0.87,0.13 
   134      1:yes      1:yes       *0.994,0.006 
   135      1:yes      1:yes       *0.75,0.25 
   136      1:yes      1:yes       *0.994,0.006 
   137      1:yes      1:yes       *0.994,0.006 
   138      1:yes      1:yes       *0.766,0.234 
   139      1:yes      1:yes       *0.96,0.04 
   140      1:yes       2:no   +   0.333,*0.667 
   141      1:yes      1:yes       *0.8,0.2 

========== Summary ==========

Correctly Classified Instances        1245               87.9859 %
Incorrectly Classified Instances       170               12.0141 %
Kappa statistic                          0.6357
Mean absolute error                      0.1946
Root mean squared error                  0.303 
Relative absolute error                 54.2685 %
Root relative squared error             71.5722 %
Total Number of Instances             1415     

=== Detailed Accuracy By Class ===

               TP Rate   FP Rate   Precision   Recall  F-Measure   ROC Area  Class
                 0.957     0.372      0.894     0.957     0.924      0.92     yes
                 0.628     0.043      0.816     0.628     0.71       0.92     no
Weighted Avg.    0.88      0.295      0.876     0.88      0.874      0.92 

=== Confusion Matrix ===

    a    b   <-- classified as
 1037   47 |    a = yes
  123  208 |    b = no
