# Supplementary material for: Prediction and Prioritization of Rare Oncogenic Mutations in the Cancer Kinome Using Novel Features and Multiple Classifiers
Source: PLoS Comput Biol. 2014 Apr 17;10(4):e1003545. doi: 10.1371/journal.pcbi.1003545 (PMC3990476; doi:10.1371/journal.pcbi.1003545)
Supplement: Dataset S1 — Detailed experiment records and results. Complete data sets, outputs and log files for all computational experiments. These files can be loaded in Weka [26] to reproduce the results presented in this paper. (ZIP) [file pcbi.1003545.s001.zip › 20121222_200553/Classified/weka.classifiers.lazy.LWL-CrossValidation-20121222_200621.txt]

========== Data Summary ==========
Relation Name:  Analysis_Disease-weka.filters.unsupervised.attribute.Remove-R1,9,10,13,16,17,18,20,21,23,24,25,26,27
Num Instances:  1415
Num Attributes: 18

     Name                      Type  Nom  Int Real     Missing      Unique  Dist
   1 Amino_Acid_WT              Nom 100%   0%   0%     0 /  0%     0 /  0%    20 
   2 Amino_Acid_MT              Nom 100%   0%   0%     0 /  0%     0 /  0%    20 
   3 Conservation_Consensus_Al  Num   0%   0%  75%   351 / 25%    24 /  2%   240 
   4 Conservation_Wild_AllKina  Num   0%   0%  86%   196 / 14%   921 / 65%  1026 
   5 Conservation_Consensus_Fa  Num   0%  17%  57%   366 / 26%   130 /  9%   211 
   6 Conservation_Consensus_Gr  Num   0%   0%  73%   383 / 27%   232 / 16%   412 
   7 Blosum62                   Num   0% 100%   0%     0 /  0%     1 /  0%     8 
   8 Modification               Nom 100%   0%   0%     0 /  0%     0 /  0%     2 
   9 Is_Pk_Domain               Nom 100%   0%   0%     0 /  0%     0 /  0%     1 
  10 Binding_Site               Nom 100%   0%   0%     0 /  0%     0 /  0%     1 
  11 Side_Chain_Polarity_MT     Nom 100%   0%   0%     0 /  0%     0 /  0%     2 
  12 Avg_Mass_MT                Num   0%   0% 100%     0 /  0%     0 /  0%    19 
  13 Side_Chain_Polarity_WT     Nom 100%   0%   0%     0 /  0%     0 /  0%     2 
  14 Van_der_Waals_Volume_WT    Num   0% 100%   0%     0 /  0%     0 /  0%    17 
  15 Protein_Family             Nom 100%   0%   0%     0 /  0%     8 /  1%    92 
  16 Protein_Group              Nom 100%   0%   0%     0 /  0%     0 /  0%     9 
  17 Sub_domain                 Nom 100%   0%   0%     0 /  0%     1 /  0%    21 
  18 Disease                    Nom 100%   0%   0%     0 /  0%     0 /  0%     2 

========== Cross Validation Result ==========
 inst#     actual  predicted error distribution
     1       2:no      1:yes   +   *0.97,0.03 
     2       2:no       2:no       0.031,*0.969 
     3       2:no       2:no       0.245,*0.755 
     4       2:no      1:yes   +   *0.624,0.376 
     5       2:no       2:no       0.026,*0.974 
     6       2:no      1:yes   +   *0.675,0.325 
     7       2:no       2:no       0,*1 
     8       2:no      1:yes   +   *1,0 
     9       2:no       2:no       0,*1 
    10       2:no      1:yes   +   *0.622,0.378 
    11       2:no       2:no       0.272,*0.728 
    12       2:no      1:yes   +   *0.631,0.369 
    13       2:no      1:yes   +   *0.636,0.364 
    14       2:no       2:no       0.204,*0.796 
    15       2:no       2:no       0,*1 
    16       2:no       2:no       0.035,*0.965 
    17       2:no      1:yes   +   *0.644,0.356 
    18       2:no      1:yes   +   *0.684,0.316 
    19       2:no      1:yes   +   *0.649,0.351 
    20       2:no       2:no       0,*1 
    21       2:no      1:yes   +   *1,0 
    22       2:no      1:yes   +   *0.796,0.204 
    23       2:no      1:yes   +   *0.958,0.042 
    24       2:no       2:no       0.395,*0.605 
    25       2:no       2:no       0.19,*0.81 
    26       2:no      1:yes   +   *0.65,0.35 
    27       2:no       2:no       0.299,*0.701 
    28       2:no       2:no       0,*1 
    29       2:no      1:yes   +   *0.65,0.35 
    30       2:no       2:no       0.019,*0.981 
    31       2:no       2:no       0.23,*0.77 
    32       2:no      1:yes   +   *0.659,0.341 
    33       2:no       2:no       0,*1 
    34       2:no       2:no       0.021,*0.979 
    35      1:yes      1:yes       *0.928,0.072 
    36      1:yes       2:no   +   0.368,*0.632 
    37      1:yes      1:yes       *1,0 
    38      1:yes      1:yes       *0.758,0.242 
    39      1:yes      1:yes       *1,0 
    40      1:yes      1:yes       *1,0 
    41      1:yes      1:yes       *0.925,0.075 
    42      1:yes      1:yes       *1,0 
    43      1:yes      1:yes       *0.952,0.048 
    44      1:yes      1:yes       *0.932,0.068 
    45      1:yes      1:yes       *0.93,0.07 
    46      1:yes      1:yes       *1,0 
    47      1:yes      1:yes       *0.928,0.072 
    48      1:yes      1:yes       *0.922,0.078 
    49      1:yes      1:yes       *1,0 
    50      1:yes      1:yes       *0.929,0.071 
    51      1:yes      1:yes       *1,0 
    52      1:yes      1:yes       *0.925,0.075 
    53      1:yes      1:yes       *0.927,0.073 
    54      1:yes      1:yes       *1,0 
    55      1:yes      1:yes       *0.929,0.071 
    56      1:yes      1:yes       *0.763,0.237 
    57      1:yes      1:yes       *0.926,0.074 
    58      1:yes      1:yes       *0.95,0.05 
    59      1:yes      1:yes       *0.896,0.104 
    60      1:yes      1:yes       *0.929,0.071 
    61      1:yes      1:yes       *1,0 
    62      1:yes      1:yes       *1,0 
    63      1:yes      1:yes       *0.856,0.144 
    64      1:yes      1:yes       *0.841,0.159 
    65      1:yes      1:yes       *1,0 
    66      1:yes      1:yes       *0.9,0.1 
    67      1:yes      1:yes       *1,0 
    68      1:yes      1:yes       *0.519,0.481 
    69      1:yes      1:yes       *0.95,0.05 
    70      1:yes      1:yes       *1,0 
    71      1:yes      1:yes       *0.743,0.257 
    72      1:yes      1:yes       *0.925,0.075 
    73      1:yes      1:yes       *0.676,0.324 
    74      1:yes      1:yes       *0.931,0.069 
    75      1:yes      1:yes       *0.958,0.042 
    76      1:yes      1:yes       *1,0 
    77      1:yes      1:yes       *0.949,0.051 
    78      1:yes      1:yes       *1,0 
    79      1:yes      1:yes       *1,0 
    80      1:yes      1:yes       *0.923,0.077 
    81      1:yes      1:yes       *0.924,0.076 
    82      1:yes      1:yes       *0.926,0.074 
    83      1:yes       2:no   +   0,*1 
    84      1:yes      1:yes       *0.933,0.067 
    85      1:yes      1:yes       *0.954,0.046 
    86      1:yes      1:yes       *0.929,0.071 
    87      1:yes      1:yes       *0.927,0.073 
    88      1:yes      1:yes       *0.926,0.074 
    89      1:yes      1:yes       *0.928,0.072 
    90      1:yes      1:yes       *1,0 
    91      1:yes      1:yes       *1,0 
    92      1:yes      1:yes       *0.928,0.072 
    93      1:yes      1:yes       *1,0 
    94      1:yes      1:yes       *0.694,0.306 
    95      1:yes      1:yes       *0.927,0.073 
    96      1:yes      1:yes       *0.96,0.04 
    97      1:yes      1:yes       *0.953,0.047 
    98      1:yes      1:yes       *1,0 
    99      1:yes      1:yes       *1,0 
   100      1:yes      1:yes       *1,0 
   101      1:yes      1:yes       *1,0 
   102      1:yes      1:yes       *0.803,0.197 
   103      1:yes      1:yes       *0.924,0.076 
   104      1:yes      1:yes       *1,0 
   105      1:yes      1:yes       *1,0 
   106      1:yes      1:yes       *0.926,0.074 
   107      1:yes      1:yes       *0.96,0.04 
   108      1:yes      1:yes       *0.985,0.015 
   109      1:yes      1:yes       *0.927,0.073 
   110      1:yes      1:yes       *0.928,0.072 
   111      1:yes      1:yes       *1,0 
   112      1:yes      1:yes       *0.926,0.074 
   113      1:yes       2:no   +   0.299,*0.701 
   114      1:yes      1:yes       *1,0 
   115      1:yes      1:yes       *0.931,0.069 
   116      1:yes      1:yes       *1,0 
   117      1:yes      1:yes       *0.957,0.043 
   118      1:yes      1:yes       *1,0 
   119      1:yes      1:yes       *0.979,0.021 
   120      1:yes      1:yes       *0.932,0.068 
   121      1:yes      1:yes       *1,0 
   122      1:yes      1:yes       *0.946,0.054 
   123      1:yes      1:yes       *0.929,0.071 
   124      1:yes      1:yes       *1,0 
   125      1:yes      1:yes       *0.926,0.074 
   126      1:yes      1:yes       *0.802,0.198 
   127      1:yes      1:yes       *1,0 
   128      1:yes      1:yes       *0.926,0.074 
   129      1:yes      1:yes       *0.949,0.051 
   130      1:yes      1:yes       *1,0 
   131      1:yes      1:yes       *0.934,0.066 
   132      1:yes      1:yes       *0.961,0.039 
   133      1:yes      1:yes       *1,0 
   134      1:yes      1:yes       *0.926,0.074 
   135      1:yes      1:yes       *0.927,0.073 
   136      1:yes      1:yes       *0.926,0.074 
   137      1:yes      1:yes       *1,0 
   138      1:yes      1:yes       *1,0 
   139      1:yes      1:yes       *1,0 
   140      1:yes      1:yes       *0.932,0.068 
   141      1:yes      1:yes       *0.926,0.074 
   142      1:yes      1:yes       *0.929,0.071 
     1       2:no       2:no       0,*1 
     2       2:no       2:no       0,*1 
     3       2:no       2:no       0,*1 
     4       2:no       2:no       0,*1 
     5       2:no      1:yes   +   *0.665,0.335 
     6       2:no       2:no       0,*1 
     7       2:no       2:no       0,*1 
     8       2:no      1:yes   +   *0.865,0.135 
     9       2:no      1:yes   +   *1,0 
    10       2:no       2:no       0,*1 
    11       2:no      1:yes   +   *0.804,0.196 
    12       2:no       2:no       0,*1 
    13       2:no       2:no       0,*1 
    14       2:no       2:no       0.103,*0.897 
    15       2:no      1:yes   +   *1,0 
    16       2:no       2:no       0,*1 
    17       2:no       2:no       0,*1 
    18       2:no       2:no       0,*1 
    19       2:no       2:no       0,*1 
    20       2:no       2:no       0.123,*0.877 
    21       2:no      1:yes   +   *0.808,0.192 
    22       2:no       2:no       0,*1 
    23       2:no       2:no       0.39,*0.61 
    24       2:no       2:no       0,*1 
    25       2:no      1:yes   +   *0.822,0.178 
    26       2:no       2:no       0.11,*0.89 
    27       2:no      1:yes   +   *0.612,0.388 
    28       2:no      1:yes   +   *1,0 
    29       2:no       2:no       0,*1 
    30       2:no      1:yes   +   *1,0 
    31       2:no       2:no       0.116,*0.884 
    32       2:no      1:yes   +   *1,0 
    33       2:no       2:no       0.11,*0.89 
    34      1:yes      1:yes       *1,0 
    35      1:yes      1:yes       *1,0 
    36      1:yes      1:yes       *0.936,0.064 
    37      1:yes      1:yes       *0.929,0.071 
    38      1:yes      1:yes       *1,0 
    39      1:yes      1:yes       *1,0 
    40      1:yes      1:yes       *0.924,0.076 
    41      1:yes      1:yes       *1,0 
    42      1:yes      1:yes       *0.926,0.074 
    43      1:yes      1:yes       *0.934,0.066 
    44      1:yes      1:yes       *1,0 
    45      1:yes      1:yes       *0.795,0.205 
    46      1:yes      1:yes       *0.667,0.333 
    47      1:yes      1:yes       *1,0 
    48      1:yes       2:no   +   0,*1 
    49      1:yes      1:yes       *0.935,0.065 
    50      1:yes      1:yes       *1,0 
    51      1:yes      1:yes       *1,0 
    52      1:yes      1:yes       *1,0 
    53      1:yes      1:yes       *1,0 
    54      1:yes      1:yes       *0.935,0.065 
    55      1:yes      1:yes       *1,0 
    56      1:yes      1:yes       *1,0 
    57      1:yes      1:yes       *1,0 
    58      1:yes      1:yes       *0.936,0.064 
    59      1:yes      1:yes       *0.934,0.066 
    60      1:yes      1:yes       *1,0 
    61      1:yes      1:yes       *0.931,0.069 
    62      1:yes       2:no   +   0,*1 
    63      1:yes      1:yes       *0.932,0.068 
    64      1:yes       2:no   +   0,*1 
    65      1:yes      1:yes       *0.931,0.069 
    66      1:yes      1:yes       *0.976,0.024 
    67      1:yes      1:yes       *0.929,0.071 
    68      1:yes      1:yes       *0.95,0.05 
    69      1:yes      1:yes       *0.927,0.073 
    70      1:yes       2:no   +   0,*1 
    71      1:yes       2:no   +   0.385,*0.615 
    72      1:yes      1:yes       *0.937,0.063 
    73      1:yes      1:yes       *0.846,0.154 
    74      1:yes      1:yes       *1,0 
    75      1:yes      1:yes       *1,0 
    76      1:yes      1:yes       *1,0 
    77      1:yes      1:yes       *0.534,0.466 
    78      1:yes      1:yes       *0.799,0.201 
    79      1:yes       2:no   +   0,*1 
    80      1:yes      1:yes       *0.931,0.069 
    81      1:yes      1:yes       *0.85,0.15 
    82      1:yes      1:yes       *1,0 
    83      1:yes      1:yes       *0.937,0.063 
    84      1:yes      1:yes       *1,0 
    85      1:yes      1:yes       *1,0 
    86      1:yes      1:yes       *1,0 
    87      1:yes      1:yes       *1,0 
    88      1:yes      1:yes       *0.933,0.067 
    89      1:yes      1:yes       *1,0 
    90      1:yes      1:yes       *0.937,0.063 
    91      1:yes      1:yes       *0.54,0.46 
    92      1:yes      1:yes       *0.925,0.075 
    93      1:yes      1:yes       *0.936,0.064 
    94      1:yes      1:yes       *0.933,0.067 
    95      1:yes      1:yes       *1,0 
    96      1:yes      1:yes       *1,0 
    97      1:yes      1:yes       *0.794,0.206 
    98      1:yes      1:yes       *0.938,0.062 
    99      1:yes      1:yes       *0.93,0.07 
   100      1:yes      1:yes       *0.936,0.064 
   101      1:yes      1:yes       *1,0 
   102      1:yes      1:yes       *0.927,0.073 
   103      1:yes      1:yes       *1,0 
   104      1:yes      1:yes       *0.939,0.061 
   105      1:yes      1:yes       *0.932,0.068 
   106      1:yes      1:yes       *1,0 
   107      1:yes      1:yes       *0.928,0.072 
   108      1:yes      1:yes       *0.948,0.052 
   109      1:yes      1:yes       *0.933,0.067 
   110      1:yes      1:yes       *0.843,0.157 
   111      1:yes       2:no   +   0,*1 
   112      1:yes      1:yes       *0.932,0.068 
   113      1:yes      1:yes       *0.935,0.065 
   114      1:yes      1:yes       *0.933,0.067 
   115      1:yes      1:yes       *0.935,0.065 
   116      1:yes      1:yes       *1,0 
   117      1:yes      1:yes       *0.935,0.065 
   118      1:yes      1:yes       *1,0 
   119      1:yes      1:yes       *1,0 
   120      1:yes      1:yes       *1,0 
   121      1:yes      1:yes       *1,0 
   122      1:yes      1:yes       *0.928,0.072 
   123      1:yes      1:yes       *0.928,0.072 
   124      1:yes      1:yes       *0.936,0.064 
   125      1:yes      1:yes       *1,0 
   126      1:yes      1:yes       *1,0 
   127      1:yes      1:yes       *1,0 
   128      1:yes      1:yes       *0.932,0.068 
   129      1:yes      1:yes       *0.924,0.076 
   130      1:yes      1:yes       *0.764,0.236 
   131      1:yes      1:yes       *0.932,0.068 
   132      1:yes      1:yes       *0.855,0.145 
   133      1:yes       2:no   +   0.389,*0.611 
   134      1:yes      1:yes       *0.945,0.055 
   135      1:yes      1:yes       *0.932,0.068 
   136      1:yes      1:yes       *0.932,0.068 
   137      1:yes      1:yes       *1,0 
   138      1:yes      1:yes       *0.95,0.05 
   139      1:yes      1:yes       *1,0 
   140      1:yes      1:yes       *0.948,0.052 
   141      1:yes      1:yes       *0.933,0.067 
   142      1:yes      1:yes       *1,0 
     1       2:no       2:no       0,*1 
     2       2:no       2:no       0.061,*0.939 
     3       2:no      1:yes   +   *1,0 
     4       2:no       2:no       0,*1 
     5       2:no       2:no       0,*1 
     6       2:no       2:no       0.195,*0.805 
     7       2:no      1:yes   +   *1,0 
     8       2:no       2:no       0,*1 
     9       2:no       2:no       0,*1 
    10       2:no      1:yes   +   *0.656,0.344 
    11       2:no       2:no       0,*1 
    12       2:no       2:no       0,*1 
    13       2:no      1:yes   +   *0.806,0.194 
    14       2:no       2:no       0.372,*0.628 
    15       2:no      1:yes   +   *0.781,0.219 
    16       2:no       2:no       0.149,*0.851 
    17       2:no       2:no       0,*1 
    18       2:no      1:yes   +   *0.821,0.179 
    19       2:no       2:no       0,*1 
    20       2:no       2:no       0.018,*0.982 
    21       2:no       2:no       0,*1 
    22       2:no      1:yes   +   *1,0 
    23       2:no       2:no       0.36,*0.64 
    24       2:no       2:no       0.064,*0.936 
    25       2:no       2:no       0.027,*0.973 
    26       2:no       2:no       0.078,*0.922 
    27       2:no       2:no       0,*1 
    28       2:no       2:no       0.174,*0.826 
    29       2:no      1:yes   +   *0.946,0.054 
    30       2:no       2:no       0,*1 
    31       2:no       2:no       0.027,*0.973 
    32       2:no       2:no       0,*1 
    33       2:no       2:no       0,*1 
    34      1:yes      1:yes       *1,0 
    35      1:yes      1:yes       *0.925,0.075 
    36      1:yes      1:yes       *1,0 
    37      1:yes       2:no   +   0.195,*0.805 
    38      1:yes      1:yes       *0.925,0.075 
    39      1:yes      1:yes       *1,0 
    40      1:yes      1:yes       *0.951,0.049 
    41      1:yes      1:yes       *1,0 
    42      1:yes      1:yes       *0.928,0.072 
    43      1:yes      1:yes       *0.925,0.075 
    44      1:yes      1:yes       *1,0 
    45      1:yes      1:yes       *0.817,0.183 
    46      1:yes      1:yes       *1,0 
    47      1:yes      1:yes       *1,0 
    48      1:yes      1:yes       *0.847,0.153 
    49      1:yes      1:yes       *0.951,0.049 
    50      1:yes      1:yes       *0.691,0.309 
    51      1:yes      1:yes       *0.945,0.055 
    52      1:yes      1:yes       *0.933,0.067 
    53      1:yes       2:no   +   0,*1 
    54      1:yes      1:yes       *1,0 
    55      1:yes      1:yes       *0.953,0.047 
    56      1:yes      1:yes       *0.953,0.047 
    57      1:yes      1:yes       *0.936,0.064 
    58      1:yes       2:no   +   0.343,*0.657 
    59      1:yes      1:yes       *1,0 
    60      1:yes      1:yes       *0.934,0.066 
    61      1:yes      1:yes       *0.93,0.07 
    62      1:yes      1:yes       *1,0 
    63      1:yes      1:yes       *0.877,0.123 
    64      1:yes      1:yes       *0.928,0.072 
    65      1:yes      1:yes       *0.93,0.07 
    66      1:yes      1:yes       *0.926,0.074 
    67      1:yes      1:yes       *1,0 
    68      1:yes      1:yes       *1,0 
    69      1:yes      1:yes       *0.928,0.072 
    70      1:yes      1:yes       *1,0 
    71      1:yes      1:yes       *0.928,0.072 
    72      1:yes      1:yes       *1,0 
    73      1:yes      1:yes       *1,0 
    74      1:yes      1:yes       *0.932,0.068 
    75      1:yes      1:yes       *0.927,0.073 
    76      1:yes       2:no   +   0.419,*0.581 
    77      1:yes      1:yes       *0.932,0.068 
    78      1:yes      1:yes       *0.95,0.05 
    79      1:yes      1:yes       *0.928,0.072 
    80      1:yes      1:yes       *1,0 
    81      1:yes      1:yes       *0.843,0.157 
    82      1:yes      1:yes       *0.929,0.071 
    83      1:yes      1:yes       *1,0 
    84      1:yes      1:yes       *0.95,0.05 
    85      1:yes      1:yes       *0.925,0.075 
    86      1:yes      1:yes       *1,0 
    87      1:yes       2:no   +   0,*1 
    88      1:yes      1:yes       *1,0 
    89      1:yes      1:yes       *0.865,0.135 
    90      1:yes      1:yes       *0.621,0.379 
    91      1:yes      1:yes       *1,0 
    92      1:yes      1:yes       *0.929,0.071 
    93      1:yes      1:yes       *0.927,0.073 
    94      1:yes       2:no   +   0,*1 
    95      1:yes       2:no   +   0.053,*0.947 
    96      1:yes      1:yes       *1,0 
    97      1:yes      1:yes       *0.938,0.062 
    98      1:yes      1:yes       *0.779,0.221 
    99      1:yes      1:yes       *0.815,0.185 
   100      1:yes      1:yes       *1,0 
   101      1:yes      1:yes       *1,0 
   102      1:yes      1:yes       *0.834,0.166 
   103      1:yes      1:yes       *0.929,0.071 
   104      1:yes      1:yes       *1,0 
   105      1:yes      1:yes       *1,0 
   106      1:yes      1:yes       *1,0 
   107      1:yes      1:yes       *0.931,0.069 
   108      1:yes      1:yes       *1,0 
   109      1:yes      1:yes       *1,0 
   110      1:yes      1:yes       *0.932,0.068 
   111      1:yes      1:yes       *0.953,0.047 
   112      1:yes      1:yes       *0.802,0.198 
   113      1:yes      1:yes       *0.929,0.071 
   114      1:yes      1:yes       *0.93,0.07 
   115      1:yes      1:yes       *0.932,0.068 
   116      1:yes      1:yes       *0.93,0.07 
   117      1:yes      1:yes       *0.951,0.049 
   118      1:yes      1:yes       *0.927,0.073 
   119      1:yes      1:yes       *1,0 
   120      1:yes      1:yes       *0.928,0.072 
   121      1:yes      1:yes       *0.934,0.066 
   122      1:yes      1:yes       *1,0 
   123      1:yes      1:yes       *0.927,0.073 
   124      1:yes      1:yes       *0.859,0.141 
   125      1:yes      1:yes       *0.928,0.072 
   126      1:yes      1:yes       *0.927,0.073 
   127      1:yes      1:yes       *1,0 
   128      1:yes      1:yes       *0.953,0.047 
   129      1:yes      1:yes       *0.927,0.073 
   130      1:yes       2:no   +   0,*1 
   131      1:yes      1:yes       *0.927,0.073 
   132      1:yes      1:yes       *0.928,0.072 
   133      1:yes       2:no   +   0.326,*0.674 
   134      1:yes      1:yes       *0.929,0.071 
   135      1:yes      1:yes       *0.922,0.078 
   136      1:yes      1:yes       *0.927,0.073 
   137      1:yes      1:yes       *1,0 
   138      1:yes      1:yes       *0.908,0.092 
   139      1:yes      1:yes       *0.929,0.071 
   140      1:yes      1:yes       *1,0 
   141      1:yes      1:yes       *1,0 
   142      1:yes      1:yes       *1,0 
     1       2:no       2:no       0,*1 
     2       2:no      1:yes   +   *0.923,0.077 
     3       2:no       2:no       0,*1 
     4       2:no      1:yes   +   *0.929,0.071 
     5       2:no       2:no       0.022,*0.978 
     6       2:no      1:yes   +   *0.932,0.068 
     7       2:no       2:no       0.028,*0.972 
     8       2:no      1:yes   +   *0.545,0.455 
     9       2:no       2:no       0,*1 
    10       2:no       2:no       0,*1 
    11       2:no       2:no       0,*1 
    12       2:no       2:no       0,*1 
    13       2:no       2:no       0,*1 
    14       2:no       2:no       0.026,*0.974 
    15       2:no       2:no       0,*1 
    16       2:no       2:no       0,*1 
    17       2:no      1:yes   +   *0.879,0.121 
    18       2:no       2:no       0.029,*0.971 
    19       2:no       2:no       0,*1 
    20       2:no      1:yes   +   *0.931,0.069 
    21       2:no       2:no       0.159,*0.841 
    22       2:no      1:yes   +   *1,0 
    23       2:no       2:no       0.029,*0.971 
    24       2:no       2:no       0.328,*0.672 
    25       2:no       2:no       0.03,*0.97 
    26       2:no      1:yes   +   *0.683,0.317 
    27       2:no       2:no       0.022,*0.978 
    28       2:no       2:no       0,*1 
    29       2:no       2:no       0.397,*0.603 
    30       2:no      1:yes   +   *0.839,0.161 
    31       2:no       2:no       0.031,*0.969 
    32       2:no      1:yes   +   *0.841,0.159 
    33       2:no       2:no       0,*1 
    34      1:yes      1:yes       *0.934,0.066 
    35      1:yes      1:yes       *1,0 
    36      1:yes      1:yes       *0.84,0.16 
    37      1:yes      1:yes       *0.932,0.068 
    38      1:yes      1:yes       *0.686,0.314 
    39      1:yes      1:yes       *0.938,0.062 
    40      1:yes      1:yes       *0.932,0.068 
    41      1:yes       2:no   +   0.351,*0.649 
    42      1:yes      1:yes       *1,0 
    43      1:yes      1:yes       *0.853,0.147 
    44      1:yes      1:yes       *0.934,0.066 
    45      1:yes      1:yes       *0.95,0.05 
    46      1:yes      1:yes       *0.927,0.073 
    47      1:yes      1:yes       *0.932,0.068 
    48      1:yes      1:yes       *1,0 
    49      1:yes      1:yes       *0.935,0.065 
    50      1:yes      1:yes       *1,0 
    51      1:yes      1:yes       *1,0 
    52      1:yes      1:yes       *0.934,0.066 
    53      1:yes      1:yes       *1,0 
    54      1:yes      1:yes       *0.934,0.066 
    55      1:yes      1:yes       *0.932,0.068 
    56      1:yes      1:yes       *0.936,0.064 
    57      1:yes       2:no   +   0.254,*0.746 
    58      1:yes       2:no   +   0.059,*0.941 
    59      1:yes      1:yes       *0.931,0.069 
    60      1:yes      1:yes       *0.935,0.065 
    61      1:yes      1:yes       *1,0 
    62      1:yes      1:yes       *0.863,0.137 
    63      1:yes      1:yes       *1,0 
    64      1:yes      1:yes       *0.928,0.072 
    65      1:yes      1:yes       *1,0 
    66      1:yes      1:yes       *1,0 
    67      1:yes      1:yes       *0.947,0.053 
    68      1:yes      1:yes       *1,0 
    69      1:yes      1:yes       *0.936,0.064 
    70      1:yes      1:yes       *0.927,0.073 
    71      1:yes      1:yes       *0.911,0.089 
    72      1:yes      1:yes       *0.935,0.065 
    73      1:yes      1:yes       *0.939,0.061 
    74      1:yes      1:yes       *0.942,0.058 
    75      1:yes      1:yes       *0.931,0.069 
    76      1:yes      1:yes       *0.934,0.066 
    77      1:yes      1:yes       *0.948,0.052 
    78      1:yes      1:yes       *0.936,0.064 
    79      1:yes      1:yes       *0.933,0.067 
    80      1:yes      1:yes       *0.936,0.064 
    81      1:yes      1:yes       *0.941,0.059 
    82      1:yes      1:yes       *0.934,0.066 
    83      1:yes      1:yes       *0.928,0.072 
    84      1:yes      1:yes       *0.929,0.071 
    85      1:yes      1:yes       *1,0 
    86      1:yes      1:yes       *1,0 
    87      1:yes      1:yes       *0.935,0.065 
    88      1:yes      1:yes       *0.816,0.184 
    89      1:yes      1:yes       *0.928,0.072 
    90      1:yes      1:yes       *0.932,0.068 
    91      1:yes      1:yes       *0.927,0.073 
    92      1:yes      1:yes       *0.929,0.071 
    93      1:yes      1:yes       *0.764,0.236 
    94      1:yes      1:yes       *0.936,0.064 
    95      1:yes      1:yes       *1,0 
    96      1:yes      1:yes       *0.926,0.074 
    97      1:yes      1:yes       *1,0 
    98      1:yes      1:yes       *1,0 
    99      1:yes      1:yes       *0.931,0.069 
   100      1:yes      1:yes       *0.929,0.071 
   101      1:yes      1:yes       *0.938,0.062 
   102      1:yes      1:yes       *1,0 
   103      1:yes      1:yes       *0.927,0.073 
   104      1:yes      1:yes       *0.939,0.061 
   105      1:yes      1:yes       *0.948,0.052 
   106      1:yes      1:yes       *0.938,0.062 
   107      1:yes      1:yes       *1,0 
   108      1:yes      1:yes       *1,0 
   109      1:yes      1:yes       *0.913,0.087 
   110      1:yes      1:yes       *0.932,0.068 
   111      1:yes      1:yes       *1,0 
   112      1:yes      1:yes       *0.947,0.053 
   113      1:yes      1:yes       *0.934,0.066 
   114      1:yes      1:yes       *1,0 
   115      1:yes      1:yes       *0.928,0.072 
   116      1:yes      1:yes       *0.934,0.066 
   117      1:yes      1:yes       *0.933,0.067 
   118      1:yes      1:yes       *1,0 
   119      1:yes      1:yes       *0.932,0.068 
   120      1:yes      1:yes       *1,0 
   121      1:yes      1:yes       *0.936,0.064 
   122      1:yes      1:yes       *1,0 
   123      1:yes      1:yes       *0.936,0.064 
   124      1:yes      1:yes       *0.929,0.071 
   125      1:yes      1:yes       *0.811,0.189 
   126      1:yes      1:yes       *0.93,0.07 
   127      1:yes      1:yes       *0.935,0.065 
   128      1:yes      1:yes       *1,0 
   129      1:yes      1:yes       *1,0 
   130      1:yes      1:yes       *0.928,0.072 
   131      1:yes      1:yes       *1,0 
   132      1:yes      1:yes       *0.818,0.182 
   133      1:yes      1:yes       *1,0 
   134      1:yes      1:yes       *0.931,0.069 
   135      1:yes      1:yes       *0.932,0.068 
   136      1:yes      1:yes       *0.934,0.066 
   137      1:yes      1:yes       *0.927,0.073 
   138      1:yes      1:yes       *0.934,0.066 
   139      1:yes      1:yes       *0.935,0.065 
   140      1:yes      1:yes       *0.932,0.068 
   141      1:yes      1:yes       *1,0 
   142      1:yes      1:yes       *1,0 
     1       2:no       2:no       0.02,*0.98 
     2       2:no      1:yes   +   *0.934,0.066 
     3       2:no      1:yes   +   *0.927,0.073 
     4       2:no       2:no       0.067,*0.933 
     5       2:no      1:yes   +   *0.818,0.182 
     6       2:no       2:no       0,*1 
     7       2:no      1:yes   +   *0.928,0.072 
     8       2:no      1:yes   +   *1,0 
     9       2:no       2:no       0.126,*0.874 
    10       2:no      1:yes   +   *0.926,0.074 
    11       2:no      1:yes   +   *0.83,0.17 
    12       2:no      1:yes   +   *0.93,0.07 
    13       2:no       2:no       0,*1 
    14       2:no      1:yes   +   *0.804,0.196 
    15       2:no       2:no       0.303,*0.697 
    16       2:no       2:no       0,*1 
    17       2:no       2:no       0.018,*0.982 
    18       2:no       2:no       0,*1 
    19       2:no       2:no       0.373,*0.627 
    20       2:no       2:no       0.341,*0.659 
    21       2:no       2:no       0.116,*0.884 
    22       2:no      1:yes   +   *0.927,0.073 
    23       2:no      1:yes   +   *0.923,0.077 
    24       2:no      1:yes   +   *0.95,0.05 
    25       2:no       2:no       0.101,*0.899 
    26       2:no       2:no       0,*1 
    27       2:no      1:yes   +   *1,0 
    28       2:no      1:yes   +   *0.931,0.069 
    29       2:no       2:no       0.027,*0.973 
    30       2:no       2:no       0.121,*0.879 
    31       2:no      1:yes   +   *0.723,0.277 
    32       2:no      1:yes   +   *0.949,0.051 
    33       2:no       2:no       0.139,*0.861 
    34      1:yes      1:yes       *0.936,0.064 
    35      1:yes      1:yes       *0.929,0.071 
    36      1:yes      1:yes       *0.93,0.07 
    37      1:yes      1:yes       *0.926,0.074 
    38      1:yes      1:yes       *0.934,0.066 
    39      1:yes       2:no   +   0.446,*0.554 
    40      1:yes      1:yes       *0.936,0.064 
    41      1:yes      1:yes       *1,0 
    42      1:yes      1:yes       *0.926,0.074 
    43      1:yes      1:yes       *0.929,0.071 
    44      1:yes       2:no   +   0.155,*0.845 
    45      1:yes      1:yes       *0.933,0.067 
    46      1:yes      1:yes       *1,0 
    47      1:yes      1:yes       *0.939,0.061 
    48      1:yes      1:yes       *0.93,0.07 
    49      1:yes      1:yes       *0.591,0.409 
    50      1:yes      1:yes       *0.764,0.236 
    51      1:yes      1:yes       *0.928,0.072 
    52      1:yes      1:yes       *0.932,0.068 
    53      1:yes       2:no   +   0.374,*0.626 
    54      1:yes      1:yes       *0.921,0.079 
    55      1:yes      1:yes       *0.553,0.447 
    56      1:yes      1:yes       *0.935,0.065 
    57      1:yes      1:yes       *0.94,0.06 
    58      1:yes      1:yes       *0.934,0.066 
    59      1:yes      1:yes       *0.938,0.062 
    60      1:yes      1:yes       *0.928,0.072 
    61      1:yes       2:no   +   0,*1 
    62      1:yes      1:yes       *0.926,0.074 
    63      1:yes      1:yes       *0.962,0.038 
    64      1:yes      1:yes       *0.939,0.061 
    65      1:yes      1:yes       *0.977,0.023 
    66      1:yes      1:yes       *0.95,0.05 
    67      1:yes      1:yes       *0.939,0.061 
    68      1:yes      1:yes       *0.936,0.064 
    69      1:yes      1:yes       *0.944,0.056 
    70      1:yes      1:yes       *0.933,0.067 
    71      1:yes      1:yes       *0.938,0.062 
    72      1:yes      1:yes       *0.937,0.063 
    73      1:yes      1:yes       *0.934,0.066 
    74      1:yes      1:yes       *0.937,0.063 
    75      1:yes      1:yes       *0.944,0.056 
    76      1:yes      1:yes       *0.941,0.059 
    77      1:yes      1:yes       *0.932,0.068 
    78      1:yes      1:yes       *0.933,0.067 
    79      1:yes      1:yes       *0.935,0.065 
    80      1:yes      1:yes       *0.942,0.058 
    81      1:yes      1:yes       *0.933,0.067 
    82      1:yes      1:yes       *0.963,0.037 
    83      1:yes      1:yes       *0.937,0.063 
    84      1:yes      1:yes       *0.935,0.065 
    85      1:yes      1:yes       *0.937,0.063 
    86      1:yes      1:yes       *0.927,0.073 
    87      1:yes      1:yes       *0.933,0.067 
    88      1:yes      1:yes       *1,0 
    89      1:yes      1:yes       *0.936,0.064 
    90      1:yes       2:no   +   0.314,*0.686 
    91      1:yes      1:yes       *0.936,0.064 
    92      1:yes      1:yes       *0.936,0.064 
    93      1:yes      1:yes       *0.551,0.449 
    94      1:yes      1:yes       *0.935,0.065 
    95      1:yes      1:yes       *1,0 
    96      1:yes      1:yes       *0.935,0.065 
    97      1:yes      1:yes       *0.936,0.064 
    98      1:yes      1:yes       *0.936,0.064 
    99      1:yes      1:yes       *0.937,0.063 
   100      1:yes      1:yes       *1,0 
   101      1:yes      1:yes       *0.937,0.063 
   102      1:yes       2:no   +   0.364,*0.636 
   103      1:yes      1:yes       *0.873,0.127 
   104      1:yes      1:yes       *0.96,0.04 
   105      1:yes      1:yes       *0.927,0.073 
   106      1:yes      1:yes       *0.957,0.043 
   107      1:yes      1:yes       *0.929,0.071 
   108      1:yes      1:yes       *0.935,0.065 
   109      1:yes      1:yes       *0.932,0.068 
   110      1:yes       2:no   +   0.275,*0.725 
   111      1:yes      1:yes       *0.926,0.074 
   112      1:yes      1:yes       *0.93,0.07 
   113      1:yes      1:yes       *0.935,0.065 
   114      1:yes      1:yes       *0.931,0.069 
   115      1:yes      1:yes       *0.936,0.064 
   116      1:yes      1:yes       *0.921,0.079 
   117      1:yes      1:yes       *0.939,0.061 
   118      1:yes      1:yes       *0.939,0.061 
   119      1:yes      1:yes       *0.928,0.072 
   120      1:yes      1:yes       *1,0 
   121      1:yes      1:yes       *0.922,0.078 
   122      1:yes      1:yes       *0.925,0.075 
   123      1:yes      1:yes       *0.931,0.069 
   124      1:yes      1:yes       *0.853,0.147 
   125      1:yes      1:yes       *0.933,0.067 
   126      1:yes      1:yes       *1,0 
   127      1:yes      1:yes       *0.931,0.069 
   128      1:yes      1:yes       *0.93,0.07 
   129      1:yes      1:yes       *0.936,0.064 
   130      1:yes      1:yes       *0.939,0.061 
   131      1:yes      1:yes       *1,0 
   132      1:yes      1:yes       *0.928,0.072 
   133      1:yes      1:yes       *0.939,0.061 
   134      1:yes      1:yes       *0.962,0.038 
   135      1:yes      1:yes       *1,0 
   136      1:yes      1:yes       *0.927,0.073 
   137      1:yes      1:yes       *1,0 
   138      1:yes      1:yes       *0.959,0.041 
   139      1:yes      1:yes       *0.929,0.071 
   140      1:yes      1:yes       *0.931,0.069 
   141      1:yes       2:no   +   0.33,*0.67 
   142      1:yes      1:yes       *0.915,0.085 
     1       2:no       2:no       0.309,*0.691 
     2       2:no       2:no       0,*1 
     3       2:no       2:no       0,*1 
     4       2:no       2:no       0,*1 
     5       2:no      1:yes   +   *0.51,0.49 
     6       2:no       2:no       0.103,*0.897 
     7       2:no      1:yes   +   *1,0 
     8       2:no       2:no       0,*1 
     9       2:no      1:yes   +   *0.899,0.101 
    10       2:no      1:yes   +   *0.833,0.167 
    11       2:no      1:yes   +   *1,0 
    12       2:no       2:no       0,*1 
    13       2:no       2:no       0,*1 
    14       2:no       2:no       0,*1 
    15       2:no       2:no       0.03,*0.97 
    16       2:no       2:no       0.032,*0.968 
    17       2:no      1:yes   +   *1,0 
    18       2:no       2:no       0,*1 
    19       2:no      1:yes   +   *0.865,0.135 
    20       2:no       2:no       0.054,*0.946 
    21       2:no       2:no       0,*1 
    22       2:no       2:no       0,*1 
    23       2:no       2:no       0.266,*0.734 
    24       2:no       2:no       0.1,*0.9 
    25       2:no      1:yes   +   *0.885,0.115 
    26       2:no       2:no       0.413,*0.587 
    27       2:no      1:yes   +   *1,0 
    28       2:no       2:no       0.02,*0.98 
    29       2:no      1:yes   +   *0.585,0.415 
    30       2:no      1:yes   +   *0.57,0.43 
    31       2:no       2:no       0,*1 
    32       2:no      1:yes   +   *0.771,0.229 
    33       2:no       2:no       0,*1 
    34      1:yes      1:yes       *1,0 
    35      1:yes      1:yes       *1,0 
    36      1:yes      1:yes       *1,0 
    37      1:yes      1:yes       *1,0 
    38      1:yes      1:yes       *0.935,0.065 
    39      1:yes      1:yes       *0.932,0.068 
    40      1:yes      1:yes       *0.936,0.064 
    41      1:yes      1:yes       *0.931,0.069 
    42      1:yes      1:yes       *0.922,0.078 
    43      1:yes      1:yes       *0.953,0.047 
    44      1:yes      1:yes       *1,0 
    45      1:yes      1:yes       *1,0 
    46      1:yes      1:yes       *0.929,0.071 
    47      1:yes      1:yes       *1,0 
    48      1:yes      1:yes       *1,0 
    49      1:yes      1:yes       *0.931,0.069 
    50      1:yes      1:yes       *0.931,0.069 
    51      1:yes      1:yes       *1,0 
    52      1:yes      1:yes       *0.917,0.083 
    53      1:yes      1:yes       *0.935,0.065 
    54      1:yes      1:yes       *0.935,0.065 
    55      1:yes      1:yes       *0.93,0.07 
    56      1:yes      1:yes       *1,0 
    57      1:yes      1:yes       *1,0 
    58      1:yes       2:no   +   0,*1 
    59      1:yes      1:yes       *1,0 
    60      1:yes      1:yes       *0.85,0.15 
    61      1:yes      1:yes       *0.954,0.046 
    62      1:yes      1:yes       *1,0 
    63      1:yes      1:yes       *0.927,0.073 
    64      1:yes      1:yes       *1,0 
    65      1:yes      1:yes       *0.792,0.208 
    66      1:yes      1:yes       *1,0 
    67      1:yes      1:yes       *0.923,0.077 
    68      1:yes      1:yes       *1,0 
    69      1:yes      1:yes       *1,0 
    70      1:yes      1:yes       *1,0 
    71      1:yes       2:no   +   0.049,*0.951 
    72      1:yes       2:no   +   0.055,*0.945 
    73      1:yes      1:yes       *0.931,0.069 
    74      1:yes      1:yes       *0.758,0.242 
    75      1:yes      1:yes       *0.925,0.075 
    76      1:yes      1:yes       *1,0 
    77      1:yes      1:yes       *1,0 
    78      1:yes      1:yes       *0.911,0.089 
    79      1:yes      1:yes       *0.928,0.072 
    80      1:yes       2:no   +   0.07,*0.93 
    81      1:yes      1:yes       *1,0 
    82      1:yes      1:yes       *0.953,0.047 
    83      1:yes      1:yes       *1,0 
    84      1:yes      1:yes       *0.948,0.052 
    85      1:yes      1:yes       *0.924,0.076 
    86      1:yes      1:yes       *0.91,0.09 
    87      1:yes      1:yes       *1,0 
    88      1:yes      1:yes       *0.912,0.088 
    89      1:yes      1:yes       *0.933,0.067 
    90      1:yes       2:no   +   0,*1 
    91      1:yes      1:yes       *1,0 
    92      1:yes      1:yes       *1,0 
    93      1:yes      1:yes       *0.929,0.071 
    94      1:yes      1:yes       *1,0 
    95      1:yes      1:yes       *0.932,0.068 
    96      1:yes      1:yes       *0.931,0.069 
    97      1:yes      1:yes       *1,0 
    98      1:yes      1:yes       *0.776,0.224 
    99      1:yes      1:yes       *0.928,0.072 
   100      1:yes      1:yes       *0.787,0.213 
   101      1:yes      1:yes       *0.928,0.072 
   102      1:yes      1:yes       *1,0 
   103      1:yes      1:yes       *1,0 
   104      1:yes      1:yes       *0.93,0.07 
   105      1:yes      1:yes       *1,0 
   106      1:yes      1:yes       *1,0 
   107      1:yes      1:yes       *1,0 
   108      1:yes      1:yes       *0.921,0.079 
   109      1:yes      1:yes       *0.608,0.392 
   110      1:yes      1:yes       *0.951,0.049 
   111      1:yes      1:yes       *1,0 
   112      1:yes      1:yes       *0.952,0.048 
   113      1:yes      1:yes       *1,0 
   114      1:yes       2:no   +   0,*1 
   115      1:yes      1:yes       *1,0 
   116      1:yes      1:yes       *1,0 
   117      1:yes       2:no   +   0.352,*0.648 
   118      1:yes      1:yes       *1,0 
   119      1:yes      1:yes       *0.843,0.157 
   120      1:yes      1:yes       *1,0 
   121      1:yes      1:yes       *0.947,0.053 
   122      1:yes      1:yes       *0.93,0.07 
   123      1:yes      1:yes       *0.902,0.098 
   124      1:yes      1:yes       *1,0 
   125      1:yes      1:yes       *1,0 
   126      1:yes      1:yes       *0.931,0.069 
   127      1:yes      1:yes       *0.927,0.073 
   128      1:yes      1:yes       *1,0 
   129      1:yes      1:yes       *0.502,0.498 
   130      1:yes      1:yes       *0.91,0.09 
   131      1:yes      1:yes       *1,0 
   132      1:yes      1:yes       *0.931,0.069 
   133      1:yes      1:yes       *0.897,0.103 
   134      1:yes      1:yes       *0.935,0.065 
   135      1:yes      1:yes       *0.909,0.091 
   136      1:yes      1:yes       *1,0 
   137      1:yes      1:yes       *0.846,0.154 
   138      1:yes      1:yes       *0.949,0.051 
   139      1:yes      1:yes       *0.934,0.066 
   140      1:yes      1:yes       *0.931,0.069 
   141      1:yes      1:yes       *1,0 
     1       2:no      1:yes   +   *1,0 
     2       2:no       2:no       0.025,*0.975 
     3       2:no      1:yes   +   *1,0 
     4       2:no      1:yes   +   *1,0 
     5       2:no       2:no       0.376,*0.624 
     6       2:no       2:no       0.027,*0.973 
     7       2:no       2:no       0,*1 
     8       2:no      1:yes   +   *0.931,0.069 
     9       2:no      1:yes   +   *1,0 
    10       2:no      1:yes   +   *0.93,0.07 
    11       2:no       2:no       0.341,*0.659 
    12       2:no       2:no       0.104,*0.896 
    13       2:no       2:no       0,*1 
    14       2:no       2:no       0,*1 
    15       2:no       2:no       0.022,*0.978 
    16       2:no       2:no       0,*1 
    17       2:no       2:no       0.35,*0.65 
    18       2:no      1:yes   +   *0.901,0.099 
    19       2:no      1:yes   +   *0.876,0.124 
    20       2:no      1:yes   +   *0.581,0.419 
    21       2:no       2:no       0.107,*0.893 
    22       2:no       2:no       0,*1 
    23       2:no       2:no       0.36,*0.64 
    24       2:no      1:yes   +   *0.583,0.417 
    25       2:no       2:no       0.109,*0.891 
    26       2:no       2:no       0.058,*0.942 
    27       2:no      1:yes   +   *0.943,0.057 
    28       2:no       2:no       0,*1 
    29       2:no      1:yes   +   *0.929,0.071 
    30       2:no      1:yes   +   *0.924,0.076 
    31       2:no       2:no       0.365,*0.635 
    32       2:no      1:yes   +   *0.841,0.159 
    33       2:no       2:no       0,*1 
    34      1:yes      1:yes       *0.761,0.239 
    35      1:yes      1:yes       *0.934,0.066 
    36      1:yes      1:yes       *0.931,0.069 
    37      1:yes      1:yes       *0.931,0.069 
    38      1:yes      1:yes       *0.844,0.156 
    39      1:yes      1:yes       *1,0 
    40      1:yes      1:yes       *1,0 
    41      1:yes      1:yes       *1,0 
    42      1:yes      1:yes       *1,0 
    43      1:yes       2:no   +   0.373,*0.627 
    44      1:yes      1:yes       *0.933,0.067 
    45      1:yes      1:yes       *1,0 
    46      1:yes       2:no   +   0,*1 
    47      1:yes      1:yes       *0.585,0.415 
    48      1:yes      1:yes       *0.936,0.064 
    49      1:yes       2:no   +   0.122,*0.878 
    50      1:yes      1:yes       *1,0 
    51      1:yes      1:yes       *0.928,0.072 
    52      1:yes      1:yes       *1,0 
    53      1:yes      1:yes       *1,0 
    54      1:yes      1:yes       *0.948,0.052 
    55      1:yes      1:yes       *1,0 
    56      1:yes      1:yes       *0.883,0.117 
    57      1:yes      1:yes       *1,0 
    58      1:yes      1:yes       *0.933,0.067 
    59      1:yes      1:yes       *0.933,0.067 
    60      1:yes      1:yes       *1,0 
    61      1:yes      1:yes       *0.936,0.064 
    62      1:yes      1:yes       *0.933,0.067 
    63      1:yes      1:yes       *1,0 
    64      1:yes      1:yes       *0.933,0.067 
    65      1:yes      1:yes       *0.932,0.068 
    66      1:yes      1:yes       *1,0 
    67      1:yes      1:yes       *0.959,0.041 
    68      1:yes      1:yes       *1,0 
    69      1:yes      1:yes       *1,0 
    70      1:yes      1:yes       *0.932,0.068 
    71      1:yes      1:yes       *0.939,0.061 
    72      1:yes      1:yes       *0.933,0.067 
    73      1:yes      1:yes       *0.955,0.045 
    74      1:yes      1:yes       *0.698,0.302 
    75      1:yes      1:yes       *0.932,0.068 
    76      1:yes      1:yes       *0.757,0.243 
    77      1:yes      1:yes       *0.934,0.066 
    78      1:yes      1:yes       *1,0 
    79      1:yes      1:yes       *1,0 
    80      1:yes      1:yes       *0.598,0.402 
    81      1:yes      1:yes       *0.944,0.056 
    82      1:yes      1:yes       *1,0 
    83      1:yes      1:yes       *0.925,0.075 
    84      1:yes      1:yes       *1,0 
    85      1:yes      1:yes       *1,0 
    86      1:yes      1:yes       *0.935,0.065 
    87      1:yes      1:yes       *0.931,0.069 
    88      1:yes      1:yes       *1,0 
    89      1:yes      1:yes       *1,0 
    90      1:yes      1:yes       *0.934,0.066 
    91      1:yes      1:yes       *0.939,0.061 
    92      1:yes      1:yes       *0.95,0.05 
    93      1:yes       2:no   +   0.308,*0.692 
    94      1:yes      1:yes       *1,0 
    95      1:yes      1:yes       *1,0 
    96      1:yes      1:yes       *1,0 
    97      1:yes      1:yes       *1,0 
    98      1:yes      1:yes       *1,0 
    99      1:yes      1:yes       *0.889,0.111 
   100      1:yes      1:yes       *0.893,0.107 
   101      1:yes      1:yes       *1,0 
   102      1:yes      1:yes       *0.932,0.068 
   103      1:yes      1:yes       *1,0 
   104      1:yes      1:yes       *1,0 
   105      1:yes      1:yes       *0.951,0.049 
   106      1:yes      1:yes       *1,0 
   107      1:yes      1:yes       *0.893,0.107 
   108      1:yes      1:yes       *0.709,0.291 
   109      1:yes      1:yes       *0.93,0.07 
   110      1:yes      1:yes       *0.575,0.425 
   111      1:yes      1:yes       *0.941,0.059 
   112      1:yes      1:yes       *0.624,0.376 
   113      1:yes      1:yes       *0.934,0.066 
   114      1:yes      1:yes       *0.935,0.065 
   115      1:yes      1:yes       *0.94,0.06 
   116      1:yes      1:yes       *1,0 
   117      1:yes       2:no   +   0.494,*0.506 
   118      1:yes      1:yes       *0.928,0.072 
   119      1:yes      1:yes       *0.933,0.067 
   120      1:yes      1:yes       *0.933,0.067 
   121      1:yes      1:yes       *1,0 
   122      1:yes      1:yes       *0.914,0.086 
   123      1:yes      1:yes       *0.787,0.213 
   124      1:yes      1:yes       *0.952,0.048 
   125      1:yes      1:yes       *1,0 
   126      1:yes      1:yes       *0.934,0.066 
   127      1:yes      1:yes       *0.933,0.067 
   128      1:yes      1:yes       *1,0 
   129      1:yes      1:yes       *0.949,0.051 
   130      1:yes      1:yes       *1,0 
   131      1:yes      1:yes       *0.934,0.066 
   132      1:yes      1:yes       *0.901,0.099 
   133      1:yes      1:yes       *1,0 
   134      1:yes      1:yes       *1,0 
   135      1:yes      1:yes       *0.932,0.068 
   136      1:yes      1:yes       *1,0 
   137      1:yes      1:yes       *0.934,0.066 
   138      1:yes      1:yes       *0.509,0.491 
   139      1:yes      1:yes       *1,0 
   140      1:yes      1:yes       *1,0 
   141      1:yes      1:yes       *1,0 
     1       2:no       2:no       0,*1 
     2       2:no       2:no       0.402,*0.598 
     3       2:no       2:no       0.024,*0.976 
     4       2:no       2:no       0.112,*0.888 
     5       2:no       2:no       0.031,*0.969 
     6       2:no       2:no       0,*1 
     7       2:no      1:yes   +   *0.883,0.117 
     8       2:no       2:no       0,*1 
     9       2:no       2:no       0,*1 
    10       2:no      1:yes   +   *0.922,0.078 
    11       2:no       2:no       0,*1 
    12       2:no       2:no       0.114,*0.886 
    13       2:no       2:no       0.366,*0.634 
    14       2:no      1:yes   +   *1,0 
    15       2:no      1:yes   +   *0.671,0.329 
    16       2:no       2:no       0,*1 
    17       2:no      1:yes   +   *0.804,0.196 
    18       2:no       2:no       0,*1 
    19       2:no       2:no       0.096,*0.904 
    20       2:no      1:yes   +   *0.671,0.329 
    21       2:no       2:no       0,*1 
    22       2:no       2:no       0,*1 
    23       2:no       2:no       0.1,*0.9 
    24       2:no      1:yes   +   *0.884,0.116 
    25       2:no       2:no       0,*1 
    26       2:no      1:yes   +   *0.842,0.158 
    27       2:no       2:no       0.248,*0.752 
    28       2:no       2:no       0,*1 
    29       2:no       2:no       0,*1 
    30       2:no       2:no       0,*1 
    31       2:no      1:yes   +   *1,0 
    32       2:no      1:yes   +   *1,0 
    33       2:no       2:no       0.021,*0.979 
    34      1:yes      1:yes       *0.95,0.05 
    35      1:yes      1:yes       *1,0 
    36      1:yes      1:yes       *1,0 
    37      1:yes      1:yes       *0.837,0.163 
    38      1:yes      1:yes       *0.924,0.076 
    39      1:yes      1:yes       *0.927,0.073 
    40      1:yes       2:no   +   0.164,*0.836 
    41      1:yes      1:yes       *0.935,0.065 
    42      1:yes      1:yes       *1,0 
    43      1:yes      1:yes       *0.842,0.158 
    44      1:yes      1:yes       *1,0 
    45      1:yes      1:yes       *0.933,0.067 
    46      1:yes      1:yes       *0.929,0.071 
    47      1:yes      1:yes       *0.931,0.069 
    48      1:yes      1:yes       *0.931,0.069 
    49      1:yes      1:yes       *0.868,0.132 
    50      1:yes      1:yes       *1,0 
    51      1:yes      1:yes       *1,0 
    52      1:yes      1:yes       *0.562,0.438 
    53      1:yes      1:yes       *1,0 
    54      1:yes      1:yes       *0.927,0.073 
    55      1:yes      1:yes       *0.945,0.055 
    56      1:yes      1:yes       *1,0 
    57      1:yes      1:yes       *1,0 
    58      1:yes      1:yes       *0.959,0.041 
    59      1:yes      1:yes       *0.921,0.079 
    60      1:yes       2:no   +   0.368,*0.632 
    61      1:yes      1:yes       *1,0 
    62      1:yes      1:yes       *0.959,0.041 
    63      1:yes      1:yes       *1,0 
    64      1:yes      1:yes       *0.929,0.071 
    65      1:yes      1:yes       *1,0 
    66      1:yes      1:yes       *0.924,0.076 
    67      1:yes      1:yes       *0.923,0.077 
    68      1:yes      1:yes       *1,0 
    69      1:yes      1:yes       *1,0 
    70      1:yes      1:yes       *1,0 
    71      1:yes      1:yes       *0.923,0.077 
    72      1:yes      1:yes       *0.931,0.069 
    73      1:yes      1:yes       *1,0 
    74      1:yes      1:yes       *0.859,0.141 
    75      1:yes      1:yes       *1,0 
    76      1:yes      1:yes       *0.593,0.407 
    77      1:yes      1:yes       *1,0 
    78      1:yes      1:yes       *1,0 
    79      1:yes      1:yes       *1,0 
    80      1:yes      1:yes       *0.926,0.074 
    81      1:yes      1:yes       *1,0 
    82      1:yes      1:yes       *0.927,0.073 
    83      1:yes      1:yes       *0.927,0.073 
    84      1:yes      1:yes       *0.964,0.036 
    85      1:yes      1:yes       *0.863,0.137 
    86      1:yes       2:no   +   0,*1 
    87      1:yes      1:yes       *1,0 
    88      1:yes      1:yes       *0.886,0.114 
    89      1:yes      1:yes       *0.796,0.204 
    90      1:yes      1:yes       *0.926,0.074 
    91      1:yes      1:yes       *1,0 
    92      1:yes      1:yes       *0.932,0.068 
    93      1:yes      1:yes       *0.958,0.042 
    94      1:yes      1:yes       *0.927,0.073 
    95      1:yes      1:yes       *1,0 
    96      1:yes      1:yes       *0.934,0.066 
    97      1:yes      1:yes       *0.957,0.043 
    98      1:yes      1:yes       *0.932,0.068 
    99      1:yes      1:yes       *0.932,0.068 
   100      1:yes      1:yes       *0.956,0.044 
   101      1:yes      1:yes       *1,0 
   102      1:yes      1:yes       *0.943,0.057 
   103      1:yes      1:yes       *0.879,0.121 
   104      1:yes      1:yes       *0.927,0.073 
   105      1:yes      1:yes       *0.819,0.181 
   106      1:yes      1:yes       *1,0 
   107      1:yes      1:yes       *0.923,0.077 
   108      1:yes      1:yes       *0.56,0.44 
   109      1:yes      1:yes       *0.924,0.076 
   110      1:yes      1:yes       *0.66,0.34 
   111      1:yes      1:yes       *1,0 
   112      1:yes      1:yes       *1,0 
   113      1:yes      1:yes       *0.931,0.069 
   114      1:yes      1:yes       *0.805,0.195 
   115      1:yes      1:yes       *0.756,0.244 
   116      1:yes      1:yes       *1,0 
   117      1:yes      1:yes       *0.927,0.073 
   118      1:yes      1:yes       *1,0 
   119      1:yes      1:yes       *0.846,0.154 
   120      1:yes      1:yes       *0.927,0.073 
   121      1:yes      1:yes       *0.93,0.07 
   122      1:yes      1:yes       *1,0 
   123      1:yes      1:yes       *1,0 
   124      1:yes      1:yes       *0.96,0.04 
   125      1:yes      1:yes       *1,0 
   126      1:yes      1:yes       *1,0 
   127      1:yes      1:yes       *0.938,0.062 
   128      1:yes      1:yes       *1,0 
   129      1:yes      1:yes       *0.931,0.069 
   130      1:yes      1:yes       *1,0 
   131      1:yes      1:yes       *0.926,0.074 
   132      1:yes      1:yes       *0.897,0.103 
   133      1:yes      1:yes       *0.842,0.158 
   134      1:yes      1:yes       *0.961,0.039 
   135      1:yes      1:yes       *0.921,0.079 
   136      1:yes      1:yes       *1,0 
   137      1:yes      1:yes       *0.932,0.068 
   138      1:yes      1:yes       *0.932,0.068 
   139      1:yes      1:yes       *0.845,0.155 
   140      1:yes      1:yes       *1,0 
   141      1:yes      1:yes       *0.924,0.076 
     1       2:no       2:no       0.158,*0.842 
     2       2:no       2:no       0.021,*0.979 
     3       2:no      1:yes   +   *0.93,0.07 
     4       2:no       2:no       0,*1 
     5       2:no      1:yes   +   *0.925,0.075 
     6       2:no      1:yes   +   *0.61,0.39 
     7       2:no      1:yes   +   *1,0 
     8       2:no       2:no       0,*1 
     9       2:no       2:no       0,*1 
    10       2:no       2:no       0.371,*0.629 
    11       2:no      1:yes   +   *0.598,0.402 
    12       2:no       2:no       0,*1 
    13       2:no      1:yes   +   *1,0 
    14       2:no       2:no       0.027,*0.973 
    15       2:no       2:no       0.023,*0.977 
    16       2:no       2:no       0,*1 
    17       2:no       2:no       0,*1 
    18       2:no       2:no       0,*1 
    19       2:no       2:no       0,*1 
    20       2:no       2:no       0.339,*0.661 
    21       2:no      1:yes   +   *0.819,0.181 
    22       2:no       2:no       0,*1 
    23       2:no       2:no       0.375,*0.625 
    24       2:no       2:no       0,*1 
    25       2:no      1:yes   +   *0.854,0.146 
    26       2:no      1:yes   +   *1,0 
    27       2:no       2:no       0.061,*0.939 
    28       2:no      1:yes   +   *0.957,0.043 
    29       2:no      1:yes   +   *0.921,0.079 
    30       2:no       2:no       0,*1 
    31       2:no      1:yes   +   *0.937,0.063 
    32       2:no      1:yes   +   *0.927,0.073 
    33       2:no      1:yes   +   *0.742,0.258 
    34      1:yes      1:yes       *0.926,0.074 
    35      1:yes      1:yes       *1,0 
    36      1:yes      1:yes       *0.923,0.077 
    37      1:yes      1:yes       *0.931,0.069 
    38      1:yes      1:yes       *0.93,0.07 
    39      1:yes      1:yes       *0.93,0.07 
    40      1:yes      1:yes       *1,0 
    41      1:yes      1:yes       *0.929,0.071 
    42      1:yes      1:yes       *0.924,0.076 
    43      1:yes      1:yes       *0.929,0.071 
    44      1:yes      1:yes       *0.782,0.218 
    45      1:yes      1:yes       *1,0 
    46      1:yes      1:yes       *0.945,0.055 
    47      1:yes      1:yes       *0.759,0.241 
    48      1:yes      1:yes       *0.929,0.071 
    49      1:yes      1:yes       *0.932,0.068 
    50      1:yes       2:no   +   0,*1 
    51      1:yes      1:yes       *0.918,0.082 
    52      1:yes      1:yes       *0.931,0.069 
    53      1:yes      1:yes       *1,0 
    54      1:yes      1:yes       *0.931,0.069 
    55      1:yes      1:yes       *0.938,0.062 
    56      1:yes      1:yes       *0.946,0.054 
    57      1:yes      1:yes       *0.928,0.072 
    58      1:yes      1:yes       *0.93,0.07 
    59      1:yes      1:yes       *0.928,0.072 
    60      1:yes      1:yes       *1,0 
    61      1:yes      1:yes       *0.926,0.074 
    62      1:yes      1:yes       *1,0 
    63      1:yes      1:yes       *0.779,0.221 
    64      1:yes      1:yes       *0.938,0.062 
    65      1:yes       2:no   +   0.054,*0.946 
    66      1:yes      1:yes       *0.934,0.066 
    67      1:yes      1:yes       *0.936,0.064 
    68      1:yes      1:yes       *1,0 
    69      1:yes      1:yes       *0.932,0.068 
    70      1:yes      1:yes       *1,0 
    71      1:yes      1:yes       *0.935,0.065 
    72      1:yes      1:yes       *0.929,0.071 
    73      1:yes      1:yes       *0.927,0.073 
    74      1:yes      1:yes       *1,0 
    75      1:yes      1:yes       *0.931,0.069 
    76      1:yes      1:yes       *0.935,0.065 
    77      1:yes      1:yes       *0.935,0.065 
    78      1:yes       2:no   +   0.058,*0.942 
    79      1:yes      1:yes       *0.951,0.049 
    80      1:yes      1:yes       *0.937,0.063 
    81      1:yes      1:yes       *0.937,0.063 
    82      1:yes      1:yes       *0.934,0.066 
    83      1:yes      1:yes       *0.935,0.065 
    84      1:yes      1:yes       *0.885,0.115 
    85      1:yes      1:yes       *0.941,0.059 
    86      1:yes       2:no   +   0,*1 
    87      1:yes      1:yes       *0.867,0.133 
    88      1:yes      1:yes       *0.927,0.073 
    89      1:yes      1:yes       *0.928,0.072 
    90      1:yes      1:yes       *0.94,0.06 
    91      1:yes      1:yes       *0.93,0.07 
    92      1:yes      1:yes       *0.765,0.235 
    93      1:yes      1:yes       *0.931,0.069 
    94      1:yes      1:yes       *0.94,0.06 
    95      1:yes      1:yes       *0.934,0.066 
    96      1:yes      1:yes       *0.807,0.193 
    97      1:yes      1:yes       *0.922,0.078 
    98      1:yes      1:yes       *0.932,0.068 
    99      1:yes      1:yes       *0.775,0.225 
   100      1:yes      1:yes       *0.927,0.073 
   101      1:yes      1:yes       *0.931,0.069 
   102      1:yes      1:yes       *0.934,0.066 
   103      1:yes      1:yes       *0.925,0.075 
   104      1:yes      1:yes       *0.928,0.072 
   105      1:yes      1:yes       *0.932,0.068 
   106      1:yes       2:no   +   0,*1 
   107      1:yes      1:yes       *0.798,0.202 
   108      1:yes      1:yes       *0.933,0.067 
   109      1:yes      1:yes       *0.875,0.125 
   110      1:yes      1:yes       *1,0 
   111      1:yes      1:yes       *0.925,0.075 
   112      1:yes      1:yes       *0.931,0.069 
   113      1:yes      1:yes       *0.647,0.353 
   114      1:yes       2:no   +   0.082,*0.918 
   115      1:yes      1:yes       *0.928,0.072 
   116      1:yes      1:yes       *0.961,0.039 
   117      1:yes      1:yes       *1,0 
   118      1:yes      1:yes       *0.926,0.074 
   119      1:yes      1:yes       *0.935,0.065 
   120      1:yes      1:yes       *0.937,0.063 
   121      1:yes      1:yes       *0.933,0.067 
   122      1:yes      1:yes       *0.895,0.105 
   123      1:yes      1:yes       *0.924,0.076 
   124      1:yes      1:yes       *0.922,0.078 
   125      1:yes      1:yes       *0.764,0.236 
   126      1:yes      1:yes       *0.939,0.061 
   127      1:yes      1:yes       *0.944,0.056 
   128      1:yes      1:yes       *0.93,0.07 
   129      1:yes      1:yes       *0.932,0.068 
   130      1:yes      1:yes       *0.934,0.066 
   131      1:yes      1:yes       *0.932,0.068 
   132      1:yes      1:yes       *0.931,0.069 
   133      1:yes      1:yes       *0.563,0.437 
   134      1:yes      1:yes       *1,0 
   135      1:yes      1:yes       *1,0 
   136      1:yes      1:yes       *0.934,0.066 
   137      1:yes      1:yes       *1,0 
   138      1:yes      1:yes       *0.862,0.138 
   139      1:yes      1:yes       *0.923,0.077 
   140      1:yes      1:yes       *0.942,0.058 
   141      1:yes      1:yes       *0.934,0.066 
     1       2:no       2:no       0,*1 
     2       2:no       2:no       0,*1 
     3       2:no       2:no       0,*1 
     4       2:no       2:no       0,*1 
     5       2:no      1:yes   +   *0.855,0.145 
     6       2:no       2:no       0.024,*0.976 
     7       2:no       2:no       0.232,*0.768 
     8       2:no       2:no       0.268,*0.732 
     9       2:no       2:no       0,*1 
    10       2:no       2:no       0.369,*0.631 
    11       2:no      1:yes   +   *1,0 
    12       2:no       2:no       0.112,*0.888 
    13       2:no       2:no       0.02,*0.98 
    14       2:no       2:no       0.107,*0.893 
    15       2:no      1:yes   +   *0.687,0.313 
    16       2:no      1:yes   +   *0.931,0.069 
    17       2:no      1:yes   +   *0.927,0.073 
    18       2:no      1:yes   +   *0.611,0.389 
    19       2:no       2:no       0.056,*0.944 
    20       2:no      1:yes   +   *0.924,0.076 
    21       2:no      1:yes   +   *0.937,0.063 
    22       2:no      1:yes   +   *0.702,0.298 
    23       2:no      1:yes   +   *0.934,0.066 
    24       2:no       2:no       0.109,*0.891 
    25       2:no       2:no       0,*1 
    26       2:no       2:no       0,*1 
    27       2:no      1:yes   +   *0.934,0.066 
    28       2:no      1:yes   +   *1,0 
    29       2:no      1:yes   +   *0.894,0.106 
    30       2:no       2:no       0.056,*0.944 
    31       2:no       2:no       0,*1 
    32       2:no      1:yes   +   *0.798,0.202 
    33       2:no       2:no       0.376,*0.624 
    34      1:yes      1:yes       *0.694,0.306 
    35      1:yes      1:yes       *0.784,0.216 
    36      1:yes      1:yes       *0.932,0.068 
    37      1:yes      1:yes       *1,0 
    38      1:yes      1:yes       *0.93,0.07 
    39      1:yes      1:yes       *1,0 
    40      1:yes      1:yes       *0.938,0.062 
    41      1:yes      1:yes       *0.85,0.15 
    42      1:yes      1:yes       *0.928,0.072 
    43      1:yes      1:yes       *1,0 
    44      1:yes      1:yes       *0.679,0.321 
    45      1:yes      1:yes       *0.933,0.067 
    46      1:yes      1:yes       *0.935,0.065 
    47      1:yes      1:yes       *0.949,0.051 
    48      1:yes       2:no   +   0,*1 
    49      1:yes      1:yes       *0.935,0.065 
    50      1:yes      1:yes       *0.93,0.07 
    51      1:yes      1:yes       *1,0 
    52      1:yes      1:yes       *0.954,0.046 
    53      1:yes       2:no   +   0.284,*0.716 
    54      1:yes       2:no   +   0.091,*0.909 
    55      1:yes      1:yes       *0.934,0.066 
    56      1:yes      1:yes       *1,0 
    57      1:yes      1:yes       *0.929,0.071 
    58      1:yes      1:yes       *0.932,0.068 
    59      1:yes      1:yes       *0.625,0.375 
    60      1:yes      1:yes       *1,0 
    61      1:yes      1:yes       *0.931,0.069 
    62      1:yes      1:yes       *1,0 
    63      1:yes      1:yes       *0.934,0.066 
    64      1:yes      1:yes       *0.93,0.07 
    65      1:yes      1:yes       *0.931,0.069 
    66      1:yes      1:yes       *0.937,0.063 
    67      1:yes      1:yes       *1,0 
    68      1:yes      1:yes       *0.684,0.316 
    69      1:yes      1:yes       *0.927,0.073 
    70      1:yes      1:yes       *0.932,0.068 
    71      1:yes      1:yes       *1,0 
    72      1:yes      1:yes       *0.932,0.068 
    73      1:yes      1:yes       *1,0 
    74      1:yes      1:yes       *0.899,0.101 
    75      1:yes      1:yes       *0.931,0.069 
    76      1:yes      1:yes       *0.929,0.071 
    77      1:yes      1:yes       *0.936,0.064 
    78      1:yes      1:yes       *0.927,0.073 
    79      1:yes      1:yes       *0.934,0.066 
    80      1:yes      1:yes       *1,0 
    81      1:yes      1:yes       *0.927,0.073 
    82      1:yes      1:yes       *0.935,0.065 
    83      1:yes      1:yes       *0.932,0.068 
    84      1:yes      1:yes       *1,0 
    85      1:yes      1:yes       *0.858,0.142 
    86      1:yes      1:yes       *0.941,0.059 
    87      1:yes      1:yes       *0.932,0.068 
    88      1:yes      1:yes       *0.767,0.233 
    89      1:yes      1:yes       *1,0 
    90      1:yes      1:yes       *1,0 
    91      1:yes      1:yes       *0.932,0.068 
    92      1:yes      1:yes       *0.938,0.062 
    93      1:yes      1:yes       *0.954,0.046 
    94      1:yes      1:yes       *0.871,0.129 
    95      1:yes       2:no   +   0,*1 
    96      1:yes      1:yes       *1,0 
    97      1:yes      1:yes       *0.941,0.059 
    98      1:yes      1:yes       *1,0 
    99      1:yes      1:yes       *0.934,0.066 
   100      1:yes      1:yes       *0.928,0.072 
   101      1:yes       2:no   +   0,*1 
   102      1:yes      1:yes       *0.917,0.083 
   103      1:yes      1:yes       *0.841,0.159 
   104      1:yes      1:yes       *0.879,0.121 
   105      1:yes      1:yes       *0.952,0.048 
   106      1:yes      1:yes       *0.941,0.059 
   107      1:yes      1:yes       *0.924,0.076 
   108      1:yes      1:yes       *0.891,0.109 
   109      1:yes      1:yes       *0.934,0.066 
   110      1:yes      1:yes       *0.939,0.061 
   111      1:yes      1:yes       *0.933,0.067 
   112      1:yes      1:yes       *0.935,0.065 
   113      1:yes      1:yes       *0.939,0.061 
   114      1:yes      1:yes       *0.934,0.066 
   115      1:yes      1:yes       *0.929,0.071 
   116      1:yes      1:yes       *0.936,0.064 
   117      1:yes       2:no   +   0.246,*0.754 
   118      1:yes      1:yes       *0.935,0.065 
   119      1:yes      1:yes       *0.931,0.069 
   120      1:yes       2:no   +   0,*1 
   121      1:yes      1:yes       *1,0 
   122      1:yes      1:yes       *1,0 
   123      1:yes      1:yes       *0.849,0.151 
   124      1:yes      1:yes       *1,0 
   125      1:yes      1:yes       *0.925,0.075 
   126      1:yes      1:yes       *0.931,0.069 
   127      1:yes      1:yes       *0.932,0.068 
   128      1:yes      1:yes       *1,0 
   129      1:yes      1:yes       *0.931,0.069 
   130      1:yes      1:yes       *0.933,0.067 
   131      1:yes      1:yes       *0.929,0.071 
   132      1:yes      1:yes       *0.934,0.066 
   133      1:yes      1:yes       *0.918,0.082 
   134      1:yes      1:yes       *0.938,0.062 
   135      1:yes      1:yes       *1,0 
   136      1:yes      1:yes       *0.938,0.062 
   137      1:yes      1:yes       *0.936,0.064 
   138      1:yes      1:yes       *0.805,0.195 
   139      1:yes      1:yes       *0.928,0.072 
   140      1:yes      1:yes       *1,0 
   141      1:yes      1:yes       *0.822,0.178 

========== Summary ==========

Correctly Classified Instances        1231               86.9965 %
Incorrectly Classified Instances       184               13.0035 %
Kappa statistic                          0.6102
Mean absolute error                      0.1691
Root mean squared error                  0.328 
Relative absolute error                 47.148  %
Root relative squared error             77.4864 %
Total Number of Instances             1415     

=== Detailed Accuracy By Class ===

               TP Rate   FP Rate   Precision   Recall  F-Measure   ROC Area  Class
                 0.946     0.378      0.891     0.946     0.918      0.85     yes
                 0.622     0.054      0.777     0.622     0.691      0.85     no
Weighted Avg.    0.87      0.302      0.865     0.87      0.865      0.85 

=== Confusion Matrix ===

    a    b   <-- classified as
 1025   59 |    a = yes
  125  206 |    b = no
