# Supplementary material for: Prediction and Prioritization of Rare Oncogenic Mutations in the Cancer Kinome Using Novel Features and Multiple Classifiers
Source: PLoS Comput Biol. 2014 Apr 17;10(4):e1003545. doi: 10.1371/journal.pcbi.1003545 (PMC3990476; doi:10.1371/journal.pcbi.1003545)
Supplement: Dataset S1 — Detailed experiment records and results. Complete data sets, outputs and log files for all computational experiments. These files can be loaded in Weka [26] to reproduce the results presented in this paper. (ZIP) [file pcbi.1003545.s001.zip › 20121222_200553/Classified/weka.classifiers.trees.NBTree-CrossValidation-20121222_200727.txt]

========== Data Summary ==========
Relation Name:  Analysis_Disease-weka.filters.unsupervised.attribute.Remove-R1,9,10,13,16,17,18,20,21,23,24,25,26,27
Num Instances:  1415
Num Attributes: 18

     Name                      Type  Nom  Int Real     Missing      Unique  Dist
   1 Amino_Acid_WT              Nom 100%   0%   0%     0 /  0%     0 /  0%    20 
   2 Amino_Acid_MT              Nom 100%   0%   0%     0 /  0%     0 /  0%    20 
   3 Conservation_Consensus_Al  Num   0%   0%  75%   351 / 25%    24 /  2%   240 
   4 Conservation_Wild_AllKina  Num   0%   0%  86%   196 / 14%   921 / 65%  1026 
   5 Conservation_Consensus_Fa  Num   0%  17%  57%   366 / 26%   130 /  9%   211 
   6 Conservation_Consensus_Gr  Num   0%   0%  73%   383 / 27%   232 / 16%   412 
   7 Blosum62                   Num   0% 100%   0%     0 /  0%     1 /  0%     8 
   8 Modification               Nom 100%   0%   0%     0 /  0%     0 /  0%     2 
   9 Is_Pk_Domain               Nom 100%   0%   0%     0 /  0%     0 /  0%     1 
  10 Binding_Site               Nom 100%   0%   0%     0 /  0%     0 /  0%     1 
  11 Side_Chain_Polarity_MT     Nom 100%   0%   0%     0 /  0%     0 /  0%     2 
  12 Avg_Mass_MT                Num   0%   0% 100%     0 /  0%     0 /  0%    19 
  13 Side_Chain_Polarity_WT     Nom 100%   0%   0%     0 /  0%     0 /  0%     2 
  14 Van_der_Waals_Volume_WT    Num   0% 100%   0%     0 /  0%     0 /  0%    17 
  15 Protein_Family             Nom 100%   0%   0%     0 /  0%     8 /  1%    92 
  16 Protein_Group              Nom 100%   0%   0%     0 /  0%     0 /  0%     9 
  17 Sub_domain                 Nom 100%   0%   0%     0 /  0%     1 /  0%    21 
  18 Disease                    Nom 100%   0%   0%     0 /  0%     0 /  0%     2 

========== Cross Validation Result ==========
 inst#     actual  predicted error distribution
     1       2:no      1:yes   +   *1,0 
     2       2:no       2:no       0.112,*0.888 
     3       2:no      1:yes   +   *0.811,0.189 
     4       2:no      1:yes   +   *0.507,0.493 
     5       2:no       2:no       0.136,*0.864 
     6       2:no      1:yes   +   *0.953,0.047 
     7       2:no       2:no       0,*1 
     8       2:no      1:yes   +   *0.999,0.001 
     9       2:no       2:no       0.148,*0.852 
    10       2:no      1:yes   +   *0.606,0.394 
    11       2:no       2:no       0.016,*0.984 
    12       2:no      1:yes   +   *0.794,0.206 
    13       2:no       2:no       0.368,*0.632 
    14       2:no       2:no       0.001,*0.999 
    15       2:no      1:yes   +   *0.932,0.068 
    16       2:no       2:no       0.053,*0.947 
    17       2:no      1:yes   +   *0.778,0.222 
    18       2:no      1:yes   +   *0.969,0.031 
    19       2:no      1:yes   +   *0.823,0.177 
    20       2:no       2:no       0.182,*0.818 
    21       2:no      1:yes   +   *1,0 
    22       2:no      1:yes   +   *0.852,0.148 
    23       2:no      1:yes   +   *0.999,0.001 
    24       2:no      1:yes   +   *0.656,0.344 
    25       2:no       2:no       0.003,*0.997 
    26       2:no      1:yes   +   *0.885,0.115 
    27       2:no      1:yes   +   *0.901,0.099 
    28       2:no       2:no       0.023,*0.977 
    29       2:no      1:yes   +   *0.978,0.022 
    30       2:no       2:no       0.251,*0.749 
    31       2:no       2:no       0.008,*0.992 
    32       2:no      1:yes   +   *0.658,0.342 
    33       2:no       2:no       0.067,*0.933 
    34       2:no       2:no       0.001,*0.999 
    35      1:yes      1:yes       *1,0 
    36      1:yes       2:no   +   0.152,*0.848 
    37      1:yes      1:yes       *0.997,0.003 
    38      1:yes      1:yes       *0.96,0.04 
    39      1:yes      1:yes       *1,0 
    40      1:yes      1:yes       *1,0 
    41      1:yes      1:yes       *0.999,0.001 
    42      1:yes      1:yes       *1,0 
    43      1:yes      1:yes       *1,0 
    44      1:yes      1:yes       *0.999,0.001 
    45      1:yes      1:yes       *1,0 
    46      1:yes      1:yes       *1,0 
    47      1:yes      1:yes       *1,0 
    48      1:yes      1:yes       *1,0 
    49      1:yes      1:yes       *1,0 
    50      1:yes      1:yes       *1,0 
    51      1:yes      1:yes       *0.992,0.008 
    52      1:yes      1:yes       *1,0 
    53      1:yes      1:yes       *1,0 
    54      1:yes      1:yes       *0.995,0.005 
    55      1:yes      1:yes       *1,0 
    56      1:yes      1:yes       *0.949,0.051 
    57      1:yes      1:yes       *1,0 
    58      1:yes      1:yes       *1,0 
    59      1:yes      1:yes       *0.999,0.001 
    60      1:yes      1:yes       *1,0 
    61      1:yes      1:yes       *1,0 
    62      1:yes      1:yes       *0.922,0.078 
    63      1:yes      1:yes       *0.996,0.004 
    64      1:yes      1:yes       *0.989,0.011 
    65      1:yes      1:yes       *1,0 
    66      1:yes      1:yes       *0.999,0.001 
    67      1:yes      1:yes       *1,0 
    68      1:yes      1:yes       *0.985,0.015 
    69      1:yes      1:yes       *0.68,0.32 
    70      1:yes      1:yes       *1,0 
    71      1:yes      1:yes       *0.985,0.015 
    72      1:yes      1:yes       *0.996,0.004 
    73      1:yes      1:yes       *0.996,0.004 
    74      1:yes      1:yes       *1,0 
    75      1:yes      1:yes       *1,0 
    76      1:yes      1:yes       *1,0 
    77      1:yes      1:yes       *0.995,0.005 
    78      1:yes      1:yes       *0.973,0.027 
    79      1:yes      1:yes       *0.995,0.005 
    80      1:yes      1:yes       *0.993,0.007 
    81      1:yes      1:yes       *1,0 
    82      1:yes      1:yes       *0.999,0.001 
    83      1:yes       2:no   +   0.143,*0.857 
    84      1:yes      1:yes       *1,0 
    85      1:yes      1:yes       *1,0 
    86      1:yes      1:yes       *1,0 
    87      1:yes      1:yes       *1,0 
    88      1:yes      1:yes       *0.996,0.004 
    89      1:yes      1:yes       *0.999,0.001 
    90      1:yes      1:yes       *0.998,0.002 
    91      1:yes      1:yes       *0.988,0.012 
    92      1:yes      1:yes       *0.999,0.001 
    93      1:yes      1:yes       *0.992,0.008 
    94      1:yes      1:yes       *0.999,0.001 
    95      1:yes      1:yes       *1,0 
    96      1:yes      1:yes       *1,0 
    97      1:yes      1:yes       *1,0 
    98      1:yes      1:yes       *0.969,0.031 
    99      1:yes      1:yes       *1,0 
   100      1:yes      1:yes       *1,0 
   101      1:yes      1:yes       *0.997,0.003 
   102      1:yes      1:yes       *0.983,0.017 
   103      1:yes      1:yes       *0.995,0.005 
   104      1:yes      1:yes       *1,0 
   105      1:yes      1:yes       *0.949,0.051 
   106      1:yes      1:yes       *0.999,0.001 
   107      1:yes      1:yes       *0.999,0.001 
   108      1:yes      1:yes       *1,0 
   109      1:yes      1:yes       *1,0 
   110      1:yes      1:yes       *0.989,0.011 
   111      1:yes      1:yes       *1,0 
   112      1:yes      1:yes       *1,0 
   113      1:yes       2:no   +   0.012,*0.988 
   114      1:yes      1:yes       *1,0 
   115      1:yes      1:yes       *1,0 
   116      1:yes      1:yes       *1,0 
   117      1:yes      1:yes       *1,0 
   118      1:yes      1:yes       *0.998,0.002 
   119      1:yes      1:yes       *1,0 
   120      1:yes      1:yes       *0.999,0.001 
   121      1:yes      1:yes       *0.987,0.013 
   122      1:yes      1:yes       *0.927,0.073 
   123      1:yes      1:yes       *1,0 
   124      1:yes      1:yes       *1,0 
   125      1:yes      1:yes       *1,0 
   126      1:yes       2:no   +   0.183,*0.817 
   127      1:yes      1:yes       *0.998,0.002 
   128      1:yes      1:yes       *1,0 
   129      1:yes      1:yes       *0.892,0.108 
   130      1:yes      1:yes       *0.999,0.001 
   131      1:yes      1:yes       *1,0 
   132      1:yes      1:yes       *1,0 
   133      1:yes      1:yes       *0.994,0.006 
   134      1:yes      1:yes       *0.999,0.001 
   135      1:yes      1:yes       *1,0 
   136      1:yes      1:yes       *0.998,0.002 
   137      1:yes      1:yes       *1,0 
   138      1:yes      1:yes       *0.996,0.004 
   139      1:yes      1:yes       *1,0 
   140      1:yes      1:yes       *1,0 
   141      1:yes      1:yes       *0.999,0.001 
   142      1:yes      1:yes       *1,0 
     1       2:no       2:no       0,*1 
     2       2:no       2:no       0.077,*0.923 
     3       2:no      1:yes   +   *0.805,0.195 
     4       2:no       2:no       0.004,*0.996 
     5       2:no       2:no       0.145,*0.855 
     6       2:no       2:no       0.008,*0.992 
     7       2:no       2:no       0,*1 
     8       2:no      1:yes   +   *0.956,0.044 
     9       2:no       2:no       0.385,*0.615 
    10       2:no      1:yes   +   *0.983,0.017 
    11       2:no      1:yes   +   *0.863,0.137 
    12       2:no       2:no       0,*1 
    13       2:no      1:yes   +   *0.915,0.085 
    14       2:no       2:no       0,*1 
    15       2:no      1:yes   +   *0.934,0.066 
    16       2:no       2:no       0.107,*0.893 
    17       2:no       2:no       0.019,*0.981 
    18       2:no       2:no       0,*1 
    19       2:no       2:no       0.014,*0.986 
    20       2:no       2:no       0.002,*0.998 
    21       2:no      1:yes   +   *0.982,0.018 
    22       2:no       2:no       0.004,*0.996 
    23       2:no       2:no       0.261,*0.739 
    24       2:no       2:no       0,*1 
    25       2:no      1:yes   +   *0.818,0.182 
    26       2:no       2:no       0.001,*0.999 
    27       2:no      1:yes   +   *0.866,0.134 
    28       2:no      1:yes   +   *0.7,0.3 
    29       2:no       2:no       0,*1 
    30       2:no      1:yes   +   *0.99,0.01 
    31       2:no       2:no       0.003,*0.997 
    32       2:no      1:yes   +   *1,0 
    33       2:no       2:no       0.001,*0.999 
    34      1:yes      1:yes       *0.947,0.053 
    35      1:yes      1:yes       *1,0 
    36      1:yes      1:yes       *0.999,0.001 
    37      1:yes      1:yes       *0.998,0.002 
    38      1:yes      1:yes       *0.992,0.008 
    39      1:yes      1:yes       *0.533,0.467 
    40      1:yes      1:yes       *0.989,0.011 
    41      1:yes      1:yes       *0.722,0.278 
    42      1:yes      1:yes       *0.946,0.054 
    43      1:yes      1:yes       *1,0 
    44      1:yes      1:yes       *1,0 
    45      1:yes      1:yes       *0.991,0.009 
    46      1:yes      1:yes       *0.998,0.002 
    47      1:yes      1:yes       *1,0 
    48      1:yes      1:yes       *0.865,0.135 
    49      1:yes      1:yes       *1,0 
    50      1:yes      1:yes       *0.999,0.001 
    51      1:yes      1:yes       *0.996,0.004 
    52      1:yes       2:no   +   0.038,*0.962 
    53      1:yes      1:yes       *1,0 
    54      1:yes      1:yes       *0.997,0.003 
    55      1:yes      1:yes       *0.979,0.021 
    56      1:yes      1:yes       *1,0 
    57      1:yes      1:yes       *1,0 
    58      1:yes      1:yes       *1,0 
    59      1:yes      1:yes       *0.994,0.006 
    60      1:yes      1:yes       *1,0 
    61      1:yes      1:yes       *1,0 
    62      1:yes       2:no   +   0.006,*0.994 
    63      1:yes      1:yes       *0.998,0.002 
    64      1:yes       2:no   +   0.101,*0.899 
    65      1:yes      1:yes       *0.999,0.001 
    66      1:yes      1:yes       *0.998,0.002 
    67      1:yes      1:yes       *0.94,0.06 
    68      1:yes      1:yes       *0.996,0.004 
    69      1:yes      1:yes       *0.97,0.03 
    70      1:yes      1:yes       *0.794,0.206 
    71      1:yes      1:yes       *0.99,0.01 
    72      1:yes      1:yes       *0.999,0.001 
    73      1:yes      1:yes       *0.996,0.004 
    74      1:yes      1:yes       *1,0 
    75      1:yes      1:yes       *1,0 
    76      1:yes      1:yes       *0.996,0.004 
    77      1:yes      1:yes       *0.982,0.018 
    78      1:yes      1:yes       *0.57,0.43 
    79      1:yes       2:no   +   0.053,*0.947 
    80      1:yes      1:yes       *0.685,0.315 
    81      1:yes      1:yes       *0.997,0.003 
    82      1:yes      1:yes       *0.999,0.001 
    83      1:yes      1:yes       *1,0 
    84      1:yes      1:yes       *0.999,0.001 
    85      1:yes      1:yes       *0.967,0.033 
    86      1:yes      1:yes       *1,0 
    87      1:yes       2:no   +   0.007,*0.993 
    88      1:yes      1:yes       *0.999,0.001 
    89      1:yes      1:yes       *0.998,0.002 
    90      1:yes      1:yes       *1,0 
    91      1:yes       2:no   +   0.064,*0.936 
    92      1:yes      1:yes       *0.976,0.024 
    93      1:yes      1:yes       *1,0 
    94      1:yes      1:yes       *0.992,0.008 
    95      1:yes      1:yes       *1,0 
    96      1:yes      1:yes       *0.993,0.007 
    97      1:yes      1:yes       *0.949,0.051 
    98      1:yes      1:yes       *1,0 
    99      1:yes      1:yes       *1,0 
   100      1:yes      1:yes       *1,0 
   101      1:yes      1:yes       *1,0 
   102      1:yes      1:yes       *0.997,0.003 
   103      1:yes      1:yes       *1,0 
   104      1:yes      1:yes       *1,0 
   105      1:yes      1:yes       *0.997,0.003 
   106      1:yes      1:yes       *0.799,0.201 
   107      1:yes      1:yes       *0.768,0.232 
   108      1:yes      1:yes       *1,0 
   109      1:yes      1:yes       *0.993,0.007 
   110      1:yes      1:yes       *0.997,0.003 
   111      1:yes      1:yes       *0.991,0.009 
   112      1:yes      1:yes       *0.997,0.003 
   113      1:yes      1:yes       *0.999,0.001 
   114      1:yes      1:yes       *1,0 
   115      1:yes      1:yes       *1,0 
   116      1:yes      1:yes       *1,0 
   117      1:yes      1:yes       *1,0 
   118      1:yes      1:yes       *1,0 
   119      1:yes      1:yes       *1,0 
   120      1:yes      1:yes       *1,0 
   121      1:yes      1:yes       *0.981,0.019 
   122      1:yes      1:yes       *0.999,0.001 
   123      1:yes      1:yes       *0.973,0.027 
   124      1:yes      1:yes       *0.998,0.002 
   125      1:yes      1:yes       *0.999,0.001 
   126      1:yes      1:yes       *1,0 
   127      1:yes      1:yes       *1,0 
   128      1:yes      1:yes       *1,0 
   129      1:yes      1:yes       *1,0 
   130      1:yes      1:yes       *0.964,0.036 
   131      1:yes      1:yes       *0.999,0.001 
   132      1:yes      1:yes       *0.997,0.003 
   133      1:yes       2:no   +   0.038,*0.962 
   134      1:yes      1:yes       *1,0 
   135      1:yes      1:yes       *1,0 
   136      1:yes      1:yes       *0.999,0.001 
   137      1:yes      1:yes       *0.996,0.004 
   138      1:yes      1:yes       *0.998,0.002 
   139      1:yes      1:yes       *0.99,0.01 
   140      1:yes      1:yes       *0.984,0.016 
   141      1:yes      1:yes       *0.991,0.009 
   142      1:yes      1:yes       *0.999,0.001 
     1       2:no       2:no       0,*1 
     2       2:no       2:no       0.014,*0.986 
     3       2:no      1:yes   +   *0.885,0.115 
     4       2:no       2:no       0.113,*0.887 
     5       2:no      1:yes   +   *0.549,0.451 
     6       2:no       2:no       0.087,*0.913 
     7       2:no       2:no       0.163,*0.837 
     8       2:no       2:no       0,*1 
     9       2:no       2:no       0,*1 
    10       2:no      1:yes   +   *0.912,0.088 
    11       2:no       2:no       0,*1 
    12       2:no       2:no       0.016,*0.984 
    13       2:no      1:yes   +   *0.994,0.006 
    14       2:no      1:yes   +   *0.968,0.032 
    15       2:no       2:no       0.102,*0.898 
    16       2:no      1:yes   +   *0.503,0.497 
    17       2:no       2:no       0,*1 
    18       2:no      1:yes   +   *0.995,0.005 
    19       2:no       2:no       0.034,*0.966 
    20       2:no       2:no       0.282,*0.718 
    21       2:no       2:no       0.003,*0.997 
    22       2:no      1:yes   +   *0.986,0.014 
    23       2:no      1:yes   +   *0.991,0.009 
    24       2:no       2:no       0.086,*0.914 
    25       2:no       2:no       0.03,*0.97 
    26       2:no       2:no       0.078,*0.922 
    27       2:no       2:no       0.008,*0.992 
    28       2:no      1:yes   +   *0.934,0.066 
    29       2:no      1:yes   +   *0.999,0.001 
    30       2:no       2:no       0,*1 
    31       2:no       2:no       0.002,*0.998 
    32       2:no       2:no       0.004,*0.996 
    33       2:no       2:no       0.191,*0.809 
    34      1:yes      1:yes       *1,0 
    35      1:yes      1:yes       *1,0 
    36      1:yes       2:no   +   0.257,*0.743 
    37      1:yes      1:yes       *0.986,0.014 
    38      1:yes      1:yes       *0.999,0.001 
    39      1:yes      1:yes       *0.998,0.002 
    40      1:yes      1:yes       *1,0 
    41      1:yes      1:yes       *1,0 
    42      1:yes      1:yes       *0.998,0.002 
    43      1:yes      1:yes       *0.988,0.012 
    44      1:yes      1:yes       *0.983,0.017 
    45      1:yes      1:yes       *0.508,0.492 
    46      1:yes      1:yes       *0.995,0.005 
    47      1:yes      1:yes       *0.997,0.003 
    48      1:yes      1:yes       *0.951,0.049 
    49      1:yes      1:yes       *1,0 
    50      1:yes      1:yes       *0.999,0.001 
    51      1:yes      1:yes       *0.995,0.005 
    52      1:yes      1:yes       *1,0 
    53      1:yes       2:no   +   0.263,*0.737 
    54      1:yes      1:yes       *0.999,0.001 
    55      1:yes      1:yes       *1,0 
    56      1:yes      1:yes       *1,0 
    57      1:yes      1:yes       *0.706,0.294 
    58      1:yes      1:yes       *0.658,0.342 
    59      1:yes      1:yes       *0.999,0.001 
    60      1:yes      1:yes       *1,0 
    61      1:yes      1:yes       *1,0 
    62      1:yes      1:yes       *0.84,0.16 
    63      1:yes      1:yes       *0.866,0.134 
    64      1:yes      1:yes       *0.998,0.002 
    65      1:yes      1:yes       *0.998,0.002 
    66      1:yes      1:yes       *0.984,0.016 
    67      1:yes      1:yes       *1,0 
    68      1:yes      1:yes       *0.915,0.085 
    69      1:yes      1:yes       *1,0 
    70      1:yes      1:yes       *0.995,0.005 
    71      1:yes      1:yes       *1,0 
    72      1:yes      1:yes       *1,0 
    73      1:yes      1:yes       *1,0 
    74      1:yes      1:yes       *1,0 
    75      1:yes      1:yes       *1,0 
    76      1:yes      1:yes       *0.959,0.041 
    77      1:yes      1:yes       *1,0 
    78      1:yes      1:yes       *0.999,0.001 
    79      1:yes      1:yes       *0.972,0.028 
    80      1:yes      1:yes       *1,0 
    81      1:yes      1:yes       *0.999,0.001 
    82      1:yes      1:yes       *0.999,0.001 
    83      1:yes      1:yes       *1,0 
    84      1:yes      1:yes       *0.998,0.002 
    85      1:yes      1:yes       *0.999,0.001 
    86      1:yes      1:yes       *0.996,0.004 
    87      1:yes       2:no   +   0.136,*0.864 
    88      1:yes      1:yes       *0.998,0.002 
    89      1:yes      1:yes       *0.996,0.004 
    90      1:yes      1:yes       *0.981,0.019 
    91      1:yes      1:yes       *1,0 
    92      1:yes      1:yes       *1,0 
    93      1:yes      1:yes       *0.989,0.011 
    94      1:yes       2:no   +   0.289,*0.711 
    95      1:yes       2:no   +   0.001,*0.999 
    96      1:yes      1:yes       *0.998,0.002 
    97      1:yes      1:yes       *1,0 
    98      1:yes      1:yes       *0.986,0.014 
    99      1:yes       2:no   +   0.356,*0.644 
   100      1:yes      1:yes       *1,0 
   101      1:yes       2:no   +   0.365,*0.635 
   102      1:yes      1:yes       *0.993,0.007 
   103      1:yes      1:yes       *1,0 
   104      1:yes      1:yes       *0.953,0.047 
   105      1:yes      1:yes       *0.999,0.001 
   106      1:yes      1:yes       *0.989,0.011 
   107      1:yes      1:yes       *0.999,0.001 
   108      1:yes      1:yes       *0.995,0.005 
   109      1:yes      1:yes       *0.999,0.001 
   110      1:yes      1:yes       *1,0 
   111      1:yes      1:yes       *1,0 
   112      1:yes      1:yes       *1,0 
   113      1:yes      1:yes       *1,0 
   114      1:yes      1:yes       *1,0 
   115      1:yes      1:yes       *1,0 
   116      1:yes      1:yes       *1,0 
   117      1:yes      1:yes       *0.999,0.001 
   118      1:yes      1:yes       *0.999,0.001 
   119      1:yes      1:yes       *1,0 
   120      1:yes      1:yes       *1,0 
   121      1:yes      1:yes       *1,0 
   122      1:yes      1:yes       *1,0 
   123      1:yes      1:yes       *1,0 
   124      1:yes      1:yes       *0.952,0.048 
   125      1:yes      1:yes       *0.998,0.002 
   126      1:yes      1:yes       *1,0 
   127      1:yes      1:yes       *1,0 
   128      1:yes      1:yes       *1,0 
   129      1:yes      1:yes       *1,0 
   130      1:yes       2:no   +   0.245,*0.755 
   131      1:yes      1:yes       *0.998,0.002 
   132      1:yes      1:yes       *0.998,0.002 
   133      1:yes       2:no   +   0.004,*0.996 
   134      1:yes      1:yes       *0.995,0.005 
   135      1:yes      1:yes       *0.999,0.001 
   136      1:yes      1:yes       *0.999,0.001 
   137      1:yes      1:yes       *0.994,0.006 
   138      1:yes      1:yes       *0.999,0.001 
   139      1:yes      1:yes       *0.984,0.016 
   140      1:yes       2:no   +   0.473,*0.527 
   141      1:yes      1:yes       *0.999,0.001 
   142      1:yes      1:yes       *1,0 
     1       2:no       2:no       0.064,*0.936 
     2       2:no      1:yes   +   *0.898,0.102 
     3       2:no       2:no       0.008,*0.992 
     4       2:no      1:yes   +   *0.998,0.002 
     5       2:no       2:no       0.004,*0.996 
     6       2:no      1:yes   +   *0.999,0.001 
     7       2:no       2:no       0.006,*0.994 
     8       2:no       2:no       0.112,*0.888 
     9       2:no       2:no       0.291,*0.709 
    10       2:no      1:yes   +   *0.983,0.017 
    11       2:no      1:yes   +   *0.548,0.452 
    12       2:no       2:no       0,*1 
    13       2:no       2:no       0.008,*0.992 
    14       2:no       2:no       0.014,*0.986 
    15       2:no       2:no       0,*1 
    16       2:no       2:no       0.087,*0.913 
    17       2:no      1:yes   +   *0.933,0.067 
    18       2:no       2:no       0.004,*0.996 
    19       2:no       2:no       0.05,*0.95 
    20       2:no      1:yes   +   *0.986,0.014 
    21       2:no       2:no       0.316,*0.684 
    22       2:no      1:yes   +   *0.996,0.004 
    23       2:no       2:no       0.022,*0.978 
    24       2:no       2:no       0.472,*0.528 
    25       2:no       2:no       0.054,*0.946 
    26       2:no      1:yes   +   *0.87,0.13 
    27       2:no       2:no       0.079,*0.921 
    28       2:no      1:yes   +   *0.616,0.384 
    29       2:no       2:no       0.097,*0.903 
    30       2:no      1:yes   +   *0.996,0.004 
    31       2:no       2:no       0.108,*0.892 
    32       2:no      1:yes   +   *0.747,0.253 
    33       2:no       2:no       0,*1 
    34      1:yes      1:yes       *1,0 
    35      1:yes      1:yes       *0.945,0.055 
    36      1:yes      1:yes       *0.981,0.019 
    37      1:yes      1:yes       *0.997,0.003 
    38      1:yes      1:yes       *0.959,0.041 
    39      1:yes      1:yes       *1,0 
    40      1:yes      1:yes       *1,0 
    41      1:yes       2:no   +   0.126,*0.874 
    42      1:yes      1:yes       *1,0 
    43      1:yes      1:yes       *0.914,0.086 
    44      1:yes      1:yes       *0.993,0.007 
    45      1:yes      1:yes       *1,0 
    46      1:yes      1:yes       *0.998,0.002 
    47      1:yes      1:yes       *0.998,0.002 
    48      1:yes      1:yes       *1,0 
    49      1:yes      1:yes       *1,0 
    50      1:yes      1:yes       *0.858,0.142 
    51      1:yes      1:yes       *1,0 
    52      1:yes      1:yes       *1,0 
    53      1:yes      1:yes       *0.533,0.467 
    54      1:yes      1:yes       *1,0 
    55      1:yes      1:yes       *1,0 
    56      1:yes      1:yes       *0.999,0.001 
    57      1:yes      1:yes       *0.586,0.414 
    58      1:yes       2:no   +   0.032,*0.968 
    59      1:yes      1:yes       *0.999,0.001 
    60      1:yes      1:yes       *0.998,0.002 
    61      1:yes      1:yes       *0.805,0.195 
    62      1:yes      1:yes       *0.998,0.002 
    63      1:yes       2:no   +   0.216,*0.784 
    64      1:yes      1:yes       *0.996,0.004 
    65      1:yes      1:yes       *1,0 
    66      1:yes      1:yes       *0.962,0.038 
    67      1:yes      1:yes       *1,0 
    68      1:yes      1:yes       *0.998,0.002 
    69      1:yes      1:yes       *1,0 
    70      1:yes      1:yes       *0.925,0.075 
    71      1:yes      1:yes       *1,0 
    72      1:yes      1:yes       *1,0 
    73      1:yes      1:yes       *1,0 
    74      1:yes      1:yes       *0.981,0.019 
    75      1:yes      1:yes       *0.99,0.01 
    76      1:yes      1:yes       *0.999,0.001 
    77      1:yes      1:yes       *1,0 
    78      1:yes      1:yes       *1,0 
    79      1:yes      1:yes       *1,0 
    80      1:yes      1:yes       *1,0 
    81      1:yes       2:no   +   0.448,*0.552 
    82      1:yes      1:yes       *1,0 
    83      1:yes      1:yes       *1,0 
    84      1:yes      1:yes       *0.998,0.002 
    85      1:yes      1:yes       *1,0 
    86      1:yes      1:yes       *0.728,0.272 
    87      1:yes      1:yes       *1,0 
    88      1:yes      1:yes       *0.962,0.038 
    89      1:yes      1:yes       *0.998,0.002 
    90      1:yes      1:yes       *1,0 
    91      1:yes      1:yes       *0.997,0.003 
    92      1:yes      1:yes       *0.998,0.002 
    93      1:yes      1:yes       *0.88,0.12 
    94      1:yes      1:yes       *1,0 
    95      1:yes      1:yes       *0.991,0.009 
    96      1:yes      1:yes       *1,0 
    97      1:yes      1:yes       *1,0 
    98      1:yes      1:yes       *1,0 
    99      1:yes      1:yes       *1,0 
   100      1:yes      1:yes       *0.996,0.004 
   101      1:yes      1:yes       *1,0 
   102      1:yes       2:no   +   0.312,*0.688 
   103      1:yes      1:yes       *0.963,0.037 
   104      1:yes      1:yes       *1,0 
   105      1:yes      1:yes       *0.961,0.039 
   106      1:yes      1:yes       *1,0 
   107      1:yes      1:yes       *1,0 
   108      1:yes      1:yes       *0.996,0.004 
   109      1:yes      1:yes       *0.999,0.001 
   110      1:yes      1:yes       *0.998,0.002 
   111      1:yes      1:yes       *0.999,0.001 
   112      1:yes      1:yes       *1,0 
   113      1:yes       2:no   +   0.363,*0.637 
   114      1:yes      1:yes       *0.982,0.018 
   115      1:yes      1:yes       *1,0 
   116      1:yes      1:yes       *0.999,0.001 
   117      1:yes      1:yes       *1,0 
   118      1:yes      1:yes       *0.999,0.001 
   119      1:yes      1:yes       *0.998,0.002 
   120      1:yes      1:yes       *0.988,0.012 
   121      1:yes      1:yes       *1,0 
   122      1:yes      1:yes       *0.998,0.002 
   123      1:yes      1:yes       *0.999,0.001 
   124      1:yes      1:yes       *0.993,0.007 
   125      1:yes       2:no   +   0.269,*0.731 
   126      1:yes      1:yes       *0.995,0.005 
   127      1:yes      1:yes       *1,0 
   128      1:yes      1:yes       *0.998,0.002 
   129      1:yes      1:yes       *0.968,0.032 
   130      1:yes      1:yes       *1,0 
   131      1:yes      1:yes       *1,0 
   132      1:yes      1:yes       *0.634,0.366 
   133      1:yes      1:yes       *1,0 
   134      1:yes      1:yes       *0.999,0.001 
   135      1:yes      1:yes       *1,0 
   136      1:yes      1:yes       *1,0 
   137      1:yes      1:yes       *0.998,0.002 
   138      1:yes      1:yes       *0.996,0.004 
   139      1:yes      1:yes       *0.998,0.002 
   140      1:yes      1:yes       *0.999,0.001 
   141      1:yes      1:yes       *1,0 
   142      1:yes      1:yes       *1,0 
     1       2:no       2:no       0.055,*0.945 
     2       2:no      1:yes   +   *1,0 
     3       2:no      1:yes   +   *0.999,0.001 
     4       2:no       2:no       0.214,*0.786 
     5       2:no      1:yes   +   *0.982,0.018 
     6       2:no       2:no       0.051,*0.949 
     7       2:no      1:yes   +   *1,0 
     8       2:no      1:yes   +   *1,0 
     9       2:no       2:no       0.02,*0.98 
    10       2:no      1:yes   +   *1,0 
    11       2:no      1:yes   +   *0.965,0.035 
    12       2:no      1:yes   +   *1,0 
    13       2:no       2:no       0.002,*0.998 
    14       2:no       2:no       0.328,*0.672 
    15       2:no      1:yes   +   *0.915,0.085 
    16       2:no       2:no       0.026,*0.974 
    17       2:no       2:no       0.039,*0.961 
    18       2:no       2:no       0.006,*0.994 
    19       2:no       2:no       0.142,*0.858 
    20       2:no       2:no       0.263,*0.737 
    21       2:no       2:no       0.227,*0.773 
    22       2:no      1:yes   +   *0.979,0.021 
    23       2:no      1:yes   +   *1,0 
    24       2:no      1:yes   +   *0.996,0.004 
    25       2:no       2:no       0.001,*0.999 
    26       2:no       2:no       0,*1 
    27       2:no      1:yes   +   *1,0 
    28       2:no      1:yes   +   *1,0 
    29       2:no       2:no       0.01,*0.99 
    30       2:no       2:no       0.029,*0.971 
    31       2:no      1:yes   +   *0.94,0.06 
    32       2:no      1:yes   +   *0.999,0.001 
    33       2:no       2:no       0.41,*0.59 
    34      1:yes      1:yes       *1,0 
    35      1:yes      1:yes       *1,0 
    36      1:yes      1:yes       *1,0 
    37      1:yes      1:yes       *0.999,0.001 
    38      1:yes      1:yes       *1,0 
    39      1:yes       2:no   +   0.091,*0.909 
    40      1:yes      1:yes       *1,0 
    41      1:yes       2:no   +   0.351,*0.649 
    42      1:yes      1:yes       *1,0 
    43      1:yes      1:yes       *1,0 
    44      1:yes       2:no   +   0.138,*0.862 
    45      1:yes      1:yes       *1,0 
    46      1:yes      1:yes       *0.957,0.043 
    47      1:yes      1:yes       *1,0 
    48      1:yes      1:yes       *1,0 
    49      1:yes      1:yes       *0.981,0.019 
    50      1:yes       2:no   +   0.386,*0.614 
    51      1:yes      1:yes       *1,0 
    52      1:yes      1:yes       *1,0 
    53      1:yes       2:no   +   0.091,*0.909 
    54      1:yes       2:no   +   0.263,*0.737 
    55      1:yes       2:no   +   0.31,*0.69 
    56      1:yes      1:yes       *1,0 
    57      1:yes      1:yes       *1,0 
    58      1:yes      1:yes       *1,0 
    59      1:yes      1:yes       *1,0 
    60      1:yes      1:yes       *1,0 
    61      1:yes      1:yes       *0.959,0.041 
    62      1:yes      1:yes       *1,0 
    63      1:yes      1:yes       *1,0 
    64      1:yes      1:yes       *1,0 
    65      1:yes      1:yes       *0.996,0.004 
    66      1:yes      1:yes       *1,0 
    67      1:yes      1:yes       *1,0 
    68      1:yes      1:yes       *1,0 
    69      1:yes      1:yes       *1,0 
    70      1:yes      1:yes       *1,0 
    71      1:yes      1:yes       *1,0 
    72      1:yes      1:yes       *1,0 
    73      1:yes      1:yes       *1,0 
    74      1:yes      1:yes       *0.999,0.001 
    75      1:yes      1:yes       *0.999,0.001 
    76      1:yes      1:yes       *1,0 
    77      1:yes      1:yes       *1,0 
    78      1:yes      1:yes       *1,0 
    79      1:yes      1:yes       *1,0 
    80      1:yes      1:yes       *1,0 
    81      1:yes      1:yes       *1,0 
    82      1:yes      1:yes       *1,0 
    83      1:yes      1:yes       *1,0 
    84      1:yes      1:yes       *1,0 
    85      1:yes      1:yes       *1,0 
    86      1:yes      1:yes       *1,0 
    87      1:yes      1:yes       *1,0 
    88      1:yes      1:yes       *0.999,0.001 
    89      1:yes      1:yes       *0.999,0.001 
    90      1:yes       2:no   +   0.008,*0.992 
    91      1:yes      1:yes       *1,0 
    92      1:yes      1:yes       *1,0 
    93      1:yes      1:yes       *0.601,0.399 
    94      1:yes      1:yes       *1,0 
    95      1:yes       2:no   +   0.051,*0.949 
    96      1:yes      1:yes       *0.999,0.001 
    97      1:yes      1:yes       *1,0 
    98      1:yes      1:yes       *1,0 
    99      1:yes      1:yes       *1,0 
   100      1:yes       2:no   +   0.468,*0.532 
   101      1:yes      1:yes       *1,0 
   102      1:yes      1:yes       *1,0 
   103      1:yes      1:yes       *0.996,0.004 
   104      1:yes      1:yes       *1,0 
   105      1:yes      1:yes       *0.999,0.001 
   106      1:yes      1:yes       *1,0 
   107      1:yes      1:yes       *1,0 
   108      1:yes      1:yes       *1,0 
   109      1:yes      1:yes       *1,0 
   110      1:yes      1:yes       *0.999,0.001 
   111      1:yes      1:yes       *1,0 
   112      1:yes      1:yes       *1,0 
   113      1:yes      1:yes       *1,0 
   114      1:yes      1:yes       *0.999,0.001 
   115      1:yes      1:yes       *0.999,0.001 
   116      1:yes      1:yes       *0.999,0.001 
   117      1:yes      1:yes       *1,0 
   118      1:yes      1:yes       *1,0 
   119      1:yes      1:yes       *0.996,0.004 
   120      1:yes      1:yes       *1,0 
   121      1:yes      1:yes       *0.999,0.001 
   122      1:yes      1:yes       *1,0 
   123      1:yes      1:yes       *1,0 
   124      1:yes      1:yes       *0.998,0.002 
   125      1:yes      1:yes       *1,0 
   126      1:yes      1:yes       *0.83,0.17 
   127      1:yes      1:yes       *0.999,0.001 
   128      1:yes      1:yes       *1,0 
   129      1:yes      1:yes       *1,0 
   130      1:yes      1:yes       *1,0 
   131      1:yes      1:yes       *0.972,0.028 
   132      1:yes      1:yes       *0.999,0.001 
   133      1:yes      1:yes       *1,0 
   134      1:yes      1:yes       *1,0 
   135      1:yes      1:yes       *0.999,0.001 
   136      1:yes      1:yes       *1,0 
   137      1:yes      1:yes       *0.818,0.182 
   138      1:yes      1:yes       *1,0 
   139      1:yes      1:yes       *0.994,0.006 
   140      1:yes      1:yes       *0.695,0.305 
   141      1:yes       2:no   +   0.397,*0.603 
   142      1:yes      1:yes       *0.998,0.002 
     1       2:no       2:no       0.495,*0.505 
     2       2:no       2:no       0,*1 
     3       2:no       2:no       0.151,*0.849 
     4       2:no       2:no       0.01,*0.99 
     5       2:no       2:no       0.45,*0.55 
     6       2:no       2:no       0.001,*0.999 
     7       2:no      1:yes   +   *1,0 
     8       2:no      1:yes   +   *0.514,0.486 
     9       2:no      1:yes   +   *0.997,0.003 
    10       2:no       2:no       0.198,*0.802 
    11       2:no       2:no       0.23,*0.77 
    12       2:no      1:yes   +   *0.646,0.354 
    13       2:no       2:no       0,*1 
    14       2:no      1:yes   +   *0.986,0.014 
    15       2:no       2:no       0.058,*0.942 
    16       2:no       2:no       0.03,*0.97 
    17       2:no      1:yes   +   *0.738,0.262 
    18       2:no       2:no       0,*1 
    19       2:no       2:no       0.47,*0.53 
    20       2:no       2:no       0.002,*0.998 
    21       2:no       2:no       0.004,*0.996 
    22       2:no       2:no       0.003,*0.997 
    23       2:no      1:yes   +   *0.727,0.273 
    24       2:no       2:no       0.01,*0.99 
    25       2:no      1:yes   +   *0.988,0.012 
    26       2:no       2:no       0.168,*0.832 
    27       2:no      1:yes   +   *0.998,0.002 
    28       2:no       2:no       0.02,*0.98 
    29       2:no       2:no       0.143,*0.857 
    30       2:no       2:no       0.108,*0.892 
    31       2:no      1:yes   +   *0.603,0.397 
    32       2:no      1:yes   +   *0.954,0.046 
    33       2:no       2:no       0.101,*0.899 
    34      1:yes      1:yes       *0.999,0.001 
    35      1:yes      1:yes       *1,0 
    36      1:yes      1:yes       *0.996,0.004 
    37      1:yes      1:yes       *0.999,0.001 
    38      1:yes      1:yes       *1,0 
    39      1:yes      1:yes       *1,0 
    40      1:yes      1:yes       *1,0 
    41      1:yes      1:yes       *1,0 
    42      1:yes      1:yes       *0.977,0.023 
    43      1:yes      1:yes       *0.992,0.008 
    44      1:yes      1:yes       *0.999,0.001 
    45      1:yes      1:yes       *0.998,0.002 
    46      1:yes      1:yes       *1,0 
    47      1:yes      1:yes       *0.999,0.001 
    48      1:yes      1:yes       *0.999,0.001 
    49      1:yes      1:yes       *1,0 
    50      1:yes      1:yes       *1,0 
    51      1:yes      1:yes       *0.999,0.001 
    52      1:yes      1:yes       *0.998,0.002 
    53      1:yes      1:yes       *1,0 
    54      1:yes      1:yes       *0.999,0.001 
    55      1:yes      1:yes       *0.999,0.001 
    56      1:yes      1:yes       *1,0 
    57      1:yes      1:yes       *1,0 
    58      1:yes       2:no   +   0.02,*0.98 
    59      1:yes      1:yes       *0.991,0.009 
    60      1:yes      1:yes       *0.998,0.002 
    61      1:yes      1:yes       *1,0 
    62      1:yes      1:yes       *1,0 
    63      1:yes      1:yes       *0.996,0.004 
    64      1:yes      1:yes       *0.993,0.007 
    65      1:yes      1:yes       *0.955,0.045 
    66      1:yes      1:yes       *0.964,0.036 
    67      1:yes      1:yes       *0.999,0.001 
    68      1:yes      1:yes       *0.999,0.001 
    69      1:yes      1:yes       *0.996,0.004 
    70      1:yes      1:yes       *0.999,0.001 
    71      1:yes       2:no   +   0.005,*0.995 
    72      1:yes       2:no   +   0.005,*0.995 
    73      1:yes      1:yes       *1,0 
    74      1:yes      1:yes       *1,0 
    75      1:yes      1:yes       *0.954,0.046 
    76      1:yes      1:yes       *1,0 
    77      1:yes      1:yes       *1,0 
    78      1:yes      1:yes       *0.999,0.001 
    79      1:yes      1:yes       *1,0 
    80      1:yes       2:no   +   0.17,*0.83 
    81      1:yes      1:yes       *0.817,0.183 
    82      1:yes      1:yes       *0.996,0.004 
    83      1:yes      1:yes       *0.999,0.001 
    84      1:yes      1:yes       *1,0 
    85      1:yes      1:yes       *0.986,0.014 
    86      1:yes      1:yes       *1,0 
    87      1:yes      1:yes       *0.908,0.092 
    88      1:yes      1:yes       *1,0 
    89      1:yes      1:yes       *1,0 
    90      1:yes       2:no   +   0.137,*0.863 
    91      1:yes      1:yes       *0.996,0.004 
    92      1:yes      1:yes       *1,0 
    93      1:yes      1:yes       *0.995,0.005 
    94      1:yes      1:yes       *0.989,0.011 
    95      1:yes      1:yes       *1,0 
    96      1:yes      1:yes       *1,0 
    97      1:yes      1:yes       *0.99,0.01 
    98      1:yes      1:yes       *0.992,0.008 
    99      1:yes      1:yes       *0.995,0.005 
   100      1:yes      1:yes       *0.998,0.002 
   101      1:yes      1:yes       *0.999,0.001 
   102      1:yes      1:yes       *1,0 
   103      1:yes       2:no   +   0.382,*0.618 
   104      1:yes      1:yes       *0.999,0.001 
   105      1:yes       2:no   +   0.406,*0.594 
   106      1:yes      1:yes       *1,0 
   107      1:yes      1:yes       *0.594,0.406 
   108      1:yes      1:yes       *1,0 
   109      1:yes      1:yes       *0.737,0.263 
   110      1:yes      1:yes       *1,0 
   111      1:yes      1:yes       *0.994,0.006 
   112      1:yes      1:yes       *0.965,0.035 
   113      1:yes      1:yes       *0.992,0.008 
   114      1:yes      1:yes       *0.982,0.018 
   115      1:yes      1:yes       *0.998,0.002 
   116      1:yes      1:yes       *0.996,0.004 
   117      1:yes      1:yes       *0.855,0.145 
   118      1:yes      1:yes       *0.998,0.002 
   119      1:yes      1:yes       *1,0 
   120      1:yes      1:yes       *0.998,0.002 
   121      1:yes      1:yes       *1,0 
   122      1:yes      1:yes       *0.999,0.001 
   123      1:yes       2:no   +   0.079,*0.921 
   124      1:yes      1:yes       *0.981,0.019 
   125      1:yes      1:yes       *1,0 
   126      1:yes      1:yes       *0.999,0.001 
   127      1:yes      1:yes       *0.999,0.001 
   128      1:yes      1:yes       *0.907,0.093 
   129      1:yes      1:yes       *0.739,0.261 
   130      1:yes      1:yes       *0.999,0.001 
   131      1:yes      1:yes       *0.999,0.001 
   132      1:yes      1:yes       *1,0 
   133      1:yes      1:yes       *0.999,0.001 
   134      1:yes      1:yes       *1,0 
   135      1:yes      1:yes       *0.993,0.007 
   136      1:yes      1:yes       *0.987,0.013 
   137      1:yes      1:yes       *1,0 
   138      1:yes      1:yes       *1,0 
   139      1:yes      1:yes       *1,0 
   140      1:yes      1:yes       *1,0 
   141      1:yes      1:yes       *1,0 
     1       2:no       2:no       0.074,*0.926 
     2       2:no       2:no       0.038,*0.962 
     3       2:no       2:no       0.351,*0.649 
     4       2:no      1:yes   +   *0.983,0.017 
     5       2:no       2:no       0.232,*0.768 
     6       2:no       2:no       0,*1 
     7       2:no       2:no       0,*1 
     8       2:no      1:yes   +   *0.997,0.003 
     9       2:no      1:yes   +   *0.509,0.491 
    10       2:no      1:yes   +   *1,0 
    11       2:no       2:no       0.108,*0.892 
    12       2:no       2:no       0.002,*0.998 
    13       2:no       2:no       0.034,*0.966 
    14       2:no       2:no       0,*1 
    15       2:no       2:no       0.001,*0.999 
    16       2:no       2:no       0.107,*0.893 
    17       2:no       2:no       0.039,*0.961 
    18       2:no      1:yes   +   *0.997,0.003 
    19       2:no      1:yes   +   *0.909,0.091 
    20       2:no      1:yes   +   *0.972,0.028 
    21       2:no       2:no       0.001,*0.999 
    22       2:no       2:no       0,*1 
    23       2:no       2:no       0.039,*0.961 
    24       2:no      1:yes   +   *0.954,0.046 
    25       2:no       2:no       0.002,*0.998 
    26       2:no       2:no       0,*1 
    27       2:no      1:yes   +   *1,0 
    28       2:no       2:no       0.032,*0.968 
    29       2:no      1:yes   +   *1,0 
    30       2:no      1:yes   +   *1,0 
    31       2:no       2:no       0.06,*0.94 
    32       2:no      1:yes   +   *0.853,0.147 
    33       2:no       2:no       0,*1 
    34      1:yes      1:yes       *0.749,0.251 
    35      1:yes      1:yes       *1,0 
    36      1:yes      1:yes       *1,0 
    37      1:yes      1:yes       *1,0 
    38      1:yes      1:yes       *0.659,0.341 
    39      1:yes      1:yes       *1,0 
    40      1:yes      1:yes       *1,0 
    41      1:yes      1:yes       *0.997,0.003 
    42      1:yes      1:yes       *1,0 
    43      1:yes       2:no   +   0.287,*0.713 
    44      1:yes      1:yes       *1,0 
    45      1:yes      1:yes       *1,0 
    46      1:yes      1:yes       *0.975,0.025 
    47      1:yes      1:yes       *0.996,0.004 
    48      1:yes      1:yes       *1,0 
    49      1:yes       2:no   +   0,*1 
    50      1:yes      1:yes       *0.997,0.003 
    51      1:yes      1:yes       *1,0 
    52      1:yes      1:yes       *1,0 
    53      1:yes      1:yes       *1,0 
    54      1:yes      1:yes       *1,0 
    55      1:yes      1:yes       *0.984,0.016 
    56      1:yes      1:yes       *0.953,0.047 
    57      1:yes      1:yes       *1,0 
    58      1:yes      1:yes       *0.983,0.017 
    59      1:yes      1:yes       *1,0 
    60      1:yes      1:yes       *0.966,0.034 
    61      1:yes      1:yes       *1,0 
    62      1:yes      1:yes       *1,0 
    63      1:yes      1:yes       *1,0 
    64      1:yes      1:yes       *1,0 
    65      1:yes      1:yes       *1,0 
    66      1:yes      1:yes       *0.989,0.011 
    67      1:yes      1:yes       *0.997,0.003 
    68      1:yes      1:yes       *0.999,0.001 
    69      1:yes      1:yes       *1,0 
    70      1:yes      1:yes       *1,0 
    71      1:yes      1:yes       *1,0 
    72      1:yes      1:yes       *1,0 
    73      1:yes      1:yes       *1,0 
    74      1:yes      1:yes       *0.998,0.002 
    75      1:yes      1:yes       *1,0 
    76      1:yes      1:yes       *0.877,0.123 
    77      1:yes      1:yes       *1,0 
    78      1:yes      1:yes       *0.997,0.003 
    79      1:yes      1:yes       *0.978,0.022 
    80      1:yes      1:yes       *0.997,0.003 
    81      1:yes      1:yes       *0.999,0.001 
    82      1:yes      1:yes       *0.995,0.005 
    83      1:yes      1:yes       *1,0 
    84      1:yes       2:no   +   0.476,*0.524 
    85      1:yes       2:no   +   0.004,*0.996 
    86      1:yes      1:yes       *0.853,0.147 
    87      1:yes      1:yes       *1,0 
    88      1:yes      1:yes       *1,0 
    89      1:yes      1:yes       *1,0 
    90      1:yes      1:yes       *1,0 
    91      1:yes      1:yes       *1,0 
    92      1:yes      1:yes       *0.999,0.001 
    93      1:yes      1:yes       *0.959,0.041 
    94      1:yes      1:yes       *0.966,0.034 
    95      1:yes      1:yes       *0.997,0.003 
    96      1:yes      1:yes       *1,0 
    97      1:yes      1:yes       *0.997,0.003 
    98      1:yes      1:yes       *1,0 
    99      1:yes      1:yes       *1,0 
   100      1:yes      1:yes       *1,0 
   101      1:yes      1:yes       *1,0 
   102      1:yes      1:yes       *1,0 
   103      1:yes      1:yes       *0.995,0.005 
   104      1:yes      1:yes       *1,0 
   105      1:yes      1:yes       *1,0 
   106      1:yes      1:yes       *1,0 
   107      1:yes      1:yes       *1,0 
   108      1:yes      1:yes       *1,0 
   109      1:yes      1:yes       *1,0 
   110      1:yes      1:yes       *0.999,0.001 
   111      1:yes      1:yes       *1,0 
   112      1:yes      1:yes       *1,0 
   113      1:yes      1:yes       *1,0 
   114      1:yes      1:yes       *1,0 
   115      1:yes      1:yes       *1,0 
   116      1:yes      1:yes       *1,0 
   117      1:yes       2:no   +   0.251,*0.749 
   118      1:yes      1:yes       *1,0 
   119      1:yes      1:yes       *1,0 
   120      1:yes      1:yes       *1,0 
   121      1:yes       2:no   +   0.326,*0.674 
   122      1:yes      1:yes       *0.994,0.006 
   123      1:yes       2:no   +   0.476,*0.524 
   124      1:yes      1:yes       *1,0 
   125      1:yes      1:yes       *0.987,0.013 
   126      1:yes      1:yes       *1,0 
   127      1:yes      1:yes       *1,0 
   128      1:yes      1:yes       *1,0 
   129      1:yes      1:yes       *1,0 
   130      1:yes      1:yes       *0.991,0.009 
   131      1:yes      1:yes       *1,0 
   132      1:yes      1:yes       *0.999,0.001 
   133      1:yes      1:yes       *1,0 
   134      1:yes      1:yes       *1,0 
   135      1:yes      1:yes       *1,0 
   136      1:yes      1:yes       *1,0 
   137      1:yes      1:yes       *1,0 
   138      1:yes       2:no   +   0.139,*0.861 
   139      1:yes      1:yes       *0.999,0.001 
   140      1:yes      1:yes       *0.988,0.012 
   141      1:yes      1:yes       *0.999,0.001 
     1       2:no       2:no       0.033,*0.967 
     2       2:no       2:no       0.232,*0.768 
     3       2:no       2:no       0.065,*0.935 
     4       2:no       2:no       0.288,*0.712 
     5       2:no       2:no       0.029,*0.971 
     6       2:no       2:no       0.023,*0.977 
     7       2:no      1:yes   +   *0.998,0.002 
     8       2:no       2:no       0.06,*0.94 
     9       2:no       2:no       0.048,*0.952 
    10       2:no      1:yes   +   *0.806,0.194 
    11       2:no      1:yes   +   *0.993,0.007 
    12       2:no       2:no       0.013,*0.987 
    13       2:no       2:no       0.118,*0.882 
    14       2:no       2:no       0.276,*0.724 
    15       2:no      1:yes   +   *0.629,0.371 
    16       2:no       2:no       0,*1 
    17       2:no       2:no       0.337,*0.663 
    18       2:no      1:yes   +   *0.931,0.069 
    19       2:no       2:no       0.132,*0.868 
    20       2:no      1:yes   +   *0.941,0.059 
    21       2:no       2:no       0.089,*0.911 
    22       2:no       2:no       0.055,*0.945 
    23       2:no       2:no       0.008,*0.992 
    24       2:no      1:yes   +   *0.974,0.026 
    25       2:no       2:no       0.006,*0.994 
    26       2:no      1:yes   +   *0.997,0.003 
    27       2:no       2:no       0.189,*0.811 
    28       2:no       2:no       0.019,*0.981 
    29       2:no       2:no       0.234,*0.766 
    30       2:no      1:yes   +   *0.707,0.293 
    31       2:no       2:no       0.27,*0.73 
    32       2:no      1:yes   +   *0.996,0.004 
    33       2:no       2:no       0.04,*0.96 
    34      1:yes      1:yes       *1,0 
    35      1:yes      1:yes       *0.946,0.054 
    36      1:yes      1:yes       *0.823,0.177 
    37      1:yes      1:yes       *0.995,0.005 
    38      1:yes      1:yes       *0.978,0.022 
    39      1:yes      1:yes       *0.988,0.012 
    40      1:yes       2:no   +   0.37,*0.63 
    41      1:yes      1:yes       *1,0 
    42      1:yes      1:yes       *0.976,0.024 
    43      1:yes      1:yes       *0.998,0.002 
    44      1:yes      1:yes       *0.546,0.454 
    45      1:yes      1:yes       *1,0 
    46      1:yes      1:yes       *0.999,0.001 
    47      1:yes      1:yes       *0.997,0.003 
    48      1:yes      1:yes       *0.997,0.003 
    49      1:yes      1:yes       *0.998,0.002 
    50      1:yes      1:yes       *0.995,0.005 
    51      1:yes      1:yes       *0.993,0.007 
    52      1:yes      1:yes       *0.98,0.02 
    53      1:yes      1:yes       *1,0 
    54      1:yes      1:yes       *0.999,0.001 
    55      1:yes      1:yes       *1,0 
    56      1:yes      1:yes       *0.996,0.004 
    57      1:yes      1:yes       *1,0 
    58      1:yes      1:yes       *1,0 
    59      1:yes      1:yes       *0.839,0.161 
    60      1:yes      1:yes       *0.52,0.48 
    61      1:yes      1:yes       *0.935,0.065 
    62      1:yes      1:yes       *1,0 
    63      1:yes      1:yes       *1,0 
    64      1:yes      1:yes       *0.999,0.001 
    65      1:yes      1:yes       *0.909,0.091 
    66      1:yes      1:yes       *0.993,0.007 
    67      1:yes      1:yes       *0.757,0.243 
    68      1:yes      1:yes       *1,0 
    69      1:yes      1:yes       *0.999,0.001 
    70      1:yes      1:yes       *0.992,0.008 
    71      1:yes      1:yes       *0.982,0.018 
    72      1:yes      1:yes       *0.995,0.005 
    73      1:yes      1:yes       *1,0 
    74      1:yes      1:yes       *0.997,0.003 
    75      1:yes      1:yes       *0.955,0.045 
    76      1:yes      1:yes       *0.563,0.437 
    77      1:yes      1:yes       *0.995,0.005 
    78      1:yes      1:yes       *1,0 
    79      1:yes      1:yes       *0.998,0.002 
    80      1:yes      1:yes       *0.982,0.018 
    81      1:yes      1:yes       *0.999,0.001 
    82      1:yes      1:yes       *0.992,0.008 
    83      1:yes      1:yes       *0.988,0.012 
    84      1:yes      1:yes       *0.975,0.025 
    85      1:yes      1:yes       *0.932,0.068 
    86      1:yes      1:yes       *0.996,0.004 
    87      1:yes      1:yes       *1,0 
    88      1:yes      1:yes       *0.925,0.075 
    89      1:yes      1:yes       *0.935,0.065 
    90      1:yes      1:yes       *0.989,0.011 
    91      1:yes      1:yes       *0.998,0.002 
    92      1:yes      1:yes       *0.989,0.011 
    93      1:yes      1:yes       *0.978,0.022 
    94      1:yes      1:yes       *0.99,0.01 
    95      1:yes      1:yes       *0.981,0.019 
    96      1:yes      1:yes       *1,0 
    97      1:yes      1:yes       *0.982,0.018 
    98      1:yes      1:yes       *0.999,0.001 
    99      1:yes      1:yes       *1,0 
   100      1:yes      1:yes       *0.996,0.004 
   101      1:yes      1:yes       *0.998,0.002 
   102      1:yes      1:yes       *0.993,0.007 
   103      1:yes      1:yes       *0.999,0.001 
   104      1:yes      1:yes       *0.997,0.003 
   105      1:yes      1:yes       *0.728,0.272 
   106      1:yes       2:no   +   0.447,*0.553 
   107      1:yes      1:yes       *0.997,0.003 
   108      1:yes       2:no   +   0.428,*0.572 
   109      1:yes      1:yes       *0.998,0.002 
   110      1:yes      1:yes       *0.993,0.007 
   111      1:yes      1:yes       *1,0 
   112      1:yes       2:no   +   0.117,*0.883 
   113      1:yes      1:yes       *0.999,0.001 
   114      1:yes      1:yes       *0.985,0.015 
   115      1:yes      1:yes       *0.996,0.004 
   116      1:yes      1:yes       *0.983,0.017 
   117      1:yes      1:yes       *0.978,0.022 
   118      1:yes      1:yes       *1,0 
   119      1:yes      1:yes       *1,0 
   120      1:yes      1:yes       *0.997,0.003 
   121      1:yes      1:yes       *0.999,0.001 
   122      1:yes      1:yes       *0.932,0.068 
   123      1:yes      1:yes       *0.951,0.049 
   124      1:yes      1:yes       *1,0 
   125      1:yes      1:yes       *0.993,0.007 
   126      1:yes      1:yes       *1,0 
   127      1:yes      1:yes       *0.989,0.011 
   128      1:yes      1:yes       *0.988,0.012 
   129      1:yes      1:yes       *1,0 
   130      1:yes      1:yes       *0.999,0.001 
   131      1:yes      1:yes       *0.998,0.002 
   132      1:yes      1:yes       *0.97,0.03 
   133      1:yes      1:yes       *0.997,0.003 
   134      1:yes      1:yes       *0.921,0.079 
   135      1:yes      1:yes       *0.68,0.32 
   136      1:yes      1:yes       *0.91,0.09 
   137      1:yes      1:yes       *0.999,0.001 
   138      1:yes      1:yes       *0.999,0.001 
   139      1:yes      1:yes       *1,0 
   140      1:yes      1:yes       *0.995,0.005 
   141      1:yes      1:yes       *0.889,0.111 
     1       2:no       2:no       0.16,*0.84 
     2       2:no       2:no       0.019,*0.981 
     3       2:no      1:yes   +   *1,0 
     4       2:no       2:no       0,*1 
     5       2:no      1:yes   +   *0.989,0.011 
     6       2:no       2:no       0.482,*0.518 
     7       2:no       2:no       0.396,*0.604 
     8       2:no       2:no       0.008,*0.992 
     9       2:no       2:no       0,*1 
    10       2:no       2:no       0.107,*0.893 
    11       2:no      1:yes   +   *1,0 
    12       2:no       2:no       0,*1 
    13       2:no       2:no       0.361,*0.639 
    14       2:no       2:no       0.051,*0.949 
    15       2:no       2:no       0.002,*0.998 
    16       2:no       2:no       0,*1 
    17       2:no      1:yes   +   *0.984,0.016 
    18       2:no       2:no       0.026,*0.974 
    19       2:no       2:no       0.008,*0.992 
    20       2:no       2:no       0.002,*0.998 
    21       2:no      1:yes   +   *1,0 
    22       2:no       2:no       0.195,*0.805 
    23       2:no       2:no       0.014,*0.986 
    24       2:no       2:no       0,*1 
    25       2:no      1:yes   +   *1,0 
    26       2:no      1:yes   +   *0.989,0.011 
    27       2:no       2:no       0,*1 
    28       2:no      1:yes   +   *0.993,0.007 
    29       2:no      1:yes   +   *0.995,0.005 
    30       2:no       2:no       0,*1 
    31       2:no      1:yes   +   *0.999,0.001 
    32       2:no      1:yes   +   *1,0 
    33       2:no       2:no       0.234,*0.766 
    34      1:yes      1:yes       *1,0 
    35      1:yes      1:yes       *0.983,0.017 
    36      1:yes      1:yes       *0.955,0.045 
    37      1:yes      1:yes       *1,0 
    38      1:yes      1:yes       *1,0 
    39      1:yes      1:yes       *1,0 
    40      1:yes       2:no   +   0.364,*0.636 
    41      1:yes      1:yes       *1,0 
    42      1:yes      1:yes       *1,0 
    43      1:yes      1:yes       *1,0 
    44      1:yes      1:yes       *0.832,0.168 
    45      1:yes      1:yes       *0.948,0.052 
    46      1:yes      1:yes       *1,0 
    47      1:yes      1:yes       *0.637,0.363 
    48      1:yes      1:yes       *0.996,0.004 
    49      1:yes      1:yes       *0.999,0.001 
    50      1:yes      1:yes       *0.907,0.093 
    51      1:yes      1:yes       *0.864,0.136 
    52      1:yes      1:yes       *0.998,0.002 
    53      1:yes      1:yes       *1,0 
    54      1:yes      1:yes       *0.999,0.001 
    55      1:yes      1:yes       *1,0 
    56      1:yes      1:yes       *1,0 
    57      1:yes      1:yes       *0.923,0.077 
    58      1:yes      1:yes       *0.986,0.014 
    59      1:yes      1:yes       *0.999,0.001 
    60      1:yes      1:yes       *1,0 
    61      1:yes      1:yes       *0.999,0.001 
    62      1:yes      1:yes       *0.964,0.036 
    63      1:yes      1:yes       *0.991,0.009 
    64      1:yes      1:yes       *1,0 
    65      1:yes       2:no   +   0.097,*0.903 
    66      1:yes      1:yes       *0.996,0.004 
    67      1:yes      1:yes       *1,0 
    68      1:yes      1:yes       *1,0 
    69      1:yes      1:yes       *1,0 
    70      1:yes       2:no   +   0.449,*0.551 
    71      1:yes      1:yes       *1,0 
    72      1:yes      1:yes       *0.998,0.002 
    73      1:yes      1:yes       *1,0 
    74      1:yes       2:no   +   0.361,*0.639 
    75      1:yes      1:yes       *1,0 
    76      1:yes      1:yes       *1,0 
    77      1:yes      1:yes       *1,0 
    78      1:yes       2:no   +   0,*1 
    79      1:yes      1:yes       *1,0 
    80      1:yes      1:yes       *1,0 
    81      1:yes      1:yes       *1,0 
    82      1:yes      1:yes       *1,0 
    83      1:yes      1:yes       *1,0 
    84      1:yes      1:yes       *0.997,0.003 
    85      1:yes      1:yes       *1,0 
    86      1:yes      1:yes       *0.985,0.015 
    87      1:yes      1:yes       *0.998,0.002 
    88      1:yes      1:yes       *0.907,0.093 
    89      1:yes      1:yes       *1,0 
    90      1:yes      1:yes       *1,0 
    91      1:yes      1:yes       *0.818,0.182 
    92      1:yes      1:yes       *0.701,0.299 
    93      1:yes      1:yes       *1,0 
    94      1:yes      1:yes       *1,0 
    95      1:yes      1:yes       *1,0 
    96      1:yes      1:yes       *0.992,0.008 
    97      1:yes      1:yes       *1,0 
    98      1:yes      1:yes       *1,0 
    99      1:yes      1:yes       *1,0 
   100      1:yes      1:yes       *1,0 
   101      1:yes      1:yes       *1,0 
   102      1:yes      1:yes       *1,0 
   103      1:yes       2:no   +   0.159,*0.841 
   104      1:yes      1:yes       *1,0 
   105      1:yes      1:yes       *1,0 
   106      1:yes      1:yes       *0.618,0.382 
   107      1:yes      1:yes       *0.99,0.01 
   108      1:yes      1:yes       *1,0 
   109      1:yes      1:yes       *0.999,0.001 
   110      1:yes      1:yes       *1,0 
   111      1:yes      1:yes       *1,0 
   112      1:yes      1:yes       *1,0 
   113      1:yes      1:yes       *0.99,0.01 
   114      1:yes      1:yes       *0.778,0.222 
   115      1:yes      1:yes       *0.998,0.002 
   116      1:yes      1:yes       *1,0 
   117      1:yes      1:yes       *0.999,0.001 
   118      1:yes      1:yes       *1,0 
   119      1:yes      1:yes       *1,0 
   120      1:yes      1:yes       *1,0 
   121      1:yes      1:yes       *1,0 
   122      1:yes      1:yes       *0.978,0.022 
   123      1:yes      1:yes       *1,0 
   124      1:yes      1:yes       *0.998,0.002 
   125      1:yes      1:yes       *0.997,0.003 
   126      1:yes      1:yes       *1,0 
   127      1:yes      1:yes       *1,0 
   128      1:yes      1:yes       *1,0 
   129      1:yes      1:yes       *1,0 
   130      1:yes      1:yes       *1,0 
   131      1:yes      1:yes       *0.984,0.016 
   132      1:yes      1:yes       *1,0 
   133      1:yes      1:yes       *0.98,0.02 
   134      1:yes      1:yes       *0.972,0.028 
   135      1:yes      1:yes       *1,0 
   136      1:yes      1:yes       *1,0 
   137      1:yes      1:yes       *1,0 
   138      1:yes      1:yes       *0.714,0.286 
   139      1:yes      1:yes       *0.996,0.004 
   140      1:yes      1:yes       *0.531,0.469 
   141      1:yes      1:yes       *1,0 
     1       2:no       2:no       0.158,*0.842 
     2       2:no       2:no       0.006,*0.994 
     3       2:no       2:no       0.415,*0.585 
     4       2:no       2:no       0.002,*0.998 
     5       2:no       2:no       0.098,*0.902 
     6       2:no       2:no       0.018,*0.982 
     7       2:no      1:yes   +   *0.997,0.003 
     8       2:no      1:yes   +   *0.989,0.011 
     9       2:no       2:no       0,*1 
    10       2:no       2:no       0.247,*0.753 
    11       2:no      1:yes   +   *0.667,0.333 
    12       2:no       2:no       0.191,*0.809 
    13       2:no       2:no       0.025,*0.975 
    14       2:no      1:yes   +   *0.939,0.061 
    15       2:no      1:yes   +   *0.95,0.05 
    16       2:no      1:yes   +   *0.989,0.011 
    17       2:no      1:yes   +   *0.921,0.079 
    18       2:no       2:no       0.035,*0.965 
    19       2:no       2:no       0.001,*0.999 
    20       2:no      1:yes   +   *0.927,0.073 
    21       2:no      1:yes   +   *1,0 
    22       2:no      1:yes   +   *0.885,0.115 
    23       2:no      1:yes   +   *1,0 
    24       2:no       2:no       0.182,*0.818 
    25       2:no       2:no       0.016,*0.984 
    26       2:no       2:no       0.074,*0.926 
    27       2:no      1:yes   +   *0.995,0.005 
    28       2:no       2:no       0.02,*0.98 
    29       2:no      1:yes   +   *0.997,0.003 
    30       2:no       2:no       0.019,*0.981 
    31       2:no       2:no       0,*1 
    32       2:no      1:yes   +   *0.925,0.075 
    33       2:no       2:no       0.291,*0.709 
    34      1:yes      1:yes       *0.995,0.005 
    35      1:yes       2:no   +   0.061,*0.939 
    36      1:yes      1:yes       *0.984,0.016 
    37      1:yes      1:yes       *1,0 
    38      1:yes      1:yes       *1,0 
    39      1:yes      1:yes       *1,0 
    40      1:yes      1:yes       *1,0 
    41      1:yes      1:yes       *0.915,0.085 
    42      1:yes      1:yes       *0.965,0.035 
    43      1:yes      1:yes       *0.928,0.072 
    44      1:yes      1:yes       *0.999,0.001 
    45      1:yes      1:yes       *1,0 
    46      1:yes      1:yes       *1,0 
    47      1:yes      1:yes       *1,0 
    48      1:yes      1:yes       *0.979,0.021 
    49      1:yes      1:yes       *1,0 
    50      1:yes      1:yes       *0.998,0.002 
    51      1:yes      1:yes       *0.991,0.009 
    52      1:yes      1:yes       *1,0 
    53      1:yes       2:no   +   0.3,*0.7 
    54      1:yes      1:yes       *0.954,0.046 
    55      1:yes      1:yes       *1,0 
    56      1:yes      1:yes       *0.999,0.001 
    57      1:yes      1:yes       *1,0 
    58      1:yes      1:yes       *1,0 
    59      1:yes       2:no   +   0.288,*0.712 
    60      1:yes      1:yes       *1,0 
    61      1:yes      1:yes       *0.999,0.001 
    62      1:yes      1:yes       *0.883,0.117 
    63      1:yes      1:yes       *0.999,0.001 
    64      1:yes      1:yes       *0.909,0.091 
    65      1:yes      1:yes       *1,0 
    66      1:yes      1:yes       *0.998,0.002 
    67      1:yes      1:yes       *1,0 
    68      1:yes      1:yes       *0.992,0.008 
    69      1:yes      1:yes       *0.942,0.058 
    70      1:yes      1:yes       *0.963,0.037 
    71      1:yes      1:yes       *1,0 
    72      1:yes      1:yes       *1,0 
    73      1:yes      1:yes       *1,0 
    74      1:yes      1:yes       *1,0 
    75      1:yes      1:yes       *0.983,0.017 
    76      1:yes      1:yes       *0.994,0.006 
    77      1:yes      1:yes       *0.999,0.001 
    78      1:yes      1:yes       *0.999,0.001 
    79      1:yes      1:yes       *1,0 
    80      1:yes      1:yes       *1,0 
    81      1:yes      1:yes       *0.995,0.005 
    82      1:yes      1:yes       *1,0 
    83      1:yes      1:yes       *0.989,0.011 
    84      1:yes      1:yes       *1,0 
    85      1:yes      1:yes       *0.993,0.007 
    86      1:yes      1:yes       *1,0 
    87      1:yes      1:yes       *1,0 
    88      1:yes       2:no   +   0.297,*0.703 
    89      1:yes      1:yes       *0.984,0.016 
    90      1:yes      1:yes       *1,0 
    91      1:yes      1:yes       *1,0 
    92      1:yes      1:yes       *1,0 
    93      1:yes      1:yes       *0.999,0.001 
    94      1:yes      1:yes       *0.942,0.058 
    95      1:yes      1:yes       *0.995,0.005 
    96      1:yes      1:yes       *0.997,0.003 
    97      1:yes      1:yes       *1,0 
    98      1:yes      1:yes       *0.998,0.002 
    99      1:yes      1:yes       *0.999,0.001 
   100      1:yes      1:yes       *0.99,0.01 
   101      1:yes       2:no   +   0.008,*0.992 
   102      1:yes      1:yes       *1,0 
   103      1:yes      1:yes       *0.994,0.006 
   104      1:yes      1:yes       *0.976,0.024 
   105      1:yes      1:yes       *1,0 
   106      1:yes      1:yes       *1,0 
   107      1:yes      1:yes       *0.985,0.015 
   108      1:yes      1:yes       *0.999,0.001 
   109      1:yes      1:yes       *1,0 
   110      1:yes      1:yes       *1,0 
   111      1:yes      1:yes       *0.934,0.066 
   112      1:yes      1:yes       *0.999,0.001 
   113      1:yes      1:yes       *1,0 
   114      1:yes      1:yes       *1,0 
   115      1:yes      1:yes       *0.999,0.001 
   116      1:yes      1:yes       *0.999,0.001 
   117      1:yes       2:no   +   0.33,*0.67 
   118      1:yes      1:yes       *0.996,0.004 
   119      1:yes      1:yes       *0.598,0.402 
   120      1:yes       2:no   +   0.26,*0.74 
   121      1:yes      1:yes       *0.984,0.016 
   122      1:yes      1:yes       *1,0 
   123      1:yes      1:yes       *0.997,0.003 
   124      1:yes      1:yes       *0.995,0.005 
   125      1:yes      1:yes       *0.897,0.103 
   126      1:yes      1:yes       *0.999,0.001 
   127      1:yes      1:yes       *0.994,0.006 
   128      1:yes      1:yes       *1,0 
   129      1:yes      1:yes       *1,0 
   130      1:yes      1:yes       *0.999,0.001 
   131      1:yes      1:yes       *0.999,0.001 
   132      1:yes      1:yes       *0.994,0.006 
   133      1:yes      1:yes       *0.999,0.001 
   134      1:yes      1:yes       *1,0 
   135      1:yes      1:yes       *0.997,0.003 
   136      1:yes      1:yes       *1,0 
   137      1:yes      1:yes       *1,0 
   138      1:yes      1:yes       *0.996,0.004 
   139      1:yes      1:yes       *0.999,0.001 
   140      1:yes       2:no   +   0.048,*0.952 
   141      1:yes      1:yes       *0.965,0.035 

========== Summary ==========

Correctly Classified Instances        1214               85.7951 %
Incorrectly Classified Instances       201               14.2049 %
Kappa statistic                          0.5794
Mean absolute error                      0.1504
Root mean squared error                  0.3418
Relative absolute error                 41.9507 %
Root relative squared error             80.752  %
Total Number of Instances             1415     

=== Detailed Accuracy By Class ===

               TP Rate   FP Rate   Precision   Recall  F-Measure   ROC Area  Class
                 0.933     0.387      0.888     0.933     0.91       0.875    yes
                 0.613     0.067      0.736     0.613     0.669      0.875    no
Weighted Avg.    0.858     0.312      0.852     0.858     0.853      0.875

=== Confusion Matrix ===

    a    b   <-- classified as
 1011   73 |    a = yes
  128  203 |    b = no
