# Supplementary material for: Prediction and Prioritization of Rare Oncogenic Mutations in the Cancer Kinome Using Novel Features and Multiple Classifiers
Source: PLoS Comput Biol. 2014 Apr 17;10(4):e1003545. doi: 10.1371/journal.pcbi.1003545 (PMC3990476; doi:10.1371/journal.pcbi.1003545)
Supplement: Dataset S1 — Detailed experiment records and results. Complete data sets, outputs and log files for all computational experiments. These files can be loaded in Weka [26] to reproduce the results presented in this paper. (ZIP) [file pcbi.1003545.s001.zip › 20121222_200553/Classified/weka.classifiers.functions.MultilayerPerceptron-CrossValidation-20121222_211754.txt]

========== Data Summary ==========
Relation Name:  Analysis_Disease-weka.filters.unsupervised.attribute.Remove-R1,9,10,13,16,17,18,20,21,23,24,25,26,27
Num Instances:  1415
Num Attributes: 18

     Name                      Type  Nom  Int Real     Missing      Unique  Dist
   1 Amino_Acid_WT              Nom 100%   0%   0%     0 /  0%     0 /  0%    20 
   2 Amino_Acid_MT              Nom 100%   0%   0%     0 /  0%     0 /  0%    20 
   3 Conservation_Consensus_Al  Num   0%   0%  75%   351 / 25%    24 /  2%   240 
   4 Conservation_Wild_AllKina  Num   0%   0%  86%   196 / 14%   921 / 65%  1026 
   5 Conservation_Consensus_Fa  Num   0%  17%  57%   366 / 26%   130 /  9%   211 
   6 Conservation_Consensus_Gr  Num   0%   0%  73%   383 / 27%   232 / 16%   412 
   7 Blosum62                   Num   0% 100%   0%     0 /  0%     1 /  0%     8 
   8 Modification               Nom 100%   0%   0%     0 /  0%     0 /  0%     2 
   9 Is_Pk_Domain               Nom 100%   0%   0%     0 /  0%     0 /  0%     1 
  10 Binding_Site               Nom 100%   0%   0%     0 /  0%     0 /  0%     1 
  11 Side_Chain_Polarity_MT     Nom 100%   0%   0%     0 /  0%     0 /  0%     2 
  12 Avg_Mass_MT                Num   0%   0% 100%     0 /  0%     0 /  0%    19 
  13 Side_Chain_Polarity_WT     Nom 100%   0%   0%     0 /  0%     0 /  0%     2 
  14 Van_der_Waals_Volume_WT    Num   0% 100%   0%     0 /  0%     0 /  0%    17 
  15 Protein_Family             Nom 100%   0%   0%     0 /  0%     8 /  1%    92 
  16 Protein_Group              Nom 100%   0%   0%     0 /  0%     0 /  0%     9 
  17 Sub_domain                 Nom 100%   0%   0%     0 /  0%     1 /  0%    21 
  18 Disease                    Nom 100%   0%   0%     0 /  0%     0 /  0%     2 

========== Cross Validation Result ==========
 inst#     actual  predicted error distribution
     1       2:no       2:no       0.004,*0.996 
     2       2:no       2:no       0,*1 
     3       2:no       2:no       0.463,*0.537 
     4       2:no      1:yes   +   *0.692,0.308 
     5       2:no       2:no       0,*1 
     6       2:no      1:yes   +   *0.537,0.463 
     7       2:no       2:no       0,*1 
     8       2:no       2:no       0.027,*0.973 
     9       2:no       2:no       0,*1 
    10       2:no       2:no       0.281,*0.719 
    11       2:no       2:no       0,*1 
    12       2:no       2:no       0.164,*0.836 
    13       2:no       2:no       0.03,*0.97 
    14       2:no       2:no       0.003,*0.997 
    15       2:no       2:no       0,*1 
    16       2:no       2:no       0,*1 
    17       2:no       2:no       0.08,*0.92 
    18       2:no       2:no       0,*1 
    19       2:no       2:no       0.14,*0.86 
    20       2:no       2:no       0,*1 
    21       2:no       2:no       0.002,*0.998 
    22       2:no       2:no       0.205,*0.795 
    23       2:no      1:yes   +   *1,0 
    24       2:no       2:no       0,*1 
    25       2:no       2:no       0,*1 
    26       2:no      1:yes   +   *0.733,0.267 
    27       2:no      1:yes   +   *0.743,0.257 
    28       2:no       2:no       0,*1 
    29       2:no       2:no       0.181,*0.819 
    30       2:no       2:no       0,*1 
    31       2:no       2:no       0,*1 
    32       2:no      1:yes   +   *0.95,0.05 
    33       2:no       2:no       0,*1 
    34       2:no       2:no       0.088,*0.912 
    35      1:yes      1:yes       *0.999,0.001 
    36      1:yes       2:no   +   0.037,*0.963 
    37      1:yes      1:yes       *1,0 
    38      1:yes      1:yes       *0.991,0.009 
    39      1:yes       2:no   +   0.351,*0.649 
    40      1:yes      1:yes       *1,0 
    41      1:yes       2:no   +   0.315,*0.685 
    42      1:yes      1:yes       *1,0 
    43      1:yes      1:yes       *1,0 
    44      1:yes      1:yes       *1,0 
    45      1:yes      1:yes       *1,0 
    46      1:yes      1:yes       *1,0 
    47      1:yes       2:no   +   0.258,*0.742 
    48      1:yes      1:yes       *0.994,0.006 
    49      1:yes      1:yes       *1,0 
    50      1:yes      1:yes       *1,0 
    51      1:yes      1:yes       *0.826,0.174 
    52      1:yes      1:yes       *1,0 
    53      1:yes      1:yes       *0.951,0.049 
    54      1:yes       2:no   +   0.004,*0.996 
    55      1:yes      1:yes       *1,0 
    56      1:yes      1:yes       *0.944,0.056 
    57      1:yes      1:yes       *1,0 
    58      1:yes      1:yes       *1,0 
    59      1:yes      1:yes       *0.985,0.015 
    60      1:yes      1:yes       *1,0 
    61      1:yes      1:yes       *1,0 
    62      1:yes      1:yes       *0.916,0.084 
    63      1:yes      1:yes       *0.981,0.019 
    64      1:yes       2:no   +   0.311,*0.689 
    65      1:yes      1:yes       *1,0 
    66      1:yes      1:yes       *0.925,0.075 
    67      1:yes      1:yes       *0.999,0.001 
    68      1:yes       2:no   +   0,*1 
    69      1:yes       2:no   +   0.321,*0.679 
    70      1:yes      1:yes       *1,0 
    71      1:yes      1:yes       *0.827,0.173 
    72      1:yes      1:yes       *1,0 
    73      1:yes       2:no   +   0.325,*0.675 
    74      1:yes      1:yes       *1,0 
    75      1:yes      1:yes       *1,0 
    76      1:yes      1:yes       *1,0 
    77      1:yes      1:yes       *1,0 
    78      1:yes       2:no   +   0.231,*0.769 
    79      1:yes      1:yes       *1,0 
    80      1:yes      1:yes       *1,0 
    81      1:yes      1:yes       *0.697,0.303 
    82      1:yes      1:yes       *1,0 
    83      1:yes      1:yes       *0.648,0.352 
    84      1:yes      1:yes       *1,0 
    85      1:yes      1:yes       *1,0 
    86      1:yes      1:yes       *1,0 
    87      1:yes      1:yes       *1,0 
    88      1:yes      1:yes       *1,0 
    89      1:yes      1:yes       *1,0 
    90      1:yes      1:yes       *1,0 
    91      1:yes      1:yes       *1,0 
    92      1:yes       2:no   +   0.385,*0.615 
    93      1:yes       2:no   +   0.417,*0.583 
    94      1:yes      1:yes       *1,0 
    95      1:yes      1:yes       *1,0 
    96      1:yes      1:yes       *1,0 
    97      1:yes      1:yes       *1,0 
    98      1:yes      1:yes       *1,0 
    99      1:yes      1:yes       *0.984,0.016 
   100      1:yes      1:yes       *1,0 
   101      1:yes      1:yes       *0.729,0.271 
   102      1:yes       2:no   +   0.433,*0.567 
   103      1:yes      1:yes       *1,0 
   104      1:yes      1:yes       *1,0 
   105      1:yes       2:no   +   0.003,*0.997 
   106      1:yes      1:yes       *0.927,0.073 
   107      1:yes      1:yes       *1,0 
   108      1:yes      1:yes       *0.988,0.012 
   109      1:yes      1:yes       *1,0 
   110      1:yes      1:yes       *0.984,0.016 
   111      1:yes      1:yes       *1,0 
   112      1:yes      1:yes       *1,0 
   113      1:yes       2:no   +   0,*1 
   114      1:yes      1:yes       *1,0 
   115      1:yes      1:yes       *0.985,0.015 
   116      1:yes      1:yes       *1,0 
   117      1:yes      1:yes       *1,0 
   118      1:yes      1:yes       *1,0 
   119      1:yes      1:yes       *0.996,0.004 
   120      1:yes      1:yes       *0.998,0.002 
   121      1:yes      1:yes       *0.546,0.454 
   122      1:yes       2:no   +   0.33,*0.67 
   123      1:yes      1:yes       *0.995,0.005 
   124      1:yes      1:yes       *1,0 
   125      1:yes       2:no   +   0.437,*0.563 
   126      1:yes      1:yes       *0.616,0.384 
   127      1:yes       2:no   +   0.319,*0.681 
   128      1:yes      1:yes       *1,0 
   129      1:yes      1:yes       *0.971,0.029 
   130      1:yes       2:no   +   0.397,*0.603 
   131      1:yes      1:yes       *1,0 
   132      1:yes      1:yes       *1,0 
   133      1:yes      1:yes       *0.933,0.067 
   134      1:yes      1:yes       *1,0 
   135      1:yes      1:yes       *1,0 
   136      1:yes      1:yes       *1,0 
   137      1:yes       2:no   +   0.365,*0.635 
   138      1:yes      1:yes       *0.907,0.093 
   139      1:yes      1:yes       *1,0 
   140      1:yes      1:yes       *1,0 
   141      1:yes      1:yes       *0.999,0.001 
   142      1:yes      1:yes       *1,0 
     1       2:no       2:no       0,*1 
     2       2:no       2:no       0,*1 
     3       2:no       2:no       0.05,*0.95 
     4       2:no       2:no       0.001,*0.999 
     5       2:no       2:no       0.039,*0.961 
     6       2:no       2:no       0.001,*0.999 
     7       2:no       2:no       0,*1 
     8       2:no      1:yes   +   *0.997,0.003 
     9       2:no      1:yes   +   *0.96,0.04 
    10       2:no      1:yes   +   *1,0 
    11       2:no      1:yes   +   *1,0 
    12       2:no       2:no       0,*1 
    13       2:no      1:yes   +   *0.998,0.002 
    14       2:no       2:no       0,*1 
    15       2:no      1:yes   +   *1,0 
    16       2:no      1:yes   +   *1,0 
    17       2:no       2:no       0,*1 
    18       2:no       2:no       0,*1 
    19       2:no       2:no       0.001,*0.999 
    20       2:no      1:yes   +   *0.738,0.262 
    21       2:no      1:yes   +   *0.999,0.001 
    22       2:no       2:no       0,*1 
    23       2:no      1:yes   +   *1,0 
    24       2:no       2:no       0,*1 
    25       2:no      1:yes   +   *1,0 
    26       2:no       2:no       0.139,*0.861 
    27       2:no       2:no       0.285,*0.715 
    28       2:no      1:yes   +   *0.998,0.002 
    29       2:no       2:no       0,*1 
    30       2:no      1:yes   +   *1,0 
    31       2:no      1:yes   +   *0.595,0.405 
    32       2:no      1:yes   +   *1,0 
    33       2:no       2:no       0.026,*0.974 
    34      1:yes      1:yes       *1,0 
    35      1:yes      1:yes       *0.994,0.006 
    36      1:yes      1:yes       *1,0 
    37      1:yes      1:yes       *1,0 
    38      1:yes      1:yes       *1,0 
    39      1:yes      1:yes       *0.985,0.015 
    40      1:yes      1:yes       *0.999,0.001 
    41      1:yes      1:yes       *0.997,0.003 
    42      1:yes      1:yes       *1,0 
    43      1:yes      1:yes       *1,0 
    44      1:yes      1:yes       *0.999,0.001 
    45      1:yes      1:yes       *1,0 
    46      1:yes      1:yes       *1,0 
    47      1:yes      1:yes       *1,0 
    48      1:yes      1:yes       *1,0 
    49      1:yes      1:yes       *1,0 
    50      1:yes      1:yes       *0.999,0.001 
    51      1:yes      1:yes       *1,0 
    52      1:yes      1:yes       *1,0 
    53      1:yes      1:yes       *1,0 
    54      1:yes      1:yes       *1,0 
    55      1:yes      1:yes       *1,0 
    56      1:yes      1:yes       *1,0 
    57      1:yes      1:yes       *1,0 
    58      1:yes      1:yes       *1,0 
    59      1:yes      1:yes       *1,0 
    60      1:yes      1:yes       *1,0 
    61      1:yes      1:yes       *1,0 
    62      1:yes       2:no   +   0,*1 
    63      1:yes      1:yes       *1,0 
    64      1:yes      1:yes       *1,0 
    65      1:yes      1:yes       *1,0 
    66      1:yes      1:yes       *1,0 
    67      1:yes      1:yes       *1,0 
    68      1:yes      1:yes       *1,0 
    69      1:yes      1:yes       *1,0 
    70      1:yes      1:yes       *1,0 
    71      1:yes       2:no   +   0.019,*0.981 
    72      1:yes      1:yes       *1,0 
    73      1:yes      1:yes       *1,0 
    74      1:yes      1:yes       *1,0 
    75      1:yes      1:yes       *1,0 
    76      1:yes      1:yes       *0.999,0.001 
    77      1:yes      1:yes       *1,0 
    78      1:yes      1:yes       *1,0 
    79      1:yes       2:no   +   0.036,*0.964 
    80      1:yes      1:yes       *1,0 
    81      1:yes      1:yes       *1,0 
    82      1:yes      1:yes       *1,0 
    83      1:yes      1:yes       *1,0 
    84      1:yes      1:yes       *1,0 
    85      1:yes      1:yes       *1,0 
    86      1:yes      1:yes       *1,0 
    87      1:yes      1:yes       *0.988,0.012 
    88      1:yes      1:yes       *1,0 
    89      1:yes      1:yes       *1,0 
    90      1:yes      1:yes       *1,0 
    91      1:yes       2:no   +   0.003,*0.997 
    92      1:yes      1:yes       *1,0 
    93      1:yes      1:yes       *1,0 
    94      1:yes      1:yes       *1,0 
    95      1:yes      1:yes       *1,0 
    96      1:yes      1:yes       *1,0 
    97      1:yes      1:yes       *1,0 
    98      1:yes      1:yes       *1,0 
    99      1:yes      1:yes       *1,0 
   100      1:yes      1:yes       *1,0 
   101      1:yes      1:yes       *1,0 
   102      1:yes      1:yes       *1,0 
   103      1:yes      1:yes       *1,0 
   104      1:yes      1:yes       *1,0 
   105      1:yes      1:yes       *1,0 
   106      1:yes      1:yes       *1,0 
   107      1:yes      1:yes       *0.999,0.001 
   108      1:yes      1:yes       *1,0 
   109      1:yes      1:yes       *0.999,0.001 
   110      1:yes      1:yes       *0.999,0.001 
   111      1:yes      1:yes       *0.996,0.004 
   112      1:yes      1:yes       *1,0 
   113      1:yes      1:yes       *1,0 
   114      1:yes      1:yes       *1,0 
   115      1:yes      1:yes       *1,0 
   116      1:yes      1:yes       *1,0 
   117      1:yes      1:yes       *1,0 
   118      1:yes      1:yes       *1,0 
   119      1:yes      1:yes       *1,0 
   120      1:yes      1:yes       *1,0 
   121      1:yes      1:yes       *1,0 
   122      1:yes      1:yes       *1,0 
   123      1:yes      1:yes       *1,0 
   124      1:yes      1:yes       *1,0 
   125      1:yes      1:yes       *1,0 
   126      1:yes      1:yes       *1,0 
   127      1:yes      1:yes       *1,0 
   128      1:yes      1:yes       *1,0 
   129      1:yes      1:yes       *1,0 
   130      1:yes      1:yes       *1,0 
   131      1:yes      1:yes       *0.994,0.006 
   132      1:yes      1:yes       *1,0 
   133      1:yes       2:no   +   0.423,*0.577 
   134      1:yes      1:yes       *1,0 
   135      1:yes      1:yes       *1,0 
   136      1:yes      1:yes       *1,0 
   137      1:yes      1:yes       *1,0 
   138      1:yes      1:yes       *1,0 
   139      1:yes      1:yes       *0.997,0.003 
   140      1:yes      1:yes       *1,0 
   141      1:yes      1:yes       *1,0 
   142      1:yes      1:yes       *1,0 
     1       2:no       2:no       0,*1 
     2       2:no       2:no       0,*1 
     3       2:no      1:yes   +   *0.812,0.188 
     4       2:no       2:no       0,*1 
     5       2:no       2:no       0.022,*0.978 
     6       2:no       2:no       0,*1 
     7       2:no       2:no       0.013,*0.987 
     8       2:no       2:no       0,*1 
     9       2:no       2:no       0,*1 
    10       2:no      1:yes   +   *1,0 
    11       2:no       2:no       0,*1 
    12       2:no       2:no       0,*1 
    13       2:no      1:yes   +   *0.999,0.001 
    14       2:no       2:no       0.001,*0.999 
    15       2:no       2:no       0.001,*0.999 
    16       2:no       2:no       0,*1 
    17       2:no       2:no       0.407,*0.593 
    18       2:no      1:yes   +   *0.983,0.017 
    19       2:no       2:no       0.002,*0.998 
    20       2:no       2:no       0,*1 
    21       2:no       2:no       0,*1 
    22       2:no       2:no       0,*1 
    23       2:no       2:no       0,*1 
    24       2:no       2:no       0.015,*0.985 
    25       2:no       2:no       0,*1 
    26       2:no       2:no       0,*1 
    27       2:no       2:no       0,*1 
    28       2:no      1:yes   +   *0.804,0.196 
    29       2:no      1:yes   +   *0.852,0.148 
    30       2:no       2:no       0,*1 
    31       2:no       2:no       0,*1 
    32       2:no       2:no       0,*1 
    33       2:no       2:no       0,*1 
    34      1:yes      1:yes       *1,0 
    35      1:yes      1:yes       *1,0 
    36      1:yes       2:no   +   0.236,*0.764 
    37      1:yes       2:no   +   0.089,*0.911 
    38      1:yes       2:no   +   0.086,*0.914 
    39      1:yes      1:yes       *1,0 
    40      1:yes      1:yes       *1,0 
    41      1:yes      1:yes       *1,0 
    42      1:yes      1:yes       *0.998,0.002 
    43      1:yes      1:yes       *1,0 
    44      1:yes      1:yes       *0.999,0.001 
    45      1:yes       2:no   +   0.031,*0.969 
    46      1:yes      1:yes       *0.892,0.108 
    47      1:yes      1:yes       *1,0 
    48      1:yes      1:yes       *0.982,0.018 
    49      1:yes      1:yes       *1,0 
    50      1:yes      1:yes       *1,0 
    51      1:yes      1:yes       *1,0 
    52      1:yes      1:yes       *1,0 
    53      1:yes       2:no   +   0,*1 
    54      1:yes      1:yes       *0.934,0.066 
    55      1:yes      1:yes       *1,0 
    56      1:yes      1:yes       *1,0 
    57      1:yes      1:yes       *1,0 
    58      1:yes       2:no   +   0,*1 
    59      1:yes      1:yes       *1,0 
    60      1:yes      1:yes       *1,0 
    61      1:yes      1:yes       *1,0 
    62      1:yes      1:yes       *0.997,0.003 
    63      1:yes       2:no   +   0.405,*0.595 
    64      1:yes      1:yes       *1,0 
    65      1:yes      1:yes       *1,0 
    66      1:yes      1:yes       *1,0 
    67      1:yes      1:yes       *1,0 
    68      1:yes      1:yes       *1,0 
    69      1:yes      1:yes       *1,0 
    70      1:yes      1:yes       *1,0 
    71      1:yes      1:yes       *1,0 
    72      1:yes      1:yes       *1,0 
    73      1:yes      1:yes       *0.997,0.003 
    74      1:yes      1:yes       *1,0 
    75      1:yes      1:yes       *0.999,0.001 
    76      1:yes      1:yes       *0.999,0.001 
    77      1:yes      1:yes       *1,0 
    78      1:yes      1:yes       *1,0 
    79      1:yes      1:yes       *0.993,0.007 
    80      1:yes      1:yes       *0.999,0.001 
    81      1:yes       2:no   +   0.244,*0.756 
    82      1:yes      1:yes       *0.998,0.002 
    83      1:yes      1:yes       *0.999,0.001 
    84      1:yes      1:yes       *1,0 
    85      1:yes      1:yes       *1,0 
    86      1:yes      1:yes       *1,0 
    87      1:yes       2:no   +   0.128,*0.872 
    88      1:yes      1:yes       *1,0 
    89      1:yes      1:yes       *1,0 
    90      1:yes      1:yes       *1,0 
    91      1:yes      1:yes       *1,0 
    92      1:yes      1:yes       *1,0 
    93      1:yes      1:yes       *0.996,0.004 
    94      1:yes       2:no   +   0.04,*0.96 
    95      1:yes       2:no   +   0,*1 
    96      1:yes      1:yes       *1,0 
    97      1:yes      1:yes       *1,0 
    98      1:yes      1:yes       *0.756,0.244 
    99      1:yes       2:no   +   0.001,*0.999 
   100      1:yes      1:yes       *1,0 
   101      1:yes       2:no   +   0.02,*0.98 
   102      1:yes       2:no   +   0.127,*0.873 
   103      1:yes      1:yes       *1,0 
   104      1:yes      1:yes       *0.994,0.006 
   105      1:yes      1:yes       *1,0 
   106      1:yes      1:yes       *0.965,0.035 
   107      1:yes      1:yes       *1,0 
   108      1:yes      1:yes       *0.999,0.001 
   109      1:yes       2:no   +   0.001,*0.999 
   110      1:yes      1:yes       *1,0 
   111      1:yes      1:yes       *1,0 
   112      1:yes       2:no   +   0.176,*0.824 
   113      1:yes      1:yes       *0.989,0.011 
   114      1:yes      1:yes       *1,0 
   115      1:yes      1:yes       *1,0 
   116      1:yes      1:yes       *1,0 
   117      1:yes      1:yes       *1,0 
   118      1:yes      1:yes       *1,0 
   119      1:yes      1:yes       *1,0 
   120      1:yes      1:yes       *1,0 
   121      1:yes      1:yes       *1,0 
   122      1:yes      1:yes       *1,0 
   123      1:yes      1:yes       *1,0 
   124      1:yes       2:no   +   0.021,*0.979 
   125      1:yes      1:yes       *1,0 
   126      1:yes      1:yes       *0.999,0.001 
   127      1:yes      1:yes       *1,0 
   128      1:yes      1:yes       *1,0 
   129      1:yes      1:yes       *1,0 
   130      1:yes       2:no   +   0,*1 
   131      1:yes      1:yes       *1,0 
   132      1:yes      1:yes       *1,0 
   133      1:yes       2:no   +   0,*1 
   134      1:yes      1:yes       *0.94,0.06 
   135      1:yes      1:yes       *1,0 
   136      1:yes      1:yes       *1,0 
   137      1:yes      1:yes       *1,0 
   138      1:yes      1:yes       *1,0 
   139      1:yes      1:yes       *1,0 
   140      1:yes      1:yes       *0.798,0.202 
   141      1:yes      1:yes       *1,0 
   142      1:yes      1:yes       *1,0 
     1       2:no      1:yes   +   *0.956,0.044 
     2       2:no      1:yes   +   *1,0 
     3       2:no       2:no       0,*1 
     4       2:no      1:yes   +   *1,0 
     5       2:no       2:no       0,*1 
     6       2:no      1:yes   +   *1,0 
     7       2:no       2:no       0,*1 
     8       2:no      1:yes   +   *0.996,0.004 
     9       2:no       2:no       0.293,*0.707 
    10       2:no      1:yes   +   *1,0 
    11       2:no      1:yes   +   *0.999,0.001 
    12       2:no       2:no       0,*1 
    13       2:no       2:no       0.003,*0.997 
    14       2:no       2:no       0,*1 
    15       2:no       2:no       0.006,*0.994 
    16       2:no      1:yes   +   *0.651,0.349 
    17       2:no      1:yes   +   *1,0 
    18       2:no       2:no       0,*1 
    19       2:no       2:no       0.006,*0.994 
    20       2:no      1:yes   +   *1,0 
    21       2:no       2:no       0.076,*0.924 
    22       2:no      1:yes   +   *1,0 
    23       2:no       2:no       0,*1 
    24       2:no       2:no       0.328,*0.672 
    25       2:no       2:no       0.008,*0.992 
    26       2:no      1:yes   +   *1,0 
    27       2:no       2:no       0.003,*0.997 
    28       2:no       2:no       0.007,*0.993 
    29       2:no       2:no       0.007,*0.993 
    30       2:no      1:yes   +   *1,0 
    31       2:no       2:no       0,*1 
    32       2:no      1:yes   +   *0.997,0.003 
    33       2:no       2:no       0.003,*0.997 
    34      1:yes      1:yes       *1,0 
    35      1:yes      1:yes       *1,0 
    36      1:yes      1:yes       *1,0 
    37      1:yes      1:yes       *1,0 
    38      1:yes      1:yes       *1,0 
    39      1:yes      1:yes       *1,0 
    40      1:yes      1:yes       *1,0 
    41      1:yes       2:no   +   0.011,*0.989 
    42      1:yes      1:yes       *1,0 
    43      1:yes      1:yes       *0.947,0.053 
    44      1:yes      1:yes       *1,0 
    45      1:yes      1:yes       *1,0 
    46      1:yes      1:yes       *1,0 
    47      1:yes      1:yes       *1,0 
    48      1:yes      1:yes       *1,0 
    49      1:yes      1:yes       *1,0 
    50      1:yes      1:yes       *1,0 
    51      1:yes      1:yes       *1,0 
    52      1:yes      1:yes       *1,0 
    53      1:yes      1:yes       *0.772,0.228 
    54      1:yes      1:yes       *1,0 
    55      1:yes      1:yes       *1,0 
    56      1:yes      1:yes       *1,0 
    57      1:yes      1:yes       *0.845,0.155 
    58      1:yes       2:no   +   0,*1 
    59      1:yes      1:yes       *1,0 
    60      1:yes      1:yes       *1,0 
    61      1:yes      1:yes       *0.999,0.001 
    62      1:yes      1:yes       *0.999,0.001 
    63      1:yes      1:yes       *1,0 
    64      1:yes      1:yes       *1,0 
    65      1:yes      1:yes       *1,0 
    66      1:yes      1:yes       *1,0 
    67      1:yes      1:yes       *1,0 
    68      1:yes      1:yes       *1,0 
    69      1:yes      1:yes       *1,0 
    70      1:yes      1:yes       *1,0 
    71      1:yes      1:yes       *1,0 
    72      1:yes      1:yes       *1,0 
    73      1:yes      1:yes       *1,0 
    74      1:yes      1:yes       *1,0 
    75      1:yes      1:yes       *1,0 
    76      1:yes      1:yes       *1,0 
    77      1:yes      1:yes       *1,0 
    78      1:yes      1:yes       *1,0 
    79      1:yes      1:yes       *1,0 
    80      1:yes      1:yes       *1,0 
    81      1:yes      1:yes       *1,0 
    82      1:yes      1:yes       *1,0 
    83      1:yes      1:yes       *1,0 
    84      1:yes      1:yes       *1,0 
    85      1:yes      1:yes       *1,0 
    86      1:yes      1:yes       *1,0 
    87      1:yes      1:yes       *1,0 
    88      1:yes      1:yes       *1,0 
    89      1:yes      1:yes       *1,0 
    90      1:yes      1:yes       *1,0 
    91      1:yes      1:yes       *1,0 
    92      1:yes      1:yes       *1,0 
    93      1:yes      1:yes       *1,0 
    94      1:yes      1:yes       *1,0 
    95      1:yes      1:yes       *0.999,0.001 
    96      1:yes      1:yes       *1,0 
    97      1:yes      1:yes       *1,0 
    98      1:yes      1:yes       *1,0 
    99      1:yes      1:yes       *1,0 
   100      1:yes      1:yes       *1,0 
   101      1:yes      1:yes       *1,0 
   102      1:yes      1:yes       *0.991,0.009 
   103      1:yes      1:yes       *1,0 
   104      1:yes      1:yes       *1,0 
   105      1:yes      1:yes       *1,0 
   106      1:yes      1:yes       *1,0 
   107      1:yes      1:yes       *1,0 
   108      1:yes      1:yes       *1,0 
   109      1:yes      1:yes       *1,0 
   110      1:yes      1:yes       *1,0 
   111      1:yes      1:yes       *1,0 
   112      1:yes      1:yes       *1,0 
   113      1:yes      1:yes       *0.999,0.001 
   114      1:yes      1:yes       *0.782,0.218 
   115      1:yes      1:yes       *1,0 
   116      1:yes      1:yes       *1,0 
   117      1:yes      1:yes       *1,0 
   118      1:yes      1:yes       *1,0 
   119      1:yes      1:yes       *1,0 
   120      1:yes      1:yes       *1,0 
   121      1:yes      1:yes       *1,0 
   122      1:yes      1:yes       *1,0 
   123      1:yes      1:yes       *1,0 
   124      1:yes      1:yes       *1,0 
   125      1:yes      1:yes       *0.998,0.002 
   126      1:yes      1:yes       *1,0 
   127      1:yes      1:yes       *1,0 
   128      1:yes      1:yes       *1,0 
   129      1:yes      1:yes       *1,0 
   130      1:yes      1:yes       *0.998,0.002 
   131      1:yes      1:yes       *1,0 
   132      1:yes      1:yes       *1,0 
   133      1:yes      1:yes       *1,0 
   134      1:yes      1:yes       *1,0 
   135      1:yes      1:yes       *1,0 
   136      1:yes      1:yes       *1,0 
   137      1:yes      1:yes       *1,0 
   138      1:yes      1:yes       *1,0 
   139      1:yes      1:yes       *1,0 
   140      1:yes      1:yes       *1,0 
   141      1:yes      1:yes       *1,0 
   142      1:yes      1:yes       *1,0 
     1       2:no       2:no       0.003,*0.997 
     2       2:no      1:yes   +   *1,0 
     3       2:no       2:no       0.077,*0.923 
     4       2:no      1:yes   +   *0.992,0.008 
     5       2:no      1:yes   +   *1,0 
     6       2:no       2:no       0.436,*0.564 
     7       2:no      1:yes   +   *1,0 
     8       2:no      1:yes   +   *1,0 
     9       2:no       2:no       0.1,*0.9 
    10       2:no      1:yes   +   *0.983,0.017 
    11       2:no      1:yes   +   *0.992,0.008 
    12       2:no       2:no       0.006,*0.994 
    13       2:no      1:yes   +   *0.528,0.472 
    14       2:no      1:yes   +   *0.992,0.008 
    15       2:no       2:no       0.055,*0.945 
    16       2:no       2:no       0.021,*0.979 
    17       2:no       2:no       0.47,*0.53 
    18       2:no      1:yes   +   *0.599,0.401 
    19       2:no      1:yes   +   *0.929,0.071 
    20       2:no      1:yes   +   *0.995,0.005 
    21       2:no       2:no       0.118,*0.882 
    22       2:no       2:no       0.038,*0.962 
    23       2:no      1:yes   +   *1,0 
    24       2:no      1:yes   +   *0.639,0.361 
    25       2:no       2:no       0.315,*0.685 
    26       2:no       2:no       0.001,*0.999 
    27       2:no      1:yes   +   *0.993,0.007 
    28       2:no      1:yes   +   *1,0 
    29       2:no       2:no       0.017,*0.983 
    30       2:no      1:yes   +   *0.966,0.034 
    31       2:no      1:yes   +   *0.993,0.007 
    32       2:no      1:yes   +   *1,0 
    33       2:no       2:no       0.006,*0.994 
    34      1:yes      1:yes       *1,0 
    35      1:yes      1:yes       *1,0 
    36      1:yes      1:yes       *1,0 
    37      1:yes      1:yes       *1,0 
    38      1:yes      1:yes       *1,0 
    39      1:yes      1:yes       *0.994,0.006 
    40      1:yes      1:yes       *1,0 
    41      1:yes      1:yes       *0.596,0.404 
    42      1:yes      1:yes       *1,0 
    43      1:yes      1:yes       *1,0 
    44      1:yes       2:no   +   0.142,*0.858 
    45      1:yes      1:yes       *1,0 
    46      1:yes      1:yes       *0.992,0.008 
    47      1:yes      1:yes       *1,0 
    48      1:yes      1:yes       *1,0 
    49      1:yes      1:yes       *1,0 
    50      1:yes      1:yes       *0.993,0.007 
    51      1:yes      1:yes       *1,0 
    52      1:yes      1:yes       *1,0 
    53      1:yes       2:no   +   0.396,*0.604 
    54      1:yes      1:yes       *1,0 
    55      1:yes      1:yes       *0.985,0.015 
    56      1:yes      1:yes       *1,0 
    57      1:yes      1:yes       *1,0 
    58      1:yes      1:yes       *1,0 
    59      1:yes      1:yes       *1,0 
    60      1:yes      1:yes       *1,0 
    61      1:yes      1:yes       *0.992,0.008 
    62      1:yes      1:yes       *1,0 
    63      1:yes      1:yes       *1,0 
    64      1:yes      1:yes       *1,0 
    65      1:yes      1:yes       *0.949,0.051 
    66      1:yes      1:yes       *1,0 
    67      1:yes      1:yes       *1,0 
    68      1:yes      1:yes       *1,0 
    69      1:yes      1:yes       *0.997,0.003 
    70      1:yes      1:yes       *1,0 
    71      1:yes      1:yes       *1,0 
    72      1:yes      1:yes       *1,0 
    73      1:yes      1:yes       *1,0 
    74      1:yes      1:yes       *1,0 
    75      1:yes      1:yes       *1,0 
    76      1:yes      1:yes       *1,0 
    77      1:yes      1:yes       *1,0 
    78      1:yes      1:yes       *1,0 
    79      1:yes      1:yes       *1,0 
    80      1:yes      1:yes       *1,0 
    81      1:yes      1:yes       *1,0 
    82      1:yes      1:yes       *1,0 
    83      1:yes      1:yes       *1,0 
    84      1:yes      1:yes       *0.999,0.001 
    85      1:yes      1:yes       *1,0 
    86      1:yes      1:yes       *0.999,0.001 
    87      1:yes      1:yes       *1,0 
    88      1:yes      1:yes       *0.904,0.096 
    89      1:yes      1:yes       *1,0 
    90      1:yes      1:yes       *0.992,0.008 
    91      1:yes      1:yes       *1,0 
    92      1:yes      1:yes       *1,0 
    93      1:yes      1:yes       *0.971,0.029 
    94      1:yes      1:yes       *1,0 
    95      1:yes      1:yes       *0.997,0.003 
    96      1:yes      1:yes       *1,0 
    97      1:yes      1:yes       *1,0 
    98      1:yes      1:yes       *1,0 
    99      1:yes      1:yes       *1,0 
   100      1:yes      1:yes       *1,0 
   101      1:yes      1:yes       *1,0 
   102      1:yes       2:no   +   0.331,*0.669 
   103      1:yes      1:yes       *1,0 
   104      1:yes      1:yes       *1,0 
   105      1:yes      1:yes       *1,0 
   106      1:yes      1:yes       *0.998,0.002 
   107      1:yes      1:yes       *1,0 
   108      1:yes      1:yes       *1,0 
   109      1:yes      1:yes       *1,0 
   110      1:yes      1:yes       *1,0 
   111      1:yes      1:yes       *1,0 
   112      1:yes      1:yes       *0.999,0.001 
   113      1:yes      1:yes       *1,0 
   114      1:yes      1:yes       *1,0 
   115      1:yes      1:yes       *1,0 
   116      1:yes      1:yes       *1,0 
   117      1:yes      1:yes       *1,0 
   118      1:yes      1:yes       *1,0 
   119      1:yes      1:yes       *1,0 
   120      1:yes      1:yes       *1,0 
   121      1:yes      1:yes       *1,0 
   122      1:yes      1:yes       *1,0 
   123      1:yes      1:yes       *0.995,0.005 
   124      1:yes      1:yes       *1,0 
   125      1:yes      1:yes       *1,0 
   126      1:yes      1:yes       *0.999,0.001 
   127      1:yes      1:yes       *1,0 
   128      1:yes      1:yes       *1,0 
   129      1:yes      1:yes       *1,0 
   130      1:yes      1:yes       *1,0 
   131      1:yes      1:yes       *0.997,0.003 
   132      1:yes      1:yes       *1,0 
   133      1:yes      1:yes       *1,0 
   134      1:yes      1:yes       *1,0 
   135      1:yes      1:yes       *1,0 
   136      1:yes      1:yes       *1,0 
   137      1:yes      1:yes       *0.999,0.001 
   138      1:yes      1:yes       *0.999,0.001 
   139      1:yes      1:yes       *1,0 
   140      1:yes      1:yes       *1,0 
   141      1:yes      1:yes       *0.6,0.4 
   142      1:yes      1:yes       *0.992,0.008 
     1       2:no       2:no       0,*1 
     2       2:no       2:no       0,*1 
     3       2:no       2:no       0.101,*0.899 
     4       2:no       2:no       0,*1 
     5       2:no      1:yes   +   *0.992,0.008 
     6       2:no       2:no       0,*1 
     7       2:no      1:yes   +   *0.716,0.284 
     8       2:no       2:no       0.012,*0.988 
     9       2:no      1:yes   +   *1,0 
    10       2:no       2:no       0.025,*0.975 
    11       2:no       2:no       0.403,*0.597 
    12       2:no       2:no       0.001,*0.999 
    13       2:no       2:no       0,*1 
    14       2:no       2:no       0.049,*0.951 
    15       2:no       2:no       0,*1 
    16       2:no       2:no       0,*1 
    17       2:no      1:yes   +   *0.997,0.003 
    18       2:no       2:no       0,*1 
    19       2:no      1:yes   +   *0.979,0.021 
    20       2:no       2:no       0,*1 
    21       2:no       2:no       0,*1 
    22       2:no       2:no       0,*1 
    23       2:no       2:no       0,*1 
    24       2:no       2:no       0,*1 
    25       2:no      1:yes   +   *0.999,0.001 
    26       2:no       2:no       0.021,*0.979 
    27       2:no      1:yes   +   *0.978,0.022 
    28       2:no       2:no       0,*1 
    29       2:no       2:no       0.308,*0.692 
    30       2:no       2:no       0,*1 
    31       2:no       2:no       0.117,*0.883 
    32       2:no      1:yes   +   *0.648,0.352 
    33       2:no       2:no       0,*1 
    34      1:yes      1:yes       *0.609,0.391 
    35      1:yes      1:yes       *1,0 
    36      1:yes      1:yes       *0.983,0.017 
    37      1:yes      1:yes       *1,0 
    38      1:yes      1:yes       *0.951,0.049 
    39      1:yes      1:yes       *1,0 
    40      1:yes      1:yes       *1,0 
    41      1:yes      1:yes       *0.999,0.001 
    42      1:yes       2:no   +   0.41,*0.59 
    43      1:yes      1:yes       *1,0 
    44      1:yes      1:yes       *1,0 
    45      1:yes      1:yes       *1,0 
    46      1:yes      1:yes       *0.999,0.001 
    47      1:yes      1:yes       *1,0 
    48      1:yes       2:no   +   0.082,*0.918 
    49      1:yes      1:yes       *1,0 
    50      1:yes      1:yes       *1,0 
    51      1:yes       2:no   +   0.06,*0.94 
    52      1:yes      1:yes       *0.985,0.015 
    53      1:yes      1:yes       *1,0 
    54      1:yes      1:yes       *0.999,0.001 
    55      1:yes      1:yes       *0.904,0.096 
    56      1:yes      1:yes       *1,0 
    57      1:yes      1:yes       *1,0 
    58      1:yes       2:no   +   0.031,*0.969 
    59      1:yes      1:yes       *1,0 
    60      1:yes      1:yes       *0.767,0.233 
    61      1:yes      1:yes       *1,0 
    62      1:yes      1:yes       *1,0 
    63      1:yes       2:no   +   0.039,*0.961 
    64      1:yes      1:yes       *1,0 
    65      1:yes       2:no   +   0.001,*0.999 
    66      1:yes      1:yes       *1,0 
    67      1:yes      1:yes       *0.98,0.02 
    68      1:yes      1:yes       *1,0 
    69      1:yes      1:yes       *0.998,0.002 
    70      1:yes       2:no   +   0.23,*0.77 
    71      1:yes       2:no   +   0,*1 
    72      1:yes       2:no   +   0,*1 
    73      1:yes      1:yes       *1,0 
    74      1:yes      1:yes       *1,0 
    75      1:yes      1:yes       *0.64,0.36 
    76      1:yes      1:yes       *1,0 
    77      1:yes      1:yes       *1,0 
    78      1:yes      1:yes       *1,0 
    79      1:yes      1:yes       *1,0 
    80      1:yes       2:no   +   0.014,*0.986 
    81      1:yes      1:yes       *0.895,0.105 
    82      1:yes      1:yes       *0.995,0.005 
    83      1:yes      1:yes       *1,0 
    84      1:yes      1:yes       *1,0 
    85      1:yes       2:no   +   0.141,*0.859 
    86      1:yes      1:yes       *1,0 
    87      1:yes      1:yes       *1,0 
    88      1:yes       2:no   +   0.065,*0.935 
    89      1:yes      1:yes       *1,0 
    90      1:yes      1:yes       *1,0 
    91      1:yes      1:yes       *1,0 
    92      1:yes      1:yes       *0.993,0.007 
    93      1:yes      1:yes       *1,0 
    94      1:yes      1:yes       *1,0 
    95      1:yes      1:yes       *1,0 
    96      1:yes      1:yes       *1,0 
    97      1:yes      1:yes       *1,0 
    98      1:yes      1:yes       *1,0 
    99      1:yes      1:yes       *1,0 
   100      1:yes      1:yes       *1,0 
   101      1:yes       2:no   +   0.174,*0.826 
   102      1:yes      1:yes       *1,0 
   103      1:yes       2:no   +   0.347,*0.653 
   104      1:yes      1:yes       *1,0 
   105      1:yes       2:no   +   0,*1 
   106      1:yes      1:yes       *1,0 
   107      1:yes       2:no   +   0.001,*0.999 
   108      1:yes       2:no   +   0,*1 
   109      1:yes      1:yes       *0.892,0.108 
   110      1:yes      1:yes       *1,0 
   111      1:yes      1:yes       *1,0 
   112      1:yes      1:yes       *0.999,0.001 
   113      1:yes       2:no   +   0.197,*0.803 
   114      1:yes       2:no   +   0,*1 
   115      1:yes      1:yes       *1,0 
   116      1:yes      1:yes       *1,0 
   117      1:yes       2:no   +   0.236,*0.764 
   118      1:yes      1:yes       *0.996,0.004 
   119      1:yes      1:yes       *1,0 
   120      1:yes      1:yes       *0.848,0.152 
   121      1:yes      1:yes       *1,0 
   122      1:yes       2:no   +   0.496,*0.504 
   123      1:yes       2:no   +   0.006,*0.994 
   124      1:yes      1:yes       *1,0 
   125      1:yes      1:yes       *0.552,0.448 
   126      1:yes      1:yes       *0.994,0.006 
   127      1:yes      1:yes       *0.998,0.002 
   128      1:yes       2:no   +   0.061,*0.939 
   129      1:yes       2:no   +   0.01,*0.99 
   130      1:yes      1:yes       *1,0 
   131      1:yes      1:yes       *1,0 
   132      1:yes      1:yes       *1,0 
   133      1:yes      1:yes       *1,0 
   134      1:yes      1:yes       *0.948,0.052 
   135      1:yes      1:yes       *0.999,0.001 
   136      1:yes      1:yes       *1,0 
   137      1:yes      1:yes       *1,0 
   138      1:yes      1:yes       *1,0 
   139      1:yes      1:yes       *1,0 
   140      1:yes      1:yes       *1,0 
   141      1:yes      1:yes       *1,0 
     1       2:no       2:no       0.103,*0.897 
     2       2:no       2:no       0,*1 
     3       2:no      1:yes   +   *0.995,0.005 
     4       2:no       2:no       0.21,*0.79 
     5       2:no       2:no       0.045,*0.955 
     6       2:no       2:no       0,*1 
     7       2:no       2:no       0,*1 
     8       2:no      1:yes   +   *1,0 
     9       2:no      1:yes   +   *0.73,0.27 
    10       2:no      1:yes   +   *1,0 
    11       2:no       2:no       0.052,*0.948 
    12       2:no       2:no       0.021,*0.979 
    13       2:no       2:no       0.002,*0.998 
    14       2:no       2:no       0,*1 
    15       2:no       2:no       0,*1 
    16       2:no       2:no       0.023,*0.977 
    17       2:no       2:no       0,*1 
    18       2:no      1:yes   +   *1,0 
    19       2:no      1:yes   +   *1,0 
    20       2:no      1:yes   +   *0.742,0.258 
    21       2:no       2:no       0.056,*0.944 
    22       2:no       2:no       0,*1 
    23       2:no       2:no       0,*1 
    24       2:no      1:yes   +   *0.92,0.08 
    25       2:no       2:no       0.035,*0.965 
    26       2:no       2:no       0,*1 
    27       2:no      1:yes   +   *1,0 
    28       2:no       2:no       0,*1 
    29       2:no      1:yes   +   *1,0 
    30       2:no      1:yes   +   *0.889,0.111 
    31       2:no       2:no       0.041,*0.959 
    32       2:no      1:yes   +   *0.582,0.418 
    33       2:no       2:no       0,*1 
    34      1:yes       2:no   +   0.003,*0.997 
    35      1:yes      1:yes       *1,0 
    36      1:yes      1:yes       *1,0 
    37      1:yes      1:yes       *1,0 
    38      1:yes      1:yes       *0.908,0.092 
    39      1:yes      1:yes       *1,0 
    40      1:yes      1:yes       *1,0 
    41      1:yes      1:yes       *0.983,0.017 
    42      1:yes      1:yes       *1,0 
    43      1:yes       2:no   +   0.006,*0.994 
    44      1:yes      1:yes       *1,0 
    45      1:yes      1:yes       *1,0 
    46      1:yes      1:yes       *0.996,0.004 
    47      1:yes       2:no   +   0.001,*0.999 
    48      1:yes      1:yes       *1,0 
    49      1:yes       2:no   +   0.058,*0.942 
    50      1:yes      1:yes       *1,0 
    51      1:yes      1:yes       *1,0 
    52      1:yes      1:yes       *1,0 
    53      1:yes      1:yes       *1,0 
    54      1:yes      1:yes       *1,0 
    55      1:yes      1:yes       *1,0 
    56      1:yes      1:yes       *1,0 
    57      1:yes      1:yes       *1,0 
    58      1:yes      1:yes       *1,0 
    59      1:yes      1:yes       *1,0 
    60      1:yes      1:yes       *0.998,0.002 
    61      1:yes      1:yes       *1,0 
    62      1:yes      1:yes       *1,0 
    63      1:yes      1:yes       *1,0 
    64      1:yes      1:yes       *1,0 
    65      1:yes      1:yes       *1,0 
    66      1:yes      1:yes       *0.733,0.267 
    67      1:yes      1:yes       *1,0 
    68      1:yes      1:yes       *1,0 
    69      1:yes      1:yes       *1,0 
    70      1:yes      1:yes       *1,0 
    71      1:yes      1:yes       *1,0 
    72      1:yes      1:yes       *1,0 
    73      1:yes      1:yes       *1,0 
    74      1:yes      1:yes       *0.938,0.062 
    75      1:yes      1:yes       *1,0 
    76      1:yes      1:yes       *0.993,0.007 
    77      1:yes      1:yes       *1,0 
    78      1:yes      1:yes       *0.999,0.001 
    79      1:yes      1:yes       *1,0 
    80      1:yes      1:yes       *0.992,0.008 
    81      1:yes      1:yes       *1,0 
    82      1:yes      1:yes       *0.979,0.021 
    83      1:yes      1:yes       *1,0 
    84      1:yes       2:no   +   0.331,*0.669 
    85      1:yes       2:no   +   0.23,*0.77 
    86      1:yes      1:yes       *1,0 
    87      1:yes      1:yes       *1,0 
    88      1:yes      1:yes       *1,0 
    89      1:yes      1:yes       *1,0 
    90      1:yes      1:yes       *1,0 
    91      1:yes      1:yes       *1,0 
    92      1:yes      1:yes       *1,0 
    93      1:yes      1:yes       *1,0 
    94      1:yes      1:yes       *0.993,0.007 
    95      1:yes      1:yes       *1,0 
    96      1:yes      1:yes       *1,0 
    97      1:yes      1:yes       *1,0 
    98      1:yes      1:yes       *1,0 
    99      1:yes      1:yes       *1,0 
   100      1:yes      1:yes       *1,0 
   101      1:yes      1:yes       *1,0 
   102      1:yes      1:yes       *0.999,0.001 
   103      1:yes      1:yes       *1,0 
   104      1:yes      1:yes       *1,0 
   105      1:yes      1:yes       *1,0 
   106      1:yes      1:yes       *1,0 
   107      1:yes      1:yes       *0.996,0.004 
   108      1:yes      1:yes       *1,0 
   109      1:yes      1:yes       *0.999,0.001 
   110      1:yes      1:yes       *0.67,0.33 
   111      1:yes      1:yes       *1,0 
   112      1:yes      1:yes       *1,0 
   113      1:yes      1:yes       *1,0 
   114      1:yes      1:yes       *1,0 
   115      1:yes      1:yes       *1,0 
   116      1:yes      1:yes       *1,0 
   117      1:yes      1:yes       *0.769,0.231 
   118      1:yes      1:yes       *1,0 
   119      1:yes      1:yes       *1,0 
   120      1:yes      1:yes       *1,0 
   121      1:yes       2:no   +   0.025,*0.975 
   122      1:yes      1:yes       *1,0 
   123      1:yes       2:no   +   0.033,*0.967 
   124      1:yes      1:yes       *1,0 
   125      1:yes      1:yes       *0.997,0.003 
   126      1:yes      1:yes       *1,0 
   127      1:yes      1:yes       *1,0 
   128      1:yes      1:yes       *1,0 
   129      1:yes      1:yes       *1,0 
   130      1:yes      1:yes       *0.993,0.007 
   131      1:yes      1:yes       *1,0 
   132      1:yes      1:yes       *0.998,0.002 
   133      1:yes      1:yes       *1,0 
   134      1:yes      1:yes       *1,0 
   135      1:yes      1:yes       *1,0 
   136      1:yes      1:yes       *1,0 
   137      1:yes      1:yes       *1,0 
   138      1:yes       2:no   +   0.036,*0.964 
   139      1:yes      1:yes       *1,0 
   140      1:yes      1:yes       *1,0 
   141      1:yes      1:yes       *1,0 
     1       2:no      1:yes   +   *0.676,0.324 
     2       2:no      1:yes   +   *1,0 
     3       2:no       2:no       0.001,*0.999 
     4       2:no       2:no       0.006,*0.994 
     5       2:no       2:no       0.011,*0.989 
     6       2:no      1:yes   +   *0.841,0.159 
     7       2:no      1:yes   +   *1,0 
     8       2:no       2:no       0.002,*0.998 
     9       2:no      1:yes   +   *0.812,0.188 
    10       2:no      1:yes   +   *0.999,0.001 
    11       2:no      1:yes   +   *1,0 
    12       2:no       2:no       0,*1 
    13       2:no       2:no       0.146,*0.854 
    14       2:no      1:yes   +   *0.996,0.004 
    15       2:no      1:yes   +   *1,0 
    16       2:no       2:no       0,*1 
    17       2:no      1:yes   +   *0.75,0.25 
    18       2:no      1:yes   +   *1,0 
    19       2:no       2:no       0.053,*0.947 
    20       2:no      1:yes   +   *1,0 
    21       2:no      1:yes   +   *0.622,0.378 
    22       2:no       2:no       0.01,*0.99 
    23       2:no       2:no       0,*1 
    24       2:no      1:yes   +   *1,0 
    25       2:no      1:yes   +   *0.7,0.3 
    26       2:no      1:yes   +   *1,0 
    27       2:no       2:no       0.016,*0.984 
    28       2:no       2:no       0.241,*0.759 
    29       2:no       2:no       0.001,*0.999 
    30       2:no      1:yes   +   *0.977,0.023 
    31       2:no      1:yes   +   *1,0 
    32       2:no      1:yes   +   *1,0 
    33       2:no      1:yes   +   *0.779,0.221 
    34      1:yes      1:yes       *1,0 
    35      1:yes      1:yes       *1,0 
    36      1:yes      1:yes       *1,0 
    37      1:yes      1:yes       *1,0 
    38      1:yes      1:yes       *1,0 
    39      1:yes      1:yes       *1,0 
    40      1:yes      1:yes       *0.981,0.019 
    41      1:yes      1:yes       *1,0 
    42      1:yes      1:yes       *1,0 
    43      1:yes      1:yes       *1,0 
    44      1:yes      1:yes       *1,0 
    45      1:yes      1:yes       *1,0 
    46      1:yes      1:yes       *1,0 
    47      1:yes      1:yes       *1,0 
    48      1:yes      1:yes       *1,0 
    49      1:yes      1:yes       *1,0 
    50      1:yes      1:yes       *1,0 
    51      1:yes      1:yes       *1,0 
    52      1:yes      1:yes       *0.999,0.001 
    53      1:yes      1:yes       *1,0 
    54      1:yes      1:yes       *1,0 
    55      1:yes      1:yes       *1,0 
    56      1:yes      1:yes       *1,0 
    57      1:yes      1:yes       *1,0 
    58      1:yes      1:yes       *1,0 
    59      1:yes      1:yes       *0.628,0.372 
    60      1:yes      1:yes       *0.76,0.24 
    61      1:yes      1:yes       *1,0 
    62      1:yes      1:yes       *1,0 
    63      1:yes      1:yes       *1,0 
    64      1:yes      1:yes       *1,0 
    65      1:yes      1:yes       *1,0 
    66      1:yes      1:yes       *1,0 
    67      1:yes      1:yes       *1,0 
    68      1:yes      1:yes       *1,0 
    69      1:yes      1:yes       *1,0 
    70      1:yes      1:yes       *1,0 
    71      1:yes      1:yes       *1,0 
    72      1:yes      1:yes       *1,0 
    73      1:yes      1:yes       *1,0 
    74      1:yes      1:yes       *1,0 
    75      1:yes      1:yes       *1,0 
    76      1:yes      1:yes       *0.989,0.011 
    77      1:yes       2:no   +   0.311,*0.689 
    78      1:yes      1:yes       *1,0 
    79      1:yes      1:yes       *1,0 
    80      1:yes      1:yes       *1,0 
    81      1:yes      1:yes       *1,0 
    82      1:yes      1:yes       *1,0 
    83      1:yes      1:yes       *1,0 
    84      1:yes      1:yes       *1,0 
    85      1:yes      1:yes       *1,0 
    86      1:yes      1:yes       *1,0 
    87      1:yes      1:yes       *1,0 
    88      1:yes      1:yes       *1,0 
    89      1:yes      1:yes       *1,0 
    90      1:yes      1:yes       *1,0 
    91      1:yes      1:yes       *1,0 
    92      1:yes      1:yes       *1,0 
    93      1:yes      1:yes       *1,0 
    94      1:yes      1:yes       *1,0 
    95      1:yes      1:yes       *1,0 
    96      1:yes      1:yes       *1,0 
    97      1:yes      1:yes       *1,0 
    98      1:yes      1:yes       *1,0 
    99      1:yes      1:yes       *1,0 
   100      1:yes      1:yes       *1,0 
   101      1:yes      1:yes       *1,0 
   102      1:yes      1:yes       *1,0 
   103      1:yes      1:yes       *1,0 
   104      1:yes      1:yes       *1,0 
   105      1:yes      1:yes       *0.997,0.003 
   106      1:yes      1:yes       *0.999,0.001 
   107      1:yes      1:yes       *1,0 
   108      1:yes      1:yes       *0.941,0.059 
   109      1:yes      1:yes       *1,0 
   110      1:yes      1:yes       *1,0 
   111      1:yes      1:yes       *1,0 
   112      1:yes      1:yes       *0.995,0.005 
   113      1:yes      1:yes       *1,0 
   114      1:yes      1:yes       *0.999,0.001 
   115      1:yes      1:yes       *1,0 
   116      1:yes      1:yes       *1,0 
   117      1:yes      1:yes       *1,0 
   118      1:yes      1:yes       *1,0 
   119      1:yes      1:yes       *1,0 
   120      1:yes      1:yes       *1,0 
   121      1:yes      1:yes       *1,0 
   122      1:yes      1:yes       *1,0 
   123      1:yes      1:yes       *1,0 
   124      1:yes      1:yes       *1,0 
   125      1:yes      1:yes       *1,0 
   126      1:yes      1:yes       *1,0 
   127      1:yes      1:yes       *0.996,0.004 
   128      1:yes      1:yes       *0.999,0.001 
   129      1:yes      1:yes       *1,0 
   130      1:yes      1:yes       *1,0 
   131      1:yes      1:yes       *1,0 
   132      1:yes      1:yes       *0.997,0.003 
   133      1:yes      1:yes       *1,0 
   134      1:yes      1:yes       *1,0 
   135      1:yes      1:yes       *1,0 
   136      1:yes      1:yes       *1,0 
   137      1:yes      1:yes       *1,0 
   138      1:yes      1:yes       *1,0 
   139      1:yes      1:yes       *1,0 
   140      1:yes      1:yes       *1,0 
   141      1:yes      1:yes       *1,0 
     1       2:no      1:yes   +   *0.675,0.325 
     2       2:no       2:no       0,*1 
     3       2:no      1:yes   +   *0.987,0.013 
     4       2:no       2:no       0,*1 
     5       2:no      1:yes   +   *1,0 
     6       2:no       2:no       0.002,*0.998 
     7       2:no       2:no       0.111,*0.889 
     8       2:no       2:no       0,*1 
     9       2:no       2:no       0,*1 
    10       2:no       2:no       0,*1 
    11       2:no      1:yes   +   *0.932,0.068 
    12       2:no       2:no       0,*1 
    13       2:no      1:yes   +   *0.989,0.011 
    14       2:no       2:no       0,*1 
    15       2:no       2:no       0,*1 
    16       2:no       2:no       0,*1 
    17       2:no      1:yes   +   *0.863,0.137 
    18       2:no       2:no       0.085,*0.915 
    19       2:no       2:no       0,*1 
    20       2:no       2:no       0,*1 
    21       2:no       2:no       0.209,*0.791 
    22       2:no      1:yes   +   *0.922,0.078 
    23       2:no       2:no       0.092,*0.908 
    24       2:no       2:no       0,*1 
    25       2:no      1:yes   +   *0.983,0.017 
    26       2:no      1:yes   +   *0.926,0.074 
    27       2:no       2:no       0,*1 
    28       2:no      1:yes   +   *0.995,0.005 
    29       2:no      1:yes   +   *0.991,0.009 
    30       2:no       2:no       0,*1 
    31       2:no       2:no       0.122,*0.878 
    32       2:no      1:yes   +   *0.971,0.029 
    33       2:no       2:no       0.103,*0.897 
    34      1:yes      1:yes       *0.994,0.006 
    35      1:yes       2:no   +   0.118,*0.882 
    36      1:yes       2:no   +   0,*1 
    37      1:yes      1:yes       *0.986,0.014 
    38      1:yes      1:yes       *0.997,0.003 
    39      1:yes      1:yes       *1,0 
    40      1:yes      1:yes       *0.943,0.057 
    41      1:yes      1:yes       *0.993,0.007 
    42      1:yes      1:yes       *1,0 
    43      1:yes      1:yes       *1,0 
    44      1:yes      1:yes       *0.923,0.077 
    45      1:yes      1:yes       *0.931,0.069 
    46      1:yes      1:yes       *0.985,0.015 
    47      1:yes       2:no   +   0.118,*0.882 
    48      1:yes      1:yes       *0.993,0.007 
    49      1:yes       2:no   +   0.153,*0.847 
    50      1:yes       2:no   +   0.112,*0.888 
    51      1:yes      1:yes       *0.959,0.041 
    52      1:yes      1:yes       *0.988,0.012 
    53      1:yes      1:yes       *1,0 
    54      1:yes      1:yes       *1,0 
    55      1:yes      1:yes       *1,0 
    56      1:yes      1:yes       *0.92,0.08 
    57      1:yes      1:yes       *1,0 
    58      1:yes      1:yes       *0.912,0.088 
    59      1:yes      1:yes       *0.999,0.001 
    60      1:yes      1:yes       *1,0 
    61      1:yes       2:no   +   0.127,*0.873 
    62      1:yes      1:yes       *0.999,0.001 
    63      1:yes      1:yes       *0.998,0.002 
    64      1:yes      1:yes       *1,0 
    65      1:yes       2:no   +   0,*1 
    66      1:yes      1:yes       *0.999,0.001 
    67      1:yes      1:yes       *1,0 
    68      1:yes      1:yes       *1,0 
    69      1:yes      1:yes       *1,0 
    70      1:yes       2:no   +   0.136,*0.864 
    71      1:yes      1:yes       *0.986,0.014 
    72      1:yes      1:yes       *1,0 
    73      1:yes      1:yes       *1,0 
    74      1:yes      1:yes       *0.95,0.05 
    75      1:yes      1:yes       *0.987,0.013 
    76      1:yes      1:yes       *1,0 
    77      1:yes      1:yes       *1,0 
    78      1:yes       2:no   +   0,*1 
    79      1:yes       2:no   +   0.158,*0.842 
    80      1:yes      1:yes       *1,0 
    81      1:yes      1:yes       *1,0 
    82      1:yes      1:yes       *0.999,0.001 
    83      1:yes      1:yes       *1,0 
    84      1:yes       2:no   +   0.271,*0.729 
    85      1:yes      1:yes       *0.987,0.013 
    86      1:yes       2:no   +   0.143,*0.857 
    87      1:yes       2:no   +   0.235,*0.765 
    88      1:yes       2:no   +   0.114,*0.886 
    89      1:yes      1:yes       *1,0 
    90      1:yes      1:yes       *1,0 
    91      1:yes      1:yes       *1,0 
    92      1:yes       2:no   +   0.228,*0.772 
    93      1:yes      1:yes       *1,0 
    94      1:yes      1:yes       *1,0 
    95      1:yes      1:yes       *0.997,0.003 
    96      1:yes      1:yes       *0.752,0.248 
    97      1:yes      1:yes       *0.975,0.025 
    98      1:yes      1:yes       *1,0 
    99      1:yes      1:yes       *1,0 
   100      1:yes      1:yes       *1,0 
   101      1:yes      1:yes       *1,0 
   102      1:yes      1:yes       *0.999,0.001 
   103      1:yes      1:yes       *0.856,0.144 
   104      1:yes      1:yes       *0.99,0.01 
   105      1:yes      1:yes       *1,0 
   106      1:yes       2:no   +   0.003,*0.997 
   107      1:yes      1:yes       *0.897,0.103 
   108      1:yes      1:yes       *1,0 
   109      1:yes       2:no   +   0.119,*0.881 
   110      1:yes      1:yes       *1,0 
   111      1:yes      1:yes       *1,0 
   112      1:yes      1:yes       *0.801,0.199 
   113      1:yes      1:yes       *0.921,0.079 
   114      1:yes       2:no   +   0.219,*0.781 
   115      1:yes      1:yes       *1,0 
   116      1:yes      1:yes       *0.99,0.01 
   117      1:yes       2:no   +   0.114,*0.886 
   118      1:yes      1:yes       *1,0 
   119      1:yes      1:yes       *1,0 
   120      1:yes      1:yes       *0.99,0.01 
   121      1:yes      1:yes       *1,0 
   122      1:yes      1:yes       *0.99,0.01 
   123      1:yes      1:yes       *0.996,0.004 
   124      1:yes      1:yes       *0.998,0.002 
   125      1:yes      1:yes       *0.79,0.21 
   126      1:yes      1:yes       *0.992,0.008 
   127      1:yes      1:yes       *0.92,0.08 
   128      1:yes      1:yes       *0.999,0.001 
   129      1:yes      1:yes       *1,0 
   130      1:yes      1:yes       *0.997,0.003 
   131      1:yes      1:yes       *1,0 
   132      1:yes      1:yes       *1,0 
   133      1:yes       2:no   +   0.177,*0.823 
   134      1:yes       2:no   +   0.039,*0.961 
   135      1:yes      1:yes       *1,0 
   136      1:yes      1:yes       *0.999,0.001 
   137      1:yes      1:yes       *1,0 
   138      1:yes       2:no   +   0,*1 
   139      1:yes      1:yes       *0.987,0.013 
   140      1:yes       2:no   +   0.114,*0.886 
   141      1:yes      1:yes       *0.986,0.014 
     1       2:no       2:no       0.132,*0.868 
     2       2:no       2:no       0,*1 
     3       2:no       2:no       0.007,*0.993 
     4       2:no      1:yes   +   *1,0 
     5       2:no       2:no       0.239,*0.761 
     6       2:no       2:no       0,*1 
     7       2:no       2:no       0.216,*0.784 
     8       2:no       2:no       0.001,*0.999 
     9       2:no       2:no       0.028,*0.972 
    10       2:no       2:no       0.013,*0.987 
    11       2:no      1:yes   +   *0.671,0.329 
    12       2:no       2:no       0,*1 
    13       2:no       2:no       0,*1 
    14       2:no      1:yes   +   *1,0 
    15       2:no      1:yes   +   *1,0 
    16       2:no      1:yes   +   *0.595,0.405 
    17       2:no      1:yes   +   *0.874,0.126 
    18       2:no       2:no       0.336,*0.664 
    19       2:no       2:no       0,*1 
    20       2:no       2:no       0,*1 
    21       2:no      1:yes   +   *1,0 
    22       2:no      1:yes   +   *0.678,0.322 
    23       2:no      1:yes   +   *1,0 
    24       2:no       2:no       0,*1 
    25       2:no       2:no       0,*1 
    26       2:no       2:no       0,*1 
    27       2:no      1:yes   +   *1,0 
    28       2:no       2:no       0,*1 
    29       2:no      1:yes   +   *0.997,0.003 
    30       2:no       2:no       0,*1 
    31       2:no       2:no       0.137,*0.863 
    32       2:no       2:no       0.138,*0.862 
    33       2:no       2:no       0.007,*0.993 
    34      1:yes      1:yes       *0.949,0.051 
    35      1:yes       2:no   +   0.126,*0.874 
    36      1:yes      1:yes       *1,0 
    37      1:yes      1:yes       *1,0 
    38      1:yes      1:yes       *1,0 
    39      1:yes      1:yes       *1,0 
    40      1:yes      1:yes       *1,0 
    41      1:yes      1:yes       *1,0 
    42      1:yes      1:yes       *0.998,0.002 
    43      1:yes      1:yes       *1,0 
    44      1:yes       2:no   +   0.446,*0.554 
    45      1:yes      1:yes       *1,0 
    46      1:yes      1:yes       *1,0 
    47      1:yes      1:yes       *1,0 
    48      1:yes      1:yes       *1,0 
    49      1:yes      1:yes       *1,0 
    50      1:yes      1:yes       *1,0 
    51      1:yes      1:yes       *1,0 
    52      1:yes      1:yes       *1,0 
    53      1:yes       2:no   +   0.007,*0.993 
    54      1:yes      1:yes       *0.999,0.001 
    55      1:yes      1:yes       *1,0 
    56      1:yes      1:yes       *1,0 
    57      1:yes      1:yes       *1,0 
    58      1:yes      1:yes       *1,0 
    59      1:yes      1:yes       *0.953,0.047 
    60      1:yes      1:yes       *1,0 
    61      1:yes      1:yes       *1,0 
    62      1:yes      1:yes       *1,0 
    63      1:yes      1:yes       *1,0 
    64      1:yes       2:no   +   0.436,*0.564 
    65      1:yes      1:yes       *1,0 
    66      1:yes      1:yes       *1,0 
    67      1:yes      1:yes       *1,0 
    68      1:yes       2:no   +   0.42,*0.58 
    69      1:yes      1:yes       *1,0 
    70      1:yes      1:yes       *1,0 
    71      1:yes      1:yes       *1,0 
    72      1:yes      1:yes       *1,0 
    73      1:yes      1:yes       *1,0 
    74      1:yes      1:yes       *1,0 
    75      1:yes      1:yes       *0.999,0.001 
    76      1:yes      1:yes       *0.903,0.097 
    77      1:yes      1:yes       *1,0 
    78      1:yes      1:yes       *1,0 
    79      1:yes      1:yes       *1,0 
    80      1:yes      1:yes       *1,0 
    81      1:yes      1:yes       *1,0 
    82      1:yes      1:yes       *1,0 
    83      1:yes      1:yes       *1,0 
    84      1:yes      1:yes       *1,0 
    85      1:yes      1:yes       *0.998,0.002 
    86      1:yes      1:yes       *1,0 
    87      1:yes      1:yes       *1,0 
    88      1:yes       2:no   +   0.084,*0.916 
    89      1:yes      1:yes       *0.999,0.001 
    90      1:yes      1:yes       *1,0 
    91      1:yes      1:yes       *1,0 
    92      1:yes      1:yes       *1,0 
    93      1:yes      1:yes       *1,0 
    94      1:yes      1:yes       *1,0 
    95      1:yes      1:yes       *1,0 
    96      1:yes      1:yes       *1,0 
    97      1:yes      1:yes       *1,0 
    98      1:yes      1:yes       *1,0 
    99      1:yes      1:yes       *1,0 
   100      1:yes      1:yes       *0.999,0.001 
   101      1:yes       2:no   +   0.012,*0.988 
   102      1:yes      1:yes       *0.998,0.002 
   103      1:yes      1:yes       *0.999,0.001 
   104      1:yes       2:no   +   0.159,*0.841 
   105      1:yes      1:yes       *1,0 
   106      1:yes      1:yes       *1,0 
   107      1:yes      1:yes       *1,0 
   108      1:yes      1:yes       *1,0 
   109      1:yes      1:yes       *1,0 
   110      1:yes      1:yes       *1,0 
   111      1:yes      1:yes       *1,0 
   112      1:yes      1:yes       *1,0 
   113      1:yes      1:yes       *1,0 
   114      1:yes      1:yes       *1,0 
   115      1:yes      1:yes       *1,0 
   116      1:yes      1:yes       *1,0 
   117      1:yes       2:no   +   0.005,*0.995 
   118      1:yes      1:yes       *1,0 
   119      1:yes      1:yes       *0.998,0.002 
   120      1:yes       2:no   +   0.148,*0.852 
   121      1:yes      1:yes       *1,0 
   122      1:yes      1:yes       *1,0 
   123      1:yes      1:yes       *1,0 
   124      1:yes      1:yes       *1,0 
   125      1:yes      1:yes       *0.882,0.118 
   126      1:yes      1:yes       *1,0 
   127      1:yes      1:yes       *1,0 
   128      1:yes      1:yes       *1,0 
   129      1:yes      1:yes       *1,0 
   130      1:yes      1:yes       *1,0 
   131      1:yes      1:yes       *1,0 
   132      1:yes      1:yes       *1,0 
   133      1:yes       2:no   +   0.178,*0.822 
   134      1:yes      1:yes       *1,0 
   135      1:yes      1:yes       *1,0 
   136      1:yes      1:yes       *1,0 
   137      1:yes      1:yes       *1,0 
   138      1:yes      1:yes       *1,0 
   139      1:yes      1:yes       *1,0 
   140      1:yes      1:yes       *0.508,0.492 
   141      1:yes      1:yes       *0.999,0.001 

========== Summary ==========

Correctly Classified Instances        1175               83.0389 %
Incorrectly Classified Instances       240               16.9611 %
Kappa statistic                          0.5238
Mean absolute error                      0.1656
Root mean squared error                  0.3757
Relative absolute error                 46.1763 %
Root relative squared error             88.7501 %
Total Number of Instances             1415     

=== Detailed Accuracy By Class ===

               TP Rate   FP Rate   Precision   Recall  F-Measure   ROC Area  Class
                 0.892     0.372      0.887     0.892     0.89       0.864    yes
                 0.628     0.108      0.64      0.628     0.634      0.864    no
Weighted Avg.    0.83      0.31       0.829     0.83      0.83       0.864

=== Confusion Matrix ===

   a   b   <-- classified as
 967 117 |   a = yes
 123 208 |   b = no
