# Supplementary material for: Prediction and Prioritization of Rare Oncogenic Mutations in the Cancer Kinome Using Novel Features and Multiple Classifiers
Source: PLoS Comput Biol. 2014 Apr 17;10(4):e1003545. doi: 10.1371/journal.pcbi.1003545 (PMC3990476; doi:10.1371/journal.pcbi.1003545)
Supplement: Dataset S1 — Detailed experiment records and results. Complete data sets, outputs and log files for all computational experiments. These files can be loaded in Weka [26] to reproduce the results presented in this paper. (ZIP) [file pcbi.1003545.s001.zip › 20121222_200553/Classified/weka.classifiers.rules.DTNB-CrossValidation-20121222_200704.txt]

========== Data Summary ==========
Relation Name:  Analysis_Disease-weka.filters.unsupervised.attribute.Remove-R1,9,10,13,16,17,18,20,21,23,24,25,26,27
Num Instances:  1415
Num Attributes: 18

     Name                      Type  Nom  Int Real     Missing      Unique  Dist
   1 Amino_Acid_WT              Nom 100%   0%   0%     0 /  0%     0 /  0%    20 
   2 Amino_Acid_MT              Nom 100%   0%   0%     0 /  0%     0 /  0%    20 
   3 Conservation_Consensus_Al  Num   0%   0%  75%   351 / 25%    24 /  2%   240 
   4 Conservation_Wild_AllKina  Num   0%   0%  86%   196 / 14%   921 / 65%  1026 
   5 Conservation_Consensus_Fa  Num   0%  17%  57%   366 / 26%   130 /  9%   211 
   6 Conservation_Consensus_Gr  Num   0%   0%  73%   383 / 27%   232 / 16%   412 
   7 Blosum62                   Num   0% 100%   0%     0 /  0%     1 /  0%     8 
   8 Modification               Nom 100%   0%   0%     0 /  0%     0 /  0%     2 
   9 Is_Pk_Domain               Nom 100%   0%   0%     0 /  0%     0 /  0%     1 
  10 Binding_Site               Nom 100%   0%   0%     0 /  0%     0 /  0%     1 
  11 Side_Chain_Polarity_MT     Nom 100%   0%   0%     0 /  0%     0 /  0%     2 
  12 Avg_Mass_MT                Num   0%   0% 100%     0 /  0%     0 /  0%    19 
  13 Side_Chain_Polarity_WT     Nom 100%   0%   0%     0 /  0%     0 /  0%     2 
  14 Van_der_Waals_Volume_WT    Num   0% 100%   0%     0 /  0%     0 /  0%    17 
  15 Protein_Family             Nom 100%   0%   0%     0 /  0%     8 /  1%    92 
  16 Protein_Group              Nom 100%   0%   0%     0 /  0%     0 /  0%     9 
  17 Sub_domain                 Nom 100%   0%   0%     0 /  0%     1 /  0%    21 
  18 Disease                    Nom 100%   0%   0%     0 /  0%     0 /  0%     2 

========== Cross Validation Result ==========
 inst#     actual  predicted error distribution
     1       2:no      1:yes   +   *0.929,0.071 
     2       2:no       2:no       0.063,*0.937 
     3       2:no      1:yes   +   *0.601,0.399 
     4       2:no      1:yes   +   *0.645,0.355 
     5       2:no       2:no       0.063,*0.937 
     6       2:no      1:yes   +   *0.703,0.297 
     7       2:no       2:no       0.035,*0.965 
     8       2:no       2:no       0.415,*0.585 
     9       2:no       2:no       0.041,*0.959 
    10       2:no      1:yes   +   *0.645,0.355 
    11       2:no       2:no       0.244,*0.756 
    12       2:no      1:yes   +   *0.645,0.355 
    13       2:no      1:yes   +   *0.645,0.355 
    14       2:no       2:no       0.244,*0.756 
    15       2:no      1:yes   +   *0.703,0.297 
    16       2:no       2:no       0.063,*0.937 
    17       2:no      1:yes   +   *0.645,0.355 
    18       2:no      1:yes   +   *0.645,0.355 
    19       2:no      1:yes   +   *0.645,0.355 
    20       2:no       2:no       0.041,*0.959 
    21       2:no      1:yes   +   *0.929,0.071 
    22       2:no      1:yes   +   *0.542,0.458 
    23       2:no      1:yes   +   *0.957,0.043 
    24       2:no       2:no       0.441,*0.559 
    25       2:no       2:no       0.244,*0.756 
    26       2:no      1:yes   +   *0.645,0.355 
    27       2:no       2:no       0.297,*0.703 
    28       2:no       2:no       0.063,*0.937 
    29       2:no      1:yes   +   *0.687,0.313 
    30       2:no       2:no       0.063,*0.937 
    31       2:no       2:no       0.244,*0.756 
    32       2:no      1:yes   +   *0.645,0.355 
    33       2:no       2:no       0.403,*0.597 
    34       2:no       2:no       0.063,*0.937 
    35      1:yes      1:yes       *0.941,0.059 
    36      1:yes       2:no   +   0.403,*0.597 
    37      1:yes      1:yes       *0.855,0.145 
    38      1:yes      1:yes       *0.753,0.247 
    39      1:yes      1:yes       *0.591,0.409 
    40      1:yes      1:yes       *0.982,0.018 
    41      1:yes      1:yes       *0.987,0.013 
    42      1:yes      1:yes       *0.983,0.017 
    43      1:yes      1:yes       *0.957,0.043 
    44      1:yes      1:yes       *0.995,0.005 
    45      1:yes      1:yes       *0.996,0.004 
    46      1:yes      1:yes       *0.995,0.005 
    47      1:yes       2:no   +   0.481,*0.519 
    48      1:yes      1:yes       *0.931,0.069 
    49      1:yes      1:yes       *0.997,0.003 
    50      1:yes      1:yes       *0.987,0.013 
    51      1:yes      1:yes       *0.52,0.48 
    52      1:yes       2:no   +   0.481,*0.519 
    53      1:yes      1:yes       *0.967,0.033 
    54      1:yes      1:yes       *0.939,0.061 
    55      1:yes      1:yes       *0.996,0.004 
    56      1:yes      1:yes       *0.703,0.297 
    57      1:yes      1:yes       *0.995,0.005 
    58      1:yes      1:yes       *0.957,0.043 
    59      1:yes      1:yes       *0.834,0.166 
    60      1:yes      1:yes       *0.985,0.015 
    61      1:yes      1:yes       *0.995,0.005 
    62      1:yes      1:yes       *0.826,0.174 
    63      1:yes      1:yes       *0.759,0.241 
    64      1:yes      1:yes       *0.78,0.22 
    65      1:yes      1:yes       *0.983,0.017 
    66      1:yes      1:yes       *0.834,0.166 
    67      1:yes      1:yes       *0.988,0.012 
    68      1:yes       2:no   +   0.352,*0.648 
    69      1:yes      1:yes       *0.826,0.174 
    70      1:yes      1:yes       *0.992,0.008 
    71      1:yes      1:yes       *0.753,0.247 
    72      1:yes      1:yes       *0.877,0.123 
    73      1:yes      1:yes       *0.852,0.148 
    74      1:yes      1:yes       *0.995,0.005 
    75      1:yes      1:yes       *0.992,0.008 
    76      1:yes      1:yes       *0.973,0.027 
    77      1:yes      1:yes       *0.957,0.043 
    78      1:yes      1:yes       *0.703,0.297 
    79      1:yes      1:yes       *0.987,0.013 
    80      1:yes      1:yes       *0.987,0.013 
    81      1:yes      1:yes       *0.987,0.013 
    82      1:yes      1:yes       *0.941,0.059 
    83      1:yes      1:yes       *0.542,0.458 
    84      1:yes      1:yes       *0.983,0.017 
    85      1:yes      1:yes       *0.992,0.008 
    86      1:yes      1:yes       *0.83,0.17 
    87      1:yes      1:yes       *0.941,0.059 
    88      1:yes      1:yes       *0.995,0.005 
    89      1:yes      1:yes       *0.941,0.059 
    90      1:yes      1:yes       *0.987,0.013 
    91      1:yes      1:yes       *0.988,0.012 
    92      1:yes      1:yes       *0.987,0.013 
    93      1:yes      1:yes       *0.747,0.253 
    94      1:yes      1:yes       *0.717,0.283 
    95      1:yes      1:yes       *0.955,0.045 
    96      1:yes      1:yes       *0.957,0.043 
    97      1:yes      1:yes       *0.957,0.043 
    98      1:yes      1:yes       *0.987,0.013 
    99      1:yes      1:yes       *0.992,0.008 
   100      1:yes      1:yes       *0.992,0.008 
   101      1:yes      1:yes       *0.768,0.232 
   102      1:yes      1:yes       *0.703,0.297 
   103      1:yes      1:yes       *0.957,0.043 
   104      1:yes      1:yes       *0.967,0.033 
   105      1:yes      1:yes       *0.78,0.22 
   106      1:yes      1:yes       *0.957,0.043 
   107      1:yes      1:yes       *0.871,0.129 
   108      1:yes      1:yes       *0.929,0.071 
   109      1:yes      1:yes       *0.986,0.014 
   110      1:yes      1:yes       *0.753,0.247 
   111      1:yes      1:yes       *0.992,0.008 
   112      1:yes      1:yes       *0.995,0.005 
   113      1:yes       2:no   +   0.352,*0.648 
   114      1:yes      1:yes       *0.987,0.013 
   115      1:yes      1:yes       *0.995,0.005 
   116      1:yes      1:yes       *0.971,0.029 
   117      1:yes      1:yes       *0.957,0.043 
   118      1:yes      1:yes       *0.987,0.013 
   119      1:yes      1:yes       *0.929,0.071 
   120      1:yes      1:yes       *0.957,0.043 
   121      1:yes      1:yes       *0.78,0.22 
   122      1:yes      1:yes       *0.826,0.174 
   123      1:yes      1:yes       *0.995,0.005 
   124      1:yes      1:yes       *0.963,0.037 
   125      1:yes      1:yes       *0.941,0.059 
   126      1:yes      1:yes       *0.542,0.458 
   127      1:yes      1:yes       *0.855,0.145 
   128      1:yes      1:yes       *0.987,0.013 
   129      1:yes      1:yes       *0.957,0.043 
   130      1:yes      1:yes       *0.834,0.166 
   131      1:yes      1:yes       *0.994,0.006 
   132      1:yes      1:yes       *0.957,0.043 
   133      1:yes      1:yes       *0.605,0.395 
   134      1:yes      1:yes       *0.987,0.013 
   135      1:yes      1:yes       *0.998,0.002 
   136      1:yes      1:yes       *0.931,0.069 
   137      1:yes      1:yes       *0.799,0.201 
   138      1:yes      1:yes       *0.701,0.299 
   139      1:yes      1:yes       *0.983,0.017 
   140      1:yes      1:yes       *0.995,0.005 
   141      1:yes      1:yes       *0.988,0.012 
   142      1:yes      1:yes       *0.986,0.014 
     1       2:no       2:no       0.039,*0.961 
     2       2:no       2:no       0.03,*0.97 
     3       2:no       2:no       0.043,*0.957 
     4       2:no       2:no       0.033,*0.967 
     5       2:no       2:no       0.429,*0.571 
     6       2:no       2:no       0.195,*0.805 
     7       2:no       2:no       0.039,*0.961 
     8       2:no      1:yes   +   *0.587,0.413 
     9       2:no      1:yes   +   *0.651,0.349 
    10       2:no       2:no       0.16,*0.84 
    11       2:no      1:yes   +   *0.568,0.432 
    12       2:no       2:no       0.043,*0.957 
    13       2:no      1:yes   +   *0.609,0.391 
    14       2:no       2:no       0.148,*0.852 
    15       2:no      1:yes   +   *0.555,0.445 
    16       2:no      1:yes   +   *0.563,0.437 
    17       2:no       2:no       0.009,*0.991 
    18       2:no       2:no       0.043,*0.957 
    19       2:no       2:no       0.039,*0.961 
    20       2:no       2:no       0.161,*0.839 
    21       2:no      1:yes   +   *0.693,0.307 
    22       2:no       2:no       0.03,*0.97 
    23       2:no       2:no       0.37,*0.63 
    24       2:no       2:no       0.043,*0.957 
    25       2:no      1:yes   +   *0.744,0.256 
    26       2:no       2:no       0.05,*0.95 
    27       2:no      1:yes   +   *0.563,0.437 
    28       2:no      1:yes   +   *0.609,0.391 
    29       2:no       2:no       0.043,*0.957 
    30       2:no      1:yes   +   *0.932,0.068 
    31       2:no       2:no       0.161,*0.839 
    32       2:no      1:yes   +   *0.64,0.36 
    33       2:no       2:no       0.029,*0.971 
    34      1:yes      1:yes       *0.789,0.211 
    35      1:yes      1:yes       *0.99,0.01 
    36      1:yes      1:yes       *0.995,0.005 
    37      1:yes      1:yes       *0.98,0.02 
    38      1:yes      1:yes       *0.989,0.011 
    39      1:yes      1:yes       *0.714,0.286 
    40      1:yes      1:yes       *0.568,0.432 
    41      1:yes      1:yes       *0.926,0.074 
    42      1:yes      1:yes       *0.946,0.054 
    43      1:yes      1:yes       *0.995,0.005 
    44      1:yes      1:yes       *0.991,0.009 
    45      1:yes      1:yes       *0.628,0.372 
    46      1:yes      1:yes       *0.651,0.349 
    47      1:yes      1:yes       *0.888,0.112 
    48      1:yes      1:yes       *0.589,0.411 
    49      1:yes      1:yes       *0.893,0.107 
    50      1:yes      1:yes       *0.931,0.069 
    51      1:yes      1:yes       *0.968,0.032 
    52      1:yes      1:yes       *0.813,0.187 
    53      1:yes      1:yes       *0.991,0.009 
    54      1:yes      1:yes       *0.945,0.055 
    55      1:yes      1:yes       *0.714,0.286 
    56      1:yes      1:yes       *0.99,0.01 
    57      1:yes      1:yes       *0.937,0.063 
    58      1:yes      1:yes       *0.983,0.017 
    59      1:yes      1:yes       *0.977,0.023 
    60      1:yes      1:yes       *0.969,0.031 
    61      1:yes      1:yes       *0.98,0.02 
    62      1:yes       2:no   +   0.03,*0.97 
    63      1:yes      1:yes       *0.922,0.078 
    64      1:yes       2:no   +   0.499,*0.501 
    65      1:yes      1:yes       *0.992,0.008 
    66      1:yes      1:yes       *0.951,0.049 
    67      1:yes      1:yes       *0.867,0.133 
    68      1:yes      1:yes       *0.867,0.133 
    69      1:yes      1:yes       *0.568,0.432 
    70      1:yes      1:yes       *0.534,0.466 
    71      1:yes       2:no   +   0.394,*0.606 
    72      1:yes      1:yes       *0.981,0.019 
    73      1:yes      1:yes       *0.862,0.138 
    74      1:yes      1:yes       *0.991,0.009 
    75      1:yes      1:yes       *0.991,0.009 
    76      1:yes      1:yes       *0.984,0.016 
    77      1:yes       2:no   +   0.323,*0.677 
    78      1:yes      1:yes       *0.826,0.174 
    79      1:yes       2:no   +   0.499,*0.501 
    80      1:yes      1:yes       *0.707,0.293 
    81      1:yes      1:yes       *0.942,0.058 
    82      1:yes      1:yes       *0.995,0.005 
    83      1:yes      1:yes       *0.893,0.107 
    84      1:yes      1:yes       *0.808,0.192 
    85      1:yes      1:yes       *0.592,0.408 
    86      1:yes      1:yes       *0.99,0.01 
    87      1:yes       2:no   +   0.103,*0.897 
    88      1:yes      1:yes       *0.893,0.107 
    89      1:yes      1:yes       *0.937,0.063 
    90      1:yes      1:yes       *0.992,0.008 
    91      1:yes      1:yes       *0.651,0.349 
    92      1:yes      1:yes       *0.951,0.049 
    93      1:yes      1:yes       *0.984,0.016 
    94      1:yes      1:yes       *0.988,0.012 
    95      1:yes      1:yes       *0.971,0.029 
    96      1:yes      1:yes       *0.982,0.018 
    97      1:yes      1:yes       *0.681,0.319 
    98      1:yes      1:yes       *0.992,0.008 
    99      1:yes      1:yes       *0.982,0.018 
   100      1:yes      1:yes       *0.995,0.005 
   101      1:yes      1:yes       *0.997,0.003 
   102      1:yes      1:yes       *0.989,0.011 
   103      1:yes      1:yes       *0.995,0.005 
   104      1:yes      1:yes       *0.99,0.01 
   105      1:yes      1:yes       *0.987,0.013 
   106      1:yes      1:yes       *0.609,0.391 
   107      1:yes      1:yes       *0.53,0.47 
   108      1:yes      1:yes       *0.997,0.003 
   109      1:yes      1:yes       *0.633,0.367 
   110      1:yes      1:yes       *0.509,0.491 
   111      1:yes      1:yes       *0.609,0.391 
   112      1:yes      1:yes       *0.943,0.057 
   113      1:yes      1:yes       *0.981,0.019 
   114      1:yes      1:yes       *0.856,0.144 
   115      1:yes      1:yes       *0.99,0.01 
   116      1:yes      1:yes       *0.99,0.01 
   117      1:yes      1:yes       *0.967,0.033 
   118      1:yes      1:yes       *0.984,0.016 
   119      1:yes      1:yes       *0.991,0.009 
   120      1:yes      1:yes       *0.99,0.01 
   121      1:yes      1:yes       *0.693,0.307 
   122      1:yes      1:yes       *0.867,0.133 
   123      1:yes      1:yes       *0.589,0.411 
   124      1:yes      1:yes       *0.961,0.039 
   125      1:yes      1:yes       *0.862,0.138 
   126      1:yes      1:yes       *0.971,0.029 
   127      1:yes      1:yes       *0.99,0.01 
   128      1:yes      1:yes       *0.99,0.01 
   129      1:yes      1:yes       *0.893,0.107 
   130      1:yes      1:yes       *0.714,0.286 
   131      1:yes      1:yes       *0.951,0.049 
   132      1:yes      1:yes       *0.907,0.093 
   133      1:yes      1:yes       *0.53,0.47 
   134      1:yes      1:yes       *0.99,0.01 
   135      1:yes      1:yes       *0.693,0.307 
   136      1:yes      1:yes       *0.984,0.016 
   137      1:yes      1:yes       *0.894,0.106 
   138      1:yes      1:yes       *0.955,0.045 
   139      1:yes      1:yes       *0.789,0.211 
   140      1:yes      1:yes       *0.929,0.071 
   141      1:yes      1:yes       *0.945,0.055 
   142      1:yes      1:yes       *0.989,0.011 
     1       2:no       2:no       0.048,*0.952 
     2       2:no       2:no       0.132,*0.868 
     3       2:no      1:yes   +   *0.895,0.105 
     4       2:no      1:yes   +   *0.504,0.496 
     5       2:no      1:yes   +   *0.869,0.131 
     6       2:no       2:no       0.363,*0.637 
     7       2:no       2:no       0.304,*0.696 
     8       2:no       2:no       0.048,*0.952 
     9       2:no       2:no       0.048,*0.952 
    10       2:no      1:yes   +   *0.691,0.309 
    11       2:no       2:no       0.048,*0.952 
    12       2:no       2:no       0.023,*0.977 
    13       2:no      1:yes   +   *0.826,0.174 
    14       2:no       2:no       0.354,*0.646 
    15       2:no      1:yes   +   *0.587,0.413 
    16       2:no       2:no       0.125,*0.875 
    17       2:no       2:no       0.048,*0.952 
    18       2:no      1:yes   +   *0.74,0.26 
    19       2:no       2:no       0.052,*0.948 
    20       2:no       2:no       0.032,*0.968 
    21       2:no       2:no       0.052,*0.948 
    22       2:no      1:yes   +   *0.587,0.413 
    23       2:no       2:no       0.354,*0.646 
    24       2:no       2:no       0.132,*0.868 
    25       2:no       2:no       0.032,*0.968 
    26       2:no       2:no       0.132,*0.868 
    27       2:no       2:no       0.052,*0.948 
    28       2:no      1:yes   +   *0.619,0.381 
    29       2:no      1:yes   +   *0.942,0.058 
    30       2:no       2:no       0.022,*0.978 
    31       2:no       2:no       0.071,*0.929 
    32       2:no       2:no       0.071,*0.929 
    33       2:no       2:no       0.247,*0.753 
    34      1:yes      1:yes       *0.995,0.005 
    35      1:yes      1:yes       *0.877,0.123 
    36      1:yes      1:yes       *0.895,0.105 
    37      1:yes       2:no   +   0.483,*0.517 
    38      1:yes      1:yes       *0.96,0.04 
    39      1:yes      1:yes       *0.989,0.011 
    40      1:yes      1:yes       *0.989,0.011 
    41      1:yes      1:yes       *0.993,0.007 
    42      1:yes      1:yes       *0.984,0.016 
    43      1:yes      1:yes       *0.972,0.028 
    44      1:yes      1:yes       *0.968,0.032 
    45      1:yes      1:yes       *0.869,0.131 
    46      1:yes      1:yes       *0.963,0.037 
    47      1:yes      1:yes       *0.984,0.016 
    48      1:yes      1:yes       *0.619,0.381 
    49      1:yes      1:yes       *0.989,0.011 
    50      1:yes      1:yes       *0.753,0.247 
    51      1:yes      1:yes       *0.881,0.119 
    52      1:yes      1:yes       *0.996,0.004 
    53      1:yes       2:no   +   0.372,*0.628 
    54      1:yes      1:yes       *0.984,0.016 
    55      1:yes      1:yes       *0.96,0.04 
    56      1:yes      1:yes       *0.96,0.04 
    57      1:yes      1:yes       *0.799,0.201 
    58      1:yes       2:no   +   0.372,*0.628 
    59      1:yes      1:yes       *0.966,0.034 
    60      1:yes      1:yes       *0.996,0.004 
    61      1:yes      1:yes       *0.996,0.004 
    62      1:yes      1:yes       *0.619,0.381 
    63      1:yes      1:yes       *0.869,0.131 
    64      1:yes      1:yes       *0.989,0.011 
    65      1:yes      1:yes       *0.592,0.408 
    66      1:yes      1:yes       *0.649,0.351 
    67      1:yes      1:yes       *0.993,0.007 
    68      1:yes      1:yes       *0.871,0.129 
    69      1:yes      1:yes       *0.881,0.119 
    70      1:yes      1:yes       *0.976,0.024 
    71      1:yes      1:yes       *0.996,0.004 
    72      1:yes      1:yes       *0.993,0.007 
    73      1:yes      1:yes       *0.993,0.007 
    74      1:yes      1:yes       *0.993,0.007 
    75      1:yes      1:yes       *0.99,0.01 
    76      1:yes      1:yes       *0.604,0.396 
    77      1:yes      1:yes       *0.99,0.01 
    78      1:yes      1:yes       *0.942,0.058 
    79      1:yes      1:yes       *0.99,0.01 
    80      1:yes      1:yes       *0.973,0.027 
    81      1:yes      1:yes       *0.769,0.231 
    82      1:yes      1:yes       *0.957,0.043 
    83      1:yes      1:yes       *0.996,0.004 
    84      1:yes      1:yes       *0.881,0.119 
    85      1:yes      1:yes       *0.989,0.011 
    86      1:yes      1:yes       *0.966,0.034 
    87      1:yes       2:no   +   0.452,*0.548 
    88      1:yes      1:yes       *0.989,0.011 
    89      1:yes      1:yes       *0.826,0.174 
    90      1:yes      1:yes       *0.691,0.309 
    91      1:yes      1:yes       *0.993,0.007 
    92      1:yes      1:yes       *0.941,0.059 
    93      1:yes      1:yes       *0.977,0.023 
    94      1:yes       2:no   +   0.487,*0.513 
    95      1:yes       2:no   +   0.062,*0.938 
    96      1:yes      1:yes       *0.996,0.004 
    97      1:yes      1:yes       *0.993,0.007 
    98      1:yes      1:yes       *0.74,0.26 
    99      1:yes      1:yes       *0.869,0.131 
   100      1:yes      1:yes       *0.851,0.149 
   101      1:yes      1:yes       *0.81,0.19 
   102      1:yes      1:yes       *0.769,0.231 
   103      1:yes      1:yes       *0.96,0.04 
   104      1:yes      1:yes       *0.952,0.048 
   105      1:yes      1:yes       *0.996,0.004 
   106      1:yes      1:yes       *0.813,0.187 
   107      1:yes      1:yes       *0.99,0.01 
   108      1:yes      1:yes       *0.851,0.149 
   109      1:yes      1:yes       *0.755,0.245 
   110      1:yes      1:yes       *0.984,0.016 
   111      1:yes      1:yes       *0.96,0.04 
   112      1:yes      1:yes       *0.587,0.413 
   113      1:yes      1:yes       *0.99,0.01 
   114      1:yes      1:yes       *0.957,0.043 
   115      1:yes      1:yes       *0.968,0.032 
   116      1:yes      1:yes       *0.996,0.004 
   117      1:yes      1:yes       *0.96,0.04 
   118      1:yes      1:yes       *0.989,0.011 
   119      1:yes      1:yes       *0.993,0.007 
   120      1:yes      1:yes       *0.993,0.007 
   121      1:yes      1:yes       *0.993,0.007 
   122      1:yes      1:yes       *0.993,0.007 
   123      1:yes      1:yes       *0.996,0.004 
   124      1:yes      1:yes       *0.869,0.131 
   125      1:yes      1:yes       *0.984,0.016 
   126      1:yes      1:yes       *0.996,0.004 
   127      1:yes      1:yes       *0.909,0.091 
   128      1:yes      1:yes       *0.96,0.04 
   129      1:yes      1:yes       *0.592,0.408 
   130      1:yes       2:no   +   0.372,*0.628 
   131      1:yes      1:yes       *0.954,0.046 
   132      1:yes      1:yes       *0.977,0.023 
   133      1:yes      1:yes       *0.587,0.413 
   134      1:yes      1:yes       *0.691,0.309 
   135      1:yes      1:yes       *0.937,0.063 
   136      1:yes      1:yes       *0.989,0.011 
   137      1:yes      1:yes       *0.989,0.011 
   138      1:yes      1:yes       *0.877,0.123 
   139      1:yes      1:yes       *0.826,0.174 
   140      1:yes      1:yes       *0.851,0.149 
   141      1:yes      1:yes       *0.99,0.01 
   142      1:yes      1:yes       *0.996,0.004 
     1       2:no      1:yes   +   *0.57,0.43 
     2       2:no      1:yes   +   *0.648,0.352 
     3       2:no       2:no       0.045,*0.955 
     4       2:no      1:yes   +   *0.731,0.269 
     5       2:no       2:no       0.068,*0.932 
     6       2:no       2:no       0.388,*0.612 
     7       2:no       2:no       0.068,*0.932 
     8       2:no      1:yes   +   *0.57,0.43 
     9       2:no       2:no       0.226,*0.774 
    10       2:no      1:yes   +   *0.648,0.352 
    11       2:no      1:yes   +   *0.648,0.352 
    12       2:no       2:no       0.039,*0.961 
    13       2:no       2:no       0.014,*0.986 
    14       2:no       2:no       0.116,*0.884 
    15       2:no       2:no       0.039,*0.961 
    16       2:no       2:no       0.388,*0.612 
    17       2:no      1:yes   +   *0.717,0.283 
    18       2:no       2:no       0.068,*0.932 
    19       2:no       2:no       0.045,*0.955 
    20       2:no      1:yes   +   *0.881,0.119 
    21       2:no       2:no       0.152,*0.848 
    22       2:no      1:yes   +   *0.864,0.136 
    23       2:no       2:no       0.068,*0.932 
    24       2:no       2:no       0.42,*0.58 
    25       2:no       2:no       0.116,*0.884 
    26       2:no      1:yes   +   *0.702,0.298 
    27       2:no       2:no       0.068,*0.932 
    28       2:no       2:no       0.42,*0.58 
    29       2:no       2:no       0.42,*0.58 
    30       2:no      1:yes   +   *0.851,0.149 
    31       2:no       2:no       0.068,*0.932 
    32       2:no      1:yes   +   *0.805,0.195 
    33       2:no       2:no       0.039,*0.961 
    34      1:yes      1:yes       *0.995,0.005 
    35      1:yes      1:yes       *0.864,0.136 
    36      1:yes      1:yes       *0.947,0.053 
    37      1:yes      1:yes       *0.937,0.063 
    38      1:yes      1:yes       *0.7,0.3 
    39      1:yes      1:yes       *0.881,0.119 
    40      1:yes      1:yes       *0.995,0.005 
    41      1:yes       2:no   +   0.458,*0.542 
    42      1:yes      1:yes       *0.992,0.008 
    43      1:yes      1:yes       *0.805,0.195 
    44      1:yes      1:yes       *0.858,0.142 
    45      1:yes      1:yes       *0.992,0.008 
    46      1:yes      1:yes       *0.967,0.033 
    47      1:yes      1:yes       *0.989,0.011 
    48      1:yes      1:yes       *0.992,0.008 
    49      1:yes      1:yes       *0.995,0.005 
    50      1:yes      1:yes       *0.559,0.441 
    51      1:yes      1:yes       *0.992,0.008 
    52      1:yes      1:yes       *0.989,0.011 
    53      1:yes       2:no   +   0.42,*0.58 
    54      1:yes      1:yes       *0.864,0.136 
    55      1:yes      1:yes       *0.984,0.016 
    56      1:yes      1:yes       *0.995,0.005 
    57      1:yes       2:no   +   0.253,*0.747 
    58      1:yes       2:no   +   0.116,*0.884 
    59      1:yes       2:no   +   0.361,*0.639 
    60      1:yes      1:yes       *0.964,0.036 
    61      1:yes      1:yes       *0.919,0.081 
    62      1:yes      1:yes       *0.717,0.283 
    63      1:yes      1:yes       *0.717,0.283 
    64      1:yes      1:yes       *0.973,0.027 
    65      1:yes      1:yes       *0.989,0.011 
    66      1:yes      1:yes       *0.919,0.081 
    67      1:yes      1:yes       *0.992,0.008 
    68      1:yes      1:yes       *0.967,0.033 
    69      1:yes      1:yes       *0.995,0.005 
    70      1:yes      1:yes       *0.717,0.283 
    71      1:yes      1:yes       *0.864,0.136 
    72      1:yes      1:yes       *0.995,0.005 
    73      1:yes      1:yes       *0.992,0.008 
    74      1:yes      1:yes       *0.717,0.283 
    75      1:yes      1:yes       *0.881,0.119 
    76      1:yes      1:yes       *0.964,0.036 
    77      1:yes      1:yes       *0.987,0.013 
    78      1:yes      1:yes       *0.995,0.005 
    79      1:yes      1:yes       *0.881,0.119 
    80      1:yes      1:yes       *0.995,0.005 
    81      1:yes      1:yes       *0.835,0.165 
    82      1:yes      1:yes       *0.96,0.04 
    83      1:yes      1:yes       *0.995,0.005 
    84      1:yes      1:yes       *0.964,0.036 
    85      1:yes      1:yes       *0.992,0.008 
    86      1:yes      1:yes       *0.608,0.392 
    87      1:yes      1:yes       *0.989,0.011 
    88      1:yes      1:yes       *0.559,0.441 
    89      1:yes      1:yes       *0.538,0.462 
    90      1:yes      1:yes       *0.96,0.04 
    91      1:yes      1:yes       *0.96,0.04 
    92      1:yes      1:yes       *0.982,0.018 
    93      1:yes      1:yes       *0.717,0.283 
    94      1:yes      1:yes       *0.964,0.036 
    95      1:yes      1:yes       *0.792,0.208 
    96      1:yes      1:yes       *0.881,0.119 
    97      1:yes      1:yes       *0.992,0.008 
    98      1:yes      1:yes       *0.989,0.011 
    99      1:yes      1:yes       *0.984,0.016 
   100      1:yes      1:yes       *0.967,0.033 
   101      1:yes      1:yes       *0.992,0.008 
   102      1:yes      1:yes       *0.805,0.195 
   103      1:yes      1:yes       *0.96,0.04 
   104      1:yes      1:yes       *0.899,0.101 
   105      1:yes      1:yes       *0.881,0.119 
   106      1:yes      1:yes       *0.992,0.008 
   107      1:yes      1:yes       *0.984,0.016 
   108      1:yes      1:yes       *0.792,0.208 
   109      1:yes      1:yes       *0.899,0.101 
   110      1:yes      1:yes       *0.967,0.033 
   111      1:yes      1:yes       *0.76,0.24 
   112      1:yes      1:yes       *0.974,0.026 
   113      1:yes      1:yes       *0.835,0.165 
   114      1:yes      1:yes       *0.559,0.441 
   115      1:yes      1:yes       *0.881,0.119 
   116      1:yes      1:yes       *0.952,0.048 
   117      1:yes      1:yes       *0.717,0.283 
   118      1:yes      1:yes       *0.989,0.011 
   119      1:yes      1:yes       *0.989,0.011 
   120      1:yes      1:yes       *0.983,0.017 
   121      1:yes      1:yes       *0.995,0.005 
   122      1:yes      1:yes       *0.864,0.136 
   123      1:yes      1:yes       *0.957,0.043 
   124      1:yes      1:yes       *0.989,0.011 
   125      1:yes      1:yes       *0.57,0.43 
   126      1:yes      1:yes       *0.989,0.011 
   127      1:yes      1:yes       *0.995,0.005 
   128      1:yes      1:yes       *0.967,0.033 
   129      1:yes      1:yes       *0.792,0.208 
   130      1:yes      1:yes       *0.899,0.101 
   131      1:yes      1:yes       *0.992,0.008 
   132      1:yes      1:yes       *0.559,0.441 
   133      1:yes      1:yes       *0.992,0.008 
   134      1:yes      1:yes       *0.984,0.016 
   135      1:yes      1:yes       *0.937,0.063 
   136      1:yes      1:yes       *0.937,0.063 
   137      1:yes      1:yes       *0.717,0.283 
   138      1:yes      1:yes       *0.792,0.208 
   139      1:yes      1:yes       *0.964,0.036 
   140      1:yes      1:yes       *0.957,0.043 
   141      1:yes      1:yes       *0.992,0.008 
   142      1:yes      1:yes       *0.992,0.008 
     1       2:no       2:no       0.02,*0.98 
     2       2:no      1:yes   +   *0.559,0.441 
     3       2:no       2:no       0.355,*0.645 
     4       2:no       2:no       0.388,*0.612 
     5       2:no      1:yes   +   *0.76,0.24 
     6       2:no       2:no       0.388,*0.612 
     7       2:no       2:no       0.337,*0.663 
     8       2:no      1:yes   +   *0.884,0.116 
     9       2:no       2:no       0.163,*0.837 
    10       2:no      1:yes   +   *0.642,0.358 
    11       2:no       2:no       0.487,*0.513 
    12       2:no       2:no       0.337,*0.663 
    13       2:no       2:no       0.045,*0.955 
    14       2:no      1:yes   +   *0.655,0.345 
    15       2:no       2:no       0.337,*0.663 
    16       2:no       2:no       0.045,*0.955 
    17       2:no       2:no       0.063,*0.937 
    18       2:no       2:no       0.045,*0.955 
    19       2:no       2:no       0.388,*0.612 
    20       2:no       2:no       0.337,*0.663 
    21       2:no       2:no       0.163,*0.837 
    22       2:no       2:no       0.337,*0.663 
    23       2:no      1:yes   +   *0.559,0.441 
    24       2:no      1:yes   +   *0.923,0.077 
    25       2:no       2:no       0.163,*0.837 
    26       2:no       2:no       0.037,*0.963 
    27       2:no      1:yes   +   *0.864,0.136 
    28       2:no      1:yes   +   *0.559,0.441 
    29       2:no       2:no       0.063,*0.937 
    30       2:no       2:no       0.163,*0.837 
    31       2:no      1:yes   +   *0.772,0.228 
    32       2:no      1:yes   +   *0.923,0.077 
    33       2:no       2:no       0.163,*0.837 
    34      1:yes      1:yes       *0.948,0.052 
    35      1:yes      1:yes       *0.962,0.038 
    36      1:yes      1:yes       *0.983,0.017 
    37      1:yes      1:yes       *0.988,0.012 
    38      1:yes      1:yes       *0.992,0.008 
    39      1:yes       2:no   +   0.458,*0.542 
    40      1:yes      1:yes       *0.989,0.011 
    41      1:yes      1:yes       *0.717,0.283 
    42      1:yes      1:yes       *0.862,0.138 
    43      1:yes      1:yes       *0.992,0.008 
    44      1:yes      1:yes       *0.538,0.462 
    45      1:yes      1:yes       *0.964,0.036 
    46      1:yes      1:yes       *0.947,0.053 
    47      1:yes      1:yes       *0.953,0.047 
    48      1:yes      1:yes       *0.862,0.138 
    49      1:yes       2:no   +   0.368,*0.632 
    50      1:yes      1:yes       *0.559,0.441 
    51      1:yes      1:yes       *0.988,0.012 
    52      1:yes      1:yes       *0.953,0.047 
    53      1:yes       2:no   +   0.458,*0.542 
    54      1:yes      1:yes       *0.948,0.052 
    55      1:yes      1:yes       *0.538,0.462 
    56      1:yes      1:yes       *0.995,0.005 
    57      1:yes      1:yes       *0.995,0.005 
    58      1:yes      1:yes       *0.862,0.138 
    59      1:yes      1:yes       *0.995,0.005 
    60      1:yes      1:yes       *0.953,0.047 
    61      1:yes       2:no   +   0.487,*0.513 
    62      1:yes      1:yes       *0.995,0.005 
    63      1:yes      1:yes       *0.992,0.008 
    64      1:yes      1:yes       *0.989,0.011 
    65      1:yes      1:yes       *0.899,0.101 
    66      1:yes      1:yes       *0.992,0.008 
    67      1:yes      1:yes       *0.983,0.017 
    68      1:yes      1:yes       *0.862,0.138 
    69      1:yes      1:yes       *0.923,0.077 
    70      1:yes      1:yes       *0.988,0.012 
    71      1:yes      1:yes       *0.988,0.012 
    72      1:yes      1:yes       *0.983,0.017 
    73      1:yes      1:yes       *0.948,0.052 
    74      1:yes      1:yes       *0.988,0.012 
    75      1:yes      1:yes       *0.923,0.077 
    76      1:yes      1:yes       *0.995,0.005 
    77      1:yes      1:yes       *0.862,0.138 
    78      1:yes      1:yes       *0.7,0.3 
    79      1:yes      1:yes       *0.989,0.011 
    80      1:yes      1:yes       *0.994,0.006 
    81      1:yes      1:yes       *0.947,0.053 
    82      1:yes      1:yes       *0.992,0.008 
    83      1:yes      1:yes       *0.953,0.047 
    84      1:yes      1:yes       *0.983,0.017 
    85      1:yes      1:yes       *0.995,0.005 
    86      1:yes      1:yes       *0.983,0.017 
    87      1:yes      1:yes       *0.962,0.038 
    88      1:yes      1:yes       *0.875,0.125 
    89      1:yes      1:yes       *0.995,0.005 
    90      1:yes       2:no   +   0.388,*0.612 
    91      1:yes      1:yes       *0.989,0.011 
    92      1:yes      1:yes       *0.988,0.012 
    93      1:yes       2:no   +   0.388,*0.612 
    94      1:yes      1:yes       *0.988,0.012 
    95      1:yes      1:yes       *0.78,0.22 
    96      1:yes      1:yes       *0.983,0.017 
    97      1:yes      1:yes       *0.983,0.017 
    98      1:yes      1:yes       *0.995,0.005 
    99      1:yes      1:yes       *0.953,0.047 
   100      1:yes      1:yes       *0.559,0.441 
   101      1:yes      1:yes       *0.989,0.011 
   102      1:yes       2:no   +   0.337,*0.663 
   103      1:yes      1:yes       *0.864,0.136 
   104      1:yes      1:yes       *0.992,0.008 
   105      1:yes      1:yes       *0.989,0.011 
   106      1:yes      1:yes       *0.992,0.008 
   107      1:yes      1:yes       *0.995,0.005 
   108      1:yes      1:yes       *0.983,0.017 
   109      1:yes      1:yes       *0.953,0.047 
   110      1:yes      1:yes       *0.899,0.101 
   111      1:yes      1:yes       *0.953,0.047 
   112      1:yes      1:yes       *0.559,0.441 
   113      1:yes      1:yes       *0.953,0.047 
   114      1:yes      1:yes       *0.988,0.012 
   115      1:yes      1:yes       *0.988,0.012 
   116      1:yes      1:yes       *0.953,0.047 
   117      1:yes      1:yes       *0.995,0.005 
   118      1:yes      1:yes       *0.992,0.008 
   119      1:yes      1:yes       *0.995,0.005 
   120      1:yes      1:yes       *0.899,0.101 
   121      1:yes      1:yes       *0.953,0.047 
   122      1:yes      1:yes       *0.995,0.005 
   123      1:yes      1:yes       *0.862,0.138 
   124      1:yes      1:yes       *0.864,0.136 
   125      1:yes      1:yes       *0.983,0.017 
   126      1:yes      1:yes       *0.919,0.081 
   127      1:yes      1:yes       *0.995,0.005 
   128      1:yes      1:yes       *0.973,0.027 
   129      1:yes      1:yes       *0.538,0.462 
   130      1:yes      1:yes       *0.992,0.008 
   131      1:yes      1:yes       *0.835,0.165 
   132      1:yes      1:yes       *0.953,0.047 
   133      1:yes      1:yes       *0.983,0.017 
   134      1:yes      1:yes       *0.992,0.008 
   135      1:yes      1:yes       *0.899,0.101 
   136      1:yes      1:yes       *0.994,0.006 
   137      1:yes      1:yes       *0.919,0.081 
   138      1:yes      1:yes       *0.992,0.008 
   139      1:yes      1:yes       *0.948,0.052 
   140      1:yes      1:yes       *0.988,0.012 
   141      1:yes       2:no   +   0.458,*0.542 
   142      1:yes      1:yes       *0.792,0.208 
     1       2:no       2:no       0.328,*0.672 
     2       2:no       2:no       0.039,*0.961 
     3       2:no      1:yes   +   *0.559,0.441 
     4       2:no       2:no       0.045,*0.955 
     5       2:no      1:yes   +   *0.577,0.423 
     6       2:no       2:no       0.149,*0.851 
     7       2:no      1:yes   +   *0.835,0.165 
     8       2:no       2:no       0.452,*0.548 
     9       2:no      1:yes   +   *0.851,0.149 
    10       2:no      1:yes   +   *0.559,0.441 
    11       2:no       2:no       0.241,*0.759 
    12       2:no      1:yes   +   *0.559,0.441 
    13       2:no       2:no       0.039,*0.961 
    14       2:no       2:no       0.432,*0.568 
    15       2:no       2:no       0.063,*0.937 
    16       2:no       2:no       0.063,*0.937 
    17       2:no       2:no       0.241,*0.759 
    18       2:no       2:no       0.039,*0.961 
    19       2:no      1:yes   +   *0.864,0.136 
    20       2:no       2:no       0.484,*0.516 
    21       2:no       2:no       0.045,*0.955 
    22       2:no       2:no       0.045,*0.955 
    23       2:no       2:no       0.328,*0.672 
    24       2:no       2:no       0.149,*0.851 
    25       2:no      1:yes   +   *0.864,0.136 
    26       2:no       2:no       0.452,*0.548 
    27       2:no      1:yes   +   *0.976,0.024 
    28       2:no       2:no       0.063,*0.937 
    29       2:no       2:no       0.452,*0.548 
    30       2:no       2:no       0.452,*0.548 
    31       2:no      1:yes   +   *0.884,0.116 
    32       2:no      1:yes   +   *0.76,0.24 
    33       2:no       2:no       0.241,*0.759 
    34      1:yes      1:yes       *0.981,0.019 
    35      1:yes      1:yes       *0.992,0.008 
    36      1:yes      1:yes       *0.981,0.019 
    37      1:yes      1:yes       *0.989,0.011 
    38      1:yes      1:yes       *0.984,0.016 
    39      1:yes      1:yes       *0.984,0.016 
    40      1:yes      1:yes       *0.984,0.016 
    41      1:yes      1:yes       *0.962,0.038 
    42      1:yes      1:yes       *0.968,0.032 
    43      1:yes      1:yes       *0.869,0.131 
    44      1:yes      1:yes       *0.995,0.005 
    45      1:yes      1:yes       *0.939,0.061 
    46      1:yes      1:yes       *0.968,0.032 
    47      1:yes      1:yes       *0.939,0.061 
    48      1:yes      1:yes       *0.899,0.101 
    49      1:yes       2:no   +   0.455,*0.545 
    50      1:yes      1:yes       *0.956,0.044 
    51      1:yes      1:yes       *0.981,0.019 
    52      1:yes      1:yes       *0.851,0.149 
    53      1:yes      1:yes       *0.987,0.013 
    54      1:yes      1:yes       *0.851,0.149 
    55      1:yes      1:yes       *0.989,0.011 
    56      1:yes      1:yes       *0.992,0.008 
    57      1:yes      1:yes       *0.938,0.062 
    58      1:yes       2:no   +   0.241,*0.759 
    59      1:yes      1:yes       *0.995,0.005 
    60      1:yes      1:yes       *0.772,0.228 
    61      1:yes      1:yes       *0.992,0.008 
    62      1:yes      1:yes       *0.992,0.008 
    63      1:yes      1:yes       *0.976,0.024 
    64      1:yes      1:yes       *0.795,0.205 
    65      1:yes       2:no   +   0.484,*0.516 
    66      1:yes      1:yes       *0.988,0.012 
    67      1:yes       2:no   +   0.455,*0.545 
    68      1:yes      1:yes       *0.995,0.005 
    69      1:yes      1:yes       *0.981,0.019 
    70      1:yes      1:yes       *0.792,0.208 
    71      1:yes       2:no   +   0.484,*0.516 
    72      1:yes       2:no   +   0.484,*0.516 
    73      1:yes      1:yes       *0.995,0.005 
    74      1:yes      1:yes       *0.76,0.24 
    75      1:yes      1:yes       *0.903,0.097 
    76      1:yes      1:yes       *0.992,0.008 
    77      1:yes      1:yes       *0.992,0.008 
    78      1:yes      1:yes       *0.894,0.106 
    79      1:yes      1:yes       *0.956,0.044 
    80      1:yes       2:no   +   0.484,*0.516 
    81      1:yes      1:yes       *0.717,0.283 
    82      1:yes      1:yes       *0.956,0.044 
    83      1:yes      1:yes       *0.938,0.062 
    84      1:yes      1:yes       *0.974,0.026 
    85      1:yes      1:yes       *0.952,0.048 
    86      1:yes      1:yes       *0.851,0.149 
    87      1:yes      1:yes       *0.717,0.283 
    88      1:yes      1:yes       *0.875,0.125 
    89      1:yes      1:yes       *0.956,0.044 
    90      1:yes       2:no   +   0.388,*0.612 
    91      1:yes      1:yes       *0.988,0.012 
    92      1:yes      1:yes       *0.995,0.005 
    93      1:yes      1:yes       *0.981,0.019 
    94      1:yes      1:yes       *0.995,0.005 
    95      1:yes      1:yes       *0.995,0.005 
    96      1:yes      1:yes       *0.988,0.012 
    97      1:yes      1:yes       *0.989,0.011 
    98      1:yes      1:yes       *0.792,0.208 
    99      1:yes      1:yes       *0.956,0.044 
   100      1:yes      1:yes       *0.792,0.208 
   101      1:yes      1:yes       *0.981,0.019 
   102      1:yes      1:yes       *0.988,0.012 
   103      1:yes      1:yes       *0.864,0.136 
   104      1:yes      1:yes       *0.988,0.012 
   105      1:yes      1:yes       *0.835,0.165 
   106      1:yes      1:yes       *0.989,0.011 
   107      1:yes      1:yes       *0.717,0.283 
   108      1:yes      1:yes       *0.894,0.106 
   109      1:yes      1:yes       *0.655,0.345 
   110      1:yes      1:yes       *0.992,0.008 
   111      1:yes      1:yes       *0.792,0.208 
   112      1:yes      1:yes       *0.956,0.044 
   113      1:yes      1:yes       *0.988,0.012 
   114      1:yes       2:no   +   0.484,*0.516 
   115      1:yes      1:yes       *0.989,0.011 
   116      1:yes      1:yes       *0.988,0.012 
   117      1:yes      1:yes       *0.577,0.423 
   118      1:yes      1:yes       *0.938,0.062 
   119      1:yes      1:yes       *0.992,0.008 
   120      1:yes      1:yes       *0.964,0.036 
   121      1:yes      1:yes       *0.974,0.026 
   122      1:yes      1:yes       *0.995,0.005 
   123      1:yes       2:no   +   0.484,*0.516 
   124      1:yes      1:yes       *0.851,0.149 
   125      1:yes      1:yes       *0.995,0.005 
   126      1:yes      1:yes       *0.968,0.032 
   127      1:yes      1:yes       *0.988,0.012 
   128      1:yes      1:yes       *0.588,0.412 
   129      1:yes       2:no   +   0.484,*0.516 
   130      1:yes      1:yes       *0.894,0.106 
   131      1:yes      1:yes       *0.989,0.011 
   132      1:yes      1:yes       *0.956,0.044 
   133      1:yes      1:yes       *0.851,0.149 
   134      1:yes      1:yes       *0.984,0.016 
   135      1:yes      1:yes       *0.894,0.106 
   136      1:yes      1:yes       *0.981,0.019 
   137      1:yes      1:yes       *0.992,0.008 
   138      1:yes      1:yes       *0.974,0.026 
   139      1:yes      1:yes       *0.992,0.008 
   140      1:yes      1:yes       *0.93,0.07 
   141      1:yes      1:yes       *0.992,0.008 
     1       2:no       2:no       0.367,*0.633 
     2       2:no       2:no       0.063,*0.937 
     3       2:no      1:yes   +   *0.635,0.365 
     4       2:no      1:yes   +   *0.627,0.373 
     5       2:no       2:no       0.397,*0.603 
     6       2:no       2:no       0.044,*0.956 
     7       2:no       2:no       0.027,*0.973 
     8       2:no      1:yes   +   *0.566,0.434 
     9       2:no      1:yes   +   *0.618,0.382 
    10       2:no      1:yes   +   *0.659,0.341 
    11       2:no       2:no       0.477,*0.523 
    12       2:no       2:no       0.126,*0.874 
    13       2:no       2:no       0.127,*0.873 
    14       2:no       2:no       0.028,*0.972 
    15       2:no       2:no       0.041,*0.959 
    16       2:no       2:no       0.458,*0.542 
    17       2:no       2:no       0.477,*0.523 
    18       2:no      1:yes   +   *0.89,0.11 
    19       2:no      1:yes   +   *0.532,0.468 
    20       2:no      1:yes   +   *0.624,0.376 
    21       2:no       2:no       0.024,*0.976 
    22       2:no       2:no       0.052,*0.948 
    23       2:no      1:yes   +   *0.51,0.49 
    24       2:no      1:yes   +   *0.567,0.433 
    25       2:no       2:no       0.136,*0.864 
    26       2:no       2:no       0.138,*0.862 
    27       2:no      1:yes   +   *0.661,0.339 
    28       2:no       2:no       0.035,*0.965 
    29       2:no      1:yes   +   *0.668,0.332 
    30       2:no       2:no       0.282,*0.718 
    31       2:no       2:no       0.371,*0.629 
    32       2:no       2:no       0.385,*0.615 
    33       2:no       2:no       0.04,*0.96 
    34      1:yes      1:yes       *0.812,0.188 
    35      1:yes      1:yes       *0.996,0.004 
    36      1:yes      1:yes       *0.954,0.046 
    37      1:yes      1:yes       *0.736,0.264 
    38      1:yes      1:yes       *0.631,0.369 
    39      1:yes      1:yes       *0.972,0.028 
    40      1:yes      1:yes       *0.974,0.026 
    41      1:yes      1:yes       *0.942,0.058 
    42      1:yes      1:yes       *0.997,0.003 
    43      1:yes      1:yes       *0.683,0.317 
    44      1:yes      1:yes       *0.954,0.046 
    45      1:yes      1:yes       *0.98,0.02 
    46      1:yes       2:no   +   0.378,*0.622 
    47      1:yes      1:yes       *0.529,0.471 
    48      1:yes      1:yes       *0.955,0.045 
    49      1:yes       2:no   +   0.136,*0.864 
    50      1:yes      1:yes       *0.994,0.006 
    51      1:yes       2:no   +   0.309,*0.691 
    52      1:yes      1:yes       *0.944,0.056 
    53      1:yes      1:yes       *0.992,0.008 
    54      1:yes      1:yes       *0.864,0.136 
    55      1:yes      1:yes       *0.81,0.19 
    56      1:yes      1:yes       *0.745,0.255 
    57      1:yes      1:yes       *0.98,0.02 
    58      1:yes      1:yes       *0.993,0.007 
    59      1:yes      1:yes       *0.978,0.022 
    60      1:yes      1:yes       *0.586,0.414 
    61      1:yes      1:yes       *0.984,0.016 
    62      1:yes      1:yes       *0.994,0.006 
    63      1:yes      1:yes       *0.994,0.006 
    64      1:yes      1:yes       *0.974,0.026 
    65      1:yes      1:yes       *0.933,0.067 
    66      1:yes      1:yes       *0.646,0.354 
    67      1:yes      1:yes       *0.942,0.058 
    68      1:yes      1:yes       *0.828,0.172 
    69      1:yes      1:yes       *0.974,0.026 
    70      1:yes      1:yes       *0.868,0.132 
    71      1:yes      1:yes       *0.987,0.013 
    72      1:yes      1:yes       *0.984,0.016 
    73      1:yes      1:yes       *0.965,0.035 
    74      1:yes      1:yes       *0.713,0.287 
    75      1:yes      1:yes       *0.983,0.017 
    76      1:yes      1:yes       *0.631,0.369 
    77      1:yes      1:yes       *0.996,0.004 
    78      1:yes      1:yes       *0.829,0.171 
    79      1:yes      1:yes       *0.886,0.114 
    80      1:yes      1:yes       *0.627,0.373 
    81      1:yes      1:yes       *0.956,0.044 
    82      1:yes      1:yes       *0.897,0.103 
    83      1:yes       2:no   +   0.282,*0.718 
    84      1:yes      1:yes       *0.785,0.215 
    85      1:yes      1:yes       *0.614,0.386 
    86      1:yes      1:yes       *0.977,0.023 
    87      1:yes      1:yes       *0.986,0.014 
    88      1:yes      1:yes       *0.992,0.008 
    89      1:yes      1:yes       *0.994,0.006 
    90      1:yes      1:yes       *0.994,0.006 
    91      1:yes      1:yes       *0.997,0.003 
    92      1:yes      1:yes       *0.842,0.158 
    93      1:yes      1:yes       *0.688,0.312 
    94      1:yes      1:yes       *0.761,0.239 
    95      1:yes      1:yes       *0.849,0.151 
    96      1:yes      1:yes       *0.994,0.006 
    97      1:yes      1:yes       *0.987,0.013 
    98      1:yes      1:yes       *0.991,0.009 
    99      1:yes      1:yes       *0.854,0.146 
   100      1:yes      1:yes       *0.879,0.121 
   101      1:yes      1:yes       *0.994,0.006 
   102      1:yes       2:no   +   0.44,*0.56 
   103      1:yes      1:yes       *0.562,0.438 
   104      1:yes      1:yes       *0.96,0.04 
   105      1:yes      1:yes       *0.901,0.099 
   106      1:yes      1:yes       *0.994,0.006 
   107      1:yes      1:yes       *0.693,0.307 
   108      1:yes      1:yes       *0.68,0.32 
   109      1:yes       2:no   +   0.416,*0.584 
   110      1:yes       2:no   +   0.331,*0.669 
   111      1:yes      1:yes       *0.997,0.003 
   112      1:yes      1:yes       *0.747,0.253 
   113      1:yes      1:yes       *0.996,0.004 
   114      1:yes      1:yes       *0.996,0.004 
   115      1:yes      1:yes       *0.988,0.012 
   116      1:yes      1:yes       *0.973,0.027 
   117      1:yes      1:yes       *0.524,0.476 
   118      1:yes      1:yes       *0.927,0.073 
   119      1:yes      1:yes       *0.996,0.004 
   120      1:yes      1:yes       *0.987,0.013 
   121      1:yes       2:no   +   0.477,*0.523 
   122      1:yes      1:yes       *0.813,0.187 
   123      1:yes      1:yes       *0.548,0.452 
   124      1:yes      1:yes       *0.943,0.057 
   125      1:yes      1:yes       *0.829,0.171 
   126      1:yes      1:yes       *0.984,0.016 
   127      1:yes      1:yes       *0.989,0.011 
   128      1:yes      1:yes       *0.987,0.013 
   129      1:yes      1:yes       *0.927,0.073 
   130      1:yes      1:yes       *0.708,0.292 
   131      1:yes      1:yes       *0.998,0.002 
   132      1:yes      1:yes       *0.852,0.148 
   133      1:yes      1:yes       *0.988,0.012 
   134      1:yes      1:yes       *0.992,0.008 
   135      1:yes      1:yes       *0.984,0.016 
   136      1:yes      1:yes       *0.988,0.012 
   137      1:yes      1:yes       *0.988,0.012 
   138      1:yes       2:no   +   0.083,*0.917 
   139      1:yes      1:yes       *0.994,0.006 
   140      1:yes      1:yes       *0.652,0.348 
   141      1:yes      1:yes       *0.96,0.04 
     1       2:no       2:no       0.068,*0.932 
     2       2:no       2:no       0.465,*0.535 
     3       2:no       2:no       0.068,*0.932 
     4       2:no       2:no       0.162,*0.838 
     5       2:no       2:no       0.068,*0.932 
     6       2:no       2:no       0.05,*0.95 
     7       2:no      1:yes   +   *0.723,0.277 
     8       2:no       2:no       0.05,*0.95 
     9       2:no      1:yes   +   *0.555,0.445 
    10       2:no       2:no       0.385,*0.615 
    11       2:no      1:yes   +   *0.662,0.338 
    12       2:no       2:no       0.162,*0.838 
    13       2:no       2:no       0.435,*0.565 
    14       2:no      1:yes   +   *0.859,0.141 
    15       2:no      1:yes   +   *0.752,0.248 
    16       2:no       2:no       0.038,*0.962 
    17       2:no      1:yes   +   *0.566,0.434 
    18       2:no       2:no       0.439,*0.561 
    19       2:no       2:no       0.162,*0.838 
    20       2:no      1:yes   +   *0.662,0.338 
    21       2:no       2:no       0.05,*0.95 
    22       2:no       2:no       0.05,*0.95 
    23       2:no       2:no       0.162,*0.838 
    24       2:no      1:yes   +   *0.854,0.146 
    25       2:no       2:no       0.05,*0.95 
    26       2:no      1:yes   +   *0.961,0.039 
    27       2:no       2:no       0.343,*0.657 
    28       2:no       2:no       0.068,*0.932 
    29       2:no       2:no       0.218,*0.782 
    30       2:no       2:no       0.435,*0.565 
    31       2:no      1:yes   +   *0.82,0.18 
    32       2:no      1:yes   +   *0.839,0.161 
    33       2:no       2:no       0.068,*0.932 
    34      1:yes      1:yes       *0.992,0.008 
    35      1:yes      1:yes       *0.839,0.161 
    36      1:yes      1:yes       *0.859,0.141 
    37      1:yes      1:yes       *0.961,0.039 
    38      1:yes      1:yes       *0.672,0.328 
    39      1:yes      1:yes       *0.884,0.116 
    40      1:yes       2:no   +   0.207,*0.793 
    41      1:yes      1:yes       *0.995,0.005 
    42      1:yes      1:yes       *0.82,0.18 
    43      1:yes      1:yes       *0.947,0.053 
    44      1:yes      1:yes       *0.796,0.204 
    45      1:yes      1:yes       *0.995,0.005 
    46      1:yes      1:yes       *0.884,0.116 
    47      1:yes      1:yes       *0.948,0.052 
    48      1:yes      1:yes       *0.961,0.039 
    49      1:yes      1:yes       *0.944,0.056 
    50      1:yes      1:yes       *0.983,0.017 
    51      1:yes      1:yes       *0.969,0.031 
    52      1:yes      1:yes       *0.555,0.445 
    53      1:yes      1:yes       *0.975,0.025 
    54      1:yes      1:yes       *0.948,0.052 
    55      1:yes      1:yes       *0.909,0.091 
    56      1:yes      1:yes       *0.867,0.133 
    57      1:yes      1:yes       *0.796,0.204 
    58      1:yes      1:yes       *0.987,0.013 
    59      1:yes       2:no   +   0.207,*0.793 
    60      1:yes       2:no   +   0.465,*0.535 
    61      1:yes      1:yes       *0.723,0.277 
    62      1:yes      1:yes       *0.987,0.013 
    63      1:yes      1:yes       *0.992,0.008 
    64      1:yes      1:yes       *0.961,0.039 
    65      1:yes      1:yes       *0.547,0.453 
    66      1:yes      1:yes       *0.983,0.017 
    67      1:yes      1:yes       *0.752,0.248 
    68      1:yes      1:yes       *0.992,0.008 
    69      1:yes      1:yes       *0.944,0.056 
    70      1:yes      1:yes       *0.839,0.161 
    71      1:yes      1:yes       *0.968,0.032 
    72      1:yes      1:yes       *0.989,0.011 
    73      1:yes      1:yes       *0.992,0.008 
    74      1:yes      1:yes       *0.813,0.187 
    75      1:yes      1:yes       *0.969,0.031 
    76      1:yes       2:no   +   0.27,*0.73 
    77      1:yes      1:yes       *0.555,0.445 
    78      1:yes      1:yes       *0.975,0.025 
    79      1:yes      1:yes       *0.989,0.011 
    80      1:yes      1:yes       *0.723,0.277 
    81      1:yes      1:yes       *0.964,0.036 
    82      1:yes      1:yes       *0.989,0.011 
    83      1:yes      1:yes       *0.969,0.031 
    84      1:yes      1:yes       *0.948,0.052 
    85      1:yes       2:no   +   0.285,*0.715 
    86      1:yes       2:no   +   0.439,*0.561 
    87      1:yes      1:yes       *0.993,0.007 
    88      1:yes      1:yes       *0.878,0.122 
    89      1:yes      1:yes       *0.796,0.204 
    90      1:yes      1:yes       *0.939,0.061 
    91      1:yes      1:yes       *0.867,0.133 
    92      1:yes      1:yes       *0.653,0.347 
    93      1:yes      1:yes       *0.961,0.039 
    94      1:yes      1:yes       *0.796,0.204 
    95      1:yes      1:yes       *0.901,0.099 
    96      1:yes      1:yes       *0.995,0.005 
    97      1:yes      1:yes       *0.961,0.039 
    98      1:yes      1:yes       *0.884,0.116 
    99      1:yes      1:yes       *0.995,0.005 
   100      1:yes      1:yes       *0.961,0.039 
   101      1:yes      1:yes       *0.995,0.005 
   102      1:yes      1:yes       *0.723,0.277 
   103      1:yes      1:yes       *0.867,0.133 
   104      1:yes      1:yes       *0.948,0.052 
   105      1:yes      1:yes       *0.752,0.248 
   106      1:yes      1:yes       *0.859,0.141 
   107      1:yes      1:yes       *0.961,0.039 
   108      1:yes       2:no   +   0.285,*0.715 
   109      1:yes      1:yes       *0.989,0.011 
   110      1:yes      1:yes       *0.662,0.338 
   111      1:yes      1:yes       *0.992,0.008 
   112      1:yes      1:yes       *0.859,0.141 
   113      1:yes      1:yes       *0.966,0.034 
   114      1:yes      1:yes       *0.796,0.204 
   115      1:yes      1:yes       *0.662,0.338 
   116      1:yes      1:yes       *0.989,0.011 
   117      1:yes      1:yes       *0.948,0.052 
   118      1:yes      1:yes       *0.993,0.007 
   119      1:yes      1:yes       *0.995,0.005 
   120      1:yes      1:yes       *0.966,0.034 
   121      1:yes      1:yes       *0.983,0.017 
   122      1:yes      1:yes       *0.723,0.277 
   123      1:yes      1:yes       *0.796,0.204 
   124      1:yes      1:yes       *0.992,0.008 
   125      1:yes      1:yes       *0.966,0.034 
   126      1:yes      1:yes       *0.993,0.007 
   127      1:yes      1:yes       *0.526,0.474 
   128      1:yes      1:yes       *0.989,0.011 
   129      1:yes      1:yes       *0.964,0.036 
   130      1:yes      1:yes       *0.992,0.008 
   131      1:yes      1:yes       *0.961,0.039 
   132      1:yes      1:yes       *0.687,0.313 
   133      1:yes      1:yes       *0.961,0.039 
   134      1:yes      1:yes       *0.961,0.039 
   135      1:yes       2:no   +   0.27,*0.73 
   136      1:yes      1:yes       *0.859,0.141 
   137      1:yes      1:yes       *0.985,0.015 
   138      1:yes      1:yes       *0.985,0.015 
   139      1:yes      1:yes       *0.995,0.005 
   140      1:yes      1:yes       *0.964,0.036 
   141      1:yes      1:yes       *0.566,0.434 
     1       2:no       2:no       0.337,*0.663 
     2       2:no       2:no       0.063,*0.937 
     3       2:no      1:yes   +   *0.685,0.315 
     4       2:no       2:no       0.043,*0.957 
     5       2:no      1:yes   +   *0.717,0.283 
     6       2:no      1:yes   +   *0.537,0.463 
     7       2:no      1:yes   +   *0.792,0.208 
     8       2:no       2:no       0.045,*0.955 
     9       2:no       2:no       0.043,*0.957 
    10       2:no       2:no       0.44,*0.56 
    11       2:no      1:yes   +   *0.642,0.358 
    12       2:no       2:no       0.043,*0.957 
    13       2:no      1:yes   +   *0.792,0.208 
    14       2:no       2:no       0.063,*0.937 
    15       2:no       2:no       0.063,*0.937 
    16       2:no       2:no       0.043,*0.957 
    17       2:no       2:no       0.388,*0.612 
    18       2:no       2:no       0.045,*0.955 
    19       2:no       2:no       0.045,*0.955 
    20       2:no       2:no       0.44,*0.56 
    21       2:no      1:yes   +   *0.526,0.474 
    22       2:no      1:yes   +   *0.717,0.283 
    23       2:no       2:no       0.44,*0.56 
    24       2:no       2:no       0.043,*0.957 
    25       2:no      1:yes   +   *0.772,0.228 
    26       2:no      1:yes   +   *0.538,0.462 
    27       2:no       2:no       0.113,*0.887 
    28       2:no      1:yes   +   *0.961,0.039 
    29       2:no      1:yes   +   *0.642,0.358 
    30       2:no       2:no       0.043,*0.957 
    31       2:no       2:no       0.432,*0.568 
    32       2:no       2:no       0.312,*0.688 
    33       2:no      1:yes   +   *0.655,0.345 
    34      1:yes       2:no   +   0.4,*0.6 
    35      1:yes      1:yes       *0.537,0.463 
    36      1:yes      1:yes       *0.753,0.247 
    37      1:yes      1:yes       *0.792,0.208 
    38      1:yes      1:yes       *0.991,0.009 
    39      1:yes      1:yes       *0.992,0.008 
    40      1:yes      1:yes       *0.919,0.081 
    41      1:yes      1:yes       *0.961,0.039 
    42      1:yes      1:yes       *0.961,0.039 
    43      1:yes      1:yes       *0.882,0.118 
    44      1:yes      1:yes       *0.805,0.195 
    45      1:yes      1:yes       *0.777,0.223 
    46      1:yes      1:yes       *0.992,0.008 
    47      1:yes      1:yes       *0.792,0.208 
    48      1:yes      1:yes       *0.792,0.208 
    49      1:yes      1:yes       *0.974,0.026 
    50      1:yes       2:no   +   0.432,*0.568 
    51      1:yes      1:yes       *0.805,0.195 
    52      1:yes      1:yes       *0.995,0.005 
    53      1:yes      1:yes       *0.851,0.149 
    54      1:yes      1:yes       *0.984,0.016 
    55      1:yes      1:yes       *0.992,0.008 
    56      1:yes      1:yes       *0.903,0.097 
    57      1:yes      1:yes       *0.987,0.013 
    58      1:yes      1:yes       *0.792,0.208 
    59      1:yes      1:yes       *0.959,0.041 
    60      1:yes      1:yes       *0.992,0.008 
    61      1:yes      1:yes       *0.987,0.013 
    62      1:yes      1:yes       *0.851,0.149 
    63      1:yes      1:yes       *0.717,0.283 
    64      1:yes      1:yes       *0.992,0.008 
    65      1:yes      1:yes       *0.537,0.463 
    66      1:yes      1:yes       *0.992,0.008 
    67      1:yes      1:yes       *0.984,0.016 
    68      1:yes      1:yes       *0.792,0.208 
    69      1:yes      1:yes       *0.989,0.011 
    70      1:yes      1:yes       *0.805,0.195 
    71      1:yes      1:yes       *0.984,0.016 
    72      1:yes      1:yes       *0.987,0.013 
    73      1:yes      1:yes       *0.961,0.039 
    74      1:yes      1:yes       *0.792,0.208 
    75      1:yes      1:yes       *0.987,0.013 
    76      1:yes      1:yes       *0.995,0.005 
    77      1:yes      1:yes       *0.938,0.062 
    78      1:yes       2:no   +   0.113,*0.887 
    79      1:yes      1:yes       *0.992,0.008 
    80      1:yes      1:yes       *0.989,0.011 
    81      1:yes      1:yes       *0.961,0.039 
    82      1:yes      1:yes       *0.995,0.005 
    83      1:yes      1:yes       *0.995,0.005 
    84      1:yes      1:yes       *0.795,0.205 
    85      1:yes      1:yes       *0.992,0.008 
    86      1:yes      1:yes       *0.717,0.283 
    87      1:yes      1:yes       *0.864,0.136 
    88      1:yes      1:yes       *0.628,0.372 
    89      1:yes      1:yes       *0.988,0.012 
    90      1:yes      1:yes       *0.995,0.005 
    91      1:yes      1:yes       *0.961,0.039 
    92      1:yes      1:yes       *0.772,0.228 
    93      1:yes      1:yes       *0.959,0.041 
    94      1:yes      1:yes       *0.957,0.043 
    95      1:yes      1:yes       *0.949,0.051 
    96      1:yes      1:yes       *0.559,0.441 
    97      1:yes      1:yes       *0.864,0.136 
    98      1:yes      1:yes       *0.984,0.016 
    99      1:yes      1:yes       *0.549,0.451 
   100      1:yes      1:yes       *0.989,0.011 
   101      1:yes      1:yes       *0.995,0.005 
   102      1:yes      1:yes       *0.938,0.062 
   103      1:yes      1:yes       *0.805,0.195 
   104      1:yes      1:yes       *0.953,0.047 
   105      1:yes      1:yes       *0.995,0.005 
   106      1:yes      1:yes       *0.537,0.463 
   107      1:yes      1:yes       *0.559,0.441 
   108      1:yes      1:yes       *0.987,0.013 
   109      1:yes      1:yes       *0.717,0.283 
   110      1:yes      1:yes       *0.992,0.008 
   111      1:yes      1:yes       *0.882,0.118 
   112      1:yes      1:yes       *0.959,0.041 
   113      1:yes      1:yes       *0.559,0.441 
   114      1:yes      1:yes       *0.753,0.247 
   115      1:yes      1:yes       *0.987,0.013 
   116      1:yes      1:yes       *0.988,0.012 
   117      1:yes      1:yes       *0.792,0.208 
   118      1:yes      1:yes       *0.961,0.039 
   119      1:yes      1:yes       *0.982,0.018 
   120      1:yes      1:yes       *0.987,0.013 
   121      1:yes      1:yes       *0.853,0.147 
   122      1:yes      1:yes       *0.864,0.136 
   123      1:yes      1:yes       *0.961,0.039 
   124      1:yes      1:yes       *0.987,0.013 
   125      1:yes      1:yes       *0.792,0.208 
   126      1:yes      1:yes       *0.995,0.005 
   127      1:yes      1:yes       *0.903,0.097 
   128      1:yes      1:yes       *0.957,0.043 
   129      1:yes      1:yes       *0.995,0.005 
   130      1:yes      1:yes       *0.882,0.118 
   131      1:yes      1:yes       *0.636,0.364 
   132      1:yes      1:yes       *0.995,0.005 
   133      1:yes      1:yes       *0.559,0.441 
   134      1:yes       2:no   +   0.482,*0.518 
   135      1:yes      1:yes       *0.975,0.025 
   136      1:yes      1:yes       *0.987,0.013 
   137      1:yes      1:yes       *0.992,0.008 
   138      1:yes       2:no   +   0.28,*0.72 
   139      1:yes      1:yes       *0.987,0.013 
   140      1:yes      1:yes       *0.805,0.195 
   141      1:yes      1:yes       *0.987,0.013 
     1       2:no       2:no       0.191,*0.809 
     2       2:no       2:no       0.058,*0.942 
     3       2:no       2:no       0.422,*0.578 
     4       2:no       2:no       0.321,*0.679 
     5       2:no      1:yes   +   *0.529,0.471 
     6       2:no       2:no       0.058,*0.942 
     7       2:no      1:yes   +   *0.611,0.389 
     8       2:no       2:no       0.312,*0.688 
     9       2:no       2:no       0.036,*0.964 
    10       2:no       2:no       0.422,*0.578 
    11       2:no       2:no       0.351,*0.649 
    12       2:no       2:no       0.154,*0.846 
    13       2:no       2:no       0.058,*0.942 
    14       2:no      1:yes   +   *0.611,0.389 
    15       2:no       2:no       0.419,*0.581 
    16       2:no      1:yes   +   *0.702,0.298 
    17       2:no      1:yes   +   *0.592,0.408 
    18       2:no      1:yes   +   *0.529,0.471 
    19       2:no       2:no       0.154,*0.846 
    20       2:no       2:no       0.312,*0.688 
    21       2:no      1:yes   +   *0.966,0.034 
    22       2:no      1:yes   +   *0.529,0.471 
    23       2:no      1:yes   +   *0.898,0.102 
    24       2:no       2:no       0.154,*0.846 
    25       2:no       2:no       0.013,*0.987 
    26       2:no       2:no       0.04,*0.96 
    27       2:no      1:yes   +   *0.734,0.266 
    28       2:no       2:no       0.154,*0.846 
    29       2:no      1:yes   +   *0.702,0.298 
    30       2:no       2:no       0.154,*0.846 
    31       2:no       2:no       0.036,*0.964 
    32       2:no      1:yes   +   *0.541,0.459 
    33       2:no       2:no       0.422,*0.578 
    34      1:yes      1:yes       *0.529,0.471 
    35      1:yes      1:yes       *0.747,0.253 
    36      1:yes      1:yes       *0.987,0.013 
    37      1:yes      1:yes       *0.987,0.013 
    38      1:yes      1:yes       *0.995,0.005 
    39      1:yes      1:yes       *0.991,0.009 
    40      1:yes      1:yes       *0.991,0.009 
    41      1:yes      1:yes       *0.826,0.174 
    42      1:yes      1:yes       *0.734,0.266 
    43      1:yes      1:yes       *0.893,0.107 
    44      1:yes      1:yes       *0.529,0.471 
    45      1:yes      1:yes       *0.991,0.009 
    46      1:yes      1:yes       *0.943,0.057 
    47      1:yes      1:yes       *0.992,0.008 
    48      1:yes      1:yes       *0.842,0.158 
    49      1:yes      1:yes       *0.835,0.165 
    50      1:yes      1:yes       *0.98,0.02 
    51      1:yes      1:yes       *0.987,0.013 
    52      1:yes      1:yes       *0.996,0.004 
    53      1:yes       2:no   +   0.307,*0.693 
    54      1:yes       2:no   +   0.194,*0.806 
    55      1:yes      1:yes       *0.987,0.013 
    56      1:yes      1:yes       *0.995,0.005 
    57      1:yes      1:yes       *0.966,0.034 
    58      1:yes      1:yes       *0.961,0.039 
    59      1:yes      1:yes       *0.529,0.471 
    60      1:yes      1:yes       *0.992,0.008 
    61      1:yes      1:yes       *0.987,0.013 
    62      1:yes      1:yes       *0.98,0.02 
    63      1:yes      1:yes       *0.987,0.013 
    64      1:yes      1:yes       *0.754,0.246 
    65      1:yes       2:no   +   0.457,*0.543 
    66      1:yes      1:yes       *0.995,0.005 
    67      1:yes      1:yes       *0.992,0.008 
    68      1:yes      1:yes       *0.529,0.471 
    69      1:yes      1:yes       *0.592,0.408 
    70      1:yes      1:yes       *0.98,0.02 
    71      1:yes      1:yes       *0.892,0.108 
    72      1:yes      1:yes       *0.983,0.017 
    73      1:yes      1:yes       *0.992,0.008 
    74      1:yes      1:yes       *0.855,0.145 
    75      1:yes      1:yes       *0.867,0.133 
    76      1:yes      1:yes       *0.532,0.468 
    77      1:yes      1:yes       *0.993,0.007 
    78      1:yes      1:yes       *0.964,0.036 
    79      1:yes      1:yes       *0.987,0.013 
    80      1:yes      1:yes       *0.991,0.009 
    81      1:yes      1:yes       *0.988,0.012 
    82      1:yes      1:yes       *0.966,0.034 
    83      1:yes      1:yes       *0.943,0.057 
    84      1:yes      1:yes       *0.992,0.008 
    85      1:yes      1:yes       *0.797,0.203 
    86      1:yes      1:yes       *0.986,0.014 
    87      1:yes      1:yes       *0.988,0.012 
    88      1:yes      1:yes       *0.747,0.253 
    89      1:yes      1:yes       *0.702,0.298 
    90      1:yes      1:yes       *0.986,0.014 
    91      1:yes      1:yes       *0.994,0.006 
    92      1:yes      1:yes       *0.983,0.017 
    93      1:yes      1:yes       *0.835,0.165 
    94      1:yes      1:yes       *0.915,0.085 
    95      1:yes      1:yes       *0.842,0.158 
    96      1:yes      1:yes       *0.855,0.145 
    97      1:yes      1:yes       *0.988,0.012 
    98      1:yes      1:yes       *0.987,0.013 
    99      1:yes      1:yes       *0.893,0.107 
   100      1:yes      1:yes       *0.702,0.298 
   101      1:yes       2:no   +   0.136,*0.864 
   102      1:yes      1:yes       *0.892,0.108 
   103      1:yes      1:yes       *0.702,0.298 
   104      1:yes      1:yes       *0.78,0.22 
   105      1:yes      1:yes       *0.992,0.008 
   106      1:yes      1:yes       *0.995,0.005 
   107      1:yes      1:yes       *0.966,0.034 
   108      1:yes      1:yes       *0.855,0.145 
   109      1:yes      1:yes       *0.835,0.165 
   110      1:yes      1:yes       *0.995,0.005 
   111      1:yes      1:yes       *0.987,0.013 
   112      1:yes      1:yes       *0.988,0.012 
   113      1:yes      1:yes       *0.995,0.005 
   114      1:yes      1:yes       *0.961,0.039 
   115      1:yes      1:yes       *0.964,0.036 
   116      1:yes      1:yes       *0.966,0.034 
   117      1:yes      1:yes       *0.573,0.427 
   118      1:yes      1:yes       *0.98,0.02 
   119      1:yes      1:yes       *0.754,0.246 
   120      1:yes       2:no   +   0.191,*0.809 
   121      1:yes      1:yes       *0.938,0.062 
   122      1:yes      1:yes       *0.842,0.158 
   123      1:yes      1:yes       *0.867,0.133 
   124      1:yes      1:yes       *0.959,0.041 
   125      1:yes      1:yes       *0.964,0.036 
   126      1:yes      1:yes       *0.938,0.062 
   127      1:yes      1:yes       *0.964,0.036 
   128      1:yes      1:yes       *0.995,0.005 
   129      1:yes      1:yes       *0.892,0.108 
   130      1:yes      1:yes       *0.987,0.013 
   131      1:yes      1:yes       *0.964,0.036 
   132      1:yes      1:yes       *0.995,0.005 
   133      1:yes      1:yes       *0.892,0.108 
   134      1:yes      1:yes       *0.995,0.005 
   135      1:yes      1:yes       *0.825,0.175 
   136      1:yes      1:yes       *0.995,0.005 
   137      1:yes      1:yes       *0.991,0.009 
   138      1:yes      1:yes       *0.541,0.459 
   139      1:yes      1:yes       *0.898,0.102 
   140      1:yes       2:no   +   0.321,*0.679 
   141      1:yes      1:yes       *0.855,0.145 

========== Summary ==========

Correctly Classified Instances        1224               86.5018 %
Incorrectly Classified Instances       191               13.4982 %
Kappa statistic                          0.6021
Mean absolute error                      0.1878
Root mean squared error                  0.301 
Relative absolute error                 52.3771 %
Root relative squared error             71.1006 %
Total Number of Instances             1415     

=== Detailed Accuracy By Class ===

               TP Rate   FP Rate   Precision   Recall  F-Measure   ROC Area  Class
                 0.935     0.366      0.893     0.935     0.914      0.923    yes
                 0.634     0.065      0.75      0.634     0.687      0.923    no
Weighted Avg.    0.865     0.295      0.86      0.865     0.861      0.923

=== Confusion Matrix ===

    a    b   <-- classified as
 1014   70 |    a = yes
  121  210 |    b = no
