# Supplementary material for: Prediction and Prioritization of Rare Oncogenic Mutations in the Cancer Kinome Using Novel Features and Multiple Classifiers
Source: PLoS Comput Biol. 2014 Apr 17;10(4):e1003545. doi: 10.1371/journal.pcbi.1003545 (PMC3990476; doi:10.1371/journal.pcbi.1003545)
Supplement: Dataset S1 — Detailed experiment records and results. Complete data sets, outputs and log files for all computational experiments. These files can be loaded in Weka [26] to reproduce the results presented in this paper. (ZIP) [file pcbi.1003545.s001.zip › 20121222_200553/Classified/weka.classifiers.trees.RandomForest-CrossValidation-20121222_200655.txt]

========== Data Summary ==========
Relation Name:  Analysis_Disease-weka.filters.unsupervised.attribute.Remove-R1,9,10,13,16,17,18,20,21,23,24,25,26,27
Num Instances:  1415
Num Attributes: 18

     Name                      Type  Nom  Int Real     Missing      Unique  Dist
   1 Amino_Acid_WT              Nom 100%   0%   0%     0 /  0%     0 /  0%    20 
   2 Amino_Acid_MT              Nom 100%   0%   0%     0 /  0%     0 /  0%    20 
   3 Conservation_Consensus_Al  Num   0%   0%  75%   351 / 25%    24 /  2%   240 
   4 Conservation_Wild_AllKina  Num   0%   0%  86%   196 / 14%   921 / 65%  1026 
   5 Conservation_Consensus_Fa  Num   0%  17%  57%   366 / 26%   130 /  9%   211 
   6 Conservation_Consensus_Gr  Num   0%   0%  73%   383 / 27%   232 / 16%   412 
   7 Blosum62                   Num   0% 100%   0%     0 /  0%     1 /  0%     8 
   8 Modification               Nom 100%   0%   0%     0 /  0%     0 /  0%     2 
   9 Is_Pk_Domain               Nom 100%   0%   0%     0 /  0%     0 /  0%     1 
  10 Binding_Site               Nom 100%   0%   0%     0 /  0%     0 /  0%     1 
  11 Side_Chain_Polarity_MT     Nom 100%   0%   0%     0 /  0%     0 /  0%     2 
  12 Avg_Mass_MT                Num   0%   0% 100%     0 /  0%     0 /  0%    19 
  13 Side_Chain_Polarity_WT     Nom 100%   0%   0%     0 /  0%     0 /  0%     2 
  14 Van_der_Waals_Volume_WT    Num   0% 100%   0%     0 /  0%     0 /  0%    17 
  15 Protein_Family             Nom 100%   0%   0%     0 /  0%     8 /  1%    92 
  16 Protein_Group              Nom 100%   0%   0%     0 /  0%     0 /  0%     9 
  17 Sub_domain                 Nom 100%   0%   0%     0 /  0%     1 /  0%    21 
  18 Disease                    Nom 100%   0%   0%     0 /  0%     0 /  0%     2 

========== Cross Validation Result ==========
 inst#     actual  predicted error distribution
     1       2:no      1:yes   +   *0.79,0.21 
     2       2:no       2:no       0.193,*0.807 
     3       2:no       2:no       0.233,*0.767 
     4       2:no       2:no       0.328,*0.672 
     5       2:no       2:no       0.311,*0.689 
     6       2:no      1:yes   +   *0.589,0.411 
     7       2:no       2:no       0.19,*0.81 
     8       2:no      1:yes   +   *0.79,0.21 
     9       2:no       2:no       0.15,*0.85 
    10       2:no      1:yes   +   *0.794,0.206 
    11       2:no       2:no       0.374,*0.626 
    12       2:no       2:no       0.491,*0.509 
    13       2:no      1:yes   +   *0.549,0.451 
    14       2:no       2:no       0.267,*0.733 
    15       2:no       2:no       0.379,*0.621 
    16       2:no       2:no       0.426,*0.574 
    17       2:no      1:yes   +   *0.759,0.241 
    18       2:no      1:yes   +   *0.702,0.298 
    19       2:no      1:yes   +   *0.788,0.212 
    20       2:no       2:no       0.289,*0.711 
    21       2:no      1:yes   +   *0.706,0.294 
    22       2:no      1:yes   +   *0.584,0.416 
    23       2:no      1:yes   +   *1,0 
    24       2:no       2:no       0.441,*0.559 
    25       2:no       2:no       0.134,*0.866 
    26       2:no      1:yes   +   *0.816,0.184 
    27       2:no      1:yes   +   *0.62,0.38 
    28       2:no       2:no       0.306,*0.694 
    29       2:no      1:yes   +   *0.651,0.349 
    30       2:no       2:no       0.109,*0.891 
    31       2:no       2:no       0.463,*0.537 
    32       2:no      1:yes   +   *0.651,0.349 
    33       2:no       2:no       0.159,*0.841 
    34       2:no       2:no       0.313,*0.687 
    35      1:yes      1:yes       *0.897,0.103 
    36      1:yes       2:no   +   0.389,*0.611 
    37      1:yes      1:yes       *0.874,0.126 
    38      1:yes      1:yes       *0.715,0.285 
    39      1:yes      1:yes       *0.9,0.1 
    40      1:yes      1:yes       *0.8,0.2 
    41      1:yes      1:yes       *0.9,0.1 
    42      1:yes      1:yes       *1,0 
    43      1:yes      1:yes       *1,0 
    44      1:yes      1:yes       *0.567,0.433 
    45      1:yes      1:yes       *0.979,0.021 
    46      1:yes      1:yes       *1,0 
    47      1:yes      1:yes       *1,0 
    48      1:yes      1:yes       *1,0 
    49      1:yes      1:yes       *1,0 
    50      1:yes      1:yes       *0.958,0.042 
    51      1:yes      1:yes       *0.908,0.092 
    52      1:yes      1:yes       *0.833,0.167 
    53      1:yes      1:yes       *0.965,0.035 
    54      1:yes      1:yes       *0.87,0.13 
    55      1:yes      1:yes       *0.968,0.032 
    56      1:yes      1:yes       *0.811,0.189 
    57      1:yes      1:yes       *0.975,0.025 
    58      1:yes      1:yes       *0.793,0.207 
    59      1:yes      1:yes       *0.583,0.417 
    60      1:yes      1:yes       *1,0 
    61      1:yes      1:yes       *1,0 
    62      1:yes      1:yes       *0.875,0.125 
    63      1:yes      1:yes       *0.881,0.119 
    64      1:yes      1:yes       *0.793,0.207 
    65      1:yes      1:yes       *1,0 
    66      1:yes      1:yes       *1,0 
    67      1:yes      1:yes       *0.992,0.008 
    68      1:yes       2:no   +   0.312,*0.688 
    69      1:yes      1:yes       *0.709,0.291 
    70      1:yes      1:yes       *1,0 
    71      1:yes      1:yes       *0.6,0.4 
    72      1:yes      1:yes       *0.828,0.172 
    73      1:yes      1:yes       *0.706,0.294 
    74      1:yes      1:yes       *0.8,0.2 
    75      1:yes      1:yes       *1,0 
    76      1:yes      1:yes       *1,0 
    77      1:yes      1:yes       *0.8,0.2 
    78      1:yes      1:yes       *0.585,0.415 
    79      1:yes      1:yes       *1,0 
    80      1:yes      1:yes       *0.973,0.027 
    81      1:yes      1:yes       *0.858,0.142 
    82      1:yes      1:yes       *0.756,0.244 
    83      1:yes      1:yes       *0.507,0.493 
    84      1:yes      1:yes       *1,0 
    85      1:yes      1:yes       *1,0 
    86      1:yes      1:yes       *0.893,0.107 
    87      1:yes      1:yes       *1,0 
    88      1:yes      1:yes       *0.874,0.126 
    89      1:yes      1:yes       *0.98,0.02 
    90      1:yes      1:yes       *0.876,0.124 
    91      1:yes      1:yes       *0.929,0.071 
    92      1:yes      1:yes       *0.988,0.012 
    93      1:yes      1:yes       *0.607,0.393 
    94      1:yes      1:yes       *0.923,0.077 
    95      1:yes      1:yes       *1,0 
    96      1:yes      1:yes       *1,0 
    97      1:yes      1:yes       *0.9,0.1 
    98      1:yes      1:yes       *0.961,0.039 
    99      1:yes      1:yes       *1,0 
   100      1:yes      1:yes       *0.988,0.012 
   101      1:yes      1:yes       *0.725,0.275 
   102      1:yes      1:yes       *0.533,0.467 
   103      1:yes      1:yes       *0.65,0.35 
   104      1:yes      1:yes       *0.996,0.004 
   105      1:yes      1:yes       *0.791,0.209 
   106      1:yes      1:yes       *0.965,0.035 
   107      1:yes      1:yes       *0.993,0.007 
   108      1:yes      1:yes       *0.905,0.095 
   109      1:yes      1:yes       *1,0 
   110      1:yes      1:yes       *0.753,0.247 
   111      1:yes      1:yes       *0.9,0.1 
   112      1:yes      1:yes       *0.974,0.026 
   113      1:yes       2:no   +   0.34,*0.66 
   114      1:yes      1:yes       *1,0 
   115      1:yes      1:yes       *1,0 
   116      1:yes      1:yes       *1,0 
   117      1:yes      1:yes       *0.892,0.108 
   118      1:yes      1:yes       *0.981,0.019 
   119      1:yes      1:yes       *0.875,0.125 
   120      1:yes      1:yes       *0.99,0.01 
   121      1:yes      1:yes       *0.869,0.131 
   122      1:yes      1:yes       *0.641,0.359 
   123      1:yes      1:yes       *1,0 
   124      1:yes      1:yes       *0.802,0.198 
   125      1:yes      1:yes       *0.927,0.073 
   126      1:yes      1:yes       *0.596,0.404 
   127      1:yes      1:yes       *0.975,0.025 
   128      1:yes      1:yes       *1,0 
   129      1:yes      1:yes       *0.98,0.02 
   130      1:yes      1:yes       *0.843,0.157 
   131      1:yes      1:yes       *1,0 
   132      1:yes      1:yes       *1,0 
   133      1:yes      1:yes       *0.968,0.032 
   134      1:yes      1:yes       *0.92,0.08 
   135      1:yes      1:yes       *0.996,0.004 
   136      1:yes      1:yes       *1,0 
   137      1:yes      1:yes       *0.503,0.497 
   138      1:yes      1:yes       *0.655,0.345 
   139      1:yes      1:yes       *0.988,0.013 
   140      1:yes      1:yes       *1,0 
   141      1:yes      1:yes       *1,0 
   142      1:yes      1:yes       *0.775,0.225 
     1       2:no       2:no       0.097,*0.903 
     2       2:no       2:no       0.044,*0.956 
     3       2:no       2:no       0.05,*0.95 
     4       2:no       2:no       0,*1 
     5       2:no      1:yes   +   *0.675,0.325 
     6       2:no       2:no       0.224,*0.776 
     7       2:no       2:no       0.344,*0.656 
     8       2:no      1:yes   +   *0.848,0.152 
     9       2:no      1:yes   +   *0.935,0.065 
    10       2:no      1:yes   +   *0.749,0.251 
    11       2:no       2:no       0.075,*0.925 
    12       2:no       2:no       0.242,*0.758 
    13       2:no      1:yes   +   *0.85,0.15 
    14       2:no       2:no       0.272,*0.728 
    15       2:no       2:no       0.494,*0.506 
    16       2:no      1:yes   +   *0.639,0.361 
    17       2:no       2:no       0.1,*0.9 
    18       2:no       2:no       0.407,*0.593 
    19       2:no       2:no       0,*1 
    20       2:no       2:no       0.354,*0.646 
    21       2:no      1:yes   +   *0.798,0.202 
    22       2:no       2:no       0.309,*0.691 
    23       2:no       2:no       0.48,*0.52 
    24       2:no       2:no       0.195,*0.805 
    25       2:no      1:yes   +   *0.968,0.032 
    26       2:no       2:no       0,*1 
    27       2:no      1:yes   +   *0.696,0.304 
    28       2:no      1:yes   +   *0.645,0.355 
    29       2:no       2:no       0.393,*0.607 
    30       2:no      1:yes   +   *1,0 
    31       2:no       2:no       0.346,*0.654 
    32       2:no      1:yes   +   *0.647,0.353 
    33       2:no       2:no       0.242,*0.758 
    34      1:yes      1:yes       *0.836,0.164 
    35      1:yes      1:yes       *0.936,0.064 
    36      1:yes      1:yes       *0.918,0.082 
    37      1:yes      1:yes       *1,0 
    38      1:yes      1:yes       *0.914,0.086 
    39      1:yes      1:yes       *0.635,0.365 
    40      1:yes      1:yes       *0.855,0.145 
    41      1:yes      1:yes       *0.95,0.05 
    42      1:yes      1:yes       *0.931,0.069 
    43      1:yes      1:yes       *1,0 
    44      1:yes      1:yes       *1,0 
    45      1:yes      1:yes       *0.85,0.15 
    46      1:yes       2:no   +   0.415,*0.585 
    47      1:yes      1:yes       *0.962,0.038 
    48      1:yes      1:yes       *0.56,0.44 
    49      1:yes      1:yes       *0.919,0.081 
    50      1:yes      1:yes       *0.9,0.1 
    51      1:yes      1:yes       *0.964,0.036 
    52      1:yes      1:yes       *0.667,0.333 
    53      1:yes      1:yes       *1,0 
    54      1:yes      1:yes       *1,0 
    55      1:yes      1:yes       *0.899,0.101 
    56      1:yes      1:yes       *0.991,0.009 
    57      1:yes      1:yes       *0.959,0.041 
    58      1:yes      1:yes       *0.938,0.062 
    59      1:yes      1:yes       *0.989,0.011 
    60      1:yes      1:yes       *1,0 
    61      1:yes      1:yes       *0.967,0.033 
    62      1:yes       2:no   +   0.05,*0.95 
    63      1:yes      1:yes       *1,0 
    64      1:yes       2:no   +   0.393,*0.607 
    65      1:yes      1:yes       *1,0 
    66      1:yes      1:yes       *0.951,0.049 
    67      1:yes      1:yes       *0.975,0.025 
    68      1:yes      1:yes       *1,0 
    69      1:yes      1:yes       *0.881,0.119 
    70      1:yes       2:no   +   0.323,*0.677 
    71      1:yes       2:no   +   0.48,*0.52 
    72      1:yes      1:yes       *1,0 
    73      1:yes      1:yes       *0.858,0.142 
    74      1:yes      1:yes       *1,0 
    75      1:yes      1:yes       *0.94,0.06 
    76      1:yes      1:yes       *0.9,0.1 
    77      1:yes      1:yes       *0.633,0.367 
    78      1:yes      1:yes       *0.644,0.356 
    79      1:yes       2:no   +   0.372,*0.628 
    80      1:yes      1:yes       *0.764,0.236 
    81      1:yes      1:yes       *0.942,0.058 
    82      1:yes      1:yes       *0.974,0.026 
    83      1:yes      1:yes       *0.98,0.02 
    84      1:yes      1:yes       *0.978,0.022 
    85      1:yes       2:no   +   0.474,*0.526 
    86      1:yes      1:yes       *0.95,0.05 
    87      1:yes       2:no   +   0.482,*0.518 
    88      1:yes      1:yes       *0.631,0.369 
    89      1:yes      1:yes       *0.918,0.082 
    90      1:yes      1:yes       *1,0 
    91      1:yes      1:yes       *0.725,0.275 
    92      1:yes      1:yes       *0.913,0.087 
    93      1:yes      1:yes       *1,0 
    94      1:yes      1:yes       *0.783,0.217 
    95      1:yes      1:yes       *1,0 
    96      1:yes      1:yes       *1,0 
    97      1:yes       2:no   +   0.399,*0.601 
    98      1:yes      1:yes       *1,0 
    99      1:yes      1:yes       *1,0 
   100      1:yes      1:yes       *0.996,0.004 
   101      1:yes      1:yes       *0.971,0.029 
   102      1:yes      1:yes       *0.975,0.025 
   103      1:yes      1:yes       *0.955,0.045 
   104      1:yes      1:yes       *0.973,0.027 
   105      1:yes      1:yes       *0.944,0.056 
   106      1:yes      1:yes       *0.665,0.335 
   107      1:yes      1:yes       *0.605,0.395 
   108      1:yes      1:yes       *1,0 
   109      1:yes      1:yes       *1,0 
   110      1:yes      1:yes       *0.648,0.352 
   111      1:yes      1:yes       *0.762,0.238 
   112      1:yes      1:yes       *0.947,0.053 
   113      1:yes      1:yes       *1,0 
   114      1:yes      1:yes       *1,0 
   115      1:yes      1:yes       *0.953,0.047 
   116      1:yes      1:yes       *1,0 
   117      1:yes      1:yes       *1,0 
   118      1:yes      1:yes       *1,0 
   119      1:yes      1:yes       *1,0 
   120      1:yes      1:yes       *1,0 
   121      1:yes      1:yes       *0.952,0.048 
   122      1:yes      1:yes       *1,0 
   123      1:yes      1:yes       *0.909,0.091 
   124      1:yes      1:yes       *0.989,0.011 
   125      1:yes      1:yes       *0.883,0.117 
   126      1:yes      1:yes       *1,0 
   127      1:yes      1:yes       *0.891,0.109 
   128      1:yes      1:yes       *0.983,0.017 
   129      1:yes      1:yes       *0.748,0.252 
   130      1:yes      1:yes       *0.926,0.074 
   131      1:yes      1:yes       *0.944,0.056 
   132      1:yes      1:yes       *1,0 
   133      1:yes       2:no   +   0.428,*0.572 
   134      1:yes      1:yes       *0.975,0.025 
   135      1:yes      1:yes       *0.946,0.054 
   136      1:yes      1:yes       *0.998,0.002 
   137      1:yes      1:yes       *0.978,0.022 
   138      1:yes      1:yes       *1,0 
   139      1:yes      1:yes       *0.597,0.403 
   140      1:yes      1:yes       *0.836,0.164 
   141      1:yes      1:yes       *1,0 
   142      1:yes      1:yes       *0.997,0.003 
     1       2:no       2:no       0.2,*0.8 
     2       2:no       2:no       0.441,*0.559 
     3       2:no      1:yes   +   *0.8,0.2 
     4       2:no      1:yes   +   *0.543,0.457 
     5       2:no       2:no       0.35,*0.65 
     6       2:no       2:no       0.16,*0.84 
     7       2:no      1:yes   +   *0.668,0.332 
     8       2:no       2:no       0.171,*0.829 
     9       2:no       2:no       0.289,*0.711 
    10       2:no      1:yes   +   *0.756,0.244 
    11       2:no       2:no       0.305,*0.695 
    12       2:no       2:no       0.056,*0.944 
    13       2:no      1:yes   +   *0.862,0.138 
    14       2:no      1:yes   +   *0.729,0.271 
    15       2:no       2:no       0.458,*0.542 
    16       2:no       2:no       0.215,*0.785 
    17       2:no       2:no       0.377,*0.623 
    18       2:no      1:yes   +   *0.867,0.133 
    19       2:no       2:no       0.252,*0.748 
    20       2:no       2:no       0.442,*0.558 
    21       2:no       2:no       0.07,*0.93 
    22       2:no      1:yes   +   *0.691,0.309 
    23       2:no       2:no       0.469,*0.531 
    24       2:no       2:no       0.308,*0.692 
    25       2:no       2:no       0.266,*0.734 
    26       2:no       2:no       0.26,*0.74 
    27       2:no       2:no       0.057,*0.943 
    28       2:no       2:no       0.217,*0.783 
    29       2:no      1:yes   +   *0.675,0.325 
    30       2:no       2:no       0.106,*0.894 
    31       2:no       2:no       0.313,*0.688 
    32       2:no       2:no       0.325,*0.675 
    33       2:no       2:no       0.437,*0.563 
    34      1:yes      1:yes       *1,0 
    35      1:yes      1:yes       *0.932,0.068 
    36      1:yes      1:yes       *0.757,0.243 
    37      1:yes       2:no   +   0.277,*0.723 
    38      1:yes      1:yes       *0.903,0.097 
    39      1:yes      1:yes       *0.975,0.025 
    40      1:yes      1:yes       *1,0 
    41      1:yes      1:yes       *0.98,0.02 
    42      1:yes      1:yes       *0.989,0.011 
    43      1:yes      1:yes       *0.957,0.043 
    44      1:yes      1:yes       *0.911,0.089 
    45      1:yes      1:yes       *0.748,0.252 
    46      1:yes      1:yes       *0.863,0.138 
    47      1:yes      1:yes       *1,0 
    48      1:yes      1:yes       *0.659,0.341 
    49      1:yes      1:yes       *1,0 
    50      1:yes      1:yes       *0.6,0.4 
    51      1:yes      1:yes       *0.62,0.38 
    52      1:yes      1:yes       *1,0 
    53      1:yes       2:no   +   0.268,*0.732 
    54      1:yes      1:yes       *0.8,0.2 
    55      1:yes      1:yes       *0.946,0.054 
    56      1:yes      1:yes       *0.9,0.1 
    57      1:yes      1:yes       *0.838,0.163 
    58      1:yes      1:yes       *0.602,0.398 
    59      1:yes      1:yes       *0.9,0.1 
    60      1:yes      1:yes       *1,0 
    61      1:yes      1:yes       *1,0 
    62      1:yes      1:yes       *0.844,0.156 
    63      1:yes       2:no   +   0.43,*0.57 
    64      1:yes      1:yes       *0.912,0.088 
    65      1:yes      1:yes       *1,0 
    66      1:yes      1:yes       *0.847,0.153 
    67      1:yes      1:yes       *0.969,0.031 
    68      1:yes      1:yes       *0.976,0.024 
    69      1:yes      1:yes       *0.967,0.033 
    70      1:yes      1:yes       *0.979,0.021 
    71      1:yes      1:yes       *1,0 
    72      1:yes      1:yes       *1,0 
    73      1:yes      1:yes       *1,0 
    74      1:yes      1:yes       *1,0 
    75      1:yes      1:yes       *0.7,0.3 
    76      1:yes       2:no   +   0.428,*0.572 
    77      1:yes      1:yes       *0.994,0.006 
    78      1:yes      1:yes       *0.75,0.25 
    79      1:yes      1:yes       *0.872,0.128 
    80      1:yes      1:yes       *1,0 
    81      1:yes      1:yes       *0.886,0.114 
    82      1:yes      1:yes       *1,0 
    83      1:yes      1:yes       *1,0 
    84      1:yes      1:yes       *1,0 
    85      1:yes      1:yes       *0.967,0.033 
    86      1:yes      1:yes       *1,0 
    87      1:yes      1:yes       *0.615,0.385 
    88      1:yes      1:yes       *0.845,0.155 
    89      1:yes      1:yes       *0.726,0.274 
    90      1:yes      1:yes       *0.508,0.492 
    91      1:yes      1:yes       *1,0 
    92      1:yes      1:yes       *1,0 
    93      1:yes      1:yes       *0.954,0.046 
    94      1:yes       2:no   +   0.46,*0.54 
    95      1:yes       2:no   +   0.267,*0.733 
    96      1:yes      1:yes       *0.992,0.008 
    97      1:yes      1:yes       *0.9,0.1 
    98      1:yes      1:yes       *0.675,0.325 
    99      1:yes      1:yes       *0.642,0.358 
   100      1:yes      1:yes       *0.789,0.211 
   101      1:yes      1:yes       *0.845,0.155 
   102      1:yes      1:yes       *0.818,0.182 
   103      1:yes      1:yes       *1,0 
   104      1:yes      1:yes       *0.905,0.095 
   105      1:yes      1:yes       *0.968,0.032 
   106      1:yes      1:yes       *0.828,0.172 
   107      1:yes      1:yes       *1,0 
   108      1:yes      1:yes       *0.931,0.069 
   109      1:yes      1:yes       *0.77,0.23 
   110      1:yes      1:yes       *1,0 
   111      1:yes      1:yes       *1,0 
   112      1:yes      1:yes       *0.765,0.235 
   113      1:yes      1:yes       *1,0 
   114      1:yes      1:yes       *1,0 
   115      1:yes      1:yes       *1,0 
   116      1:yes      1:yes       *0.896,0.104 
   117      1:yes      1:yes       *0.996,0.004 
   118      1:yes      1:yes       *1,0 
   119      1:yes      1:yes       *0.944,0.056 
   120      1:yes      1:yes       *1,0 
   121      1:yes      1:yes       *1,0 
   122      1:yes      1:yes       *1,0 
   123      1:yes      1:yes       *0.97,0.03 
   124      1:yes      1:yes       *0.693,0.307 
   125      1:yes      1:yes       *1,0 
   126      1:yes      1:yes       *0.9,0.1 
   127      1:yes      1:yes       *0.977,0.023 
   128      1:yes      1:yes       *0.965,0.035 
   129      1:yes      1:yes       *0.96,0.04 
   130      1:yes      1:yes       *0.665,0.335 
   131      1:yes      1:yes       *1,0 
   132      1:yes      1:yes       *0.972,0.028 
   133      1:yes      1:yes       *0.536,0.464 
   134      1:yes      1:yes       *0.777,0.223 
   135      1:yes      1:yes       *0.786,0.214 
   136      1:yes      1:yes       *0.96,0.04 
   137      1:yes      1:yes       *0.963,0.038 
   138      1:yes      1:yes       *0.947,0.053 
   139      1:yes      1:yes       *0.96,0.04 
   140      1:yes      1:yes       *0.694,0.306 
   141      1:yes      1:yes       *0.9,0.1 
   142      1:yes      1:yes       *0.956,0.044 
     1       2:no       2:no       0.441,*0.559 
     2       2:no       2:no       0.232,*0.768 
     3       2:no       2:no       0.394,*0.606 
     4       2:no      1:yes   +   *0.705,0.295 
     5       2:no       2:no       0,*1 
     6       2:no      1:yes   +   *0.765,0.235 
     7       2:no       2:no       0.219,*0.781 
     8       2:no      1:yes   +   *0.724,0.276 
     9       2:no       2:no       0.175,*0.825 
    10       2:no      1:yes   +   *0.502,0.498 
    11       2:no       2:no       0.277,*0.723 
    12       2:no       2:no       0.179,*0.821 
    13       2:no       2:no       0,*1 
    14       2:no       2:no       0.265,*0.735 
    15       2:no       2:no       0.144,*0.856 
    16       2:no       2:no       0.258,*0.742 
    17       2:no       2:no       0.485,*0.515 
    18       2:no       2:no       0.006,*0.994 
    19       2:no      1:yes   +   *0.527,0.473 
    20       2:no      1:yes   +   *0.683,0.317 
    21       2:no      1:yes   +   *0.617,0.383 
    22       2:no      1:yes   +   *0.972,0.028 
    23       2:no       2:no       0.206,*0.794 
    24       2:no      1:yes   +   *0.608,0.392 
    25       2:no      1:yes   +   *0.501,0.499 
    26       2:no      1:yes   +   *0.747,0.253 
    27       2:no       2:no       0.267,*0.733 
    28       2:no      1:yes   +   *0.719,0.281 
    29       2:no       2:no       0.27,*0.73 
    30       2:no      1:yes   +   *0.9,0.1 
    31       2:no       2:no       0.306,*0.694 
    32       2:no      1:yes   +   *0.716,0.284 
    33       2:no       2:no       0.458,*0.542 
    34      1:yes      1:yes       *0.981,0.019 
    35      1:yes      1:yes       *0.663,0.337 
    36      1:yes      1:yes       *0.806,0.194 
    37      1:yes      1:yes       *1,0 
    38      1:yes      1:yes       *0.891,0.109 
    39      1:yes      1:yes       *0.992,0.008 
    40      1:yes      1:yes       *0.991,0.009 
    41      1:yes      1:yes       *0.544,0.456 
    42      1:yes      1:yes       *0.865,0.135 
    43      1:yes      1:yes       *0.686,0.314 
    44      1:yes      1:yes       *0.986,0.014 
    45      1:yes      1:yes       *1,0 
    46      1:yes      1:yes       *0.93,0.07 
    47      1:yes      1:yes       *0.97,0.03 
    48      1:yes      1:yes       *0.862,0.138 
    49      1:yes      1:yes       *0.993,0.007 
    50      1:yes      1:yes       *0.764,0.236 
    51      1:yes      1:yes       *1,0 
    52      1:yes      1:yes       *0.96,0.04 
    53      1:yes      1:yes       *0.933,0.067 
    54      1:yes      1:yes       *0.883,0.117 
    55      1:yes      1:yes       *1,0 
    56      1:yes      1:yes       *0.968,0.032 
    57      1:yes       2:no   +   0.385,*0.615 
    58      1:yes       2:no   +   0.182,*0.818 
    59      1:yes      1:yes       *0.7,0.3 
    60      1:yes      1:yes       *0.917,0.083 
    61      1:yes      1:yes       *0.804,0.196 
    62      1:yes      1:yes       *0.673,0.327 
    63      1:yes      1:yes       *0.841,0.159 
    64      1:yes      1:yes       *0.971,0.029 
    65      1:yes      1:yes       *1,0 
    66      1:yes      1:yes       *0.84,0.16 
    67      1:yes      1:yes       *0.9,0.1 
    68      1:yes      1:yes       *0.96,0.04 
    69      1:yes      1:yes       *1,0 
    70      1:yes      1:yes       *0.878,0.122 
    71      1:yes      1:yes       *0.681,0.319 
    72      1:yes      1:yes       *1,0 
    73      1:yes      1:yes       *1,0 
    74      1:yes      1:yes       *0.821,0.179 
    75      1:yes      1:yes       *0.883,0.117 
    76      1:yes      1:yes       *0.98,0.02 
    77      1:yes      1:yes       *1,0 
    78      1:yes      1:yes       *0.9,0.1 
    79      1:yes      1:yes       *1,0 
    80      1:yes      1:yes       *0.95,0.05 
    81      1:yes      1:yes       *0.681,0.319 
    82      1:yes      1:yes       *1,0 
    83      1:yes      1:yes       *1,0 
    84      1:yes      1:yes       *1,0 
    85      1:yes      1:yes       *0.9,0.1 
    86      1:yes      1:yes       *0.853,0.147 
    87      1:yes      1:yes       *0.967,0.033 
    88      1:yes      1:yes       *0.747,0.253 
    89      1:yes      1:yes       *0.861,0.139 
    90      1:yes      1:yes       *0.868,0.132 
    91      1:yes      1:yes       *0.935,0.065 
    92      1:yes      1:yes       *1,0 
    93      1:yes      1:yes       *0.675,0.325 
    94      1:yes      1:yes       *0.9,0.1 
    95      1:yes      1:yes       *0.929,0.071 
    96      1:yes      1:yes       *1,0 
    97      1:yes      1:yes       *0.95,0.05 
    98      1:yes      1:yes       *0.989,0.011 
    99      1:yes      1:yes       *1,0 
   100      1:yes      1:yes       *1,0 
   101      1:yes      1:yes       *1,0 
   102      1:yes      1:yes       *0.751,0.249 
   103      1:yes      1:yes       *0.975,0.025 
   104      1:yes      1:yes       *0.93,0.07 
   105      1:yes      1:yes       *0.981,0.019 
   106      1:yes      1:yes       *1,0 
   107      1:yes      1:yes       *0.975,0.025 
   108      1:yes      1:yes       *0.845,0.155 
   109      1:yes      1:yes       *0.634,0.366 
   110      1:yes      1:yes       *0.9,0.1 
   111      1:yes      1:yes       *0.694,0.306 
   112      1:yes      1:yes       *1,0 
   113      1:yes      1:yes       *0.894,0.106 
   114      1:yes      1:yes       *0.797,0.203 
   115      1:yes      1:yes       *1,0 
   116      1:yes      1:yes       *0.967,0.033 
   117      1:yes      1:yes       *0.776,0.224 
   118      1:yes      1:yes       *1,0 
   119      1:yes      1:yes       *1,0 
   120      1:yes      1:yes       *1,0 
   121      1:yes      1:yes       *1,0 
   122      1:yes      1:yes       *0.762,0.238 
   123      1:yes      1:yes       *1,0 
   124      1:yes      1:yes       *1,0 
   125      1:yes      1:yes       *0.767,0.233 
   126      1:yes      1:yes       *0.789,0.211 
   127      1:yes      1:yes       *0.836,0.164 
   128      1:yes      1:yes       *0.934,0.066 
   129      1:yes      1:yes       *0.893,0.107 
   130      1:yes      1:yes       *0.854,0.146 
   131      1:yes      1:yes       *0.7,0.3 
   132      1:yes      1:yes       *0.769,0.231 
   133      1:yes      1:yes       *0.986,0.014 
   134      1:yes      1:yes       *0.95,0.05 
   135      1:yes      1:yes       *1,0 
   136      1:yes      1:yes       *0.993,0.007 
   137      1:yes      1:yes       *0.867,0.133 
   138      1:yes      1:yes       *0.984,0.016 
   139      1:yes      1:yes       *0.952,0.048 
   140      1:yes      1:yes       *0.993,0.007 
   141      1:yes      1:yes       *0.888,0.112 
   142      1:yes      1:yes       *0.58,0.42 
     1       2:no       2:no       0.474,*0.526 
     2       2:no      1:yes   +   *0.783,0.217 
     3       2:no      1:yes   +   *0.745,0.255 
     4       2:no       2:no       0.466,*0.534 
     5       2:no      1:yes   +   *0.859,0.141 
     6       2:no       2:no       0.281,*0.719 
     7       2:no      1:yes   +   *0.602,0.398 
     8       2:no      1:yes   +   *0.902,0.098 
     9       2:no       2:no       0.35,*0.65 
    10       2:no      1:yes   +   *0.862,0.138 
    11       2:no      1:yes   +   *0.509,0.491 
    12       2:no      1:yes   +   *0.774,0.226 
    13       2:no       2:no       0.213,*0.787 
    14       2:no      1:yes   +   *0.65,0.35 
    15       2:no       2:no       0.394,*0.606 
    16       2:no       2:no       0.07,*0.93 
    17       2:no       2:no       0.353,*0.647 
    18       2:no       2:no       0.065,*0.935 
    19       2:no      1:yes   +   *0.5,0.5 
    20       2:no      1:yes   +   *0.614,0.386 
    21       2:no       2:no       0.415,*0.585 
    22       2:no      1:yes   +   *0.76,0.24 
    23       2:no      1:yes   +   *0.865,0.135 
    24       2:no      1:yes   +   *0.777,0.223 
    25       2:no       2:no       0.008,*0.992 
    26       2:no       2:no       0.332,*0.668 
    27       2:no      1:yes   +   *0.757,0.243 
    28       2:no      1:yes   +   *0.705,0.295 
    29       2:no       2:no       0.166,*0.834 
    30       2:no       2:no       0.214,*0.786 
    31       2:no      1:yes   +   *0.839,0.161 
    32       2:no      1:yes   +   *0.733,0.267 
    33       2:no       2:no       0.336,*0.664 
    34      1:yes      1:yes       *0.94,0.06 
    35      1:yes      1:yes       *1,0 
    36      1:yes      1:yes       *1,0 
    37      1:yes      1:yes       *0.855,0.145 
    38      1:yes      1:yes       *1,0 
    39      1:yes       2:no   +   0.36,*0.64 
    40      1:yes      1:yes       *1,0 
    41      1:yes      1:yes       *0.745,0.255 
    42      1:yes      1:yes       *1,0 
    43      1:yes      1:yes       *0.985,0.015 
    44      1:yes      1:yes       *0.61,0.39 
    45      1:yes      1:yes       *0.983,0.017 
    46      1:yes      1:yes       *0.953,0.047 
    47      1:yes      1:yes       *0.997,0.003 
    48      1:yes      1:yes       *0.794,0.206 
    49      1:yes      1:yes       *0.504,0.496 
    50      1:yes       2:no   +   0.497,*0.503 
    51      1:yes      1:yes       *0.962,0.038 
    52      1:yes      1:yes       *0.994,0.006 
    53      1:yes       2:no   +   0.439,*0.561 
    54      1:yes      1:yes       *0.742,0.258 
    55      1:yes      1:yes       *0.653,0.347 
    56      1:yes      1:yes       *0.9,0.1 
    57      1:yes      1:yes       *1,0 
    58      1:yes      1:yes       *1,0 
    59      1:yes      1:yes       *0.991,0.009 
    60      1:yes      1:yes       *0.974,0.026 
    61      1:yes      1:yes       *0.659,0.341 
    62      1:yes      1:yes       *0.999,0.001 
    63      1:yes      1:yes       *0.716,0.284 
    64      1:yes      1:yes       *0.881,0.119 
    65      1:yes      1:yes       *0.63,0.37 
    66      1:yes      1:yes       *0.993,0.007 
    67      1:yes      1:yes       *1,0 
    68      1:yes      1:yes       *0.968,0.032 
    69      1:yes      1:yes       *0.772,0.228 
    70      1:yes      1:yes       *1,0 
    71      1:yes      1:yes       *1,0 
    72      1:yes      1:yes       *1,0 
    73      1:yes      1:yes       *1,0 
    74      1:yes      1:yes       *0.916,0.084 
    75      1:yes      1:yes       *0.782,0.218 
    76      1:yes      1:yes       *0.9,0.1 
    77      1:yes      1:yes       *1,0 
    78      1:yes      1:yes       *0.961,0.039 
    79      1:yes      1:yes       *0.995,0.005 
    80      1:yes      1:yes       *0.9,0.1 
    81      1:yes      1:yes       *1,0 
    82      1:yes      1:yes       *1,0 
    83      1:yes      1:yes       *1,0 
    84      1:yes      1:yes       *1,0 
    85      1:yes      1:yes       *1,0 
    86      1:yes      1:yes       *0.675,0.325 
    87      1:yes      1:yes       *1,0 
    88      1:yes      1:yes       *0.674,0.326 
    89      1:yes      1:yes       *0.93,0.07 
    90      1:yes       2:no   +   0.2,*0.8 
    91      1:yes      1:yes       *1,0 
    92      1:yes      1:yes       *0.742,0.258 
    93      1:yes      1:yes       *0.517,0.483 
    94      1:yes      1:yes       *0.975,0.025 
    95      1:yes      1:yes       *0.801,0.199 
    96      1:yes      1:yes       *0.838,0.162 
    97      1:yes      1:yes       *0.9,0.1 
    98      1:yes      1:yes       *0.788,0.213 
    99      1:yes      1:yes       *0.946,0.054 
   100      1:yes      1:yes       *0.871,0.129 
   101      1:yes      1:yes       *0.994,0.006 
   102      1:yes      1:yes       *0.57,0.43 
   103      1:yes      1:yes       *1,0 
   104      1:yes      1:yes       *1,0 
   105      1:yes      1:yes       *0.847,0.153 
   106      1:yes      1:yes       *1,0 
   107      1:yes      1:yes       *1,0 
   108      1:yes      1:yes       *1,0 
   109      1:yes      1:yes       *0.9,0.1 
   110      1:yes      1:yes       *0.586,0.414 
   111      1:yes      1:yes       *1,0 
   112      1:yes      1:yes       *0.658,0.342 
   113      1:yes      1:yes       *0.96,0.04 
   114      1:yes      1:yes       *0.9,0.1 
   115      1:yes      1:yes       *1,0 
   116      1:yes      1:yes       *0.933,0.067 
   117      1:yes      1:yes       *1,0 
   118      1:yes      1:yes       *1,0 
   119      1:yes      1:yes       *0.95,0.05 
   120      1:yes      1:yes       *0.861,0.139 
   121      1:yes      1:yes       *0.767,0.233 
   122      1:yes      1:yes       *0.846,0.154 
   123      1:yes      1:yes       *0.994,0.006 
   124      1:yes      1:yes       *0.97,0.03 
   125      1:yes      1:yes       *1,0 
   126      1:yes      1:yes       *0.836,0.164 
   127      1:yes      1:yes       *0.98,0.02 
   128      1:yes      1:yes       *1,0 
   129      1:yes      1:yes       *0.889,0.111 
   130      1:yes      1:yes       *1,0 
   131      1:yes      1:yes       *0.884,0.116 
   132      1:yes      1:yes       *0.64,0.36 
   133      1:yes      1:yes       *1,0 
   134      1:yes      1:yes       *0.986,0.014 
   135      1:yes      1:yes       *0.686,0.314 
   136      1:yes      1:yes       *0.899,0.101 
   137      1:yes      1:yes       *0.915,0.085 
   138      1:yes      1:yes       *1,0 
   139      1:yes      1:yes       *1,0 
   140      1:yes      1:yes       *0.878,0.122 
   141      1:yes      1:yes       *0.658,0.342 
   142      1:yes      1:yes       *0.9,0.1 
     1       2:no       2:no       0.422,*0.578 
     2       2:no       2:no       0.2,*0.8 
     3       2:no      1:yes   +   *0.509,0.491 
     4       2:no       2:no       0.135,*0.865 
     5       2:no      1:yes   +   *0.554,0.446 
     6       2:no       2:no       0.183,*0.817 
     7       2:no      1:yes   +   *0.96,0.04 
     8       2:no       2:no       0.347,*0.653 
     9       2:no      1:yes   +   *0.819,0.181 
    10       2:no      1:yes   +   *0.515,0.485 
    11       2:no      1:yes   +   *0.719,0.281 
    12       2:no      1:yes   +   *0.5,0.5 
    13       2:no       2:no       0.086,*0.914 
    14       2:no       2:no       0.455,*0.545 
    15       2:no       2:no       0.297,*0.703 
    16       2:no       2:no       0.3,*0.7 
    17       2:no      1:yes   +   *0.533,0.467 
    18       2:no       2:no       0.222,*0.778 
    19       2:no      1:yes   +   *0.626,0.374 
    20       2:no       2:no       0.09,*0.91 
    21       2:no       2:no       0.087,*0.913 
    22       2:no       2:no       0.1,*0.9 
    23       2:no       2:no       0.489,*0.511 
    24       2:no       2:no       0.108,*0.892 
    25       2:no      1:yes   +   *0.909,0.091 
    26       2:no       2:no       0.399,*0.601 
    27       2:no      1:yes   +   *0.888,0.113 
    28       2:no       2:no       0.057,*0.943 
    29       2:no       2:no       0.454,*0.546 
    30       2:no       2:no       0.483,*0.517 
    31       2:no       2:no       0.265,*0.735 
    32       2:no      1:yes   +   *0.599,0.401 
    33       2:no       2:no       0.365,*0.635 
    34      1:yes      1:yes       *0.84,0.16 
    35      1:yes      1:yes       *0.947,0.053 
    36      1:yes      1:yes       *0.9,0.1 
    37      1:yes      1:yes       *1,0 
    38      1:yes      1:yes       *1,0 
    39      1:yes      1:yes       *0.975,0.025 
    40      1:yes      1:yes       *1,0 
    41      1:yes      1:yes       *1,0 
    42      1:yes      1:yes       *0.983,0.017 
    43      1:yes      1:yes       *0.995,0.005 
    44      1:yes      1:yes       *1,0 
    45      1:yes      1:yes       *1,0 
    46      1:yes      1:yes       *1,0 
    47      1:yes      1:yes       *1,0 
    48      1:yes      1:yes       *0.959,0.041 
    49      1:yes      1:yes       *0.901,0.099 
    50      1:yes      1:yes       *1,0 
    51      1:yes      1:yes       *0.884,0.116 
    52      1:yes      1:yes       *0.79,0.21 
    53      1:yes      1:yes       *1,0 
    54      1:yes      1:yes       *0.994,0.006 
    55      1:yes      1:yes       *1,0 
    56      1:yes      1:yes       *1,0 
    57      1:yes      1:yes       *0.96,0.04 
    58      1:yes       2:no   +   0.198,*0.802 
    59      1:yes      1:yes       *0.954,0.046 
    60      1:yes      1:yes       *0.7,0.3 
    61      1:yes      1:yes       *1,0 
    62      1:yes      1:yes       *0.9,0.1 
    63      1:yes      1:yes       *0.825,0.175 
    64      1:yes      1:yes       *0.768,0.232 
    65      1:yes      1:yes       *0.713,0.287 
    66      1:yes      1:yes       *0.913,0.087 
    67      1:yes      1:yes       *0.989,0.011 
    68      1:yes      1:yes       *0.967,0.033 
    69      1:yes      1:yes       *1,0 
    70      1:yes      1:yes       *0.817,0.183 
    71      1:yes       2:no   +   0.135,*0.865 
    72      1:yes       2:no   +   0.367,*0.633 
    73      1:yes      1:yes       *1,0 
    74      1:yes      1:yes       *0.983,0.017 
    75      1:yes      1:yes       *0.766,0.234 
    76      1:yes      1:yes       *0.971,0.029 
    77      1:yes      1:yes       *0.933,0.067 
    78      1:yes      1:yes       *0.94,0.06 
    79      1:yes      1:yes       *0.9,0.1 
    80      1:yes      1:yes       *0.526,0.474 
    81      1:yes      1:yes       *0.89,0.11 
    82      1:yes      1:yes       *0.7,0.3 
    83      1:yes      1:yes       *0.95,0.05 
    84      1:yes      1:yes       *1,0 
    85      1:yes      1:yes       *0.9,0.1 
    86      1:yes      1:yes       *0.813,0.187 
    87      1:yes      1:yes       *0.991,0.009 
    88      1:yes      1:yes       *0.938,0.063 
    89      1:yes      1:yes       *1,0 
    90      1:yes       2:no   +   0.289,*0.711 
    91      1:yes      1:yes       *0.984,0.016 
    92      1:yes      1:yes       *1,0 
    93      1:yes      1:yes       *1,0 
    94      1:yes      1:yes       *1,0 
    95      1:yes      1:yes       *0.924,0.076 
    96      1:yes      1:yes       *0.963,0.038 
    97      1:yes      1:yes       *0.94,0.06 
    98      1:yes      1:yes       *0.595,0.405 
    99      1:yes      1:yes       *0.7,0.3 
   100      1:yes      1:yes       *0.911,0.089 
   101      1:yes      1:yes       *0.932,0.068 
   102      1:yes      1:yes       *1,0 
   103      1:yes      1:yes       *0.745,0.255 
   104      1:yes      1:yes       *0.762,0.238 
   105      1:yes      1:yes       *0.691,0.309 
   106      1:yes      1:yes       *0.993,0.007 
   107      1:yes      1:yes       *0.715,0.285 
   108      1:yes      1:yes       *0.615,0.385 
   109      1:yes      1:yes       *0.793,0.207 
   110      1:yes      1:yes       *1,0 
   111      1:yes      1:yes       *0.871,0.129 
   112      1:yes      1:yes       *0.9,0.1 
   113      1:yes      1:yes       *0.944,0.056 
   114      1:yes       2:no   +   0.312,*0.688 
   115      1:yes      1:yes       *1,0 
   116      1:yes      1:yes       *0.9,0.1 
   117      1:yes       2:no   +   0.2,*0.8 
   118      1:yes      1:yes       *0.962,0.038 
   119      1:yes      1:yes       *1,0 
   120      1:yes      1:yes       *1,0 
   121      1:yes      1:yes       *1,0 
   122      1:yes      1:yes       *1,0 
   123      1:yes       2:no   +   0.389,*0.611 
   124      1:yes      1:yes       *0.809,0.191 
   125      1:yes      1:yes       *0.993,0.007 
   126      1:yes      1:yes       *1,0 
   127      1:yes      1:yes       *0.965,0.035 
   128      1:yes      1:yes       *0.698,0.302 
   129      1:yes       2:no   +   0.419,*0.581 
   130      1:yes      1:yes       *0.945,0.055 
   131      1:yes      1:yes       *0.917,0.083 
   132      1:yes      1:yes       *1,0 
   133      1:yes      1:yes       *0.913,0.087 
   134      1:yes      1:yes       *1,0 
   135      1:yes      1:yes       *0.662,0.338 
   136      1:yes      1:yes       *0.937,0.063 
   137      1:yes      1:yes       *1,0 
   138      1:yes      1:yes       *1,0 
   139      1:yes      1:yes       *1,0 
   140      1:yes      1:yes       *1,0 
   141      1:yes      1:yes       *0.958,0.042 
     1       2:no       2:no       0.468,*0.532 
     2       2:no       2:no       0.105,*0.895 
     3       2:no      1:yes   +   *0.803,0.197 
     4       2:no      1:yes   +   *0.884,0.116 
     5       2:no       2:no       0.421,*0.579 
     6       2:no       2:no       0.123,*0.877 
     7       2:no       2:no       0.4,*0.6 
     8       2:no      1:yes   +   *0.723,0.277 
     9       2:no      1:yes   +   *0.813,0.187 
    10       2:no      1:yes   +   *0.687,0.313 
    11       2:no       2:no       0.475,*0.525 
    12       2:no       2:no       0.36,*0.64 
    13       2:no       2:no       0.285,*0.715 
    14       2:no       2:no       0.388,*0.612 
    15       2:no       2:no       0.2,*0.8 
    16       2:no       2:no       0.396,*0.604 
    17       2:no       2:no       0.449,*0.551 
    18       2:no      1:yes   +   *0.932,0.068 
    19       2:no      1:yes   +   *0.856,0.144 
    20       2:no       2:no       0.49,*0.51 
    21       2:no       2:no       0.225,*0.775 
    22       2:no       2:no       0.215,*0.785 
    23       2:no      1:yes   +   *0.537,0.463 
    24       2:no      1:yes   +   *0.677,0.323 
    25       2:no       2:no       0.344,*0.656 
    26       2:no       2:no       0.414,*0.586 
    27       2:no      1:yes   +   *0.924,0.076 
    28       2:no       2:no       0.175,*0.825 
    29       2:no       2:no       0.434,*0.566 
    30       2:no      1:yes   +   *0.832,0.168 
    31       2:no       2:no       0.395,*0.605 
    32       2:no       2:no       0.298,*0.702 
    33       2:no       2:no       0.33,*0.67 
    34      1:yes      1:yes       *0.624,0.376 
    35      1:yes      1:yes       *0.963,0.037 
    36      1:yes      1:yes       *1,0 
    37      1:yes      1:yes       *0.988,0.012 
    38      1:yes      1:yes       *0.731,0.269 
    39      1:yes      1:yes       *0.991,0.009 
    40      1:yes      1:yes       *0.87,0.13 
    41      1:yes      1:yes       *0.818,0.182 
    42      1:yes      1:yes       *1,0 
    43      1:yes       2:no   +   0.367,*0.633 
    44      1:yes      1:yes       *0.993,0.007 
    45      1:yes      1:yes       *1,0 
    46      1:yes       2:no   +   0.32,*0.68 
    47      1:yes      1:yes       *0.857,0.143 
    48      1:yes      1:yes       *1,0 
    49      1:yes       2:no   +   0.445,*0.555 
    50      1:yes      1:yes       *0.984,0.016 
    51      1:yes      1:yes       *0.55,0.45 
    52      1:yes      1:yes       *1,0 
    53      1:yes      1:yes       *1,0 
    54      1:yes      1:yes       *1,0 
    55      1:yes      1:yes       *0.907,0.093 
    56      1:yes       2:no   +   0.471,*0.529 
    57      1:yes      1:yes       *1,0 
    58      1:yes      1:yes       *0.844,0.156 
    59      1:yes      1:yes       *0.985,0.015 
    60      1:yes      1:yes       *0.82,0.18 
    61      1:yes      1:yes       *0.975,0.025 
    62      1:yes      1:yes       *1,0 
    63      1:yes      1:yes       *1,0 
    64      1:yes      1:yes       *0.77,0.23 
    65      1:yes      1:yes       *0.993,0.007 
    66      1:yes       2:no   +   0.408,*0.592 
    67      1:yes      1:yes       *0.853,0.147 
    68      1:yes      1:yes       *0.847,0.153 
    69      1:yes      1:yes       *1,0 
    70      1:yes      1:yes       *0.949,0.051 
    71      1:yes      1:yes       *0.982,0.018 
    72      1:yes      1:yes       *0.954,0.046 
    73      1:yes      1:yes       *1,0 
    74      1:yes      1:yes       *0.802,0.198 
    75      1:yes      1:yes       *0.928,0.072 
    76      1:yes      1:yes       *0.784,0.216 
    77      1:yes      1:yes       *1,0 
    78      1:yes      1:yes       *0.95,0.05 
    79      1:yes      1:yes       *0.957,0.043 
    80      1:yes      1:yes       *0.737,0.263 
    81      1:yes       2:no   +   0.45,*0.55 
    82      1:yes      1:yes       *0.875,0.125 
    83      1:yes      1:yes       *0.763,0.237 
    84      1:yes      1:yes       *0.876,0.124 
    85      1:yes      1:yes       *0.556,0.444 
    86      1:yes      1:yes       *1,0 
    87      1:yes      1:yes       *0.9,0.1 
    88      1:yes      1:yes       *0.867,0.133 
    89      1:yes      1:yes       *0.967,0.033 
    90      1:yes      1:yes       *0.943,0.057 
    91      1:yes      1:yes       *1,0 
    92      1:yes      1:yes       *0.993,0.007 
    93      1:yes      1:yes       *0.686,0.314 
    94      1:yes      1:yes       *0.831,0.169 
    95      1:yes      1:yes       *0.731,0.269 
    96      1:yes      1:yes       *1,0 
    97      1:yes      1:yes       *1,0 
    98      1:yes      1:yes       *0.98,0.02 
    99      1:yes      1:yes       *0.998,0.002 
   100      1:yes      1:yes       *0.85,0.15 
   101      1:yes      1:yes       *1,0 
   102      1:yes      1:yes       *0.9,0.1 
   103      1:yes      1:yes       *0.797,0.203 
   104      1:yes      1:yes       *1,0 
   105      1:yes      1:yes       *0.89,0.11 
   106      1:yes      1:yes       *0.9,0.1 
   107      1:yes      1:yes       *0.731,0.269 
   108      1:yes      1:yes       *0.725,0.275 
   109      1:yes      1:yes       *0.857,0.143 
   110      1:yes      1:yes       *0.888,0.112 
   111      1:yes      1:yes       *1,0 
   112      1:yes      1:yes       *0.696,0.304 
   113      1:yes      1:yes       *1,0 
   114      1:yes      1:yes       *1,0 
   115      1:yes      1:yes       *1,0 
   116      1:yes      1:yes       *0.887,0.113 
   117      1:yes       2:no   +   0.299,*0.701 
   118      1:yes      1:yes       *0.868,0.132 
   119      1:yes      1:yes       *1,0 
   120      1:yes      1:yes       *0.9,0.1 
   121      1:yes      1:yes       *0.501,0.499 
   122      1:yes      1:yes       *0.878,0.122 
   123      1:yes      1:yes       *0.711,0.289 
   124      1:yes      1:yes       *1,0 
   125      1:yes      1:yes       *0.907,0.093 
   126      1:yes      1:yes       *0.986,0.014 
   127      1:yes      1:yes       *1,0 
   128      1:yes      1:yes       *0.98,0.02 
   129      1:yes      1:yes       *1,0 
   130      1:yes      1:yes       *0.945,0.055 
   131      1:yes      1:yes       *1,0 
   132      1:yes      1:yes       *0.943,0.057 
   133      1:yes      1:yes       *1,0 
   134      1:yes      1:yes       *0.892,0.108 
   135      1:yes      1:yes       *0.986,0.014 
   136      1:yes      1:yes       *1,0 
   137      1:yes      1:yes       *1,0 
   138      1:yes       2:no   +   0.273,*0.727 
   139      1:yes      1:yes       *1,0 
   140      1:yes      1:yes       *0.717,0.283 
   141      1:yes      1:yes       *1,0 
     1       2:no       2:no       0.405,*0.595 
     2       2:no       2:no       0.394,*0.606 
     3       2:no       2:no       0.132,*0.868 
     4       2:no       2:no       0.32,*0.68 
     5       2:no       2:no       0.479,*0.521 
     6       2:no       2:no       0.299,*0.701 
     7       2:no      1:yes   +   *0.828,0.172 
     8       2:no       2:no       0.307,*0.693 
     9       2:no       2:no       0.37,*0.63 
    10       2:no      1:yes   +   *0.663,0.337 
    11       2:no       2:no       0.4,*0.6 
    12       2:no       2:no       0.2,*0.8 
    13       2:no      1:yes   +   *0.558,0.442 
    14       2:no      1:yes   +   *0.664,0.336 
    15       2:no      1:yes   +   *0.712,0.288 
    16       2:no       2:no       0.233,*0.767 
    17       2:no      1:yes   +   *0.519,0.481 
    18       2:no      1:yes   +   *0.702,0.298 
    19       2:no       2:no       0.364,*0.636 
    20       2:no      1:yes   +   *0.801,0.199 
    21       2:no       2:no       0.34,*0.66 
    22       2:no       2:no       0.3,*0.7 
    23       2:no       2:no       0.069,*0.931 
    24       2:no      1:yes   +   *0.904,0.096 
    25       2:no       2:no       0.378,*0.622 
    26       2:no      1:yes   +   *0.981,0.019 
    27       2:no       2:no       0.352,*0.648 
    28       2:no       2:no       0.084,*0.916 
    29       2:no       2:no       0.442,*0.558 
    30       2:no       2:no       0.411,*0.589 
    31       2:no      1:yes   +   *0.652,0.348 
    32       2:no      1:yes   +   *0.929,0.071 
    33       2:no      1:yes   +   *0.58,0.42 
    34      1:yes      1:yes       *1,0 
    35      1:yes      1:yes       *0.833,0.167 
    36      1:yes      1:yes       *0.617,0.383 
    37      1:yes      1:yes       *0.985,0.015 
    38      1:yes      1:yes       *0.795,0.205 
    39      1:yes      1:yes       *0.99,0.01 
    40      1:yes       2:no   +   0.381,*0.619 
    41      1:yes      1:yes       *0.993,0.007 
    42      1:yes      1:yes       *0.891,0.109 
    43      1:yes      1:yes       *1,0 
    44      1:yes      1:yes       *0.674,0.326 
    45      1:yes      1:yes       *0.973,0.027 
    46      1:yes      1:yes       *0.969,0.031 
    47      1:yes      1:yes       *0.944,0.056 
    48      1:yes      1:yes       *0.985,0.015 
    49      1:yes      1:yes       *0.923,0.077 
    50      1:yes      1:yes       *0.938,0.062 
    51      1:yes      1:yes       *0.923,0.077 
    52      1:yes       2:no   +   0.476,*0.524 
    53      1:yes      1:yes       *1,0 
    54      1:yes      1:yes       *0.943,0.057 
    55      1:yes      1:yes       *0.625,0.375 
    56      1:yes      1:yes       *0.78,0.22 
    57      1:yes      1:yes       *0.823,0.177 
    58      1:yes      1:yes       *1,0 
    59      1:yes      1:yes       *0.59,0.41 
    60      1:yes      1:yes       *0.625,0.375 
    61      1:yes      1:yes       *0.728,0.272 
    62      1:yes      1:yes       *1,0 
    63      1:yes      1:yes       *0.9,0.1 
    64      1:yes      1:yes       *1,0 
    65      1:yes      1:yes       *0.893,0.107 
    66      1:yes      1:yes       *0.872,0.128 
    67      1:yes      1:yes       *0.884,0.116 
    68      1:yes      1:yes       *0.983,0.017 
    69      1:yes      1:yes       *0.713,0.287 
    70      1:yes      1:yes       *0.876,0.124 
    71      1:yes      1:yes       *1,0 
    72      1:yes      1:yes       *0.92,0.08 
    73      1:yes      1:yes       *0.9,0.1 
    74      1:yes      1:yes       *0.95,0.05 
    75      1:yes      1:yes       *0.882,0.118 
    76      1:yes      1:yes       *0.779,0.221 
    77      1:yes      1:yes       *0.704,0.296 
    78      1:yes      1:yes       *1,0 
    79      1:yes      1:yes       *0.767,0.233 
    80      1:yes      1:yes       *0.936,0.064 
    81      1:yes      1:yes       *1,0 
    82      1:yes      1:yes       *0.914,0.086 
    83      1:yes      1:yes       *0.874,0.126 
    84      1:yes      1:yes       *0.949,0.051 
    85      1:yes      1:yes       *0.914,0.086 
    86      1:yes      1:yes       *0.796,0.204 
    87      1:yes      1:yes       *1,0 
    88      1:yes      1:yes       *0.926,0.074 
    89      1:yes      1:yes       *0.86,0.14 
    90      1:yes      1:yes       *0.869,0.131 
    91      1:yes      1:yes       *0.754,0.246 
    92      1:yes      1:yes       *0.864,0.136 
    93      1:yes      1:yes       *0.972,0.028 
    94      1:yes      1:yes       *0.87,0.13 
    95      1:yes      1:yes       *0.902,0.098 
    96      1:yes      1:yes       *1,0 
    97      1:yes      1:yes       *0.608,0.392 
    98      1:yes      1:yes       *0.986,0.014 
    99      1:yes      1:yes       *0.908,0.092 
   100      1:yes      1:yes       *0.98,0.02 
   101      1:yes      1:yes       *1,0 
   102      1:yes      1:yes       *0.783,0.217 
   103      1:yes      1:yes       *0.967,0.033 
   104      1:yes      1:yes       *0.94,0.06 
   105      1:yes      1:yes       *0.752,0.248 
   106      1:yes      1:yes       *0.652,0.348 
   107      1:yes      1:yes       *1,0 
   108      1:yes      1:yes       *0.668,0.332 
   109      1:yes      1:yes       *1,0 
   110      1:yes      1:yes       *0.626,0.374 
   111      1:yes      1:yes       *0.975,0.025 
   112      1:yes       2:no   +   0.484,*0.516 
   113      1:yes      1:yes       *0.99,0.01 
   114      1:yes      1:yes       *0.886,0.114 
   115      1:yes      1:yes       *0.864,0.136 
   116      1:yes      1:yes       *0.914,0.086 
   117      1:yes      1:yes       *0.737,0.263 
   118      1:yes      1:yes       *1,0 
   119      1:yes      1:yes       *1,0 
   120      1:yes      1:yes       *0.95,0.05 
   121      1:yes      1:yes       *0.976,0.024 
   122      1:yes      1:yes       *0.787,0.213 
   123      1:yes      1:yes       *0.949,0.051 
   124      1:yes      1:yes       *1,0 
   125      1:yes      1:yes       *1,0 
   126      1:yes      1:yes       *1,0 
   127      1:yes      1:yes       *0.983,0.017 
   128      1:yes      1:yes       *1,0 
   129      1:yes      1:yes       *1,0 
   130      1:yes      1:yes       *0.94,0.06 
   131      1:yes      1:yes       *0.886,0.114 
   132      1:yes      1:yes       *0.812,0.188 
   133      1:yes      1:yes       *0.981,0.019 
   134      1:yes      1:yes       *0.95,0.05 
   135      1:yes      1:yes       *0.73,0.27 
   136      1:yes      1:yes       *0.971,0.029 
   137      1:yes      1:yes       *1,0 
   138      1:yes      1:yes       *1,0 
   139      1:yes      1:yes       *0.942,0.058 
   140      1:yes      1:yes       *1,0 
   141      1:yes       2:no   +   0.371,*0.629 
     1       2:no       2:no       0.339,*0.661 
     2       2:no       2:no       0.095,*0.905 
     3       2:no      1:yes   +   *0.844,0.156 
     4       2:no       2:no       0.153,*0.847 
     5       2:no      1:yes   +   *0.672,0.328 
     6       2:no       2:no       0.471,*0.529 
     7       2:no      1:yes   +   *0.832,0.168 
     8       2:no       2:no       0,*1 
     9       2:no       2:no       0.451,*0.549 
    10       2:no       2:no       0.476,*0.524 
    11       2:no      1:yes   +   *0.68,0.32 
    12       2:no       2:no       0.309,*0.691 
    13       2:no      1:yes   +   *0.835,0.165 
    14       2:no       2:no       0.279,*0.721 
    15       2:no       2:no       0.119,*0.881 
    16       2:no       2:no       0.341,*0.659 
    17       2:no      1:yes   +   *0.55,0.45 
    18       2:no       2:no       0.1,*0.9 
    19       2:no       2:no       0.244,*0.756 
    20       2:no       2:no       0.238,*0.762 
    21       2:no      1:yes   +   *0.833,0.167 
    22       2:no      1:yes   +   *0.751,0.249 
    23       2:no      1:yes   +   *0.5,0.5 
    24       2:no       2:no       0.183,*0.817 
    25       2:no      1:yes   +   *0.775,0.225 
    26       2:no      1:yes   +   *0.95,0.05 
    27       2:no       2:no       0.233,*0.767 
    28       2:no      1:yes   +   *0.831,0.169 
    29       2:no       2:no       0.032,*0.968 
    30       2:no       2:no       0.25,*0.75 
    31       2:no       2:no       0.488,*0.512 
    32       2:no      1:yes   +   *0.589,0.411 
    33       2:no       2:no       0.418,*0.582 
    34      1:yes      1:yes       *0.771,0.229 
    35      1:yes      1:yes       *0.854,0.146 
    36      1:yes      1:yes       *0.719,0.281 
    37      1:yes      1:yes       *0.981,0.019 
    38      1:yes      1:yes       *1,0 
    39      1:yes      1:yes       *1,0 
    40      1:yes      1:yes       *0.724,0.276 
    41      1:yes      1:yes       *0.678,0.322 
    42      1:yes      1:yes       *1,0 
    43      1:yes      1:yes       *0.952,0.048 
    44      1:yes      1:yes       *0.878,0.122 
    45      1:yes      1:yes       *0.883,0.117 
    46      1:yes      1:yes       *0.98,0.02 
    47      1:yes      1:yes       *0.817,0.183 
    48      1:yes      1:yes       *0.916,0.084 
    49      1:yes      1:yes       *1,0 
    50      1:yes       2:no   +   0.42,*0.58 
    51      1:yes      1:yes       *0.781,0.219 
    52      1:yes      1:yes       *0.9,0.1 
    53      1:yes      1:yes       *0.9,0.1 
    54      1:yes      1:yes       *0.893,0.107 
    55      1:yes      1:yes       *1,0 
    56      1:yes      1:yes       *0.927,0.073 
    57      1:yes      1:yes       *0.927,0.073 
    58      1:yes      1:yes       *0.755,0.245 
    59      1:yes      1:yes       *1,0 
    60      1:yes      1:yes       *1,0 
    61      1:yes      1:yes       *0.982,0.018 
    62      1:yes      1:yes       *0.842,0.158 
    63      1:yes      1:yes       *0.833,0.167 
    64      1:yes      1:yes       *1,0 
    65      1:yes       2:no   +   0.394,*0.606 
    66      1:yes      1:yes       *0.9,0.1 
    67      1:yes      1:yes       *1,0 
    68      1:yes      1:yes       *0.673,0.327 
    69      1:yes      1:yes       *0.882,0.118 
    70      1:yes      1:yes       *0.731,0.269 
    71      1:yes      1:yes       *0.999,0.001 
    72      1:yes      1:yes       *1,0 
    73      1:yes      1:yes       *0.913,0.087 
    74      1:yes      1:yes       *0.796,0.204 
    75      1:yes      1:yes       *1,0 
    76      1:yes      1:yes       *1,0 
    77      1:yes      1:yes       *0.95,0.05 
    78      1:yes       2:no   +   0.243,*0.757 
    79      1:yes      1:yes       *1,0 
    80      1:yes      1:yes       *1,0 
    81      1:yes      1:yes       *0.992,0.008 
    82      1:yes      1:yes       *1,0 
    83      1:yes      1:yes       *1,0 
    84      1:yes      1:yes       *0.964,0.036 
    85      1:yes      1:yes       *1,0 
    86      1:yes       2:no   +   0.466,*0.534 
    87      1:yes      1:yes       *0.988,0.013 
    88      1:yes      1:yes       *0.605,0.395 
    89      1:yes      1:yes       *1,0 
    90      1:yes      1:yes       *1,0 
    91      1:yes      1:yes       *0.9,0.1 
    92      1:yes      1:yes       *0.616,0.384 
    93      1:yes      1:yes       *1,0 
    94      1:yes      1:yes       *0.992,0.008 
    95      1:yes      1:yes       *1,0 
    96      1:yes      1:yes       *0.704,0.296 
    97      1:yes      1:yes       *0.848,0.152 
    98      1:yes      1:yes       *1,0 
    99      1:yes      1:yes       *0.917,0.083 
   100      1:yes      1:yes       *0.9,0.1 
   101      1:yes      1:yes       *0.907,0.093 
   102      1:yes      1:yes       *1,0 
   103      1:yes      1:yes       *0.865,0.135 
   104      1:yes      1:yes       *0.844,0.156 
   105      1:yes      1:yes       *1,0 
   106      1:yes       2:no   +   0.47,*0.53 
   107      1:yes      1:yes       *0.78,0.22 
   108      1:yes      1:yes       *0.966,0.034 
   109      1:yes      1:yes       *0.899,0.101 
   110      1:yes      1:yes       *1,0 
   111      1:yes      1:yes       *1,0 
   112      1:yes      1:yes       *0.941,0.059 
   113      1:yes      1:yes       *0.526,0.474 
   114      1:yes      1:yes       *0.525,0.475 
   115      1:yes      1:yes       *1,0 
   116      1:yes      1:yes       *1,0 
   117      1:yes      1:yes       *0.956,0.044 
   118      1:yes      1:yes       *0.95,0.05 
   119      1:yes      1:yes       *1,0 
   120      1:yes      1:yes       *1,0 
   121      1:yes      1:yes       *0.928,0.072 
   122      1:yes      1:yes       *0.806,0.194 
   123      1:yes      1:yes       *0.95,0.05 
   124      1:yes      1:yes       *1,0 
   125      1:yes      1:yes       *0.655,0.345 
   126      1:yes      1:yes       *0.99,0.01 
   127      1:yes      1:yes       *0.916,0.084 
   128      1:yes      1:yes       *1,0 
   129      1:yes      1:yes       *0.9,0.1 
   130      1:yes      1:yes       *0.975,0.025 
   131      1:yes      1:yes       *0.891,0.109 
   132      1:yes      1:yes       *1,0 
   133      1:yes      1:yes       *0.622,0.378 
   134      1:yes      1:yes       *0.539,0.461 
   135      1:yes      1:yes       *1,0 
   136      1:yes      1:yes       *0.947,0.053 
   137      1:yes      1:yes       *0.966,0.034 
   138      1:yes      1:yes       *0.824,0.176 
   139      1:yes      1:yes       *0.968,0.032 
   140      1:yes      1:yes       *0.838,0.162 
   141      1:yes      1:yes       *1,0 
     1       2:no       2:no       0.32,*0.68 
     2       2:no       2:no       0.081,*0.919 
     3       2:no       2:no       0.332,*0.668 
     4       2:no       2:no       0.484,*0.516 
     5       2:no       2:no       0.318,*0.682 
     6       2:no       2:no       0.086,*0.914 
     7       2:no      1:yes   +   *0.577,0.423 
     8       2:no      1:yes   +   *0.863,0.137 
     9       2:no       2:no       0.328,*0.672 
    10       2:no      1:yes   +   *0.79,0.21 
    11       2:no      1:yes   +   *0.743,0.257 
    12       2:no       2:no       0.367,*0.633 
    13       2:no       2:no       0.078,*0.922 
    14       2:no       2:no       0.467,*0.533 
    15       2:no      1:yes   +   *0.9,0.1 
    16       2:no       2:no       0.4,*0.6 
    17       2:no      1:yes   +   *0.815,0.185 
    18       2:no      1:yes   +   *0.52,0.48 
    19       2:no       2:no       0,*1 
    20       2:no       2:no       0.389,*0.611 
    21       2:no      1:yes   +   *0.9,0.1 
    22       2:no      1:yes   +   *0.506,0.494 
    23       2:no      1:yes   +   *0.9,0.1 
    24       2:no       2:no       0.402,*0.598 
    25       2:no       2:no       0,*1 
    26       2:no       2:no       0.145,*0.855 
    27       2:no      1:yes   +   *0.551,0.449 
    28       2:no      1:yes   +   *0.615,0.385 
    29       2:no      1:yes   +   *0.899,0.101 
    30       2:no       2:no       0.273,*0.727 
    31       2:no       2:no       0.051,*0.949 
    32       2:no      1:yes   +   *0.653,0.347 
    33       2:no      1:yes   +   *0.842,0.158 
    34      1:yes       2:no   +   0.327,*0.673 
    35      1:yes      1:yes       *0.559,0.441 
    36      1:yes      1:yes       *0.726,0.274 
    37      1:yes      1:yes       *0.78,0.22 
    38      1:yes      1:yes       *0.955,0.045 
    39      1:yes      1:yes       *0.996,0.004 
    40      1:yes      1:yes       *1,0 
    41      1:yes      1:yes       *0.85,0.15 
    42      1:yes       2:no   +   0.447,*0.553 
    43      1:yes      1:yes       *0.891,0.109 
    44      1:yes       2:no   +   0.354,*0.646 
    45      1:yes      1:yes       *1,0 
    46      1:yes      1:yes       *0.993,0.007 
    47      1:yes      1:yes       *1,0 
    48      1:yes      1:yes       *0.829,0.171 
    49      1:yes      1:yes       *0.957,0.043 
    50      1:yes      1:yes       *0.954,0.046 
    51      1:yes      1:yes       *1,0 
    52      1:yes      1:yes       *1,0 
    53      1:yes       2:no   +   0.104,*0.896 
    54      1:yes       2:no   +   0.226,*0.774 
    55      1:yes      1:yes       *0.981,0.019 
    56      1:yes      1:yes       *0.975,0.025 
    57      1:yes      1:yes       *0.9,0.1 
    58      1:yes      1:yes       *0.9,0.1 
    59      1:yes      1:yes       *0.817,0.183 
    60      1:yes      1:yes       *1,0 
    61      1:yes      1:yes       *0.8,0.2 
    62      1:yes      1:yes       *0.978,0.022 
    63      1:yes      1:yes       *1,0 
    64      1:yes      1:yes       *0.817,0.183 
    65      1:yes      1:yes       *0.898,0.102 
    66      1:yes      1:yes       *0.95,0.05 
    67      1:yes      1:yes       *0.882,0.118 
    68      1:yes      1:yes       *0.704,0.296 
    69      1:yes      1:yes       *0.767,0.233 
    70      1:yes      1:yes       *1,0 
    71      1:yes      1:yes       *0.95,0.05 
    72      1:yes      1:yes       *1,0 
    73      1:yes      1:yes       *0.999,0.001 
    74      1:yes      1:yes       *0.822,0.178 
    75      1:yes      1:yes       *0.776,0.224 
    76      1:yes      1:yes       *0.886,0.114 
    77      1:yes      1:yes       *0.965,0.035 
    78      1:yes      1:yes       *1,0 
    79      1:yes      1:yes       *0.85,0.15 
    80      1:yes      1:yes       *1,0 
    81      1:yes      1:yes       *0.89,0.11 
    82      1:yes      1:yes       *1,0 
    83      1:yes      1:yes       *0.991,0.009 
    84      1:yes      1:yes       *0.975,0.025 
    85      1:yes      1:yes       *0.866,0.134 
    86      1:yes      1:yes       *0.987,0.013 
    87      1:yes      1:yes       *0.909,0.091 
    88      1:yes      1:yes       *0.606,0.394 
    89      1:yes      1:yes       *0.904,0.096 
    90      1:yes      1:yes       *1,0 
    91      1:yes      1:yes       *1,0 
    92      1:yes      1:yes       *1,0 
    93      1:yes      1:yes       *0.937,0.063 
    94      1:yes      1:yes       *0.923,0.077 
    95      1:yes      1:yes       *0.796,0.204 
    96      1:yes      1:yes       *0.766,0.234 
    97      1:yes      1:yes       *1,0 
    98      1:yes      1:yes       *0.781,0.219 
    99      1:yes      1:yes       *1,0 
   100      1:yes       2:no   +   0.261,*0.739 
   101      1:yes       2:no   +   0.197,*0.803 
   102      1:yes      1:yes       *0.919,0.081 
   103      1:yes      1:yes       *0.689,0.311 
   104      1:yes      1:yes       *0.955,0.045 
   105      1:yes      1:yes       *1,0 
   106      1:yes      1:yes       *1,0 
   107      1:yes      1:yes       *0.875,0.125 
   108      1:yes      1:yes       *0.791,0.209 
   109      1:yes      1:yes       *1,0 
   110      1:yes      1:yes       *0.9,0.1 
   111      1:yes      1:yes       *0.865,0.135 
   112      1:yes      1:yes       *0.838,0.162 
   113      1:yes      1:yes       *0.9,0.1 
   114      1:yes      1:yes       *1,0 
   115      1:yes      1:yes       *1,0 
   116      1:yes      1:yes       *0.992,0.008 
   117      1:yes       2:no   +   0.455,*0.545 
   118      1:yes      1:yes       *0.948,0.052 
   119      1:yes      1:yes       *0.7,0.3 
   120      1:yes      1:yes       *0.603,0.397 
   121      1:yes      1:yes       *0.988,0.012 
   122      1:yes      1:yes       *0.989,0.011 
   123      1:yes      1:yes       *0.844,0.156 
   124      1:yes      1:yes       *0.99,0.01 
   125      1:yes      1:yes       *0.803,0.197 
   126      1:yes      1:yes       *0.967,0.033 
   127      1:yes      1:yes       *1,0 
   128      1:yes      1:yes       *1,0 
   129      1:yes      1:yes       *0.964,0.036 
   130      1:yes      1:yes       *0.975,0.025 
   131      1:yes      1:yes       *0.998,0.002 
   132      1:yes      1:yes       *0.997,0.003 
   133      1:yes      1:yes       *0.666,0.334 
   134      1:yes      1:yes       *0.955,0.045 
   135      1:yes      1:yes       *0.888,0.112 
   136      1:yes      1:yes       *0.988,0.012 
   137      1:yes      1:yes       *1,0 
   138      1:yes      1:yes       *0.897,0.103 
   139      1:yes      1:yes       *1,0 
   140      1:yes       2:no   +   0.48,*0.52 
   141      1:yes      1:yes       *0.712,0.288 

========== Summary ==========

Correctly Classified Instances        1224               86.5018 %
Incorrectly Classified Instances       191               13.4982 %
Kappa statistic                          0.5921
Mean absolute error                      0.2042
Root mean squared error                  0.3165
Relative absolute error                 56.9447 %
Root relative squared error             74.7622 %
Total Number of Instances             1415     

=== Detailed Accuracy By Class ===

               TP Rate   FP Rate   Precision   Recall  F-Measure   ROC Area  Class
                 0.946     0.399      0.886     0.946     0.915      0.905    yes
                 0.601     0.054      0.771     0.601     0.676      0.905    no
Weighted Avg.    0.865     0.318      0.859     0.865     0.859      0.905

=== Confusion Matrix ===

    a    b   <-- classified as
 1025   59 |    a = yes
  132  199 |    b = no
