# Supplementary material for: Prediction and Prioritization of Rare Oncogenic Mutations in the Cancer Kinome Using Novel Features and Multiple Classifiers
Source: PLoS Comput Biol. 2014 Apr 17;10(4):e1003545. doi: 10.1371/journal.pcbi.1003545 (PMC3990476; doi:10.1371/journal.pcbi.1003545)
Supplement: Dataset S1 — Detailed experiment records and results. Complete data sets, outputs and log files for all computational experiments. These files can be loaded in Weka [26] to reproduce the results presented in this paper. (ZIP) [file pcbi.1003545.s001.zip › 20121222_200553/Classified/weka.classifiers.trees.FT-CrossValidation-20121222_200803.txt]

========== Data Summary ==========
Relation Name:  Analysis_Disease-weka.filters.unsupervised.attribute.Remove-R1,9,10,13,16,17,18,20,21,23,24,25,26,27
Num Instances:  1415
Num Attributes: 18

     Name                      Type  Nom  Int Real     Missing      Unique  Dist
   1 Amino_Acid_WT              Nom 100%   0%   0%     0 /  0%     0 /  0%    20 
   2 Amino_Acid_MT              Nom 100%   0%   0%     0 /  0%     0 /  0%    20 
   3 Conservation_Consensus_Al  Num   0%   0%  75%   351 / 25%    24 /  2%   240 
   4 Conservation_Wild_AllKina  Num   0%   0%  86%   196 / 14%   921 / 65%  1026 
   5 Conservation_Consensus_Fa  Num   0%  17%  57%   366 / 26%   130 /  9%   211 
   6 Conservation_Consensus_Gr  Num   0%   0%  73%   383 / 27%   232 / 16%   412 
   7 Blosum62                   Num   0% 100%   0%     0 /  0%     1 /  0%     8 
   8 Modification               Nom 100%   0%   0%     0 /  0%     0 /  0%     2 
   9 Is_Pk_Domain               Nom 100%   0%   0%     0 /  0%     0 /  0%     1 
  10 Binding_Site               Nom 100%   0%   0%     0 /  0%     0 /  0%     1 
  11 Side_Chain_Polarity_MT     Nom 100%   0%   0%     0 /  0%     0 /  0%     2 
  12 Avg_Mass_MT                Num   0%   0% 100%     0 /  0%     0 /  0%    19 
  13 Side_Chain_Polarity_WT     Nom 100%   0%   0%     0 /  0%     0 /  0%     2 
  14 Van_der_Waals_Volume_WT    Num   0% 100%   0%     0 /  0%     0 /  0%    17 
  15 Protein_Family             Nom 100%   0%   0%     0 /  0%     8 /  1%    92 
  16 Protein_Group              Nom 100%   0%   0%     0 /  0%     0 /  0%     9 
  17 Sub_domain                 Nom 100%   0%   0%     0 /  0%     1 /  0%    21 
  18 Disease                    Nom 100%   0%   0%     0 /  0%     0 /  0%     2 

========== Cross Validation Result ==========
 inst#     actual  predicted error distribution
     1       2:no      1:yes   +   *1,0 
     2       2:no       2:no       0,*1 
     3       2:no       2:no       0.007,*0.993 
     4       2:no       2:no       0,*1 
     5       2:no       2:no       0,*1 
     6       2:no      1:yes   +   *0.9,0.1 
     7       2:no       2:no       0,*1 
     8       2:no       2:no       0.042,*0.958 
     9       2:no       2:no       0,*1 
    10       2:no       2:no       0.162,*0.838 
    11       2:no       2:no       0,*1 
    12       2:no       2:no       0,*1 
    13       2:no       2:no       0.136,*0.864 
    14       2:no       2:no       0,*1 
    15       2:no      1:yes   +   *1,0 
    16       2:no       2:no       0,*1 
    17       2:no      1:yes   +   *0.999,0.001 
    18       2:no       2:no       0,*1 
    19       2:no       2:no       0,*1 
    20       2:no       2:no       0,*1 
    21       2:no      1:yes   +   *1,0 
    22       2:no      1:yes   +   *0.984,0.016 
    23       2:no      1:yes   +   *1,0 
    24       2:no      1:yes   +   *1,0 
    25       2:no       2:no       0,*1 
    26       2:no       2:no       0,*1 
    27       2:no       2:no       0,*1 
    28       2:no       2:no       0,*1 
    29       2:no      1:yes   +   *0.997,0.003 
    30       2:no       2:no       0,*1 
    31       2:no       2:no       0,*1 
    32       2:no       2:no       0,*1 
    33       2:no       2:no       0,*1 
    34       2:no       2:no       0,*1 
    35      1:yes      1:yes       *1,0 
    36      1:yes       2:no   +   0,*1 
    37      1:yes      1:yes       *1,0 
    38      1:yes      1:yes       *0.934,0.066 
    39      1:yes      1:yes       *0.858,0.142 
    40      1:yes      1:yes       *1,0 
    41      1:yes      1:yes       *1,0 
    42      1:yes      1:yes       *1,0 
    43      1:yes      1:yes       *0.848,0.152 
    44      1:yes      1:yes       *1,0 
    45      1:yes      1:yes       *1,0 
    46      1:yes      1:yes       *1,0 
    47      1:yes      1:yes       *0.991,0.009 
    48      1:yes      1:yes       *0.953,0.047 
    49      1:yes      1:yes       *1,0 
    50      1:yes      1:yes       *1,0 
    51      1:yes       2:no   +   0.063,*0.937 
    52      1:yes      1:yes       *1,0 
    53      1:yes      1:yes       *1,0 
    54      1:yes      1:yes       *1,0 
    55      1:yes      1:yes       *1,0 
    56      1:yes      1:yes       *1,0 
    57      1:yes      1:yes       *1,0 
    58      1:yes      1:yes       *0.968,0.032 
    59      1:yes      1:yes       *0.997,0.003 
    60      1:yes      1:yes       *1,0 
    61      1:yes      1:yes       *1,0 
    62      1:yes      1:yes       *0.998,0.002 
    63      1:yes      1:yes       *1,0 
    64      1:yes      1:yes       *0.95,0.05 
    65      1:yes      1:yes       *1,0 
    66      1:yes      1:yes       *1,0 
    67      1:yes      1:yes       *1,0 
    68      1:yes       2:no   +   0,*1 
    69      1:yes      1:yes       *1,0 
    70      1:yes      1:yes       *1,0 
    71      1:yes      1:yes       *0.998,0.002 
    72      1:yes      1:yes       *1,0 
    73      1:yes      1:yes       *0.995,0.005 
    74      1:yes      1:yes       *1,0 
    75      1:yes      1:yes       *1,0 
    76      1:yes      1:yes       *1,0 
    77      1:yes      1:yes       *1,0 
    78      1:yes      1:yes       *1,0 
    79      1:yes      1:yes       *1,0 
    80      1:yes      1:yes       *1,0 
    81      1:yes      1:yes       *1,0 
    82      1:yes      1:yes       *1,0 
    83      1:yes       2:no   +   0.349,*0.651 
    84      1:yes      1:yes       *1,0 
    85      1:yes      1:yes       *1,0 
    86      1:yes      1:yes       *1,0 
    87      1:yes      1:yes       *1,0 
    88      1:yes      1:yes       *1,0 
    89      1:yes      1:yes       *1,0 
    90      1:yes      1:yes       *1,0 
    91      1:yes      1:yes       *1,0 
    92      1:yes      1:yes       *0.994,0.006 
    93      1:yes       2:no   +   0,*1 
    94      1:yes       2:no   +   0,*1 
    95      1:yes      1:yes       *1,0 
    96      1:yes      1:yes       *1,0 
    97      1:yes      1:yes       *1,0 
    98      1:yes      1:yes       *1,0 
    99      1:yes      1:yes       *1,0 
   100      1:yes      1:yes       *1,0 
   101      1:yes      1:yes       *1,0 
   102      1:yes      1:yes       *0.994,0.006 
   103      1:yes       2:no   +   0.327,*0.673 
   104      1:yes      1:yes       *1,0 
   105      1:yes      1:yes       *0.993,0.007 
   106      1:yes      1:yes       *1,0 
   107      1:yes      1:yes       *0.913,0.087 
   108      1:yes      1:yes       *0.978,0.022 
   109      1:yes      1:yes       *1,0 
   110      1:yes      1:yes       *1,0 
   111      1:yes      1:yes       *1,0 
   112      1:yes      1:yes       *1,0 
   113      1:yes       2:no   +   0,*1 
   114      1:yes      1:yes       *1,0 
   115      1:yes      1:yes       *1,0 
   116      1:yes      1:yes       *1,0 
   117      1:yes      1:yes       *1,0 
   118      1:yes      1:yes       *1,0 
   119      1:yes      1:yes       *0.916,0.084 
   120      1:yes      1:yes       *1,0 
   121      1:yes      1:yes       *1,0 
   122      1:yes      1:yes       *1,0 
   123      1:yes      1:yes       *1,0 
   124      1:yes      1:yes       *1,0 
   125      1:yes      1:yes       *1,0 
   126      1:yes      1:yes       *0.997,0.003 
   127      1:yes      1:yes       *0.998,0.002 
   128      1:yes      1:yes       *1,0 
   129      1:yes      1:yes       *0.992,0.008 
   130      1:yes      1:yes       *0.931,0.069 
   131      1:yes      1:yes       *1,0 
   132      1:yes      1:yes       *1,0 
   133      1:yes      1:yes       *0.995,0.005 
   134      1:yes      1:yes       *1,0 
   135      1:yes      1:yes       *1,0 
   136      1:yes      1:yes       *1,0 
   137      1:yes      1:yes       *0.993,0.007 
   138      1:yes      1:yes       *1,0 
   139      1:yes      1:yes       *1,0 
   140      1:yes      1:yes       *1,0 
   141      1:yes      1:yes       *1,0 
   142      1:yes      1:yes       *1,0 
     1       2:no       2:no       0,*1 
     2       2:no       2:no       0,*1 
     3       2:no       2:no       0,*1 
     4       2:no       2:no       0,*1 
     5       2:no       2:no       0,*1 
     6       2:no       2:no       0.007,*0.993 
     7       2:no       2:no       0,*1 
     8       2:no      1:yes   +   *0.99,0.01 
     9       2:no       2:no       0,*1 
    10       2:no       2:no       0.009,*0.991 
    11       2:no       2:no       0.003,*0.997 
    12       2:no       2:no       0,*1 
    13       2:no      1:yes   +   *0.971,0.029 
    14       2:no       2:no       0,*1 
    15       2:no       2:no       0.148,*0.852 
    16       2:no      1:yes   +   *0.942,0.058 
    17       2:no       2:no       0,*1 
    18       2:no       2:no       0,*1 
    19       2:no       2:no       0,*1 
    20       2:no       2:no       0.006,*0.994 
    21       2:no      1:yes   +   *0.919,0.081 
    22       2:no       2:no       0,*1 
    23       2:no      1:yes   +   *1,0 
    24       2:no       2:no       0,*1 
    25       2:no      1:yes   +   *1,0 
    26       2:no       2:no       0.008,*0.992 
    27       2:no       2:no       0,*1 
    28       2:no       2:no       0,*1 
    29       2:no       2:no       0,*1 
    30       2:no      1:yes   +   *1,0 
    31       2:no       2:no       0,*1 
    32       2:no       2:no       0.001,*0.999 
    33       2:no       2:no       0,*1 
    34      1:yes      1:yes       *1,0 
    35      1:yes      1:yes       *1,0 
    36      1:yes      1:yes       *0.999,0.001 
    37      1:yes      1:yes       *0.962,0.038 
    38      1:yes      1:yes       *1,0 
    39      1:yes       2:no   +   0,*1 
    40      1:yes       2:no   +   0.013,*0.987 
    41      1:yes       2:no   +   0,*1 
    42      1:yes      1:yes       *0.547,0.453 
    43      1:yes      1:yes       *0.992,0.008 
    44      1:yes      1:yes       *1,0 
    45      1:yes      1:yes       *0.999,0.001 
    46      1:yes      1:yes       *0.983,0.017 
    47      1:yes      1:yes       *1,0 
    48      1:yes      1:yes       *0.982,0.018 
    49      1:yes      1:yes       *0.957,0.043 
    50      1:yes      1:yes       *1,0 
    51      1:yes      1:yes       *0.989,0.011 
    52      1:yes      1:yes       *0.999,0.001 
    53      1:yes      1:yes       *1,0 
    54      1:yes      1:yes       *1,0 
    55      1:yes      1:yes       *0.998,0.002 
    56      1:yes      1:yes       *0.999,0.001 
    57      1:yes      1:yes       *1,0 
    58      1:yes      1:yes       *1,0 
    59      1:yes      1:yes       *1,0 
    60      1:yes      1:yes       *0.999,0.001 
    61      1:yes      1:yes       *0.999,0.001 
    62      1:yes       2:no   +   0,*1 
    63      1:yes      1:yes       *0.999,0.001 
    64      1:yes       2:no   +   0,*1 
    65      1:yes      1:yes       *0.998,0.002 
    66      1:yes      1:yes       *0.997,0.003 
    67      1:yes      1:yes       *1,0 
    68      1:yes      1:yes       *0.996,0.004 
    69      1:yes       2:no   +   0.013,*0.987 
    70      1:yes      1:yes       *0.582,0.418 
    71      1:yes       2:no   +   0.066,*0.934 
    72      1:yes      1:yes       *1,0 
    73      1:yes      1:yes       *1,0 
    74      1:yes      1:yes       *0.999,0.001 
    75      1:yes      1:yes       *0.999,0.001 
    76      1:yes      1:yes       *1,0 
    77      1:yes       2:no   +   0,*1 
    78      1:yes       2:no   +   0.003,*0.997 
    79      1:yes       2:no   +   0,*1 
    80      1:yes      1:yes       *1,0 
    81      1:yes      1:yes       *0.997,0.003 
    82      1:yes      1:yes       *1,0 
    83      1:yes      1:yes       *0.994,0.006 
    84      1:yes      1:yes       *1,0 
    85      1:yes       2:no   +   0.014,*0.986 
    86      1:yes      1:yes       *1,0 
    87      1:yes       2:no   +   0,*1 
    88      1:yes      1:yes       *1,0 
    89      1:yes      1:yes       *0.999,0.001 
    90      1:yes      1:yes       *1,0 
    91      1:yes       2:no   +   0,*1 
    92      1:yes      1:yes       *0.991,0.009 
    93      1:yes      1:yes       *1,0 
    94      1:yes      1:yes       *1,0 
    95      1:yes      1:yes       *0.995,0.005 
    96      1:yes      1:yes       *1,0 
    97      1:yes       2:no   +   0,*1 
    98      1:yes      1:yes       *1,0 
    99      1:yes      1:yes       *0.962,0.038 
   100      1:yes      1:yes       *1,0 
   101      1:yes      1:yes       *1,0 
   102      1:yes      1:yes       *0.998,0.002 
   103      1:yes      1:yes       *1,0 
   104      1:yes      1:yes       *1,0 
   105      1:yes      1:yes       *1,0 
   106      1:yes       2:no   +   0.05,*0.95 
   107      1:yes      1:yes       *0.93,0.07 
   108      1:yes      1:yes       *1,0 
   109      1:yes      1:yes       *1,0 
   110      1:yes      1:yes       *0.74,0.26 
   111      1:yes       2:no   +   0.292,*0.708 
   112      1:yes      1:yes       *1,0 
   113      1:yes      1:yes       *1,0 
   114      1:yes      1:yes       *0.991,0.009 
   115      1:yes      1:yes       *1,0 
   116      1:yes      1:yes       *0.999,0.001 
   117      1:yes      1:yes       *0.999,0.001 
   118      1:yes      1:yes       *1,0 
   119      1:yes      1:yes       *0.968,0.032 
   120      1:yes      1:yes       *1,0 
   121      1:yes      1:yes       *0.994,0.006 
   122      1:yes      1:yes       *0.999,0.001 
   123      1:yes      1:yes       *0.924,0.076 
   124      1:yes      1:yes       *1,0 
   125      1:yes      1:yes       *0.933,0.067 
   126      1:yes      1:yes       *1,0 
   127      1:yes      1:yes       *1,0 
   128      1:yes      1:yes       *1,0 
   129      1:yes      1:yes       *0.994,0.006 
   130      1:yes      1:yes       *0.998,0.002 
   131      1:yes      1:yes       *0.994,0.006 
   132      1:yes      1:yes       *0.999,0.001 
   133      1:yes       2:no   +   0.444,*0.556 
   134      1:yes      1:yes       *0.999,0.001 
   135      1:yes      1:yes       *1,0 
   136      1:yes      1:yes       *0.987,0.013 
   137      1:yes      1:yes       *0.993,0.007 
   138      1:yes      1:yes       *0.985,0.015 
   139      1:yes      1:yes       *0.896,0.104 
   140      1:yes      1:yes       *0.979,0.021 
   141      1:yes      1:yes       *0.997,0.003 
   142      1:yes      1:yes       *0.999,0.001 
     1       2:no       2:no       0,*1 
     2       2:no       2:no       0.001,*0.999 
     3       2:no      1:yes   +   *0.997,0.003 
     4       2:no       2:no       0,*1 
     5       2:no       2:no       0,*1 
     6       2:no       2:no       0,*1 
     7       2:no      1:yes   +   *0.995,0.005 
     8       2:no       2:no       0,*1 
     9       2:no       2:no       0,*1 
    10       2:no      1:yes   +   *0.987,0.013 
    11       2:no       2:no       0,*1 
    12       2:no       2:no       0,*1 
    13       2:no      1:yes   +   *0.888,0.112 
    14       2:no       2:no       0,*1 
    15       2:no       2:no       0,*1 
    16       2:no       2:no       0,*1 
    17       2:no       2:no       0,*1 
    18       2:no       2:no       0.318,*0.682 
    19       2:no       2:no       0,*1 
    20       2:no       2:no       0,*1 
    21       2:no       2:no       0,*1 
    22       2:no       2:no       0.492,*0.508 
    23       2:no       2:no       0,*1 
    24       2:no       2:no       0,*1 
    25       2:no       2:no       0,*1 
    26       2:no       2:no       0.113,*0.887 
    27       2:no       2:no       0,*1 
    28       2:no      1:yes   +   *0.999,0.001 
    29       2:no      1:yes   +   *1,0 
    30       2:no       2:no       0,*1 
    31       2:no       2:no       0,*1 
    32       2:no      1:yes   +   *1,0 
    33       2:no       2:no       0,*1 
    34      1:yes      1:yes       *1,0 
    35      1:yes      1:yes       *0.999,0.001 
    36      1:yes      1:yes       *0.99,0.01 
    37      1:yes       2:no   +   0.001,*0.999 
    38      1:yes      1:yes       *0.949,0.051 
    39      1:yes      1:yes       *0.972,0.028 
    40      1:yes      1:yes       *1,0 
    41      1:yes      1:yes       *1,0 
    42      1:yes      1:yes       *1,0 
    43      1:yes      1:yes       *1,0 
    44      1:yes      1:yes       *1,0 
    45      1:yes      1:yes       *1,0 
    46      1:yes      1:yes       *1,0 
    47      1:yes      1:yes       *1,0 
    48      1:yes      1:yes       *0.997,0.003 
    49      1:yes      1:yes       *1,0 
    50      1:yes      1:yes       *1,0 
    51      1:yes      1:yes       *0.979,0.021 
    52      1:yes      1:yes       *1,0 
    53      1:yes       2:no   +   0,*1 
    54      1:yes      1:yes       *1,0 
    55      1:yes      1:yes       *1,0 
    56      1:yes      1:yes       *1,0 
    57      1:yes      1:yes       *0.994,0.006 
    58      1:yes       2:no   +   0,*1 
    59      1:yes      1:yes       *1,0 
    60      1:yes      1:yes       *1,0 
    61      1:yes      1:yes       *1,0 
    62      1:yes       2:no   +   0,*1 
    63      1:yes      1:yes       *1,0 
    64      1:yes      1:yes       *1,0 
    65      1:yes      1:yes       *0.947,0.053 
    66      1:yes      1:yes       *1,0 
    67      1:yes      1:yes       *1,0 
    68      1:yes      1:yes       *0.992,0.008 
    69      1:yes      1:yes       *1,0 
    70      1:yes      1:yes       *1,0 
    71      1:yes      1:yes       *1,0 
    72      1:yes      1:yes       *1,0 
    73      1:yes      1:yes       *1,0 
    74      1:yes      1:yes       *1,0 
    75      1:yes      1:yes       *1,0 
    76      1:yes       2:no   +   0,*1 
    77      1:yes      1:yes       *1,0 
    78      1:yes      1:yes       *0.856,0.144 
    79      1:yes      1:yes       *0.893,0.107 
    80      1:yes      1:yes       *1,0 
    81      1:yes      1:yes       *0.999,0.001 
    82      1:yes      1:yes       *1,0 
    83      1:yes      1:yes       *1,0 
    84      1:yes      1:yes       *0.988,0.012 
    85      1:yes      1:yes       *1,0 
    86      1:yes      1:yes       *0.903,0.097 
    87      1:yes      1:yes       *0.984,0.016 
    88      1:yes      1:yes       *0.985,0.015 
    89      1:yes      1:yes       *0.976,0.024 
    90      1:yes      1:yes       *0.999,0.001 
    91      1:yes      1:yes       *1,0 
    92      1:yes      1:yes       *1,0 
    93      1:yes      1:yes       *1,0 
    94      1:yes       2:no   +   0,*1 
    95      1:yes       2:no   +   0.001,*0.999 
    96      1:yes      1:yes       *1,0 
    97      1:yes      1:yes       *1,0 
    98      1:yes      1:yes       *0.973,0.027 
    99      1:yes      1:yes       *1,0 
   100      1:yes      1:yes       *1,0 
   101      1:yes       2:no   +   0,*1 
   102      1:yes       2:no   +   0,*1 
   103      1:yes      1:yes       *1,0 
   104      1:yes      1:yes       *0.971,0.029 
   105      1:yes      1:yes       *0.939,0.061 
   106      1:yes      1:yes       *1,0 
   107      1:yes      1:yes       *1,0 
   108      1:yes      1:yes       *1,0 
   109      1:yes      1:yes       *1,0 
   110      1:yes      1:yes       *1,0 
   111      1:yes      1:yes       *1,0 
   112      1:yes      1:yes       *1,0 
   113      1:yes      1:yes       *1,0 
   114      1:yes      1:yes       *1,0 
   115      1:yes      1:yes       *1,0 
   116      1:yes      1:yes       *1,0 
   117      1:yes      1:yes       *1,0 
   118      1:yes      1:yes       *1,0 
   119      1:yes      1:yes       *1,0 
   120      1:yes      1:yes       *1,0 
   121      1:yes      1:yes       *1,0 
   122      1:yes      1:yes       *1,0 
   123      1:yes      1:yes       *1,0 
   124      1:yes      1:yes       *1,0 
   125      1:yes      1:yes       *1,0 
   126      1:yes      1:yes       *1,0 
   127      1:yes      1:yes       *0.565,0.435 
   128      1:yes      1:yes       *1,0 
   129      1:yes      1:yes       *0.98,0.02 
   130      1:yes       2:no   +   0.009,*0.991 
   131      1:yes      1:yes       *1,0 
   132      1:yes      1:yes       *1,0 
   133      1:yes       2:no   +   0,*1 
   134      1:yes      1:yes       *1,0 
   135      1:yes      1:yes       *1,0 
   136      1:yes      1:yes       *1,0 
   137      1:yes      1:yes       *1,0 
   138      1:yes       2:no   +   0,*1 
   139      1:yes      1:yes       *1,0 
   140      1:yes      1:yes       *1,0 
   141      1:yes      1:yes       *1,0 
   142      1:yes      1:yes       *1,0 
     1       2:no       2:no       0.017,*0.983 
     2       2:no       2:no       0.042,*0.958 
     3       2:no       2:no       0.033,*0.967 
     4       2:no      1:yes   +   *0.976,0.024 
     5       2:no       2:no       0.001,*0.999 
     6       2:no      1:yes   +   *0.998,0.002 
     7       2:no       2:no       0,*1 
     8       2:no      1:yes   +   *0.999,0.001 
     9       2:no       2:no       0.002,*0.998 
    10       2:no      1:yes   +   *0.986,0.014 
    11       2:no      1:yes   +   *1,0 
    12       2:no       2:no       0.001,*0.999 
    13       2:no       2:no       0,*1 
    14       2:no       2:no       0.001,*0.999 
    15       2:no       2:no       0,*1 
    16       2:no       2:no       0.084,*0.916 
    17       2:no      1:yes   +   *0.99,0.01 
    18       2:no       2:no       0.001,*0.999 
    19       2:no       2:no       0,*1 
    20       2:no      1:yes   +   *0.996,0.004 
    21       2:no       2:no       0.002,*0.998 
    22       2:no      1:yes   +   *0.989,0.011 
    23       2:no       2:no       0.001,*0.999 
    24       2:no       2:no       0.001,*0.999 
    25       2:no       2:no       0.005,*0.995 
    26       2:no      1:yes   +   *1,0 
    27       2:no       2:no       0.042,*0.958 
    28       2:no      1:yes   +   *1,0 
    29       2:no      1:yes   +   *1,0 
    30       2:no      1:yes   +   *0.664,0.336 
    31       2:no       2:no       0.001,*0.999 
    32       2:no       2:no       0.064,*0.936 
    33       2:no       2:no       0.004,*0.996 
    34      1:yes      1:yes       *0.999,0.001 
    35      1:yes      1:yes       *0.963,0.037 
    36      1:yes      1:yes       *0.998,0.002 
    37      1:yes      1:yes       *0.995,0.005 
    38      1:yes      1:yes       *0.99,0.01 
    39      1:yes      1:yes       *0.994,0.006 
    40      1:yes      1:yes       *0.999,0.001 
    41      1:yes       2:no   +   0.014,*0.986 
    42      1:yes      1:yes       *0.997,0.003 
    43      1:yes       2:no   +   0.137,*0.863 
    44      1:yes      1:yes       *0.984,0.016 
    45      1:yes      1:yes       *0.997,0.003 
    46      1:yes      1:yes       *0.997,0.003 
    47      1:yes      1:yes       *0.998,0.002 
    48      1:yes      1:yes       *0.99,0.01 
    49      1:yes      1:yes       *1,0 
    50      1:yes      1:yes       *0.998,0.002 
    51      1:yes      1:yes       *0.999,0.001 
    52      1:yes      1:yes       *0.996,0.004 
    53      1:yes      1:yes       *1,0 
    54      1:yes      1:yes       *1,0 
    55      1:yes      1:yes       *1,0 
    56      1:yes      1:yes       *0.999,0.001 
    57      1:yes       2:no   +   0.015,*0.985 
    58      1:yes       2:no   +   0,*1 
    59      1:yes      1:yes       *0.974,0.026 
    60      1:yes      1:yes       *1,0 
    61      1:yes      1:yes       *1,0 
    62      1:yes      1:yes       *1,0 
    63      1:yes       2:no   +   0.001,*0.999 
    64      1:yes      1:yes       *0.988,0.012 
    65      1:yes      1:yes       *1,0 
    66      1:yes      1:yes       *0.998,0.002 
    67      1:yes      1:yes       *0.984,0.016 
    68      1:yes      1:yes       *0.997,0.003 
    69      1:yes      1:yes       *0.999,0.001 
    70      1:yes      1:yes       *0.994,0.006 
    71      1:yes      1:yes       *0.656,0.344 
    72      1:yes      1:yes       *0.999,0.001 
    73      1:yes      1:yes       *0.969,0.031 
    74      1:yes      1:yes       *0.986,0.014 
    75      1:yes      1:yes       *0.975,0.025 
    76      1:yes      1:yes       *0.998,0.002 
    77      1:yes      1:yes       *1,0 
    78      1:yes      1:yes       *0.974,0.026 
    79      1:yes      1:yes       *0.977,0.023 
    80      1:yes      1:yes       *0.995,0.005 
    81      1:yes      1:yes       *0.987,0.013 
    82      1:yes      1:yes       *1,0 
    83      1:yes      1:yes       *0.999,0.001 
    84      1:yes      1:yes       *0.997,0.003 
    85      1:yes      1:yes       *0.988,0.012 
    86      1:yes      1:yes       *0.999,0.001 
    87      1:yes      1:yes       *0.999,0.001 
    88      1:yes      1:yes       *1,0 
    89      1:yes      1:yes       *0.993,0.007 
    90      1:yes      1:yes       *0.996,0.004 
    91      1:yes      1:yes       *0.996,0.004 
    92      1:yes      1:yes       *0.997,0.003 
    93      1:yes      1:yes       *0.724,0.276 
    94      1:yes      1:yes       *1,0 
    95      1:yes      1:yes       *0.977,0.023 
    96      1:yes      1:yes       *0.994,0.006 
    97      1:yes      1:yes       *0.997,0.003 
    98      1:yes      1:yes       *0.997,0.003 
    99      1:yes      1:yes       *1,0 
   100      1:yes      1:yes       *0.958,0.042 
   101      1:yes      1:yes       *0.999,0.001 
   102      1:yes      1:yes       *0.996,0.004 
   103      1:yes      1:yes       *0.984,0.016 
   104      1:yes      1:yes       *0.991,0.009 
   105      1:yes      1:yes       *0.993,0.007 
   106      1:yes      1:yes       *0.999,0.001 
   107      1:yes      1:yes       *0.999,0.001 
   108      1:yes      1:yes       *0.996,0.004 
   109      1:yes       2:no   +   0,*1 
   110      1:yes      1:yes       *0.999,0.001 
   111      1:yes      1:yes       *0.995,0.005 
   112      1:yes      1:yes       *1,0 
   113      1:yes      1:yes       *0.993,0.007 
   114      1:yes       2:no   +   0,*1 
   115      1:yes      1:yes       *0.999,0.001 
   116      1:yes      1:yes       *0.984,0.016 
   117      1:yes      1:yes       *0.998,0.002 
   118      1:yes      1:yes       *0.999,0.001 
   119      1:yes      1:yes       *0.996,0.004 
   120      1:yes      1:yes       *0.996,0.004 
   121      1:yes      1:yes       *0.999,0.001 
   122      1:yes       2:no   +   0.368,*0.632 
   123      1:yes      1:yes       *1,0 
   124      1:yes      1:yes       *0.997,0.003 
   125      1:yes       2:no   +   0.042,*0.958 
   126      1:yes      1:yes       *0.989,0.011 
   127      1:yes      1:yes       *0.999,0.001 
   128      1:yes      1:yes       *1,0 
   129      1:yes      1:yes       *0.953,0.047 
   130      1:yes      1:yes       *0.967,0.033 
   131      1:yes      1:yes       *0.997,0.003 
   132      1:yes      1:yes       *0.999,0.001 
   133      1:yes      1:yes       *0.996,0.004 
   134      1:yes      1:yes       *0.997,0.003 
   135      1:yes      1:yes       *0.986,0.014 
   136      1:yes      1:yes       *0.995,0.005 
   137      1:yes      1:yes       *0.998,0.002 
   138      1:yes      1:yes       *0.896,0.104 
   139      1:yes      1:yes       *0.998,0.002 
   140      1:yes      1:yes       *0.992,0.008 
   141      1:yes      1:yes       *0.991,0.009 
   142      1:yes      1:yes       *0.997,0.003 
     1       2:no       2:no       0,*1 
     2       2:no      1:yes   +   *1,0 
     3       2:no       2:no       0,*1 
     4       2:no       2:no       0,*1 
     5       2:no      1:yes   +   *0.964,0.036 
     6       2:no       2:no       0.002,*0.998 
     7       2:no       2:no       0.014,*0.986 
     8       2:no      1:yes   +   *1,0 
     9       2:no       2:no       0,*1 
    10       2:no       2:no       0,*1 
    11       2:no      1:yes   +   *0.99,0.01 
    12       2:no       2:no       0,*1 
    13       2:no       2:no       0,*1 
    14       2:no       2:no       0,*1 
    15       2:no      1:yes   +   *1,0 
    16       2:no       2:no       0,*1 
    17       2:no       2:no       0,*1 
    18       2:no       2:no       0,*1 
    19       2:no       2:no       0,*1 
    20       2:no      1:yes   +   *1,0 
    21       2:no      1:yes   +   *1,0 
    22       2:no       2:no       0.005,*0.995 
    23       2:no      1:yes   +   *1,0 
    24       2:no      1:yes   +   *1,0 
    25       2:no       2:no       0,*1 
    26       2:no       2:no       0,*1 
    27       2:no      1:yes   +   *1,0 
    28       2:no      1:yes   +   *1,0 
    29       2:no       2:no       0,*1 
    30       2:no       2:no       0,*1 
    31       2:no      1:yes   +   *1,0 
    32       2:no      1:yes   +   *1,0 
    33       2:no       2:no       0,*1 
    34      1:yes      1:yes       *1,0 
    35      1:yes      1:yes       *1,0 
    36      1:yes      1:yes       *1,0 
    37      1:yes      1:yes       *1,0 
    38      1:yes      1:yes       *1,0 
    39      1:yes      1:yes       *0.999,0.001 
    40      1:yes      1:yes       *1,0 
    41      1:yes      1:yes       *1,0 
    42      1:yes      1:yes       *1,0 
    43      1:yes      1:yes       *1,0 
    44      1:yes       2:no   +   0,*1 
    45      1:yes      1:yes       *1,0 
    46      1:yes      1:yes       *1,0 
    47      1:yes      1:yes       *1,0 
    48      1:yes      1:yes       *1,0 
    49      1:yes      1:yes       *1,0 
    50      1:yes      1:yes       *0.941,0.059 
    51      1:yes      1:yes       *1,0 
    52      1:yes      1:yes       *1,0 
    53      1:yes       2:no   +   0.031,*0.969 
    54      1:yes      1:yes       *0.956,0.044 
    55      1:yes      1:yes       *1,0 
    56      1:yes      1:yes       *1,0 
    57      1:yes      1:yes       *1,0 
    58      1:yes      1:yes       *1,0 
    59      1:yes      1:yes       *1,0 
    60      1:yes      1:yes       *1,0 
    61      1:yes       2:no   +   0.026,*0.974 
    62      1:yes      1:yes       *1,0 
    63      1:yes      1:yes       *1,0 
    64      1:yes      1:yes       *1,0 
    65      1:yes      1:yes       *1,0 
    66      1:yes      1:yes       *1,0 
    67      1:yes      1:yes       *1,0 
    68      1:yes      1:yes       *1,0 
    69      1:yes      1:yes       *1,0 
    70      1:yes      1:yes       *1,0 
    71      1:yes      1:yes       *1,0 
    72      1:yes      1:yes       *1,0 
    73      1:yes      1:yes       *1,0 
    74      1:yes      1:yes       *1,0 
    75      1:yes      1:yes       *1,0 
    76      1:yes      1:yes       *1,0 
    77      1:yes      1:yes       *1,0 
    78      1:yes      1:yes       *1,0 
    79      1:yes      1:yes       *1,0 
    80      1:yes      1:yes       *1,0 
    81      1:yes      1:yes       *1,0 
    82      1:yes      1:yes       *1,0 
    83      1:yes      1:yes       *1,0 
    84      1:yes      1:yes       *1,0 
    85      1:yes      1:yes       *1,0 
    86      1:yes      1:yes       *1,0 
    87      1:yes      1:yes       *1,0 
    88      1:yes      1:yes       *1,0 
    89      1:yes      1:yes       *1,0 
    90      1:yes       2:no   +   0.019,*0.981 
    91      1:yes      1:yes       *1,0 
    92      1:yes      1:yes       *1,0 
    93      1:yes      1:yes       *0.943,0.057 
    94      1:yes      1:yes       *1,0 
    95      1:yes      1:yes       *0.996,0.004 
    96      1:yes      1:yes       *1,0 
    97      1:yes      1:yes       *1,0 
    98      1:yes      1:yes       *1,0 
    99      1:yes      1:yes       *1,0 
   100      1:yes      1:yes       *1,0 
   101      1:yes      1:yes       *1,0 
   102      1:yes       2:no   +   0,*1 
   103      1:yes      1:yes       *1,0 
   104      1:yes      1:yes       *1,0 
   105      1:yes      1:yes       *1,0 
   106      1:yes      1:yes       *1,0 
   107      1:yes      1:yes       *1,0 
   108      1:yes      1:yes       *1,0 
   109      1:yes      1:yes       *1,0 
   110      1:yes      1:yes       *1,0 
   111      1:yes      1:yes       *1,0 
   112      1:yes      1:yes       *1,0 
   113      1:yes      1:yes       *1,0 
   114      1:yes      1:yes       *1,0 
   115      1:yes      1:yes       *1,0 
   116      1:yes      1:yes       *1,0 
   117      1:yes      1:yes       *1,0 
   118      1:yes      1:yes       *1,0 
   119      1:yes      1:yes       *1,0 
   120      1:yes      1:yes       *1,0 
   121      1:yes      1:yes       *1,0 
   122      1:yes      1:yes       *0.959,0.041 
   123      1:yes      1:yes       *1,0 
   124      1:yes      1:yes       *1,0 
   125      1:yes      1:yes       *1,0 
   126      1:yes      1:yes       *0.992,0.008 
   127      1:yes      1:yes       *1,0 
   128      1:yes      1:yes       *0.965,0.035 
   129      1:yes      1:yes       *1,0 
   130      1:yes      1:yes       *1,0 
   131      1:yes      1:yes       *0.999,0.001 
   132      1:yes       2:no   +   0.004,*0.996 
   133      1:yes      1:yes       *1,0 
   134      1:yes      1:yes       *1,0 
   135      1:yes      1:yes       *1,0 
   136      1:yes      1:yes       *1,0 
   137      1:yes      1:yes       *1,0 
   138      1:yes      1:yes       *1,0 
   139      1:yes      1:yes       *1,0 
   140      1:yes      1:yes       *1,0 
   141      1:yes       2:no   +   0.006,*0.994 
   142      1:yes      1:yes       *1,0 
     1       2:no       2:no       0,*1 
     2       2:no       2:no       0,*1 
     3       2:no       2:no       0,*1 
     4       2:no       2:no       0,*1 
     5       2:no      1:yes   +   *1,0 
     6       2:no       2:no       0,*1 
     7       2:no      1:yes   +   *1,0 
     8       2:no      1:yes   +   *1,0 
     9       2:no      1:yes   +   *1,0 
    10       2:no       2:no       0,*1 
    11       2:no      1:yes   +   *1,0 
    12       2:no       2:no       0,*1 
    13       2:no       2:no       0,*1 
    14       2:no       2:no       0.127,*0.873 
    15       2:no       2:no       0,*1 
    16       2:no       2:no       0,*1 
    17       2:no      1:yes   +   *1,0 
    18       2:no       2:no       0,*1 
    19       2:no      1:yes   +   *1,0 
    20       2:no       2:no       0,*1 
    21       2:no       2:no       0,*1 
    22       2:no       2:no       0,*1 
    23       2:no       2:no       0,*1 
    24       2:no       2:no       0,*1 
    25       2:no      1:yes   +   *1,0 
    26       2:no       2:no       0,*1 
    27       2:no      1:yes   +   *1,0 
    28       2:no       2:no       0,*1 
    29       2:no       2:no       0,*1 
    30       2:no      1:yes   +   *0.506,0.494 
    31       2:no       2:no       0,*1 
    32       2:no      1:yes   +   *1,0 
    33       2:no       2:no       0,*1 
    34      1:yes      1:yes       *1,0 
    35      1:yes      1:yes       *1,0 
    36      1:yes      1:yes       *1,0 
    37      1:yes      1:yes       *1,0 
    38      1:yes      1:yes       *1,0 
    39      1:yes      1:yes       *1,0 
    40      1:yes      1:yes       *1,0 
    41      1:yes      1:yes       *1,0 
    42      1:yes      1:yes       *1,0 
    43      1:yes      1:yes       *0.86,0.14 
    44      1:yes      1:yes       *1,0 
    45      1:yes      1:yes       *1,0 
    46      1:yes      1:yes       *1,0 
    47      1:yes      1:yes       *1,0 
    48      1:yes      1:yes       *1,0 
    49      1:yes      1:yes       *1,0 
    50      1:yes      1:yes       *1,0 
    51      1:yes      1:yes       *1,0 
    52      1:yes      1:yes       *0.909,0.091 
    53      1:yes      1:yes       *1,0 
    54      1:yes      1:yes       *1,0 
    55      1:yes      1:yes       *1,0 
    56      1:yes      1:yes       *1,0 
    57      1:yes      1:yes       *1,0 
    58      1:yes       2:no   +   0.006,*0.994 
    59      1:yes      1:yes       *1,0 
    60      1:yes      1:yes       *0.997,0.003 
    61      1:yes      1:yes       *1,0 
    62      1:yes      1:yes       *1,0 
    63      1:yes      1:yes       *1,0 
    64      1:yes      1:yes       *1,0 
    65      1:yes      1:yes       *1,0 
    66      1:yes      1:yes       *1,0 
    67      1:yes      1:yes       *1,0 
    68      1:yes      1:yes       *1,0 
    69      1:yes      1:yes       *1,0 
    70      1:yes      1:yes       *1,0 
    71      1:yes       2:no   +   0,*1 
    72      1:yes      1:yes       *1,0 
    73      1:yes      1:yes       *1,0 
    74      1:yes      1:yes       *1,0 
    75      1:yes      1:yes       *1,0 
    76      1:yes      1:yes       *1,0 
    77      1:yes      1:yes       *1,0 
    78      1:yes      1:yes       *1,0 
    79      1:yes      1:yes       *1,0 
    80      1:yes       2:no   +   0.476,*0.524 
    81      1:yes      1:yes       *1,0 
    82      1:yes      1:yes       *1,0 
    83      1:yes      1:yes       *1,0 
    84      1:yes      1:yes       *1,0 
    85      1:yes      1:yes       *1,0 
    86      1:yes      1:yes       *0.997,0.003 
    87      1:yes      1:yes       *1,0 
    88      1:yes      1:yes       *1,0 
    89      1:yes      1:yes       *1,0 
    90      1:yes      1:yes       *1,0 
    91      1:yes      1:yes       *1,0 
    92      1:yes      1:yes       *1,0 
    93      1:yes      1:yes       *1,0 
    94      1:yes      1:yes       *1,0 
    95      1:yes      1:yes       *1,0 
    96      1:yes      1:yes       *1,0 
    97      1:yes      1:yes       *1,0 
    98      1:yes      1:yes       *1,0 
    99      1:yes      1:yes       *1,0 
   100      1:yes      1:yes       *1,0 
   101      1:yes      1:yes       *1,0 
   102      1:yes      1:yes       *1,0 
   103      1:yes      1:yes       *1,0 
   104      1:yes      1:yes       *1,0 
   105      1:yes      1:yes       *1,0 
   106      1:yes      1:yes       *1,0 
   107      1:yes       2:no   +   0.007,*0.993 
   108      1:yes      1:yes       *1,0 
   109      1:yes       2:no   +   0.045,*0.955 
   110      1:yes      1:yes       *1,0 
   111      1:yes      1:yes       *1,0 
   112      1:yes      1:yes       *0.683,0.317 
   113      1:yes      1:yes       *1,0 
   114      1:yes       2:no   +   0,*1 
   115      1:yes      1:yes       *1,0 
   116      1:yes      1:yes       *1,0 
   117      1:yes       2:no   +   0.362,*0.638 
   118      1:yes      1:yes       *0.989,0.011 
   119      1:yes      1:yes       *1,0 
   120      1:yes      1:yes       *1,0 
   121      1:yes      1:yes       *1,0 
   122      1:yes      1:yes       *1,0 
   123      1:yes       2:no   +   0,*1 
   124      1:yes       2:no   +   0.019,*0.981 
   125      1:yes      1:yes       *1,0 
   126      1:yes      1:yes       *1,0 
   127      1:yes      1:yes       *1,0 
   128      1:yes      1:yes       *1,0 
   129      1:yes       2:no   +   0,*1 
   130      1:yes      1:yes       *1,0 
   131      1:yes      1:yes       *1,0 
   132      1:yes      1:yes       *1,0 
   133      1:yes      1:yes       *1,0 
   134      1:yes      1:yes       *1,0 
   135      1:yes      1:yes       *1,0 
   136      1:yes      1:yes       *1,0 
   137      1:yes      1:yes       *1,0 
   138      1:yes      1:yes       *1,0 
   139      1:yes      1:yes       *1,0 
   140      1:yes      1:yes       *1,0 
   141      1:yes      1:yes       *1,0 
     1       2:no      1:yes   +   *0.792,0.208 
     2       2:no       2:no       0,*1 
     3       2:no      1:yes   +   *0.863,0.137 
     4       2:no      1:yes   +   *0.999,0.001 
     5       2:no      1:yes   +   *0.999,0.001 
     6       2:no       2:no       0,*1 
     7       2:no       2:no       0,*1 
     8       2:no      1:yes   +   *0.731,0.269 
     9       2:no       2:no       0.004,*0.996 
    10       2:no      1:yes   +   *0.913,0.087 
    11       2:no      1:yes   +   *0.998,0.002 
    12       2:no       2:no       0,*1 
    13       2:no       2:no       0,*1 
    14       2:no       2:no       0,*1 
    15       2:no       2:no       0,*1 
    16       2:no       2:no       0.211,*0.789 
    17       2:no       2:no       0,*1 
    18       2:no      1:yes   +   *1,0 
    19       2:no      1:yes   +   *0.967,0.033 
    20       2:no       2:no       0,*1 
    21       2:no      1:yes   +   *0.52,0.48 
    22       2:no       2:no       0,*1 
    23       2:no      1:yes   +   *0.873,0.127 
    24       2:no       2:no       0.087,*0.913 
    25       2:no      1:yes   +   *0.52,0.48 
    26       2:no       2:no       0,*1 
    27       2:no      1:yes   +   *1,0 
    28       2:no       2:no       0,*1 
    29       2:no      1:yes   +   *1,0 
    30       2:no      1:yes   +   *0.912,0.088 
    31       2:no       2:no       0,*1 
    32       2:no       2:no       0.01,*0.99 
    33       2:no       2:no       0,*1 
    34      1:yes      1:yes       *0.994,0.006 
    35      1:yes      1:yes       *1,0 
    36      1:yes      1:yes       *1,0 
    37      1:yes      1:yes       *1,0 
    38      1:yes      1:yes       *1,0 
    39      1:yes      1:yes       *1,0 
    40      1:yes      1:yes       *1,0 
    41      1:yes      1:yes       *0.999,0.001 
    42      1:yes      1:yes       *1,0 
    43      1:yes      1:yes       *0.947,0.053 
    44      1:yes      1:yes       *0.999,0.001 
    45      1:yes      1:yes       *0.999,0.001 
    46      1:yes      1:yes       *1,0 
    47      1:yes      1:yes       *0.67,0.33 
    48      1:yes      1:yes       *1,0 
    49      1:yes      1:yes       *0.975,0.025 
    50      1:yes      1:yes       *1,0 
    51      1:yes      1:yes       *0.924,0.076 
    52      1:yes      1:yes       *0.999,0.001 
    53      1:yes      1:yes       *0.996,0.004 
    54      1:yes      1:yes       *0.994,0.006 
    55      1:yes      1:yes       *1,0 
    56      1:yes      1:yes       *0.93,0.07 
    57      1:yes      1:yes       *1,0 
    58      1:yes      1:yes       *1,0 
    59      1:yes      1:yes       *1,0 
    60      1:yes      1:yes       *0.923,0.077 
    61      1:yes      1:yes       *1,0 
    62      1:yes      1:yes       *1,0 
    63      1:yes      1:yes       *1,0 
    64      1:yes      1:yes       *1,0 
    65      1:yes      1:yes       *1,0 
    66      1:yes      1:yes       *0.89,0.11 
    67      1:yes      1:yes       *0.929,0.071 
    68      1:yes      1:yes       *1,0 
    69      1:yes      1:yes       *0.998,0.002 
    70      1:yes      1:yes       *0.994,0.006 
    71      1:yes      1:yes       *1,0 
    72      1:yes      1:yes       *1,0 
    73      1:yes      1:yes       *0.999,0.001 
    74      1:yes      1:yes       *1,0 
    75      1:yes      1:yes       *1,0 
    76      1:yes      1:yes       *0.782,0.218 
    77      1:yes      1:yes       *1,0 
    78      1:yes       2:no   +   0.37,*0.63 
    79      1:yes      1:yes       *0.986,0.014 
    80      1:yes      1:yes       *0.999,0.001 
    81      1:yes      1:yes       *0.947,0.053 
    82      1:yes      1:yes       *0.998,0.002 
    83      1:yes      1:yes       *0.918,0.082 
    84      1:yes      1:yes       *1,0 
    85      1:yes       2:no   +   0,*1 
    86      1:yes      1:yes       *1,0 
    87      1:yes      1:yes       *1,0 
    88      1:yes      1:yes       *1,0 
    89      1:yes      1:yes       *1,0 
    90      1:yes      1:yes       *1,0 
    91      1:yes      1:yes       *1,0 
    92      1:yes      1:yes       *0.978,0.022 
    93      1:yes      1:yes       *0.904,0.096 
    94      1:yes      1:yes       *0.752,0.248 
    95      1:yes       2:no   +   0.348,*0.652 
    96      1:yes      1:yes       *1,0 
    97      1:yes      1:yes       *1,0 
    98      1:yes      1:yes       *0.999,0.001 
    99      1:yes       2:no   +   0.349,*0.651 
   100      1:yes      1:yes       *0.51,0.49 
   101      1:yes      1:yes       *0.999,0.001 
   102      1:yes      1:yes       *0.993,0.007 
   103      1:yes      1:yes       *1,0 
   104      1:yes      1:yes       *1,0 
   105      1:yes      1:yes       *0.96,0.04 
   106      1:yes      1:yes       *1,0 
   107      1:yes      1:yes       *0.999,0.001 
   108      1:yes      1:yes       *0.861,0.139 
   109      1:yes       2:no   +   0.001,*0.999 
   110      1:yes       2:no   +   0.013,*0.987 
   111      1:yes      1:yes       *1,0 
   112      1:yes      1:yes       *0.935,0.065 
   113      1:yes      1:yes       *0.998,0.002 
   114      1:yes      1:yes       *1,0 
   115      1:yes      1:yes       *1,0 
   116      1:yes      1:yes       *1,0 
   117      1:yes      1:yes       *0.63,0.37 
   118      1:yes      1:yes       *0.999,0.001 
   119      1:yes      1:yes       *0.997,0.003 
   120      1:yes      1:yes       *1,0 
   121      1:yes      1:yes       *0.892,0.108 
   122      1:yes      1:yes       *1,0 
   123      1:yes       2:no   +   0.031,*0.969 
   124      1:yes      1:yes       *0.998,0.002 
   125      1:yes       2:no   +   0.163,*0.837 
   126      1:yes      1:yes       *1,0 
   127      1:yes      1:yes       *0.997,0.003 
   128      1:yes      1:yes       *1,0 
   129      1:yes      1:yes       *0.991,0.009 
   130      1:yes      1:yes       *0.987,0.013 
   131      1:yes      1:yes       *1,0 
   132      1:yes      1:yes       *0.805,0.195 
   133      1:yes      1:yes       *1,0 
   134      1:yes      1:yes       *0.999,0.001 
   135      1:yes      1:yes       *1,0 
   136      1:yes      1:yes       *0.998,0.002 
   137      1:yes      1:yes       *1,0 
   138      1:yes       2:no   +   0,*1 
   139      1:yes      1:yes       *1,0 
   140      1:yes      1:yes       *1,0 
   141      1:yes      1:yes       *1,0 
     1       2:no       2:no       0.002,*0.998 
     2       2:no      1:yes   +   *1,0 
     3       2:no       2:no       0.05,*0.95 
     4       2:no       2:no       0.019,*0.981 
     5       2:no       2:no       0,*1 
     6       2:no       2:no       0.002,*0.998 
     7       2:no      1:yes   +   *0.997,0.003 
     8       2:no       2:no       0.002,*0.998 
     9       2:no       2:no       0.006,*0.994 
    10       2:no       2:no       0,*1 
    11       2:no       2:no       0,*1 
    12       2:no       2:no       0.075,*0.925 
    13       2:no       2:no       0.038,*0.962 
    14       2:no      1:yes   +   *0.837,0.163 
    15       2:no       2:no       0,*1 
    16       2:no       2:no       0,*1 
    17       2:no       2:no       0,*1 
    18       2:no       2:no       0,*1 
    19       2:no       2:no       0.018,*0.982 
    20       2:no      1:yes   +   *0.998,0.002 
    21       2:no       2:no       0.004,*0.996 
    22       2:no       2:no       0.007,*0.993 
    23       2:no       2:no       0.011,*0.989 
    24       2:no      1:yes   +   *0.999,0.001 
    25       2:no       2:no       0,*1 
    26       2:no      1:yes   +   *1,0 
    27       2:no       2:no       0,*1 
    28       2:no       2:no       0.011,*0.989 
    29       2:no       2:no       0.128,*0.872 
    30       2:no      1:yes   +   *1,0 
    31       2:no      1:yes   +   *0.997,0.003 
    32       2:no      1:yes   +   *1,0 
    33       2:no       2:no       0.003,*0.997 
    34      1:yes      1:yes       *1,0 
    35      1:yes      1:yes       *0.998,0.002 
    36      1:yes      1:yes       *0.997,0.003 
    37      1:yes      1:yes       *0.999,0.001 
    38      1:yes      1:yes       *0.998,0.002 
    39      1:yes      1:yes       *0.947,0.053 
    40      1:yes       2:no   +   0.321,*0.679 
    41      1:yes      1:yes       *1,0 
    42      1:yes      1:yes       *0.999,0.001 
    43      1:yes      1:yes       *0.999,0.001 
    44      1:yes      1:yes       *0.993,0.007 
    45      1:yes      1:yes       *1,0 
    46      1:yes      1:yes       *0.988,0.012 
    47      1:yes      1:yes       *1,0 
    48      1:yes      1:yes       *0.996,0.004 
    49      1:yes      1:yes       *1,0 
    50      1:yes      1:yes       *1,0 
    51      1:yes      1:yes       *1,0 
    52      1:yes      1:yes       *1,0 
    53      1:yes      1:yes       *1,0 
    54      1:yes      1:yes       *0.597,0.403 
    55      1:yes      1:yes       *1,0 
    56      1:yes      1:yes       *1,0 
    57      1:yes      1:yes       *0.994,0.006 
    58      1:yes      1:yes       *1,0 
    59      1:yes      1:yes       *1,0 
    60      1:yes      1:yes       *0.944,0.056 
    61      1:yes      1:yes       *1,0 
    62      1:yes      1:yes       *0.999,0.001 
    63      1:yes      1:yes       *1,0 
    64      1:yes      1:yes       *0.645,0.355 
    65      1:yes      1:yes       *0.986,0.014 
    66      1:yes      1:yes       *1,0 
    67      1:yes      1:yes       *0.999,0.001 
    68      1:yes      1:yes       *0.999,0.001 
    69      1:yes      1:yes       *1,0 
    70      1:yes      1:yes       *1,0 
    71      1:yes      1:yes       *0.999,0.001 
    72      1:yes      1:yes       *1,0 
    73      1:yes      1:yes       *0.996,0.004 
    74      1:yes       2:no   +   0,*1 
    75      1:yes       2:no   +   0.156,*0.844 
    76      1:yes       2:no   +   0.036,*0.964 
    77      1:yes      1:yes       *1,0 
    78      1:yes      1:yes       *1,0 
    79      1:yes      1:yes       *1,0 
    80      1:yes      1:yes       *1,0 
    81      1:yes      1:yes       *0.949,0.051 
    82      1:yes      1:yes       *1,0 
    83      1:yes      1:yes       *1,0 
    84      1:yes      1:yes       *1,0 
    85      1:yes      1:yes       *0.983,0.017 
    86      1:yes      1:yes       *0.995,0.005 
    87      1:yes      1:yes       *1,0 
    88      1:yes      1:yes       *1,0 
    89      1:yes      1:yes       *0.993,0.007 
    90      1:yes      1:yes       *0.971,0.029 
    91      1:yes      1:yes       *1,0 
    92      1:yes      1:yes       *0.875,0.125 
    93      1:yes      1:yes       *0.984,0.016 
    94      1:yes      1:yes       *0.995,0.005 
    95      1:yes      1:yes       *1,0 
    96      1:yes      1:yes       *1,0 
    97      1:yes      1:yes       *1,0 
    98      1:yes      1:yes       *1,0 
    99      1:yes      1:yes       *1,0 
   100      1:yes      1:yes       *0.941,0.059 
   101      1:yes      1:yes       *1,0 
   102      1:yes      1:yes       *1,0 
   103      1:yes      1:yes       *1,0 
   104      1:yes      1:yes       *1,0 
   105      1:yes       2:no   +   0,*1 
   106      1:yes      1:yes       *1,0 
   107      1:yes      1:yes       *1,0 
   108      1:yes       2:no   +   0.027,*0.973 
   109      1:yes      1:yes       *1,0 
   110      1:yes      1:yes       *0.997,0.003 
   111      1:yes      1:yes       *1,0 
   112      1:yes      1:yes       *0.986,0.014 
   113      1:yes      1:yes       *1,0 
   114      1:yes      1:yes       *1,0 
   115      1:yes      1:yes       *0.744,0.256 
   116      1:yes      1:yes       *1,0 
   117      1:yes      1:yes       *1,0 
   118      1:yes      1:yes       *1,0 
   119      1:yes      1:yes       *1,0 
   120      1:yes      1:yes       *0.993,0.007 
   121      1:yes      1:yes       *1,0 
   122      1:yes      1:yes       *0.999,0.001 
   123      1:yes      1:yes       *1,0 
   124      1:yes      1:yes       *1,0 
   125      1:yes      1:yes       *1,0 
   126      1:yes      1:yes       *1,0 
   127      1:yes      1:yes       *0.995,0.005 
   128      1:yes      1:yes       *1,0 
   129      1:yes      1:yes       *0.999,0.001 
   130      1:yes      1:yes       *1,0 
   131      1:yes      1:yes       *1,0 
   132      1:yes      1:yes       *1,0 
   133      1:yes      1:yes       *1,0 
   134      1:yes      1:yes       *1,0 
   135      1:yes       2:no   +   0,*1 
   136      1:yes      1:yes       *0.999,0.001 
   137      1:yes      1:yes       *1,0 
   138      1:yes      1:yes       *1,0 
   139      1:yes      1:yes       *1,0 
   140      1:yes      1:yes       *1,0 
   141      1:yes       2:no   +   0.2,*0.8 
     1       2:no       2:no       0,*1 
     2       2:no       2:no       0,*1 
     3       2:no      1:yes   +   *0.819,0.181 
     4       2:no       2:no       0,*1 
     5       2:no      1:yes   +   *0.93,0.07 
     6       2:no      1:yes   +   *0.996,0.004 
     7       2:no      1:yes   +   *0.974,0.026 
     8       2:no       2:no       0,*1 
     9       2:no       2:no       0.001,*0.999 
    10       2:no       2:no       0.002,*0.998 
    11       2:no      1:yes   +   *0.97,0.03 
    12       2:no       2:no       0,*1 
    13       2:no      1:yes   +   *0.914,0.086 
    14       2:no       2:no       0,*1 
    15       2:no       2:no       0,*1 
    16       2:no       2:no       0,*1 
    17       2:no       2:no       0.411,*0.589 
    18       2:no       2:no       0,*1 
    19       2:no       2:no       0,*1 
    20       2:no       2:no       0,*1 
    21       2:no      1:yes   +   *1,0 
    22       2:no      1:yes   +   *0.71,0.29 
    23       2:no      1:yes   +   *0.996,0.004 
    24       2:no       2:no       0,*1 
    25       2:no      1:yes   +   *1,0 
    26       2:no      1:yes   +   *0.965,0.035 
    27       2:no       2:no       0,*1 
    28       2:no      1:yes   +   *0.981,0.019 
    29       2:no      1:yes   +   *1,0 
    30       2:no       2:no       0,*1 
    31       2:no      1:yes   +   *0.986,0.014 
    32       2:no       2:no       0.001,*0.999 
    33       2:no       2:no       0,*1 
    34      1:yes      1:yes       *0.824,0.176 
    35      1:yes       2:no   +   0.175,*0.825 
    36      1:yes       2:no   +   0.025,*0.975 
    37      1:yes      1:yes       *0.997,0.003 
    38      1:yes      1:yes       *0.996,0.004 
    39      1:yes      1:yes       *0.996,0.004 
    40      1:yes      1:yes       *0.574,0.426 
    41      1:yes       2:no   +   0.456,*0.544 
    42      1:yes      1:yes       *0.98,0.02 
    43      1:yes      1:yes       *0.98,0.02 
    44      1:yes      1:yes       *0.975,0.025 
    45      1:yes      1:yes       *0.833,0.167 
    46      1:yes      1:yes       *0.997,0.003 
    47      1:yes      1:yes       *0.961,0.039 
    48      1:yes      1:yes       *0.992,0.008 
    49      1:yes      1:yes       *0.997,0.003 
    50      1:yes       2:no   +   0,*1 
    51      1:yes      1:yes       *0.968,0.032 
    52      1:yes      1:yes       *0.996,0.004 
    53      1:yes      1:yes       *0.907,0.093 
    54      1:yes      1:yes       *0.996,0.004 
    55      1:yes      1:yes       *0.999,0.001 
    56      1:yes      1:yes       *0.961,0.039 
    57      1:yes      1:yes       *0.988,0.012 
    58      1:yes      1:yes       *0.988,0.012 
    59      1:yes      1:yes       *0.999,0.001 
    60      1:yes      1:yes       *0.997,0.003 
    61      1:yes      1:yes       *0.996,0.004 
    62      1:yes      1:yes       *0.906,0.094 
    63      1:yes       2:no   +   0.39,*0.61 
    64      1:yes      1:yes       *0.999,0.001 
    65      1:yes      1:yes       *0.825,0.175 
    66      1:yes      1:yes       *0.996,0.004 
    67      1:yes      1:yes       *0.999,0.001 
    68      1:yes      1:yes       *0.974,0.026 
    69      1:yes      1:yes       *0.996,0.004 
    70      1:yes      1:yes       *0.988,0.012 
    71      1:yes      1:yes       *0.999,0.001 
    72      1:yes      1:yes       *0.999,0.001 
    73      1:yes      1:yes       *0.982,0.018 
    74      1:yes      1:yes       *0.989,0.011 
    75      1:yes      1:yes       *0.989,0.011 
    76      1:yes      1:yes       *0.999,0.001 
    77      1:yes      1:yes       *0.992,0.008 
    78      1:yes       2:no   +   0,*1 
    79      1:yes      1:yes       *0.999,0.001 
    80      1:yes      1:yes       *0.997,0.003 
    81      1:yes      1:yes       *0.993,0.007 
    82      1:yes      1:yes       *0.996,0.004 
    83      1:yes      1:yes       *0.997,0.003 
    84      1:yes      1:yes       *0.887,0.113 
    85      1:yes      1:yes       *0.994,0.006 
    86      1:yes       2:no   +   0,*1 
    87      1:yes      1:yes       *0.996,0.004 
    88      1:yes       2:no   +   0.005,*0.995 
    89      1:yes      1:yes       *0.997,0.003 
    90      1:yes      1:yes       *0.996,0.004 
    91      1:yes      1:yes       *0.845,0.155 
    92      1:yes      1:yes       *0.994,0.006 
    93      1:yes      1:yes       *0.999,0.001 
    94      1:yes      1:yes       *0.992,0.008 
    95      1:yes      1:yes       *0.999,0.001 
    96      1:yes      1:yes       *0.981,0.019 
    97      1:yes      1:yes       *0.991,0.009 
    98      1:yes      1:yes       *0.998,0.002 
    99      1:yes      1:yes       *0.983,0.017 
   100      1:yes      1:yes       *0.997,0.003 
   101      1:yes      1:yes       *0.997,0.003 
   102      1:yes      1:yes       *0.995,0.005 
   103      1:yes      1:yes       *0.974,0.026 
   104      1:yes      1:yes       *0.962,0.038 
   105      1:yes      1:yes       *0.999,0.001 
   106      1:yes       2:no   +   0.055,*0.945 
   107      1:yes      1:yes       *0.972,0.028 
   108      1:yes      1:yes       *0.996,0.004 
   109      1:yes       2:no   +   0,*1 
   110      1:yes      1:yes       *0.998,0.002 
   111      1:yes      1:yes       *0.983,0.017 
   112      1:yes      1:yes       *0.999,0.001 
   113      1:yes       2:no   +   0.145,*0.855 
   114      1:yes      1:yes       *0.999,0.001 
   115      1:yes      1:yes       *0.997,0.003 
   116      1:yes      1:yes       *0.999,0.001 
   117      1:yes       2:no   +   0,*1 
   118      1:yes      1:yes       *0.969,0.031 
   119      1:yes      1:yes       *0.999,0.001 
   120      1:yes      1:yes       *0.998,0.002 
   121      1:yes      1:yes       *0.996,0.004 
   122      1:yes      1:yes       *0.915,0.085 
   123      1:yes      1:yes       *0.925,0.075 
   124      1:yes      1:yes       *0.997,0.003 
   125      1:yes      1:yes       *0.956,0.044 
   126      1:yes      1:yes       *0.999,0.001 
   127      1:yes      1:yes       *0.962,0.038 
   128      1:yes      1:yes       *0.922,0.078 
   129      1:yes      1:yes       *0.999,0.001 
   130      1:yes      1:yes       *0.9,0.1 
   131      1:yes      1:yes       *0.956,0.044 
   132      1:yes      1:yes       *0.999,0.001 
   133      1:yes       2:no   +   0.365,*0.635 
   134      1:yes      1:yes       *0.998,0.002 
   135      1:yes      1:yes       *0.997,0.003 
   136      1:yes      1:yes       *0.994,0.006 
   137      1:yes      1:yes       *0.997,0.003 
   138      1:yes      1:yes       *0.994,0.006 
   139      1:yes      1:yes       *0.999,0.001 
   140      1:yes       2:no   +   0.496,*0.504 
   141      1:yes      1:yes       *0.997,0.003 
     1       2:no       2:no       0.048,*0.952 
     2       2:no       2:no       0.004,*0.996 
     3       2:no       2:no       0.159,*0.841 
     4       2:no       2:no       0.28,*0.72 
     5       2:no       2:no       0.199,*0.801 
     6       2:no       2:no       0.001,*0.999 
     7       2:no       2:no       0.137,*0.863 
     8       2:no       2:no       0.045,*0.955 
     9       2:no       2:no       0.003,*0.997 
    10       2:no       2:no       0,*1 
    11       2:no       2:no       0.003,*0.997 
    12       2:no       2:no       0.001,*0.999 
    13       2:no       2:no       0,*1 
    14       2:no      1:yes   +   *0.962,0.038 
    15       2:no      1:yes   +   *1,0 
    16       2:no      1:yes   +   *0.998,0.002 
    17       2:no       2:no       0.492,*0.508 
    18       2:no       2:no       0.249,*0.751 
    19       2:no       2:no       0.001,*0.999 
    20       2:no      1:yes   +   *0.961,0.039 
    21       2:no      1:yes   +   *1,0 
    22       2:no       2:no       0.296,*0.704 
    23       2:no      1:yes   +   *1,0 
    24       2:no       2:no       0.002,*0.998 
    25       2:no       2:no       0,*1 
    26       2:no       2:no       0.003,*0.997 
    27       2:no      1:yes   +   *0.927,0.073 
    28       2:no       2:no       0.039,*0.961 
    29       2:no      1:yes   +   *1,0 
    30       2:no       2:no       0,*1 
    31       2:no       2:no       0,*1 
    32       2:no       2:no       0.124,*0.876 
    33       2:no       2:no       0.002,*0.998 
    34      1:yes      1:yes       *0.565,0.435 
    35      1:yes      1:yes       *0.874,0.126 
    36      1:yes      1:yes       *1,0 
    37      1:yes      1:yes       *0.958,0.042 
    38      1:yes      1:yes       *1,0 
    39      1:yes      1:yes       *1,0 
    40      1:yes      1:yes       *1,0 
    41      1:yes      1:yes       *1,0 
    42      1:yes      1:yes       *0.638,0.362 
    43      1:yes      1:yes       *1,0 
    44      1:yes      1:yes       *0.843,0.157 
    45      1:yes      1:yes       *1,0 
    46      1:yes      1:yes       *1,0 
    47      1:yes      1:yes       *1,0 
    48      1:yes      1:yes       *1,0 
    49      1:yes      1:yes       *1,0 
    50      1:yes      1:yes       *1,0 
    51      1:yes      1:yes       *1,0 
    52      1:yes      1:yes       *1,0 
    53      1:yes       2:no   +   0.027,*0.973 
    54      1:yes       2:no   +   0.129,*0.871 
    55      1:yes      1:yes       *1,0 
    56      1:yes      1:yes       *1,0 
    57      1:yes      1:yes       *1,0 
    58      1:yes      1:yes       *1,0 
    59      1:yes       2:no   +   0.144,*0.856 
    60      1:yes      1:yes       *1,0 
    61      1:yes      1:yes       *1,0 
    62      1:yes      1:yes       *0.988,0.012 
    63      1:yes      1:yes       *1,0 
    64      1:yes      1:yes       *0.985,0.015 
    65      1:yes      1:yes       *0.995,0.005 
    66      1:yes      1:yes       *1,0 
    67      1:yes      1:yes       *1,0 
    68      1:yes      1:yes       *0.728,0.272 
    69      1:yes       2:no   +   0.471,*0.529 
    70      1:yes      1:yes       *1,0 
    71      1:yes      1:yes       *0.998,0.002 
    72      1:yes      1:yes       *1,0 
    73      1:yes      1:yes       *1,0 
    74      1:yes      1:yes       *0.988,0.012 
    75      1:yes      1:yes       *0.927,0.073 
    76      1:yes      1:yes       *0.981,0.019 
    77      1:yes      1:yes       *1,0 
    78      1:yes      1:yes       *1,0 
    79      1:yes      1:yes       *1,0 
    80      1:yes      1:yes       *1,0 
    81      1:yes      1:yes       *1,0 
    82      1:yes      1:yes       *1,0 
    83      1:yes      1:yes       *1,0 
    84      1:yes      1:yes       *1,0 
    85      1:yes      1:yes       *0.883,0.117 
    86      1:yes      1:yes       *1,0 
    87      1:yes      1:yes       *1,0 
    88      1:yes      1:yes       *0.861,0.139 
    89      1:yes      1:yes       *0.981,0.019 
    90      1:yes      1:yes       *1,0 
    91      1:yes      1:yes       *1,0 
    92      1:yes      1:yes       *1,0 
    93      1:yes      1:yes       *1,0 
    94      1:yes      1:yes       *1,0 
    95      1:yes      1:yes       *1,0 
    96      1:yes      1:yes       *0.717,0.283 
    97      1:yes      1:yes       *1,0 
    98      1:yes      1:yes       *1,0 
    99      1:yes      1:yes       *1,0 
   100      1:yes       2:no   +   0.082,*0.918 
   101      1:yes       2:no   +   0.003,*0.997 
   102      1:yes      1:yes       *0.82,0.18 
   103      1:yes      1:yes       *0.79,0.21 
   104      1:yes      1:yes       *1,0 
   105      1:yes      1:yes       *1,0 
   106      1:yes      1:yes       *1,0 
   107      1:yes      1:yes       *1,0 
   108      1:yes      1:yes       *0.657,0.343 
   109      1:yes      1:yes       *1,0 
   110      1:yes      1:yes       *1,0 
   111      1:yes      1:yes       *1,0 
   112      1:yes      1:yes       *1,0 
   113      1:yes      1:yes       *1,0 
   114      1:yes      1:yes       *1,0 
   115      1:yes      1:yes       *1,0 
   116      1:yes      1:yes       *1,0 
   117      1:yes       2:no   +   0.448,*0.552 
   118      1:yes      1:yes       *1,0 
   119      1:yes       2:no   +   0.272,*0.728 
   120      1:yes       2:no   +   0.035,*0.965 
   121      1:yes      1:yes       *1,0 
   122      1:yes      1:yes       *0.893,0.107 
   123      1:yes      1:yes       *0.921,0.079 
   124      1:yes      1:yes       *1,0 
   125      1:yes      1:yes       *0.962,0.038 
   126      1:yes      1:yes       *1,0 
   127      1:yes      1:yes       *1,0 
   128      1:yes      1:yes       *1,0 
   129      1:yes      1:yes       *0.867,0.133 
   130      1:yes      1:yes       *0.95,0.05 
   131      1:yes      1:yes       *1,0 
   132      1:yes      1:yes       *1,0 
   133      1:yes      1:yes       *0.863,0.137 
   134      1:yes      1:yes       *1,0 
   135      1:yes       2:no   +   0.063,*0.937 
   136      1:yes      1:yes       *1,0 
   137      1:yes      1:yes       *1,0 
   138      1:yes      1:yes       *0.98,0.02 
   139      1:yes      1:yes       *1,0 
   140      1:yes       2:no   +   0.187,*0.813 
   141      1:yes      1:yes       *1,0 

========== Summary ==========

Correctly Classified Instances        1205               85.159  %
Incorrectly Classified Instances       210               14.841  %
Kappa statistic                          0.5859
Mean absolute error                      0.154 
Root mean squared error                  0.3681
Relative absolute error                 42.9504 %
Root relative squared error             86.9576 %
Total Number of Instances             1415     

=== Detailed Accuracy By Class ===

               TP Rate   FP Rate   Precision   Recall  F-Measure   ROC Area  Class
                 0.903     0.317      0.903     0.903     0.903      0.831    yes
                 0.683     0.097      0.683     0.683     0.683      0.831    no
Weighted Avg.    0.852     0.266      0.852     0.852     0.852      0.831

=== Confusion Matrix ===

   a   b   <-- classified as
 979 105 |   a = yes
 105 226 |   b = no
