# Supplementary material for: Prediction and Prioritization of Rare Oncogenic Mutations in the Cancer Kinome Using Novel Features and Multiple Classifiers
Source: PLoS Comput Biol. 2014 Apr 17;10(4):e1003545. doi: 10.1371/journal.pcbi.1003545 (PMC3990476; doi:10.1371/journal.pcbi.1003545)
Supplement: Dataset S1 — Detailed experiment records and results. Complete data sets, outputs and log files for all computational experiments. These files can be loaded in Weka [26] to reproduce the results presented in this paper. (ZIP) [file pcbi.1003545.s001.zip › 20121222_200553/Classified/weka.classifiers.bayes.BayesNet-CrossValidation-20121222_200555.txt]

========== Data Summary ==========
Relation Name:  Analysis_Disease-weka.filters.unsupervised.attribute.Remove-R1,9,10,13,16,17,18,20,21,23,24,25,26,27
Num Instances:  1415
Num Attributes: 18

     Name                      Type  Nom  Int Real     Missing      Unique  Dist
   1 Amino_Acid_WT              Nom 100%   0%   0%     0 /  0%     0 /  0%    20 
   2 Amino_Acid_MT              Nom 100%   0%   0%     0 /  0%     0 /  0%    20 
   3 Conservation_Consensus_Al  Num   0%   0%  75%   351 / 25%    24 /  2%   240 
   4 Conservation_Wild_AllKina  Num   0%   0%  86%   196 / 14%   921 / 65%  1026 
   5 Conservation_Consensus_Fa  Num   0%  17%  57%   366 / 26%   130 /  9%   211 
   6 Conservation_Consensus_Gr  Num   0%   0%  73%   383 / 27%   232 / 16%   412 
   7 Blosum62                   Num   0% 100%   0%     0 /  0%     1 /  0%     8 
   8 Modification               Nom 100%   0%   0%     0 /  0%     0 /  0%     2 
   9 Is_Pk_Domain               Nom 100%   0%   0%     0 /  0%     0 /  0%     1 
  10 Binding_Site               Nom 100%   0%   0%     0 /  0%     0 /  0%     1 
  11 Side_Chain_Polarity_MT     Nom 100%   0%   0%     0 /  0%     0 /  0%     2 
  12 Avg_Mass_MT                Num   0%   0% 100%     0 /  0%     0 /  0%    19 
  13 Side_Chain_Polarity_WT     Nom 100%   0%   0%     0 /  0%     0 /  0%     2 
  14 Van_der_Waals_Volume_WT    Num   0% 100%   0%     0 /  0%     0 /  0%    17 
  15 Protein_Family             Nom 100%   0%   0%     0 /  0%     8 /  1%    92 
  16 Protein_Group              Nom 100%   0%   0%     0 /  0%     0 /  0%     9 
  17 Sub_domain                 Nom 100%   0%   0%     0 /  0%     1 /  0%    21 
  18 Disease                    Nom 100%   0%   0%     0 /  0%     0 /  0%     2 

========== Cross Validation Result ==========
 inst#     actual  predicted error distribution
     1       2:no      1:yes   +   *0.865,0.135 
     2       2:no       2:no       0.005,*0.995 
     3       2:no       2:no       0.424,*0.576 
     4       2:no      1:yes   +   *0.548,0.452 
     5       2:no       2:no       0.01,*0.99 
     6       2:no       2:no       0.203,*0.797 
     7       2:no       2:no       0.001,*0.999 
     8       2:no      1:yes   +   *0.59,0.41 
     9       2:no       2:no       0.003,*0.997 
    10       2:no       2:no       0.402,*0.598 
    11       2:no       2:no       0.017,*0.983 
    12       2:no       2:no       0.24,*0.76 
    13       2:no       2:no       0.172,*0.828 
    14       2:no       2:no       0.025,*0.975 
    15       2:no       2:no       0.293,*0.707 
    16       2:no       2:no       0.008,*0.992 
    17       2:no       2:no       0.189,*0.811 
    18       2:no       2:no       0.366,*0.634 
    19       2:no       2:no       0.341,*0.659 
    20       2:no       2:no       0.006,*0.994 
    21       2:no      1:yes   +   *0.717,0.283 
    22       2:no       2:no       0.378,*0.622 
    23       2:no      1:yes   +   *0.954,0.046 
    24       2:no       2:no       0.042,*0.958 
    25       2:no       2:no       0.01,*0.99 
    26       2:no      1:yes   +   *0.559,0.441 
    27       2:no       2:no       0.354,*0.646 
    28       2:no       2:no       0.006,*0.994 
    29       2:no      1:yes   +   *0.771,0.229 
    30       2:no       2:no       0.01,*0.99 
    31       2:no       2:no       0.021,*0.979 
    32       2:no      1:yes   +   *0.888,0.112 
    33       2:no       2:no       0.044,*0.956 
    34       2:no       2:no       0.037,*0.963 
    35      1:yes      1:yes       *0.989,0.011 
    36      1:yes       2:no   +   0.049,*0.951 
    37      1:yes      1:yes       *0.996,0.004 
    38      1:yes      1:yes       *0.924,0.076 
    39      1:yes       2:no   +   0.319,*0.681 
    40      1:yes      1:yes       *0.997,0.003 
    41      1:yes      1:yes       *0.992,0.008 
    42      1:yes      1:yes       *1,0 
    43      1:yes      1:yes       *0.949,0.051 
    44      1:yes      1:yes       *1,0 
    45      1:yes      1:yes       *1,0 
    46      1:yes      1:yes       *1,0 
    47      1:yes      1:yes       *0.973,0.027 
    48      1:yes      1:yes       *0.962,0.038 
    49      1:yes      1:yes       *1,0 
    50      1:yes      1:yes       *0.999,0.001 
    51      1:yes       2:no   +   0.162,*0.838 
    52      1:yes      1:yes       *0.991,0.009 
    53      1:yes      1:yes       *0.992,0.008 
    54      1:yes      1:yes       *0.946,0.054 
    55      1:yes      1:yes       *0.999,0.001 
    56      1:yes      1:yes       *0.639,0.361 
    57      1:yes      1:yes       *1,0 
    58      1:yes      1:yes       *0.985,0.015 
    59      1:yes      1:yes       *0.941,0.059 
    60      1:yes      1:yes       *1,0 
    61      1:yes      1:yes       *1,0 
    62      1:yes      1:yes       *0.858,0.142 
    63      1:yes      1:yes       *0.8,0.2 
    64      1:yes       2:no   +   0.384,*0.616 
    65      1:yes      1:yes       *1,0 
    66      1:yes      1:yes       *0.88,0.12 
    67      1:yes      1:yes       *1,0 
    68      1:yes       2:no   +   0.025,*0.975 
    69      1:yes       2:no   +   0.408,*0.592 
    70      1:yes      1:yes       *1,0 
    71      1:yes      1:yes       *0.907,0.093 
    72      1:yes      1:yes       *0.993,0.007 
    73      1:yes      1:yes       *0.961,0.039 
    74      1:yes      1:yes       *1,0 
    75      1:yes      1:yes       *1,0 
    76      1:yes      1:yes       *1,0 
    77      1:yes      1:yes       *0.97,0.03 
    78      1:yes      1:yes       *0.668,0.332 
    79      1:yes      1:yes       *1,0 
    80      1:yes      1:yes       *1,0 
    81      1:yes      1:yes       *0.992,0.008 
    82      1:yes      1:yes       *0.996,0.004 
    83      1:yes       2:no   +   0.374,*0.626 
    84      1:yes      1:yes       *1,0 
    85      1:yes      1:yes       *1,0 
    86      1:yes      1:yes       *0.997,0.003 
    87      1:yes      1:yes       *0.998,0.002 
    88      1:yes      1:yes       *1,0 
    89      1:yes      1:yes       *0.998,0.002 
    90      1:yes      1:yes       *0.992,0.008 
    91      1:yes      1:yes       *0.999,0.001 
    92      1:yes      1:yes       *0.999,0.001 
    93      1:yes      1:yes       *0.842,0.158 
    94      1:yes      1:yes       *0.944,0.056 
    95      1:yes      1:yes       *0.995,0.005 
    96      1:yes      1:yes       *0.999,0.001 
    97      1:yes      1:yes       *0.989,0.011 
    98      1:yes      1:yes       *0.999,0.001 
    99      1:yes      1:yes       *0.997,0.003 
   100      1:yes      1:yes       *0.999,0.001 
   101      1:yes      1:yes       *0.578,0.422 
   102      1:yes      1:yes       *0.722,0.278 
   103      1:yes      1:yes       *0.998,0.002 
   104      1:yes      1:yes       *0.992,0.008 
   105      1:yes      1:yes       *0.735,0.265 
   106      1:yes      1:yes       *0.989,0.011 
   107      1:yes      1:yes       *0.993,0.007 
   108      1:yes      1:yes       *0.669,0.331 
   109      1:yes      1:yes       *1,0 
   110      1:yes      1:yes       *0.987,0.013 
   111      1:yes      1:yes       *0.999,0.001 
   112      1:yes      1:yes       *0.999,0.001 
   113      1:yes       2:no   +   0.044,*0.956 
   114      1:yes      1:yes       *1,0 
   115      1:yes      1:yes       *0.999,0.001 
   116      1:yes      1:yes       *1,0 
   117      1:yes      1:yes       *0.983,0.017 
   118      1:yes      1:yes       *1,0 
   119      1:yes      1:yes       *0.874,0.126 
   120      1:yes      1:yes       *0.999,0.001 
   121      1:yes      1:yes       *0.753,0.247 
   122      1:yes      1:yes       *0.865,0.135 
   123      1:yes      1:yes       *0.999,0.001 
   124      1:yes      1:yes       *0.99,0.01 
   125      1:yes      1:yes       *0.996,0.004 
   126      1:yes       2:no   +   0.093,*0.907 
   127      1:yes      1:yes       *0.925,0.075 
   128      1:yes      1:yes       *1,0 
   129      1:yes      1:yes       *0.984,0.016 
   130      1:yes      1:yes       *0.878,0.122 
   131      1:yes      1:yes       *1,0 
   132      1:yes      1:yes       *0.989,0.011 
   133      1:yes      1:yes       *0.957,0.043 
   134      1:yes      1:yes       *1,0 
   135      1:yes      1:yes       *1,0 
   136      1:yes      1:yes       *0.977,0.023 
   137      1:yes      1:yes       *0.686,0.314 
   138      1:yes      1:yes       *0.968,0.032 
   139      1:yes      1:yes       *0.999,0.001 
   140      1:yes      1:yes       *1,0 
   141      1:yes      1:yes       *1,0 
   142      1:yes      1:yes       *0.998,0.002 
     1       2:no       2:no       0.002,*0.998 
     2       2:no       2:no       0.002,*0.998 
     3       2:no       2:no       0.006,*0.994 
     4       2:no       2:no       0.008,*0.992 
     5       2:no       2:no       0.043,*0.957 
     6       2:no       2:no       0.018,*0.982 
     7       2:no       2:no       0.004,*0.996 
     8       2:no       2:no       0.222,*0.778 
     9       2:no      1:yes   +   *0.565,0.435 
    10       2:no      1:yes   +   *0.713,0.287 
    11       2:no      1:yes   +   *0.901,0.099 
    12       2:no       2:no       0.005,*0.995 
    13       2:no      1:yes   +   *0.844,0.156 
    14       2:no       2:no       0.017,*0.983 
    15       2:no      1:yes   +   *0.808,0.192 
    16       2:no       2:no       0.198,*0.802 
    17       2:no       2:no       0.001,*0.999 
    18       2:no       2:no       0.005,*0.995 
    19       2:no       2:no       0.003,*0.997 
    20       2:no       2:no       0.036,*0.964 
    21       2:no      1:yes   +   *0.764,0.236 
    22       2:no       2:no       0.001,*0.999 
    23       2:no       2:no       0.09,*0.91 
    24       2:no       2:no       0.004,*0.996 
    25       2:no      1:yes   +   *0.978,0.022 
    26       2:no       2:no       0.012,*0.988 
    27       2:no       2:no       0.044,*0.956 
    28       2:no      1:yes   +   *0.502,0.498 
    29       2:no       2:no       0.001,*0.999 
    30       2:no      1:yes   +   *0.988,0.012 
    31       2:no       2:no       0.028,*0.972 
    32       2:no       2:no       0.481,*0.519 
    33       2:no       2:no       0.006,*0.994 
    34      1:yes      1:yes       *0.656,0.344 
    35      1:yes      1:yes       *0.993,0.007 
    36      1:yes      1:yes       *1,0 
    37      1:yes      1:yes       *1,0 
    38      1:yes      1:yes       *0.997,0.003 
    39      1:yes       2:no   +   0.136,*0.864 
    40      1:yes      1:yes       *0.761,0.239 
    41      1:yes       2:no   +   0.455,*0.545 
    42      1:yes      1:yes       *0.989,0.011 
    43      1:yes      1:yes       *1,0 
    44      1:yes      1:yes       *0.999,0.001 
    45      1:yes       2:no   +   0.433,*0.567 
    46      1:yes      1:yes       *0.879,0.121 
    47      1:yes      1:yes       *0.977,0.023 
    48      1:yes      1:yes       *0.835,0.165 
    49      1:yes      1:yes       *0.67,0.33 
    50      1:yes      1:yes       *0.938,0.062 
    51      1:yes      1:yes       *0.99,0.01 
    52      1:yes      1:yes       *0.937,0.063 
    53      1:yes      1:yes       *0.998,0.002 
    54      1:yes      1:yes       *0.999,0.001 
    55      1:yes      1:yes       *0.979,0.021 
    56      1:yes      1:yes       *0.997,0.003 
    57      1:yes      1:yes       *0.97,0.03 
    58      1:yes      1:yes       *1,0 
    59      1:yes      1:yes       *1,0 
    60      1:yes      1:yes       *0.998,0.002 
    61      1:yes      1:yes       *0.994,0.006 
    62      1:yes       2:no   +   0.001,*0.999 
    63      1:yes      1:yes       *0.996,0.004 
    64      1:yes       2:no   +   0.08,*0.92 
    65      1:yes      1:yes       *1,0 
    66      1:yes      1:yes       *0.999,0.001 
    67      1:yes      1:yes       *0.938,0.062 
    68      1:yes      1:yes       *0.996,0.004 
    69      1:yes      1:yes       *0.859,0.141 
    70      1:yes      1:yes       *0.911,0.089 
    71      1:yes       2:no   +   0.055,*0.945 
    72      1:yes      1:yes       *1,0 
    73      1:yes      1:yes       *0.995,0.005 
    74      1:yes      1:yes       *0.99,0.01 
    75      1:yes      1:yes       *0.997,0.003 
    76      1:yes      1:yes       *0.999,0.001 
    77      1:yes      1:yes       *0.824,0.176 
    78      1:yes      1:yes       *0.985,0.015 
    79      1:yes       2:no   +   0.273,*0.727 
    80      1:yes      1:yes       *0.991,0.009 
    81      1:yes      1:yes       *0.996,0.004 
    82      1:yes      1:yes       *0.999,0.001 
    83      1:yes      1:yes       *0.882,0.118 
    84      1:yes      1:yes       *0.997,0.003 
    85      1:yes      1:yes       *0.827,0.173 
    86      1:yes      1:yes       *0.998,0.002 
    87      1:yes       2:no   +   0.237,*0.763 
    88      1:yes      1:yes       *0.656,0.344 
    89      1:yes      1:yes       *0.925,0.075 
    90      1:yes      1:yes       *1,0 
    91      1:yes       2:no   +   0.208,*0.792 
    92      1:yes      1:yes       *0.953,0.047 
    93      1:yes      1:yes       *1,0 
    94      1:yes      1:yes       *1,0 
    95      1:yes      1:yes       *0.996,0.004 
    96      1:yes      1:yes       *0.999,0.001 
    97      1:yes       2:no   +   0.219,*0.781 
    98      1:yes      1:yes       *1,0 
    99      1:yes      1:yes       *1,0 
   100      1:yes      1:yes       *1,0 
   101      1:yes      1:yes       *1,0 
   102      1:yes      1:yes       *1,0 
   103      1:yes      1:yes       *1,0 
   104      1:yes      1:yes       *1,0 
   105      1:yes      1:yes       *0.998,0.002 
   106      1:yes      1:yes       *0.939,0.061 
   107      1:yes      1:yes       *0.521,0.479 
   108      1:yes      1:yes       *1,0 
   109      1:yes      1:yes       *0.958,0.042 
   110      1:yes      1:yes       *0.729,0.271 
   111      1:yes      1:yes       *0.904,0.096 
   112      1:yes      1:yes       *0.999,0.001 
   113      1:yes      1:yes       *1,0 
   114      1:yes      1:yes       *0.997,0.003 
   115      1:yes      1:yes       *1,0 
   116      1:yes      1:yes       *0.998,0.002 
   117      1:yes      1:yes       *1,0 
   118      1:yes      1:yes       *0.999,0.001 
   119      1:yes      1:yes       *0.999,0.001 
   120      1:yes      1:yes       *0.998,0.002 
   121      1:yes      1:yes       *0.88,0.12 
   122      1:yes      1:yes       *0.998,0.002 
   123      1:yes      1:yes       *0.98,0.02 
   124      1:yes      1:yes       *0.999,0.001 
   125      1:yes      1:yes       *0.865,0.135 
   126      1:yes      1:yes       *0.997,0.003 
   127      1:yes      1:yes       *0.998,0.002 
   128      1:yes      1:yes       *1,0 
   129      1:yes      1:yes       *0.703,0.297 
   130      1:yes      1:yes       *0.954,0.046 
   131      1:yes      1:yes       *0.97,0.03 
   132      1:yes      1:yes       *0.992,0.008 
   133      1:yes       2:no   +   0.105,*0.895 
   134      1:yes      1:yes       *1,0 
   135      1:yes      1:yes       *0.989,0.011 
   136      1:yes      1:yes       *1,0 
   137      1:yes      1:yes       *0.993,0.007 
   138      1:yes      1:yes       *0.977,0.023 
   139      1:yes       2:no   +   0.278,*0.722 
   140      1:yes      1:yes       *0.977,0.023 
   141      1:yes      1:yes       *0.999,0.001 
   142      1:yes      1:yes       *0.997,0.003 
     1       2:no       2:no       0.004,*0.996 
     2       2:no       2:no       0.008,*0.992 
     3       2:no      1:yes   +   *0.654,0.346 
     4       2:no       2:no       0.042,*0.958 
     5       2:no       2:no       0.162,*0.838 
     6       2:no       2:no       0.039,*0.961 
     7       2:no       2:no       0.11,*0.89 
     8       2:no       2:no       0.007,*0.993 
     9       2:no       2:no       0.004,*0.996 
    10       2:no      1:yes   +   *0.916,0.084 
    11       2:no       2:no       0.003,*0.997 
    12       2:no       2:no       0.001,*0.999 
    13       2:no      1:yes   +   *0.958,0.042 
    14       2:no      1:yes   +   *0.592,0.408 
    15       2:no       2:no       0.117,*0.883 
    16       2:no       2:no       0.019,*0.981 
    17       2:no       2:no       0.007,*0.993 
    18       2:no      1:yes   +   *0.61,0.39 
    19       2:no       2:no       0.001,*0.999 
    20       2:no       2:no       0.007,*0.993 
    21       2:no       2:no       0.005,*0.995 
    22       2:no       2:no       0.356,*0.644 
    23       2:no      1:yes   +   *0.543,0.457 
    24       2:no       2:no       0.038,*0.962 
    25       2:no       2:no       0.005,*0.995 
    26       2:no       2:no       0.008,*0.992 
    27       2:no       2:no       0.002,*0.998 
    28       2:no       2:no       0.477,*0.523 
    29       2:no      1:yes   +   *0.837,0.163 
    30       2:no       2:no       0.003,*0.997 
    31       2:no       2:no       0.002,*0.998 
    32       2:no       2:no       0.018,*0.982 
    33       2:no       2:no       0.029,*0.971 
    34      1:yes      1:yes       *0.999,0.001 
    35      1:yes      1:yes       *0.994,0.006 
    36      1:yes      1:yes       *0.544,0.456 
    37      1:yes      1:yes       *0.588,0.412 
    38      1:yes      1:yes       *0.998,0.002 
    39      1:yes      1:yes       *0.999,0.001 
    40      1:yes      1:yes       *1,0 
    41      1:yes      1:yes       *0.998,0.002 
    42      1:yes      1:yes       *0.999,0.001 
    43      1:yes      1:yes       *0.991,0.009 
    44      1:yes      1:yes       *0.999,0.001 
    45      1:yes      1:yes       *0.696,0.304 
    46      1:yes      1:yes       *0.996,0.004 
    47      1:yes      1:yes       *0.999,0.001 
    48      1:yes      1:yes       *0.844,0.156 
    49      1:yes      1:yes       *1,0 
    50      1:yes      1:yes       *0.926,0.074 
    51      1:yes      1:yes       *0.958,0.042 
    52      1:yes      1:yes       *1,0 
    53      1:yes       2:no   +   0.145,*0.855 
    54      1:yes      1:yes       *0.998,0.002 
    55      1:yes      1:yes       *0.987,0.013 
    56      1:yes      1:yes       *0.998,0.002 
    57      1:yes       2:no   +   0.389,*0.611 
    58      1:yes       2:no   +   0.202,*0.798 
    59      1:yes      1:yes       *0.998,0.002 
    60      1:yes      1:yes       *1,0 
    61      1:yes      1:yes       *1,0 
    62      1:yes      1:yes       *0.652,0.348 
    63      1:yes      1:yes       *0.568,0.432 
    64      1:yes      1:yes       *0.999,0.001 
    65      1:yes      1:yes       *0.983,0.017 
    66      1:yes      1:yes       *0.99,0.01 
    67      1:yes      1:yes       *0.999,0.001 
    68      1:yes      1:yes       *0.94,0.06 
    69      1:yes      1:yes       *0.989,0.011 
    70      1:yes      1:yes       *0.999,0.001 
    71      1:yes      1:yes       *1,0 
    72      1:yes      1:yes       *1,0 
    73      1:yes      1:yes       *0.995,0.005 
    74      1:yes      1:yes       *1,0 
    75      1:yes      1:yes       *0.999,0.001 
    76      1:yes      1:yes       *0.555,0.445 
    77      1:yes      1:yes       *1,0 
    78      1:yes      1:yes       *0.737,0.263 
    79      1:yes      1:yes       *1,0 
    80      1:yes      1:yes       *1,0 
    81      1:yes      1:yes       *0.641,0.359 
    82      1:yes      1:yes       *0.998,0.002 
    83      1:yes      1:yes       *1,0 
    84      1:yes      1:yes       *0.979,0.021 
    85      1:yes      1:yes       *0.992,0.008 
    86      1:yes      1:yes       *0.999,0.001 
    87      1:yes      1:yes       *0.966,0.034 
    88      1:yes      1:yes       *1,0 
    89      1:yes      1:yes       *0.833,0.167 
    90      1:yes      1:yes       *0.926,0.074 
    91      1:yes      1:yes       *0.999,0.001 
    92      1:yes      1:yes       *1,0 
    93      1:yes      1:yes       *1,0 
    94      1:yes       2:no   +   0.061,*0.939 
    95      1:yes       2:no   +   0.015,*0.985 
    96      1:yes      1:yes       *0.999,0.001 
    97      1:yes      1:yes       *0.999,0.001 
    98      1:yes      1:yes       *0.52,0.48 
    99      1:yes       2:no   +   0.182,*0.818 
   100      1:yes      1:yes       *0.869,0.131 
   101      1:yes       2:no   +   0.349,*0.651 
   102      1:yes      1:yes       *0.917,0.083 
   103      1:yes      1:yes       *0.997,0.003 
   104      1:yes      1:yes       *0.988,0.012 
   105      1:yes      1:yes       *0.999,0.001 
   106      1:yes      1:yes       *0.771,0.229 
   107      1:yes      1:yes       *1,0 
   108      1:yes      1:yes       *0.888,0.112 
   109      1:yes      1:yes       *0.52,0.48 
   110      1:yes      1:yes       *1,0 
   111      1:yes      1:yes       *0.985,0.015 
   112      1:yes      1:yes       *0.597,0.403 
   113      1:yes      1:yes       *0.999,0.001 
   114      1:yes      1:yes       *0.999,0.001 
   115      1:yes      1:yes       *1,0 
   116      1:yes      1:yes       *0.999,0.001 
   117      1:yes      1:yes       *0.991,0.009 
   118      1:yes      1:yes       *0.999,0.001 
   119      1:yes      1:yes       *0.998,0.002 
   120      1:yes      1:yes       *1,0 
   121      1:yes      1:yes       *1,0 
   122      1:yes      1:yes       *0.999,0.001 
   123      1:yes      1:yes       *0.999,0.001 
   124      1:yes       2:no   +   0.345,*0.655 
   125      1:yes      1:yes       *0.999,0.001 
   126      1:yes      1:yes       *0.998,0.002 
   127      1:yes      1:yes       *0.999,0.001 
   128      1:yes      1:yes       *0.989,0.011 
   129      1:yes      1:yes       *0.99,0.01 
   130      1:yes       2:no   +   0.036,*0.964 
   131      1:yes      1:yes       *0.996,0.004 
   132      1:yes      1:yes       *1,0 
   133      1:yes      1:yes       *0.588,0.412 
   134      1:yes      1:yes       *0.987,0.013 
   135      1:yes      1:yes       *0.988,0.012 
   136      1:yes      1:yes       *0.999,0.001 
   137      1:yes      1:yes       *0.999,0.001 
   138      1:yes       2:no   +   0.441,*0.559 
   139      1:yes      1:yes       *0.998,0.002 
   140      1:yes      1:yes       *0.541,0.459 
   141      1:yes      1:yes       *0.997,0.003 
   142      1:yes      1:yes       *0.999,0.001 
     1       2:no       2:no       0.125,*0.875 
     2       2:no      1:yes   +   *0.742,0.258 
     3       2:no       2:no       0.002,*0.998 
     4       2:no      1:yes   +   *0.892,0.108 
     5       2:no       2:no       0.027,*0.973 
     6       2:no      1:yes   +   *0.832,0.168 
     7       2:no       2:no       0.002,*0.998 
     8       2:no      1:yes   +   *0.544,0.456 
     9       2:no       2:no       0.021,*0.979 
    10       2:no      1:yes   +   *0.906,0.094 
    11       2:no      1:yes   +   *0.843,0.157 
    12       2:no       2:no       0.003,*0.997 
    13       2:no       2:no       0,*1 
    14       2:no       2:no       0.009,*0.991 
    15       2:no       2:no       0.002,*0.998 
    16       2:no       2:no       0.034,*0.966 
    17       2:no      1:yes   +   *0.885,0.115 
    18       2:no       2:no       0.011,*0.989 
    19       2:no       2:no       0.002,*0.998 
    20       2:no      1:yes   +   *0.992,0.008 
    21       2:no       2:no       0.021,*0.979 
    22       2:no      1:yes   +   *0.896,0.104 
    23       2:no       2:no       0.002,*0.998 
    24       2:no       2:no       0.104,*0.896 
    25       2:no       2:no       0.03,*0.97 
    26       2:no      1:yes   +   *0.633,0.367 
    27       2:no       2:no       0.005,*0.995 
    28       2:no       2:no       0.032,*0.968 
    29       2:no       2:no       0.033,*0.967 
    30       2:no      1:yes   +   *0.841,0.159 
    31       2:no       2:no       0.004,*0.996 
    32       2:no       2:no       0.256,*0.744 
    33       2:no       2:no       0.003,*0.997 
    34      1:yes      1:yes       *1,0 
    35      1:yes      1:yes       *0.884,0.116 
    36      1:yes      1:yes       *0.835,0.165 
    37      1:yes      1:yes       *0.997,0.003 
    38      1:yes      1:yes       *0.933,0.067 
    39      1:yes      1:yes       *0.997,0.003 
    40      1:yes      1:yes       *1,0 
    41      1:yes       2:no   +   0.072,*0.928 
    42      1:yes      1:yes       *0.999,0.001 
    43      1:yes      1:yes       *0.53,0.47 
    44      1:yes      1:yes       *0.999,0.001 
    45      1:yes      1:yes       *1,0 
    46      1:yes      1:yes       *0.991,0.009 
    47      1:yes      1:yes       *0.997,0.003 
    48      1:yes      1:yes       *0.998,0.002 
    49      1:yes      1:yes       *0.999,0.001 
    50      1:yes       2:no   +   0.251,*0.749 
    51      1:yes      1:yes       *0.997,0.003 
    52      1:yes      1:yes       *1,0 
    53      1:yes       2:no   +   0.057,*0.943 
    54      1:yes      1:yes       *0.999,0.001 
    55      1:yes      1:yes       *0.999,0.001 
    56      1:yes      1:yes       *0.999,0.001 
    57      1:yes       2:no   +   0.306,*0.694 
    58      1:yes       2:no   +   0.035,*0.965 
    59      1:yes      1:yes       *0.975,0.025 
    60      1:yes      1:yes       *0.999,0.001 
    61      1:yes       2:no   +   0.22,*0.78 
    62      1:yes      1:yes       *0.736,0.264 
    63      1:yes       2:no   +   0.354,*0.646 
    64      1:yes      1:yes       *1,0 
    65      1:yes      1:yes       *0.999,0.001 
    66      1:yes      1:yes       *0.64,0.36 
    67      1:yes      1:yes       *0.999,0.001 
    68      1:yes      1:yes       *0.988,0.012 
    69      1:yes      1:yes       *1,0 
    70      1:yes      1:yes       *0.728,0.272 
    71      1:yes       2:no   +   0.405,*0.595 
    72      1:yes      1:yes       *1,0 
    73      1:yes      1:yes       *0.997,0.003 
    74      1:yes      1:yes       *0.968,0.032 
    75      1:yes      1:yes       *0.994,0.006 
    76      1:yes      1:yes       *0.999,0.001 
    77      1:yes      1:yes       *1,0 
    78      1:yes      1:yes       *1,0 
    79      1:yes      1:yes       *0.967,0.033 
    80      1:yes      1:yes       *0.999,0.001 
    81      1:yes       2:no   +   0.283,*0.717 
    82      1:yes      1:yes       *1,0 
    83      1:yes      1:yes       *1,0 
    84      1:yes      1:yes       *1,0 
    85      1:yes      1:yes       *0.999,0.001 
    86      1:yes       2:no   +   0.176,*0.824 
    87      1:yes      1:yes       *1,0 
    88      1:yes       2:no   +   0.448,*0.552 
    89      1:yes      1:yes       *0.966,0.034 
    90      1:yes      1:yes       *0.988,0.012 
    91      1:yes      1:yes       *0.953,0.047 
    92      1:yes      1:yes       *1,0 
    93      1:yes      1:yes       *0.836,0.164 
    94      1:yes      1:yes       *1,0 
    95      1:yes      1:yes       *0.77,0.23 
    96      1:yes      1:yes       *0.997,0.003 
    97      1:yes      1:yes       *0.999,0.001 
    98      1:yes      1:yes       *0.998,0.002 
    99      1:yes      1:yes       *0.999,0.001 
   100      1:yes      1:yes       *0.973,0.027 
   101      1:yes      1:yes       *1,0 
   102      1:yes       2:no   +   0.455,*0.545 
   103      1:yes      1:yes       *0.994,0.006 
   104      1:yes       2:no   +   0.429,*0.571 
   105      1:yes      1:yes       *0.966,0.034 
   106      1:yes      1:yes       *1,0 
   107      1:yes      1:yes       *0.999,0.001 
   108      1:yes      1:yes       *0.781,0.219 
   109      1:yes       2:no   +   0.32,*0.68 
   110      1:yes      1:yes       *0.995,0.005 
   111      1:yes      1:yes       *0.796,0.204 
   112      1:yes      1:yes       *1,0 
   113      1:yes       2:no   +   0.235,*0.765 
   114      1:yes       2:no   +   0.482,*0.518 
   115      1:yes      1:yes       *0.989,0.011 
   116      1:yes      1:yes       *0.999,0.001 
   117      1:yes      1:yes       *0.958,0.042 
   118      1:yes      1:yes       *1,0 
   119      1:yes      1:yes       *0.999,0.001 
   120      1:yes      1:yes       *0.998,0.002 
   121      1:yes      1:yes       *1,0 
   122      1:yes       2:no   +   0.411,*0.589 
   123      1:yes      1:yes       *1,0 
   124      1:yes      1:yes       *1,0 
   125      1:yes       2:no   +   0.198,*0.802 
   126      1:yes      1:yes       *0.999,0.001 
   127      1:yes      1:yes       *1,0 
   128      1:yes      1:yes       *0.995,0.005 
   129      1:yes      1:yes       *0.897,0.103 
   130      1:yes      1:yes       *0.967,0.033 
   131      1:yes      1:yes       *0.999,0.001 
   132      1:yes      1:yes       *0.572,0.428 
   133      1:yes      1:yes       *0.999,0.001 
   134      1:yes      1:yes       *1,0 
   135      1:yes      1:yes       *0.996,0.004 
   136      1:yes      1:yes       *0.999,0.001 
   137      1:yes      1:yes       *0.94,0.06 
   138      1:yes      1:yes       *0.984,0.016 
   139      1:yes      1:yes       *1,0 
   140      1:yes      1:yes       *0.999,0.001 
   141      1:yes      1:yes       *0.991,0.009 
   142      1:yes      1:yes       *0.997,0.003 
     1       2:no       2:no       0.007,*0.993 
     2       2:no      1:yes   +   *0.667,0.333 
     3       2:no      1:yes   +   *0.639,0.361 
     4       2:no       2:no       0.089,*0.911 
     5       2:no      1:yes   +   *0.879,0.121 
     6       2:no       2:no       0.043,*0.957 
     7       2:no      1:yes   +   *0.507,0.493 
     8       2:no      1:yes   +   *0.947,0.053 
     9       2:no       2:no       0.019,*0.981 
    10       2:no      1:yes   +   *0.705,0.295 
    11       2:no       2:no       0.257,*0.743 
    12       2:no      1:yes   +   *0.524,0.476 
    13       2:no       2:no       0.003,*0.997 
    14       2:no       2:no       0.224,*0.776 
    15       2:no       2:no       0.437,*0.563 
    16       2:no       2:no       0.001,*0.999 
    17       2:no       2:no       0.003,*0.997 
    18       2:no       2:no       0.001,*0.999 
    19       2:no       2:no       0.082,*0.918 
    20       2:no       2:no       0.441,*0.559 
    21       2:no       2:no       0.027,*0.973 
    22       2:no       2:no       0.361,*0.639 
    23       2:no      1:yes   +   *0.745,0.255 
    24       2:no      1:yes   +   *0.974,0.026 
    25       2:no       2:no       0.014,*0.986 
    26       2:no       2:no       0.005,*0.995 
    27       2:no      1:yes   +   *0.881,0.119 
    28       2:no      1:yes   +   *0.952,0.048 
    29       2:no       2:no       0.011,*0.989 
    30       2:no       2:no       0.059,*0.941 
    31       2:no      1:yes   +   *0.826,0.174 
    32       2:no      1:yes   +   *0.975,0.025 
    33       2:no       2:no       0.046,*0.954 
    34      1:yes      1:yes       *0.999,0.001 
    35      1:yes      1:yes       *1,0 
    36      1:yes      1:yes       *1,0 
    37      1:yes      1:yes       *0.998,0.002 
    38      1:yes      1:yes       *0.999,0.001 
    39      1:yes       2:no   +   0.094,*0.906 
    40      1:yes      1:yes       *1,0 
    41      1:yes       2:no   +   0.161,*0.839 
    42      1:yes      1:yes       *0.98,0.02 
    43      1:yes      1:yes       *1,0 
    44      1:yes       2:no   +   0.108,*0.892 
    45      1:yes      1:yes       *1,0 
    46      1:yes      1:yes       *0.958,0.042 
    47      1:yes      1:yes       *0.998,0.002 
    48      1:yes      1:yes       *0.985,0.015 
    49      1:yes      1:yes       *0.718,0.282 
    50      1:yes       2:no   +   0.3,*0.7 
    51      1:yes      1:yes       *0.998,0.002 
    52      1:yes      1:yes       *0.979,0.021 
    53      1:yes       2:no   +   0.028,*0.972 
    54      1:yes      1:yes       *0.97,0.03 
    55      1:yes       2:no   +   0.202,*0.798 
    56      1:yes      1:yes       *1,0 
    57      1:yes      1:yes       *1,0 
    58      1:yes      1:yes       *0.982,0.018 
    59      1:yes      1:yes       *1,0 
    60      1:yes      1:yes       *0.996,0.004 
    61      1:yes      1:yes       *0.793,0.207 
    62      1:yes      1:yes       *0.999,0.001 
    63      1:yes      1:yes       *1,0 
    64      1:yes      1:yes       *1,0 
    65      1:yes       2:no   +   0.458,*0.542 
    66      1:yes      1:yes       *0.999,0.001 
    67      1:yes      1:yes       *1,0 
    68      1:yes      1:yes       *0.973,0.027 
    69      1:yes      1:yes       *0.978,0.022 
    70      1:yes      1:yes       *0.999,0.001 
    71      1:yes      1:yes       *1,0 
    72      1:yes      1:yes       *1,0 
    73      1:yes      1:yes       *0.997,0.003 
    74      1:yes      1:yes       *1,0 
    75      1:yes      1:yes       *0.939,0.061 
    76      1:yes      1:yes       *1,0 
    77      1:yes      1:yes       *0.995,0.005 
    78      1:yes      1:yes       *0.853,0.147 
    79      1:yes      1:yes       *0.999,0.001 
    80      1:yes      1:yes       *1,0 
    81      1:yes      1:yes       *1,0 
    82      1:yes      1:yes       *1,0 
    83      1:yes      1:yes       *0.999,0.001 
    84      1:yes      1:yes       *0.997,0.003 
    85      1:yes      1:yes       *1,0 
    86      1:yes      1:yes       *0.999,0.001 
    87      1:yes      1:yes       *0.999,0.001 
    88      1:yes      1:yes       *0.771,0.229 
    89      1:yes      1:yes       *0.999,0.001 
    90      1:yes       2:no   +   0.054,*0.946 
    91      1:yes      1:yes       *1,0 
    92      1:yes      1:yes       *0.999,0.001 
    93      1:yes       2:no   +   0.108,*0.892 
    94      1:yes      1:yes       *1,0 
    95      1:yes       2:no   +   0.279,*0.721 
    96      1:yes      1:yes       *0.999,0.001 
    97      1:yes      1:yes       *0.999,0.001 
    98      1:yes      1:yes       *1,0 
    99      1:yes      1:yes       *0.997,0.003 
   100      1:yes      1:yes       *0.808,0.192 
   101      1:yes      1:yes       *0.999,0.001 
   102      1:yes       2:no   +   0.491,*0.509 
   103      1:yes      1:yes       *0.998,0.002 
   104      1:yes      1:yes       *1,0 
   105      1:yes      1:yes       *0.999,0.001 
   106      1:yes      1:yes       *0.999,0.001 
   107      1:yes      1:yes       *0.999,0.001 
   108      1:yes      1:yes       *1,0 
   109      1:yes      1:yes       *0.99,0.01 
   110      1:yes      1:yes       *0.805,0.195 
   111      1:yes      1:yes       *0.979,0.021 
   112      1:yes      1:yes       *0.547,0.453 
   113      1:yes      1:yes       *0.999,0.001 
   114      1:yes      1:yes       *0.999,0.001 
   115      1:yes      1:yes       *0.999,0.001 
   116      1:yes      1:yes       *0.977,0.023 
   117      1:yes      1:yes       *1,0 
   118      1:yes      1:yes       *0.999,0.001 
   119      1:yes      1:yes       *0.997,0.003 
   120      1:yes      1:yes       *0.97,0.03 
   121      1:yes      1:yes       *0.977,0.023 
   122      1:yes      1:yes       *0.998,0.002 
   123      1:yes      1:yes       *0.955,0.045 
   124      1:yes      1:yes       *0.958,0.042 
   125      1:yes      1:yes       *1,0 
   126      1:yes       2:no   +   0.423,*0.577 
   127      1:yes      1:yes       *1,0 
   128      1:yes      1:yes       *1,0 
   129      1:yes      1:yes       *0.974,0.026 
   130      1:yes      1:yes       *1,0 
   131      1:yes      1:yes       *0.904,0.096 
   132      1:yes      1:yes       *0.946,0.054 
   133      1:yes      1:yes       *1,0 
   134      1:yes      1:yes       *1,0 
   135      1:yes      1:yes       *0.959,0.041 
   136      1:yes      1:yes       *0.999,0.001 
   137      1:yes       2:no   +   0.466,*0.534 
   138      1:yes      1:yes       *1,0 
   139      1:yes      1:yes       *0.999,0.001 
   140      1:yes      1:yes       *0.999,0.001 
   141      1:yes       2:no   +   0.024,*0.976 
   142      1:yes      1:yes       *0.764,0.236 
     1       2:no       2:no       0.297,*0.703 
     2       2:no       2:no       0.005,*0.995 
     3       2:no       2:no       0.094,*0.906 
     4       2:no       2:no       0.002,*0.998 
     5       2:no      1:yes   +   *0.914,0.086 
     6       2:no       2:no       0.01,*0.99 
     7       2:no      1:yes   +   *0.98,0.02 
     8       2:no       2:no       0.179,*0.821 
     9       2:no      1:yes   +   *0.983,0.017 
    10       2:no       2:no       0.086,*0.914 
    11       2:no       2:no       0.098,*0.902 
    12       2:no       2:no       0.112,*0.888 
    13       2:no       2:no       0.005,*0.995 
    14       2:no       2:no       0.45,*0.55 
    15       2:no       2:no       0.004,*0.996 
    16       2:no       2:no       0.007,*0.993 
    17       2:no       2:no       0.081,*0.919 
    18       2:no       2:no       0.004,*0.996 
    19       2:no       2:no       0.3,*0.7 
    20       2:no       2:no       0.186,*0.814 
    21       2:no       2:no       0.002,*0.998 
    22       2:no       2:no       0.01,*0.99 
    23       2:no       2:no       0.375,*0.625 
    24       2:no       2:no       0.018,*0.982 
    25       2:no      1:yes   +   *0.858,0.142 
    26       2:no       2:no       0.108,*0.892 
    27       2:no      1:yes   +   *0.995,0.005 
    28       2:no       2:no       0.017,*0.983 
    29       2:no       2:no       0.091,*0.909 
    30       2:no       2:no       0.107,*0.893 
    31       2:no       2:no       0.28,*0.72 
    32       2:no      1:yes   +   *0.912,0.088 
    33       2:no       2:no       0.078,*0.922 
    34      1:yes      1:yes       *0.993,0.007 
    35      1:yes      1:yes       *0.999,0.001 
    36      1:yes      1:yes       *0.999,0.001 
    37      1:yes      1:yes       *1,0 
    38      1:yes      1:yes       *1,0 
    39      1:yes      1:yes       *1,0 
    40      1:yes      1:yes       *1,0 
    41      1:yes      1:yes       *1,0 
    42      1:yes      1:yes       *0.974,0.026 
    43      1:yes      1:yes       *0.992,0.008 
    44      1:yes      1:yes       *0.999,0.001 
    45      1:yes      1:yes       *1,0 
    46      1:yes      1:yes       *0.994,0.006 
    47      1:yes      1:yes       *1,0 
    48      1:yes      1:yes       *0.957,0.043 
    49      1:yes      1:yes       *0.996,0.004 
    50      1:yes      1:yes       *0.999,0.001 
    51      1:yes      1:yes       *1,0 
    52      1:yes      1:yes       *0.885,0.115 
    53      1:yes      1:yes       *1,0 
    54      1:yes      1:yes       *0.935,0.065 
    55      1:yes      1:yes       *1,0 
    56      1:yes      1:yes       *0.999,0.001 
    57      1:yes      1:yes       *0.956,0.044 
    58      1:yes       2:no   +   0.017,*0.983 
    59      1:yes      1:yes       *0.999,0.001 
    60      1:yes      1:yes       *0.608,0.392 
    61      1:yes      1:yes       *1,0 
    62      1:yes      1:yes       *1,0 
    63      1:yes      1:yes       *0.998,0.002 
    64      1:yes       2:no   +   0.387,*0.613 
    65      1:yes       2:no   +   0.321,*0.679 
    66      1:yes      1:yes       *0.993,0.007 
    67      1:yes      1:yes       *0.981,0.019 
    68      1:yes      1:yes       *1,0 
    69      1:yes      1:yes       *0.999,0.001 
    70      1:yes      1:yes       *0.771,0.229 
    71      1:yes       2:no   +   0.136,*0.864 
    72      1:yes       2:no   +   0.217,*0.783 
    73      1:yes      1:yes       *0.999,0.001 
    74      1:yes      1:yes       *0.985,0.015 
    75      1:yes      1:yes       *0.932,0.068 
    76      1:yes      1:yes       *0.999,0.001 
    77      1:yes      1:yes       *0.998,0.002 
    78      1:yes      1:yes       *0.777,0.223 
    79      1:yes      1:yes       *0.998,0.002 
    80      1:yes       2:no   +   0.263,*0.737 
    81      1:yes      1:yes       *0.98,0.02 
    82      1:yes      1:yes       *0.989,0.011 
    83      1:yes      1:yes       *0.982,0.018 
    84      1:yes      1:yes       *1,0 
    85      1:yes      1:yes       *0.956,0.044 
    86      1:yes      1:yes       *0.97,0.03 
    87      1:yes      1:yes       *0.906,0.094 
    88      1:yes      1:yes       *0.531,0.469 
    89      1:yes      1:yes       *0.999,0.001 
    90      1:yes       2:no   +   0.212,*0.788 
    91      1:yes      1:yes       *0.998,0.002 
    92      1:yes      1:yes       *0.999,0.001 
    93      1:yes      1:yes       *1,0 
    94      1:yes      1:yes       *0.999,0.001 
    95      1:yes      1:yes       *0.999,0.001 
    96      1:yes      1:yes       *0.998,0.002 
    97      1:yes      1:yes       *1,0 
    98      1:yes      1:yes       *0.984,0.016 
    99      1:yes      1:yes       *0.996,0.004 
   100      1:yes      1:yes       *0.926,0.074 
   101      1:yes      1:yes       *1,0 
   102      1:yes      1:yes       *0.999,0.001 
   103      1:yes      1:yes       *0.846,0.154 
   104      1:yes      1:yes       *0.999,0.001 
   105      1:yes       2:no   +   0.395,*0.605 
   106      1:yes      1:yes       *1,0 
   107      1:yes       2:no   +   0.079,*0.921 
   108      1:yes      1:yes       *0.934,0.066 
   109      1:yes      1:yes       *0.804,0.196 
   110      1:yes      1:yes       *1,0 
   111      1:yes      1:yes       *0.864,0.136 
   112      1:yes      1:yes       *0.982,0.018 
   113      1:yes      1:yes       *0.993,0.007 
   114      1:yes       2:no   +   0.455,*0.545 
   115      1:yes      1:yes       *1,0 
   116      1:yes      1:yes       *0.995,0.005 
   117      1:yes      1:yes       *0.653,0.347 
   118      1:yes      1:yes       *0.992,0.008 
   119      1:yes      1:yes       *1,0 
   120      1:yes      1:yes       *1,0 
   121      1:yes      1:yes       *1,0 
   122      1:yes      1:yes       *0.998,0.002 
   123      1:yes       2:no   +   0.055,*0.945 
   124      1:yes      1:yes       *0.84,0.16 
   125      1:yes      1:yes       *0.999,0.001 
   126      1:yes      1:yes       *0.999,0.001 
   127      1:yes      1:yes       *0.995,0.005 
   128      1:yes      1:yes       *0.606,0.394 
   129      1:yes       2:no   +   0.286,*0.714 
   130      1:yes      1:yes       *0.837,0.163 
   131      1:yes      1:yes       *0.998,0.002 
   132      1:yes      1:yes       *0.999,0.001 
   133      1:yes      1:yes       *0.928,0.072 
   134      1:yes      1:yes       *1,0 
   135      1:yes      1:yes       *0.648,0.352 
   136      1:yes      1:yes       *0.992,0.008 
   137      1:yes      1:yes       *1,0 
   138      1:yes      1:yes       *1,0 
   139      1:yes      1:yes       *1,0 
   140      1:yes      1:yes       *0.993,0.007 
   141      1:yes      1:yes       *1,0 
     1       2:no       2:no       0.064,*0.936 
     2       2:no       2:no       0.005,*0.995 
     3       2:no       2:no       0.284,*0.716 
     4       2:no      1:yes   +   *0.689,0.311 
     5       2:no       2:no       0.479,*0.521 
     6       2:no       2:no       0.003,*0.997 
     7       2:no       2:no       0.002,*0.998 
     8       2:no      1:yes   +   *0.956,0.044 
     9       2:no       2:no       0.274,*0.726 
    10       2:no      1:yes   +   *0.976,0.024 
    11       2:no       2:no       0.049,*0.951 
    12       2:no       2:no       0.025,*0.975 
    13       2:no       2:no       0.009,*0.991 
    14       2:no       2:no       0.003,*0.997 
    15       2:no       2:no       0.005,*0.995 
    16       2:no       2:no       0.075,*0.925 
    17       2:no       2:no       0.045,*0.955 
    18       2:no      1:yes   +   *0.911,0.089 
    19       2:no      1:yes   +   *0.949,0.051 
    20       2:no       2:no       0.138,*0.862 
    21       2:no       2:no       0.014,*0.986 
    22       2:no       2:no       0.006,*0.994 
    23       2:no       2:no       0.055,*0.945 
    24       2:no      1:yes   +   *0.76,0.24 
    25       2:no       2:no       0.015,*0.985 
    26       2:no       2:no       0.044,*0.956 
    27       2:no      1:yes   +   *0.93,0.07 
    28       2:no       2:no       0.002,*0.998 
    29       2:no      1:yes   +   *0.954,0.046 
    30       2:no      1:yes   +   *0.542,0.458 
    31       2:no       2:no       0.034,*0.966 
    32       2:no       2:no       0.234,*0.766 
    33       2:no       2:no       0.003,*0.997 
    34      1:yes       2:no   +   0.401,*0.599 
    35      1:yes      1:yes       *0.999,0.001 
    36      1:yes      1:yes       *0.989,0.011 
    37      1:yes      1:yes       *0.987,0.013 
    38      1:yes       2:no   +   0.377,*0.623 
    39      1:yes      1:yes       *1,0 
    40      1:yes      1:yes       *0.992,0.008 
    41      1:yes      1:yes       *0.838,0.162 
    42      1:yes      1:yes       *1,0 
    43      1:yes       2:no   +   0.23,*0.77 
    44      1:yes      1:yes       *0.998,0.002 
    45      1:yes      1:yes       *0.999,0.001 
    46      1:yes       2:no   +   0.189,*0.811 
    47      1:yes       2:no   +   0.224,*0.776 
    48      1:yes      1:yes       *0.999,0.001 
    49      1:yes       2:no   +   0.02,*0.98 
    50      1:yes      1:yes       *0.999,0.001 
    51      1:yes      1:yes       *0.825,0.175 
    52      1:yes      1:yes       *1,0 
    53      1:yes      1:yes       *0.999,0.001 
    54      1:yes      1:yes       *0.986,0.014 
    55      1:yes      1:yes       *0.879,0.121 
    56      1:yes       2:no   +   0.135,*0.865 
    57      1:yes      1:yes       *0.999,0.001 
    58      1:yes      1:yes       *0.998,0.002 
    59      1:yes      1:yes       *1,0 
    60      1:yes       2:no   +   0.489,*0.511 
    61      1:yes      1:yes       *1,0 
    62      1:yes      1:yes       *1,0 
    63      1:yes      1:yes       *1,0 
    64      1:yes      1:yes       *0.999,0.001 
    65      1:yes      1:yes       *0.975,0.025 
    66      1:yes      1:yes       *0.622,0.378 
    67      1:yes      1:yes       *0.998,0.002 
    68      1:yes      1:yes       *0.953,0.047 
    69      1:yes      1:yes       *0.998,0.002 
    70      1:yes      1:yes       *0.983,0.017 
    71      1:yes      1:yes       *1,0 
    72      1:yes      1:yes       *1,0 
    73      1:yes      1:yes       *0.998,0.002 
    74      1:yes      1:yes       *0.845,0.155 
    75      1:yes      1:yes       *0.999,0.001 
    76      1:yes      1:yes       *0.61,0.39 
    77      1:yes      1:yes       *0.999,0.001 
    78      1:yes      1:yes       *0.991,0.009 
    79      1:yes      1:yes       *0.93,0.07 
    80      1:yes      1:yes       *0.744,0.256 
    81      1:yes      1:yes       *0.997,0.003 
    82      1:yes      1:yes       *0.788,0.212 
    83      1:yes      1:yes       *0.917,0.083 
    84      1:yes      1:yes       *0.746,0.254 
    85      1:yes       2:no   +   0.36,*0.64 
    86      1:yes      1:yes       *1,0 
    87      1:yes      1:yes       *0.999,0.001 
    88      1:yes      1:yes       *0.999,0.001 
    89      1:yes      1:yes       *0.999,0.001 
    90      1:yes      1:yes       *0.998,0.002 
    91      1:yes      1:yes       *1,0 
    92      1:yes      1:yes       *0.989,0.011 
    93      1:yes       2:no   +   0.412,*0.588 
    94      1:yes      1:yes       *0.648,0.352 
    95      1:yes      1:yes       *0.937,0.063 
    96      1:yes      1:yes       *0.999,0.001 
    97      1:yes      1:yes       *1,0 
    98      1:yes      1:yes       *1,0 
    99      1:yes      1:yes       *0.994,0.006 
   100      1:yes      1:yes       *0.99,0.01 
   101      1:yes      1:yes       *0.999,0.001 
   102      1:yes      1:yes       *0.974,0.026 
   103      1:yes      1:yes       *0.761,0.239 
   104      1:yes      1:yes       *0.999,0.001 
   105      1:yes      1:yes       *0.991,0.009 
   106      1:yes      1:yes       *0.999,0.001 
   107      1:yes      1:yes       *0.799,0.201 
   108      1:yes      1:yes       *0.8,0.2 
   109      1:yes      1:yes       *0.859,0.141 
   110      1:yes       2:no   +   0.124,*0.876 
   111      1:yes      1:yes       *1,0 
   112      1:yes      1:yes       *0.84,0.16 
   113      1:yes      1:yes       *1,0 
   114      1:yes      1:yes       *1,0 
   115      1:yes      1:yes       *1,0 
   116      1:yes      1:yes       *0.999,0.001 
   117      1:yes       2:no   +   0.085,*0.915 
   118      1:yes      1:yes       *0.963,0.037 
   119      1:yes      1:yes       *1,0 
   120      1:yes      1:yes       *1,0 
   121      1:yes       2:no   +   0.107,*0.893 
   122      1:yes      1:yes       *0.846,0.154 
   123      1:yes       2:no   +   0.04,*0.96 
   124      1:yes      1:yes       *0.984,0.016 
   125      1:yes      1:yes       *0.989,0.011 
   126      1:yes      1:yes       *1,0 
   127      1:yes      1:yes       *1,0 
   128      1:yes      1:yes       *0.993,0.007 
   129      1:yes      1:yes       *0.977,0.023 
   130      1:yes      1:yes       *0.785,0.215 
   131      1:yes      1:yes       *1,0 
   132      1:yes      1:yes       *0.889,0.111 
   133      1:yes      1:yes       *0.999,0.001 
   134      1:yes      1:yes       *0.999,0.001 
   135      1:yes      1:yes       *0.997,0.003 
   136      1:yes      1:yes       *1,0 
   137      1:yes      1:yes       *1,0 
   138      1:yes       2:no   +   0.015,*0.985 
   139      1:yes      1:yes       *1,0 
   140      1:yes      1:yes       *0.826,0.174 
   141      1:yes      1:yes       *0.991,0.009 
     1       2:no       2:no       0.009,*0.991 
     2       2:no       2:no       0.092,*0.908 
     3       2:no       2:no       0.004,*0.996 
     4       2:no       2:no       0.01,*0.99 
     5       2:no       2:no       0.033,*0.967 
     6       2:no       2:no       0.002,*0.998 
     7       2:no      1:yes   +   *0.902,0.098 
     8       2:no       2:no       0.002,*0.998 
     9       2:no       2:no       0.055,*0.945 
    10       2:no      1:yes   +   *0.941,0.059 
    11       2:no      1:yes   +   *0.584,0.416 
    12       2:no       2:no       0.014,*0.986 
    13       2:no       2:no       0.12,*0.88 
    14       2:no       2:no       0.446,*0.554 
    15       2:no      1:yes   +   *0.763,0.237 
    16       2:no       2:no       0.007,*0.993 
    17       2:no       2:no       0.095,*0.905 
    18       2:no      1:yes   +   *0.732,0.268 
    19       2:no       2:no       0.027,*0.973 
    20       2:no      1:yes   +   *0.505,0.495 
    21       2:no       2:no       0.003,*0.997 
    22       2:no       2:no       0.003,*0.997 
    23       2:no       2:no       0.005,*0.995 
    24       2:no      1:yes   +   *0.948,0.052 
    25       2:no       2:no       0.005,*0.995 
    26       2:no      1:yes   +   *0.988,0.012 
    27       2:no       2:no       0.044,*0.956 
    28       2:no       2:no       0.006,*0.994 
    29       2:no       2:no       0.015,*0.985 
    30       2:no       2:no       0.27,*0.73 
    31       2:no      1:yes   +   *0.635,0.365 
    32       2:no      1:yes   +   *0.993,0.007 
    33       2:no       2:no       0.005,*0.995 
    34      1:yes      1:yes       *0.999,0.001 
    35      1:yes      1:yes       *0.878,0.122 
    36      1:yes       2:no   +   0.348,*0.652 
    37      1:yes      1:yes       *0.991,0.009 
    38      1:yes      1:yes       *0.707,0.293 
    39      1:yes      1:yes       *0.996,0.004 
    40      1:yes       2:no   +   0.166,*0.834 
    41      1:yes      1:yes       *1,0 
    42      1:yes      1:yes       *0.903,0.097 
    43      1:yes      1:yes       *1,0 
    44      1:yes       2:no   +   0.304,*0.696 
    45      1:yes      1:yes       *1,0 
    46      1:yes      1:yes       *0.989,0.011 
    47      1:yes      1:yes       *0.996,0.004 
    48      1:yes      1:yes       *0.999,0.001 
    49      1:yes      1:yes       *0.993,0.007 
    50      1:yes      1:yes       *0.995,0.005 
    51      1:yes      1:yes       *0.997,0.003 
    52      1:yes       2:no   +   0.129,*0.871 
    53      1:yes      1:yes       *0.999,0.001 
    54      1:yes      1:yes       *0.979,0.021 
    55      1:yes      1:yes       *0.67,0.33 
    56      1:yes      1:yes       *0.985,0.015 
    57      1:yes      1:yes       *0.644,0.356 
    58      1:yes      1:yes       *1,0 
    59      1:yes       2:no   +   0.219,*0.781 
    60      1:yes       2:no   +   0.105,*0.895 
    61      1:yes      1:yes       *0.704,0.296 
    62      1:yes      1:yes       *1,0 
    63      1:yes      1:yes       *0.998,0.002 
    64      1:yes      1:yes       *0.981,0.019 
    65      1:yes      1:yes       *0.774,0.226 
    66      1:yes      1:yes       *0.989,0.011 
    67      1:yes      1:yes       *0.945,0.055 
    68      1:yes      1:yes       *1,0 
    69      1:yes      1:yes       *0.982,0.018 
    70      1:yes      1:yes       *0.842,0.158 
    71      1:yes      1:yes       *0.969,0.031 
    72      1:yes      1:yes       *1,0 
    73      1:yes      1:yes       *0.998,0.002 
    74      1:yes      1:yes       *0.836,0.164 
    75      1:yes      1:yes       *0.987,0.013 
    76      1:yes      1:yes       *0.68,0.32 
    77      1:yes       2:no   +   0.236,*0.764 
    78      1:yes      1:yes       *0.999,0.001 
    79      1:yes      1:yes       *0.998,0.002 
    80      1:yes      1:yes       *0.912,0.088 
    81      1:yes      1:yes       *1,0 
    82      1:yes      1:yes       *0.999,0.001 
    83      1:yes      1:yes       *0.997,0.003 
    84      1:yes      1:yes       *0.988,0.012 
    85      1:yes       2:no   +   0.45,*0.55 
    86      1:yes      1:yes       *0.696,0.304 
    87      1:yes      1:yes       *1,0 
    88      1:yes      1:yes       *0.959,0.041 
    89      1:yes      1:yes       *0.917,0.083 
    90      1:yes      1:yes       *0.975,0.025 
    91      1:yes      1:yes       *0.849,0.151 
    92      1:yes      1:yes       *0.997,0.003 
    93      1:yes      1:yes       *0.998,0.002 
    94      1:yes      1:yes       *0.981,0.019 
    95      1:yes      1:yes       *0.98,0.02 
    96      1:yes      1:yes       *1,0 
    97      1:yes      1:yes       *0.984,0.016 
    98      1:yes      1:yes       *0.997,0.003 
    99      1:yes      1:yes       *0.998,0.002 
   100      1:yes      1:yes       *0.993,0.007 
   101      1:yes      1:yes       *0.999,0.001 
   102      1:yes      1:yes       *0.975,0.025 
   103      1:yes      1:yes       *0.753,0.247 
   104      1:yes      1:yes       *0.997,0.003 
   105      1:yes      1:yes       *0.87,0.13 
   106      1:yes      1:yes       *0.752,0.248 
   107      1:yes      1:yes       *0.993,0.007 
   108      1:yes       2:no   +   0.049,*0.951 
   109      1:yes      1:yes       *0.998,0.002 
   110      1:yes      1:yes       *0.744,0.256 
   111      1:yes      1:yes       *1,0 
   112      1:yes       2:no   +   0.217,*0.783 
   113      1:yes      1:yes       *1,0 
   114      1:yes      1:yes       *0.786,0.214 
   115      1:yes       2:no   +   0.25,*0.75 
   116      1:yes      1:yes       *1,0 
   117      1:yes      1:yes       *0.994,0.006 
   118      1:yes      1:yes       *1,0 
   119      1:yes      1:yes       *1,0 
   120      1:yes      1:yes       *0.999,0.001 
   121      1:yes      1:yes       *0.997,0.003 
   122      1:yes      1:yes       *0.838,0.162 
   123      1:yes      1:yes       *0.906,0.094 
   124      1:yes      1:yes       *1,0 
   125      1:yes      1:yes       *0.999,0.001 
   126      1:yes      1:yes       *1,0 
   127      1:yes      1:yes       *0.991,0.009 
   128      1:yes      1:yes       *0.997,0.003 
   129      1:yes      1:yes       *1,0 
   130      1:yes      1:yes       *0.996,0.004 
   131      1:yes      1:yes       *0.99,0.01 
   132      1:yes      1:yes       *0.958,0.042 
   133      1:yes      1:yes       *0.988,0.012 
   134      1:yes      1:yes       *0.998,0.002 
   135      1:yes      1:yes       *0.96,0.04 
   136      1:yes      1:yes       *0.86,0.14 
   137      1:yes      1:yes       *1,0 
   138      1:yes      1:yes       *1,0 
   139      1:yes      1:yes       *1,0 
   140      1:yes      1:yes       *0.998,0.002 
   141      1:yes       2:no   +   0.39,*0.61 
     1       2:no       2:no       0.033,*0.967 
     2       2:no       2:no       0.009,*0.991 
     3       2:no      1:yes   +   *0.779,0.221 
     4       2:no       2:no       0.003,*0.997 
     5       2:no      1:yes   +   *0.976,0.024 
     6       2:no       2:no       0.333,*0.667 
     7       2:no       2:no       0.347,*0.653 
     8       2:no       2:no       0.002,*0.998 
     9       2:no       2:no       0.006,*0.994 
    10       2:no       2:no       0.012,*0.988 
    11       2:no      1:yes   +   *0.926,0.074 
    12       2:no       2:no       0.011,*0.989 
    13       2:no      1:yes   +   *0.63,0.37 
    14       2:no       2:no       0.01,*0.99 
    15       2:no       2:no       0.009,*0.991 
    16       2:no       2:no       0.003,*0.997 
    17       2:no      1:yes   +   *0.672,0.328 
    18       2:no       2:no       0.031,*0.969 
    19       2:no       2:no       0.001,*0.999 
    20       2:no       2:no       0.035,*0.965 
    21       2:no      1:yes   +   *0.714,0.286 
    22       2:no       2:no       0.245,*0.755 
    23       2:no       2:no       0.232,*0.768 
    24       2:no       2:no       0.003,*0.997 
    25       2:no      1:yes   +   *0.796,0.204 
    26       2:no       2:no       0.128,*0.872 
    27       2:no       2:no       0.004,*0.996 
    28       2:no      1:yes   +   *0.952,0.048 
    29       2:no      1:yes   +   *0.735,0.265 
    30       2:no       2:no       0.008,*0.992 
    31       2:no      1:yes   +   *0.985,0.015 
    32       2:no      1:yes   +   *0.596,0.404 
    33       2:no       2:no       0.162,*0.838 
    34      1:yes      1:yes       *0.982,0.018 
    35      1:yes       2:no   +   0.111,*0.889 
    36      1:yes       2:no   +   0.337,*0.663 
    37      1:yes      1:yes       *0.921,0.079 
    38      1:yes      1:yes       *1,0 
    39      1:yes      1:yes       *1,0 
    40      1:yes       2:no   +   0.372,*0.628 
    41      1:yes      1:yes       *0.961,0.039 
    42      1:yes      1:yes       *0.985,0.015 
    43      1:yes      1:yes       *0.995,0.005 
    44      1:yes       2:no   +   0.404,*0.596 
    45      1:yes       2:no   +   0.417,*0.583 
    46      1:yes      1:yes       *0.998,0.002 
    47      1:yes      1:yes       *0.954,0.046 
    48      1:yes      1:yes       *0.892,0.108 
    49      1:yes      1:yes       *0.996,0.004 
    50      1:yes       2:no   +   0.437,*0.563 
    51      1:yes       2:no   +   0.351,*0.649 
    52      1:yes      1:yes       *0.997,0.003 
    53      1:yes      1:yes       *0.75,0.25 
    54      1:yes      1:yes       *1,0 
    55      1:yes      1:yes       *1,0 
    56      1:yes      1:yes       *0.698,0.302 
    57      1:yes      1:yes       *0.999,0.001 
    58      1:yes      1:yes       *0.944,0.056 
    59      1:yes      1:yes       *0.998,0.002 
    60      1:yes      1:yes       *0.999,0.001 
    61      1:yes      1:yes       *0.997,0.003 
    62      1:yes      1:yes       *0.913,0.087 
    63      1:yes      1:yes       *0.539,0.461 
    64      1:yes      1:yes       *1,0 
    65      1:yes       2:no   +   0.092,*0.908 
    66      1:yes      1:yes       *1,0 
    67      1:yes      1:yes       *1,0 
    68      1:yes      1:yes       *0.857,0.143 
    69      1:yes      1:yes       *1,0 
    70      1:yes       2:no   +   0.483,*0.517 
    71      1:yes      1:yes       *0.999,0.001 
    72      1:yes      1:yes       *0.999,0.001 
    73      1:yes      1:yes       *0.989,0.011 
    74      1:yes      1:yes       *0.799,0.201 
    75      1:yes      1:yes       *0.992,0.008 
    76      1:yes      1:yes       *1,0 
    77      1:yes      1:yes       *1,0 
    78      1:yes       2:no   +   0.031,*0.969 
    79      1:yes      1:yes       *1,0 
    80      1:yes      1:yes       *1,0 
    81      1:yes      1:yes       *0.994,0.006 
    82      1:yes      1:yes       *0.997,0.003 
    83      1:yes      1:yes       *1,0 
    84      1:yes      1:yes       *0.933,0.067 
    85      1:yes      1:yes       *1,0 
    86      1:yes       2:no   +   0.43,*0.57 
    87      1:yes      1:yes       *0.994,0.006 
    88      1:yes      1:yes       *0.927,0.073 
    89      1:yes      1:yes       *1,0 
    90      1:yes      1:yes       *1,0 
    91      1:yes      1:yes       *0.994,0.006 
    92      1:yes      1:yes       *0.992,0.008 
    93      1:yes      1:yes       *0.993,0.007 
    94      1:yes      1:yes       *1,0 
    95      1:yes      1:yes       *0.999,0.001 
    96      1:yes       2:no   +   0.41,*0.59 
    97      1:yes      1:yes       *0.92,0.08 
    98      1:yes      1:yes       *1,0 
    99      1:yes      1:yes       *0.976,0.024 
   100      1:yes      1:yes       *0.997,0.003 
   101      1:yes      1:yes       *0.998,0.002 
   102      1:yes      1:yes       *0.987,0.013 
   103      1:yes       2:no   +   0.317,*0.683 
   104      1:yes      1:yes       *0.971,0.029 
   105      1:yes      1:yes       *1,0 
   106      1:yes      1:yes       *0.853,0.147 
   107      1:yes       2:no   +   0.49,*0.51 
   108      1:yes      1:yes       *1,0 
   109      1:yes      1:yes       *0.913,0.087 
   110      1:yes      1:yes       *1,0 
   111      1:yes      1:yes       *0.988,0.012 
   112      1:yes      1:yes       *0.994,0.006 
   113      1:yes       2:no   +   0.32,*0.68 
   114      1:yes      1:yes       *0.611,0.389 
   115      1:yes      1:yes       *1,0 
   116      1:yes      1:yes       *1,0 
   117      1:yes      1:yes       *0.731,0.269 
   118      1:yes      1:yes       *0.974,0.026 
   119      1:yes      1:yes       *1,0 
   120      1:yes      1:yes       *1,0 
   121      1:yes      1:yes       *0.999,0.001 
   122      1:yes      1:yes       *0.972,0.028 
   123      1:yes      1:yes       *0.985,0.015 
   124      1:yes      1:yes       *0.998,0.002 
   125      1:yes      1:yes       *0.843,0.157 
   126      1:yes      1:yes       *1,0 
   127      1:yes      1:yes       *0.752,0.248 
   128      1:yes      1:yes       *0.968,0.032 
   129      1:yes      1:yes       *0.999,0.001 
   130      1:yes      1:yes       *0.977,0.023 
   131      1:yes      1:yes       *0.958,0.042 
   132      1:yes      1:yes       *0.999,0.001 
   133      1:yes      1:yes       *0.604,0.396 
   134      1:yes       2:no   +   0.124,*0.876 
   135      1:yes      1:yes       *0.999,0.001 
   136      1:yes      1:yes       *0.997,0.003 
   137      1:yes      1:yes       *0.999,0.001 
   138      1:yes      1:yes       *0.543,0.457 
   139      1:yes      1:yes       *0.993,0.007 
   140      1:yes       2:no   +   0.105,*0.895 
   141      1:yes      1:yes       *0.999,0.001 
     1       2:no       2:no       0.011,*0.989 
     2       2:no       2:no       0.009,*0.991 
     3       2:no       2:no       0.13,*0.87 
     4       2:no      1:yes   +   *0.61,0.39 
     5       2:no       2:no       0.165,*0.835 
     6       2:no       2:no       0.002,*0.998 
     7       2:no       2:no       0.352,*0.648 
     8       2:no      1:yes   +   *0.58,0.42 
     9       2:no       2:no       0.002,*0.998 
    10       2:no       2:no       0.124,*0.876 
    11       2:no       2:no       0.046,*0.954 
    12       2:no       2:no       0.004,*0.996 
    13       2:no       2:no       0.045,*0.955 
    14       2:no      1:yes   +   *0.73,0.27 
    15       2:no      1:yes   +   *0.922,0.078 
    16       2:no      1:yes   +   *0.954,0.046 
    17       2:no      1:yes   +   *0.711,0.289 
    18       2:no       2:no       0.178,*0.822 
    19       2:no       2:no       0.01,*0.99 
    20       2:no       2:no       0.375,*0.625 
    21       2:no      1:yes   +   *0.999,0.001 
    22       2:no       2:no       0.105,*0.895 
    23       2:no      1:yes   +   *0.999,0.001 
    24       2:no       2:no       0.016,*0.984 
    25       2:no       2:no       0,*1 
    26       2:no       2:no       0.002,*0.998 
    27       2:no      1:yes   +   *0.989,0.011 
    28       2:no       2:no       0.036,*0.964 
    29       2:no      1:yes   +   *0.578,0.422 
    30       2:no       2:no       0.01,*0.99 
    31       2:no       2:no       0.004,*0.996 
    32       2:no       2:no       0.362,*0.638 
    33       2:no       2:no       0.216,*0.784 
    34      1:yes      1:yes       *0.621,0.379 
    35      1:yes       2:no   +   0.304,*0.696 
    36      1:yes      1:yes       *0.998,0.002 
    37      1:yes      1:yes       *0.996,0.004 
    38      1:yes      1:yes       *0.999,0.001 
    39      1:yes      1:yes       *0.999,0.001 
    40      1:yes      1:yes       *1,0 
    41      1:yes      1:yes       *0.981,0.019 
    42      1:yes      1:yes       *0.914,0.086 
    43      1:yes      1:yes       *0.975,0.025 
    44      1:yes       2:no   +   0.048,*0.952 
    45      1:yes      1:yes       *1,0 
    46      1:yes      1:yes       *0.997,0.003 
    47      1:yes      1:yes       *0.999,0.001 
    48      1:yes      1:yes       *0.964,0.036 
    49      1:yes      1:yes       *0.997,0.003 
    50      1:yes      1:yes       *0.993,0.007 
    51      1:yes      1:yes       *0.997,0.003 
    52      1:yes      1:yes       *1,0 
    53      1:yes       2:no   +   0.01,*0.99 
    54      1:yes      1:yes       *0.625,0.375 
    55      1:yes      1:yes       *0.999,0.001 
    56      1:yes      1:yes       *0.999,0.001 
    57      1:yes      1:yes       *0.998,0.002 
    58      1:yes      1:yes       *0.991,0.009 
    59      1:yes       2:no   +   0.295,*0.705 
    60      1:yes      1:yes       *0.995,0.005 
    61      1:yes      1:yes       *0.999,0.001 
    62      1:yes      1:yes       *0.995,0.005 
    63      1:yes      1:yes       *0.999,0.001 
    64      1:yes       2:no   +   0.266,*0.734 
    65      1:yes      1:yes       *0.988,0.012 
    66      1:yes      1:yes       *0.999,0.001 
    67      1:yes      1:yes       *0.999,0.001 
    68      1:yes       2:no   +   0.335,*0.665 
    69      1:yes      1:yes       *0.719,0.281 
    70      1:yes      1:yes       *0.998,0.002 
    71      1:yes      1:yes       *0.96,0.04 
    72      1:yes      1:yes       *1,0 
    73      1:yes      1:yes       *0.999,0.001 
    74      1:yes      1:yes       *0.623,0.377 
    75      1:yes      1:yes       *0.934,0.066 
    76      1:yes      1:yes       *0.989,0.011 
    77      1:yes      1:yes       *0.997,0.003 
    78      1:yes      1:yes       *0.977,0.023 
    79      1:yes      1:yes       *1,0 
    80      1:yes      1:yes       *0.999,0.001 
    81      1:yes      1:yes       *0.999,0.001 
    82      1:yes      1:yes       *0.999,0.001 
    83      1:yes      1:yes       *0.982,0.018 
    84      1:yes      1:yes       *0.999,0.001 
    85      1:yes      1:yes       *0.943,0.057 
    86      1:yes      1:yes       *1,0 
    87      1:yes      1:yes       *1,0 
    88      1:yes       2:no   +   0.242,*0.758 
    89      1:yes      1:yes       *0.726,0.274 
    90      1:yes      1:yes       *1,0 
    91      1:yes      1:yes       *1,0 
    92      1:yes      1:yes       *1,0 
    93      1:yes      1:yes       *0.998,0.002 
    94      1:yes      1:yes       *0.97,0.03 
    95      1:yes      1:yes       *0.927,0.073 
    96      1:yes      1:yes       *0.899,0.101 
    97      1:yes      1:yes       *0.999,0.001 
    98      1:yes      1:yes       *0.996,0.004 
    99      1:yes      1:yes       *0.998,0.002 
   100      1:yes      1:yes       *0.935,0.065 
   101      1:yes       2:no   +   0.09,*0.91 
   102      1:yes      1:yes       *0.878,0.122 
   103      1:yes      1:yes       *0.563,0.437 
   104      1:yes      1:yes       *0.93,0.07 
   105      1:yes      1:yes       *1,0 
   106      1:yes      1:yes       *1,0 
   107      1:yes      1:yes       *0.982,0.018 
   108      1:yes      1:yes       *0.847,0.153 
   109      1:yes      1:yes       *0.998,0.002 
   110      1:yes      1:yes       *1,0 
   111      1:yes      1:yes       *0.994,0.006 
   112      1:yes      1:yes       *0.999,0.001 
   113      1:yes      1:yes       *1,0 
   114      1:yes      1:yes       *1,0 
   115      1:yes      1:yes       *0.977,0.023 
   116      1:yes      1:yes       *0.978,0.022 
   117      1:yes       2:no   +   0.087,*0.913 
   118      1:yes      1:yes       *0.992,0.008 
   119      1:yes       2:no   +   0.168,*0.832 
   120      1:yes       2:no   +   0.089,*0.911 
   121      1:yes      1:yes       *0.999,0.001 
   122      1:yes      1:yes       *0.937,0.063 
   123      1:yes      1:yes       *0.959,0.041 
   124      1:yes      1:yes       *0.998,0.002 
   125      1:yes      1:yes       *0.971,0.029 
   126      1:yes      1:yes       *1,0 
   127      1:yes      1:yes       *0.988,0.012 
   128      1:yes      1:yes       *0.999,0.001 
   129      1:yes       2:no   +   0.431,*0.569 
   130      1:yes      1:yes       *0.996,0.004 
   131      1:yes      1:yes       *0.998,0.002 
   132      1:yes      1:yes       *0.998,0.002 
   133      1:yes       2:no   +   0.349,*0.651 
   134      1:yes      1:yes       *1,0 
   135      1:yes      1:yes       *0.804,0.196 
   136      1:yes      1:yes       *1,0 
   137      1:yes      1:yes       *0.999,0.001 
   138      1:yes       2:no   +   0.467,*0.533 
   139      1:yes      1:yes       *0.972,0.028 
   140      1:yes      1:yes       *0.521,0.479 
   141      1:yes      1:yes       *0.977,0.023 

========== Summary ==========

Correctly Classified Instances        1188               83.9576 %
Incorrectly Classified Instances       227               16.0424 %
Kappa statistic                          0.57  
Mean absolute error                      0.1695
Root mean squared error                  0.3349
Relative absolute error                 47.252  %
Root relative squared error             79.1002 %
Total Number of Instances             1415     

=== Detailed Accuracy By Class ===

               TP Rate   FP Rate   Precision   Recall  F-Measure   ROC Area  Class
                 0.877     0.284      0.91      0.877     0.893      0.916    yes
                 0.716     0.123      0.641     0.716     0.676      0.916    no
Weighted Avg.    0.84      0.246      0.847     0.84      0.843      0.916

=== Confusion Matrix ===

   a   b   <-- classified as
 951 133 |   a = yes
  94 237 |   b = no
