# Supplementary material for: Prediction and Prioritization of Rare Oncogenic Mutations in the Cancer Kinome Using Novel Features and Multiple Classifiers
Source: PLoS Comput Biol. 2014 Apr 17;10(4):e1003545. doi: 10.1371/journal.pcbi.1003545 (PMC3990476; doi:10.1371/journal.pcbi.1003545)
Supplement: Dataset S1 — Detailed experiment records and results. Complete data sets, outputs and log files for all computational experiments. These files can be loaded in Weka [26] to reproduce the results presented in this paper. (ZIP) [file pcbi.1003545.s001.zip › 20121222_200553/Classified/weka.classifiers.trees.J48-CrossValidation-20121222_211756.txt]

========== Data Summary ==========
Relation Name:  Analysis_Disease-weka.filters.unsupervised.attribute.Remove-R1,9,10,13,16,17,18,20,21,23,24,25,26,27
Num Instances:  1415
Num Attributes: 18

     Name                      Type  Nom  Int Real     Missing      Unique  Dist
   1 Amino_Acid_WT              Nom 100%   0%   0%     0 /  0%     0 /  0%    20 
   2 Amino_Acid_MT              Nom 100%   0%   0%     0 /  0%     0 /  0%    20 
   3 Conservation_Consensus_Al  Num   0%   0%  75%   351 / 25%    24 /  2%   240 
   4 Conservation_Wild_AllKina  Num   0%   0%  86%   196 / 14%   921 / 65%  1026 
   5 Conservation_Consensus_Fa  Num   0%  17%  57%   366 / 26%   130 /  9%   211 
   6 Conservation_Consensus_Gr  Num   0%   0%  73%   383 / 27%   232 / 16%   412 
   7 Blosum62                   Num   0% 100%   0%     0 /  0%     1 /  0%     8 
   8 Modification               Nom 100%   0%   0%     0 /  0%     0 /  0%     2 
   9 Is_Pk_Domain               Nom 100%   0%   0%     0 /  0%     0 /  0%     1 
  10 Binding_Site               Nom 100%   0%   0%     0 /  0%     0 /  0%     1 
  11 Side_Chain_Polarity_MT     Nom 100%   0%   0%     0 /  0%     0 /  0%     2 
  12 Avg_Mass_MT                Num   0%   0% 100%     0 /  0%     0 /  0%    19 
  13 Side_Chain_Polarity_WT     Nom 100%   0%   0%     0 /  0%     0 /  0%     2 
  14 Van_der_Waals_Volume_WT    Num   0% 100%   0%     0 /  0%     0 /  0%    17 
  15 Protein_Family             Nom 100%   0%   0%     0 /  0%     8 /  1%    92 
  16 Protein_Group              Nom 100%   0%   0%     0 /  0%     0 /  0%     9 
  17 Sub_domain                 Nom 100%   0%   0%     0 /  0%     1 /  0%    21 
  18 Disease                    Nom 100%   0%   0%     0 /  0%     0 /  0%     2 

========== Cross Validation Result ==========
 inst#     actual  predicted error distribution
     1       2:no      1:yes   +   *0.955,0.045 
     2       2:no       2:no       0.029,*0.971 
     3       2:no       2:no       0.2,*0.8 
     4       2:no      1:yes   +   *0.611,0.389 
     5       2:no       2:no       0.029,*0.971 
     6       2:no      1:yes   +   *0.714,0.286 
     7       2:no       2:no       0,*1 
     8       2:no      1:yes   +   *1,0 
     9       2:no       2:no       0,*1 
    10       2:no      1:yes   +   *0.611,0.389 
    11       2:no       2:no       0.167,*0.833 
    12       2:no      1:yes   +   *0.611,0.389 
    13       2:no      1:yes   +   *0.611,0.389 
    14       2:no       2:no       0.167,*0.833 
    15       2:no      1:yes   +   *0.714,0.286 
    16       2:no       2:no       0.029,*0.971 
    17       2:no      1:yes   +   *0.611,0.389 
    18       2:no      1:yes   +   *0.611,0.389 
    19       2:no      1:yes   +   *0.611,0.389 
    20       2:no       2:no       0,*1 
    21       2:no      1:yes   +   *1,0 
    22       2:no      1:yes   +   *0.767,0.233 
    23       2:no      1:yes   +   *0.957,0.043 
    24       2:no       2:no       0.333,*0.667 
    25       2:no       2:no       0.167,*0.833 
    26       2:no      1:yes   +   *0.611,0.389 
    27       2:no       2:no       0.235,*0.765 
    28       2:no       2:no       0.029,*0.971 
    29       2:no      1:yes   +   *0.667,0.333 
    30       2:no       2:no       0.029,*0.971 
    31       2:no       2:no       0.167,*0.833 
    32       2:no      1:yes   +   *0.611,0.389 
    33       2:no      1:yes   +   *0.6,0.4 
    34       2:no       2:no       0.029,*0.971 
    35      1:yes      1:yes       *0.963,0.037 
    36      1:yes      1:yes       *0.6,0.4 
    37      1:yes      1:yes       *1,0 
    38      1:yes      1:yes       *0.739,0.261 
    39      1:yes      1:yes       *1,0 
    40      1:yes      1:yes       *1,0 
    41      1:yes      1:yes       *1,0 
    42      1:yes      1:yes       *1,0 
    43      1:yes      1:yes       *0.957,0.043 
    44      1:yes      1:yes       *1,0 
    45      1:yes      1:yes       *1,0 
    46      1:yes      1:yes       *1,0 
    47      1:yes      1:yes       *0.739,0.261 
    48      1:yes      1:yes       *0.957,0.043 
    49      1:yes      1:yes       *1,0 
    50      1:yes      1:yes       *1,0 
    51      1:yes      1:yes       *1,0 
    52      1:yes      1:yes       *0.739,0.261 
    53      1:yes      1:yes       *1,0 
    54      1:yes      1:yes       *1,0 
    55      1:yes      1:yes       *1,0 
    56      1:yes      1:yes       *0.75,0.25 
    57      1:yes      1:yes       *1,0 
    58      1:yes      1:yes       *0.957,0.043 
    59      1:yes      1:yes       *0.842,0.158 
    60      1:yes      1:yes       *0.957,0.043 
    61      1:yes      1:yes       *1,0 
    62      1:yes      1:yes       *1,0 
    63      1:yes      1:yes       *0.778,0.222 
    64      1:yes      1:yes       *0.833,0.167 
    65      1:yes      1:yes       *1,0 
    66      1:yes      1:yes       *0.842,0.158 
    67      1:yes      1:yes       *1,0 
    68      1:yes       2:no   +   0.303,*0.697 
    69      1:yes      1:yes       *0.833,0.167 
    70      1:yes      1:yes       *1,0 
    71      1:yes      1:yes       *0.739,0.261 
    72      1:yes      1:yes       *0.917,0.083 
    73      1:yes      1:yes       *0.611,0.389 
    74      1:yes      1:yes       *1,0 
    75      1:yes      1:yes       *1,0 
    76      1:yes      1:yes       *1,0 
    77      1:yes      1:yes       *0.957,0.043 
    78      1:yes      1:yes       *1,0 
    79      1:yes      1:yes       *1,0 
    80      1:yes      1:yes       *1,0 
    81      1:yes      1:yes       *1,0 
    82      1:yes      1:yes       *0.963,0.037 
    83      1:yes       2:no   +   0,*1 
    84      1:yes      1:yes       *1,0 
    85      1:yes      1:yes       *1,0 
    86      1:yes      1:yes       *0.963,0.037 
    87      1:yes      1:yes       *0.963,0.037 
    88      1:yes      1:yes       *1,0 
    89      1:yes      1:yes       *0.963,0.037 
    90      1:yes      1:yes       *1,0 
    91      1:yes      1:yes       *1,0 
    92      1:yes      1:yes       *1,0 
    93      1:yes      1:yes       *0.8,0.2 
    94      1:yes      1:yes       *0.7,0.3 
    95      1:yes      1:yes       *0.957,0.043 
    96      1:yes      1:yes       *0.957,0.043 
    97      1:yes      1:yes       *0.957,0.043 
    98      1:yes      1:yes       *1,0 
    99      1:yes      1:yes       *1,0 
   100      1:yes      1:yes       *1,0 
   101      1:yes      1:yes       *0.765,0.235 
   102      1:yes      1:yes       *0.75,0.25 
   103      1:yes      1:yes       *0.957,0.043 
   104      1:yes      1:yes       *1,0 
   105      1:yes      1:yes       *1,0 
   106      1:yes      1:yes       *0.957,0.043 
   107      1:yes      1:yes       *0.957,0.043 
   108      1:yes      1:yes       *0.955,0.045 
   109      1:yes      1:yes       *0.957,0.043 
   110      1:yes      1:yes       *0.739,0.261 
   111      1:yes      1:yes       *1,0 
   112      1:yes      1:yes       *1,0 
   113      1:yes       2:no   +   0.303,*0.697 
   114      1:yes      1:yes       *1,0 
   115      1:yes      1:yes       *1,0 
   116      1:yes      1:yes       *1,0 
   117      1:yes      1:yes       *0.957,0.043 
   118      1:yes      1:yes       *1,0 
   119      1:yes      1:yes       *0.955,0.045 
   120      1:yes      1:yes       *0.957,0.043 
   121      1:yes      1:yes       *1,0 
   122      1:yes      1:yes       *0.833,0.167 
   123      1:yes      1:yes       *1,0 
   124      1:yes      1:yes       *1,0 
   125      1:yes      1:yes       *0.963,0.037 
   126      1:yes      1:yes       *0.767,0.233 
   127      1:yes      1:yes       *1,0 
   128      1:yes      1:yes       *1,0 
   129      1:yes      1:yes       *0.957,0.043 
   130      1:yes      1:yes       *0.842,0.158 
   131      1:yes      1:yes       *1,0 
   132      1:yes      1:yes       *0.957,0.043 
   133      1:yes      1:yes       *0.842,0.158 
   134      1:yes      1:yes       *1,0 
   135      1:yes      1:yes       *1,0 
   136      1:yes      1:yes       *0.957,0.043 
   137      1:yes      1:yes       *1,0 
   138      1:yes      1:yes       *1,0 
   139      1:yes      1:yes       *1,0 
   140      1:yes      1:yes       *1,0 
   141      1:yes      1:yes       *1,0 
   142      1:yes      1:yes       *0.957,0.043 
     1       2:no       2:no       0,*1 
     2       2:no       2:no       0,*1 
     3       2:no       2:no       0,*1 
     4       2:no       2:no       0,*1 
     5       2:no       2:no       0.333,*0.667 
     6       2:no       2:no       0.133,*0.867 
     7       2:no       2:no       0,*1 
     8       2:no      1:yes   +   *0.535,0.465 
     9       2:no      1:yes   +   *0.667,0.333 
    10       2:no       2:no       0,*1 
    11       2:no      1:yes   +   *0.818,0.182 
    12       2:no       2:no       0,*1 
    13       2:no      1:yes   +   *0.56,0.44 
    14       2:no       2:no       0.107,*0.893 
    15       2:no      1:yes   +   *1,0 
    16       2:no      1:yes   +   *0.535,0.465 
    17       2:no       2:no       0,*1 
    18       2:no       2:no       0,*1 
    19       2:no       2:no       0,*1 
    20       2:no       2:no       0.107,*0.893 
    21       2:no      1:yes   +   *0.75,0.25 
    22       2:no       2:no       0,*1 
    23       2:no       2:no       0.333,*0.667 
    24       2:no       2:no       0,*1 
    25       2:no      1:yes   +   *0.818,0.182 
    26       2:no       2:no       0.107,*0.893 
    27       2:no      1:yes   +   *0.535,0.465 
    28       2:no      1:yes   +   *0.56,0.44 
    29       2:no       2:no       0,*1 
    30       2:no      1:yes   +   *1,0 
    31       2:no       2:no       0.107,*0.893 
    32       2:no      1:yes   +   *1,0 
    33       2:no       2:no       0.107,*0.893 
    34      1:yes      1:yes       *1,0 
    35      1:yes      1:yes       *1,0 
    36      1:yes      1:yes       *1,0 
    37      1:yes      1:yes       *1,0 
    38      1:yes      1:yes       *1,0 
    39      1:yes      1:yes       *1,0 
    40      1:yes      1:yes       *0.818,0.182 
    41      1:yes      1:yes       *1,0 
    42      1:yes      1:yes       *0.968,0.032 
    43      1:yes      1:yes       *1,0 
    44      1:yes      1:yes       *1,0 
    45      1:yes      1:yes       *0.667,0.333 
    46      1:yes      1:yes       *0.667,0.333 
    47      1:yes      1:yes       *1,0 
    48      1:yes      1:yes       *0.563,0.438 
    49      1:yes      1:yes       *0.905,0.095 
    50      1:yes      1:yes       *1,0 
    51      1:yes      1:yes       *1,0 
    52      1:yes      1:yes       *1,0 
    53      1:yes      1:yes       *1,0 
    54      1:yes      1:yes       *0.952,0.048 
    55      1:yes      1:yes       *1,0 
    56      1:yes      1:yes       *1,0 
    57      1:yes      1:yes       *1,0 
    58      1:yes      1:yes       *1,0 
    59      1:yes      1:yes       *1,0 
    60      1:yes      1:yes       *1,0 
    61      1:yes      1:yes       *1,0 
    62      1:yes       2:no   +   0,*1 
    63      1:yes      1:yes       *0.952,0.048 
    64      1:yes       2:no   +   0,*1 
    65      1:yes      1:yes       *1,0 
    66      1:yes      1:yes       *0.968,0.032 
    67      1:yes      1:yes       *1,0 
    68      1:yes      1:yes       *0.952,0.048 
    69      1:yes      1:yes       *0.818,0.182 
    70      1:yes       2:no   +   0,*1 
    71      1:yes       2:no   +   0.333,*0.667 
    72      1:yes      1:yes       *1,0 
    73      1:yes      1:yes       *1,0 
    74      1:yes      1:yes       *1,0 
    75      1:yes      1:yes       *1,0 
    76      1:yes      1:yes       *1,0 
    77      1:yes      1:yes       *0.56,0.44 
    78      1:yes      1:yes       *0.818,0.182 
    79      1:yes       2:no   +   0,*1 
    80      1:yes      1:yes       *0.7,0.3 
    81      1:yes      1:yes       *1,0 
    82      1:yes      1:yes       *1,0 
    83      1:yes      1:yes       *0.905,0.095 
    84      1:yes      1:yes       *1,0 
    85      1:yes      1:yes       *0.818,0.182 
    86      1:yes      1:yes       *1,0 
    87      1:yes       2:no   +   0.167,*0.833 
    88      1:yes      1:yes       *0.905,0.095 
    89      1:yes      1:yes       *1,0 
    90      1:yes      1:yes       *1,0 
    91      1:yes      1:yes       *0.667,0.333 
    92      1:yes      1:yes       *0.952,0.048 
    93      1:yes      1:yes       *1,0 
    94      1:yes      1:yes       *1,0 
    95      1:yes      1:yes       *1,0 
    96      1:yes      1:yes       *1,0 
    97      1:yes      1:yes       *0.765,0.235 
    98      1:yes      1:yes       *1,0 
    99      1:yes      1:yes       *1,0 
   100      1:yes      1:yes       *1,0 
   101      1:yes      1:yes       *1,0 
   102      1:yes      1:yes       *1,0 
   103      1:yes      1:yes       *1,0 
   104      1:yes      1:yes       *1,0 
   105      1:yes      1:yes       *1,0 
   106      1:yes      1:yes       *0.563,0.438 
   107      1:yes       2:no   +   0,*1 
   108      1:yes      1:yes       *1,0 
   109      1:yes      1:yes       *1,0 
   110      1:yes      1:yes       *1,0 
   111      1:yes      1:yes       *0.563,0.438 
   112      1:yes      1:yes       *1,0 
   113      1:yes      1:yes       *1,0 
   114      1:yes      1:yes       *0.952,0.048 
   115      1:yes      1:yes       *1,0 
   116      1:yes      1:yes       *1,0 
   117      1:yes      1:yes       *1,0 
   118      1:yes      1:yes       *1,0 
   119      1:yes      1:yes       *1,0 
   120      1:yes      1:yes       *1,0 
   121      1:yes      1:yes       *1,0 
   122      1:yes      1:yes       *0.952,0.048 
   123      1:yes      1:yes       *0.56,0.44 
   124      1:yes      1:yes       *1,0 
   125      1:yes      1:yes       *0.864,0.136 
   126      1:yes      1:yes       *1,0 
   127      1:yes      1:yes       *1,0 
   128      1:yes      1:yes       *1,0 
   129      1:yes      1:yes       *0.905,0.095 
   130      1:yes      1:yes       *0.75,0.25 
   131      1:yes      1:yes       *0.952,0.048 
   132      1:yes      1:yes       *1,0 
   133      1:yes      1:yes       *0.5,0.5 
   134      1:yes      1:yes       *1,0 
   135      1:yes      1:yes       *1,0 
   136      1:yes      1:yes       *1,0 
   137      1:yes      1:yes       *1,0 
   138      1:yes      1:yes       *0.952,0.048 
   139      1:yes      1:yes       *0.833,0.167 
   140      1:yes      1:yes       *0.952,0.048 
   141      1:yes      1:yes       *0.952,0.048 
   142      1:yes      1:yes       *1,0 
     1       2:no       2:no       0,*1 
     2       2:no       2:no       0.069,*0.931 
     3       2:no      1:yes   +   *1,0 
     4       2:no       2:no       0.4,*0.6 
     5       2:no      1:yes   +   *0.867,0.133 
     6       2:no       2:no       0.2,*0.8 
     7       2:no      1:yes   +   *0.5,0.5 
     8       2:no       2:no       0,*1 
     9       2:no       2:no       0,*1 
    10       2:no      1:yes   +   *0.625,0.375 
    11       2:no       2:no       0,*1 
    12       2:no       2:no       0,*1 
    13       2:no      1:yes   +   *0.792,0.208 
    14       2:no       2:no       0.25,*0.75 
    15       2:no      1:yes   +   *0.766,0.234 
    16       2:no       2:no       0.143,*0.857 
    17       2:no       2:no       0,*1 
    18       2:no      1:yes   +   *0.75,0.25 
    19       2:no       2:no       0,*1 
    20       2:no       2:no       0.027,*0.973 
    21       2:no       2:no       0,*1 
    22       2:no      1:yes   +   *1,0 
    23       2:no       2:no       0.25,*0.75 
    24       2:no       2:no       0.069,*0.931 
    25       2:no       2:no       0.027,*0.973 
    26       2:no       2:no       0.069,*0.931 
    27       2:no       2:no       0,*1 
    28       2:no       2:no       0.143,*0.857 
    29       2:no      1:yes   +   *0.957,0.043 
    30       2:no       2:no       0,*1 
    31       2:no       2:no       0.027,*0.973 
    32       2:no       2:no       0.027,*0.973 
    33       2:no       2:no       0.143,*0.857 
    34      1:yes      1:yes       *1,0 
    35      1:yes      1:yes       *0.864,0.136 
    36      1:yes      1:yes       *1,0 
    37      1:yes       2:no   +   0,*1 
    38      1:yes      1:yes       *0.952,0.048 
    39      1:yes      1:yes       *1,0 
    40      1:yes      1:yes       *1,0 
    41      1:yes      1:yes       *1,0 
    42      1:yes      1:yes       *1,0 
    43      1:yes      1:yes       *1,0 
    44      1:yes      1:yes       *1,0 
    45      1:yes      1:yes       *0.867,0.133 
    46      1:yes      1:yes       *1,0 
    47      1:yes      1:yes       *1,0 
    48      1:yes       2:no   +   0.143,*0.857 
    49      1:yes      1:yes       *1,0 
    50      1:yes      1:yes       *0.7,0.3 
    51      1:yes      1:yes       *0.952,0.048 
    52      1:yes      1:yes       *1,0 
    53      1:yes       2:no   +   0.281,*0.719 
    54      1:yes      1:yes       *1,0 
    55      1:yes      1:yes       *0.952,0.048 
    56      1:yes      1:yes       *0.952,0.048 
    57      1:yes      1:yes       *0.765,0.235 
    58      1:yes       2:no   +   0.281,*0.719 
    59      1:yes      1:yes       *1,0 
    60      1:yes      1:yes       *1,0 
    61      1:yes      1:yes       *1,0 
    62      1:yes      1:yes       *1,0 
    63      1:yes      1:yes       *0.867,0.133 
    64      1:yes      1:yes       *1,0 
    65      1:yes      1:yes       *0.792,0.208 
    66      1:yes      1:yes       *1,0 
    67      1:yes      1:yes       *1,0 
    68      1:yes      1:yes       *0.968,0.032 
    69      1:yes      1:yes       *0.952,0.048 
    70      1:yes      1:yes       *1,0 
    71      1:yes      1:yes       *1,0 
    72      1:yes      1:yes       *1,0 
    73      1:yes      1:yes       *1,0 
    74      1:yes      1:yes       *1,0 
    75      1:yes      1:yes       *1,0 
    76      1:yes      1:yes       *0.5,0.5 
    77      1:yes      1:yes       *1,0 
    78      1:yes      1:yes       *0.957,0.043 
    79      1:yes      1:yes       *1,0 
    80      1:yes      1:yes       *1,0 
    81      1:yes      1:yes       *0.75,0.25 
    82      1:yes      1:yes       *0.968,0.032 
    83      1:yes      1:yes       *1,0 
    84      1:yes      1:yes       *0.952,0.048 
    85      1:yes      1:yes       *1,0 
    86      1:yes      1:yes       *1,0 
    87      1:yes       2:no   +   0,*1 
    88      1:yes      1:yes       *1,0 
    89      1:yes      1:yes       *0.818,0.182 
    90      1:yes      1:yes       *0.625,0.375 
    91      1:yes      1:yes       *1,0 
    92      1:yes      1:yes       *1,0 
    93      1:yes      1:yes       *1,0 
    94      1:yes       2:no   +   0.333,*0.667 
    95      1:yes       2:no   +   0.069,*0.931 
    96      1:yes      1:yes       *1,0 
    97      1:yes      1:yes       *1,0 
    98      1:yes      1:yes       *0.75,0.25 
    99      1:yes      1:yes       *0.867,0.133 
   100      1:yes      1:yes       *1,0 
   101      1:yes      1:yes       *1,0 
   102      1:yes      1:yes       *0.75,0.25 
   103      1:yes      1:yes       *0.952,0.048 
   104      1:yes      1:yes       *1,0 
   105      1:yes      1:yes       *1,0 
   106      1:yes      1:yes       *1,0 
   107      1:yes      1:yes       *1,0 
   108      1:yes      1:yes       *1,0 
   109      1:yes      1:yes       *0.9,0.1 
   110      1:yes      1:yes       *1,0 
   111      1:yes      1:yes       *0.952,0.048 
   112      1:yes      1:yes       *0.766,0.234 
   113      1:yes      1:yes       *1,0 
   114      1:yes      1:yes       *0.952,0.048 
   115      1:yes      1:yes       *1,0 
   116      1:yes      1:yes       *1,0 
   117      1:yes      1:yes       *0.952,0.048 
   118      1:yes      1:yes       *1,0 
   119      1:yes      1:yes       *1,0 
   120      1:yes      1:yes       *1,0 
   121      1:yes      1:yes       *1,0 
   122      1:yes      1:yes       *1,0 
   123      1:yes      1:yes       *1,0 
   124      1:yes      1:yes       *0.867,0.133 
   125      1:yes      1:yes       *1,0 
   126      1:yes      1:yes       *1,0 
   127      1:yes      1:yes       *1,0 
   128      1:yes      1:yes       *0.952,0.048 
   129      1:yes      1:yes       *0.792,0.208 
   130      1:yes       2:no   +   0.281,*0.719 
   131      1:yes      1:yes       *1,0 
   132      1:yes      1:yes       *1,0 
   133      1:yes      1:yes       *0.5,0.5 
   134      1:yes      1:yes       *0.625,0.375 
   135      1:yes      1:yes       *1,0 
   136      1:yes      1:yes       *1,0 
   137      1:yes      1:yes       *1,0 
   138      1:yes      1:yes       *0.9,0.1 
   139      1:yes      1:yes       *0.792,0.208 
   140      1:yes      1:yes       *1,0 
   141      1:yes      1:yes       *1,0 
   142      1:yes      1:yes       *1,0 
     1       2:no      1:yes   +   *0.512,0.488 
     2       2:no      1:yes   +   *0.6,0.4 
     3       2:no       2:no       0,*1 
     4       2:no      1:yes   +   *0.909,0.091 
     5       2:no       2:no       0.029,*0.971 
     6       2:no       2:no       0,*1 
     7       2:no       2:no       0.029,*0.971 
     8       2:no      1:yes   +   *0.512,0.488 
     9       2:no       2:no       0.143,*0.857 
    10       2:no      1:yes   +   *0.6,0.4 
    11       2:no      1:yes   +   *0.6,0.4 
    12       2:no       2:no       0,*1 
    13       2:no       2:no       0,*1 
    14       2:no       2:no       0.067,*0.933 
    15       2:no       2:no       0,*1 
    16       2:no       2:no       0,*1 
    17       2:no      1:yes   +   *0.688,0.313 
    18       2:no       2:no       0.029,*0.971 
    19       2:no       2:no       0,*1 
    20       2:no      1:yes   +   *0.958,0.042 
    21       2:no       2:no       0.143,*0.857 
    22       2:no      1:yes   +   *1,0 
    23       2:no       2:no       0.029,*0.971 
    24       2:no       2:no       0.355,*0.645 
    25       2:no       2:no       0.067,*0.933 
    26       2:no      1:yes   +   *0.667,0.333 
    27       2:no       2:no       0.029,*0.971 
    28       2:no       2:no       0.355,*0.645 
    29       2:no       2:no       0.355,*0.645 
    30       2:no      1:yes   +   *0.889,0.111 
    31       2:no       2:no       0.029,*0.971 
    32       2:no      1:yes   +   *0.8,0.2 
    33       2:no       2:no       0,*1 
    34      1:yes      1:yes       *1,0 
    35      1:yes      1:yes       *1,0 
    36      1:yes      1:yes       *1,0 
    37      1:yes      1:yes       *0.958,0.042 
    38      1:yes      1:yes       *0.688,0.313 
    39      1:yes      1:yes       *0.958,0.042 
    40      1:yes      1:yes       *1,0 
    41      1:yes       2:no   +   0.333,*0.667 
    42      1:yes      1:yes       *1,0 
    43      1:yes      1:yes       *0.8,0.2 
    44      1:yes      1:yes       *0.968,0.032 
    45      1:yes      1:yes       *1,0 
    46      1:yes      1:yes       *1,0 
    47      1:yes      1:yes       *1,0 
    48      1:yes      1:yes       *1,0 
    49      1:yes      1:yes       *1,0 
    50      1:yes      1:yes       *1,0 
    51      1:yes      1:yes       *1,0 
    52      1:yes      1:yes       *1,0 
    53      1:yes       2:no   +   0.355,*0.645 
    54      1:yes      1:yes       *1,0 
    55      1:yes      1:yes       *1,0 
    56      1:yes      1:yes       *1,0 
    57      1:yes       2:no   +   0.176,*0.824 
    58      1:yes       2:no   +   0.067,*0.933 
    59      1:yes      1:yes       *0.6,0.4 
    60      1:yes      1:yes       *1,0 
    61      1:yes      1:yes       *1,0 
    62      1:yes      1:yes       *1,0 
    63      1:yes      1:yes       *1,0 
    64      1:yes      1:yes       *1,0 
    65      1:yes      1:yes       *1,0 
    66      1:yes      1:yes       *1,0 
    67      1:yes      1:yes       *1,0 
    68      1:yes      1:yes       *1,0 
    69      1:yes      1:yes       *1,0 
    70      1:yes      1:yes       *0.688,0.313 
    71      1:yes      1:yes       *0.9,0.1 
    72      1:yes      1:yes       *1,0 
    73      1:yes      1:yes       *1,0 
    74      1:yes      1:yes       *1,0 
    75      1:yes      1:yes       *0.958,0.042 
    76      1:yes      1:yes       *1,0 
    77      1:yes      1:yes       *1,0 
    78      1:yes      1:yes       *1,0 
    79      1:yes      1:yes       *0.958,0.042 
    80      1:yes      1:yes       *1,0 
    81      1:yes      1:yes       *0.833,0.167 
    82      1:yes      1:yes       *0.958,0.042 
    83      1:yes      1:yes       *1,0 
    84      1:yes      1:yes       *1,0 
    85      1:yes      1:yes       *1,0 
    86      1:yes      1:yes       *1,0 
    87      1:yes      1:yes       *1,0 
    88      1:yes      1:yes       *1,0 
    89      1:yes      1:yes       *0.769,0.231 
    90      1:yes      1:yes       *0.958,0.042 
    91      1:yes      1:yes       *0.958,0.042 
    92      1:yes      1:yes       *1,0 
    93      1:yes      1:yes       *0.75,0.25 
    94      1:yes      1:yes       *1,0 
    95      1:yes      1:yes       *1,0 
    96      1:yes      1:yes       *0.958,0.042 
    97      1:yes      1:yes       *1,0 
    98      1:yes      1:yes       *1,0 
    99      1:yes      1:yes       *1,0 
   100      1:yes      1:yes       *0.958,0.042 
   101      1:yes      1:yes       *1,0 
   102      1:yes      1:yes       *0.8,0.2 
   103      1:yes      1:yes       *0.958,0.042 
   104      1:yes      1:yes       *0.909,0.091 
   105      1:yes      1:yes       *0.958,0.042 
   106      1:yes      1:yes       *1,0 
   107      1:yes      1:yes       *1,0 
   108      1:yes      1:yes       *1,0 
   109      1:yes      1:yes       *0.909,0.091 
   110      1:yes      1:yes       *1,0 
   111      1:yes      1:yes       *0.8,0.2 
   112      1:yes      1:yes       *1,0 
   113      1:yes      1:yes       *0.833,0.167 
   114      1:yes      1:yes       *1,0 
   115      1:yes      1:yes       *0.958,0.042 
   116      1:yes      1:yes       *0.968,0.032 
   117      1:yes      1:yes       *0.688,0.313 
   118      1:yes      1:yes       *1,0 
   119      1:yes      1:yes       *1,0 
   120      1:yes      1:yes       *1,0 
   121      1:yes      1:yes       *1,0 
   122      1:yes      1:yes       *0.9,0.1 
   123      1:yes      1:yes       *0.958,0.042 
   124      1:yes      1:yes       *1,0 
   125      1:yes      1:yes       *0.512,0.488 
   126      1:yes      1:yes       *1,0 
   127      1:yes      1:yes       *1,0 
   128      1:yes      1:yes       *1,0 
   129      1:yes      1:yes       *1,0 
   130      1:yes      1:yes       *0.909,0.091 
   131      1:yes      1:yes       *1,0 
   132      1:yes      1:yes       *0.766,0.234 
   133      1:yes      1:yes       *1,0 
   134      1:yes      1:yes       *1,0 
   135      1:yes      1:yes       *0.958,0.042 
   136      1:yes      1:yes       *0.958,0.042 
   137      1:yes      1:yes       *0.688,0.313 
   138      1:yes      1:yes       *0.769,0.231 
   139      1:yes      1:yes       *1,0 
   140      1:yes      1:yes       *0.958,0.042 
   141      1:yes      1:yes       *1,0 
   142      1:yes      1:yes       *1,0 
     1       2:no       2:no       0.026,*0.974 
     2       2:no      1:yes   +   *0.922,0.078 
     3       2:no      1:yes   +   *0.922,0.078 
     4       2:no       2:no       0.323,*0.677 
     5       2:no      1:yes   +   *0.943,0.057 
     6       2:no       2:no       0,*1 
     7       2:no      1:yes   +   *0.922,0.078 
     8       2:no      1:yes   +   *0.943,0.057 
     9       2:no       2:no       0.107,*0.893 
    10       2:no      1:yes   +   *0.922,0.078 
    11       2:no      1:yes   +   *0.842,0.158 
    12       2:no      1:yes   +   *0.922,0.078 
    13       2:no       2:no       0,*1 
    14       2:no      1:yes   +   *0.667,0.333 
    15       2:no      1:yes   +   *0.922,0.078 
    16       2:no       2:no       0,*1 
    17       2:no       2:no       0.026,*0.974 
    18       2:no       2:no       0,*1 
    19       2:no       2:no       0.323,*0.677 
    20       2:no      1:yes   +   *0.922,0.078 
    21       2:no       2:no       0.107,*0.893 
    22       2:no      1:yes   +   *0.922,0.078 
    23       2:no      1:yes   +   *0.922,0.078 
    24       2:no      1:yes   +   *0.943,0.057 
    25       2:no       2:no       0.107,*0.893 
    26       2:no       2:no       0,*1 
    27       2:no      1:yes   +   *0.842,0.158 
    28       2:no      1:yes   +   *0.922,0.078 
    29       2:no       2:no       0.026,*0.974 
    30       2:no       2:no       0.107,*0.893 
    31       2:no      1:yes   +   *0.922,0.078 
    32       2:no      1:yes   +   *0.943,0.057 
    33       2:no       2:no       0.107,*0.893 
    34      1:yes      1:yes       *0.922,0.078 
    35      1:yes      1:yes       *0.922,0.078 
    36      1:yes      1:yes       *0.922,0.078 
    37      1:yes      1:yes       *0.922,0.078 
    38      1:yes      1:yes       *0.922,0.078 
    39      1:yes       2:no   +   0.333,*0.667 
    40      1:yes      1:yes       *0.922,0.078 
    41      1:yes      1:yes       *1,0 
    42      1:yes      1:yes       *0.922,0.078 
    43      1:yes      1:yes       *0.922,0.078 
    44      1:yes       2:no   +   0.477,*0.523 
    45      1:yes      1:yes       *0.922,0.078 
    46      1:yes      1:yes       *0.824,0.176 
    47      1:yes      1:yes       *0.922,0.078 
    48      1:yes      1:yes       *0.922,0.078 
    49      1:yes      1:yes       *0.922,0.078 
    50      1:yes      1:yes       *0.8,0.2 
    51      1:yes      1:yes       *0.922,0.078 
    52      1:yes      1:yes       *0.922,0.078 
    53      1:yes       2:no   +   0.333,*0.667 
    54      1:yes      1:yes       *0.922,0.078 
    55      1:yes       2:no   +   0.477,*0.523 
    56      1:yes      1:yes       *0.922,0.078 
    57      1:yes      1:yes       *0.922,0.078 
    58      1:yes      1:yes       *0.922,0.078 
    59      1:yes      1:yes       *0.922,0.078 
    60      1:yes      1:yes       *0.922,0.078 
    61      1:yes      1:yes       *0.842,0.158 
    62      1:yes      1:yes       *0.922,0.078 
    63      1:yes      1:yes       *0.943,0.057 
    64      1:yes      1:yes       *0.922,0.078 
    65      1:yes      1:yes       *0.909,0.091 
    66      1:yes      1:yes       *0.943,0.057 
    67      1:yes      1:yes       *0.922,0.078 
    68      1:yes      1:yes       *0.922,0.078 
    69      1:yes      1:yes       *0.943,0.057 
    70      1:yes      1:yes       *0.922,0.078 
    71      1:yes      1:yes       *0.922,0.078 
    72      1:yes      1:yes       *0.922,0.078 
    73      1:yes      1:yes       *0.922,0.078 
    74      1:yes      1:yes       *0.922,0.078 
    75      1:yes      1:yes       *0.943,0.057 
    76      1:yes      1:yes       *0.922,0.078 
    77      1:yes      1:yes       *0.922,0.078 
    78      1:yes      1:yes       *0.922,0.078 
    79      1:yes      1:yes       *0.922,0.078 
    80      1:yes      1:yes       *0.922,0.078 
    81      1:yes      1:yes       *0.922,0.078 
    82      1:yes      1:yes       *0.943,0.057 
    83      1:yes      1:yes       *0.922,0.078 
    84      1:yes      1:yes       *0.922,0.078 
    85      1:yes      1:yes       *0.922,0.078 
    86      1:yes      1:yes       *0.922,0.078 
    87      1:yes      1:yes       *0.922,0.078 
    88      1:yes      1:yes       *0.909,0.091 
    89      1:yes      1:yes       *0.922,0.078 
    90      1:yes       2:no   +   0.323,*0.677 
    91      1:yes      1:yes       *0.922,0.078 
    92      1:yes      1:yes       *0.922,0.078 
    93      1:yes       2:no   +   0.323,*0.677 
    94      1:yes      1:yes       *0.922,0.078 
    95      1:yes      1:yes       *0.765,0.235 
    96      1:yes      1:yes       *0.922,0.078 
    97      1:yes      1:yes       *0.922,0.078 
    98      1:yes      1:yes       *0.922,0.078 
    99      1:yes      1:yes       *0.922,0.078 
   100      1:yes      1:yes       *1,0 
   101      1:yes      1:yes       *0.922,0.078 
   102      1:yes      1:yes       *0.922,0.078 
   103      1:yes      1:yes       *0.842,0.158 
   104      1:yes      1:yes       *0.943,0.057 
   105      1:yes      1:yes       *0.922,0.078 
   106      1:yes      1:yes       *0.943,0.057 
   107      1:yes      1:yes       *0.922,0.078 
   108      1:yes      1:yes       *0.922,0.078 
   109      1:yes      1:yes       *0.922,0.078 
   110      1:yes      1:yes       *0.909,0.091 
   111      1:yes      1:yes       *0.922,0.078 
   112      1:yes      1:yes       *0.922,0.078 
   113      1:yes      1:yes       *0.922,0.078 
   114      1:yes      1:yes       *0.922,0.078 
   115      1:yes      1:yes       *0.922,0.078 
   116      1:yes      1:yes       *0.922,0.078 
   117      1:yes      1:yes       *0.922,0.078 
   118      1:yes      1:yes       *0.922,0.078 
   119      1:yes      1:yes       *0.922,0.078 
   120      1:yes      1:yes       *0.943,0.057 
   121      1:yes      1:yes       *0.922,0.078 
   122      1:yes      1:yes       *0.922,0.078 
   123      1:yes      1:yes       *0.922,0.078 
   124      1:yes      1:yes       *0.842,0.158 
   125      1:yes      1:yes       *0.922,0.078 
   126      1:yes      1:yes       *1,0 
   127      1:yes      1:yes       *0.922,0.078 
   128      1:yes      1:yes       *0.922,0.078 
   129      1:yes      1:yes       *0.922,0.078 
   130      1:yes      1:yes       *0.922,0.078 
   131      1:yes      1:yes       *0.824,0.176 
   132      1:yes      1:yes       *0.922,0.078 
   133      1:yes      1:yes       *0.922,0.078 
   134      1:yes      1:yes       *0.943,0.057 
   135      1:yes      1:yes       *0.909,0.091 
   136      1:yes      1:yes       *0.922,0.078 
   137      1:yes      1:yes       *1,0 
   138      1:yes      1:yes       *0.943,0.057 
   139      1:yes      1:yes       *0.922,0.078 
   140      1:yes      1:yes       *0.922,0.078 
   141      1:yes       2:no   +   0.333,*0.667 
   142      1:yes      1:yes       *0.833,0.167 
     1       2:no       2:no       0.25,*0.75 
     2       2:no       2:no       0,*1 
     3       2:no       2:no       0,*1 
     4       2:no       2:no       0,*1 
     5       2:no      1:yes   +   *0.52,0.48 
     6       2:no       2:no       0.097,*0.903 
     7       2:no      1:yes   +   *1,0 
     8       2:no       2:no       0.387,*0.613 
     9       2:no      1:yes   +   *0.889,0.111 
    10       2:no      1:yes   +   *0.8,0.2 
    11       2:no      1:yes   +   *1,0 
    12       2:no      1:yes   +   *0.8,0.2 
    13       2:no       2:no       0,*1 
    14       2:no       2:no       0,*1 
    15       2:no       2:no       0.026,*0.974 
    16       2:no       2:no       0.026,*0.974 
    17       2:no      1:yes   +   *1,0 
    18       2:no       2:no       0,*1 
    19       2:no      1:yes   +   *0.875,0.125 
    20       2:no       2:no       0.421,*0.579 
    21       2:no       2:no       0,*1 
    22       2:no       2:no       0,*1 
    23       2:no       2:no       0.25,*0.75 
    24       2:no       2:no       0.097,*0.903 
    25       2:no      1:yes   +   *0.875,0.125 
    26       2:no       2:no       0.387,*0.613 
    27       2:no      1:yes   +   *1,0 
    28       2:no       2:no       0.026,*0.974 
    29       2:no       2:no       0.387,*0.613 
    30       2:no       2:no       0.387,*0.613 
    31       2:no      1:yes   +   *0.895,0.105 
    32       2:no      1:yes   +   *0.737,0.263 
    33       2:no       2:no       0,*1 
    34      1:yes      1:yes       *1,0 
    35      1:yes      1:yes       *1,0 
    36      1:yes      1:yes       *1,0 
    37      1:yes      1:yes       *1,0 
    38      1:yes      1:yes       *1,0 
    39      1:yes      1:yes       *1,0 
    40      1:yes      1:yes       *1,0 
    41      1:yes      1:yes       *1,0 
    42      1:yes      1:yes       *1,0 
    43      1:yes      1:yes       *0.952,0.048 
    44      1:yes      1:yes       *1,0 
    45      1:yes      1:yes       *1,0 
    46      1:yes      1:yes       *1,0 
    47      1:yes      1:yes       *1,0 
    48      1:yes      1:yes       *1,0 
    49      1:yes      1:yes       *0.52,0.48 
    50      1:yes      1:yes       *0.952,0.048 
    51      1:yes      1:yes       *1,0 
    52      1:yes      1:yes       *0.889,0.111 
    53      1:yes      1:yes       *1,0 
    54      1:yes      1:yes       *0.889,0.111 
    55      1:yes      1:yes       *1,0 
    56      1:yes      1:yes       *1,0 
    57      1:yes      1:yes       *1,0 
    58      1:yes       2:no   +   0,*1 
    59      1:yes      1:yes       *1,0 
    60      1:yes      1:yes       *0.778,0.222 
    61      1:yes      1:yes       *1,0 
    62      1:yes      1:yes       *1,0 
    63      1:yes      1:yes       *1,0 
    64      1:yes      1:yes       *1,0 
    65      1:yes       2:no   +   0.421,*0.579 
    66      1:yes      1:yes       *1,0 
    67      1:yes      1:yes       *0.52,0.48 
    68      1:yes      1:yes       *1,0 
    69      1:yes      1:yes       *1,0 
    70      1:yes      1:yes       *1,0 
    71      1:yes       2:no   +   0.421,*0.579 
    72      1:yes       2:no   +   0.421,*0.579 
    73      1:yes      1:yes       *1,0 
    74      1:yes      1:yes       *0.737,0.263 
    75      1:yes      1:yes       *0.917,0.083 
    76      1:yes      1:yes       *1,0 
    77      1:yes      1:yes       *1,0 
    78      1:yes      1:yes       *0.905,0.095 
    79      1:yes      1:yes       *0.952,0.048 
    80      1:yes       2:no   +   0.421,*0.579 
    81      1:yes      1:yes       *1,0 
    82      1:yes      1:yes       *0.952,0.048 
    83      1:yes      1:yes       *1,0 
    84      1:yes      1:yes       *1,0 
    85      1:yes      1:yes       *0.952,0.048 
    86      1:yes      1:yes       *0.85,0.15 
    87      1:yes      1:yes       *1,0 
    88      1:yes      1:yes       *0.909,0.091 
    89      1:yes      1:yes       *0.952,0.048 
    90      1:yes       2:no   +   0,*1 
    91      1:yes      1:yes       *1,0 
    92      1:yes      1:yes       *1,0 
    93      1:yes      1:yes       *1,0 
    94      1:yes      1:yes       *1,0 
    95      1:yes      1:yes       *1,0 
    96      1:yes      1:yes       *1,0 
    97      1:yes      1:yes       *1,0 
    98      1:yes      1:yes       *0.769,0.231 
    99      1:yes      1:yes       *0.952,0.048 
   100      1:yes      1:yes       *0.769,0.231 
   101      1:yes      1:yes       *1,0 
   102      1:yes      1:yes       *1,0 
   103      1:yes      1:yes       *1,0 
   104      1:yes      1:yes       *1,0 
   105      1:yes      1:yes       *1,0 
   106      1:yes      1:yes       *1,0 
   107      1:yes      1:yes       *1,0 
   108      1:yes      1:yes       *0.905,0.095 
   109      1:yes      1:yes       *0.611,0.389 
   110      1:yes      1:yes       *1,0 
   111      1:yes      1:yes       *1,0 
   112      1:yes      1:yes       *0.952,0.048 
   113      1:yes      1:yes       *1,0 
   114      1:yes       2:no   +   0.421,*0.579 
   115      1:yes      1:yes       *1,0 
   116      1:yes      1:yes       *1,0 
   117      1:yes      1:yes       *0.52,0.48 
   118      1:yes      1:yes       *1,0 
   119      1:yes      1:yes       *1,0 
   120      1:yes      1:yes       *1,0 
   121      1:yes      1:yes       *1,0 
   122      1:yes      1:yes       *1,0 
   123      1:yes       2:no   +   0.421,*0.579 
   124      1:yes      1:yes       *0.85,0.15 
   125      1:yes      1:yes       *1,0 
   126      1:yes      1:yes       *1,0 
   127      1:yes      1:yes       *1,0 
   128      1:yes      1:yes       *1,0 
   129      1:yes       2:no   +   0.421,*0.579 
   130      1:yes      1:yes       *0.905,0.095 
   131      1:yes      1:yes       *1,0 
   132      1:yes      1:yes       *0.952,0.048 
   133      1:yes      1:yes       *0.85,0.15 
   134      1:yes      1:yes       *1,0 
   135      1:yes      1:yes       *0.905,0.095 
   136      1:yes      1:yes       *1,0 
   137      1:yes      1:yes       *1,0 
   138      1:yes      1:yes       *1,0 
   139      1:yes      1:yes       *1,0 
   140      1:yes      1:yes       *0.952,0.048 
   141      1:yes      1:yes       *1,0 
     1       2:no       2:no       0.333,*0.667 
     2       2:no       2:no       0.026,*0.974 
     3       2:no      1:yes   +   *1,0 
     4       2:no      1:yes   +   *1,0 
     5       2:no       2:no       0.333,*0.667 
     6       2:no       2:no       0.026,*0.974 
     7       2:no       2:no       0,*1 
     8       2:no      1:yes   +   *0.667,0.333 
     9       2:no      1:yes   +   *0.5,0.5 
    10       2:no      1:yes   +   *0.542,0.458 
    11       2:no       2:no       0.333,*0.667 
    12       2:no       2:no       0.1,*0.9 
    13       2:no       2:no       0,*1 
    14       2:no       2:no       0,*1 
    15       2:no       2:no       0.026,*0.974 
    16       2:no       2:no       0.444,*0.556 
    17       2:no       2:no       0.333,*0.667 
    18       2:no      1:yes   +   *0.9,0.1 
    19       2:no      1:yes   +   *0.87,0.13 
    20       2:no      1:yes   +   *0.5,0.5 
    21       2:no       2:no       0.1,*0.9 
    22       2:no       2:no       0,*1 
    23       2:no       2:no       0.444,*0.556 
    24       2:no      1:yes   +   *0.542,0.458 
    25       2:no       2:no       0.1,*0.9 
    26       2:no       2:no       0.071,*0.929 
    27       2:no      1:yes   +   *0.87,0.13 
    28       2:no       2:no       0,*1 
    29       2:no      1:yes   +   *0.87,0.13 
    30       2:no       2:no       0.235,*0.765 
    31       2:no       2:no       0.333,*0.667 
    32       2:no       2:no       0,*1 
    33       2:no       2:no       0,*1 
    34      1:yes      1:yes       *0.75,0.25 
    35      1:yes      1:yes       *1,0 
    36      1:yes      1:yes       *1,0 
    37      1:yes      1:yes       *0.87,0.13 
    38      1:yes      1:yes       *1,0 
    39      1:yes      1:yes       *1,0 
    40      1:yes      1:yes       *1,0 
    41      1:yes      1:yes       *1,0 
    42      1:yes      1:yes       *1,0 
    43      1:yes       2:no   +   0.333,*0.667 
    44      1:yes      1:yes       *0.966,0.034 
    45      1:yes      1:yes       *1,0 
    46      1:yes       2:no   +   0,*1 
    47      1:yes      1:yes       *0.5,0.5 
    48      1:yes      1:yes       *0.952,0.048 
    49      1:yes       2:no   +   0.071,*0.929 
    50      1:yes      1:yes       *1,0 
    51      1:yes      1:yes       *0.542,0.458 
    52      1:yes      1:yes       *1,0 
    53      1:yes      1:yes       *1,0 
    54      1:yes      1:yes       *0.952,0.048 
    55      1:yes      1:yes       *1,0 
    56      1:yes      1:yes       *0.75,0.25 
    57      1:yes      1:yes       *1,0 
    58      1:yes      1:yes       *1,0 
    59      1:yes      1:yes       *1,0 
    60      1:yes      1:yes       *1,0 
    61      1:yes      1:yes       *1,0 
    62      1:yes      1:yes       *1,0 
    63      1:yes      1:yes       *1,0 
    64      1:yes      1:yes       *1,0 
    65      1:yes      1:yes       *0.952,0.048 
    66      1:yes      1:yes       *1,0 
    67      1:yes      1:yes       *0.966,0.034 
    68      1:yes      1:yes       *1,0 
    69      1:yes      1:yes       *1,0 
    70      1:yes      1:yes       *0.952,0.048 
    71      1:yes      1:yes       *1,0 
    72      1:yes      1:yes       *1,0 
    73      1:yes      1:yes       *0.952,0.048 
    74      1:yes      1:yes       *0.667,0.333 
    75      1:yes      1:yes       *0.966,0.034 
    76      1:yes       2:no   +   0.333,*0.667 
    77      1:yes      1:yes       *1,0 
    78      1:yes      1:yes       *1,0 
    79      1:yes      1:yes       *0.85,0.15 
    80      1:yes      1:yes       *0.611,0.389 
    81      1:yes      1:yes       *0.952,0.048 
    82      1:yes      1:yes       *1,0 
    83      1:yes      1:yes       *0.542,0.458 
    84      1:yes      1:yes       *1,0 
    85      1:yes      1:yes       *1,0 
    86      1:yes      1:yes       *1,0 
    87      1:yes      1:yes       *1,0 
    88      1:yes      1:yes       *1,0 
    89      1:yes      1:yes       *1,0 
    90      1:yes      1:yes       *1,0 
    91      1:yes      1:yes       *1,0 
    92      1:yes      1:yes       *0.952,0.048 
    93      1:yes       2:no   +   0.333,*0.667 
    94      1:yes      1:yes       *1,0 
    95      1:yes      1:yes       *0.85,0.15 
    96      1:yes      1:yes       *1,0 
    97      1:yes      1:yes       *1,0 
    98      1:yes      1:yes       *1,0 
    99      1:yes      1:yes       *0.87,0.13 
   100      1:yes      1:yes       *0.917,0.083 
   101      1:yes      1:yes       *1,0 
   102      1:yes      1:yes       *0.542,0.458 
   103      1:yes      1:yes       *0.667,0.333 
   104      1:yes      1:yes       *1,0 
   105      1:yes      1:yes       *0.952,0.048 
   106      1:yes      1:yes       *1,0 
   107      1:yes      1:yes       *0.667,0.333 
   108      1:yes      1:yes       *0.667,0.333 
   109      1:yes      1:yes       *0.667,0.333 
   110      1:yes      1:yes       *0.5,0.5 
   111      1:yes      1:yes       *1,0 
   112      1:yes      1:yes       *0.667,0.333 
   113      1:yes      1:yes       *1,0 
   114      1:yes      1:yes       *1,0 
   115      1:yes      1:yes       *1,0 
   116      1:yes      1:yes       *1,0 
   117      1:yes      1:yes       *0.5,0.5 
   118      1:yes      1:yes       *0.966,0.034 
   119      1:yes      1:yes       *1,0 
   120      1:yes      1:yes       *1,0 
   121      1:yes       2:no   +   0.333,*0.667 
   122      1:yes      1:yes       *0.9,0.1 
   123      1:yes      1:yes       *0.766,0.234 
   124      1:yes      1:yes       *0.952,0.048 
   125      1:yes      1:yes       *1,0 
   126      1:yes      1:yes       *1,0 
   127      1:yes      1:yes       *1,0 
   128      1:yes      1:yes       *1,0 
   129      1:yes      1:yes       *0.952,0.048 
   130      1:yes      1:yes       *1,0 
   131      1:yes      1:yes       *1,0 
   132      1:yes      1:yes       *0.85,0.15 
   133      1:yes      1:yes       *1,0 
   134      1:yes      1:yes       *1,0 
   135      1:yes      1:yes       *1,0 
   136      1:yes      1:yes       *1,0 
   137      1:yes      1:yes       *1,0 
   138      1:yes       2:no   +   0.333,*0.667 
   139      1:yes      1:yes       *1,0 
   140      1:yes      1:yes       *0.667,0.333 
   141      1:yes      1:yes       *1,0 
     1       2:no       2:no       0.028,*0.972 
     2       2:no       2:no       0.333,*0.667 
     3       2:no       2:no       0.028,*0.972 
     4       2:no       2:no       0.103,*0.897 
     5       2:no       2:no       0.028,*0.972 
     6       2:no       2:no       0,*1 
     7       2:no      1:yes   +   *0.75,0.25 
     8       2:no       2:no       0,*1 
     9       2:no       2:no       0.488,*0.512 
    10       2:no      1:yes   +   *0.625,0.375 
    11       2:no       2:no       0,*1 
    12       2:no       2:no       0.103,*0.897 
    13       2:no       2:no       0.364,*0.636 
    14       2:no      1:yes   +   *1,0 
    15       2:no      1:yes   +   *0.722,0.278 
    16       2:no       2:no       0,*1 
    17       2:no      1:yes   +   *0.766,0.234 
    18       2:no       2:no       0,*1 
    19       2:no       2:no       0.103,*0.897 
    20       2:no       2:no       0.286,*0.714 
    21       2:no       2:no       0,*1 
    22       2:no       2:no       0,*1 
    23       2:no       2:no       0.103,*0.897 
    24       2:no      1:yes   +   *0.889,0.111 
    25       2:no       2:no       0,*1 
    26       2:no      1:yes   +   *0.958,0.042 
    27       2:no       2:no       0.2,*0.8 
    28       2:no       2:no       0.028,*0.972 
    29       2:no       2:no       0.133,*0.867 
    30       2:no       2:no       0.364,*0.636 
    31       2:no      1:yes   +   *1,0 
    32       2:no      1:yes   +   *1,0 
    33       2:no       2:no       0.028,*0.972 
    34      1:yes      1:yes       *1,0 
    35      1:yes      1:yes       *1,0 
    36      1:yes      1:yes       *1,0 
    37      1:yes      1:yes       *0.958,0.042 
    38      1:yes      1:yes       *0.625,0.375 
    39      1:yes      1:yes       *0.958,0.042 
    40      1:yes       2:no   +   0.125,*0.875 
    41      1:yes      1:yes       *1,0 
    42      1:yes      1:yes       *1,0 
    43      1:yes      1:yes       *1,0 
    44      1:yes      1:yes       *1,0 
    45      1:yes      1:yes       *1,0 
    46      1:yes      1:yes       *0.958,0.042 
    47      1:yes      1:yes       *0.964,0.036 
    48      1:yes      1:yes       *0.958,0.042 
    49      1:yes      1:yes       *1,0 
    50      1:yes      1:yes       *1,0 
    51      1:yes      1:yes       *1,0 
    52      1:yes       2:no   +   0.488,*0.512 
    53      1:yes      1:yes       *1,0 
    54      1:yes      1:yes       *0.964,0.036 
    55      1:yes      1:yes       *0.917,0.083 
    56      1:yes      1:yes       *1,0 
    57      1:yes      1:yes       *1,0 
    58      1:yes      1:yes       *1,0 
    59      1:yes       2:no   +   0.125,*0.875 
    60      1:yes       2:no   +   0.333,*0.667 
    61      1:yes      1:yes       *1,0 
    62      1:yes      1:yes       *1,0 
    63      1:yes      1:yes       *1,0 
    64      1:yes      1:yes       *0.958,0.042 
    65      1:yes       2:no   +   0.48,*0.52 
    66      1:yes      1:yes       *1,0 
    67      1:yes      1:yes       *0.722,0.278 
    68      1:yes      1:yes       *1,0 
    69      1:yes      1:yes       *1,0 
    70      1:yes      1:yes       *1,0 
    71      1:yes      1:yes       *0.958,0.042 
    72      1:yes      1:yes       *1,0 
    73      1:yes      1:yes       *1,0 
    74      1:yes      1:yes       *0.818,0.182 
    75      1:yes      1:yes       *1,0 
    76      1:yes      1:yes       *0.667,0.333 
    77      1:yes       2:no   +   0.488,*0.512 
    78      1:yes      1:yes       *1,0 
    79      1:yes      1:yes       *1,0 
    80      1:yes      1:yes       *1,0 
    81      1:yes      1:yes       *1,0 
    82      1:yes      1:yes       *1,0 
    83      1:yes      1:yes       *1,0 
    84      1:yes      1:yes       *0.964,0.036 
    85      1:yes      1:yes       *0.8,0.2 
    86      1:yes       2:no   +   0,*1 
    87      1:yes      1:yes       *1,0 
    88      1:yes      1:yes       *0.909,0.091 
    89      1:yes      1:yes       *0.769,0.231 
    90      1:yes      1:yes       *0.958,0.042 
    91      1:yes      1:yes       *0.9,0.1 
    92      1:yes      1:yes       *0.625,0.375 
    93      1:yes      1:yes       *0.958,0.042 
    94      1:yes      1:yes       *0.769,0.231 
    95      1:yes      1:yes       *1,0 
    96      1:yes      1:yes       *1,0 
    97      1:yes      1:yes       *0.958,0.042 
    98      1:yes      1:yes       *0.958,0.042 
    99      1:yes      1:yes       *1,0 
   100      1:yes      1:yes       *0.958,0.042 
   101      1:yes      1:yes       *1,0 
   102      1:yes      1:yes       *0.75,0.25 
   103      1:yes      1:yes       *0.9,0.1 
   104      1:yes      1:yes       *0.964,0.036 
   105      1:yes      1:yes       *0.722,0.278 
   106      1:yes      1:yes       *1,0 
   107      1:yes      1:yes       *0.958,0.042 
   108      1:yes       2:no   +   0.3,*0.7 
   109      1:yes      1:yes       *1,0 
   110      1:yes      1:yes       *1,0 
   111      1:yes      1:yes       *1,0 
   112      1:yes      1:yes       *1,0 
   113      1:yes      1:yes       *1,0 
   114      1:yes      1:yes       *1,0 
   115      1:yes      1:yes       *0.667,0.333 
   116      1:yes      1:yes       *1,0 
   117      1:yes      1:yes       *0.964,0.036 
   118      1:yes      1:yes       *1,0 
   119      1:yes      1:yes       *1,0 
   120      1:yes      1:yes       *1,0 
   121      1:yes      1:yes       *1,0 
   122      1:yes      1:yes       *1,0 
   123      1:yes      1:yes       *1,0 
   124      1:yes      1:yes       *1,0 
   125      1:yes      1:yes       *1,0 
   126      1:yes      1:yes       *1,0 
   127      1:yes      1:yes       *1,0 
   128      1:yes      1:yes       *1,0 
   129      1:yes      1:yes       *1,0 
   130      1:yes      1:yes       *1,0 
   131      1:yes      1:yes       *0.958,0.042 
   132      1:yes      1:yes       *0.909,0.091 
   133      1:yes      1:yes       *0.958,0.042 
   134      1:yes      1:yes       *0.958,0.042 
   135      1:yes       2:no   +   0.48,*0.52 
   136      1:yes      1:yes       *1,0 
   137      1:yes      1:yes       *1,0 
   138      1:yes      1:yes       *1,0 
   139      1:yes      1:yes       *1,0 
   140      1:yes      1:yes       *1,0 
   141      1:yes       2:no   +   0,*1 
     1       2:no       2:no       0.2,*0.8 
     2       2:no       2:no       0.026,*0.974 
     3       2:no      1:yes   +   *0.647,0.353 
     4       2:no       2:no       0,*1 
     5       2:no      1:yes   +   *0.75,0.25 
     6       2:no       2:no       0.476,*0.524 
     7       2:no      1:yes   +   *1,0 
     8       2:no       2:no       0,*1 
     9       2:no       2:no       0,*1 
    10       2:no       2:no       0.375,*0.625 
    11       2:no      1:yes   +   *0.593,0.407 
    12       2:no       2:no       0,*1 
    13       2:no      1:yes   +   *1,0 
    14       2:no       2:no       0.026,*0.974 
    15       2:no       2:no       0.026,*0.974 
    16       2:no       2:no       0,*1 
    17       2:no       2:no       0,*1 
    18       2:no       2:no       0,*1 
    19       2:no       2:no       0,*1 
    20       2:no       2:no       0.375,*0.625 
    21       2:no       2:no       0.25,*0.75 
    22       2:no      1:yes   +   *0.75,0.25 
    23       2:no       2:no       0.375,*0.625 
    24       2:no       2:no       0,*1 
    25       2:no      1:yes   +   *0.75,0.25 
    26       2:no      1:yes   +   *1,0 
    27       2:no       2:no       0.065,*0.935 
    28       2:no      1:yes   +   *0.958,0.042 
    29       2:no      1:yes   +   *0.593,0.407 
    30       2:no       2:no       0,*1 
    31       2:no       2:no       0,*1 
    32       2:no       2:no       0.235,*0.765 
    33       2:no      1:yes   +   *0.667,0.333 
    34      1:yes      1:yes       *0.647,0.353 
    35      1:yes       2:no   +   0.476,*0.524 
    36      1:yes      1:yes       *0.733,0.267 
    37      1:yes      1:yes       *1,0 
    38      1:yes      1:yes       *1,0 
    39      1:yes      1:yes       *1,0 
    40      1:yes      1:yes       *1,0 
    41      1:yes      1:yes       *0.958,0.042 
    42      1:yes      1:yes       *0.958,0.042 
    43      1:yes      1:yes       *0.958,0.042 
    44      1:yes      1:yes       *0.8,0.2 
    45      1:yes      1:yes       *1,0 
    46      1:yes      1:yes       *1,0 
    47      1:yes      1:yes       *1,0 
    48      1:yes      1:yes       *1,0 
    49      1:yes      1:yes       *1,0 
    50      1:yes       2:no   +   0,*1 
    51      1:yes      1:yes       *0.8,0.2 
    52      1:yes      1:yes       *1,0 
    53      1:yes      1:yes       *1,0 
    54      1:yes      1:yes       *1,0 
    55      1:yes      1:yes       *1,0 
    56      1:yes      1:yes       *0.913,0.087 
    57      1:yes      1:yes       *1,0 
    58      1:yes      1:yes       *0.8,0.2 
    59      1:yes      1:yes       *1,0 
    60      1:yes      1:yes       *1,0 
    61      1:yes      1:yes       *1,0 
    62      1:yes      1:yes       *1,0 
    63      1:yes      1:yes       *0.75,0.25 
    64      1:yes      1:yes       *1,0 
    65      1:yes       2:no   +   0.476,*0.524 
    66      1:yes      1:yes       *1,0 
    67      1:yes      1:yes       *1,0 
    68      1:yes      1:yes       *0.8,0.2 
    69      1:yes      1:yes       *1,0 
    70      1:yes      1:yes       *0.8,0.2 
    71      1:yes      1:yes       *1,0 
    72      1:yes      1:yes       *1,0 
    73      1:yes      1:yes       *0.958,0.042 
    74      1:yes      1:yes       *1,0 
    75      1:yes      1:yes       *1,0 
    76      1:yes      1:yes       *1,0 
    77      1:yes      1:yes       *0.958,0.042 
    78      1:yes       2:no   +   0.065,*0.935 
    79      1:yes      1:yes       *1,0 
    80      1:yes      1:yes       *1,0 
    81      1:yes      1:yes       *0.958,0.042 
    82      1:yes      1:yes       *1,0 
    83      1:yes      1:yes       *1,0 
    84      1:yes      1:yes       *0.9,0.1 
    85      1:yes      1:yes       *1,0 
    86      1:yes      1:yes       *0.75,0.25 
    87      1:yes      1:yes       *1,0 
    88      1:yes      1:yes       *1,0 
    89      1:yes      1:yes       *1,0 
    90      1:yes      1:yes       *1,0 
    91      1:yes      1:yes       *0.958,0.042 
    92      1:yes      1:yes       *0.778,0.222 
    93      1:yes      1:yes       *1,0 
    94      1:yes      1:yes       *0.958,0.042 
    95      1:yes      1:yes       *0.969,0.031 
    96      1:yes      1:yes       *0.766,0.234 
    97      1:yes      1:yes       *1,0 
    98      1:yes      1:yes       *1,0 
    99      1:yes      1:yes       *0.778,0.222 
   100      1:yes      1:yes       *1,0 
   101      1:yes      1:yes       *1,0 
   102      1:yes      1:yes       *0.958,0.042 
   103      1:yes      1:yes       *0.8,0.2 
   104      1:yes      1:yes       *1,0 
   105      1:yes      1:yes       *1,0 
   106      1:yes       2:no   +   0.476,*0.524 
   107      1:yes      1:yes       *0.766,0.234 
   108      1:yes      1:yes       *1,0 
   109      1:yes      1:yes       *0.75,0.25 
   110      1:yes      1:yes       *1,0 
   111      1:yes      1:yes       *0.958,0.042 
   112      1:yes      1:yes       *1,0 
   113      1:yes      1:yes       *0.5,0.5 
   114      1:yes      1:yes       *0.733,0.267 
   115      1:yes      1:yes       *1,0 
   116      1:yes      1:yes       *1,0 
   117      1:yes      1:yes       *1,0 
   118      1:yes      1:yes       *0.958,0.042 
   119      1:yes      1:yes       *1,0 
   120      1:yes      1:yes       *1,0 
   121      1:yes      1:yes       *0.9,0.1 
   122      1:yes      1:yes       *0.9,0.1 
   123      1:yes      1:yes       *0.958,0.042 
   124      1:yes      1:yes       *1,0 
   125      1:yes      1:yes       *0.833,0.167 
   126      1:yes      1:yes       *1,0 
   127      1:yes      1:yes       *0.913,0.087 
   128      1:yes      1:yes       *0.958,0.042 
   129      1:yes      1:yes       *1,0 
   130      1:yes      1:yes       *0.958,0.042 
   131      1:yes      1:yes       *1,0 
   132      1:yes      1:yes       *1,0 
   133      1:yes      1:yes       *0.5,0.5 
   134      1:yes      1:yes       *0.733,0.267 
   135      1:yes      1:yes       *1,0 
   136      1:yes      1:yes       *1,0 
   137      1:yes      1:yes       *1,0 
   138      1:yes      1:yes       *0.8,0.2 
   139      1:yes      1:yes       *1,0 
   140      1:yes      1:yes       *0.8,0.2 
   141      1:yes      1:yes       *1,0 
     1       2:no       2:no       0,*1 
     2       2:no       2:no       0.026,*0.974 
     3       2:no       2:no       0.375,*0.625 
     4       2:no       2:no       0.2,*0.8 
     5       2:no       2:no       0.487,*0.513 
     6       2:no       2:no       0.026,*0.974 
     7       2:no       2:no       0.167,*0.833 
     8       2:no       2:no       0.25,*0.75 
     9       2:no       2:no       0,*1 
    10       2:no       2:no       0.375,*0.625 
    11       2:no      1:yes   +   *1,0 
    12       2:no       2:no       0.107,*0.893 
    13       2:no       2:no       0.026,*0.974 
    14       2:no       2:no       0.167,*0.833 
    15       2:no      1:yes   +   *0.688,0.313 
    16       2:no      1:yes   +   *0.688,0.313 
    17       2:no      1:yes   +   *1,0 
    18       2:no       2:no       0.487,*0.513 
    19       2:no       2:no       0.107,*0.893 
    20       2:no       2:no       0.25,*0.75 
    21       2:no      1:yes   +   *0.968,0.032 
    22       2:no       2:no       0.487,*0.513 
    23       2:no      1:yes   +   *0.968,0.032 
    24       2:no       2:no       0.107,*0.893 
    25       2:no       2:no       0,*1 
    26       2:no       2:no       0,*1 
    27       2:no      1:yes   +   *0.722,0.278 
    28       2:no       2:no       0.107,*0.893 
    29       2:no      1:yes   +   *1,0 
    30       2:no       2:no       0.107,*0.893 
    31       2:no       2:no       0,*1 
    32       2:no      1:yes   +   *1,0 
    33       2:no       2:no       0.375,*0.625 
    34      1:yes       2:no   +   0.487,*0.513 
    35      1:yes      1:yes       *0.8,0.2 
    36      1:yes      1:yes       *1,0 
    37      1:yes      1:yes       *1,0 
    38      1:yes      1:yes       *1,0 
    39      1:yes      1:yes       *1,0 
    40      1:yes      1:yes       *1,0 
    41      1:yes      1:yes       *1,0 
    42      1:yes      1:yes       *0.722,0.278 
    43      1:yes      1:yes       *1,0 
    44      1:yes       2:no   +   0.487,*0.513 
    45      1:yes      1:yes       *1,0 
    46      1:yes      1:yes       *0.964,0.036 
    47      1:yes      1:yes       *1,0 
    48      1:yes       2:no   +   0,*1 
    49      1:yes      1:yes       *0.964,0.036 
    50      1:yes      1:yes       *1,0 
    51      1:yes      1:yes       *1,0 
    52      1:yes      1:yes       *1,0 
    53      1:yes       2:no   +   0.222,*0.778 
    54      1:yes       2:no   +   0.167,*0.833 
    55      1:yes      1:yes       *1,0 
    56      1:yes      1:yes       *1,0 
    57      1:yes      1:yes       *0.968,0.032 
    58      1:yes      1:yes       *1,0 
    59      1:yes       2:no   +   0.487,*0.513 
    60      1:yes      1:yes       *1,0 
    61      1:yes      1:yes       *1,0 
    62      1:yes      1:yes       *1,0 
    63      1:yes      1:yes       *1,0 
    64      1:yes      1:yes       *0.75,0.25 
    65      1:yes      1:yes       *0.722,0.278 
    66      1:yes      1:yes       *1,0 
    67      1:yes      1:yes       *1,0 
    68      1:yes       2:no   +   0.487,*0.513 
    69      1:yes      1:yes       *1,0 
    70      1:yes      1:yes       *1,0 
    71      1:yes      1:yes       *1,0 
    72      1:yes      1:yes       *1,0 
    73      1:yes      1:yes       *1,0 
    74      1:yes      1:yes       *0.9,0.1 
    75      1:yes      1:yes       *0.909,0.091 
    76      1:yes      1:yes       *0.778,0.222 
    77      1:yes      1:yes       *1,0 
    78      1:yes      1:yes       *0.968,0.032 
    79      1:yes      1:yes       *1,0 
    80      1:yes      1:yes       *1,0 
    81      1:yes      1:yes       *1,0 
    82      1:yes      1:yes       *0.968,0.032 
    83      1:yes      1:yes       *0.964,0.036 
    84      1:yes      1:yes       *1,0 
    85      1:yes      1:yes       *0.818,0.182 
    86      1:yes      1:yes       *1,0 
    87      1:yes      1:yes       *1,0 
    88      1:yes      1:yes       *0.8,0.2 
    89      1:yes      1:yes       *1,0 
    90      1:yes      1:yes       *1,0 
    91      1:yes      1:yes       *1,0 
    92      1:yes      1:yes       *1,0 
    93      1:yes      1:yes       *0.964,0.036 
    94      1:yes      1:yes       *1,0 
    95      1:yes       2:no   +   0,*1 
    96      1:yes      1:yes       *1,0 
    97      1:yes      1:yes       *1,0 
    98      1:yes      1:yes       *1,0 
    99      1:yes      1:yes       *1,0 
   100      1:yes      1:yes       *0.688,0.313 
   101      1:yes       2:no   +   0.067,*0.933 
   102      1:yes      1:yes       *0.909,0.091 
   103      1:yes      1:yes       *0.75,0.25 
   104      1:yes      1:yes       *1,0 
   105      1:yes      1:yes       *1,0 
   106      1:yes      1:yes       *1,0 
   107      1:yes      1:yes       *0.968,0.032 
   108      1:yes      1:yes       *0.9,0.1 
   109      1:yes      1:yes       *0.964,0.036 
   110      1:yes      1:yes       *1,0 
   111      1:yes      1:yes       *1,0 
   112      1:yes      1:yes       *1,0 
   113      1:yes      1:yes       *1,0 
   114      1:yes      1:yes       *1,0 
   115      1:yes      1:yes       *0.968,0.032 
   116      1:yes      1:yes       *0.968,0.032 
   117      1:yes       2:no   +   0.222,*0.778 
   118      1:yes      1:yes       *1,0 
   119      1:yes      1:yes       *0.75,0.25 
   120      1:yes       2:no   +   0,*1 
   121      1:yes      1:yes       *1,0 
   122      1:yes      1:yes       *1,0 
   123      1:yes      1:yes       *0.909,0.091 
   124      1:yes      1:yes       *1,0 
   125      1:yes      1:yes       *1,0 
   126      1:yes      1:yes       *1,0 
   127      1:yes      1:yes       *1,0 
   128      1:yes      1:yes       *1,0 
   129      1:yes      1:yes       *0.909,0.091 
   130      1:yes      1:yes       *1,0 
   131      1:yes      1:yes       *0.968,0.032 
   132      1:yes      1:yes       *1,0 
   133      1:yes      1:yes       *0.909,0.091 
   134      1:yes      1:yes       *1,0 
   135      1:yes      1:yes       *1,0 
   136      1:yes      1:yes       *1,0 
   137      1:yes      1:yes       *1,0 
   138      1:yes      1:yes       *0.766,0.234 
   139      1:yes      1:yes       *0.968,0.032 
   140      1:yes       2:no   +   0.2,*0.8 
   141      1:yes      1:yes       *1,0 

========== Summary ==========

Correctly Classified Instances        1222               86.3604 %
Incorrectly Classified Instances       193               13.6396 %
Kappa statistic                          0.5988
Mean absolute error                      0.1646
Root mean squared error                  0.32  
Relative absolute error                 45.9057 %
Root relative squared error             75.5894 %
Total Number of Instances             1415     

=== Detailed Accuracy By Class ===

               TP Rate   FP Rate   Precision   Recall  F-Measure   ROC Area  Class
                 0.934     0.366      0.893     0.934     0.913      0.883    yes
                 0.634     0.066      0.745     0.634     0.685      0.883    no
Weighted Avg.    0.864     0.296      0.858     0.864     0.86       0.883

=== Confusion Matrix ===

    a    b   <-- classified as
 1012   72 |    a = yes
  121  210 |    b = no
