# Supplementary material for: Prediction and Prioritization of Rare Oncogenic Mutations in the Cancer Kinome Using Novel Features and Multiple Classifiers
Source: PLoS Comput Biol. 2014 Apr 17;10(4):e1003545. doi: 10.1371/journal.pcbi.1003545 (PMC3990476; doi:10.1371/journal.pcbi.1003545)
Supplement: Dataset S1 — Detailed experiment records and results. Complete data sets, outputs and log files for all computational experiments. These files can be loaded in Weka [26] to reproduce the results presented in this paper. (ZIP) [file pcbi.1003545.s001.zip › 20121222_200553/MappedRs/CombinedMultiClassifierMappedRs-Training-20121222_211756.csv]

Data_Source	Frequency	Gene	Mutation_Position	Amino_Acid_WT	Amino_Acid_MT	Conservation_Consensus_AllKinase	Conservation_Wild_AllKinase	Conservation_Consensus_Family	Conservation_Consensus_Group	Blosum62	Modification	Is_Pk_Domain	Binding_Site	Side_Chain_Polarity_MT	Avg_Mass_MT	Side_Chain_Polarity_WT	Van_der_Waals_Volume_WT	Protein_Family	Protein_Group	Sub_domain	Class	weka.classifiers.bayes.BayesNet	crossEvalAccuracy	predictedClass	DistClass_yes	DistClass_no	weka.classifiers.lazy.LWL	crossEvalAccuracy	predictedClass	DistClass_yes	DistClass_no	weka.classifiers.rules.DecisionTable	crossEvalAccuracy	predictedClass	DistClass_yes	DistClass_no	weka.classifiers.functions.SMO	crossEvalAccuracy	predictedClass	DistClass_yes	DistClass_no	weka.classifiers.trees.RandomForest	crossEvalAccuracy	predictedClass	DistClass_yes	DistClass_no	weka.classifiers.rules.DTNB	crossEvalAccuracy	predictedClass
SNP@Domain	1	NEK4	225	P	A	0.162641	0.030962	0.555556	0.245179	-1	NA	0	NA	0	89.09404	0	90	NEK	OTHER	G_helix#H_and_I_helix	no	weka.classifiers.bayes.BayesNet	83.95759717314488	no	0.1511815320968672	0.8488184679031328	weka.classifiers.lazy.LWL	86.99646643109541	no	0.0	1.0	weka.classifiers.rules.DecisionTable	87.98586572438163	yes	0.75	0.25	weka.classifiers.functions.SMO	87.84452296819788	yes	1.0	0.0	weka.classifiers.trees.RandomForest	86.5017667844523	no	0.2	0.8	weka.classifiers.rules.DTNB	86.5017667844523	yes
COSMIC	1	ALK	1245	F	V	0.471306	0.060668	0.857143	?	-1	NA	0	NA	0	117.14784	0	135	ALK	TK	Catalytic_loop	yes	weka.classifiers.bayes.BayesNet	83.95759717314488	yes	0.9985092582682923	0.0014907417317077938	weka.classifiers.lazy.LWL	86.99646643109541	yes	0.9324876041917659	0.0675123958082345	weka.classifiers.rules.DecisionTable	87.98586572438163	yes	0.96	0.04	weka.classifiers.functions.SMO	87.84452296819788	yes	1.0	0.0	weka.classifiers.trees.RandomForest	86.5017667844523	yes	1.0	0.0	weka.classifiers.rules.DTNB	86.5017667844523	yes
COSMIC	3	PDGFRA	659	N	K	0.206641	0.025561	0.888889	0.345098	0	NA	0	NA	1	146.18934	1	96	PDGFR	TK	C_helix	yes	weka.classifiers.bayes.BayesNet	83.95759717314488	yes	0.99990935402365	9.064597634999514E-5	weka.classifiers.lazy.LWL	86.99646643109541	yes	0.9303636230370116	0.0696363769629881	weka.classifiers.rules.DecisionTable	87.98586572438163	yes	0.9906542056074766	0.009345794392523364	weka.classifiers.functions.SMO	87.84452296819788	yes	1.0	0.0	weka.classifiers.trees.RandomForest	86.5017667844523	yes	1.0	0.0	weka.classifiers.rules.DTNB	86.5017667844523	yes
COSMIC	1	DCLK3	570	G	R	0.225771	0.269128	0.8	0.613546	-2	NA	0	NA	1	174.20274	0	48	DCAMKL	CAMK	G_helix#H_and_I_helix	yes	weka.classifiers.bayes.BayesNet	83.95759717314488	yes	0.9828915238592644	0.017108476140735587	weka.classifiers.lazy.LWL	86.99646643109541	yes	0.8614203828732719	0.13857961712672795	weka.classifiers.rules.DecisionTable	87.98586572438163	yes	0.9	0.1	weka.classifiers.functions.SMO	87.84452296819788	yes	1.0	0.0	weka.classifiers.trees.RandomForest	86.5017667844523	yes	1.0	0.0	weka.classifiers.rules.DTNB	86.5017667844523	yes
COSMIC	1	FGFR2	648	A	T	0.532724	0.388163	0.916667	0.435294	0	NA	0	NA	1	119.12034	0	67	FGFR	TK	Activation_segment_Nt	yes	weka.classifiers.bayes.BayesNet	83.95759717314488	yes	0.9997693356357412	2.3066436425870902E-4	weka.classifiers.lazy.LWL	86.99646643109541	yes	0.9331619728356917	0.06683802716430798	weka.classifiers.rules.DecisionTable	87.98586572438163	yes	0.9666666666666667	0.03333333333333333	weka.classifiers.functions.SMO	87.84452296819788	yes	1.0	0.0	weka.classifiers.trees.RandomForest	86.5017667844523	yes	1.0	0.0	weka.classifiers.rules.DTNB	86.5017667844523	yes
COSMIC	1	EPHA7	639	I	F	0.374831	0.289302	0.870968	0.67451	0	NA	0	NA	0	165.19184	0	124	EPH	TK	G_loop	yes	weka.classifiers.bayes.BayesNet	83.95759717314488	yes	0.9997517831854366	2.4821681456344404E-4	weka.classifiers.lazy.LWL	86.99646643109541	yes	0.9321287443839856	0.06787125561601445	weka.classifiers.rules.DecisionTable	87.98586572438163	yes	0.9767441860465116	0.023255813953488372	weka.classifiers.functions.SMO	87.84452296819788	yes	1.0	0.0	weka.classifiers.trees.RandomForest	86.5017667844523	yes	1.0	0.0	weka.classifiers.rules.DTNB	86.5017667844523	yes
COSMIC	1	BMPR1A	357	A	T	0.354984	0.016315	0.645161	0.148148	0	NA	0	NA	1	119.12034	0	67	STKR	TKL	Catalytic_loop	yes	weka.classifiers.bayes.BayesNet	83.95759717314488	yes	0.9518690212576346	0.04813097874236537	weka.classifiers.lazy.LWL	86.99646643109541	yes	1.0	0.0	weka.classifiers.rules.DecisionTable	87.98586572438163	yes	0.875	0.125	weka.classifiers.functions.SMO	87.84452296819788	yes	1.0	0.0	weka.classifiers.trees.RandomForest	86.5017667844523	yes	0.9550000000000001	0.045	weka.classifiers.rules.DTNB	86.5017667844523	yes
COSMIC	1	KIT	786	K	N	0.106882	0.076477	1	0.352941	0	NA	0	NA	1	132.11904	1	135	PDGFR	TK	Catalytic_loop	yes	weka.classifiers.bayes.BayesNet	83.95759717314488	yes	0.9999133160471425	8.668395285747684E-5	weka.classifiers.lazy.LWL	86.99646643109541	yes	0.9299188712482384	0.07008112875176198	weka.classifiers.rules.DecisionTable	87.98586572438163	yes	0.9906542056074766	0.009345794392523364	weka.classifiers.functions.SMO	87.84452296819788	yes	1.0	0.0	weka.classifiers.trees.RandomForest	86.5017667844523	yes	1.0	0.0	weka.classifiers.rules.DTNB	86.5017667844523	yes
COSMIC	1	ERBB2	821	D	Y	0.120518	0.068655	0.181818	0.282353	-3	NA	0	NA	0	181.19124	1	91	EGFR	TK	E_helix	yes	weka.classifiers.bayes.BayesNet	83.95759717314488	yes	0.9892320446542819	0.010767955345718092	weka.classifiers.lazy.LWL	86.99646643109541	yes	0.9557092375964091	0.04429076240359088	weka.classifiers.rules.DecisionTable	87.98586572438163	yes	0.9438202247191011	0.056179775280898875	weka.classifiers.functions.SMO	87.84452296819788	yes	1.0	0.0	weka.classifiers.trees.RandomForest	86.5017667844523	yes	0.95	0.049999999999999996	weka.classifiers.rules.DTNB	86.5017667844523	yes
SNP@Domain	1	JNK1	224	L	V	?	?	?	?	1	NA	0	NA	0	117.14784	0	124	MAPK	CMGC	G_helix	no	weka.classifiers.bayes.BayesNet	83.95759717314488	no	0.015982329823311214	0.9840176701766888	weka.classifiers.lazy.LWL	86.99646643109541	no	0.0	1.0	weka.classifiers.rules.DecisionTable	87.98586572438163	no	0.09090909090909091	0.9090909090909091	weka.classifiers.functions.SMO	87.84452296819788	no	0.0	1.0	weka.classifiers.trees.RandomForest	86.5017667844523	no	0.0	1.0	weka.classifiers.rules.DTNB	86.5017667844523	no
COSMIC	1	LTK	625	P	S	0.675463	0.064344	1	?	-1	NA	0	NA	1	105.09344	0	90	ALK	TK	E_helix	yes	weka.classifiers.bayes.BayesNet	83.95759717314488	yes	0.9978966665154039	0.0021033334845960115	weka.classifiers.lazy.LWL	86.99646643109541	yes	0.9317425459391465	0.06825745406085333	weka.classifiers.rules.DecisionTable	87.98586572438163	yes	0.96	0.04	weka.classifiers.functions.SMO	87.84452296819788	yes	1.0	0.0	weka.classifiers.trees.RandomForest	86.5017667844523	yes	0.9575075075075075	0.0424924924924925	weka.classifiers.rules.DTNB	86.5017667844523	yes
COSMIC	1	MAST2	625	Y	N	0.552157	0.487365	0.869565	0.473684	-2	NA	0	NA	1	132.11904	0	141	MAST	AGC	E_helix	yes	weka.classifiers.bayes.BayesNet	83.95759717314488	yes	0.9331564958487633	0.06684350415123669	weka.classifiers.lazy.LWL	86.99646643109541	yes	0.8242883082827369	0.17571169171726317	weka.classifiers.rules.DecisionTable	87.98586572438163	yes	0.6666666666666666	0.3333333333333333	weka.classifiers.functions.SMO	87.84452296819788	yes	1.0	0.0	weka.classifiers.trees.RandomForest	86.5017667844523	yes	0.8	0.2	weka.classifiers.rules.DTNB	86.5017667844523	yes
COSMIC	1	DYRK1A	410	D	N	?	?	?	?	1	NA	0	NA	1	132.11904	1	91	DYRK	CMGC	G_helix#H_and_I_helix	yes	weka.classifiers.bayes.BayesNet	83.95759717314488	no	0.24816738760126025	0.7518326123987397	weka.classifiers.lazy.LWL	86.99646643109541	yes	0.8111776373785531	0.18882236262144697	weka.classifiers.rules.DecisionTable	87.98586572438163	no	0.42857142857142855	0.5714285714285714	weka.classifiers.functions.SMO	87.84452296819788	yes	1.0	0.0	weka.classifiers.trees.RandomForest	86.5017667844523	yes	0.8676487716696301	0.13235122833037002	weka.classifiers.rules.DTNB	86.5017667844523	yes
COSMIC	3	EGFR	874	G	S	0.11254	0.043891	0.727273	0.235294	0	NA	0	NA	1	105.09344	0	48	EGFR	TK	Activation_segment_Nt#Activation_segment_Ct	yes	weka.classifiers.bayes.BayesNet	83.95759717314488	yes	0.9976354994850578	0.0023645005149422974	weka.classifiers.lazy.LWL	86.99646643109541	yes	0.9329612655182068	0.06703873448179322	weka.classifiers.rules.DecisionTable	87.98586572438163	yes	0.9438202247191011	0.056179775280898875	weka.classifiers.functions.SMO	87.84452296819788	yes	1.0	0.0	weka.classifiers.trees.RandomForest	86.5017667844523	yes	1.0	0.0	weka.classifiers.rules.DTNB	86.5017667844523	yes
COSMIC	1	KIT	829	A	T	?	0.02774	?	?	0	NA	0	NA	1	119.12034	0	67	PDGFR	TK	Activation_segment_Nt#Activation_segment_Ct	yes	weka.classifiers.bayes.BayesNet	83.95759717314488	yes	0.9992048725015169	7.951274984830039E-4	weka.classifiers.lazy.LWL	86.99646643109541	yes	0.9330311724575748	0.06696882754242556	weka.classifiers.rules.DecisionTable	87.98586572438163	yes	0.9666666666666667	0.03333333333333333	weka.classifiers.functions.SMO	87.84452296819788	yes	1.0	0.0	weka.classifiers.trees.RandomForest	86.5017667844523	yes	1.0	0.0	weka.classifiers.rules.DTNB	86.5017667844523	yes
SNP@Domain	1	NEK4	64	N	D	0.568057	0.483306	0.716049	0.559229	1	NA	0	NA	1	133.10384	1	96	NEK	OTHER	C_helix	no	weka.classifiers.bayes.BayesNet	83.95759717314488	no	0.40896125278472734	0.5910387472152727	weka.classifiers.lazy.LWL	86.99646643109541	no	0.1292260720499243	0.8707739279500757	weka.classifiers.rules.DecisionTable	87.98586572438163	yes	0.75	0.25	weka.classifiers.functions.SMO	87.84452296819788	yes	1.0	0.0	weka.classifiers.trees.RandomForest	86.5017667844523	no	0.0	1.0	weka.classifiers.rules.DTNB	86.5017667844523	yes
COSMIC	1	RIOK2	216	I	T	0.589643	0.115504	0.388889	0.388889	-1	NA	0	NA	1	119.12034	0	124	RIO	ATYPICAL	E_helix	yes	weka.classifiers.bayes.BayesNet	83.95759717314488	yes	0.8637340181900093	0.13626598180999064	weka.classifiers.lazy.LWL	86.99646643109541	yes	0.9602319042068184	0.03976809579318166	weka.classifiers.rules.DecisionTable	87.98586572438163	yes	0.5	0.5	weka.classifiers.functions.SMO	87.84452296819788	yes	1.0	0.0	weka.classifiers.trees.RandomForest	86.5017667844523	yes	0.9857142857142858	0.014285714285714285	weka.classifiers.rules.DTNB	86.5017667844523	yes
SNP@Domain	1	COT	183	L	F	?	?	?	?	0	NA	0	NA	0	165.19184	0	124	STE-UNIQUE	STE	C_helix	no	weka.classifiers.bayes.BayesNet	83.95759717314488	no	0.002230124543473248	0.9977698754565268	weka.classifiers.lazy.LWL	86.99646643109541	no	0.0	1.0	weka.classifiers.rules.DecisionTable	87.98586572438163	no	0.029411764705882353	0.9705882352941176	weka.classifiers.functions.SMO	87.84452296819788	no	0.0	1.0	weka.classifiers.trees.RandomForest	86.5017667844523	no	0.1	0.9	weka.classifiers.rules.DTNB	86.5017667844523	no
SNP@Domain	1	CDK4	123	H	Q	0.438071	0.410846	0.85	0.871528	0	NA	0	NA	1	146.14594	1	118	CDK	CMGC	E_helix	no	weka.classifiers.bayes.BayesNet	83.95759717314488	no	0.02457511813384384	0.9754248818661563	weka.classifiers.lazy.LWL	86.99646643109541	no	0.0	1.0	weka.classifiers.rules.DecisionTable	87.98586572438163	no	0.45	0.55	weka.classifiers.functions.SMO	87.84452296819788	no	0.0	1.0	weka.classifiers.trees.RandomForest	86.5017667844523	no	0.28928571428571426	0.7107142857142856	weka.classifiers.rules.DTNB	86.5017667844523	no
COSMIC	1	DDR1	866	F	Y	0.145444	0.011007	0.375	0.101961	3	NA	0	NA	0	181.19124	0	135	DDR	TK	H_and_I_helix	yes	weka.classifiers.bayes.BayesNet	83.95759717314488	yes	0.7830773772435575	0.21692262275644256	weka.classifiers.lazy.LWL	86.99646643109541	yes	0.9257084446047235	0.07429155539527608	weka.classifiers.rules.DecisionTable	87.98586572438163	yes	0.75	0.25	weka.classifiers.functions.SMO	87.84452296819788	yes	1.0	0.0	weka.classifiers.trees.RandomForest	86.5017667844523	yes	1.0	0.0	weka.classifiers.rules.DTNB	86.5017667844523	no
COSMIC	1	TGFBR2	394	C	F	0.696856	0.0165	0.548387	0.623457	-2	NA	0	NA	0	165.19184	0	86	STKR	TKL	E_helix#Catalytic_loop	yes	weka.classifiers.bayes.BayesNet	83.95759717314488	yes	0.9812032238857412	0.018796776114258916	weka.classifiers.lazy.LWL	86.99646643109541	yes	1.0	0.0	weka.classifiers.rules.DecisionTable	87.98586572438163	yes	0.875	0.125	weka.classifiers.functions.SMO	87.84452296819788	yes	1.0	0.0	weka.classifiers.trees.RandomForest	86.5017667844523	yes	1.0	0.0	weka.classifiers.rules.DTNB	86.5017667844523	yes
COSMIC	1	MET	1124	H	D	0.106026	0.019593	0.5	0.203922	-1	NA	0	NA	1	133.10384	1	118	MET	TK	C_helix	yes	weka.classifiers.bayes.BayesNet	83.95759717314488	yes	0.9871188880688061	0.0128811119311939	weka.classifiers.lazy.LWL	86.99646643109541	yes	1.0	0.0	weka.classifiers.rules.DecisionTable	87.98586572438163	yes	0.9545454545454546	0.045454545454545456	weka.classifiers.functions.SMO	87.84452296819788	yes	1.0	0.0	weka.classifiers.trees.RandomForest	86.5017667844523	yes	1.0	0.0	weka.classifiers.rules.DTNB	86.5017667844523	yes
SNP@Domain	1	MAK	269	L	F	0.664615	0.524383	0.947368	0.819444	0	NA	0	NA	0	165.19184	0	124	RCK	CMGC	H_and_I_helix	no	weka.classifiers.bayes.BayesNet	83.95759717314488	no	0.04680523914401497	0.9531947608559851	weka.classifiers.lazy.LWL	86.99646643109541	no	0.10422224629763287	0.8957777537023672	weka.classifiers.rules.DecisionTable	87.98586572438163	yes	0.6666666666666666	0.3333333333333333	weka.classifiers.functions.SMO	87.84452296819788	no	0.0	1.0	weka.classifiers.trees.RandomForest	86.5017667844523	no	0.06363636363636363	0.9363636363636363	weka.classifiers.rules.DTNB	86.5017667844523	no
COSMIC	1	TBK1	296	D	H	0.065283	0.058118	0.5	0.07438	-1	NA	0	NA	1	155.15634	1	91	IKK	OTHER	H_and_I_helix	yes	weka.classifiers.bayes.BayesNet	83.95759717314488	no	0.19418446571480225	0.8058155342851977	weka.classifiers.lazy.LWL	86.99646643109541	yes	1.0	0.0	weka.classifiers.rules.DecisionTable	87.98586572438163	yes	0.5	0.5	weka.classifiers.functions.SMO	87.84452296819788	yes	1.0	0.0	weka.classifiers.trees.RandomForest	86.5017667844523	yes	0.8319741196726829	0.16802588032731705	weka.classifiers.rules.DTNB	86.5017667844523	no
COSMIC	338	BRAF	600	V	E	0.070003	0.061992	0.5	0.092593	-2	NA	0	NA	1	147.13074	0	105	RAF	TKL	Activation_segment_Nt	yes	weka.classifiers.bayes.BayesNet	83.95759717314488	yes	0.9993385453457546	6.614546542454306E-4	weka.classifiers.lazy.LWL	86.99646643109541	yes	0.9495937640685259	0.05040623593147429	weka.classifiers.rules.DecisionTable	87.98586572438163	yes	0.9841269841269841	0.015873015873015872	weka.classifiers.functions.SMO	87.84452296819788	yes	1.0	0.0	weka.classifiers.trees.RandomForest	86.5017667844523	yes	1.0	0.0	weka.classifiers.rules.DTNB	86.5017667844523	yes
SNP@Domain	1	CDC2	88	S	F	?	?	?	?	-2	NA	0	NA	0	165.19184	1	73	CDK	CMGC	Linker	no	weka.classifiers.bayes.BayesNet	83.95759717314488	no	0.07830610997967745	0.9216938900203226	weka.classifiers.lazy.LWL	86.99646643109541	no	0.0	1.0	weka.classifiers.rules.DecisionTable	87.98586572438163	no	0.3125	0.6875	weka.classifiers.functions.SMO	87.84452296819788	no	0.0	1.0	weka.classifiers.trees.RandomForest	86.5017667844523	no	0.0	1.0	weka.classifiers.rules.DTNB	86.5017667844523	no
SNP@Domain	1	PITSLRE	589	Q	L	?	?	?	?	-2	NA	0	NA	0	131.17464	1	114	CDK	CMGC	Activation_segment_Nt#Activation_segment_Ct	no	weka.classifiers.bayes.BayesNet	83.95759717314488	no	0.06431324214258245	0.9356867578574175	weka.classifiers.lazy.LWL	86.99646643109541	no	0.32149284781674603	0.6785071521832541	weka.classifiers.rules.DecisionTable	87.98586572438163	no	0.3125	0.6875	weka.classifiers.functions.SMO	87.84452296819788	no	0.0	1.0	weka.classifiers.trees.RandomForest	86.5017667844523	no	0.16111111111111112	0.8388888888888889	weka.classifiers.rules.DTNB	86.5017667844523	no
SNP@Domain	1	TTK	758	D	N	0.193557	0.063719	0.833333	0.129477	1	NA	0	NA	1	132.11904	1	91	TTK	OTHER	H_and_I_helix	no	weka.classifiers.bayes.BayesNet	83.95759717314488	no	0.12521197014215646	0.8747880298578435	weka.classifiers.lazy.LWL	86.99646643109541	no	0.0	1.0	weka.classifiers.rules.DecisionTable	87.98586572438163	no	0.4	0.6	weka.classifiers.functions.SMO	87.84452296819788	yes	1.0	0.0	weka.classifiers.trees.RandomForest	86.5017667844523	no	0.06514154048716261	0.9348584595128374	weka.classifiers.rules.DTNB	86.5017667844523	no
COSMIC	1	ERBB2	804	G	S	0.590775	0.545836	1	0.937255	0	NA	0	NA	1	105.09344	0	48	EGFR	TK	Linker	yes	weka.classifiers.bayes.BayesNet	83.95759717314488	yes	0.999430183331506	5.698166684939477E-4	weka.classifiers.lazy.LWL	86.99646643109541	yes	0.9342279748733752	0.06577202512662497	weka.classifiers.rules.DecisionTable	87.98586572438163	yes	0.9302325581395349	0.06976744186046512	weka.classifiers.functions.SMO	87.84452296819788	yes	1.0	0.0	weka.classifiers.trees.RandomForest	86.5017667844523	yes	1.0	0.0	weka.classifiers.rules.DTNB	86.5017667844523	yes
COSMIC	1	BRAF	594	D	E	0.965413	0.823111	0.944444	0.932099	2	NA	0	NA	1	147.13074	1	91	RAF	TKL	Activation_segment_Nt	yes	weka.classifiers.bayes.BayesNet	83.95759717314488	yes	0.9999687342147633	3.126578523662352E-5	weka.classifiers.lazy.LWL	86.99646643109541	yes	0.9528405334019537	0.04715946659804691	weka.classifiers.rules.DecisionTable	87.98586572438163	yes	0.967741935483871	0.03225806451612903	weka.classifiers.functions.SMO	87.84452296819788	yes	1.0	0.0	weka.classifiers.trees.RandomForest	86.5017667844523	yes	1.0	0.0	weka.classifiers.rules.DTNB	86.5017667844523	yes
SNP@Domain	1	PAK4	442	K	N	0.855633	0.713457	0.963964	0.978495	0	NA	0	NA	1	132.11904	1	135	STE20	STE	Catalytic_loop	no	weka.classifiers.bayes.BayesNet	83.95759717314488	yes	0.7426382722256053	0.2573617277743947	weka.classifiers.lazy.LWL	86.99646643109541	no	0.09252088386262926	0.9074791161373708	weka.classifiers.rules.DecisionTable	87.98586572438163	yes	0.7777777777777778	0.2222222222222222	weka.classifiers.functions.SMO	87.84452296819788	yes	1.0	0.0	weka.classifiers.trees.RandomForest	86.5017667844523	no	-3.7007434154171884E-18	1.0	weka.classifiers.rules.DTNB	86.5017667844523	no
SNP@Domain	1	COT	254	F	L	?	?	?	?	0	NA	0	NA	0	131.17464	0	135	STE-UNIQUE	STE	Catalytic_loop	no	weka.classifiers.bayes.BayesNet	83.95759717314488	no	0.005972440697687797	0.9940275593023121	weka.classifiers.lazy.LWL	86.99646643109541	no	0.0	1.0	weka.classifiers.rules.DecisionTable	87.98586572438163	no	0.029411764705882353	0.9705882352941176	weka.classifiers.functions.SMO	87.84452296819788	no	0.0	1.0	weka.classifiers.trees.RandomForest	86.5017667844523	no	0.04914644954026808	0.9508535504597319	weka.classifiers.rules.DTNB	86.5017667844523	no
SNP@Domain	1	ROCK2	431	T	N	?	0.022921	?	?	0	NA	0	NA	1	132.11904	1	93	DMPK	AGC	G_helix#H_and_I_helix	no	weka.classifiers.bayes.BayesNet	83.95759717314488	yes	0.6679408215317256	0.3320591784682743	weka.classifiers.lazy.LWL	86.99646643109541	no	0.0	1.0	weka.classifiers.rules.DecisionTable	87.98586572438163	yes	0.6666666666666666	0.3333333333333333	weka.classifiers.functions.SMO	87.84452296819788	yes	1.0	0.0	weka.classifiers.trees.RandomForest	86.5017667844523	no	0.2530346135609293	0.7469653864390706	weka.classifiers.rules.DTNB	86.5017667844523	no
COSMIC	1	PAK3	339	W	C	0.334723	0.040948	0.891892	0.612903	-2	NA	0	NA	0	121.15404	0	163	STE20	STE	Linker	yes	weka.classifiers.bayes.BayesNet	83.95759717314488	no	0.49299693336351247	0.5070030666364875	weka.classifiers.lazy.LWL	86.99646643109541	yes	0.604899854033184	0.39510014596681586	weka.classifiers.rules.DecisionTable	87.98586572438163	yes	0.7777777777777778	0.2222222222222222	weka.classifiers.functions.SMO	87.84452296819788	no	0.0	1.0	weka.classifiers.trees.RandomForest	86.5017667844523	yes	0.9695652173913043	0.030434782608695653	weka.classifiers.rules.DTNB	86.5017667844523	no
SNP@Domain	1	PINK1	305	P	L	?	0.001596	?	?	-3	NA	0	NA	0	131.17464	0	90	NKF2	OTHER	C_helix#Linker	no	weka.classifiers.bayes.BayesNet	83.95759717314488	no	0.03186469756989513	0.9681353024301049	weka.classifiers.lazy.LWL	86.99646643109541	no	0.0	1.0	weka.classifiers.rules.DecisionTable	87.98586572438163	no	0.3333333333333333	0.6666666666666666	weka.classifiers.functions.SMO	87.84452296819788	yes	1.0	0.0	weka.classifiers.trees.RandomForest	86.5017667844523	no	0.2	0.8	weka.classifiers.rules.DTNB	86.5017667844523	no
COSMIC	1	NEK10	568	V	I	?	0.073384	?	?	3	NA	0	NA	0	131.17464	0	105	NEK	OTHER	B3_strand#C_helix	yes	weka.classifiers.bayes.BayesNet	83.95759717314488	no	0.3230921585092545	0.6769078414907455	weka.classifiers.lazy.LWL	86.99646643109541	yes	0.9502072133676317	0.04979278663236825	weka.classifiers.rules.DecisionTable	87.98586572438163	yes	0.8	0.2	weka.classifiers.functions.SMO	87.84452296819788	yes	1.0	0.0	weka.classifiers.trees.RandomForest	86.5017667844523	yes	0.8994736842105263	0.1005263157894737	weka.classifiers.rules.DTNB	86.5017667844523	no
COSMIC	2	BRAF	594	D	K	0.965413	0.823111	0.944444	0.932099	-1	NA	0	NA	1	146.18934	1	91	RAF	TKL	Activation_segment_Nt	yes	weka.classifiers.bayes.BayesNet	83.95759717314488	yes	0.9999473069301917	5.269306980812308E-5	weka.classifiers.lazy.LWL	86.99646643109541	yes	0.9531711619339567	0.046828838066043516	weka.classifiers.rules.DecisionTable	87.98586572438163	yes	0.967741935483871	0.03225806451612903	weka.classifiers.functions.SMO	87.84452296819788	yes	1.0	0.0	weka.classifiers.trees.RandomForest	86.5017667844523	yes	1.0	0.0	weka.classifiers.rules.DTNB	86.5017667844523	yes
SNP@Domain	1	MAK	94	F	L	?	0.072663	?	?	0	NA	0	NA	0	131.17464	0	135	RCK	CMGC	Linker#E_helix	no	weka.classifiers.bayes.BayesNet	83.95759717314488	no	0.03455077483260887	0.9654492251673912	weka.classifiers.lazy.LWL	86.99646643109541	no	0.10366339547920352	0.8963366045207964	weka.classifiers.rules.DecisionTable	87.98586572438163	no	0.05555555555555555	0.9444444444444444	weka.classifiers.functions.SMO	87.84452296819788	no	0.0	1.0	weka.classifiers.trees.RandomForest	86.5017667844523	no	0.09636363636363637	0.9036363636363637	weka.classifiers.rules.DTNB	86.5017667844523	no
COSMIC	1	FRK	484	R	C	0.05518	0.027033	0.516129	0.086275	-3	NA	0	NA	0	121.15404	1	148	SRC	TK	H_and_I_helix	yes	weka.classifiers.bayes.BayesNet	83.95759717314488	yes	0.6365981355577868	0.3634018644422132	weka.classifiers.lazy.LWL	86.99646643109541	yes	1.0	0.0	weka.classifiers.rules.DecisionTable	87.98586572438163	no	0.4444444444444444	0.5555555555555556	weka.classifiers.functions.SMO	87.84452296819788	yes	1.0	0.0	weka.classifiers.trees.RandomForest	86.5017667844523	yes	0.7983333333333333	0.20166666666666666	weka.classifiers.rules.DTNB	86.5017667844523	no
SNP@Domain	1	RET	771	Q	E	0.159715	0.07103	0.75	0.321569	2	NA	0	NA	1	147.13074	1	114	RET	TK	C_helix	no	weka.classifiers.bayes.BayesNet	83.95759717314488	yes	0.8948636083472887	0.10513639165271116	weka.classifiers.lazy.LWL	86.99646643109541	yes	0.7355571613581365	0.2644428386418634	weka.classifiers.rules.DecisionTable	87.98586572438163	yes	0.8181818181818182	0.18181818181818182	weka.classifiers.functions.SMO	87.84452296819788	yes	1.0	0.0	weka.classifiers.trees.RandomForest	86.5017667844523	no	0.35	0.65	weka.classifiers.rules.DTNB	86.5017667844523	no
COSMIC	1	SGK269	740	E	K	?	0.000139	?	?	1	NA	0	NA	1	146.18934	1	109	NKF3	OTHER	C_helix#Linker	yes	weka.classifiers.bayes.BayesNet	83.95759717314488	yes	0.5129526664823576	0.4870473335176424	weka.classifiers.lazy.LWL	86.99646643109541	yes	1.0	0.0	weka.classifiers.rules.DecisionTable	87.98586572438163	yes	0.9	0.1	weka.classifiers.functions.SMO	87.84452296819788	yes	1.0	0.0	weka.classifiers.trees.RandomForest	86.5017667844523	yes	0.9800000000000001	0.02	weka.classifiers.rules.DTNB	86.5017667844523	yes
COSMIC	1	BTK	491	H	Y	0.173269	0.026805	0.363636	0.156863	2	NA	0	NA	0	181.19124	1	118	TEC	TK	Linker#E_helix	yes	weka.classifiers.bayes.BayesNet	83.95759717314488	yes	0.898190514391326	0.10180948560867396	weka.classifiers.lazy.LWL	86.99646643109541	yes	0.6411276438964241	0.35887235610357576	weka.classifiers.rules.DecisionTable	87.98586572438163	yes	0.5384615384615384	0.46153846153846156	weka.classifiers.functions.SMO	87.84452296819788	yes	1.0	0.0	weka.classifiers.trees.RandomForest	86.5017667844523	yes	0.8	0.2	weka.classifiers.rules.DTNB	86.5017667844523	no
COSMIC	1	ABL1	352	E	G	0.182819	0.148378	0.428571	0.247059	-2	NA	0	NA	0	75.06714	1	109	ABL	TK	Linker#E_helix	yes	weka.classifiers.bayes.BayesNet	83.95759717314488	yes	0.9979202182269276	0.0020797817730725063	weka.classifiers.lazy.LWL	86.99646643109541	yes	1.0	0.0	weka.classifiers.rules.DecisionTable	87.98586572438163	yes	0.9565217391304348	0.043478260869565216	weka.classifiers.functions.SMO	87.84452296819788	yes	1.0	0.0	weka.classifiers.trees.RandomForest	86.5017667844523	yes	1.0	0.0	weka.classifiers.rules.DTNB	86.5017667844523	yes
COSMIC	1	PDK1	324	P	S	?	0.75	?	?	-1	NA	0	NA	1	105.09344	0	90	PDK1	AGC	H_and_I_helix	yes	weka.classifiers.bayes.BayesNet	83.95759717314488	yes	0.774597713274677	0.225402286725323	weka.classifiers.lazy.LWL	86.99646643109541	yes	0.8453856642681868	0.15461433573181316	weka.classifiers.rules.DecisionTable	87.98586572438163	yes	0.6666666666666666	0.3333333333333333	weka.classifiers.functions.SMO	87.84452296819788	yes	1.0	0.0	weka.classifiers.trees.RandomForest	86.5017667844523	yes	1.0	0.0	weka.classifiers.rules.DTNB	86.5017667844523	yes
COSMIC	1	PDGFRA	851	S	W	0.11254	0.041999	0.555556	0.235294	-3	NA	0	NA	0	204.22844	1	73	PDGFR	TK	Activation_segment_Nt#Activation_segment_Ct	yes	weka.classifiers.bayes.BayesNet	83.95759717314488	yes	0.9996908915469841	3.091084530158378E-4	weka.classifiers.lazy.LWL	86.99646643109541	yes	1.0	0.0	weka.classifiers.rules.DecisionTable	87.98586572438163	yes	0.9772727272727273	0.022727272727272728	weka.classifiers.functions.SMO	87.84452296819788	yes	1.0	0.0	weka.classifiers.trees.RandomForest	86.5017667844523	yes	1.0	0.0	weka.classifiers.rules.DTNB	86.5017667844523	yes
COSMIC	2	KIT	818	K	R	?	0.031572	?	?	2	NA	0	NA	1	174.20274	1	135	PDGFR	TK	Activation_segment_Nt#Activation_segment_Ct	yes	weka.classifiers.bayes.BayesNet	83.95759717314488	yes	0.9994858564942677	5.141435057322583E-4	weka.classifiers.lazy.LWL	86.99646643109541	yes	0.9258073835270686	0.07419261647293136	weka.classifiers.rules.DecisionTable	87.98586572438163	yes	0.9666666666666667	0.03333333333333333	weka.classifiers.functions.SMO	87.84452296819788	yes	1.0	0.0	weka.classifiers.trees.RandomForest	86.5017667844523	yes	1.0	0.0	weka.classifiers.rules.DTNB	86.5017667844523	yes
COSMIC	1	SYK	580	D	H	0.302868	0.241277	0.428571	0.168627	-1	NA	0	NA	1	155.15634	1	91	SYK	TK	G_helix#H_and_I_helix	yes	weka.classifiers.bayes.BayesNet	83.95759717314488	yes	0.9406196635863228	0.05938033641367718	weka.classifiers.lazy.LWL	86.99646643109541	yes	1.0	0.0	weka.classifiers.rules.DecisionTable	87.98586572438163	yes	0.75	0.25	weka.classifiers.functions.SMO	87.84452296819788	yes	1.0	0.0	weka.classifiers.trees.RandomForest	86.5017667844523	yes	0.9933333333333334	0.006666666666666666	weka.classifiers.rules.DTNB	86.5017667844523	yes
SNP@Domain	1	ROR1	566	T	M	0.136086	0.009427	0.571429	0.227451	-1	NA	0	NA	0	149.20784	1	93	ROR	TK	Linker	no	weka.classifiers.bayes.BayesNet	83.95759717314488	yes	0.9640763247328296	0.03592367526717038	weka.classifiers.lazy.LWL	86.99646643109541	no	0.0	1.0	weka.classifiers.rules.DecisionTable	87.98586572438163	yes	0.7142857142857143	0.2857142857142857	weka.classifiers.functions.SMO	87.84452296819788	yes	1.0	0.0	weka.classifiers.trees.RandomForest	86.5017667844523	no	0.1	0.9	weka.classifiers.rules.DTNB	86.5017667844523	yes
COSMIC	1	BRAF	636	Q	E	0.334888	0.039865	0.5	0.401235	2	NA	0	NA	1	147.13074	1	114	RAF	TKL	F_helix	yes	weka.classifiers.bayes.BayesNet	83.95759717314488	yes	0.9984342766838749	0.001565723316125109	weka.classifiers.lazy.LWL	86.99646643109541	yes	1.0	0.0	weka.classifiers.rules.DecisionTable	87.98586572438163	yes	0.9841269841269841	0.015873015873015872	weka.classifiers.functions.SMO	87.84452296819788	yes	1.0	0.0	weka.classifiers.trees.RandomForest	86.5017667844523	yes	1.0	0.0	weka.classifiers.rules.DTNB	86.5017667844523	yes
COSMIC	2	EGFR	838	L	P	0.327905	0.447092	1	0.843137	-3	NA	0	NA	0	115.13194	0	124	EGFR	TK	Catalytic_loop	yes	weka.classifiers.bayes.BayesNet	83.95759717314488	yes	0.997692752130062	0.0023072478699379005	weka.classifiers.lazy.LWL	86.99646643109541	yes	0.9337394544849092	0.0662605455150908	weka.classifiers.rules.DecisionTable	87.98586572438163	yes	0.9302325581395349	0.06976744186046512	weka.classifiers.functions.SMO	87.84452296819788	yes	1.0	0.0	weka.classifiers.trees.RandomForest	86.5017667844523	yes	1.0	0.0	weka.classifiers.rules.DTNB	86.5017667844523	yes
COSMIC	1	FER	728	A	S	0.663759	0.566059	0.840909	0.811765	1	NA	0	NA	1	105.09344	0	67	FER	TK	Activation_segment_Ct	yes	weka.classifiers.bayes.BayesNet	83.95759717314488	yes	0.9630026157368788	0.0369973842631211	weka.classifiers.lazy.LWL	86.99646643109541	yes	0.9301269935310541	0.06987300646894593	weka.classifiers.rules.DecisionTable	87.98586572438163	yes	0.75	0.25	weka.classifiers.functions.SMO	87.84452296819788	yes	1.0	0.0	weka.classifiers.trees.RandomForest	86.5017667844523	yes	1.0	0.0	weka.classifiers.rules.DTNB	86.5017667844523	yes
COSMIC	3	KIT	820	D	V	0.131973	0.063348	1	0.372549	-3	NA	0	NA	0	117.14784	1	91	PDGFR	TK	Activation_segment_Nt#Activation_segment_Ct	yes	weka.classifiers.bayes.BayesNet	83.95759717314488	yes	0.9999339503370405	6.604966295964185E-5	weka.classifiers.lazy.LWL	86.99646643109541	yes	0.9353203632289522	0.06467963677104802	weka.classifiers.rules.DecisionTable	87.98586572438163	yes	0.9906542056074766	0.009345794392523364	weka.classifiers.functions.SMO	87.84452296819788	yes	1.0	0.0	weka.classifiers.trees.RandomForest	86.5017667844523	yes	1.0	0.0	weka.classifiers.rules.DTNB	86.5017667844523	yes
COSMIC	1	FLT3	737	M	I	?	0.000555	?	?	1	NA	0	NA	0	131.17464	0	124	PDGFR	TK	Linker#E_helix	yes	weka.classifiers.bayes.BayesNet	83.95759717314488	yes	0.9991976726262418	8.02327373758116E-4	weka.classifiers.lazy.LWL	86.99646643109541	yes	0.9318672527756027	0.06813274722439765	weka.classifiers.rules.DecisionTable	87.98586572438163	yes	0.9666666666666667	0.03333333333333333	weka.classifiers.functions.SMO	87.84452296819788	yes	1.0	0.0	weka.classifiers.trees.RandomForest	86.5017667844523	yes	0.8939999999999999	0.10600000000000001	weka.classifiers.rules.DTNB	86.5017667844523	yes
SNP@Domain	1	HRI	235	M	T	?	?	?	?	-1	NA	0	NA	1	119.12034	0	124	PEK	OTHER	C_helix	no	weka.classifiers.bayes.BayesNet	83.95759717314488	no	0.0018073279650298764	0.9981926720349701	weka.classifiers.lazy.LWL	86.99646643109541	no	0.0	1.0	weka.classifiers.rules.DecisionTable	87.98586572438163	no	0.03333333333333333	0.9666666666666667	weka.classifiers.functions.SMO	87.84452296819788	no	0.0	1.0	weka.classifiers.trees.RandomForest	86.5017667844523	no	0.11071428571428572	0.8892857142857142	weka.classifiers.rules.DTNB	86.5017667844523	no
COSMIC	1	CLK1	233	H	N	?	?	?	?	1	NA	0	NA	1	132.11904	1	118	CLK	CMGC	C_helix#Linker	yes	weka.classifiers.bayes.BayesNet	83.95759717314488	no	0.02000253713555569	0.9799974628644443	weka.classifiers.lazy.LWL	86.99646643109541	yes	1.0	0.0	weka.classifiers.rules.DecisionTable	87.98586572438163	no	0.4166666666666667	0.5833333333333334	weka.classifiers.functions.SMO	87.84452296819788	no	0.0	1.0	weka.classifiers.trees.RandomForest	86.5017667844523	yes	0.8	0.2	weka.classifiers.rules.DTNB	86.5017667844523	no
COSMIC	1	CLK3	338	R	H	?	?	?	?	0	NA	0	NA	1	155.15634	1	148	CLK	CMGC	Activation_segment_Ct	yes	weka.classifiers.bayes.BayesNet	83.95759717314488	no	0.05315206683444383	0.9468479331655562	weka.classifiers.lazy.LWL	86.99646643109541	yes	1.0	0.0	weka.classifiers.rules.DecisionTable	87.98586572438163	no	0.4166666666666667	0.5833333333333334	weka.classifiers.functions.SMO	87.84452296819788	no	0.0	1.0	weka.classifiers.trees.RandomForest	86.5017667844523	yes	0.9468143286847143	0.05318567131528577	weka.classifiers.rules.DTNB	86.5017667844523	no
COSMIC	1	RET	883	A	S	0.377674	0.03352	1	0.14902	1	NA	0	NA	1	105.09344	0	67	RET	TK	Catalytic_loop	yes	weka.classifiers.bayes.BayesNet	83.95759717314488	yes	0.9933684692727147	0.0066315307272852	weka.classifiers.lazy.LWL	86.99646643109541	yes	0.9301668578308533	0.06983314216914661	weka.classifiers.rules.DecisionTable	87.98586572438163	yes	0.8666666666666667	0.13333333333333333	weka.classifiers.functions.SMO	87.84452296819788	yes	1.0	0.0	weka.classifiers.trees.RandomForest	86.5017667844523	yes	1.0	0.0	weka.classifiers.rules.DTNB	86.5017667844523	yes
COSMIC	1	ROCK1	364	D	G	?	0.062864	?	?	-1	NA	0	NA	0	75.06714	1	91	DMPK	AGC	G_helix#H_and_I_helix	yes	weka.classifiers.bayes.BayesNet	83.95759717314488	yes	0.5845848319669306	0.4154151680330694	weka.classifiers.lazy.LWL	86.99646643109541	yes	0.8418893886965164	0.1581106113034837	weka.classifiers.rules.DecisionTable	87.98586572438163	yes	0.6666666666666666	0.3333333333333333	weka.classifiers.functions.SMO	87.84452296819788	yes	1.0	0.0	weka.classifiers.trees.RandomForest	86.5017667844523	yes	0.9991228070175439	8.771929824561403E-4	weka.classifiers.rules.DTNB	86.5017667844523	no
SNP@Domain	1	COT	216	A	S	?	?	?	?	1	NA	0	NA	1	105.09344	0	67	STE-UNIQUE	STE	Linker	no	weka.classifiers.bayes.BayesNet	83.95759717314488	no	0.003885230719690445	0.9961147692803096	weka.classifiers.lazy.LWL	86.99646643109541	no	0.0	1.0	weka.classifiers.rules.DecisionTable	87.98586572438163	no	0.029411764705882353	0.9705882352941176	weka.classifiers.functions.SMO	87.84452296819788	no	0.0	1.0	weka.classifiers.trees.RandomForest	86.5017667844523	no	0.0	1.0	weka.classifiers.rules.DTNB	86.5017667844523	no
SNP@Domain	1	MOS	149	H	Y	0.250973	0.075395	0.6	0.190083	2	NA	0	NA	0	181.19124	1	118	MOS	OTHER	Linker	no	weka.classifiers.bayes.BayesNet	83.95759717314488	no	0.004662174334923285	0.9953378256650768	weka.classifiers.lazy.LWL	86.99646643109541	no	0.01805271440100102	0.9819472855989989	weka.classifiers.rules.DecisionTable	87.98586572438163	no	0.030303030303030304	0.9696969696969697	weka.classifiers.functions.SMO	87.84452296819788	no	0.0	1.0	weka.classifiers.trees.RandomForest	86.5017667844523	no	0.0	1.0	weka.classifiers.rules.DTNB	86.5017667844523	no
COSMIC	1	CDKL1	43	P	S	?	?	?	?	-1	NA	0	NA	1	105.09344	0	90	CDKL	CMGC	B3_strand#C_helix	yes	weka.classifiers.bayes.BayesNet	83.95759717314488	no	0.4937657513158098	0.5062342486841902	weka.classifiers.lazy.LWL	86.99646643109541	yes	0.8785360398130008	0.12146396018699936	weka.classifiers.rules.DecisionTable	87.98586572438163	yes	0.6666666666666666	0.3333333333333333	weka.classifiers.functions.SMO	87.84452296819788	yes	1.0	0.0	weka.classifiers.trees.RandomForest	86.5017667844523	yes	0.8971861471861472	0.10281385281385279	weka.classifiers.rules.DTNB	86.5017667844523	yes
COSMIC	1	LCK	331	P	S	?	0.027463	?	?	-1	NA	0	NA	1	105.09344	0	90	SRC	TK	Linker#E_helix	yes	weka.classifiers.bayes.BayesNet	83.95759717314488	yes	0.8762284336946307	0.12377156630536935	weka.classifiers.lazy.LWL	86.99646643109541	yes	0.9230797642166179	0.07692023578338207	weka.classifiers.rules.DecisionTable	87.98586572438163	no	0.2	0.8	weka.classifiers.functions.SMO	87.84452296819788	yes	1.0	0.0	weka.classifiers.trees.RandomForest	86.5017667844523	yes	1.0	0.0	weka.classifiers.rules.DTNB	86.5017667844523	no
COSMIC	1	ARAF	331	G	C	0.137881	0.308022	0.944444	0.154321	-3	NA	0	NA	0	121.15404	0	48	RAF	TKL	B3_strand	yes	weka.classifiers.bayes.BayesNet	83.95759717314488	yes	0.9999452333178132	5.4766682186711286E-5	weka.classifiers.lazy.LWL	86.99646643109541	yes	0.9448531854511264	0.05514681454887361	weka.classifiers.rules.DecisionTable	87.98586572438163	yes	0.967741935483871	0.03225806451612903	weka.classifiers.functions.SMO	87.84452296819788	yes	1.0	0.0	weka.classifiers.trees.RandomForest	86.5017667844523	yes	0.8681382793451758	0.1318617206548241	weka.classifiers.rules.DTNB	86.5017667844523	yes
SNP@Domain	1	MYO3A	204	D	N	0.307229	0.027743	0.207207	0.16129	1	NA	0	NA	1	132.11904	1	91	STE20	STE	Activation_segment_Ct#F_helix	no	weka.classifiers.bayes.BayesNet	83.95759717314488	no	0.19595512033265375	0.8040448796673463	weka.classifiers.lazy.LWL	86.99646643109541	no	0.021739191306823818	0.9782608086931761	weka.classifiers.rules.DecisionTable	87.98586572438163	yes	0.6363636363636364	0.36363636363636365	weka.classifiers.functions.SMO	87.84452296819788	yes	1.0	0.0	weka.classifiers.trees.RandomForest	86.5017667844523	no	0.23395989974937342	0.7660401002506265	weka.classifiers.rules.DTNB	86.5017667844523	no
SNP@Domain	1	HGK	94	L	V	?	?	?	?	1	NA	0	NA	0	117.14784	0	124	STE20	STE	C_helix#Linker	no	weka.classifiers.bayes.BayesNet	83.95759717314488	no	0.03868300228063592	0.9613169977193641	weka.classifiers.lazy.LWL	86.99646643109541	no	0.0	1.0	weka.classifiers.rules.DecisionTable	87.98586572438163	no	0.16666666666666666	0.8333333333333334	weka.classifiers.functions.SMO	87.84452296819788	no	0.0	1.0	weka.classifiers.trees.RandomForest	86.5017667844523	no	0.3275514636353888	0.6724485363646112	weka.classifiers.rules.DTNB	86.5017667844523	no
COSMIC	1	EPHB6	704	R	W	0.916167	0.004142	0.935484	0.933333	-3	NA	0	NA	0	204.22844	1	148	EPH	TK	B3_strand	yes	weka.classifiers.bayes.BayesNet	83.95759717314488	yes	0.9997761221067271	2.2387789327289065E-4	weka.classifiers.lazy.LWL	86.99646643109541	yes	0.9278867859508646	0.07211321404913568	weka.classifiers.rules.DecisionTable	87.98586572438163	yes	0.9767441860465116	0.023255813953488372	weka.classifiers.functions.SMO	87.84452296819788	yes	1.0	0.0	weka.classifiers.trees.RandomForest	86.5017667844523	yes	0.9	0.1	weka.classifiers.rules.DTNB	86.5017667844523	yes
COSMIC	2	EGFR	725	T	M	0.146852	0.122923	0.909091	0.380392	-1	Phosphorylation	0	NA	0	149.20784	1	93	EGFR	TK	G_loop	yes	weka.classifiers.bayes.BayesNet	83.95759717314488	yes	0.9981893596571116	0.0018106403428883064	weka.classifiers.lazy.LWL	86.99646643109541	yes	0.9587608321879945	0.041239167812005505	weka.classifiers.rules.DecisionTable	87.98586572438163	yes	0.9302325581395349	0.06976744186046512	weka.classifiers.functions.SMO	87.84452296819788	yes	1.0	0.0	weka.classifiers.trees.RandomForest	86.5017667844523	yes	1.0	0.0	weka.classifiers.rules.DTNB	86.5017667844523	yes
COSMIC	1	ULK3	91	K	N	0.23419	0.189949	0.109756	0.231405	0	NA	0	NA	1	132.11904	1	135	ULK	OTHER	Linker	yes	weka.classifiers.bayes.BayesNet	83.95759717314488	no	0.10281552222106756	0.8971844777789324	weka.classifiers.lazy.LWL	86.99646643109541	yes	1.0	0.0	weka.classifiers.rules.DecisionTable	87.98586572438163	yes	0.5	0.5	weka.classifiers.functions.SMO	87.84452296819788	yes	1.0	0.0	weka.classifiers.trees.RandomForest	86.5017667844523	yes	0.9020566911889694	0.09794330881103068	weka.classifiers.rules.DTNB	86.5017667844523	no
COSMIC	1	MAP2K4	251	S	N	0.532724	0.295889	0.794872	0.569892	1	NA	0	NA	1	132.11904	1	73	STE7	STE	Activation_segment_Nt	yes	weka.classifiers.bayes.BayesNet	83.95759717314488	yes	0.8722241054528953	0.12777589454710472	weka.classifiers.lazy.LWL	86.99646643109541	yes	0.9333909817683065	0.06660901823169366	weka.classifiers.rules.DecisionTable	87.98586572438163	yes	0.8947368421052632	0.10526315789473684	weka.classifiers.functions.SMO	87.84452296819788	yes	1.0	0.0	weka.classifiers.trees.RandomForest	86.5017667844523	yes	1.0	0.0	weka.classifiers.rules.DTNB	86.5017667844523	yes
COSMIC	1	FGFR2	560	L	F	0.284484	0.238079	0.916667	0.243137	0	NA	0	NA	0	165.19184	0	124	FGFR	TK	Linker	yes	weka.classifiers.bayes.BayesNet	83.95759717314488	yes	0.9990920110714684	9.079889285316928E-4	weka.classifiers.lazy.LWL	86.99646643109541	yes	0.9318387642735373	0.06816123572646228	weka.classifiers.rules.DecisionTable	87.98586572438163	yes	0.9666666666666667	0.03333333333333333	weka.classifiers.functions.SMO	87.84452296819788	yes	1.0	0.0	weka.classifiers.trees.RandomForest	86.5017667844523	yes	1.0	0.0	weka.classifiers.rules.DTNB	86.5017667844523	yes
COSMIC	1	ERBB2	745	N	D	?	0.022046	?	?	1	NA	0	NA	1	133.10384	1	96	EGFR	TK	B3_strand	yes	weka.classifiers.bayes.BayesNet	83.95759717314488	yes	0.9817852339388673	0.01821476606113267	weka.classifiers.lazy.LWL	86.99646643109541	yes	0.955030740217764	0.044969259782235885	weka.classifiers.rules.DecisionTable	87.98586572438163	yes	0.8333333333333334	0.16666666666666666	weka.classifiers.functions.SMO	87.84452296819788	yes	1.0	0.0	weka.classifiers.trees.RandomForest	86.5017667844523	yes	0.888888888888889	0.11111111111111112	weka.classifiers.rules.DTNB	86.5017667844523	yes
COSMIC	2	EGFR	765	V	M	0.308472	0.130614	0.454545	0.364706	1	NA	0	NA	0	149.20784	0	105	EGFR	TK	C_helix	yes	weka.classifiers.bayes.BayesNet	83.95759717314488	yes	0.9704747668399686	0.029525233160031496	weka.classifiers.lazy.LWL	86.99646643109541	yes	0.9262318932757571	0.07376810672424242	weka.classifiers.rules.DecisionTable	87.98586572438163	yes	0.9438202247191011	0.056179775280898875	weka.classifiers.functions.SMO	87.84452296819788	yes	1.0	0.0	weka.classifiers.trees.RandomForest	86.5017667844523	yes	1.0	0.0	weka.classifiers.rules.DTNB	86.5017667844523	yes
SNP@Domain	1	COT	211	R	C	?	?	?	?	-3	NA	0	NA	0	121.15404	1	148	STE-UNIQUE	STE	Linker	no	weka.classifiers.bayes.BayesNet	83.95759717314488	no	0.002822566288292512	0.9971774337117076	weka.classifiers.lazy.LWL	86.99646643109541	no	0.0	1.0	weka.classifiers.rules.DecisionTable	87.98586572438163	no	0.029411764705882353	0.9705882352941176	weka.classifiers.functions.SMO	87.84452296819788	no	0.0	1.0	weka.classifiers.trees.RandomForest	86.5017667844523	no	0.0	1.0	weka.classifiers.rules.DTNB	86.5017667844523	no
SNP@Domain	1	MOS	67	K	Q	0.864438	0.656333	1	0.76584	1	NA	0	NA	1	146.14594	1	135	MOS	OTHER	G_loop	no	weka.classifiers.bayes.BayesNet	83.95759717314488	no	0.028231977146769387	0.9717680228532307	weka.classifiers.lazy.LWL	86.99646643109541	no	0.017680218221787287	0.9823197817782129	weka.classifiers.rules.DecisionTable	87.98586572438163	no	0.16666666666666666	0.8333333333333334	weka.classifiers.functions.SMO	87.84452296819788	no	0.0	1.0	weka.classifiers.trees.RandomForest	86.5017667844523	no	0.023529411764705882	0.9764705882352942	weka.classifiers.rules.DTNB	86.5017667844523	no
COSMIC	1	ABL1	453	E	D	0.098573	0.043231	0.857143	0.329412	2	NA	0	NA	1	133.10384	1	109	ABL	TK	G_helix	yes	weka.classifiers.bayes.BayesNet	83.95759717314488	yes	0.9996923520266929	3.07647973307011E-4	weka.classifiers.lazy.LWL	86.99646643109541	yes	1.0	0.0	weka.classifiers.rules.DecisionTable	87.98586572438163	yes	0.9807692307692307	0.019230769230769232	weka.classifiers.functions.SMO	87.84452296819788	yes	1.0	0.0	weka.classifiers.trees.RandomForest	86.5017667844523	yes	1.0	0.0	weka.classifiers.rules.DTNB	86.5017667844523	yes
COSMIC	2	EGFR	850	H	D	0.123389	0.083716	0.636364	0.341176	-1	NA	0	NA	1	133.10384	1	118	EGFR	TK	Activation_segment_Nt	yes	weka.classifiers.bayes.BayesNet	83.95759717314488	yes	0.9861803955620267	0.013819604437973141	weka.classifiers.lazy.LWL	86.99646643109541	yes	0.9493872174318608	0.05061278256813925	weka.classifiers.rules.DecisionTable	87.98586572438163	yes	0.9438202247191011	0.056179775280898875	weka.classifiers.functions.SMO	87.84452296819788	yes	1.0	0.0	weka.classifiers.trees.RandomForest	86.5017667844523	yes	0.9838709677419354	0.016129032258064512	weka.classifiers.rules.DTNB	86.5017667844523	yes
COSMIC	1	ICK	115	F	Y	0.552157	0.12553	0.421053	0.486111	3	NA	0	NA	0	181.19124	0	135	RCK	CMGC	E_helix	yes	weka.classifiers.bayes.BayesNet	83.95759717314488	no	0.02380540628201097	0.976194593717989	weka.classifiers.lazy.LWL	86.99646643109541	yes	1.0	0.0	weka.classifiers.rules.DecisionTable	87.98586572438163	no	0.13333333333333333	0.8666666666666667	weka.classifiers.functions.SMO	87.84452296819788	no	0.0	1.0	weka.classifiers.trees.RandomForest	86.5017667844523	yes	0.875	0.125	weka.classifiers.rules.DTNB	86.5017667844523	no
COSMIC	1	BTK	592	S	F	0.370552	0.117494	0.363636	0.435294	-2	NA	0	NA	0	165.19184	1	73	TEC	TK	G_helix	yes	weka.classifiers.bayes.BayesNet	83.95759717314488	yes	0.8782752864212439	0.12172471357875614	weka.classifiers.lazy.LWL	86.99646643109541	yes	0.6425215843829143	0.35747841561708554	weka.classifiers.rules.DecisionTable	87.98586572438163	yes	0.5384615384615384	0.46153846153846156	weka.classifiers.functions.SMO	87.84452296819788	yes	1.0	0.0	weka.classifiers.trees.RandomForest	86.5017667844523	yes	0.9	0.1	weka.classifiers.rules.DTNB	86.5017667844523	yes
COSMIC	1	FLT3	670	S	R	0.133657	0.036978	0.444444	0.254902	-1	NA	0	NA	1	174.20274	1	73	PDGFR	TK	C_helix	yes	weka.classifiers.bayes.BayesNet	83.95759717314488	yes	0.9993136361261449	6.863638738550764E-4	weka.classifiers.lazy.LWL	86.99646643109541	yes	1.0	0.0	weka.classifiers.rules.DecisionTable	87.98586572438163	yes	0.9772727272727273	0.022727272727272728	weka.classifiers.functions.SMO	87.84452296819788	yes	1.0	0.0	weka.classifiers.trees.RandomForest	86.5017667844523	yes	1.0	0.0	weka.classifiers.rules.DTNB	86.5017667844523	yes
COSMIC	2	BRAF	594	D	V	0.965413	0.823111	0.944444	0.932099	-3	NA	0	NA	0	117.14784	1	91	RAF	TKL	Activation_segment_Nt	yes	weka.classifiers.bayes.BayesNet	83.95759717314488	yes	0.9999342091776108	6.579082238911036E-5	weka.classifiers.lazy.LWL	86.99646643109541	yes	0.9477527522855622	0.05224724771443773	weka.classifiers.rules.DecisionTable	87.98586572438163	yes	0.967741935483871	0.03225806451612903	weka.classifiers.functions.SMO	87.84452296819788	yes	1.0	0.0	weka.classifiers.trees.RandomForest	86.5017667844523	yes	1.0	0.0	weka.classifiers.rules.DTNB	86.5017667844523	yes
COSMIC	1	MAK	272	R	P	0.962928	0.770723	0.947368	0.930556	-2	NA	0	NA	0	115.13194	1	148	RCK	CMGC	H_and_I_helix	yes	weka.classifiers.bayes.BayesNet	83.95759717314488	no	0.06548808964940817	0.9345119103505918	weka.classifiers.lazy.LWL	86.99646643109541	yes	0.91123850779065	0.08876149220935013	weka.classifiers.rules.DecisionTable	87.98586572438163	yes	0.6666666666666666	0.3333333333333333	weka.classifiers.functions.SMO	87.84452296819788	no	0.0	1.0	weka.classifiers.trees.RandomForest	86.5017667844523	yes	0.83125	0.16875	weka.classifiers.rules.DTNB	86.5017667844523	no
COSMIC	1	KIT	823	Y	N	0.234411	0.046412	1	0.286275	-2	Phosphorylation	0	NA	1	132.11904	0	141	PDGFR	TK	Activation_segment_Nt#Activation_segment_Ct	yes	weka.classifiers.bayes.BayesNet	83.95759717314488	yes	0.9998163481463366	1.8365185366347694E-4	weka.classifiers.lazy.LWL	86.99646643109541	yes	0.9355282982178272	0.06447170178217262	weka.classifiers.rules.DecisionTable	87.98586572438163	yes	0.9906542056074766	0.009345794392523364	weka.classifiers.functions.SMO	87.84452296819788	yes	1.0	0.0	weka.classifiers.trees.RandomForest	86.5017667844523	yes	1.0	0.0	weka.classifiers.rules.DTNB	86.5017667844523	yes
SNP@Domain	1	PITSLRE	658	V	A	?	?	?	?	0	NA	0	NA	0	89.09404	0	105	CDK	CMGC	G_helix#H_and_I_helix	no	weka.classifiers.bayes.BayesNet	83.95759717314488	no	0.015574473245891533	0.9844255267541085	weka.classifiers.lazy.LWL	86.99646643109541	no	0.33013361429845856	0.6698663857015419	weka.classifiers.rules.DecisionTable	87.98586572438163	no	0.3125	0.6875	weka.classifiers.functions.SMO	87.84452296819788	no	0.0	1.0	weka.classifiers.trees.RandomForest	86.5017667844523	no	0.10138504155124654	0.8986149584487535	weka.classifiers.rules.DTNB	86.5017667844523	no
COSMIC	1	RET	851	L	H	0.237696	0.111776	0.25	0.678431	-3	NA	0	NA	1	155.15634	0	124	RET	TK	E_helix	yes	weka.classifiers.bayes.BayesNet	83.95759717314488	yes	0.7743131302957731	0.2256868697042269	weka.classifiers.lazy.LWL	86.99646643109541	yes	0.9226246683216044	0.07737533167839607	weka.classifiers.rules.DecisionTable	87.98586572438163	yes	0.8181818181818182	0.18181818181818182	weka.classifiers.functions.SMO	87.84452296819788	yes	1.0	0.0	weka.classifiers.trees.RandomForest	86.5017667844523	yes	0.9350415263748598	0.06495847362514029	weka.classifiers.rules.DTNB	86.5017667844523	yes
COSMIC	1	MAPKAPK3	105	E	A	0.178651	0.134863	?	0.601594	-1	NA	0	NA	0	89.09404	1	109	MAPKAPK	CAMK	C_helix	yes	weka.classifiers.bayes.BayesNet	83.95759717314488	no	0.4584543647556386	0.5415456352443614	weka.classifiers.lazy.LWL	86.99646643109541	yes	0.7896613555113239	0.21033864448867612	weka.classifiers.rules.DecisionTable	87.98586572438163	yes	0.5	0.5	weka.classifiers.functions.SMO	87.84452296819788	yes	1.0	0.0	weka.classifiers.trees.RandomForest	86.5017667844523	yes	0.9	0.1	weka.classifiers.rules.DTNB	86.5017667844523	no
SNP@Domain	1	HRI	558	R	S	?	?	?	?	-1	NA	0	NA	1	105.09344	1	148	PEK	OTHER	H_and_I_helix	no	weka.classifiers.bayes.BayesNet	83.95759717314488	no	0.001824923954741353	0.9981750760452586	weka.classifiers.lazy.LWL	86.99646643109541	no	0.0	1.0	weka.classifiers.rules.DecisionTable	87.98586572438163	no	0.03333333333333333	0.9666666666666667	weka.classifiers.functions.SMO	87.84452296819788	no	0.0	1.0	weka.classifiers.trees.RandomForest	86.5017667844523	no	0.0625	0.9375	weka.classifiers.rules.DTNB	86.5017667844523	no
COSMIC	3	EGFR	721	G	S	0.947746	0.72622	1	0.964706	0	NA	0	NA	1	105.09344	0	48	EGFR	TK	G_loop	yes	weka.classifiers.bayes.BayesNet	83.95759717314488	yes	0.9996066422154185	3.9335778458148425E-4	weka.classifiers.lazy.LWL	86.99646643109541	yes	0.9345110601094468	0.065488939890553	weka.classifiers.rules.DecisionTable	87.98586572438163	yes	0.9302325581395349	0.06976744186046512	weka.classifiers.functions.SMO	87.84452296819788	yes	1.0	0.0	weka.classifiers.trees.RandomForest	86.5017667844523	yes	1.0	0.0	weka.classifiers.rules.DTNB	86.5017667844523	yes
SNP@Domain	1	COT	190	A	S	?	?	?	?	1	NA	0	NA	1	105.09344	0	67	STE-UNIQUE	STE	C_helix	no	weka.classifiers.bayes.BayesNet	83.95759717314488	no	0.004784906709933917	0.9952150932900662	weka.classifiers.lazy.LWL	86.99646643109541	no	0.0	1.0	weka.classifiers.rules.DecisionTable	87.98586572438163	no	0.029411764705882353	0.9705882352941176	weka.classifiers.functions.SMO	87.84452296819788	no	0.0	1.0	weka.classifiers.trees.RandomForest	86.5017667844523	no	0.0	1.0	weka.classifiers.rules.DTNB	86.5017667844523	no
SNP@Domain	1	MOK	60	R	S	?	?	?	?	-1	NA	0	NA	1	105.09344	1	148	RCK	CMGC	C_helix	no	weka.classifiers.bayes.BayesNet	83.95759717314488	no	0.02352323990465622	0.9764767600953438	weka.classifiers.lazy.LWL	86.99646643109541	no	0.10192149940563075	0.8980785005943694	weka.classifiers.rules.DecisionTable	87.98586572438163	no	0.05555555555555555	0.9444444444444444	weka.classifiers.functions.SMO	87.84452296819788	no	0.0	1.0	weka.classifiers.trees.RandomForest	86.5017667844523	no	0.004999999999999999	0.9949999999999999	weka.classifiers.rules.DTNB	86.5017667844523	no
COSMIC	1	ALK	1170	I	S	0.308472	0.280312	0.857143	?	-2	NA	0	NA	1	105.09344	0	124	ALK	TK	C_helix	yes	weka.classifiers.bayes.BayesNet	83.95759717314488	yes	0.9988162977949807	0.0011837022050192104	weka.classifiers.lazy.LWL	86.99646643109541	yes	0.9317149776830655	0.06828502231693397	weka.classifiers.rules.DecisionTable	87.98586572438163	yes	0.96	0.04	weka.classifiers.functions.SMO	87.84452296819788	yes	1.0	0.0	weka.classifiers.trees.RandomForest	86.5017667844523	yes	1.0	0.0	weka.classifiers.rules.DTNB	86.5017667844523	yes
SNP@Domain	1	MOS	89	R	Q	0.252132	0.117704	0.4	0.366391	1	NA	0	NA	1	146.14594	1	148	MOS	OTHER	B3_strand	no	weka.classifiers.bayes.BayesNet	83.95759717314488	no	0.002327007738944228	0.9976729922610558	weka.classifiers.lazy.LWL	86.99646643109541	no	0.02143032980022216	0.9785696701997777	weka.classifiers.rules.DecisionTable	87.98586572438163	no	0.030303030303030304	0.9696969696969697	weka.classifiers.functions.SMO	87.84452296819788	no	0.0	1.0	weka.classifiers.trees.RandomForest	86.5017667844523	no	0.0	1.0	weka.classifiers.rules.DTNB	86.5017667844523	no
COSMIC	7	EGFR	719	G	S	0.864438	0.653598	1	0.94902	0	NA	0	NA	1	105.09344	0	48	EGFR	TK	G_loop	yes	weka.classifiers.bayes.BayesNet	83.95759717314488	yes	0.9996066422154185	3.9335778458148425E-4	weka.classifiers.lazy.LWL	86.99646643109541	yes	0.9341475186243564	0.06585248137564403	weka.classifiers.rules.DecisionTable	87.98586572438163	yes	0.9302325581395349	0.06976744186046512	weka.classifiers.functions.SMO	87.84452296819788	yes	1.0	0.0	weka.classifiers.trees.RandomForest	86.5017667844523	yes	1.0	0.0	weka.classifiers.rules.DTNB	86.5017667844523	yes
COSMIC	1	KIT	633	E	G	0.143788	0.046566	0.888889	0.211765	-2	NA	0	NA	0	75.06714	1	109	PDGFR	TK	B3_strand#C_helix	yes	weka.classifiers.bayes.BayesNet	83.95759717314488	yes	0.9998459710092551	1.5402899074493958E-4	weka.classifiers.lazy.LWL	86.99646643109541	yes	1.0	0.0	weka.classifiers.rules.DecisionTable	87.98586572438163	yes	0.9906542056074766	0.009345794392523364	weka.classifiers.functions.SMO	87.84452296819788	yes	1.0	0.0	weka.classifiers.trees.RandomForest	86.5017667844523	yes	0.9	0.1	weka.classifiers.rules.DTNB	86.5017667844523	yes
COSMIC	1	FLT3	836	I	V	0.084357	0.059947	1	0.266667	3	NA	0	NA	0	117.14784	0	124	PDGFR	TK	Activation_segment_Nt	yes	weka.classifiers.bayes.BayesNet	83.95759717314488	yes	0.9999398932225103	6.0106777489662024E-5	weka.classifiers.lazy.LWL	86.99646643109541	yes	0.9369241201424048	0.06307587985759582	weka.classifiers.rules.DecisionTable	87.98586572438163	yes	0.9906542056074766	0.009345794392523364	weka.classifiers.functions.SMO	87.84452296819788	yes	1.0	0.0	weka.classifiers.trees.RandomForest	86.5017667844523	yes	1.0	0.0	weka.classifiers.rules.DTNB	86.5017667844523	yes
COSMIC	1	KIT	653	I	T	0.485356	0.21505	0.666667	0.419608	-1	NA	0	NA	1	119.12034	0	124	PDGFR	TK	C_helix	yes	weka.classifiers.bayes.BayesNet	83.95759717314488	yes	0.9990008518814087	9.991481185911907E-4	weka.classifiers.lazy.LWL	86.99646643109541	yes	0.9335124467190826	0.06648755328091768	weka.classifiers.rules.DecisionTable	87.98586572438163	yes	0.9772727272727273	0.022727272727272728	weka.classifiers.functions.SMO	87.84452296819788	yes	1.0	0.0	weka.classifiers.trees.RandomForest	86.5017667844523	yes	1.0	0.0	weka.classifiers.rules.DTNB	86.5017667844523	yes
SNP@Domain	1	VRK3	288	C	Y	?	?	?	?	-2	NA	0	NA	0	181.19124	0	86	VRK	CK1	E_helix	no	weka.classifiers.bayes.BayesNet	83.95759717314488	no	0.4384686689507708	0.5615313310492293	weka.classifiers.lazy.LWL	86.99646643109541	no	0.0	1.0	weka.classifiers.rules.DecisionTable	87.98586572438163	no	0.25	0.75	weka.classifiers.functions.SMO	87.84452296819788	yes	1.0	0.0	weka.classifiers.trees.RandomForest	86.5017667844523	no	0.08333333333333333	0.9166666666666666	weka.classifiers.rules.DTNB	86.5017667844523	no
COSMIC	1	EPHA3	633	G	E	0.716841	0.537448	1	0.94902	-2	NA	0	NA	1	147.13074	0	48	EPH	TK	G_loop	yes	weka.classifiers.bayes.BayesNet	83.95759717314488	yes	0.9999482359511677	5.176404883226274E-5	weka.classifiers.lazy.LWL	86.99646643109541	yes	0.934750686358605	0.06524931364139576	weka.classifiers.rules.DecisionTable	87.98586572438163	yes	0.9767441860465116	0.023255813953488372	weka.classifiers.functions.SMO	87.84452296819788	yes	1.0	0.0	weka.classifiers.trees.RandomForest	86.5017667844523	yes	1.0	0.0	weka.classifiers.rules.DTNB	86.5017667844523	yes
COSMIC	1	BRAF	529	T	A	0.368731	0.10616	0.833333	0.432099	0	NA	0	NA	0	89.09404	1	93	RAF	TKL	Linker	yes	weka.classifiers.bayes.BayesNet	83.95759717314488	yes	0.9978993833995294	0.0021006166004705062	weka.classifiers.lazy.LWL	86.99646643109541	yes	1.0	0.0	weka.classifiers.rules.DecisionTable	87.98586572438163	yes	0.9841269841269841	0.015873015873015872	weka.classifiers.functions.SMO	87.84452296819788	yes	1.0	0.0	weka.classifiers.trees.RandomForest	86.5017667844523	yes	1.0	0.0	weka.classifiers.rules.DTNB	86.5017667844523	yes
COSMIC	1	PAK6	497	R	S	0.173269	0.168217	0.225225	0.231183	-1	NA	0	NA	1	105.09344	1	148	STE20	STE	Linker#E_helix	yes	weka.classifiers.bayes.BayesNet	83.95759717314488	no	0.3739789625034778	0.6260210374965223	weka.classifiers.lazy.LWL	86.99646643109541	yes	1.0	0.0	weka.classifiers.rules.DecisionTable	87.98586572438163	yes	0.6363636363636364	0.36363636363636365	weka.classifiers.functions.SMO	87.84452296819788	yes	1.0	0.0	weka.classifiers.trees.RandomForest	86.5017667844523	yes	1.0	0.0	weka.classifiers.rules.DTNB	86.5017667844523	no
COSMIC	1	MAP2K4	277	P	S	0.307229	0.013705	0.358974	0.16129	-1	NA	0	NA	1	105.09344	0	90	STE7	STE	Activation_segment_Ct	yes	weka.classifiers.bayes.BayesNet	83.95759717314488	yes	0.7378471579962828	0.2621528420037172	weka.classifiers.lazy.LWL	86.99646643109541	yes	0.9312000305866832	0.06879996941331673	weka.classifiers.rules.DecisionTable	87.98586572438163	yes	0.8947368421052632	0.10526315789473684	weka.classifiers.functions.SMO	87.84452296819788	yes	1.0	0.0	weka.classifiers.trees.RandomForest	86.5017667844523	yes	0.8	0.2	weka.classifiers.rules.DTNB	86.5017667844523	yes
SNP@Domain	1	CDK2	156	S	F	?	0.026218	?	?	-2	NA	0	NA	0	165.19184	1	73	CDK	CMGC	Activation_segment_Nt#Activation_segment_Ct	no	weka.classifiers.bayes.BayesNet	83.95759717314488	no	0.14560878364227173	0.8543912163577283	weka.classifiers.lazy.LWL	86.99646643109541	no	0.0	1.0	weka.classifiers.rules.DecisionTable	87.98586572438163	no	0.3125	0.6875	weka.classifiers.functions.SMO	87.84452296819788	no	0.0	1.0	weka.classifiers.trees.RandomForest	86.5017667844523	no	0.1	0.9	weka.classifiers.rules.DTNB	86.5017667844523	no
COSMIC	1	STK33	140	T	M	0.11969	0.077357	?	0.12749	-1	NA	0	NA	0	149.20784	1	93	CAMK-UNIQUE	CAMK	B3_strand	yes	weka.classifiers.bayes.BayesNet	83.95759717314488	yes	0.9249418933905235	0.07505810660947662	weka.classifiers.lazy.LWL	86.99646643109541	yes	1.0	0.0	weka.classifiers.rules.DecisionTable	87.98586572438163	yes	0.75	0.25	weka.classifiers.functions.SMO	87.84452296819788	yes	1.0	0.0	weka.classifiers.trees.RandomForest	86.5017667844523	yes	0.9640494249189901	0.03595057508100987	weka.classifiers.rules.DTNB	86.5017667844523	yes
COSMIC	3	KIT	816	D	E	0.070003	0.025876	1	0.215686	2	NA	0	NA	1	147.13074	1	91	PDGFR	TK	Activation_segment_Nt	yes	weka.classifiers.bayes.BayesNet	83.95759717314488	yes	0.999979380029686	2.0619970314103412E-5	weka.classifiers.lazy.LWL	86.99646643109541	yes	0.9325757999672529	0.06742420003274702	weka.classifiers.rules.DecisionTable	87.98586572438163	yes	0.9906542056074766	0.009345794392523364	weka.classifiers.functions.SMO	87.84452296819788	yes	1.0	0.0	weka.classifiers.trees.RandomForest	86.5017667844523	yes	1.0	0.0	weka.classifiers.rules.DTNB	86.5017667844523	yes
SNP@Domain	1	SCYL1	59	Q	L	0.183951	0.074962	?	0.170799	-2	NA	0	NA	0	131.17464	1	114	SCY1	OTHER	C_helix	no	weka.classifiers.bayes.BayesNet	83.95759717314488	no	0.0242376477577182	0.9757623522422818	weka.classifiers.lazy.LWL	86.99646643109541	no	0.0	1.0	weka.classifiers.rules.DecisionTable	87.98586572438163	yes	0.5	0.5	weka.classifiers.functions.SMO	87.84452296819788	no	0.0	1.0	weka.classifiers.trees.RandomForest	86.5017667844523	no	0.22425402434236358	0.7757459756576364	weka.classifiers.rules.DTNB	86.5017667844523	no
SNP@Domain	1	LIMK2	381	R	H	?	?	?	?	0	NA	0	NA	1	155.15634	1	148	LISK	TKL	C_helix	no	weka.classifiers.bayes.BayesNet	83.95759717314488	yes	0.7602705394807849	0.23972946051921518	weka.classifiers.lazy.LWL	86.99646643109541	no	0.0	1.0	weka.classifiers.rules.DecisionTable	87.98586572438163	yes	0.5	0.5	weka.classifiers.functions.SMO	87.84452296819788	yes	1.0	0.0	weka.classifiers.trees.RandomForest	86.5017667844523	no	0.18	0.82	weka.classifiers.rules.DTNB	86.5017667844523	no
COSMIC	8	BRAF	469	G	V	0.716841	0.538657	0.944444	0.790123	-3	NA	0	NA	0	117.14784	0	48	RAF	TKL	G_loop	yes	weka.classifiers.bayes.BayesNet	83.95759717314488	yes	0.9999310656427032	6.893435729685301E-5	weka.classifiers.lazy.LWL	86.99646643109541	yes	0.9476247584901594	0.0523752415098402	weka.classifiers.rules.DecisionTable	87.98586572438163	yes	0.967741935483871	0.03225806451612903	weka.classifiers.functions.SMO	87.84452296819788	yes	1.0	0.0	weka.classifiers.trees.RandomForest	86.5017667844523	yes	1.0	0.0	weka.classifiers.rules.DTNB	86.5017667844523	yes
COSMIC	1	KSR1	676	V	A	0.270378	0.060881	0.5	0.753086	0	NA	0	NA	0	89.09404	0	105	RAF	TKL	Linker	yes	weka.classifiers.bayes.BayesNet	83.95759717314488	yes	0.994960443228174	0.005039556771826046	weka.classifiers.lazy.LWL	86.99646643109541	yes	1.0	0.0	weka.classifiers.rules.DecisionTable	87.98586572438163	yes	0.9841269841269841	0.015873015873015872	weka.classifiers.functions.SMO	87.84452296819788	yes	1.0	0.0	weka.classifiers.trees.RandomForest	86.5017667844523	yes	1.0	0.0	weka.classifiers.rules.DTNB	86.5017667844523	yes
COSMIC	1	TRIO	3042	A	V	0.065283	0.081651	0.444444	0.055777	0	NA	0	NA	0	117.14784	0	67	TRIO	CAMK	H_and_I_helix	yes	weka.classifiers.bayes.BayesNet	83.95759717314488	yes	0.7428003739919511	0.2571996260080489	weka.classifiers.lazy.LWL	86.99646643109541	yes	0.8571412558209791	0.1428587441790211	weka.classifiers.rules.DecisionTable	87.98586572438163	yes	0.75	0.25	weka.classifiers.functions.SMO	87.84452296819788	yes	1.0	0.0	weka.classifiers.trees.RandomForest	86.5017667844523	yes	0.8052941176470588	0.19470588235294117	weka.classifiers.rules.DTNB	86.5017667844523	yes
SNP@Domain	1	RIPK3	260	E	V	0.302868	0.094963	0.266667	0.228395	-2	NA	0	NA	0	117.14784	1	109	RIPK	TKL	H_and_I_helix	no	weka.classifiers.bayes.BayesNet	83.95759717314488	yes	0.8354641979383395	0.1645358020616605	weka.classifiers.lazy.LWL	86.99646643109541	no	0.0	1.0	weka.classifiers.rules.DecisionTable	87.98586572438163	yes	0.6666666666666666	0.3333333333333333	weka.classifiers.functions.SMO	87.84452296819788	yes	1.0	0.0	weka.classifiers.trees.RandomForest	86.5017667844523	no	0.0723404255319149	0.9276595744680851	weka.classifiers.rules.DTNB	86.5017667844523	yes
COSMIC	1	MAP2K7	162	R	C	0.159715	0.08015	0.487179	0.123656	-3	NA	0	NA	0	121.15404	1	148	STE7	STE	C_helix	yes	weka.classifiers.bayes.BayesNet	83.95759717314488	yes	0.687252979851132	0.31274702014886807	weka.classifiers.lazy.LWL	86.99646643109541	yes	0.9552359242603373	0.04476407573966269	weka.classifiers.rules.DecisionTable	87.98586572438163	yes	0.8947368421052632	0.10526315789473684	weka.classifiers.functions.SMO	87.84452296819788	yes	1.0	0.0	weka.classifiers.trees.RandomForest	86.5017667844523	yes	1.0	0.0	weka.classifiers.rules.DTNB	86.5017667844523	yes
COSMIC	1	EPHA7	676	R	S	0.118558	0.08802	0.83871	0.203922	-1	NA	0	NA	1	105.09344	1	148	EPH	TK	C_helix	yes	weka.classifiers.bayes.BayesNet	83.95759717314488	yes	0.9982163757873923	0.0017836242126077473	weka.classifiers.lazy.LWL	86.99646643109541	yes	0.9254801159424942	0.07451988405750555	weka.classifiers.rules.DecisionTable	87.98586572438163	yes	0.9642857142857143	0.03571428571428571	weka.classifiers.functions.SMO	87.84452296819788	yes	1.0	0.0	weka.classifiers.trees.RandomForest	86.5017667844523	yes	1.0	0.0	weka.classifiers.rules.DTNB	86.5017667844523	yes
COSMIC	1	PIM1	178	N	S	0.17821	0.040895	0.25	0.219124	1	NA	0	NA	1	105.09344	1	96	PIM	CAMK	Catalytic_loop#Activation_segment_Nt	yes	weka.classifiers.bayes.BayesNet	83.95759717314488	yes	0.9683073871147515	0.03169261288524845	weka.classifiers.lazy.LWL	86.99646643109541	yes	0.8726515034553161	0.12734849654468403	weka.classifiers.rules.DecisionTable	87.98586572438163	yes	0.6666666666666666	0.3333333333333333	weka.classifiers.functions.SMO	87.84452296819788	yes	1.0	0.0	weka.classifiers.trees.RandomForest	86.5017667844523	yes	0.9021739130434783	0.09782608695652174	weka.classifiers.rules.DTNB	86.5017667844523	no
COSMIC	1	PKN3	713	G	R	0.114638	0.1066	0.888889	0.128655	-2	NA	0	NA	1	174.20274	0	48	PKN	AGC	Activation_segment_Nt#Activation_segment_Ct	yes	weka.classifiers.bayes.BayesNet	83.95759717314488	yes	0.9980528577512928	0.001947142248707169	weka.classifiers.lazy.LWL	86.99646643109541	yes	0.8696551419284538	0.13034485807154605	weka.classifiers.rules.DecisionTable	87.98586572438163	yes	0.8333333333333334	0.16666666666666666	weka.classifiers.functions.SMO	87.84452296819788	yes	1.0	0.0	weka.classifiers.trees.RandomForest	86.5017667844523	yes	0.8880597014925373	0.11194029850746268	weka.classifiers.rules.DTNB	86.5017667844523	yes
SNP@Domain	1	ILK	316	V	L	0.37196	0.004719	0.71875	0.487654	1	NA	0	NA	0	131.17464	0	105	MLK	TKL	Catalytic_loop	no	weka.classifiers.bayes.BayesNet	83.95759717314488	yes	0.5150323929833549	0.48496760701664515	weka.classifiers.lazy.LWL	86.99646643109541	no	0.0	1.0	weka.classifiers.rules.DecisionTable	87.98586572438163	yes	0.6	0.4	weka.classifiers.functions.SMO	87.84452296819788	no	0.0	1.0	weka.classifiers.trees.RandomForest	86.5017667844523	no	0.12373102139406486	0.8762689786059351	weka.classifiers.rules.DTNB	86.5017667844523	no
SNP@Domain	1	LOK	85	D	E	?	?	?	?	2	NA	0	NA	1	147.13074	1	91	STE20	STE	C_helix	no	weka.classifiers.bayes.BayesNet	83.95759717314488	no	0.3699896748347453	0.6300103251652547	weka.classifiers.lazy.LWL	86.99646643109541	no	0.0	1.0	weka.classifiers.rules.DecisionTable	87.98586572438163	no	0.16666666666666666	0.8333333333333334	weka.classifiers.functions.SMO	87.84452296819788	yes	1.0	0.0	weka.classifiers.trees.RandomForest	86.5017667844523	no	0.15501196169206177	0.8449880383079382	weka.classifiers.rules.DTNB	86.5017667844523	no
SNP@Domain	1	ICK	161	P	H	0.753664	0.021253	0.789474	0.385417	-2	NA	0	NA	1	155.15634	0	90	RCK	CMGC	Activation_segment_Ct	no	weka.classifiers.bayes.BayesNet	83.95759717314488	no	0.009210941997049764	0.9907890580029501	weka.classifiers.lazy.LWL	86.99646643109541	no	0.09530671883482304	0.9046932811651769	weka.classifiers.rules.DecisionTable	87.98586572438163	no	0.13333333333333333	0.8666666666666667	weka.classifiers.functions.SMO	87.84452296819788	no	0.0	1.0	weka.classifiers.trees.RandomForest	86.5017667844523	no	0.1	0.9	weka.classifiers.rules.DTNB	86.5017667844523	no
SNP@Domain	1	JNK1	228	R	T	?	?	?	?	-1	NA	0	NA	1	119.12034	1	148	MAPK	CMGC	G_helix#H_and_I_helix	no	weka.classifiers.bayes.BayesNet	83.95759717314488	no	0.011051273237276506	0.9889487267627235	weka.classifiers.lazy.LWL	86.99646643109541	no	0.0	1.0	weka.classifiers.rules.DecisionTable	87.98586572438163	no	0.09090909090909091	0.9090909090909091	weka.classifiers.functions.SMO	87.84452296819788	no	0.0	1.0	weka.classifiers.trees.RandomForest	86.5017667844523	no	0.08709932726553224	0.9129006727344677	weka.classifiers.rules.DTNB	86.5017667844523	no
COSMIC	1	KIT	837	A	V	0.663759	0.327007	1	0.811765	0	NA	0	NA	0	117.14784	0	67	PDGFR	TK	Activation_segment_Ct	yes	weka.classifiers.bayes.BayesNet	83.95759717314488	yes	0.9998130099908568	1.8699000914324814E-4	weka.classifiers.lazy.LWL	86.99646643109541	yes	0.938408774144055	0.0615912258559449	weka.classifiers.rules.DecisionTable	87.98586572438163	yes	0.9906542056074766	0.009345794392523364	weka.classifiers.functions.SMO	87.84452296819788	yes	1.0	0.0	weka.classifiers.trees.RandomForest	86.5017667844523	yes	1.0	0.0	weka.classifiers.rules.DTNB	86.5017667844523	yes
SNP@Domain	1	CLK1	369	L	H	?	?	?	?	-3	NA	0	NA	1	155.15634	0	124	CLK	CMGC	G_helix	no	weka.classifiers.bayes.BayesNet	83.95759717314488	no	0.04815403358609255	0.9518459664139075	weka.classifiers.lazy.LWL	86.99646643109541	no	0.0	1.0	weka.classifiers.rules.DecisionTable	87.98586572438163	no	0.4166666666666667	0.5833333333333334	weka.classifiers.functions.SMO	87.84452296819788	no	0.0	1.0	weka.classifiers.trees.RandomForest	86.5017667844523	no	0.137	0.8629999999999999	weka.classifiers.rules.DTNB	86.5017667844523	no
COSMIC	2	FLT1	943	E	K	?	0.001554	?	?	1	NA	0	NA	1	146.18934	1	109	VEGFR	TK	Linker#E_helix	yes	weka.classifiers.bayes.BayesNet	83.95759717314488	yes	0.9251537975159766	0.0748462024840235	weka.classifiers.lazy.LWL	86.99646643109541	yes	0.707215317218813	0.29278468278118713	weka.classifiers.rules.DecisionTable	87.98586572438163	yes	0.75	0.25	weka.classifiers.functions.SMO	87.84452296819788	yes	1.0	0.0	weka.classifiers.trees.RandomForest	86.5017667844523	yes	0.9327569983533287	0.06724300164667137	weka.classifiers.rules.DTNB	86.5017667844523	yes
COSMIC	1	FGFR2	612	R	T	0.166754	0.112721	0.916667	0.211765	-1	NA	0	NA	1	119.12034	1	148	FGFR	TK	E_helix	yes	weka.classifiers.bayes.BayesNet	83.95759717314488	yes	0.99932065501862	6.793449813801199E-4	weka.classifiers.lazy.LWL	86.99646643109541	yes	0.924658756722897	0.07534124327710323	weka.classifiers.rules.DecisionTable	87.98586572438163	yes	0.9666666666666667	0.03333333333333333	weka.classifiers.functions.SMO	87.84452296819788	yes	1.0	0.0	weka.classifiers.trees.RandomForest	86.5017667844523	yes	1.0	0.0	weka.classifiers.rules.DTNB	86.5017667844523	yes
COSMIC	1	RET	883	A	P	0.377674	0.03352	1	0.14902	-1	NA	0	NA	0	115.13194	0	67	RET	TK	Catalytic_loop	yes	weka.classifiers.bayes.BayesNet	83.95759717314488	yes	0.9896306541284616	0.010369345871538399	weka.classifiers.lazy.LWL	86.99646643109541	yes	0.9326782298899992	0.06732177011000082	weka.classifiers.rules.DecisionTable	87.98586572438163	yes	0.8666666666666667	0.13333333333333333	weka.classifiers.functions.SMO	87.84452296819788	yes	1.0	0.0	weka.classifiers.trees.RandomForest	86.5017667844523	yes	1.0	0.0	weka.classifiers.rules.DTNB	86.5017667844523	yes
SNP@Domain	1	ICK	150	T	N	0.084357	0.104631	0.473684	0.194444	0	NA	0	NA	1	132.11904	1	93	RCK	CMGC	Activation_segment_Nt	no	weka.classifiers.bayes.BayesNet	83.95759717314488	no	0.05088299434228485	0.9491170056577152	weka.classifiers.lazy.LWL	86.99646643109541	no	0.0800733215117784	0.9199266784882216	weka.classifiers.rules.DecisionTable	87.98586572438163	no	0.13333333333333333	0.8666666666666667	weka.classifiers.functions.SMO	87.84452296819788	no	0.0	1.0	weka.classifiers.trees.RandomForest	86.5017667844523	no	0.22423199597112645	0.7757680040288736	weka.classifiers.rules.DTNB	86.5017667844523	no
SNP@Domain	1	COT	237	Q	K	?	?	?	?	1	NA	0	NA	1	146.18934	1	114	STE-UNIQUE	STE	E_helix	no	weka.classifiers.bayes.BayesNet	83.95759717314488	no	0.0015676191312850177	0.998432380868715	weka.classifiers.lazy.LWL	86.99646643109541	no	0.0	1.0	weka.classifiers.rules.DecisionTable	87.98586572438163	no	0.029411764705882353	0.9705882352941176	weka.classifiers.functions.SMO	87.84452296819788	no	0.0	1.0	weka.classifiers.trees.RandomForest	86.5017667844523	no	0.06282051282051282	0.9371794871794872	weka.classifiers.rules.DTNB	86.5017667844523	no
COSMIC	3	BRAF	600	V	D	0.070003	0.061992	0.5	0.092593	-3	NA	0	NA	1	133.10384	0	105	RAF	TKL	Activation_segment_Nt	yes	weka.classifiers.bayes.BayesNet	83.95759717314488	yes	0.998435820192242	0.0015641798077579146	weka.classifiers.lazy.LWL	86.99646643109541	yes	0.9488283945499644	0.051171605450035594	weka.classifiers.rules.DecisionTable	87.98586572438163	yes	0.9841269841269841	0.015873015873015872	weka.classifiers.functions.SMO	87.84452296819788	yes	1.0	0.0	weka.classifiers.trees.RandomForest	86.5017667844523	yes	1.0	0.0	weka.classifiers.rules.DTNB	86.5017667844523	yes
COSMIC	1	ROR2	581	R	G	?	0.006494	?	?	-2	NA	0	NA	0	75.06714	1	148	ROR	TK	Linker#E_helix	yes	weka.classifiers.bayes.BayesNet	83.95759717314488	yes	0.9531389740694216	0.046861025930578344	weka.classifiers.lazy.LWL	86.99646643109541	yes	0.9144840088404469	0.08551599115955313	weka.classifiers.rules.DecisionTable	87.98586572438163	yes	0.75	0.25	weka.classifiers.functions.SMO	87.84452296819788	yes	1.0	0.0	weka.classifiers.trees.RandomForest	86.5017667844523	yes	1.0	0.0	weka.classifiers.rules.DTNB	86.5017667844523	yes
SNP@Domain	1	TAK1	108	E	Q	?	?	?	?	2	NA	0	NA	1	146.14594	1	109	MLK	TKL	Linker	no	weka.classifiers.bayes.BayesNet	83.95759717314488	no	0.37575817226018565	0.6242418277398144	weka.classifiers.lazy.LWL	86.99646643109541	no	0.0	1.0	weka.classifiers.rules.DecisionTable	87.98586572438163	no	0.3333333333333333	0.6666666666666666	weka.classifiers.functions.SMO	87.84452296819788	no	0.0	1.0	weka.classifiers.trees.RandomForest	86.5017667844523	no	0.1	0.9	weka.classifiers.rules.DTNB	86.5017667844523	no
COSMIC	1	EPHB6	688	A	G	0.186021	0.020842	0.83871	0.392157	0	NA	0	NA	0	75.06714	0	67	EPH	TK	G_loop#B3_strand	yes	weka.classifiers.bayes.BayesNet	83.95759717314488	yes	0.9975026712036509	0.0024973287963491186	weka.classifiers.lazy.LWL	86.99646643109541	yes	0.9325314407685865	0.06746855923141384	weka.classifiers.rules.DecisionTable	87.98586572438163	yes	0.9642857142857143	0.03571428571428571	weka.classifiers.functions.SMO	87.84452296819788	yes	1.0	0.0	weka.classifiers.trees.RandomForest	86.5017667844523	yes	0.9787878787878788	0.02121212121212121	weka.classifiers.rules.DTNB	86.5017667844523	yes
COSMIC	1	EPHA6	655	K	I	0.11969	0.114733	0.612903	0.192157	-3	NA	0	NA	0	131.17464	1	135	EPH	TK	B3_strand	yes	weka.classifiers.bayes.BayesNet	83.95759717314488	yes	0.9976866791957414	0.002313320804258547	weka.classifiers.lazy.LWL	86.99646643109541	yes	0.927163434755331	0.07283656524466904	weka.classifiers.rules.DecisionTable	87.98586572438163	yes	0.9642857142857143	0.03571428571428571	weka.classifiers.functions.SMO	87.84452296819788	yes	1.0	0.0	weka.classifiers.trees.RandomForest	86.5017667844523	yes	1.0	0.0	weka.classifiers.rules.DTNB	86.5017667844523	yes
SNP@Domain	1	MOK	223	R	Q	?	?	?	?	1	NA	0	NA	1	146.14594	1	148	RCK	CMGC	G_helix#H_and_I_helix	no	weka.classifiers.bayes.BayesNet	83.95759717314488	no	0.0038516264001024906	0.9961483735998976	weka.classifiers.lazy.LWL	86.99646643109541	no	0.09499659520874586	0.9050034047912543	weka.classifiers.rules.DecisionTable	87.98586572438163	no	0.05555555555555555	0.9444444444444444	weka.classifiers.functions.SMO	87.84452296819788	no	0.0	1.0	weka.classifiers.trees.RandomForest	86.5017667844523	no	0.09612188365650969	0.9038781163434904	weka.classifiers.rules.DTNB	86.5017667844523	no
COSMIC	2	ERBB2	755	L	S	0.252132	0.235343	0.727273	0.65098	-2	NA	0	NA	1	105.09344	0	124	EGFR	TK	B3_strand	yes	weka.classifiers.bayes.BayesNet	83.95759717314488	yes	0.9830531588088234	0.016946841191176728	weka.classifiers.lazy.LWL	86.99646643109541	yes	0.9307902403150181	0.0692097596849819	weka.classifiers.rules.DecisionTable	87.98586572438163	yes	0.9438202247191011	0.056179775280898875	weka.classifiers.functions.SMO	87.84452296819788	yes	1.0	0.0	weka.classifiers.trees.RandomForest	86.5017667844523	yes	1.0	0.0	weka.classifiers.rules.DTNB	86.5017667844523	yes
COSMIC	1	SGK495	211	R	Q	0.123389	0.080791	?	0.310757	1	NA	0	NA	1	146.14594	1	148	SGK495	CAMK	Activation_segment_Nt	yes	weka.classifiers.bayes.BayesNet	83.95759717314488	yes	0.8624984848846216	0.13750151511537848	weka.classifiers.lazy.LWL	86.99646643109541	yes	1.0	0.0	weka.classifiers.rules.DecisionTable	87.98586572438163	yes	0.6666666666666666	0.3333333333333333	weka.classifiers.functions.SMO	87.84452296819788	yes	1.0	0.0	weka.classifiers.trees.RandomForest	86.5017667844523	yes	0.9685534591194969	0.031446540880503145	weka.classifiers.rules.DTNB	86.5017667844523	yes
COSMIC	1	RYK	340	R	C	0.146852	0.050783	0.857143	0.380392	-3	NA	0	NA	0	121.15404	1	148	RYK	TK	G_loop	yes	weka.classifiers.bayes.BayesNet	83.95759717314488	yes	0.9922650350918664	0.007734964908133597	weka.classifiers.lazy.LWL	86.99646643109541	yes	1.0	0.0	weka.classifiers.rules.DecisionTable	87.98586572438163	yes	0.5	0.5	weka.classifiers.functions.SMO	87.84452296819788	yes	1.0	0.0	weka.classifiers.trees.RandomForest	86.5017667844523	yes	1.0	0.0	weka.classifiers.rules.DTNB	86.5017667844523	yes
COSMIC	1	KIT	639	S	P	0.325613	0.030805	0.888889	0.192157	-1	NA	0	NA	0	115.13194	1	73	PDGFR	TK	C_helix	yes	weka.classifiers.bayes.BayesNet	83.95759717314488	yes	0.999911625641338	8.837435866213777E-5	weka.classifiers.lazy.LWL	86.99646643109541	yes	0.9317860473683998	0.06821395263160009	weka.classifiers.rules.DecisionTable	87.98586572438163	yes	0.9906542056074766	0.009345794392523364	weka.classifiers.functions.SMO	87.84452296819788	yes	1.0	0.0	weka.classifiers.trees.RandomForest	86.5017667844523	yes	1.0	0.0	weka.classifiers.rules.DTNB	86.5017667844523	yes
COSMIC	2	EGFR	842	N	D	0.965937	0.843883	1	0.964706	1	NA	0	NA	1	133.10384	1	96	EGFR	TK	Catalytic_loop	yes	weka.classifiers.bayes.BayesNet	83.95759717314488	yes	0.9984168215667911	0.0015831784332089407	weka.classifiers.lazy.LWL	86.99646643109541	yes	0.9277609051060035	0.07223909489399676	weka.classifiers.rules.DecisionTable	87.98586572438163	yes	0.9302325581395349	0.06976744186046512	weka.classifiers.functions.SMO	87.84452296819788	yes	1.0	0.0	weka.classifiers.trees.RandomForest	86.5017667844523	yes	1.0	0.0	weka.classifiers.rules.DTNB	86.5017667844523	yes
COSMIC	2	BRAF	587	D	E	0.17821	0.205778	0.555556	0.265432	2	NA	0	NA	1	147.13074	1	91	RAF	TKL	Activation_segment_Nt	yes	weka.classifiers.bayes.BayesNet	83.95759717314488	yes	0.9997393388009556	2.6066119904446497E-4	weka.classifiers.lazy.LWL	86.99646643109541	yes	1.0	0.0	weka.classifiers.rules.DecisionTable	87.98586572438163	yes	0.9841269841269841	0.015873015873015872	weka.classifiers.functions.SMO	87.84452296819788	yes	1.0	0.0	weka.classifiers.trees.RandomForest	86.5017667844523	yes	1.0	0.0	weka.classifiers.rules.DTNB	86.5017667844523	yes
SNP@Domain	1	MOK	55	L	Q	?	?	?	?	-2	NA	0	NA	1	146.14594	0	124	RCK	CMGC	C_helix	no	weka.classifiers.bayes.BayesNet	83.95759717314488	no	0.005645431462889057	0.9943545685371109	weka.classifiers.lazy.LWL	86.99646643109541	no	0.08505721924969219	0.9149427807503079	weka.classifiers.rules.DecisionTable	87.98586572438163	no	0.05555555555555555	0.9444444444444444	weka.classifiers.functions.SMO	87.84452296819788	no	0.0	1.0	weka.classifiers.trees.RandomForest	86.5017667844523	no	0.07045454545454546	0.9295454545454545	weka.classifiers.rules.DTNB	86.5017667844523	no
COSMIC	1	CDKL4	103	I	M	?	?	?	?	1	NA	0	NA	0	149.20784	0	124	CDKL	CMGC	E_helix	yes	weka.classifiers.bayes.BayesNet	83.95759717314488	no	0.37153703005945193	0.6284629699405481	weka.classifiers.lazy.LWL	86.99646643109541	yes	0.9081669146095659	0.09183308539043424	weka.classifiers.rules.DecisionTable	87.98586572438163	yes	0.6666666666666666	0.3333333333333333	weka.classifiers.functions.SMO	87.84452296819788	yes	1.0	0.0	weka.classifiers.trees.RandomForest	86.5017667844523	yes	0.9008333333333333	0.09916666666666665	weka.classifiers.rules.DTNB	86.5017667844523	yes
COSMIC	1	LATS1	719	V	I	0.860353	0.670295	1	0.918129	3	NA	0	NA	0	131.17464	0	105	NDR	AGC	G_loop	yes	weka.classifiers.bayes.BayesNet	83.95759717314488	yes	0.9749505327694163	0.025049467230583704	weka.classifiers.lazy.LWL	86.99646643109541	yes	0.8099634100155142	0.19003658998448592	weka.classifiers.rules.DecisionTable	87.98586572438163	yes	0.6666666666666666	0.3333333333333333	weka.classifiers.functions.SMO	87.84452296819788	yes	1.0	0.0	weka.classifiers.trees.RandomForest	86.5017667844523	yes	0.9853658536585366	0.014634146341463414	weka.classifiers.rules.DTNB	86.5017667844523	no
SNP@Domain	1	TEC	421	L	M	0.133657	0.012128	0.636364	0.254902	2	NA	0	NA	0	149.20784	0	124	TEC	TK	C_helix	no	weka.classifiers.bayes.BayesNet	83.95759717314488	yes	0.753917050196792	0.246082949803208	weka.classifiers.lazy.LWL	86.99646643109541	yes	0.924233034582206	0.07576696541779426	weka.classifiers.rules.DecisionTable	87.98586572438163	yes	0.5384615384615384	0.46153846153846156	weka.classifiers.functions.SMO	87.84452296819788	yes	1.0	0.0	weka.classifiers.trees.RandomForest	86.5017667844523	no	0.11470588235294117	0.8852941176470589	weka.classifiers.rules.DTNB	86.5017667844523	no
COSMIC	1	ERBB2	773	V	A	0.308472	0.130417	0.454545	0.364706	0	NA	0	NA	0	89.09404	0	105	EGFR	TK	C_helix	yes	weka.classifiers.bayes.BayesNet	83.95759717314488	yes	0.9536904307065431	0.04630956929345681	weka.classifiers.lazy.LWL	86.99646643109541	yes	0.9260927762183568	0.07390722378164312	weka.classifiers.rules.DecisionTable	87.98586572438163	yes	0.9438202247191011	0.056179775280898875	weka.classifiers.functions.SMO	87.84452296819788	yes	1.0	0.0	weka.classifiers.trees.RandomForest	86.5017667844523	yes	0.9	0.1	weka.classifiers.rules.DTNB	86.5017667844523	yes
COSMIC	1	ABL1	330	C	G	0.097248	0.022695	0.571429	0.141176	-3	NA	0	NA	0	75.06714	0	86	ABL	TK	Linker	yes	weka.classifiers.bayes.BayesNet	83.95759717314488	yes	0.9963627689966554	0.003637231003344594	weka.classifiers.lazy.LWL	86.99646643109541	yes	0.9306537771254529	0.06934622287454731	weka.classifiers.rules.DecisionTable	87.98586572438163	yes	0.9565217391304348	0.043478260869565216	weka.classifiers.functions.SMO	87.84452296819788	yes	1.0	0.0	weka.classifiers.trees.RandomForest	86.5017667844523	yes	0.9811111111111112	0.01888888888888889	weka.classifiers.rules.DTNB	86.5017667844523	yes
COSMIC	1	TIE1	1041	V	F	0.199492	0.30656	0.75	0.564706	-1	NA	0	NA	0	165.19184	0	105	TIE	TK	G_helix	yes	weka.classifiers.bayes.BayesNet	83.95759717314488	yes	0.9282976833481215	0.07170231665187857	weka.classifiers.lazy.LWL	86.99646643109541	yes	0.9263144326471067	0.07368556735289328	weka.classifiers.rules.DecisionTable	87.98586572438163	yes	0.6666666666666666	0.3333333333333333	weka.classifiers.functions.SMO	87.84452296819788	yes	1.0	0.0	weka.classifiers.trees.RandomForest	86.5017667844523	yes	0.9	0.1	weka.classifiers.rules.DTNB	86.5017667844523	yes
COSMIC	1	KIT	658	G	E	0.33994	0.165802	0.888889	0.823529	-2	NA	0	NA	1	147.13074	0	48	PDGFR	TK	C_helix	yes	weka.classifiers.bayes.BayesNet	83.95759717314488	yes	0.999974605905652	2.53940943479281E-5	weka.classifiers.lazy.LWL	86.99646643109541	yes	0.9368154199307623	0.06318458006923705	weka.classifiers.rules.DecisionTable	87.98586572438163	yes	0.9906542056074766	0.009345794392523364	weka.classifiers.functions.SMO	87.84452296819788	yes	1.0	0.0	weka.classifiers.trees.RandomForest	86.5017667844523	yes	1.0	0.0	weka.classifiers.rules.DTNB	86.5017667844523	yes
COSMIC	1	GSK3A	122	I	M	0.135617	0.093826	0.222222	0.413194	1	NA	0	NA	0	149.20784	0	124	GSK	CMGC	G_loop	yes	weka.classifiers.bayes.BayesNet	83.95759717314488	yes	0.6412525038491971	0.35874749615080287	weka.classifiers.lazy.LWL	86.99646643109541	yes	1.0	0.0	weka.classifiers.rules.DecisionTable	87.98586572438163	yes	0.8	0.2	weka.classifiers.functions.SMO	87.84452296819788	yes	1.0	0.0	weka.classifiers.trees.RandomForest	86.5017667844523	yes	0.9875	0.0125	weka.classifiers.rules.DTNB	86.5017667844523	yes
COSMIC	6	BRAF	601	K	N	?	0.035167	?	?	0	NA	0	NA	1	132.11904	1	135	RAF	TKL	Activation_segment_Nt#Activation_segment_Ct	yes	weka.classifiers.bayes.BayesNet	83.95759717314488	yes	0.9990318494854818	9.681505145182514E-4	weka.classifiers.lazy.LWL	86.99646643109541	yes	1.0	0.0	weka.classifiers.rules.DecisionTable	87.98586572438163	yes	0.9411764705882353	0.058823529411764705	weka.classifiers.functions.SMO	87.84452296819788	yes	1.0	0.0	weka.classifiers.trees.RandomForest	86.5017667844523	yes	1.0	0.0	weka.classifiers.rules.DTNB	86.5017667844523	yes
COSMIC	1	MET	1268	M	T	0.310569	0.270126	0.666667	0.337255	-1	NA	0	NA	1	119.12034	0	124	MET	TK	F_helix	yes	weka.classifiers.bayes.BayesNet	83.95759717314488	yes	0.9916599363633608	0.008340063636639217	weka.classifiers.lazy.LWL	86.99646643109541	yes	0.9292071529930523	0.070792847006948	weka.classifiers.rules.DecisionTable	87.98586572438163	yes	0.9545454545454546	0.045454545454545456	weka.classifiers.functions.SMO	87.84452296819788	yes	1.0	0.0	weka.classifiers.trees.RandomForest	86.5017667844523	yes	0.8892369331633582	0.11076306683664176	weka.classifiers.rules.DTNB	86.5017667844523	yes
COSMIC	1	TYRO3	615	N	K	?	0.03167	?	?	0	NA	0	NA	1	146.18934	1	96	AXL	TK	Linker	yes	weka.classifiers.bayes.BayesNet	83.95759717314488	no	0.4826412399785383	0.5173587600214616	weka.classifiers.lazy.LWL	86.99646643109541	no	0.35830229330259117	0.641697706697409	weka.classifiers.rules.DecisionTable	87.98586572438163	no	0.13333333333333333	0.8666666666666667	weka.classifiers.functions.SMO	87.84452296819788	no	0.0	1.0	weka.classifiers.trees.RandomForest	86.5017667844523	yes	0.9092857142857144	0.09071428571428575	weka.classifiers.rules.DTNB	86.5017667844523	no
COSMIC	1	MET	1213	L	V	0.107185	0.59801	0.833333	0.878431	1	NA	0	NA	0	117.14784	0	124	MET	TK	Catalytic_loop	yes	weka.classifiers.bayes.BayesNet	83.95759717314488	yes	0.9905286943641294	0.009471305635870689	weka.classifiers.lazy.LWL	86.99646643109541	yes	0.9316654462984483	0.0683345537015518	weka.classifiers.rules.DecisionTable	87.98586572438163	yes	0.9545454545454546	0.045454545454545456	weka.classifiers.functions.SMO	87.84452296819788	yes	1.0	0.0	weka.classifiers.trees.RandomForest	86.5017667844523	yes	0.9557142857142857	0.04428571428571428	weka.classifiers.rules.DTNB	86.5017667844523	yes
SNP@Domain	1	HRI	283	T	R	?	?	?	?	-1	NA	0	NA	1	174.20274	1	93	PEK	OTHER	C_helix#Linker	no	weka.classifiers.bayes.BayesNet	83.95759717314488	no	0.0012228730745171437	0.9987771269254829	weka.classifiers.lazy.LWL	86.99646643109541	no	0.0	1.0	weka.classifiers.rules.DecisionTable	87.98586572438163	no	0.03333333333333333	0.9666666666666667	weka.classifiers.functions.SMO	87.84452296819788	no	0.0	1.0	weka.classifiers.trees.RandomForest	86.5017667844523	no	0.2	0.8	weka.classifiers.rules.DTNB	86.5017667844523	no
COSMIC	2	EGFR	718	L	P	0.374831	0.369342	1	0.67451	-3	NA	0	NA	0	115.13194	0	124	EGFR	TK	G_loop	yes	weka.classifiers.bayes.BayesNet	83.95759717314488	yes	0.9971773164778014	0.0028226835221987594	weka.classifiers.lazy.LWL	86.99646643109541	yes	0.9318215612218101	0.06817843877819	weka.classifiers.rules.DecisionTable	87.98586572438163	yes	0.9302325581395349	0.06976744186046512	weka.classifiers.functions.SMO	87.84452296819788	yes	1.0	0.0	weka.classifiers.trees.RandomForest	86.5017667844523	yes	1.0	0.0	weka.classifiers.rules.DTNB	86.5017667844523	yes
COSMIC	1	MAP2K4	309	K	N	0.28741	0.032847	0.25641	0.258065	0	NA	0	NA	1	132.11904	1	135	STE7	STE	G_helix	yes	weka.classifiers.bayes.BayesNet	83.95759717314488	yes	0.7353429276015083	0.2646570723984916	weka.classifiers.lazy.LWL	86.99646643109541	yes	0.9479025926002848	0.052097407399715294	weka.classifiers.rules.DecisionTable	87.98586572438163	yes	0.8947368421052632	0.10526315789473684	weka.classifiers.functions.SMO	87.84452296819788	yes	1.0	0.0	weka.classifiers.trees.RandomForest	86.5017667844523	yes	0.7818181818181819	0.21818181818181817	weka.classifiers.rules.DTNB	86.5017667844523	yes
COSMIC	1	ABL1	282	E	G	0.159715	0.119249	0.857143	0.321569	-2	NA	0	NA	0	75.06714	1	109	ABL	TK	B3_strand	yes	weka.classifiers.bayes.BayesNet	83.95759717314488	yes	0.9995661025309397	4.3389746906021833E-4	weka.classifiers.lazy.LWL	86.99646643109541	yes	1.0	0.0	weka.classifiers.rules.DecisionTable	87.98586572438163	yes	0.9807692307692307	0.019230769230769232	weka.classifiers.functions.SMO	87.84452296819788	yes	1.0	0.0	weka.classifiers.trees.RandomForest	86.5017667844523	yes	1.0	0.0	weka.classifiers.rules.DTNB	86.5017667844523	yes
COSMIC	1	ULK4	44	T	I	?	?	?	?	-1	NA	0	NA	0	131.17464	1	93	ULK	OTHER	C_helix	yes	weka.classifiers.bayes.BayesNet	83.95759717314488	no	0.1564725698377266	0.8435274301622735	weka.classifiers.lazy.LWL	86.99646643109541	yes	1.0	0.0	weka.classifiers.rules.DecisionTable	87.98586572438163	yes	0.5	0.5	weka.classifiers.functions.SMO	87.84452296819788	yes	1.0	0.0	weka.classifiers.trees.RandomForest	86.5017667844523	yes	0.942027027027027	0.05797297297297297	weka.classifiers.rules.DTNB	86.5017667844523	no
COSMIC	1	EPHB4	702	D	N	0.155575	0.080861	1	0.188235	1	NA	0	NA	1	132.11904	1	91	EPH	TK	Linker	yes	weka.classifiers.bayes.BayesNet	83.95759717314488	yes	0.9997214038321167	2.7859616788320244E-4	weka.classifiers.lazy.LWL	86.99646643109541	yes	0.929158228737192	0.07084177126280782	weka.classifiers.rules.DecisionTable	87.98586572438163	yes	0.9767441860465116	0.023255813953488372	weka.classifiers.functions.SMO	87.84452296819788	yes	1.0	0.0	weka.classifiers.trees.RandomForest	86.5017667844523	yes	0.9914285714285714	0.008571428571428572	weka.classifiers.rules.DTNB	86.5017667844523	yes
SNP@Domain	1	CHK1	254	I	V	?	?	?	?	3	NA	0	NA	0	117.14784	0	124	CAMKL	CAMK	H_and_I_helix	no	weka.classifiers.bayes.BayesNet	83.95759717314488	no	0.403568710251153	0.596431289748847	weka.classifiers.lazy.LWL	86.99646643109541	no	0.2428322419016077	0.7571677580983922	weka.classifiers.rules.DecisionTable	87.98586572438163	no	0.25	0.75	weka.classifiers.functions.SMO	87.84452296819788	yes	1.0	0.0	weka.classifiers.trees.RandomForest	86.5017667844523	no	0.12403846153846157	0.8759615384615385	weka.classifiers.rules.DTNB	86.5017667844523	no
COSMIC	2	FLT3	835	D	V	0.070003	0.024888	1	0.215686	-3	NA	0	NA	0	117.14784	1	91	PDGFR	TK	Activation_segment_Nt	yes	weka.classifiers.bayes.BayesNet	83.95759717314488	yes	0.9999566100533638	4.33899466361372E-5	weka.classifiers.lazy.LWL	86.99646643109541	yes	0.9358482626016557	0.06415173739834441	weka.classifiers.rules.DecisionTable	87.98586572438163	yes	0.9906542056074766	0.009345794392523364	weka.classifiers.functions.SMO	87.84452296819788	yes	1.0	0.0	weka.classifiers.trees.RandomForest	86.5017667844523	yes	1.0	0.0	weka.classifiers.rules.DTNB	86.5017667844523	yes
COSMIC	1	BRAF	596	G	S	0.935269	0.777363	0.833333	0.895062	0	NA	0	NA	1	105.09344	0	48	RAF	TKL	Activation_segment_Nt	yes	weka.classifiers.bayes.BayesNet	83.95759717314488	yes	0.999868267450678	1.317325493219352E-4	weka.classifiers.lazy.LWL	86.99646643109541	yes	0.9520911522685079	0.04790884773149182	weka.classifiers.rules.DecisionTable	87.98586572438163	yes	0.9841269841269841	0.015873015873015872	weka.classifiers.functions.SMO	87.84452296819788	yes	1.0	0.0	weka.classifiers.trees.RandomForest	86.5017667844523	yes	0.9	0.1	weka.classifiers.rules.DTNB	86.5017667844523	yes
COSMIC	1	PDGFRB	767	E	D	?	0.005313	?	?	2	NA	0	NA	1	133.10384	1	109	PDGFR	TK	Linker#E_helix	yes	weka.classifiers.bayes.BayesNet	83.95759717314488	yes	0.9992416632360775	7.58336763922401E-4	weka.classifiers.lazy.LWL	86.99646643109541	yes	1.0	0.0	weka.classifiers.rules.DecisionTable	87.98586572438163	yes	0.9666666666666667	0.03333333333333333	weka.classifiers.functions.SMO	87.84452296819788	yes	1.0	0.0	weka.classifiers.trees.RandomForest	86.5017667844523	yes	0.9	0.1	weka.classifiers.rules.DTNB	86.5017667844523	yes
COSMIC	1	TTK	681	D	Y	0.307229	0.056173	0.833333	0.203857	-3	NA	0	NA	0	181.19124	1	91	TTK	OTHER	Activation_segment_Nt#Activation_segment_Ct	yes	weka.classifiers.bayes.BayesNet	83.95759717314488	no	0.40563174953946257	0.5943682504605374	weka.classifiers.lazy.LWL	86.99646643109541	yes	1.0	0.0	weka.classifiers.rules.DecisionTable	87.98586572438163	no	0.4	0.6	weka.classifiers.functions.SMO	87.84452296819788	yes	1.0	0.0	weka.classifiers.trees.RandomForest	86.5017667844523	yes	0.951923076923077	0.04807692307692308	weka.classifiers.rules.DTNB	86.5017667844523	no
COSMIC	1	ABL1	321	G	E	0.590775	0.530099	1	0.937255	-2	NA	0	NA	1	147.13074	0	48	ABL	TK	C_helix	yes	weka.classifiers.bayes.BayesNet	83.95759717314488	yes	0.9999407491193515	5.925088064856109E-5	weka.classifiers.lazy.LWL	86.99646643109541	yes	0.9356247977038487	0.06437520229615108	weka.classifiers.rules.DecisionTable	87.98586572438163	yes	0.9807692307692307	0.019230769230769232	weka.classifiers.functions.SMO	87.84452296819788	yes	1.0	0.0	weka.classifiers.trees.RandomForest	86.5017667844523	yes	1.0	0.0	weka.classifiers.rules.DTNB	86.5017667844523	yes
COSMIC	1	MAP2K4	134	R	W	0.176995	0.094164	0.435897	0.145161	-3	NA	0	NA	0	204.22844	1	148	STE7	STE	B3_strand	yes	weka.classifiers.bayes.BayesNet	83.95759717314488	yes	0.7510705186040424	0.24892948139595758	weka.classifiers.lazy.LWL	86.99646643109541	yes	0.9475917194597869	0.052408280540213105	weka.classifiers.rules.DecisionTable	87.98586572438163	yes	0.8947368421052632	0.10526315789473684	weka.classifiers.functions.SMO	87.84452296819788	yes	1.0	0.0	weka.classifiers.trees.RandomForest	86.5017667844523	yes	1.0	0.0	weka.classifiers.rules.DTNB	86.5017667844523	yes
SNP@Domain	1	COT	385	P	S	?	?	?	?	-1	NA	0	NA	1	105.09344	0	90	STE-UNIQUE	STE	H_and_I_helix	no	weka.classifiers.bayes.BayesNet	83.95759717314488	no	0.002368017463940894	0.9976319825360591	weka.classifiers.lazy.LWL	86.99646643109541	no	0.0	1.0	weka.classifiers.rules.DecisionTable	87.98586572438163	no	0.029411764705882353	0.9705882352941176	weka.classifiers.functions.SMO	87.84452296819788	no	0.0	1.0	weka.classifiers.trees.RandomForest	86.5017667844523	no	0.0	1.0	weka.classifiers.rules.DTNB	86.5017667844523	no
COSMIC	1	TTN	24987	R	W	0.194993	?	0.315789	0.191235	-3	NA	0	NA	0	204.22844	1	148	MLCK	CAMK	H_and_I_helix	yes	weka.classifiers.bayes.BayesNet	83.95759717314488	yes	0.8058320426116312	0.1941679573883689	weka.classifiers.lazy.LWL	86.99646643109541	yes	1.0	0.0	weka.classifiers.rules.DecisionTable	87.98586572438163	yes	0.6666666666666666	0.3333333333333333	weka.classifiers.functions.SMO	87.84452296819788	yes	1.0	0.0	weka.classifiers.trees.RandomForest	86.5017667844523	yes	0.9105302710065285	0.08946972899347143	weka.classifiers.rules.DTNB	86.5017667844523	yes
SNP@Domain	1	ILK	251	S	T	0.571287	0.094684	0.5	0.382716	1	NA	0	NA	1	119.12034	1	73	MLK	TKL	C_helix	no	weka.classifiers.bayes.BayesNet	83.95759717314488	yes	0.6382373618417396	0.3617626381582604	weka.classifiers.lazy.LWL	86.99646643109541	no	0.0	1.0	weka.classifiers.rules.DecisionTable	87.98586572438163	yes	0.6	0.4	weka.classifiers.functions.SMO	87.84452296819788	no	0.0	1.0	weka.classifiers.trees.RandomForest	86.5017667844523	no	0.175	0.825	weka.classifiers.rules.DTNB	86.5017667844523	no
COSMIC	1	EPHB6	756	Q	R	0.120518	0.109789	0.967742	0.282353	1	NA	0	NA	1	174.20274	1	114	EPH	TK	Linker	yes	weka.classifiers.bayes.BayesNet	83.95759717314488	yes	0.9994004917350858	5.995082649142073E-4	weka.classifiers.lazy.LWL	86.99646643109541	yes	0.9261347408601838	0.07386525913981604	weka.classifiers.rules.DecisionTable	87.98586572438163	yes	0.9767441860465116	0.023255813953488372	weka.classifiers.functions.SMO	87.84452296819788	yes	1.0	0.0	weka.classifiers.trees.RandomForest	86.5017667844523	yes	0.961111111111111	0.03888888888888889	weka.classifiers.rules.DTNB	86.5017667844523	yes
COSMIC	1	SRC	407	D	H	0.965413	0.828634	1	0.968627	-1	NA	0	NA	1	155.15634	1	91	SRC	TK	Activation_segment_Nt	yes	weka.classifiers.bayes.BayesNet	83.95759717314488	yes	0.9860372880861513	0.013962711913848585	weka.classifiers.lazy.LWL	86.99646643109541	yes	0.9262229284925431	0.07377707150745712	weka.classifiers.rules.DecisionTable	87.98586572438163	yes	0.7777777777777778	0.2222222222222222	weka.classifiers.functions.SMO	87.84452296819788	yes	1.0	0.0	weka.classifiers.trees.RandomForest	86.5017667844523	yes	1.0	0.0	weka.classifiers.rules.DTNB	86.5017667844523	yes
SNP@Domain	1	DDR1	835	R	W	0.41919	0.2987	1	0.85098	-3	NA	0	NA	0	204.22844	1	148	DDR	TK	H_and_I_helix	no	weka.classifiers.bayes.BayesNet	83.95759717314488	yes	0.9572753894148062	0.04272461058519387	weka.classifiers.lazy.LWL	86.99646643109541	no	0.0	1.0	weka.classifiers.rules.DecisionTable	87.98586572438163	no	0.3333333333333333	0.6666666666666666	weka.classifiers.functions.SMO	87.84452296819788	yes	1.0	0.0	weka.classifiers.trees.RandomForest	86.5017667844523	no	0.07152317880794704	0.928476821192053	weka.classifiers.rules.DTNB	86.5017667844523	no
COSMIC	1	ALK	1174	F	L	0.506114	0.051191	1	?	0	NA	0	NA	0	131.17464	0	135	ALK	TK	C_helix	yes	weka.classifiers.bayes.BayesNet	83.95759717314488	yes	0.9982365962694408	0.0017634037305591752	weka.classifiers.lazy.LWL	86.99646643109541	yes	0.9323884314409725	0.06761156855902815	weka.classifiers.rules.DecisionTable	87.98586572438163	yes	0.96	0.04	weka.classifiers.functions.SMO	87.84452296819788	yes	1.0	0.0	weka.classifiers.trees.RandomForest	86.5017667844523	yes	1.0	0.0	weka.classifiers.rules.DTNB	86.5017667844523	yes
COSMIC	1	MAP3K2	465	T	S	0.271483	0.0445	0.777778	0.263441	1	NA	0	NA	1	105.09344	1	93	STE11	STE	E_helix	yes	weka.classifiers.bayes.BayesNet	83.95759717314488	yes	0.7722002725411757	0.22779972745882415	weka.classifiers.lazy.LWL	86.99646643109541	yes	0.9169111722386165	0.08308882776138346	weka.classifiers.rules.DecisionTable	87.98586572438163	yes	0.7777777777777778	0.2222222222222222	weka.classifiers.functions.SMO	87.84452296819788	yes	1.0	0.0	weka.classifiers.trees.RandomForest	86.5017667844523	yes	0.9380710659898478	0.0619289340101523	weka.classifiers.rules.DTNB	86.5017667844523	yes
COSMIC	9	PDGFRA	842	D	V	0.070003	0.02574	1	0.215686	-3	NA	0	NA	0	117.14784	1	91	PDGFR	TK	Activation_segment_Nt	yes	weka.classifiers.bayes.BayesNet	83.95759717314488	yes	0.9999566100533638	4.33899466361372E-5	weka.classifiers.lazy.LWL	86.99646643109541	yes	0.9358481401439903	0.0641518598560092	weka.classifiers.rules.DecisionTable	87.98586572438163	yes	0.9906542056074766	0.009345794392523364	weka.classifiers.functions.SMO	87.84452296819788	yes	1.0	0.0	weka.classifiers.trees.RandomForest	86.5017667844523	yes	1.0	0.0	weka.classifiers.rules.DTNB	86.5017667844523	yes
SNP@Domain	1	PASK	1210	V	M	0.284788	0.113642	0.161972	0.219124	1	NA	0	NA	0	149.20784	0	105	CAMKL	CAMK	G_helix#H_and_I_helix	no	weka.classifiers.bayes.BayesNet	83.95759717314488	no	0.3175522912784425	0.6824477087215575	weka.classifiers.lazy.LWL	86.99646643109541	no	0.0	1.0	weka.classifiers.rules.DecisionTable	87.98586572438163	yes	0.5833333333333334	0.4166666666666667	weka.classifiers.functions.SMO	87.84452296819788	yes	1.0	0.0	weka.classifiers.trees.RandomForest	86.5017667844523	no	0.2209876543209876	0.7790123456790123	weka.classifiers.rules.DTNB	86.5017667844523	no
SNP@Domain	1	MINK	38	S	G	?	?	?	?	0	NA	0	NA	0	75.06714	1	73	STE20	STE	G_loop	no	weka.classifiers.bayes.BayesNet	83.95759717314488	no	0.1859808259767712	0.8140191740232289	weka.classifiers.lazy.LWL	86.99646643109541	no	0.0	1.0	weka.classifiers.rules.DecisionTable	87.98586572438163	no	0.16666666666666666	0.8333333333333334	weka.classifiers.functions.SMO	87.84452296819788	no	0.0	1.0	weka.classifiers.trees.RandomForest	86.5017667844523	no	0.16728602054534977	0.8327139794546502	weka.classifiers.rules.DTNB	86.5017667844523	no
COSMIC	1	BRAF	610	F	S	0.146907	0.034377	0.5	0.179012	-2	NA	0	NA	1	105.09344	0	135	RAF	TKL	Activation_segment_Nt#Activation_segment_Ct	yes	weka.classifiers.bayes.BayesNet	83.95759717314488	yes	0.999510991919893	4.890080801068936E-4	weka.classifiers.lazy.LWL	86.99646643109541	yes	0.9451973459046907	0.0548026540953091	weka.classifiers.rules.DecisionTable	87.98586572438163	yes	0.9841269841269841	0.015873015873015872	weka.classifiers.functions.SMO	87.84452296819788	yes	1.0	0.0	weka.classifiers.trees.RandomForest	86.5017667844523	yes	0.9925925925925926	0.007407407407407407	weka.classifiers.rules.DTNB	86.5017667844523	yes
COSMIC	1	GSK3A	230	R	C	0.166754	0.118389	0.703704	0.302083	-3	NA	0	NA	0	121.15404	1	148	GSK	CMGC	E_helix	yes	weka.classifiers.bayes.BayesNet	83.95759717314488	yes	0.515290005644913	0.484709994355087	weka.classifiers.lazy.LWL	86.99646643109541	yes	1.0	0.0	weka.classifiers.rules.DecisionTable	87.98586572438163	yes	0.8	0.2	weka.classifiers.functions.SMO	87.84452296819788	yes	1.0	0.0	weka.classifiers.trees.RandomForest	86.5017667844523	yes	0.975	0.025	weka.classifiers.rules.DTNB	86.5017667844523	yes
COSMIC	1	ERBB2	777	V	A	0.506114	0.092158	0.545455	0.239216	0	NA	0	NA	0	89.09404	0	105	EGFR	TK	C_helix	yes	weka.classifiers.bayes.BayesNet	83.95759717314488	yes	0.9536904307065431	0.04630956929345681	weka.classifiers.lazy.LWL	86.99646643109541	yes	0.926237909406699	0.07376209059330084	weka.classifiers.rules.DecisionTable	87.98586572438163	yes	0.9438202247191011	0.056179775280898875	weka.classifiers.functions.SMO	87.84452296819788	yes	1.0	0.0	weka.classifiers.trees.RandomForest	86.5017667844523	yes	1.0	0.0	weka.classifiers.rules.DTNB	86.5017667844523	yes
SNP@Domain	1	AAK1	156	C	G	?	?	?	?	-3	NA	0	NA	0	75.06714	0	86	NAK	OTHER	E_helix	no	weka.classifiers.bayes.BayesNet	83.95759717314488	no	0.02485558616674564	0.9751444138332542	weka.classifiers.lazy.LWL	86.99646643109541	no	0.1869493090775892	0.813050690922411	weka.classifiers.rules.DecisionTable	87.98586572438163	yes	0.5	0.5	weka.classifiers.functions.SMO	87.84452296819788	no	0.0	1.0	weka.classifiers.trees.RandomForest	86.5017667844523	no	0.12	0.8800000000000001	weka.classifiers.rules.DTNB	86.5017667844523	no
COSMIC	1	ALK	1196	L	M	0.368731	0.156718	1	?	2	NA	0	NA	0	149.20784	0	124	ALK	TK	Linker	yes	weka.classifiers.bayes.BayesNet	83.95759717314488	yes	0.9963021603313901	0.0036978396686099097	weka.classifiers.lazy.LWL	86.99646643109541	yes	0.9305998892109077	0.06940011078909247	weka.classifiers.rules.DecisionTable	87.98586572438163	yes	0.96	0.04	weka.classifiers.functions.SMO	87.84452296819788	yes	1.0	0.0	weka.classifiers.trees.RandomForest	86.5017667844523	yes	1.0	0.0	weka.classifiers.rules.DTNB	86.5017667844523	yes
COSMIC	3	BRAF	595	F	S	0.86488	0.737323	0.944444	0.679012	-2	NA	0	NA	1	105.09344	0	135	RAF	TKL	Activation_segment_Nt	yes	weka.classifiers.bayes.BayesNet	83.95759717314488	yes	0.9999614598231441	3.854017685598302E-5	weka.classifiers.lazy.LWL	86.99646643109541	yes	0.954793602651659	0.04520639734834075	weka.classifiers.rules.DecisionTable	87.98586572438163	yes	0.967741935483871	0.03225806451612903	weka.classifiers.functions.SMO	87.84452296819788	yes	1.0	0.0	weka.classifiers.trees.RandomForest	86.5017667844523	yes	1.0	0.0	weka.classifiers.rules.DTNB	86.5017667844523	yes
COSMIC	1	STK33	160	L	V	0.329892	0.150795	?	0.334661	1	NA	0	NA	0	117.14784	0	124	CAMK-UNIQUE	CAMK	C_helix	yes	weka.classifiers.bayes.BayesNet	83.95759717314488	yes	0.8059105611908918	0.19408943880910823	weka.classifiers.lazy.LWL	86.99646643109541	yes	0.8629283407804592	0.13707165921954106	weka.classifiers.rules.DecisionTable	87.98586572438163	yes	0.75	0.25	weka.classifiers.functions.SMO	87.84452296819788	yes	1.0	0.0	weka.classifiers.trees.RandomForest	86.5017667844523	yes	0.9172222222222223	0.08277777777777777	weka.classifiers.rules.DTNB	86.5017667844523	yes
COSMIC	1	SRPK2	243	G	D	?	0.033862	?	?	-1	NA	0	NA	1	133.10384	0	48	SRPK	CMGC	Catalytic_loop#Activation_segment_Nt	yes	weka.classifiers.bayes.BayesNet	83.95759717314488	yes	0.594017986253076	0.405982013746924	weka.classifiers.lazy.LWL	86.99646643109541	yes	0.8986244918618832	0.1013755081381168	weka.classifiers.rules.DecisionTable	87.98586572438163	yes	0.7142857142857143	0.2857142857142857	weka.classifiers.functions.SMO	87.84452296819788	yes	1.0	0.0	weka.classifiers.trees.RandomForest	86.5017667844523	yes	1.0	0.0	weka.classifiers.rules.DTNB	86.5017667844523	yes
COSMIC	1	KIT	831	L	P	?	0.019541	?	?	-3	NA	0	NA	0	115.13194	0	124	PDGFR	TK	Activation_segment_Ct	yes	weka.classifiers.bayes.BayesNet	83.95759717314488	yes	0.9985003053203544	0.0014996946796456123	weka.classifiers.lazy.LWL	86.99646643109541	yes	0.9321510596452255	0.06784894035477419	weka.classifiers.rules.DecisionTable	87.98586572438163	yes	0.9666666666666667	0.03333333333333333	weka.classifiers.functions.SMO	87.84452296819788	yes	1.0	0.0	weka.classifiers.trees.RandomForest	86.5017667844523	yes	0.9890389016018307	0.010961098398169337	weka.classifiers.rules.DTNB	86.5017667844523	yes
COSMIC	1	EPHA3	766	G	E	0.935269	0.772345	1	0.956863	-2	NA	0	NA	1	147.13074	0	48	EPH	TK	Activation_segment_Nt	yes	weka.classifiers.bayes.BayesNet	83.95759717314488	yes	0.9999754387234144	2.4561276585615502E-5	weka.classifiers.lazy.LWL	86.99646643109541	yes	0.9384826956962594	0.061517304303740694	weka.classifiers.rules.DecisionTable	87.98586572438163	yes	0.9767441860465116	0.023255813953488372	weka.classifiers.functions.SMO	87.84452296819788	yes	1.0	0.0	weka.classifiers.trees.RandomForest	86.5017667844523	yes	1.0	0.0	weka.classifiers.rules.DTNB	86.5017667844523	yes
COSMIC	2	KIT	816	D	A	0.070003	0.025876	1	0.215686	-2	NA	0	NA	0	89.09404	1	91	PDGFR	TK	Activation_segment_Nt	yes	weka.classifiers.bayes.BayesNet	83.95759717314488	yes	0.9999483273839022	5.167261609787081E-5	weka.classifiers.lazy.LWL	86.99646643109541	yes	0.9349098817925052	0.06509011820749484	weka.classifiers.rules.DecisionTable	87.98586572438163	yes	0.9906542056074766	0.009345794392523364	weka.classifiers.functions.SMO	87.84452296819788	yes	1.0	0.0	weka.classifiers.trees.RandomForest	86.5017667844523	yes	1.0	0.0	weka.classifiers.rules.DTNB	86.5017667844523	yes
SNP@Domain	1	COT	190	A	D	?	?	?	?	-2	NA	0	NA	1	133.10384	0	67	STE-UNIQUE	STE	C_helix	no	weka.classifiers.bayes.BayesNet	83.95759717314488	no	0.0020604387861178934	0.9979395612138822	weka.classifiers.lazy.LWL	86.99646643109541	no	0.0	1.0	weka.classifiers.rules.DecisionTable	87.98586572438163	no	0.029411764705882353	0.9705882352941176	weka.classifiers.functions.SMO	87.84452296819788	no	0.0	1.0	weka.classifiers.trees.RandomForest	86.5017667844523	no	0.0	1.0	weka.classifiers.rules.DTNB	86.5017667844523	no
COSMIC	1	NEK6	259	Y	C	0.158666	0.086918	0.432099	0.212121	-2	NA	0	NA	0	121.15404	0	141	NEK	OTHER	G_helix#H_and_I_helix	yes	weka.classifiers.bayes.BayesNet	83.95759717314488	no	0.21272609212302457	0.7872739078769755	weka.classifiers.lazy.LWL	86.99646643109541	yes	0.9628282029611384	0.03717179703886155	weka.classifiers.rules.DecisionTable	87.98586572438163	yes	0.75	0.25	weka.classifiers.functions.SMO	87.84452296819788	yes	1.0	0.0	weka.classifiers.trees.RandomForest	86.5017667844523	yes	0.7	0.3	weka.classifiers.rules.DTNB	86.5017667844523	yes
SNP@Domain	1	COT	367	G	R	?	?	?	?	-2	NA	0	NA	1	174.20274	0	48	STE-UNIQUE	STE	H_and_I_helix	no	weka.classifiers.bayes.BayesNet	83.95759717314488	no	0.006451339278358542	0.9935486607216414	weka.classifiers.lazy.LWL	86.99646643109541	no	0.0	1.0	weka.classifiers.rules.DecisionTable	87.98586572438163	no	0.029411764705882353	0.9705882352941176	weka.classifiers.functions.SMO	87.84452296819788	no	0.0	1.0	weka.classifiers.trees.RandomForest	86.5017667844523	no	0.03	0.97	weka.classifiers.rules.DTNB	86.5017667844523	no
COSMIC	1	NEK5	167	V	L	?	?	?	?	1	NA	0	NA	0	131.17464	0	105	NEK	OTHER	Activation_segment_Ct	yes	weka.classifiers.bayes.BayesNet	83.95759717314488	no	0.28807637708030226	0.7119236229196977	weka.classifiers.lazy.LWL	86.99646643109541	yes	0.9441735845254867	0.055826415474513114	weka.classifiers.rules.DecisionTable	87.98586572438163	yes	0.8	0.2	weka.classifiers.functions.SMO	87.84452296819788	yes	1.0	0.0	weka.classifiers.trees.RandomForest	86.5017667844523	yes	0.8761904761904763	0.12380952380952381	weka.classifiers.rules.DTNB	86.5017667844523	yes
COSMIC	1	MET	1112	H	R	0.292461	0.013551	0.5	0.215686	0	NA	0	NA	1	174.20274	1	118	MET	TK	B3_strand	yes	weka.classifiers.bayes.BayesNet	83.95759717314488	yes	0.9920695809376213	0.007930419062378603	weka.classifiers.lazy.LWL	86.99646643109541	yes	1.0	0.0	weka.classifiers.rules.DecisionTable	87.98586572438163	yes	0.9545454545454546	0.045454545454545456	weka.classifiers.functions.SMO	87.84452296819788	yes	1.0	0.0	weka.classifiers.trees.RandomForest	86.5017667844523	yes	0.979372197309417	0.02062780269058296	weka.classifiers.rules.DTNB	86.5017667844523	yes
COSMIC	1	EPHA10	791	G	E	0.935269	0.770259	1	0.956863	-2	NA	0	NA	1	147.13074	0	48	EPH	TK	Activation_segment_Nt	yes	weka.classifiers.bayes.BayesNet	83.95759717314488	yes	0.9999754387234144	2.4561276585615502E-5	weka.classifiers.lazy.LWL	86.99646643109541	yes	0.938478968014286	0.06152103198571415	weka.classifiers.rules.DecisionTable	87.98586572438163	yes	0.9767441860465116	0.023255813953488372	weka.classifiers.functions.SMO	87.84452296819788	yes	1.0	0.0	weka.classifiers.trees.RandomForest	86.5017667844523	yes	1.0	0.0	weka.classifiers.rules.DTNB	86.5017667844523	yes
COSMIC	3	FLT3	836	I	M	0.084357	0.059947	1	0.266667	1	NA	0	NA	0	149.20784	0	124	PDGFR	TK	Activation_segment_Nt	yes	weka.classifiers.bayes.BayesNet	83.95759717314488	yes	0.9999551512055335	4.484879446663194E-5	weka.classifiers.lazy.LWL	86.99646643109541	yes	0.9374042159708108	0.06259578402918912	weka.classifiers.rules.DecisionTable	87.98586572438163	yes	0.9906542056074766	0.009345794392523364	weka.classifiers.functions.SMO	87.84452296819788	yes	1.0	0.0	weka.classifiers.trees.RandomForest	86.5017667844523	yes	1.0	0.0	weka.classifiers.rules.DTNB	86.5017667844523	yes
SNP@Domain	1	ICK	45	H	R	0.097137	0.007423	0.578947	0.107639	0	NA	0	NA	1	174.20274	1	118	RCK	CMGC	C_helix	no	weka.classifiers.bayes.BayesNet	83.95759717314488	no	0.014548579847245849	0.9854514201527541	weka.classifiers.lazy.LWL	86.99646643109541	no	0.078105245076458	0.9218947549235421	weka.classifiers.rules.DecisionTable	87.98586572438163	no	0.13333333333333333	0.8666666666666667	weka.classifiers.functions.SMO	87.84452296819788	no	0.0	1.0	weka.classifiers.trees.RandomForest	86.5017667844523	no	0.0	1.0	weka.classifiers.rules.DTNB	86.5017667844523	no
COSMIC	1	ALK	1156	C	Y	0.078284	0.010318	0.714286	?	-2	NA	0	NA	0	181.19124	0	86	ALK	TK	B3_strand#C_helix	yes	weka.classifiers.bayes.BayesNet	83.95759717314488	yes	0.9930678391287269	0.0069321608712730525	weka.classifiers.lazy.LWL	86.99646643109541	yes	0.9328161291937792	0.06718387080622072	weka.classifiers.rules.DecisionTable	87.98586572438163	yes	0.8571428571428571	0.14285714285714285	weka.classifiers.functions.SMO	87.84452296819788	yes	1.0	0.0	weka.classifiers.trees.RandomForest	86.5017667844523	yes	0.9848484848484848	0.015151515151515152	weka.classifiers.rules.DTNB	86.5017667844523	yes
COSMIC	1	KIT	868	S	G	0.27082	0.02986	0.444444	0.133333	0	NA	0	NA	0	75.06714	1	73	PDGFR	TK	G_helix	yes	weka.classifiers.bayes.BayesNet	83.95759717314488	yes	0.9989538899452418	0.0010461100547582709	weka.classifiers.lazy.LWL	86.99646643109541	yes	1.0	0.0	weka.classifiers.rules.DecisionTable	87.98586572438163	yes	0.9772727272727273	0.022727272727272728	weka.classifiers.functions.SMO	87.84452296819788	yes	1.0	0.0	weka.classifiers.trees.RandomForest	86.5017667844523	yes	1.0	0.0	weka.classifiers.rules.DTNB	86.5017667844523	yes
COSMIC	1	ERBB4	836	E	K	0.255362	0.122508	0.636364	0.368627	1	NA	0	NA	1	146.18934	1	109	EGFR	TK	E_helix	yes	weka.classifiers.bayes.BayesNet	83.95759717314488	yes	0.9790874552461778	0.020912544753822104	weka.classifiers.lazy.LWL	86.99646643109541	yes	0.9529075603599267	0.047092439640073244	weka.classifiers.rules.DecisionTable	87.98586572438163	yes	0.9438202247191011	0.056179775280898875	weka.classifiers.functions.SMO	87.84452296819788	yes	1.0	0.0	weka.classifiers.trees.RandomForest	86.5017667844523	yes	1.0	0.0	weka.classifiers.rules.DTNB	86.5017667844523	yes
COSMIC	1	ARAF	383	Q	H	0.74795	0.028989	0.5	0.567901	0	NA	0	NA	1	155.15634	1	114	RAF	TKL	Linker	yes	weka.classifiers.bayes.BayesNet	83.95759717314488	yes	0.9950189039044094	0.004981096095590625	weka.classifiers.lazy.LWL	86.99646643109541	yes	1.0	0.0	weka.classifiers.rules.DecisionTable	87.98586572438163	yes	0.9841269841269841	0.015873015873015872	weka.classifiers.functions.SMO	87.84452296819788	yes	1.0	0.0	weka.classifiers.trees.RandomForest	86.5017667844523	yes	0.9833333333333334	0.016666666666666666	weka.classifiers.rules.DTNB	86.5017667844523	yes
SNP@Domain	1	MOS	142	V	I	0.177989	0.014236	0.6	0.534435	3	NA	0	NA	0	131.17464	0	105	MOS	OTHER	Linker	no	weka.classifiers.bayes.BayesNet	83.95759717314488	no	0.0023109729518521766	0.9976890270481478	weka.classifiers.lazy.LWL	86.99646643109541	no	0.023607185598329323	0.9763928144016708	weka.classifiers.rules.DecisionTable	87.98586572438163	no	0.030303030303030304	0.9696969696969697	weka.classifiers.functions.SMO	87.84452296819788	no	0.0	1.0	weka.classifiers.trees.RandomForest	86.5017667844523	no	0.125	0.875	weka.classifiers.rules.DTNB	86.5017667844523	no
COSMIC	1	ABL1	450	E	G	0.073923	0.099683	0.285714	0.117647	-2	NA	0	NA	0	75.06714	1	109	ABL	TK	G_helix	yes	weka.classifiers.bayes.BayesNet	83.95759717314488	yes	0.9969888094147563	0.0030111905852437944	weka.classifiers.lazy.LWL	86.99646643109541	yes	1.0	0.0	weka.classifiers.rules.DecisionTable	87.98586572438163	yes	0.9565217391304348	0.043478260869565216	weka.classifiers.functions.SMO	87.84452296819788	yes	1.0	0.0	weka.classifiers.trees.RandomForest	86.5017667844523	yes	1.0	0.0	weka.classifiers.rules.DTNB	86.5017667844523	yes
COSMIC	1	BMPR1A	486	R	Q	0.093742	0.016359	0.451613	0.160494	1	NA	0	NA	1	146.14594	1	148	STKR	TKL	G_helix#H_and_I_helix	yes	weka.classifiers.bayes.BayesNet	83.95759717314488	yes	0.793009634276707	0.206990365723293	weka.classifiers.lazy.LWL	86.99646643109541	yes	1.0	0.0	weka.classifiers.rules.DecisionTable	87.98586572438163	yes	0.875	0.125	weka.classifiers.functions.SMO	87.84452296819788	yes	1.0	0.0	weka.classifiers.trees.RandomForest	86.5017667844523	yes	0.95	0.05	weka.classifiers.rules.DTNB	86.5017667844523	yes
COSMIC	1	DCLK2	435	H	R	?	?	?	?	0	NA	0	NA	1	174.20274	1	118	DCAMKL	CAMK	C_helix	yes	weka.classifiers.bayes.BayesNet	83.95759717314488	yes	0.966522289578157	0.03347771042184296	weka.classifiers.lazy.LWL	86.99646643109541	yes	1.0	0.0	weka.classifiers.rules.DecisionTable	87.98586572438163	yes	0.75	0.25	weka.classifiers.functions.SMO	87.84452296819788	yes	1.0	0.0	weka.classifiers.trees.RandomForest	86.5017667844523	yes	0.9967479674796748	0.0032520325203252024	weka.classifiers.rules.DTNB	86.5017667844523	yes
COSMIC	1	MAST4	784	E	K	?	0.027973	?	?	1	NA	0	NA	1	146.18934	1	109	MAST	AGC	G_helix	yes	weka.classifiers.bayes.BayesNet	83.95759717314488	yes	0.8243672439061208	0.1756327560938793	weka.classifiers.lazy.LWL	86.99646643109541	yes	0.8815532416204347	0.11844675837956523	weka.classifiers.rules.DecisionTable	87.98586572438163	yes	0.5	0.5	weka.classifiers.functions.SMO	87.84452296819788	yes	1.0	0.0	weka.classifiers.trees.RandomForest	86.5017667844523	yes	0.8871212121212121	0.11287878787878787	weka.classifiers.rules.DTNB	86.5017667844523	yes
COSMIC	1	KIT	716	D	N	?	0.002605	?	?	1	NA	0	NA	1	132.11904	1	91	PDGFR	TK	Linker#E_helix	yes	weka.classifiers.bayes.BayesNet	83.95759717314488	yes	0.9995583942439412	4.416057560588331E-4	weka.classifiers.lazy.LWL	86.99646643109541	yes	1.0	0.0	weka.classifiers.rules.DecisionTable	87.98586572438163	yes	0.9666666666666667	0.03333333333333333	weka.classifiers.functions.SMO	87.84452296819788	yes	1.0	0.0	weka.classifiers.trees.RandomForest	86.5017667844523	yes	0.9982337153223572	0.0017662846776427693	weka.classifiers.rules.DTNB	86.5017667844523	yes
COSMIC	2	ERBB2	769	D	H	0.325613	0.026198	0.727273	0.192157	-1	NA	0	NA	1	155.15634	1	91	EGFR	TK	C_helix	yes	weka.classifiers.bayes.BayesNet	83.95759717314488	yes	0.9823714446593943	0.017628555340605614	weka.classifiers.lazy.LWL	86.99646643109541	yes	0.9247469764847156	0.07525302351528441	weka.classifiers.rules.DecisionTable	87.98586572438163	yes	0.9438202247191011	0.056179775280898875	weka.classifiers.functions.SMO	87.84452296819788	yes	1.0	0.0	weka.classifiers.trees.RandomForest	86.5017667844523	yes	0.8	0.2	weka.classifiers.rules.DTNB	86.5017667844523	yes
SNP@Domain	1	MER	656	E	K	?	?	?	?	1	NA	0	NA	1	146.18934	1	109	AXL	TK	C_helix	no	weka.classifiers.bayes.BayesNet	83.95759717314488	no	0.4745927789129072	0.5254072210870928	weka.classifiers.lazy.LWL	86.99646643109541	no	0.2932642499393337	0.7067357500606665	weka.classifiers.rules.DecisionTable	87.98586572438163	no	0.13333333333333333	0.8666666666666667	weka.classifiers.functions.SMO	87.84452296819788	no	0.0	1.0	weka.classifiers.trees.RandomForest	86.5017667844523	no	0.1	0.9	weka.classifiers.rules.DTNB	86.5017667844523	no
COSMIC	1	LTK	717	Q	K	0.185414	0.030207	0.428571	?	1	NA	0	NA	1	146.18934	1	114	ALK	TK	G_helix	yes	weka.classifiers.bayes.BayesNet	83.95759717314488	yes	0.9749037261874858	0.02509627381251419	weka.classifiers.lazy.LWL	86.99646643109541	yes	1.0	0.0	weka.classifiers.rules.DecisionTable	87.98586572438163	yes	0.8571428571428571	0.14285714285714285	weka.classifiers.functions.SMO	87.84452296819788	yes	1.0	0.0	weka.classifiers.trees.RandomForest	86.5017667844523	yes	0.9543116883116884	0.04568831168831169	weka.classifiers.rules.DTNB	86.5017667844523	yes
COSMIC	1	LRRK1	1245	L	V	?	0.044852	?	?	1	NA	0	NA	0	117.14784	0	124	LRRK	TKL	B3_strand	yes	weka.classifiers.bayes.BayesNet	83.95759717314488	yes	0.9581384270059884	0.041861572994011616	weka.classifiers.lazy.LWL	86.99646643109541	yes	1.0	0.0	weka.classifiers.rules.DecisionTable	87.98586572438163	yes	0.6666666666666666	0.3333333333333333	weka.classifiers.functions.SMO	87.84452296819788	yes	1.0	0.0	weka.classifiers.trees.RandomForest	86.5017667844523	yes	1.0	0.0	weka.classifiers.rules.DTNB	86.5017667844523	yes
COSMIC	2	FLT3	835	D	N	0.070003	0.024888	1	0.215686	1	NA	0	NA	1	132.11904	1	91	PDGFR	TK	Activation_segment_Nt	yes	weka.classifiers.bayes.BayesNet	83.95759717314488	yes	0.9999619123243747	3.808767562530099E-5	weka.classifiers.lazy.LWL	86.99646643109541	yes	0.9334413790247478	0.06655862097525192	weka.classifiers.rules.DecisionTable	87.98586572438163	yes	0.9906542056074766	0.009345794392523364	weka.classifiers.functions.SMO	87.84452296819788	yes	1.0	0.0	weka.classifiers.trees.RandomForest	86.5017667844523	yes	1.0	0.0	weka.classifiers.rules.DTNB	86.5017667844523	yes
COSMIC	21	BRAF	600	V	K	0.070003	0.061992	0.5	0.092593	-2	NA	0	NA	1	146.18934	0	105	RAF	TKL	Activation_segment_Nt	yes	weka.classifiers.bayes.BayesNet	83.95759717314488	yes	0.9988857139179858	0.0011142860820141955	weka.classifiers.lazy.LWL	86.99646643109541	yes	0.9481431361888393	0.05185686381116061	weka.classifiers.rules.DecisionTable	87.98586572438163	yes	0.9841269841269841	0.015873015873015872	weka.classifiers.functions.SMO	87.84452296819788	yes	1.0	0.0	weka.classifiers.trees.RandomForest	86.5017667844523	yes	1.0	0.0	weka.classifiers.rules.DTNB	86.5017667844523	yes
COSMIC	1	RET	883	A	F	0.377674	0.03352	1	0.14902	-2	NA	0	NA	0	165.19184	0	67	RET	TK	Catalytic_loop	yes	weka.classifiers.bayes.BayesNet	83.95759717314488	yes	0.9888217771395801	0.011178222860419936	weka.classifiers.lazy.LWL	86.99646643109541	yes	0.9326078468608648	0.06739215313913494	weka.classifiers.rules.DecisionTable	87.98586572438163	yes	0.8666666666666667	0.13333333333333333	weka.classifiers.functions.SMO	87.84452296819788	yes	1.0	0.0	weka.classifiers.trees.RandomForest	86.5017667844523	yes	0.9547826086956522	0.04521739130434783	weka.classifiers.rules.DTNB	86.5017667844523	yes
COSMIC	1	SGK494	359	D	N	0.129958	0.059511	0.4	0.25731	1	NA	0	NA	1	132.11904	1	91	RSKR	AGC	G_helix#H_and_I_helix	yes	weka.classifiers.bayes.BayesNet	83.95759717314488	yes	0.886124691155091	0.11387530884490907	weka.classifiers.lazy.LWL	86.99646643109541	yes	1.0	0.0	weka.classifiers.rules.DecisionTable	87.98586572438163	yes	0.8333333333333334	0.16666666666666666	weka.classifiers.functions.SMO	87.84452296819788	yes	1.0	0.0	weka.classifiers.trees.RandomForest	86.5017667844523	yes	0.9513513513513514	0.04864864864864865	weka.classifiers.rules.DTNB	86.5017667844523	yes
COSMIC	1	BRAF	596	G	D	0.935269	0.777363	0.833333	0.895062	-1	NA	0	NA	1	133.10384	0	48	RAF	TKL	Activation_segment_Nt	yes	weka.classifiers.bayes.BayesNet	83.95759717314488	yes	0.999693296921467	3.067030785329046E-4	weka.classifiers.lazy.LWL	86.99646643109541	yes	0.9553353615930232	0.04466463840697698	weka.classifiers.rules.DecisionTable	87.98586572438163	yes	0.9841269841269841	0.015873015873015872	weka.classifiers.functions.SMO	87.84452296819788	yes	1.0	0.0	weka.classifiers.trees.RandomForest	86.5017667844523	yes	1.0	0.0	weka.classifiers.rules.DTNB	86.5017667844523	yes
COSMIC	1	TGFBR2	528	R	H	0.962928	0.780121	1	0.950617	0	NA	0	NA	1	155.15634	1	148	STKR	TKL	G_helix#H_and_I_helix	yes	weka.classifiers.bayes.BayesNet	83.95759717314488	yes	0.9779268906233087	0.02207310937669122	weka.classifiers.lazy.LWL	86.99646643109541	yes	0.9309676648384557	0.06903233516154408	weka.classifiers.rules.DecisionTable	87.98586572438163	yes	0.6666666666666666	0.3333333333333333	weka.classifiers.functions.SMO	87.84452296819788	yes	1.0	0.0	weka.classifiers.trees.RandomForest	86.5017667844523	yes	1.0	0.0	weka.classifiers.rules.DTNB	86.5017667844523	yes
COSMIC	1	CDK2	245	R	Q	?	0.36798	?	?	1	NA	0	NA	1	146.14594	1	148	CDK	CMGC	G_helix#H_and_I_helix	yes	weka.classifiers.bayes.BayesNet	83.95759717314488	no	0.01760675965480094	0.982393240345199	weka.classifiers.lazy.LWL	86.99646643109541	yes	1.0	0.0	weka.classifiers.rules.DecisionTable	87.98586572438163	no	0.3125	0.6875	weka.classifiers.functions.SMO	87.84452296819788	no	0.0	1.0	weka.classifiers.trees.RandomForest	86.5017667844523	yes	0.7627885503231764	0.23721144967682367	weka.classifiers.rules.DTNB	86.5017667844523	no
COSMIC	1	CDK7	99	E	Q	0.155575	0.071923	0.09	0.208333	2	NA	0	NA	1	146.14594	1	109	CDK	CMGC	Linker	yes	weka.classifiers.bayes.BayesNet	83.95759717314488	no	0.03501470725327646	0.9649852927467236	weka.classifiers.lazy.LWL	86.99646643109541	yes	1.0	0.0	weka.classifiers.rules.DecisionTable	87.98586572438163	no	0.45	0.55	weka.classifiers.functions.SMO	87.84452296819788	no	0.0	1.0	weka.classifiers.trees.RandomForest	86.5017667844523	yes	0.8778931750741841	0.12210682492581601	weka.classifiers.rules.DTNB	86.5017667844523	no
COSMIC	1	ERBB4	917	G	R	0.709388	0.554375	1	0.827451	-2	NA	0	NA	1	174.20274	0	48	EGFR	TK	G_helix	yes	weka.classifiers.bayes.BayesNet	83.95759717314488	yes	0.9994497862846491	5.502137153509852E-4	weka.classifiers.lazy.LWL	86.99646643109541	yes	0.9345695967890072	0.06543040321099237	weka.classifiers.rules.DecisionTable	87.98586572438163	yes	0.9302325581395349	0.06976744186046512	weka.classifiers.functions.SMO	87.84452296819788	yes	1.0	0.0	weka.classifiers.trees.RandomForest	86.5017667844523	yes	0.9854545454545456	0.014545454545454545	weka.classifiers.rules.DTNB	86.5017667844523	yes
COSMIC	1	ALK	1201	G	E	0.438402	0.320964	1	?	-2	NA	0	NA	1	147.13074	0	48	ALK	TK	Linker	yes	weka.classifiers.bayes.BayesNet	83.95759717314488	yes	0.9994844806001459	5.155193998539755E-4	weka.classifiers.lazy.LWL	86.99646643109541	yes	0.9331247001180027	0.06687529988199702	weka.classifiers.rules.DecisionTable	87.98586572438163	yes	0.96	0.04	weka.classifiers.functions.SMO	87.84452296819788	yes	1.0	0.0	weka.classifiers.trees.RandomForest	86.5017667844523	yes	1.0	0.0	weka.classifiers.rules.DTNB	86.5017667844523	yes
COSMIC	1	KDR	1065	A	T	?	0.030738	?	?	0	NA	0	NA	1	119.12034	0	67	VEGFR	TK	Activation_segment_Nt#Activation_segment_Ct	yes	weka.classifiers.bayes.BayesNet	83.95759717314488	yes	0.8935488396240792	0.1064511603759209	weka.classifiers.lazy.LWL	86.99646643109541	yes	0.9274706239468706	0.07252937605312969	weka.classifiers.rules.DecisionTable	87.98586572438163	yes	0.75	0.25	weka.classifiers.functions.SMO	87.84452296819788	yes	1.0	0.0	weka.classifiers.trees.RandomForest	86.5017667844523	yes	1.0	0.0	weka.classifiers.rules.DTNB	86.5017667844523	yes
SNP@Domain	1	MER	713	V	L	?	?	?	?	1	NA	0	NA	0	131.17464	0	105	AXL	TK	E_helix	no	weka.classifiers.bayes.BayesNet	83.95759717314488	no	0.27274803154501076	0.7272519684549893	weka.classifiers.lazy.LWL	86.99646643109541	yes	0.9169364146182071	0.08306358538179287	weka.classifiers.rules.DecisionTable	87.98586572438163	no	0.13333333333333333	0.8666666666666667	weka.classifiers.functions.SMO	87.84452296819788	no	0.0	1.0	weka.classifiers.trees.RandomForest	86.5017667844523	no	0.0	1.0	weka.classifiers.rules.DTNB	86.5017667844523	no
SNP@Domain	1	COT	209	L	M	?	?	?	?	2	NA	0	NA	0	149.20784	0	124	STE-UNIQUE	STE	Linker	no	weka.classifiers.bayes.BayesNet	83.95759717314488	no	0.0019837409291245263	0.9980162590708755	weka.classifiers.lazy.LWL	86.99646643109541	no	0.0	1.0	weka.classifiers.rules.DecisionTable	87.98586572438163	no	0.029411764705882353	0.9705882352941176	weka.classifiers.functions.SMO	87.84452296819788	no	0.0	1.0	weka.classifiers.trees.RandomForest	86.5017667844523	no	0.0	1.0	weka.classifiers.rules.DTNB	86.5017667844523	no
COSMIC	1	CASK	166	A	P	0.532724	0.406837	?	0.47012	-1	NA	0	NA	0	115.13194	0	67	CASK	CAMK	Activation_segment_Nt	yes	weka.classifiers.bayes.BayesNet	83.95759717314488	yes	0.9451606858688603	0.054839314131139676	weka.classifiers.lazy.LWL	86.99646643109541	yes	0.8518933744190458	0.14810662558095425	weka.classifiers.rules.DecisionTable	87.98586572438163	yes	0.75	0.25	weka.classifiers.functions.SMO	87.84452296819788	yes	1.0	0.0	weka.classifiers.trees.RandomForest	86.5017667844523	yes	1.0	0.0	weka.classifiers.rules.DTNB	86.5017667844523	yes
COSMIC	1	CLK4	381	D	N	?	?	?	?	1	NA	0	NA	1	132.11904	1	91	CLK	CMGC	G_helix#H_and_I_helix	yes	weka.classifiers.bayes.BayesNet	83.95759717314488	no	0.05790474169195419	0.9420952583080459	weka.classifiers.lazy.LWL	86.99646643109541	yes	0.7875490859673797	0.21245091403262037	weka.classifiers.rules.DecisionTable	87.98586572438163	no	0.4166666666666667	0.5833333333333334	weka.classifiers.functions.SMO	87.84452296819788	no	0.0	1.0	weka.classifiers.trees.RandomForest	86.5017667844523	yes	0.7853963229607674	0.21460367703923264	weka.classifiers.rules.DTNB	86.5017667844523	no
COSMIC	1	ABL1	339	V	L	0.120518	0.058302	0.571429	0.282353	1	NA	0	NA	0	131.17464	0	105	ABL	TK	Linker	yes	weka.classifiers.bayes.BayesNet	83.95759717314488	yes	0.9946460829504524	0.005353917049547672	weka.classifiers.lazy.LWL	86.99646643109541	yes	0.9283013623479894	0.07169863765201052	weka.classifiers.rules.DecisionTable	87.98586572438163	yes	0.9565217391304348	0.043478260869565216	weka.classifiers.functions.SMO	87.84452296819788	yes	1.0	0.0	weka.classifiers.trees.RandomForest	86.5017667844523	yes	1.0	0.0	weka.classifiers.rules.DTNB	86.5017667844523	yes
COSMIC	1	MST4	262	R	L	0.962928	0.78725	0.972973	0.967742	-2	NA	0	NA	0	131.17464	1	148	STE20	STE	H_and_I_helix	yes	weka.classifiers.bayes.BayesNet	83.95759717314488	no	0.4735430021741639	0.5264569978258361	weka.classifiers.lazy.LWL	86.99646643109541	yes	0.625257572329117	0.3747424276708831	weka.classifiers.rules.DecisionTable	87.98586572438163	yes	0.7777777777777778	0.2222222222222222	weka.classifiers.functions.SMO	87.84452296819788	yes	1.0	0.0	weka.classifiers.trees.RandomForest	86.5017667844523	yes	1.0	0.0	weka.classifiers.rules.DTNB	86.5017667844523	no
COSMIC	2	ABL1	359	F	C	0.471306	0.059669	0.857143	0.188235	-2	NA	0	NA	0	121.15404	0	135	ABL	TK	E_helix	yes	weka.classifiers.bayes.BayesNet	83.95759717314488	yes	0.9997389571497771	2.61042850222821E-4	weka.classifiers.lazy.LWL	86.99646643109541	yes	0.9327672182672256	0.0672327817327744	weka.classifiers.rules.DecisionTable	87.98586572438163	yes	0.9807692307692307	0.019230769230769232	weka.classifiers.functions.SMO	87.84452296819788	yes	1.0	0.0	weka.classifiers.trees.RandomForest	86.5017667844523	yes	1.0	0.0	weka.classifiers.rules.DTNB	86.5017667844523	yes
SNP@Domain	1	AKT1	167	V	A	0.418997	0.130776	0.793103	0.561404	0	NA	0	NA	0	89.09404	0	105	AKT	AGC	G_loop	no	weka.classifiers.bayes.BayesNet	83.95759717314488	no	0.2672434095585774	0.7327565904414226	weka.classifiers.lazy.LWL	86.99646643109541	yes	0.7337105551028449	0.266289444897155	weka.classifiers.rules.DecisionTable	87.98586572438163	yes	0.6	0.4	weka.classifiers.functions.SMO	87.84452296819788	no	0.0	1.0	weka.classifiers.trees.RandomForest	86.5017667844523	no	0.24875871080139372	0.7512412891986063	weka.classifiers.rules.DTNB	86.5017667844523	no
COSMIC	1	SRPK2	317	G	D	?	0.000278	?	?	-1	NA	0	NA	1	133.10384	0	48	SRPK	CMGC	Catalytic_loop#Activation_segment_Nt	yes	weka.classifiers.bayes.BayesNet	83.95759717314488	yes	0.594017986253076	0.405982013746924	weka.classifiers.lazy.LWL	86.99646643109541	yes	0.8995086896088564	0.10049131039114348	weka.classifiers.rules.DecisionTable	87.98586572438163	yes	0.7142857142857143	0.2857142857142857	weka.classifiers.functions.SMO	87.84452296819788	yes	1.0	0.0	weka.classifiers.trees.RandomForest	86.5017667844523	yes	1.0	0.0	weka.classifiers.rules.DTNB	86.5017667844523	yes
COSMIC	1	ALK	1128	G	A	0.716841	0.546232	0.857143	?	0	NA	0	NA	0	89.09404	0	48	ALK	TK	G_loop	yes	weka.classifiers.bayes.BayesNet	83.95759717314488	yes	0.9991086597672997	8.913402327002642E-4	weka.classifiers.lazy.LWL	86.99646643109541	yes	0.9317728635508501	0.06822713644914967	weka.classifiers.rules.DecisionTable	87.98586572438163	yes	0.96	0.04	weka.classifiers.functions.SMO	87.84452296819788	yes	1.0	0.0	weka.classifiers.trees.RandomForest	86.5017667844523	yes	0.975	0.025	weka.classifiers.rules.DTNB	86.5017667844523	yes
COSMIC	1	KSR2	741	R	Q	0.325613	0.211858	0.5	0.283951	1	NA	0	NA	1	146.14594	1	148	RAF	TKL	Linker	yes	weka.classifiers.bayes.BayesNet	83.95759717314488	yes	0.9955487142668739	0.0044512857331261615	weka.classifiers.lazy.LWL	86.99646643109541	yes	1.0	0.0	weka.classifiers.rules.DecisionTable	87.98586572438163	yes	0.9841269841269841	0.015873015873015872	weka.classifiers.functions.SMO	87.84452296819788	yes	1.0	0.0	weka.classifiers.trees.RandomForest	86.5017667844523	yes	0.9833333333333334	0.016666666666666666	weka.classifiers.rules.DTNB	86.5017667844523	yes
COSMIC	2	EGFR	774	V	M	0.485356	0.198506	0.363636	0.419608	1	NA	0	NA	0	149.20784	0	105	EGFR	TK	C_helix	yes	weka.classifiers.bayes.BayesNet	83.95759717314488	yes	0.9704747668399686	0.029525233160031496	weka.classifiers.lazy.LWL	86.99646643109541	yes	0.9248675180849754	0.07513248191502467	weka.classifiers.rules.DecisionTable	87.98586572438163	yes	0.9438202247191011	0.056179775280898875	weka.classifiers.functions.SMO	87.84452296819788	yes	1.0	0.0	weka.classifiers.trees.RandomForest	86.5017667844523	yes	1.0	0.0	weka.classifiers.rules.DTNB	86.5017667844523	yes
SNP@Domain	1	COT	165	D	G	?	?	?	?	-1	NA	0	NA	0	75.06714	1	91	STE-UNIQUE	STE	B3_strand	no	weka.classifiers.bayes.BayesNet	83.95759717314488	no	0.003216032430860008	0.99678396756914	weka.classifiers.lazy.LWL	86.99646643109541	no	0.0	1.0	weka.classifiers.rules.DecisionTable	87.98586572438163	no	0.029411764705882353	0.9705882352941176	weka.classifiers.functions.SMO	87.84452296819788	no	0.0	1.0	weka.classifiers.trees.RandomForest	86.5017667844523	no	0.20292237442922376	0.7970776255707762	weka.classifiers.rules.DTNB	86.5017667844523	no
COSMIC	4	EGFR	833	L	V	0.471306	0.085484	0.727273	0.188235	1	NA	0	NA	0	117.14784	0	124	EGFR	TK	Catalytic_loop	yes	weka.classifiers.bayes.BayesNet	83.95759717314488	yes	0.9751941933159995	0.024805806684000346	weka.classifiers.lazy.LWL	86.99646643109541	yes	0.9304971914307459	0.06950280856925417	weka.classifiers.rules.DecisionTable	87.98586572438163	yes	0.9438202247191011	0.056179775280898875	weka.classifiers.functions.SMO	87.84452296819788	yes	1.0	0.0	weka.classifiers.trees.RandomForest	86.5017667844523	yes	0.9982456140350877	0.0017543859649122805	weka.classifiers.rules.DTNB	86.5017667844523	yes
SNP@Domain	1	HGK	249	Y	H	?	?	?	?	2	NA	0	NA	1	155.15634	0	141	STE20	STE	G_helix#H_and_I_helix	no	weka.classifiers.bayes.BayesNet	83.95759717314488	no	0.053998778646226805	0.9460012213537733	weka.classifiers.lazy.LWL	86.99646643109541	no	0.0	1.0	weka.classifiers.rules.DecisionTable	87.98586572438163	no	0.16666666666666666	0.8333333333333334	weka.classifiers.functions.SMO	87.84452296819788	no	0.0	1.0	weka.classifiers.trees.RandomForest	86.5017667844523	no	0.02646170017080542	0.9735382998291946	weka.classifiers.rules.DTNB	86.5017667844523	no
COSMIC	1	FGFR2	659	K	E	0.269523	0.083109	1	0.172549	1	NA	0	NA	1	147.13074	1	135	FGFR	TK	Activation_segment_Nt#Activation_segment_Ct	yes	weka.classifiers.bayes.BayesNet	83.95759717314488	yes	0.9998473147528372	1.5268524716278902E-4	weka.classifiers.lazy.LWL	86.99646643109541	yes	0.9274402700409317	0.072559729959068	weka.classifiers.rules.DecisionTable	87.98586572438163	yes	0.9666666666666667	0.03333333333333333	weka.classifiers.functions.SMO	87.84452296819788	yes	1.0	0.0	weka.classifiers.trees.RandomForest	86.5017667844523	yes	1.0	0.0	weka.classifiers.rules.DTNB	86.5017667844523	yes
SNP@Domain	1	MOS	235	N	T	0.146907	0.031888	0.6	0.209366	0	NA	0	NA	1	119.12034	1	96	MOS	OTHER	Activation_segment_Nt#Activation_segment_Ct	no	weka.classifiers.bayes.BayesNet	83.95759717314488	no	0.011513317272403385	0.9884866827275965	weka.classifiers.lazy.LWL	86.99646643109541	no	0.0	1.0	weka.classifiers.rules.DecisionTable	87.98586572438163	no	0.030303030303030304	0.9696969696969697	weka.classifiers.functions.SMO	87.84452296819788	no	0.0	1.0	weka.classifiers.trees.RandomForest	86.5017667844523	no	0.0	1.0	weka.classifiers.rules.DTNB	86.5017667844523	no
COSMIC	1	ABL1	482	D	V	0.211831	0.097171	1	0.129412	-3	NA	0	NA	0	117.14784	1	91	ABL	TK	H_and_I_helix	yes	weka.classifiers.bayes.BayesNet	83.95759717314488	yes	0.9995421327501883	4.578672498116145E-4	weka.classifiers.lazy.LWL	86.99646643109541	yes	0.930068883008128	0.06993111699187222	weka.classifiers.rules.DecisionTable	87.98586572438163	yes	0.9807692307692307	0.019230769230769232	weka.classifiers.functions.SMO	87.84452296819788	yes	1.0	0.0	weka.classifiers.trees.RandomForest	86.5017667844523	yes	0.975	0.025	weka.classifiers.rules.DTNB	86.5017667844523	yes
SNP@Domain	1	MOS	242	T	P	0.675463	0.549716	0.8	0.669421	-1	NA	0	NA	0	115.13194	1	93	MOS	OTHER	Activation_segment_Ct	no	weka.classifiers.bayes.BayesNet	83.95759717314488	no	0.007763204428909342	0.9922367955710906	weka.classifiers.lazy.LWL	86.99646643109541	no	0.01579662887521404	0.9842033711247861	weka.classifiers.rules.DecisionTable	87.98586572438163	no	0.030303030303030304	0.9696969696969697	weka.classifiers.functions.SMO	87.84452296819788	no	0.0	1.0	weka.classifiers.trees.RandomForest	86.5017667844523	no	0.08611111111111111	0.913888888888889	weka.classifiers.rules.DTNB	86.5017667844523	no
COSMIC	2	BRAF	600	V	A	0.070003	0.061992	0.5	0.092593	0	NA	0	NA	0	89.09404	0	105	RAF	TKL	Activation_segment_Nt	yes	weka.classifiers.bayes.BayesNet	83.95759717314488	yes	0.9983440258171636	0.0016559741828362832	weka.classifiers.lazy.LWL	86.99646643109541	yes	0.9414974378983766	0.05850256210162295	weka.classifiers.rules.DecisionTable	87.98586572438163	yes	0.9841269841269841	0.015873015873015872	weka.classifiers.functions.SMO	87.84452296819788	yes	1.0	0.0	weka.classifiers.trees.RandomForest	86.5017667844523	yes	1.0	0.0	weka.classifiers.rules.DTNB	86.5017667844523	yes
COSMIC	1	TLK1	636	L	F	?	0.141572	?	?	0	NA	0	NA	0	165.19184	0	124	TLK	OTHER	Activation_segment_Nt#Activation_segment_Ct	yes	weka.classifiers.bayes.BayesNet	83.95759717314488	no	0.19259792578331036	0.8074020742166896	weka.classifiers.lazy.LWL	86.99646643109541	yes	1.0	0.0	weka.classifiers.rules.DecisionTable	87.98586572438163	yes	0.6666666666666666	0.3333333333333333	weka.classifiers.functions.SMO	87.84452296819788	yes	1.0	0.0	weka.classifiers.trees.RandomForest	86.5017667844523	yes	0.7253846153846154	0.2746153846153846	weka.classifiers.rules.DTNB	86.5017667844523	no
SNP@Domain	1	MER	668	R	L	?	?	?	?	-2	NA	0	NA	0	131.17464	1	148	AXL	TK	Linker	no	weka.classifiers.bayes.BayesNet	83.95759717314488	no	0.35707384673613585	0.6429261532638642	weka.classifiers.lazy.LWL	86.99646643109541	no	0.2228170234401266	0.7771829765598735	weka.classifiers.rules.DecisionTable	87.98586572438163	no	0.13333333333333333	0.8666666666666667	weka.classifiers.functions.SMO	87.84452296819788	no	0.0	1.0	weka.classifiers.trees.RandomForest	86.5017667844523	no	0.11428571428571428	0.8857142857142858	weka.classifiers.rules.DTNB	86.5017667844523	no
COSMIC	1	TIE1	1094	P	L	0.664615	0.489053	0.75	0.576471	-3	NA	0	NA	0	131.17464	0	90	TIE	TK	H_and_I_helix	yes	weka.classifiers.bayes.BayesNet	83.95759717314488	yes	0.8798234759015118	0.12017652409848817	weka.classifiers.lazy.LWL	86.99646643109541	yes	0.9273356604345383	0.07266433956546163	weka.classifiers.rules.DecisionTable	87.98586572438163	yes	0.6666666666666666	0.3333333333333333	weka.classifiers.functions.SMO	87.84452296819788	yes	1.0	0.0	weka.classifiers.trees.RandomForest	86.5017667844523	yes	1.0	0.0	weka.classifiers.rules.DTNB	86.5017667844523	yes
COSMIC	1	IRAK1	307	C	F	0.097248	0.004089	0.181818	0.17284	-2	NA	0	NA	0	165.19184	0	86	IRAK	TKL	Linker#E_helix	yes	weka.classifiers.bayes.BayesNet	83.95759717314488	yes	0.9666538032171199	0.033346196782880075	weka.classifiers.lazy.LWL	86.99646643109541	yes	0.8898425580852894	0.11015744191471047	weka.classifiers.rules.DecisionTable	87.98586572438163	yes	0.9	0.1	weka.classifiers.functions.SMO	87.84452296819788	yes	1.0	0.0	weka.classifiers.trees.RandomForest	86.5017667844523	yes	1.0	0.0	weka.classifiers.rules.DTNB	86.5017667844523	yes
COSMIC	1	FGFR3	540	N	S	0.206641	0.050776	0.916667	0.345098	1	NA	0	NA	1	105.09344	1	96	FGFR	TK	C_helix	yes	weka.classifiers.bayes.BayesNet	83.95759717314488	yes	0.9997988214953444	2.011785046556625E-4	weka.classifiers.lazy.LWL	86.99646643109541	yes	0.9276447255447462	0.07235527445525403	weka.classifiers.rules.DecisionTable	87.98586572438163	yes	0.9666666666666667	0.03333333333333333	weka.classifiers.functions.SMO	87.84452296819788	yes	1.0	0.0	weka.classifiers.trees.RandomForest	86.5017667844523	yes	1.0	0.0	weka.classifiers.rules.DTNB	86.5017667844523	yes
COSMIC	1	ABL1	359	F	Y	0.471306	0.059669	0.857143	0.188235	3	NA	0	NA	0	181.19124	0	135	ABL	TK	E_helix	yes	weka.classifiers.bayes.BayesNet	83.95759717314488	yes	0.9997939022129074	2.0609778709249435E-4	weka.classifiers.lazy.LWL	86.99646643109541	yes	0.9318820716372408	0.06811792836275887	weka.classifiers.rules.DecisionTable	87.98586572438163	yes	0.9807692307692307	0.019230769230769232	weka.classifiers.functions.SMO	87.84452296819788	yes	1.0	0.0	weka.classifiers.trees.RandomForest	86.5017667844523	yes	0.95	0.05	weka.classifiers.rules.DTNB	86.5017667844523	yes
COSMIC	5	EGFR	719	G	A	0.864438	0.653598	1	0.94902	0	NA	0	NA	0	89.09404	0	48	EGFR	TK	G_loop	yes	weka.classifiers.bayes.BayesNet	83.95759717314488	yes	0.999030728767051	9.692712329489995E-4	weka.classifiers.lazy.LWL	86.99646643109541	yes	0.9353976386210542	0.06460236137894525	weka.classifiers.rules.DecisionTable	87.98586572438163	yes	0.9302325581395349	0.06976744186046512	weka.classifiers.functions.SMO	87.84452296819788	yes	1.0	0.0	weka.classifiers.trees.RandomForest	86.5017667844523	yes	1.0	0.0	weka.classifiers.rules.DTNB	86.5017667844523	yes
COSMIC	7	BRAF	597	L	V	0.51031	0.407999	0.888889	0.62963	1	NA	0	NA	0	117.14784	0	124	RAF	TKL	Activation_segment_Nt	yes	weka.classifiers.bayes.BayesNet	83.95759717314488	yes	0.9998501116677506	1.498883322493579E-4	weka.classifiers.lazy.LWL	86.99646643109541	yes	0.9472638826820377	0.05273611731796236	weka.classifiers.rules.DecisionTable	87.98586572438163	yes	0.967741935483871	0.03225806451612903	weka.classifiers.functions.SMO	87.84452296819788	yes	1.0	0.0	weka.classifiers.trees.RandomForest	86.5017667844523	yes	1.0	0.0	weka.classifiers.rules.DTNB	86.5017667844523	yes
COSMIC	1	FLT3	836	I	L	0.084357	0.059947	1	0.266667	2	NA	0	NA	0	131.17464	0	124	PDGFR	TK	Activation_segment_Nt	yes	weka.classifiers.bayes.BayesNet	83.95759717314488	yes	0.9999505656659222	4.943433407770999E-5	weka.classifiers.lazy.LWL	86.99646643109541	yes	0.937014268844295	0.06298573115570504	weka.classifiers.rules.DecisionTable	87.98586572438163	yes	0.9906542056074766	0.009345794392523364	weka.classifiers.functions.SMO	87.84452296819788	yes	1.0	0.0	weka.classifiers.trees.RandomForest	86.5017667844523	yes	1.0	0.0	weka.classifiers.rules.DTNB	86.5017667844523	yes
COSMIC	1	FGFR2	544	H	Q	0.74439	0.59326	0.916667	0.85098	0	NA	0	NA	1	146.14594	1	118	FGFR	TK	C_helix	yes	weka.classifiers.bayes.BayesNet	83.95759717314488	yes	0.9988235856716153	0.0011764143283846322	weka.classifiers.lazy.LWL	86.99646643109541	yes	0.9233887573408498	0.0766112426591499	weka.classifiers.rules.DecisionTable	87.98586572438163	yes	0.9666666666666667	0.03333333333333333	weka.classifiers.functions.SMO	87.84452296819788	yes	1.0	0.0	weka.classifiers.trees.RandomForest	86.5017667844523	yes	0.95	0.05	weka.classifiers.rules.DTNB	86.5017667844523	yes
COSMIC	9	BRAF	600	V	R	0.070003	0.061992	0.5	0.092593	-3	NA	0	NA	1	174.20274	0	105	RAF	TKL	Activation_segment_Nt	yes	weka.classifiers.bayes.BayesNet	83.95759717314488	yes	0.9990169075070555	9.830924929445117E-4	weka.classifiers.lazy.LWL	86.99646643109541	yes	0.9499584700477791	0.050041529952220845	weka.classifiers.rules.DecisionTable	87.98586572438163	yes	0.9841269841269841	0.015873015873015872	weka.classifiers.functions.SMO	87.84452296819788	yes	1.0	0.0	weka.classifiers.trees.RandomForest	86.5017667844523	yes	1.0	0.0	weka.classifiers.rules.DTNB	86.5017667844523	yes
COSMIC	1	ICK	154	P	S	?	0.037337	?	?	-1	NA	0	NA	1	105.09344	0	90	RCK	CMGC	Activation_segment_Nt#Activation_segment_Ct	yes	weka.classifiers.bayes.BayesNet	83.95759717314488	no	0.032830431460109874	0.96716956853989	weka.classifiers.lazy.LWL	86.99646643109541	no	0.11210801509245585	0.8878919849075442	weka.classifiers.rules.DecisionTable	87.98586572438163	no	0.05555555555555555	0.9444444444444444	weka.classifiers.functions.SMO	87.84452296819788	no	0.0	1.0	weka.classifiers.trees.RandomForest	86.5017667844523	yes	0.9473949579831933	0.05260504201680673	weka.classifiers.rules.DTNB	86.5017667844523	no
SNP@Domain	1	RET	791	E	D	0.224059	0.188481	0.5	0.270588	2	NA	0	NA	1	133.10384	1	109	RET	TK	C_helix	no	weka.classifiers.bayes.BayesNet	83.95759717314488	yes	0.8776615555037836	0.12233844449621642	weka.classifiers.lazy.LWL	86.99646643109541	yes	0.72944807470727	0.2705519252927302	weka.classifiers.rules.DecisionTable	87.98586572438163	yes	0.8181818181818182	0.18181818181818182	weka.classifiers.functions.SMO	87.84452296819788	yes	1.0	0.0	weka.classifiers.trees.RandomForest	86.5017667844523	no	0.1	0.9	weka.classifiers.rules.DTNB	86.5017667844523	no
COSMIC	1	TRIO	3003	N	S	0.182295	0.071202	0.666667	0.159363	1	NA	0	NA	1	105.09344	1	96	TRIO	CAMK	G_helix#H_and_I_helix	yes	weka.classifiers.bayes.BayesNet	83.95759717314488	yes	0.9054493595966084	0.09455064040339152	weka.classifiers.lazy.LWL	86.99646643109541	yes	1.0	0.0	weka.classifiers.rules.DecisionTable	87.98586572438163	yes	0.75	0.25	weka.classifiers.functions.SMO	87.84452296819788	yes	1.0	0.0	weka.classifiers.trees.RandomForest	86.5017667844523	yes	0.9	0.1	weka.classifiers.rules.DTNB	86.5017667844523	yes
SNP@Domain	1	MARK2	275	H	P	?	0.016406	?	?	-2	NA	0	NA	0	115.13194	1	118	CAMKL	CAMK	H_and_I_helix	no	weka.classifiers.bayes.BayesNet	83.95759717314488	no	0.39152244452493606	0.608477555475064	weka.classifiers.lazy.LWL	86.99646643109541	no	0.23123596797305035	0.7687640320269497	weka.classifiers.rules.DecisionTable	87.98586572438163	no	0.25	0.75	weka.classifiers.functions.SMO	87.84452296819788	yes	1.0	0.0	weka.classifiers.trees.RandomForest	86.5017667844523	no	0.06371951219512195	0.936280487804878	weka.classifiers.rules.DTNB	86.5017667844523	no
COSMIC	1	RIOK1	519	D	G	?	?	?	?	-1	NA	0	NA	0	75.06714	1	91	RIO	ATYPICAL	H_and_I_helix	yes	weka.classifiers.bayes.BayesNet	83.95759717314488	yes	0.7836982725382444	0.21630172746175555	weka.classifiers.lazy.LWL	86.99646643109541	yes	1.0	0.0	weka.classifiers.rules.DecisionTable	87.98586572438163	yes	0.6666666666666666	0.3333333333333333	weka.classifiers.functions.SMO	87.84452296819788	yes	1.0	0.0	weka.classifiers.trees.RandomForest	86.5017667844523	yes	0.9056737588652484	0.09432624113475177	weka.classifiers.rules.DTNB	86.5017667844523	yes
SNP@Domain	1	CLK2	465	A	V	?	?	?	?	0	NA	0	NA	0	117.14784	0	67	CLK	CMGC	H_and_I_helix	no	weka.classifiers.bayes.BayesNet	83.95759717314488	no	0.030998348611748543	0.9690016513882516	weka.classifiers.lazy.LWL	86.99646643109541	no	0.2481977933493065	0.7518022066506934	weka.classifiers.rules.DecisionTable	87.98586572438163	no	0.4166666666666667	0.5833333333333334	weka.classifiers.functions.SMO	87.84452296819788	no	0.0	1.0	weka.classifiers.trees.RandomForest	86.5017667844523	no	0.026785714285714284	0.9732142857142858	weka.classifiers.rules.DTNB	86.5017667844523	no
COSMIC	1	KIT	617	A	S	0.45455	0.006386	0.222222	0.2	1	NA	0	NA	1	105.09344	0	67	PDGFR	TK	B3_strand	yes	weka.classifiers.bayes.BayesNet	83.95759717314488	yes	0.9992432286171605	7.567713828395686E-4	weka.classifiers.lazy.LWL	86.99646643109541	yes	0.9309920166439527	0.06900798335604748	weka.classifiers.rules.DecisionTable	87.98586572438163	yes	0.9772727272727273	0.022727272727272728	weka.classifiers.functions.SMO	87.84452296819788	yes	1.0	0.0	weka.classifiers.trees.RandomForest	86.5017667844523	yes	1.0	0.0	weka.classifiers.rules.DTNB	86.5017667844523	yes
SNP@Domain	1	MOS	301	R	P	?	0.051091	?	?	-2	NA	0	NA	0	115.13194	1	148	MOS	OTHER	G_helix#H_and_I_helix	no	weka.classifiers.bayes.BayesNet	83.95759717314488	no	0.0023876960198383123	0.9976123039801618	weka.classifiers.lazy.LWL	86.99646643109541	no	0.01626836796464884	0.9837316320353512	weka.classifiers.rules.DecisionTable	87.98586572438163	no	0.2	0.8	weka.classifiers.functions.SMO	87.84452296819788	no	0.0	1.0	weka.classifiers.trees.RandomForest	86.5017667844523	no	6.864988558352403E-4	0.9993135011441648	weka.classifiers.rules.DTNB	86.5017667844523	no
COSMIC	1	DCLK1	560	A	V	0.07787	0.045947	0.3	0.171315	0	NA	0	NA	0	117.14784	0	67	DCAMKL	CAMK	Activation_segment_Ct	yes	weka.classifiers.bayes.BayesNet	83.95759717314488	yes	0.9574949896362223	0.04250501036377771	weka.classifiers.lazy.LWL	86.99646643109541	yes	0.8692622439882904	0.13073775601170934	weka.classifiers.rules.DecisionTable	87.98586572438163	yes	0.9	0.1	weka.classifiers.functions.SMO	87.84452296819788	yes	1.0	0.0	weka.classifiers.trees.RandomForest	86.5017667844523	yes	0.9	0.1	weka.classifiers.rules.DTNB	86.5017667844523	yes
SNP@Domain	1	CDK2	14	F	L	0.313385	0.076036	0.68	0.347222	0	Phosphorylation	0	NA	0	131.17464	0	135	CDK	CMGC	G_loop	no	weka.classifiers.bayes.BayesNet	83.95759717314488	no	0.07223561949741887	0.927764380502581	weka.classifiers.lazy.LWL	86.99646643109541	no	0.3178563763070568	0.682143623692943	weka.classifiers.rules.DecisionTable	87.98586572438163	no	0.45	0.55	weka.classifiers.functions.SMO	87.84452296819788	no	0.0	1.0	weka.classifiers.trees.RandomForest	86.5017667844523	no	0.07990196078431373	0.9200980392156863	weka.classifiers.rules.DTNB	86.5017667844523	no
COSMIC	1	ERBB2	750	V	E	0.56099	0.415198	1	0.890196	-2	NA	0	NA	1	147.13074	0	105	EGFR	TK	B3_strand	yes	weka.classifiers.bayes.BayesNet	83.95759717314488	yes	0.9977389885391912	0.0022610114608088835	weka.classifiers.lazy.LWL	86.99646643109541	yes	0.9299906510831559	0.07000934891684452	weka.classifiers.rules.DecisionTable	87.98586572438163	yes	0.9302325581395349	0.06976744186046512	weka.classifiers.functions.SMO	87.84452296819788	yes	1.0	0.0	weka.classifiers.trees.RandomForest	86.5017667844523	yes	1.0	0.0	weka.classifiers.rules.DTNB	86.5017667844523	yes
COSMIC	1	FGFR1	566	K	R	0.438402	0.042016	0.333333	0.215686	2	NA	0	NA	1	174.20274	1	135	FGFR	TK	Linker	yes	weka.classifiers.bayes.BayesNet	83.95759717314488	yes	0.9962166212136545	0.0037833787863454254	weka.classifiers.lazy.LWL	86.99646643109541	yes	1.0	0.0	weka.classifiers.rules.DecisionTable	87.98586572438163	yes	0.9375	0.0625	weka.classifiers.functions.SMO	87.84452296819788	yes	1.0	0.0	weka.classifiers.trees.RandomForest	86.5017667844523	yes	1.0	0.0	weka.classifiers.rules.DTNB	86.5017667844523	yes
COSMIC	1	KIT	804	R	W	0.371518	0.010524	0.666667	0.184314	-3	NA	0	NA	0	204.22844	1	148	PDGFR	TK	Activation_segment_Nt	yes	weka.classifiers.bayes.BayesNet	83.95759717314488	yes	0.9996775117320436	3.22488267956354E-4	weka.classifiers.lazy.LWL	86.99646643109541	yes	1.0	0.0	weka.classifiers.rules.DecisionTable	87.98586572438163	yes	0.9772727272727273	0.022727272727272728	weka.classifiers.functions.SMO	87.84452296819788	yes	1.0	0.0	weka.classifiers.trees.RandomForest	86.5017667844523	yes	1.0	0.0	weka.classifiers.rules.DTNB	86.5017667844523	yes
COSMIC	1	BUB1	864	L	I	0.483203	0.398557	0.222222	0.446281	2	NA	0	NA	0	131.17464	0	124	BUB	OTHER	Linker	yes	weka.classifiers.bayes.BayesNet	83.95759717314488	no	0.2583865151312366	0.7416134848687634	weka.classifiers.lazy.LWL	86.99646643109541	yes	1.0	0.0	weka.classifiers.rules.DecisionTable	87.98586572438163	yes	0.6666666666666666	0.3333333333333333	weka.classifiers.functions.SMO	87.84452296819788	yes	1.0	0.0	weka.classifiers.trees.RandomForest	86.5017667844523	yes	0.923076923076923	0.07692307692307693	weka.classifiers.rules.DTNB	86.5017667844523	no
COSMIC	1	SGK269	552	T	S	?	0.000093	?	?	1	NA	0	NA	1	105.09344	1	93	NKF3	OTHER	C_helix#Linker	yes	weka.classifiers.bayes.BayesNet	83.95759717314488	yes	0.6893360665593372	0.3106639334406628	weka.classifiers.lazy.LWL	86.99646643109541	yes	1.0	0.0	weka.classifiers.rules.DecisionTable	87.98586572438163	yes	0.9	0.1	weka.classifiers.functions.SMO	87.84452296819788	yes	1.0	0.0	weka.classifiers.trees.RandomForest	86.5017667844523	yes	0.8	0.2	weka.classifiers.rules.DTNB	86.5017667844523	yes
COSMIC	1	PHKG2	87	H	N	?	?	?	?	1	NA	0	NA	1	132.11904	1	118	PHK	CAMK	C_helix	yes	weka.classifiers.bayes.BayesNet	83.95759717314488	yes	0.8002571111029471	0.19974288889705297	weka.classifiers.lazy.LWL	86.99646643109541	yes	1.0	0.0	weka.classifiers.rules.DecisionTable	87.98586572438163	yes	0.5	0.5	weka.classifiers.functions.SMO	87.84452296819788	yes	1.0	0.0	weka.classifiers.trees.RandomForest	86.5017667844523	yes	0.8984737548769104	0.10152624512308968	weka.classifiers.rules.DTNB	86.5017667844523	yes
SNP@Domain	1	CTK	330	P	L	?	?	?	?	-3	NA	0	NA	0	131.17464	0	90	CSK	TK	E_helix	no	weka.classifiers.bayes.BayesNet	83.95759717314488	no	0.18054047331735604	0.819459526682644	weka.classifiers.lazy.LWL	86.99646643109541	yes	0.9253312756804456	0.07466872431955472	weka.classifiers.rules.DecisionTable	87.98586572438163	yes	0.5	0.5	weka.classifiers.functions.SMO	87.84452296819788	no	0.0	1.0	weka.classifiers.trees.RandomForest	86.5017667844523	no	0.011111111111111112	0.9888888888888889	weka.classifiers.rules.DTNB	86.5017667844523	no
COSMIC	1	EPHB4	672	E	K	0.133657	0.036422	0.709677	0.254902	1	NA	0	NA	1	146.18934	1	109	EPH	TK	C_helix	yes	weka.classifiers.bayes.BayesNet	83.95759717314488	yes	0.9976994436016732	0.0023005563983267423	weka.classifiers.lazy.LWL	86.99646643109541	yes	1.0	0.0	weka.classifiers.rules.DecisionTable	87.98586572438163	yes	0.9642857142857143	0.03571428571428571	weka.classifiers.functions.SMO	87.84452296819788	yes	1.0	0.0	weka.classifiers.trees.RandomForest	86.5017667844523	yes	1.0	0.0	weka.classifiers.rules.DTNB	86.5017667844523	yes
COSMIC	1	FLT3	627	A	T	0.418997	0.157176	0.666667	0.729412	0	NA	0	NA	1	119.12034	0	67	PDGFR	TK	G_loop	yes	weka.classifiers.bayes.BayesNet	83.95759717314488	yes	0.9988994702211075	0.001100529778892524	weka.classifiers.lazy.LWL	86.99646643109541	yes	0.9326428079744751	0.06735719202552501	weka.classifiers.rules.DecisionTable	87.98586572438163	yes	0.9772727272727273	0.022727272727272728	weka.classifiers.functions.SMO	87.84452296819788	yes	1.0	0.0	weka.classifiers.trees.RandomForest	86.5017667844523	yes	1.0	0.0	weka.classifiers.rules.DTNB	86.5017667844523	yes
COSMIC	1	CDK4	43	G	E	0.078284	0.048658	0.26	0.118056	-2	NA	0	NA	1	147.13074	0	48	CDK	CMGC	B3_strand#C_helix	yes	weka.classifiers.bayes.BayesNet	83.95759717314488	no	0.32747504112187725	0.6725249588781228	weka.classifiers.lazy.LWL	86.99646643109541	yes	1.0	0.0	weka.classifiers.rules.DecisionTable	87.98586572438163	no	0.45	0.55	weka.classifiers.functions.SMO	87.84452296819788	no	0.0	1.0	weka.classifiers.trees.RandomForest	86.5017667844523	yes	0.9791666666666666	0.020833333333333332	weka.classifiers.rules.DTNB	86.5017667844523	no
COSMIC	1	KIT	709	S	A	?	0.003678	?	?	1	NA	0	NA	0	89.09404	1	73	PDGFR	TK	Linker#E_helix	yes	weka.classifiers.bayes.BayesNet	83.95759717314488	yes	0.9993503537684704	6.496462315295062E-4	weka.classifiers.lazy.LWL	86.99646643109541	yes	1.0	0.0	weka.classifiers.rules.DecisionTable	87.98586572438163	yes	0.9666666666666667	0.03333333333333333	weka.classifiers.functions.SMO	87.84452296819788	yes	1.0	0.0	weka.classifiers.trees.RandomForest	86.5017667844523	yes	1.0	0.0	weka.classifiers.rules.DTNB	86.5017667844523	yes
COSMIC	1	ALK	1240	L	V	0.107185	0.596803	0.857143	?	1	NA	0	NA	0	117.14784	0	124	ALK	TK	E_helix	yes	weka.classifiers.bayes.BayesNet	83.95759717314488	yes	0.9950267036524927	0.004973296347507301	weka.classifiers.lazy.LWL	86.99646643109541	yes	0.9297066089023067	0.07029339109769328	weka.classifiers.rules.DecisionTable	87.98586572438163	yes	0.96	0.04	weka.classifiers.functions.SMO	87.84452296819788	yes	1.0	0.0	weka.classifiers.trees.RandomForest	86.5017667844523	yes	0.9	0.1	weka.classifiers.rules.DTNB	86.5017667844523	yes
COSMIC	1	RET	919	A	V	0.663759	0.567305	1	0.811765	0	NA	0	NA	0	117.14784	0	67	RET	TK	Activation_segment_Ct	yes	weka.classifiers.bayes.BayesNet	83.95759717314488	yes	0.9810764964796608	0.01892350352033926	weka.classifiers.lazy.LWL	86.99646643109541	yes	0.932836163634592	0.06716383636540794	weka.classifiers.rules.DecisionTable	87.98586572438163	yes	0.8666666666666667	0.13333333333333333	weka.classifiers.functions.SMO	87.84452296819788	yes	1.0	0.0	weka.classifiers.trees.RandomForest	86.5017667844523	yes	1.0	0.0	weka.classifiers.rules.DTNB	86.5017667844523	yes
COSMIC	2	KIT	814	A	S	0.532724	0.235459	1	0.435294	1	NA	0	NA	1	105.09344	0	67	PDGFR	TK	Activation_segment_Nt	yes	weka.classifiers.bayes.BayesNet	83.95759717314488	yes	0.9999624083595221	3.7591640477853445E-5	weka.classifiers.lazy.LWL	86.99646643109541	yes	0.935781437117032	0.06421856288296836	weka.classifiers.rules.DecisionTable	87.98586572438163	yes	0.9906542056074766	0.009345794392523364	weka.classifiers.functions.SMO	87.84452296819788	yes	1.0	0.0	weka.classifiers.trees.RandomForest	86.5017667844523	yes	1.0	0.0	weka.classifiers.rules.DTNB	86.5017667844523	yes
COSMIC	1	EPHB1	719	I	V	0.111933	0.024581	0.580645	0.109804	3	NA	0	NA	0	117.14784	0	124	EPH	TK	E_helix	yes	weka.classifiers.bayes.BayesNet	83.95759717314488	yes	0.9963286373345464	0.0036713626654536493	weka.classifiers.lazy.LWL	86.99646643109541	yes	0.9298346797989567	0.07016532020104341	weka.classifiers.rules.DecisionTable	87.98586572438163	yes	0.9642857142857143	0.03571428571428571	weka.classifiers.functions.SMO	87.84452296819788	yes	1.0	0.0	weka.classifiers.trees.RandomForest	86.5017667844523	yes	0.9039835164835164	0.09601648351648351	weka.classifiers.rules.DTNB	86.5017667844523	yes
COSMIC	12	KIT	816	D	H	0.070003	0.025876	1	0.215686	-1	NA	0	NA	1	155.15634	1	91	PDGFR	TK	Activation_segment_Nt	yes	weka.classifiers.bayes.BayesNet	83.95759717314488	yes	0.9999515228203996	4.847717960044286E-5	weka.classifiers.lazy.LWL	86.99646643109541	yes	0.9331947736736862	0.06680522632631336	weka.classifiers.rules.DecisionTable	87.98586572438163	yes	0.9906542056074766	0.009345794392523364	weka.classifiers.functions.SMO	87.84452296819788	yes	1.0	0.0	weka.classifiers.trees.RandomForest	86.5017667844523	yes	1.0	0.0	weka.classifiers.rules.DTNB	86.5017667844523	yes
COSMIC	5	BRAF	581	N	S	0.965937	0.839312	0.944444	0.932099	1	NA	0	NA	1	105.09344	1	96	RAF	TKL	Catalytic_loop	yes	weka.classifiers.bayes.BayesNet	83.95759717314488	yes	0.9999423809582986	5.761904170136965E-5	weka.classifiers.lazy.LWL	86.99646643109541	yes	1.0	0.0	weka.classifiers.rules.DecisionTable	87.98586572438163	yes	0.967741935483871	0.03225806451612903	weka.classifiers.functions.SMO	87.84452296819788	yes	1.0	0.0	weka.classifiers.trees.RandomForest	86.5017667844523	yes	1.0	0.0	weka.classifiers.rules.DTNB	86.5017667844523	yes
SNP@Domain	1	CDKL5	103	E	K	0.136086	0.013773	0.235294	0.166667	1	NA	0	NA	1	146.18934	1	109	CDKL	CMGC	Linker	no	weka.classifiers.bayes.BayesNet	83.95759717314488	no	0.36380880242873026	0.6361911975712697	weka.classifiers.lazy.LWL	86.99646643109541	no	0.11161015613243563	0.8883898438675644	weka.classifiers.rules.DecisionTable	87.98586572438163	yes	0.6	0.4	weka.classifiers.functions.SMO	87.84452296819788	yes	1.0	0.0	weka.classifiers.trees.RandomForest	86.5017667844523	no	0.32803141875306824	0.6719685812469318	weka.classifiers.rules.DTNB	86.5017667844523	yes
COSMIC	1	CDC7	533	E	Q	?	0.009502	?	?	2	NA	0	NA	1	146.14594	1	109	CDC7	OTHER	G_helix#H_and_I_helix	yes	weka.classifiers.bayes.BayesNet	83.95759717314488	no	0.22142395593759406	0.7785760440624059	weka.classifiers.lazy.LWL	86.99646643109541	yes	1.0	0.0	weka.classifiers.rules.DecisionTable	87.98586572438163	yes	0.5	0.5	weka.classifiers.functions.SMO	87.84452296819788	yes	1.0	0.0	weka.classifiers.trees.RandomForest	86.5017667844523	yes	0.8829916469720274	0.11700835302797265	weka.classifiers.rules.DTNB	86.5017667844523	yes
COSMIC	1	ABL1	444	D	Y	0.154995	0.110744	0.857143	0.196078	-3	NA	0	NA	0	181.19124	1	91	ABL	TK	F_helix	yes	weka.classifiers.bayes.BayesNet	83.95759717314488	yes	0.9998754254538783	1.245745461216256E-4	weka.classifiers.lazy.LWL	86.99646643109541	yes	0.9317722816331758	0.06822771836682358	weka.classifiers.rules.DecisionTable	87.98586572438163	yes	0.9807692307692307	0.019230769230769232	weka.classifiers.functions.SMO	87.84452296819788	yes	1.0	0.0	weka.classifiers.trees.RandomForest	86.5017667844523	yes	0.9705882352941175	0.02941176470588235	weka.classifiers.rules.DTNB	86.5017667844523	yes
COSMIC	1	SNRK	28	A	V	0.716841	0.077775	0.485915	0.406375	0	NA	0	NA	0	117.14784	0	67	CAMKL	CAMK	G_loop	yes	weka.classifiers.bayes.BayesNet	83.95759717314488	yes	0.5287108007432288	0.4712891992567711	weka.classifiers.lazy.LWL	86.99646643109541	yes	0.8421228485505096	0.15787715144949022	weka.classifiers.rules.DecisionTable	87.98586572438163	yes	0.5833333333333334	0.4166666666666667	weka.classifiers.functions.SMO	87.84452296819788	yes	1.0	0.0	weka.classifiers.trees.RandomForest	86.5017667844523	yes	0.9545454545454545	0.045454545454545456	weka.classifiers.rules.DTNB	86.5017667844523	no
COSMIC	2	KIT	816	D	N	0.070003	0.025876	1	0.215686	1	NA	0	NA	1	132.11904	1	91	PDGFR	TK	Activation_segment_Nt	yes	weka.classifiers.bayes.BayesNet	83.95759717314488	yes	0.9999619123243747	3.808767562530099E-5	weka.classifiers.lazy.LWL	86.99646643109541	yes	0.9334405781165723	0.06655942188342742	weka.classifiers.rules.DecisionTable	87.98586572438163	yes	0.9906542056074766	0.009345794392523364	weka.classifiers.functions.SMO	87.84452296819788	yes	1.0	0.0	weka.classifiers.trees.RandomForest	86.5017667844523	yes	1.0	0.0	weka.classifiers.rules.DTNB	86.5017667844523	yes
COSMIC	1	MET	1275	T	I	0.307229	0.062644	0.5	0.266667	-1	NA	0	NA	0	131.17464	1	93	MET	TK	G_helix	yes	weka.classifiers.bayes.BayesNet	83.95759717314488	yes	0.9956775573796778	0.00432244262032215	weka.classifiers.lazy.LWL	86.99646643109541	yes	1.0	0.0	weka.classifiers.rules.DecisionTable	87.98586572438163	yes	0.9545454545454546	0.045454545454545456	weka.classifiers.functions.SMO	87.84452296819788	yes	1.0	0.0	weka.classifiers.trees.RandomForest	86.5017667844523	yes	1.0	0.0	weka.classifiers.rules.DTNB	86.5017667844523	yes
COSMIC	1	SGK269	352	S	L	?	0.000139	?	?	-2	NA	0	NA	0	131.17464	1	73	NKF3	OTHER	G_loop#B3_strand	yes	weka.classifiers.bayes.BayesNet	83.95759717314488	yes	0.8871323516274928	0.11286764837250725	weka.classifiers.lazy.LWL	86.99646643109541	yes	1.0	0.0	weka.classifiers.rules.DecisionTable	87.98586572438163	yes	0.9	0.1	weka.classifiers.functions.SMO	87.84452296819788	yes	1.0	0.0	weka.classifiers.trees.RandomForest	86.5017667844523	yes	0.9	0.1	weka.classifiers.rules.DTNB	86.5017667844523	yes
COSMIC	1	EPHA4	670	E	D	0.916167	0.767895	0.935484	0.933333	2	NA	0	NA	1	133.10384	1	109	EPH	TK	C_helix	yes	weka.classifiers.bayes.BayesNet	83.95759717314488	yes	0.9996118107871075	3.8818921289257585E-4	weka.classifiers.lazy.LWL	86.99646643109541	yes	0.9266683126841838	0.07333168731581599	weka.classifiers.rules.DecisionTable	87.98586572438163	yes	0.9767441860465116	0.023255813953488372	weka.classifiers.functions.SMO	87.84452296819788	yes	1.0	0.0	weka.classifiers.trees.RandomForest	86.5017667844523	yes	1.0	0.0	weka.classifiers.rules.DTNB	86.5017667844523	yes
COSMIC	1	MET	1137	G	A	0.07453	0.060245	0.166667	0.172549	0	NA	0	NA	0	89.09404	0	48	MET	TK	C_helix	yes	weka.classifiers.bayes.BayesNet	83.95759717314488	yes	0.9964381221072879	0.003561877892712136	weka.classifiers.lazy.LWL	86.99646643109541	yes	0.9303397264421001	0.06966027355789992	weka.classifiers.rules.DecisionTable	87.98586572438163	yes	0.9545454545454546	0.045454545454545456	weka.classifiers.functions.SMO	87.84452296819788	yes	1.0	0.0	weka.classifiers.trees.RandomForest	86.5017667844523	yes	1.0	0.0	weka.classifiers.rules.DTNB	86.5017667844523	yes
COSMIC	2	EGFR	761	D	Y	0.325613	0.026609	0.727273	0.192157	-3	NA	0	NA	0	181.19124	1	91	EGFR	TK	C_helix	yes	weka.classifiers.bayes.BayesNet	83.95759717314488	yes	0.9912881060750673	0.008711893924932712	weka.classifiers.lazy.LWL	86.99646643109541	yes	0.9302018027841397	0.06979819721586075	weka.classifiers.rules.DecisionTable	87.98586572438163	yes	0.9438202247191011	0.056179775280898875	weka.classifiers.functions.SMO	87.84452296819788	yes	1.0	0.0	weka.classifiers.trees.RandomForest	86.5017667844523	yes	1.0	0.0	weka.classifiers.rules.DTNB	86.5017667844523	yes
SNP@Domain	1	MER	594	E	K	?	?	?	?	1	NA	0	NA	1	146.18934	1	109	AXL	TK	G_loop	no	weka.classifiers.bayes.BayesNet	83.95759717314488	yes	0.5149623771722831	0.48503762282771684	weka.classifiers.lazy.LWL	86.99646643109541	no	0.30127326960025247	0.6987267303997474	weka.classifiers.rules.DecisionTable	87.98586572438163	no	0.13333333333333333	0.8666666666666667	weka.classifiers.functions.SMO	87.84452296819788	no	0.0	1.0	weka.classifiers.trees.RandomForest	86.5017667844523	no	0.11172161172161173	0.8882783882783883	weka.classifiers.rules.DTNB	86.5017667844523	no
SNP@Domain	1	COT	222	E	K	?	?	?	?	1	NA	0	NA	1	146.18934	1	109	STE-UNIQUE	STE	Linker#E_helix	no	weka.classifiers.bayes.BayesNet	83.95759717314488	no	0.006861809221131189	0.9931381907788687	weka.classifiers.lazy.LWL	86.99646643109541	no	0.0	1.0	weka.classifiers.rules.DecisionTable	87.98586572438163	no	0.029411764705882353	0.9705882352941176	weka.classifiers.functions.SMO	87.84452296819788	no	0.0	1.0	weka.classifiers.trees.RandomForest	86.5017667844523	no	0.18921985815602838	0.8107801418439717	weka.classifiers.rules.DTNB	86.5017667844523	no
SNP@Domain	1	ERK5	202	R	C	?	?	?	?	-3	NA	0	NA	0	121.15404	1	148	MAPK	CMGC	Activation_segment_Nt	no	weka.classifiers.bayes.BayesNet	83.95759717314488	no	0.0588115109439742	0.9411884890560257	weka.classifiers.lazy.LWL	86.99646643109541	no	0.1012368105636983	0.8987631894363016	weka.classifiers.rules.DecisionTable	87.98586572438163	no	0.09090909090909091	0.9090909090909091	weka.classifiers.functions.SMO	87.84452296819788	no	0.0	1.0	weka.classifiers.trees.RandomForest	86.5017667844523	no	0.025	0.975	weka.classifiers.rules.DTNB	86.5017667844523	no
COSMIC	2	EGFR	734	E	K	0.292103	0.031957	0.636364	0.180392	1	NA	0	NA	1	146.18934	1	109	EGFR	TK	G_loop#B3_strand	yes	weka.classifiers.bayes.BayesNet	83.95759717314488	yes	0.9916044689198529	0.008395531080147095	weka.classifiers.lazy.LWL	86.99646643109541	yes	0.9524485642041688	0.04755143579583141	weka.classifiers.rules.DecisionTable	87.98586572438163	yes	0.9438202247191011	0.056179775280898875	weka.classifiers.functions.SMO	87.84452296819788	yes	1.0	0.0	weka.classifiers.trees.RandomForest	86.5017667844523	yes	1.0	0.0	weka.classifiers.rules.DTNB	86.5017667844523	yes
COSMIC	1	VRK1	58	S	F	0.292103	0.063463	?	0.351852	-2	NA	0	NA	0	165.19184	1	73	VRK	CK1	G_loop#B3_strand	yes	weka.classifiers.bayes.BayesNet	83.95759717314488	yes	0.5651477937479488	0.4348522062520512	weka.classifiers.lazy.LWL	86.99646643109541	yes	1.0	0.0	weka.classifiers.rules.DecisionTable	87.98586572438163	yes	0.6666666666666666	0.3333333333333333	weka.classifiers.functions.SMO	87.84452296819788	yes	1.0	0.0	weka.classifiers.trees.RandomForest	86.5017667844523	yes	0.9113953822840225	0.08860461771597748	weka.classifiers.rules.DTNB	86.5017667844523	no
COSMIC	1	SGK2	259	E	K	0.06981	0.069265	0.916667	0.497076	1	NA	0	NA	1	146.18934	1	109	SGK	AGC	H_and_I_helix	yes	weka.classifiers.bayes.BayesNet	83.95759717314488	yes	0.9389762052183259	0.06102379478167405	weka.classifiers.lazy.LWL	86.99646643109541	yes	0.8778536797325059	0.1221463202674942	weka.classifiers.rules.DecisionTable	87.98586572438163	yes	0.5	0.5	weka.classifiers.functions.SMO	87.84452296819788	yes	1.0	0.0	weka.classifiers.trees.RandomForest	86.5017667844523	yes	1.0	0.0	weka.classifiers.rules.DTNB	86.5017667844523	no
SNP@Domain	1	DYRK3	351	T	I	0.432412	0.320103	0.695652	0.899306	-1	NA	0	NA	0	131.17464	1	93	DYRK	CMGC	Activation_segment_Nt	no	weka.classifiers.bayes.BayesNet	83.95759717314488	yes	0.6120690166458788	0.38793098335412124	weka.classifiers.lazy.LWL	86.99646643109541	no	0.12958599485659672	0.8704140051434033	weka.classifiers.rules.DecisionTable	87.98586572438163	yes	0.8	0.2	weka.classifiers.functions.SMO	87.84452296819788	yes	1.0	0.0	weka.classifiers.trees.RandomForest	86.5017667844523	no	0.18588235294117647	0.8141176470588235	weka.classifiers.rules.DTNB	86.5017667844523	yes
COSMIC	1	BRAF	581	N	I	0.965937	0.839312	0.944444	0.932099	-3	NA	0	NA	0	131.17464	1	96	RAF	TKL	Catalytic_loop	yes	weka.classifiers.bayes.BayesNet	83.95759717314488	yes	0.9999000994433107	9.990055668923791E-5	weka.classifiers.lazy.LWL	86.99646643109541	yes	1.0	0.0	weka.classifiers.rules.DecisionTable	87.98586572438163	yes	0.967741935483871	0.03225806451612903	weka.classifiers.functions.SMO	87.84452296819788	yes	1.0	0.0	weka.classifiers.trees.RandomForest	86.5017667844523	yes	1.0	0.0	weka.classifiers.rules.DTNB	86.5017667844523	yes
COSMIC	1	KIT	663	G	V	0.12038	0.04442	0.444444	0.2	-3	NA	0	NA	0	117.14784	0	48	PDGFR	TK	C_helix	yes	weka.classifiers.bayes.BayesNet	83.95759717314488	yes	0.9995545818301007	4.4541816989923286E-4	weka.classifiers.lazy.LWL	86.99646643109541	yes	0.935144483119946	0.06485551688005384	weka.classifiers.rules.DecisionTable	87.98586572438163	yes	0.9772727272727273	0.022727272727272728	weka.classifiers.functions.SMO	87.84452296819788	yes	1.0	0.0	weka.classifiers.trees.RandomForest	86.5017667844523	yes	1.0	0.0	weka.classifiers.rules.DTNB	86.5017667844523	yes
COSMIC	3	EGFR	851	V	I	0.265769	0.236607	1	0.219608	3	NA	0	NA	0	131.17464	0	105	EGFR	TK	Activation_segment_Nt	yes	weka.classifiers.bayes.BayesNet	83.95759717314488	yes	0.9983496062964369	0.001650393703563181	weka.classifiers.lazy.LWL	86.99646643109541	yes	0.9312971295653658	0.06870287043463418	weka.classifiers.rules.DecisionTable	87.98586572438163	yes	0.9302325581395349	0.06976744186046512	weka.classifiers.functions.SMO	87.84452296819788	yes	1.0	0.0	weka.classifiers.trees.RandomForest	86.5017667844523	yes	0.9	0.1	weka.classifiers.rules.DTNB	86.5017667844523	yes
COSMIC	1	EPHB6	685	A	T	0.873658	0.67046	1	0.933333	0	NA	0	NA	1	119.12034	0	67	EPH	TK	G_loop	yes	weka.classifiers.bayes.BayesNet	83.95759717314488	yes	0.9996835407334858	3.16459266514134E-4	weka.classifiers.lazy.LWL	86.99646643109541	yes	0.9341704186003165	0.06582958139968421	weka.classifiers.rules.DecisionTable	87.98586572438163	yes	0.9767441860465116	0.023255813953488372	weka.classifiers.functions.SMO	87.84452296819788	yes	1.0	0.0	weka.classifiers.trees.RandomForest	86.5017667844523	yes	1.0	0.0	weka.classifiers.rules.DTNB	86.5017667844523	yes
COSMIC	1	BRAF	619	W	R	0.73321	0.141854	0.5	0.401235	-3	NA	0	NA	1	174.20274	0	163	RAF	TKL	Activation_segment_Ct	yes	weka.classifiers.bayes.BayesNet	83.95759717314488	yes	0.997397315903455	0.0026026840965449037	weka.classifiers.lazy.LWL	86.99646643109541	yes	0.9500200467546999	0.04997995324529996	weka.classifiers.rules.DecisionTable	87.98586572438163	yes	0.9841269841269841	0.015873015873015872	weka.classifiers.functions.SMO	87.84452296819788	yes	1.0	0.0	weka.classifiers.trees.RandomForest	86.5017667844523	yes	1.0	0.0	weka.classifiers.rules.DTNB	86.5017667844523	yes
COSMIC	1	BRAF	584	L	F	0.480664	0.414673	0.222222	0.37037	0	NA	0	NA	0	165.19184	0	124	RAF	TKL	Catalytic_loop	yes	weka.classifiers.bayes.BayesNet	83.95759717314488	yes	0.9982425182164587	0.00175748178354113	weka.classifiers.lazy.LWL	86.99646643109541	yes	1.0	0.0	weka.classifiers.rules.DecisionTable	87.98586572438163	yes	0.9841269841269841	0.015873015873015872	weka.classifiers.functions.SMO	87.84452296819788	yes	1.0	0.0	weka.classifiers.trees.RandomForest	86.5017667844523	yes	0.9	0.1	weka.classifiers.rules.DTNB	86.5017667844523	yes
COSMIC	1	PHKG1	48	V	M	0.372153	0.302685	0.833333	0.378486	1	NA	0	NA	0	149.20784	0	105	PHK	CAMK	B3_strand	yes	weka.classifiers.bayes.BayesNet	83.95759717314488	yes	0.7853228145523838	0.21467718544761616	weka.classifiers.lazy.LWL	86.99646643109541	yes	0.8570040178801698	0.14299598211983036	weka.classifiers.rules.DecisionTable	87.98586572438163	yes	0.5	0.5	weka.classifiers.functions.SMO	87.84452296819788	yes	1.0	0.0	weka.classifiers.trees.RandomForest	86.5017667844523	yes	0.962	0.03799999999999999	weka.classifiers.rules.DTNB	86.5017667844523	yes
SNP@Domain	1	ICK	71	M	V	0.187512	0.125088	0.473684	0.149306	1	NA	0	NA	0	117.14784	0	124	RCK	CMGC	C_helix	no	weka.classifiers.bayes.BayesNet	83.95759717314488	no	0.010411859480607688	0.9895881405193924	weka.classifiers.lazy.LWL	86.99646643109541	no	0.08040332643440788	0.9195966735655922	weka.classifiers.rules.DecisionTable	87.98586572438163	no	0.13333333333333333	0.8666666666666667	weka.classifiers.functions.SMO	87.84452296819788	no	0.0	1.0	weka.classifiers.trees.RandomForest	86.5017667844523	no	0.0	1.0	weka.classifiers.rules.DTNB	86.5017667844523	no
SNP@Domain	1	PINK1	340	A	T	0.169956	0.066445	?	0.132231	0	NA	0	NA	1	119.12034	0	67	NKF2	OTHER	E_helix	no	weka.classifiers.bayes.BayesNet	83.95759717314488	no	0.0839141497150144	0.9160858502849857	weka.classifiers.lazy.LWL	86.99646643109541	no	0.0	1.0	weka.classifiers.rules.DecisionTable	87.98586572438163	yes	0.6666666666666666	0.3333333333333333	weka.classifiers.functions.SMO	87.84452296819788	yes	1.0	0.0	weka.classifiers.trees.RandomForest	86.5017667844523	no	0.29285714285714287	0.7071428571428571	weka.classifiers.rules.DTNB	86.5017667844523	no
SNP@Domain	1	CDK5	171	L	I	0.924918	0.013965	0.81	0.913194	2	NA	0	NA	0	131.17464	0	124	CDK	CMGC	Activation_segment_Ct	no	weka.classifiers.bayes.BayesNet	83.95759717314488	no	0.04779015891579655	0.9522098410842035	weka.classifiers.lazy.LWL	86.99646643109541	no	0.3116948472650354	0.6883051527349647	weka.classifiers.rules.DecisionTable	87.98586572438163	no	0.45	0.55	weka.classifiers.functions.SMO	87.84452296819788	no	0.0	1.0	weka.classifiers.trees.RandomForest	86.5017667844523	no	0.0	1.0	weka.classifiers.rules.DTNB	86.5017667844523	no
COSMIC	2	EGFR	775	C	Y	0.571287	0.019935	0.181818	0.588235	-2	NA	0	NA	0	181.19124	0	86	EGFR	TK	C_helix	yes	weka.classifiers.bayes.BayesNet	83.95759717314488	yes	0.9906872842952238	0.009312715704776263	weka.classifiers.lazy.LWL	86.99646643109541	yes	0.9309611217341497	0.06903887826585067	weka.classifiers.rules.DecisionTable	87.98586572438163	yes	0.9438202247191011	0.056179775280898875	weka.classifiers.functions.SMO	87.84452296819788	yes	1.0	0.0	weka.classifiers.trees.RandomForest	86.5017667844523	yes	0.9916666666666666	0.008333333333333331	weka.classifiers.rules.DTNB	86.5017667844523	yes
COSMIC	1	SGK495	133	M	T	0.187512	0.001937	?	0.442231	-1	NA	0	NA	1	119.12034	0	124	SGK495	CAMK	C_helix#Linker	yes	weka.classifiers.bayes.BayesNet	83.95759717314488	yes	0.5913174010566817	0.40868259894331826	weka.classifiers.lazy.LWL	86.99646643109541	yes	0.848479220258648	0.151520779741352	weka.classifiers.rules.DecisionTable	87.98586572438163	yes	0.6666666666666666	0.3333333333333333	weka.classifiers.functions.SMO	87.84452296819788	yes	1.0	0.0	weka.classifiers.trees.RandomForest	86.5017667844523	yes	0.93	0.06999999999999999	weka.classifiers.rules.DTNB	86.5017667844523	yes
COSMIC	1	RET	911	G	D	?	0.050102	?	?	-1	NA	0	NA	1	133.10384	0	48	RET	TK	Activation_segment_Nt#Activation_segment_Ct	yes	weka.classifiers.bayes.BayesNet	83.95759717314488	yes	0.9692124728840932	0.030787527115906894	weka.classifiers.lazy.LWL	86.99646643109541	yes	0.9266364862336912	0.0733635137663091	weka.classifiers.rules.DecisionTable	87.98586572438163	no	0.4	0.6	weka.classifiers.functions.SMO	87.84452296819788	yes	1.0	0.0	weka.classifiers.trees.RandomForest	86.5017667844523	yes	1.0	0.0	weka.classifiers.rules.DTNB	86.5017667844523	yes
COSMIC	1	BRAF	608	H	L	0.131973	0.053519	0.333333	0.166667	-3	NA	0	NA	0	131.17464	1	118	RAF	TKL	Activation_segment_Nt#Activation_segment_Ct	yes	weka.classifiers.bayes.BayesNet	83.95759717314488	yes	0.9986818514560246	0.0013181485439753649	weka.classifiers.lazy.LWL	86.99646643109541	yes	1.0	0.0	weka.classifiers.rules.DecisionTable	87.98586572438163	yes	0.9841269841269841	0.015873015873015872	weka.classifiers.functions.SMO	87.84452296819788	yes	1.0	0.0	weka.classifiers.trees.RandomForest	86.5017667844523	yes	1.0	0.0	weka.classifiers.rules.DTNB	86.5017667844523	yes
COSMIC	1	FLT1	1061	L	V	?	0.027404	?	?	1	NA	0	NA	0	117.14784	0	124	VEGFR	TK	Activation_segment_Ct	yes	weka.classifiers.bayes.BayesNet	83.95759717314488	yes	0.7712513318758615	0.22874866812413852	weka.classifiers.lazy.LWL	86.99646643109541	yes	0.9248068264141553	0.07519317358584503	weka.classifiers.rules.DecisionTable	87.98586572438163	yes	0.75	0.25	weka.classifiers.functions.SMO	87.84452296819788	yes	1.0	0.0	weka.classifiers.trees.RandomForest	86.5017667844523	yes	0.9452173913043478	0.05478260869565217	weka.classifiers.rules.DTNB	86.5017667844523	no
COSMIC	2	KIT	816	D	G	0.070003	0.025876	1	0.215686	-1	NA	0	NA	0	75.06714	1	91	PDGFR	TK	Activation_segment_Nt	yes	weka.classifiers.bayes.BayesNet	83.95759717314488	yes	0.9999425612854231	5.743871457687734E-5	weka.classifiers.lazy.LWL	86.99646643109541	yes	0.9335035910437929	0.06649640895620715	weka.classifiers.rules.DecisionTable	87.98586572438163	yes	0.9906542056074766	0.009345794392523364	weka.classifiers.functions.SMO	87.84452296819788	yes	1.0	0.0	weka.classifiers.trees.RandomForest	86.5017667844523	yes	1.0	0.0	weka.classifiers.rules.DTNB	86.5017667844523	yes
SNP@Domain	1	TRKA	604	H	Y	?	?	?	?	2	NA	0	NA	0	181.19124	1	118	TRK	TK	Linker#E_helix	no	weka.classifiers.bayes.BayesNet	83.95759717314488	yes	0.5142499862094676	0.4857500137905324	weka.classifiers.lazy.LWL	86.99646643109541	no	0.0	1.0	weka.classifiers.rules.DecisionTable	87.98586572438163	no	0.3333333333333333	0.6666666666666666	weka.classifiers.functions.SMO	87.84452296819788	no	0.0	1.0	weka.classifiers.trees.RandomForest	86.5017667844523	no	0.10243902439024391	0.8975609756097562	weka.classifiers.rules.DTNB	86.5017667844523	no
COSMIC	1	ROR2	735	R	Q	0.211831	0.054332	0.857143	0.129412	1	NA	0	NA	1	146.14594	1	148	ROR	TK	H_and_I_helix	yes	weka.classifiers.bayes.BayesNet	83.95759717314488	yes	0.9780476826565504	0.021952317343449577	weka.classifiers.lazy.LWL	86.99646643109541	yes	0.9277165440267338	0.07228345597326624	weka.classifiers.rules.DecisionTable	87.98586572438163	yes	0.8	0.2	weka.classifiers.functions.SMO	87.84452296819788	yes	1.0	0.0	weka.classifiers.trees.RandomForest	86.5017667844523	yes	0.9782608695652174	0.021739130434782608	weka.classifiers.rules.DTNB	86.5017667844523	yes
SNP@Domain	1	CDK4	127	A	S	0.485329	0.439613	0.89	0.611111	1	NA	0	NA	1	105.09344	0	67	CDK	CMGC	E_helix	no	weka.classifiers.bayes.BayesNet	83.95759717314488	no	0.41926566815893923	0.5807343318410608	weka.classifiers.lazy.LWL	86.99646643109541	no	0.3633453055295514	0.6366546944704485	weka.classifiers.rules.DecisionTable	87.98586572438163	yes	0.5	0.5	weka.classifiers.functions.SMO	87.84452296819788	no	0.0	1.0	weka.classifiers.trees.RandomForest	86.5017667844523	no	0.0	1.0	weka.classifiers.rules.DTNB	86.5017667844523	no
COSMIC	1	FGFR3	650	K	N	0.269523	0.077561	1	0.172549	0	NA	0	NA	1	132.11904	1	135	FGFR	TK	Activation_segment_Nt#Activation_segment_Ct	yes	weka.classifiers.bayes.BayesNet	83.95759717314488	yes	0.9997180027162227	2.8199728377739387E-4	weka.classifiers.lazy.LWL	86.99646643109541	yes	0.9279128873325436	0.0720871126674563	weka.classifiers.rules.DecisionTable	87.98586572438163	yes	0.9666666666666667	0.03333333333333333	weka.classifiers.functions.SMO	87.84452296819788	yes	1.0	0.0	weka.classifiers.trees.RandomForest	86.5017667844523	yes	1.0	0.0	weka.classifiers.rules.DTNB	86.5017667844523	yes
COSMIC	1	MET	1188	R	Q	0.093963	0.115115	0.666667	0.501961	1	NA	0	NA	1	146.14594	1	148	MET	TK	E_helix	yes	weka.classifiers.bayes.BayesNet	83.95759717314488	yes	0.9804331611980175	0.019566838801982466	weka.classifiers.lazy.LWL	86.99646643109541	yes	1.0	0.0	weka.classifiers.rules.DecisionTable	87.98586572438163	yes	0.9545454545454546	0.045454545454545456	weka.classifiers.functions.SMO	87.84452296819788	yes	1.0	0.0	weka.classifiers.trees.RandomForest	86.5017667844523	yes	0.9685534591194969	0.031446540880503145	weka.classifiers.rules.DTNB	86.5017667844523	yes
COSMIC	1	ABL1	363	D	G	0.943274	0.805394	1	0.94902	-1	NA	0	NA	0	75.06714	1	91	ABL	TK	E_helix	yes	weka.classifiers.bayes.BayesNet	83.95759717314488	yes	0.9995889313368402	4.110686631598788E-4	weka.classifiers.lazy.LWL	86.99646643109541	yes	0.9305210874773346	0.06947891252266503	weka.classifiers.rules.DecisionTable	87.98586572438163	yes	0.9807692307692307	0.019230769230769232	weka.classifiers.functions.SMO	87.84452296819788	yes	1.0	0.0	weka.classifiers.trees.RandomForest	86.5017667844523	yes	1.0	0.0	weka.classifiers.rules.DTNB	86.5017667844523	yes
COSMIC	1	DCLK2	594	E	K	?	?	?	?	1	NA	0	NA	1	146.18934	1	109	DCAMKL	CAMK	G_helix#H_and_I_helix	yes	weka.classifiers.bayes.BayesNet	83.95759717314488	yes	0.9494805659901507	0.05051943400984934	weka.classifiers.lazy.LWL	86.99646643109541	yes	1.0	0.0	weka.classifiers.rules.DecisionTable	87.98586572438163	yes	0.75	0.25	weka.classifiers.functions.SMO	87.84452296819788	yes	1.0	0.0	weka.classifiers.trees.RandomForest	86.5017667844523	yes	0.8958414554905783	0.1041585445094217	weka.classifiers.rules.DTNB	86.5017667844523	yes
COSMIC	1	DCLK3	592	R	W	0.194993	0.131707	0.2	0.191235	-3	NA	0	NA	0	204.22844	1	148	DCAMKL	CAMK	H_and_I_helix	yes	weka.classifiers.bayes.BayesNet	83.95759717314488	yes	0.9601133515807992	0.039886648419200865	weka.classifiers.lazy.LWL	86.99646643109541	yes	1.0	0.0	weka.classifiers.rules.DecisionTable	87.98586572438163	yes	0.9	0.1	weka.classifiers.functions.SMO	87.84452296819788	yes	1.0	0.0	weka.classifiers.trees.RandomForest	86.5017667844523	yes	0.9723404255319149	0.027659574468085108	weka.classifiers.rules.DTNB	86.5017667844523	yes
SNP@Domain	1	LYN	461	Q	P	0.129958	0.166748	0.870968	0.72549	-1	NA	0	NA	0	115.13194	1	114	SRC	TK	G_helix#H_and_I_helix	no	weka.classifiers.bayes.BayesNet	83.95759717314488	yes	0.8899588386181555	0.11004116138184455	weka.classifiers.lazy.LWL	86.99646643109541	no	0.0	1.0	weka.classifiers.rules.DecisionTable	87.98586572438163	yes	0.7777777777777778	0.2222222222222222	weka.classifiers.functions.SMO	87.84452296819788	yes	1.0	0.0	weka.classifiers.trees.RandomForest	86.5017667844523	no	0.1	0.9	weka.classifiers.rules.DTNB	86.5017667844523	no
SNP@Domain	1	COT	279	V	I	?	?	?	?	3	NA	0	NA	0	131.17464	0	105	STE-UNIQUE	STE	Activation_segment_Nt#Activation_segment_Ct	no	weka.classifiers.bayes.BayesNet	83.95759717314488	no	0.003178054821433434	0.9968219451785666	weka.classifiers.lazy.LWL	86.99646643109541	no	0.0	1.0	weka.classifiers.rules.DecisionTable	87.98586572438163	no	0.029411764705882353	0.9705882352941176	weka.classifiers.functions.SMO	87.84452296819788	no	0.0	1.0	weka.classifiers.trees.RandomForest	86.5017667844523	no	0.25	0.75	weka.classifiers.rules.DTNB	86.5017667844523	no
COSMIC	1	ABL1	371	V	A	0.480664	0.166358	0.857143	0.568627	0	NA	0	NA	0	89.09404	0	105	ABL	TK	E_helix	yes	weka.classifiers.bayes.BayesNet	83.95759717314488	yes	0.9990617116776904	9.3828832230962E-4	weka.classifiers.lazy.LWL	86.99646643109541	yes	0.9282631331632756	0.07173686683672467	weka.classifiers.rules.DecisionTable	87.98586572438163	yes	0.9807692307692307	0.019230769230769232	weka.classifiers.functions.SMO	87.84452296819788	yes	1.0	0.0	weka.classifiers.trees.RandomForest	86.5017667844523	yes	1.0	0.0	weka.classifiers.rules.DTNB	86.5017667844523	yes
COSMIC	1	KIT	647	L	F	0.506114	0.21528	0.888889	0.239216	0	NA	0	NA	0	165.19184	0	124	PDGFR	TK	C_helix	yes	weka.classifiers.bayes.BayesNet	83.95759717314488	yes	0.999799717728526	2.002822714738952E-4	weka.classifiers.lazy.LWL	86.99646643109541	yes	0.9349205234938758	0.06507947650612371	weka.classifiers.rules.DecisionTable	87.98586572438163	yes	0.9906542056074766	0.009345794392523364	weka.classifiers.functions.SMO	87.84452296819788	yes	1.0	0.0	weka.classifiers.trees.RandomForest	86.5017667844523	yes	1.0	0.0	weka.classifiers.rules.DTNB	86.5017667844523	yes
COSMIC	1	BRAF	604	W	S	?	0.00439	?	?	-3	NA	0	NA	1	105.09344	0	163	RAF	TKL	Activation_segment_Nt#Activation_segment_Ct	yes	weka.classifiers.bayes.BayesNet	83.95759717314488	yes	0.9988711430460601	0.0011288569539400508	weka.classifiers.lazy.LWL	86.99646643109541	yes	0.9459833934773083	0.05401660652269153	weka.classifiers.rules.DecisionTable	87.98586572438163	yes	0.9411764705882353	0.058823529411764705	weka.classifiers.functions.SMO	87.84452296819788	yes	1.0	0.0	weka.classifiers.trees.RandomForest	86.5017667844523	yes	0.9783068783068783	0.02169312169312169	weka.classifiers.rules.DTNB	86.5017667844523	yes
SNP@Domain	1	COT	195	T	A	?	?	?	?	0	NA	0	NA	0	89.09404	1	93	STE-UNIQUE	STE	C_helix	no	weka.classifiers.bayes.BayesNet	83.95759717314488	no	0.0033042469634093725	0.9966957530365906	weka.classifiers.lazy.LWL	86.99646643109541	no	0.0	1.0	weka.classifiers.rules.DecisionTable	87.98586572438163	no	0.029411764705882353	0.9705882352941176	weka.classifiers.functions.SMO	87.84452296819788	no	0.0	1.0	weka.classifiers.trees.RandomForest	86.5017667844523	no	0.0	1.0	weka.classifiers.rules.DTNB	86.5017667844523	no
COSMIC	1	TIE1	1006	V	I	0.084357	0.025338	1	0.266667	3	NA	0	NA	0	131.17464	0	105	TIE	TK	Activation_segment_Nt#Activation_segment_Ct	yes	weka.classifiers.bayes.BayesNet	83.95759717314488	yes	0.9928885995594596	0.007111400440540231	weka.classifiers.lazy.LWL	86.99646643109541	yes	0.9308011979184878	0.06919880208151293	weka.classifiers.rules.DecisionTable	87.98586572438163	yes	0.5	0.5	weka.classifiers.functions.SMO	87.84452296819788	yes	1.0	0.0	weka.classifiers.trees.RandomForest	86.5017667844523	yes	1.0	0.0	weka.classifiers.rules.DTNB	86.5017667844523	no
SNP@Domain	1	TLK1	646	D	V	0.098794	0.062362	0.777778	0.176309	-3	NA	0	NA	0	117.14784	1	91	TLK	OTHER	Activation_segment_Nt#Activation_segment_Ct	no	weka.classifiers.bayes.BayesNet	83.95759717314488	no	0.3077421921824591	0.692257807817541	weka.classifiers.lazy.LWL	86.99646643109541	no	0.0	1.0	weka.classifiers.rules.DecisionTable	87.98586572438163	yes	0.5	0.5	weka.classifiers.functions.SMO	87.84452296819788	yes	1.0	0.0	weka.classifiers.trees.RandomForest	86.5017667844523	no	0.05435606060606061	0.9456439393939394	weka.classifiers.rules.DTNB	86.5017667844523	no
COSMIC	1	PDGFRA	845	H	Y	0.114638	0.015724	0.222222	0.2	2	NA	0	NA	0	181.19124	1	118	PDGFR	TK	Activation_segment_Nt#Activation_segment_Ct	yes	weka.classifiers.bayes.BayesNet	83.95759717314488	yes	0.9994212095588222	5.787904411778143E-4	weka.classifiers.lazy.LWL	86.99646643109541	yes	1.0	0.0	weka.classifiers.rules.DecisionTable	87.98586572438163	yes	0.9772727272727273	0.022727272727272728	weka.classifiers.functions.SMO	87.84452296819788	yes	1.0	0.0	weka.classifiers.trees.RandomForest	86.5017667844523	yes	0.907843137254902	0.09215686274509803	weka.classifiers.rules.DTNB	86.5017667844523	yes
COSMIC	1	KIT	822	N	S	0.146907	0.024164	0.888889	0.403922	1	NA	0	NA	1	105.09344	1	96	PDGFR	TK	Activation_segment_Nt#Activation_segment_Ct	yes	weka.classifiers.bayes.BayesNet	83.95759717314488	yes	0.9999664041903781	3.35958096219378E-5	weka.classifiers.lazy.LWL	86.99646643109541	yes	0.9316666966678765	0.06833330333212354	weka.classifiers.rules.DecisionTable	87.98586572438163	yes	0.9906542056074766	0.009345794392523364	weka.classifiers.functions.SMO	87.84452296819788	yes	1.0	0.0	weka.classifiers.trees.RandomForest	86.5017667844523	yes	1.0	0.0	weka.classifiers.rules.DTNB	86.5017667844523	yes
COSMIC	1	IRAK1	412	V	M	0.199492	0.328189	0.545455	0.333333	1	NA	0	NA	0	149.20784	0	105	IRAK	TKL	G_helix	yes	weka.classifiers.bayes.BayesNet	83.95759717314488	yes	0.9023343361789278	0.09766566382107231	weka.classifiers.lazy.LWL	86.99646643109541	yes	0.8985403793297878	0.10145962067021215	weka.classifiers.rules.DecisionTable	87.98586572438163	yes	0.9	0.1	weka.classifiers.functions.SMO	87.84452296819788	yes	1.0	0.0	weka.classifiers.trees.RandomForest	86.5017667844523	yes	1.0	0.0	weka.classifiers.rules.DTNB	86.5017667844523	yes
SNP@Domain	1	MOS	282	K	E	0.123747	0.087901	0.8	0.110193	1	NA	0	NA	1	147.13074	1	135	MOS	OTHER	G_helix#H_and_I_helix	no	weka.classifiers.bayes.BayesNet	83.95759717314488	no	0.004950931236575202	0.9950490687634247	weka.classifiers.lazy.LWL	86.99646643109541	no	0.02290147431427398	0.977098525685726	weka.classifiers.rules.DecisionTable	87.98586572438163	no	0.030303030303030304	0.9696969696969697	weka.classifiers.functions.SMO	87.84452296819788	no	0.0	1.0	weka.classifiers.trees.RandomForest	86.5017667844523	no	0.1	0.9	weka.classifiers.rules.DTNB	86.5017667844523	no
COSMIC	1	BRAF	468	F	S	0.519198	0.425078	0.777778	0.611111	-2	NA	0	NA	1	105.09344	0	135	RAF	TKL	G_loop	yes	weka.classifiers.bayes.BayesNet	83.95759717314488	yes	0.9993230880709487	6.769119290513137E-4	weka.classifiers.lazy.LWL	86.99646643109541	yes	1.0	0.0	weka.classifiers.rules.DecisionTable	87.98586572438163	yes	0.9841269841269841	0.015873015873015872	weka.classifiers.functions.SMO	87.84452296819788	yes	1.0	0.0	weka.classifiers.trees.RandomForest	86.5017667844523	yes	1.0	0.0	weka.classifiers.rules.DTNB	86.5017667844523	yes
COSMIC	4	KIT	825	V	A	0.11254	0.022938	0.555556	0.235294	0	NA	0	NA	0	89.09404	0	105	PDGFR	TK	Activation_segment_Nt#Activation_segment_Ct	yes	weka.classifiers.bayes.BayesNet	83.95759717314488	yes	0.9983375211261019	0.0016624788738981299	weka.classifiers.lazy.LWL	86.99646643109541	yes	0.9317861084867192	0.06821389151328106	weka.classifiers.rules.DecisionTable	87.98586572438163	yes	0.9772727272727273	0.022727272727272728	weka.classifiers.functions.SMO	87.84452296819788	yes	1.0	0.0	weka.classifiers.trees.RandomForest	86.5017667844523	yes	1.0	0.0	weka.classifiers.rules.DTNB	86.5017667844523	yes
COSMIC	1	FLT3	836	I	S	0.084357	0.059947	1	0.266667	-2	NA	0	NA	1	105.09344	0	124	PDGFR	TK	Activation_segment_Nt	yes	weka.classifiers.bayes.BayesNet	83.95759717314488	yes	0.9999709661913398	2.90338086602724E-5	weka.classifiers.lazy.LWL	86.99646643109541	yes	0.9375243043494937	0.06247569565050609	weka.classifiers.rules.DecisionTable	87.98586572438163	yes	0.9906542056074766	0.009345794392523364	weka.classifiers.functions.SMO	87.84452296819788	yes	1.0	0.0	weka.classifiers.trees.RandomForest	86.5017667844523	yes	1.0	0.0	weka.classifiers.rules.DTNB	86.5017667844523	yes
SNP@Domain	1	TEC	446	H	Q	0.193861	0.147823	0.454545	0.160784	0	NA	0	NA	1	146.14594	1	118	TEC	TK	Linker	no	weka.classifiers.bayes.BayesNet	83.95759717314488	yes	0.5866436299093717	0.41335637009062837	weka.classifiers.lazy.LWL	86.99646643109541	no	0.0	1.0	weka.classifiers.rules.DecisionTable	87.98586572438163	yes	0.5384615384615384	0.46153846153846156	weka.classifiers.functions.SMO	87.84452296819788	yes	1.0	0.0	weka.classifiers.trees.RandomForest	86.5017667844523	no	0.18928571428571428	0.8107142857142857	weka.classifiers.rules.DTNB	86.5017667844523	no
SNP@Domain	1	MOS	74	L	V	0.860353	0.680371	1	0.68595	1	NA	0	NA	0	117.14784	0	124	MOS	OTHER	G_loop	no	weka.classifiers.bayes.BayesNet	83.95759717314488	no	0.025449592747232578	0.9745504072527674	weka.classifiers.lazy.LWL	86.99646643109541	no	0.018013953683343596	0.9819860463166564	weka.classifiers.rules.DecisionTable	87.98586572438163	no	0.16666666666666666	0.8333333333333334	weka.classifiers.functions.SMO	87.84452296819788	no	0.0	1.0	weka.classifiers.trees.RandomForest	86.5017667844523	no	0.0	1.0	weka.classifiers.rules.DTNB	86.5017667844523	no
SNP@Domain	1	VRK3	268	S	L	?	?	?	?	-2	NA	0	NA	0	131.17464	1	73	VRK	CK1	Linker	no	weka.classifiers.bayes.BayesNet	83.95759717314488	no	0.3398454028019553	0.6601545971980447	weka.classifiers.lazy.LWL	86.99646643109541	no	0.0	1.0	weka.classifiers.rules.DecisionTable	87.98586572438163	no	0.25	0.75	weka.classifiers.functions.SMO	87.84452296819788	yes	1.0	0.0	weka.classifiers.trees.RandomForest	86.5017667844523	no	0.11171397772188285	0.8882860222781173	weka.classifiers.rules.DTNB	86.5017667844523	no
COSMIC	1	DCLK3	554	R	C	0.147431	0.040914	0.8	0.063745	-3	NA	0	NA	0	121.15404	1	148	DCAMKL	CAMK	G_helix	yes	weka.classifiers.bayes.BayesNet	83.95759717314488	yes	0.9758142611907864	0.024185738809213667	weka.classifiers.lazy.LWL	86.99646643109541	yes	1.0	0.0	weka.classifiers.rules.DecisionTable	87.98586572438163	yes	0.9	0.1	weka.classifiers.functions.SMO	87.84452296819788	yes	1.0	0.0	weka.classifiers.trees.RandomForest	86.5017667844523	yes	0.9854545454545456	0.014545454545454545	weka.classifiers.rules.DTNB	86.5017667844523	yes
COSMIC	1	EPHA3	728	R	L	0.139647	0.138277	0.83871	0.121569	-2	NA	0	NA	0	131.17464	1	148	EPH	TK	E_helix	yes	weka.classifiers.bayes.BayesNet	83.95759717314488	yes	0.9962459404462778	0.0037540595537223194	weka.classifiers.lazy.LWL	86.99646643109541	yes	1.0	0.0	weka.classifiers.rules.DecisionTable	87.98586572438163	yes	0.9642857142857143	0.03571428571428571	weka.classifiers.functions.SMO	87.84452296819788	yes	1.0	0.0	weka.classifiers.trees.RandomForest	86.5017667844523	yes	0.7	0.3	weka.classifiers.rules.DTNB	86.5017667844523	yes
COSMIC	1	SGK069	311	H	N	?	?	?	?	1	NA	0	NA	1	132.11904	1	118	NKF1	OTHER	H_and_I_helix	yes	weka.classifiers.bayes.BayesNet	83.95759717314488	no	0.21013300554979095	0.789866994450209	weka.classifiers.lazy.LWL	86.99646643109541	yes	1.0	0.0	weka.classifiers.rules.DecisionTable	87.98586572438163	yes	0.6666666666666666	0.3333333333333333	weka.classifiers.functions.SMO	87.84452296819788	yes	1.0	0.0	weka.classifiers.trees.RandomForest	86.5017667844523	yes	0.9624128919860627	0.037587108013937276	weka.classifiers.rules.DTNB	86.5017667844523	yes
COSMIC	1	KIT	651	M	V	0.50443	0.002095	0.222222	0.494118	1	NA	0	NA	0	117.14784	0	124	PDGFR	TK	C_helix	yes	weka.classifiers.bayes.BayesNet	83.95759717314488	yes	0.9982954206998729	0.0017045793001270798	weka.classifiers.lazy.LWL	86.99646643109541	yes	0.9318738547696614	0.06812614523033825	weka.classifiers.rules.DecisionTable	87.98586572438163	yes	0.9772727272727273	0.022727272727272728	weka.classifiers.functions.SMO	87.84452296819788	yes	1.0	0.0	weka.classifiers.trees.RandomForest	86.5017667844523	yes	0.9953488372093023	0.004651162790697674	weka.classifiers.rules.DTNB	86.5017667844523	yes
COSMIC	1	ABL1	315	T	L	0.368731	0.105632	1	0.407843	-1	NA	0	NA	0	131.17464	1	93	ABL	TK	C_helix	yes	weka.classifiers.bayes.BayesNet	83.95759717314488	yes	0.9997824163322889	2.17583667711026E-4	weka.classifiers.lazy.LWL	86.99646643109541	yes	0.9293208596500447	0.07067914034995508	weka.classifiers.rules.DecisionTable	87.98586572438163	yes	0.9807692307692307	0.019230769230769232	weka.classifiers.functions.SMO	87.84452296819788	yes	1.0	0.0	weka.classifiers.trees.RandomForest	86.5017667844523	yes	1.0	0.0	weka.classifiers.rules.DTNB	86.5017667844523	yes
SNP@Domain	1	MOS	239	N	S	0.11254	0.07504	0.4	0.035813	1	NA	0	NA	1	105.09344	1	96	MOS	OTHER	Activation_segment_Nt#Activation_segment_Ct	no	weka.classifiers.bayes.BayesNet	83.95759717314488	no	0.019052502172697924	0.9809474978273021	weka.classifiers.lazy.LWL	86.99646643109541	no	0.025986954821331995	0.9740130451786678	weka.classifiers.rules.DecisionTable	87.98586572438163	no	0.030303030303030304	0.9696969696969697	weka.classifiers.functions.SMO	87.84452296819788	no	0.0	1.0	weka.classifiers.trees.RandomForest	86.5017667844523	no	0.005263157894736842	0.9947368421052631	weka.classifiers.rules.DTNB	86.5017667844523	no
COSMIC	1	TSSK2	237	R	H	?	?	?	?	0	NA	0	NA	1	155.15634	1	148	TSSK	CAMK	H_and_I_helix	yes	weka.classifiers.bayes.BayesNet	83.95759717314488	yes	0.7291249779474287	0.27087502205257136	weka.classifiers.lazy.LWL	86.99646643109541	yes	1.0	0.0	weka.classifiers.rules.DecisionTable	87.98586572438163	yes	0.75	0.25	weka.classifiers.functions.SMO	87.84452296819788	yes	1.0	0.0	weka.classifiers.trees.RandomForest	86.5017667844523	yes	0.9709016393442622	0.029098360655737704	weka.classifiers.rules.DTNB	86.5017667844523	yes
COSMIC	1	KIT	695	E	K	?	0.00212	?	?	1	NA	0	NA	1	146.18934	1	109	PDGFR	TK	Linker#E_helix	yes	weka.classifiers.bayes.BayesNet	83.95759717314488	yes	0.9994599035341194	5.400964658805678E-4	weka.classifiers.lazy.LWL	86.99646643109541	yes	1.0	0.0	weka.classifiers.rules.DecisionTable	87.98586572438163	yes	0.9666666666666667	0.03333333333333333	weka.classifiers.functions.SMO	87.84452296819788	yes	1.0	0.0	weka.classifiers.trees.RandomForest	86.5017667844523	yes	1.0	0.0	weka.classifiers.rules.DTNB	86.5017667844523	yes
COSMIC	2	EGFR	864	A	T	?	0.042389	?	?	0	NA	0	NA	1	119.12034	0	67	EGFR	TK	Activation_segment_Nt#Activation_segment_Ct	yes	weka.classifiers.bayes.BayesNet	83.95759717314488	yes	0.9859413022352423	0.014058697764757638	weka.classifiers.lazy.LWL	86.99646643109541	yes	0.9301929823015355	0.06980701769846463	weka.classifiers.rules.DecisionTable	87.98586572438163	yes	0.8333333333333334	0.16666666666666666	weka.classifiers.functions.SMO	87.84452296819788	yes	1.0	0.0	weka.classifiers.trees.RandomForest	86.5017667844523	yes	1.0	0.0	weka.classifiers.rules.DTNB	86.5017667844523	yes
COSMIC	2	EGFR	721	G	A	0.947746	0.72622	1	0.964706	0	NA	0	NA	0	89.09404	0	48	EGFR	TK	G_loop	yes	weka.classifiers.bayes.BayesNet	83.95759717314488	yes	0.999030728767051	9.692712329489995E-4	weka.classifiers.lazy.LWL	86.99646643109541	yes	0.9358056747446097	0.06419432525539005	weka.classifiers.rules.DecisionTable	87.98586572438163	yes	0.9302325581395349	0.06976744186046512	weka.classifiers.functions.SMO	87.84452296819788	yes	1.0	0.0	weka.classifiers.trees.RandomForest	86.5017667844523	yes	1.0	0.0	weka.classifiers.rules.DTNB	86.5017667844523	yes
COSMIC	2	BRAF	582	I	M	0.49038	0.472143	0.722222	0.5	1	NA	0	NA	0	149.20784	0	124	RAF	TKL	Catalytic_loop	yes	weka.classifiers.bayes.BayesNet	83.95759717314488	yes	0.9990244809498839	9.755190501161699E-4	weka.classifiers.lazy.LWL	86.99646643109541	yes	1.0	0.0	weka.classifiers.rules.DecisionTable	87.98586572438163	yes	0.9841269841269841	0.015873015873015872	weka.classifiers.functions.SMO	87.84452296819788	yes	1.0	0.0	weka.classifiers.trees.RandomForest	86.5017667844523	yes	0.9	0.1	weka.classifiers.rules.DTNB	86.5017667844523	yes
COSMIC	5	EGFR	863	G	D	?	0.077396	?	?	-1	NA	0	NA	1	133.10384	0	48	EGFR	TK	Activation_segment_Nt#Activation_segment_Ct	yes	weka.classifiers.bayes.BayesNet	83.95759717314488	yes	0.9945111895088513	0.0054888104911486385	weka.classifiers.lazy.LWL	86.99646643109541	yes	0.9293519822579758	0.07064801774202376	weka.classifiers.rules.DecisionTable	87.98586572438163	yes	0.8333333333333334	0.16666666666666666	weka.classifiers.functions.SMO	87.84452296819788	yes	1.0	0.0	weka.classifiers.trees.RandomForest	86.5017667844523	yes	1.0	0.0	weka.classifiers.rules.DTNB	86.5017667844523	yes
COSMIC	3	ABL1	459	E	K	0.194192	0.130971	0.857143	0.415686	1	NA	0	NA	1	146.18934	1	109	ABL	TK	G_helix	yes	weka.classifiers.bayes.BayesNet	83.95759717314488	yes	0.9997809178901895	2.1908210981038605E-4	weka.classifiers.lazy.LWL	86.99646643109541	yes	1.0	0.0	weka.classifiers.rules.DecisionTable	87.98586572438163	yes	0.9807692307692307	0.019230769230769232	weka.classifiers.functions.SMO	87.84452296819788	yes	1.0	0.0	weka.classifiers.trees.RandomForest	86.5017667844523	yes	1.0	0.0	weka.classifiers.rules.DTNB	86.5017667844523	yes
COSMIC	1	BRAF	590	V	I	0.265769	0.236291	0.944444	0.179012	3	NA	0	NA	0	131.17464	0	105	RAF	TKL	Activation_segment_Nt	yes	weka.classifiers.bayes.BayesNet	83.95759717314488	yes	0.9998601320264141	1.3986797358594164E-4	weka.classifiers.lazy.LWL	86.99646643109541	yes	0.9458011389921334	0.0541988610078661	weka.classifiers.rules.DecisionTable	87.98586572438163	yes	0.967741935483871	0.03225806451612903	weka.classifiers.functions.SMO	87.84452296819788	yes	1.0	0.0	weka.classifiers.trees.RandomForest	86.5017667844523	yes	1.0	0.0	weka.classifiers.rules.DTNB	86.5017667844523	yes
COSMIC	2	EGFR	796	G	S	0.590775	0.529084	1	0.937255	0	NA	0	NA	1	105.09344	0	48	EGFR	TK	Linker	yes	weka.classifiers.bayes.BayesNet	83.95759717314488	yes	0.999430183331506	5.698166684939477E-4	weka.classifiers.lazy.LWL	86.99646643109541	yes	0.9341934304970875	0.06580656950291242	weka.classifiers.rules.DecisionTable	87.98586572438163	yes	0.9302325581395349	0.06976744186046512	weka.classifiers.functions.SMO	87.84452296819788	yes	1.0	0.0	weka.classifiers.trees.RandomForest	86.5017667844523	yes	1.0	0.0	weka.classifiers.rules.DTNB	86.5017667844523	yes
COSMIC	2	BRAF	608	H	R	0.131973	0.053519	0.333333	0.166667	0	NA	0	NA	1	174.20274	1	118	RAF	TKL	Activation_segment_Nt#Activation_segment_Ct	yes	weka.classifiers.bayes.BayesNet	83.95759717314488	yes	0.9988674234328884	0.0011325765671115781	weka.classifiers.lazy.LWL	86.99646643109541	yes	1.0	0.0	weka.classifiers.rules.DecisionTable	87.98586572438163	yes	0.9841269841269841	0.015873015873015872	weka.classifiers.functions.SMO	87.84452296819788	yes	1.0	0.0	weka.classifiers.trees.RandomForest	86.5017667844523	yes	1.0	0.0	weka.classifiers.rules.DTNB	86.5017667844523	yes
COSMIC	1	MOS	123	A	T	0.06589	0.120765	0.4	0.179063	0	NA	0	NA	1	119.12034	0	67	MOS	OTHER	C_helix	yes	weka.classifiers.bayes.BayesNet	83.95759717314488	no	0.0041844324029502505	0.9958155675970497	weka.classifiers.lazy.LWL	86.99646643109541	yes	0.7573010779886873	0.24269892201131274	weka.classifiers.rules.DecisionTable	87.98586572438163	no	0.030303030303030304	0.9696969696969697	weka.classifiers.functions.SMO	87.84452296819788	no	0.0	1.0	weka.classifiers.trees.RandomForest	86.5017667844523	yes	0.7	0.3	weka.classifiers.rules.DTNB	86.5017667844523	no
COSMIC	1	KIT	816	D	F	0.070003	0.025876	1	0.215686	-3	NA	0	NA	0	165.19184	1	91	PDGFR	TK	Activation_segment_Nt	yes	weka.classifiers.bayes.BayesNet	83.95759717314488	yes	0.9999645095959977	3.549040400240834E-5	weka.classifiers.lazy.LWL	86.99646643109541	yes	0.9361734195558226	0.06382658044417734	weka.classifiers.rules.DecisionTable	87.98586572438163	yes	0.9906542056074766	0.009345794392523364	weka.classifiers.functions.SMO	87.84452296819788	yes	1.0	0.0	weka.classifiers.trees.RandomForest	86.5017667844523	yes	1.0	0.0	weka.classifiers.rules.DTNB	86.5017667844523	yes
COSMIC	1	ABL1	359	F	I	0.471306	0.059669	0.857143	0.188235	0	NA	0	NA	0	131.17464	0	135	ABL	TK	E_helix	yes	weka.classifiers.bayes.BayesNet	83.95759717314488	yes	0.9996845786972757	3.1542130272433255E-4	weka.classifiers.lazy.LWL	86.99646643109541	yes	0.9319708092108386	0.06802919078916102	weka.classifiers.rules.DecisionTable	87.98586572438163	yes	0.9807692307692307	0.019230769230769232	weka.classifiers.functions.SMO	87.84452296819788	yes	1.0	0.0	weka.classifiers.trees.RandomForest	86.5017667844523	yes	1.0	0.0	weka.classifiers.rules.DTNB	86.5017667844523	yes
SNP@Domain	1	MAK	279	M	K	0.30861	0.314286	0.842105	0.770833	-1	NA	0	NA	1	146.18934	0	124	RCK	CMGC	H_and_I_helix	no	weka.classifiers.bayes.BayesNet	83.95759717314488	no	0.00714149363260208	0.9928585063673979	weka.classifiers.lazy.LWL	86.99646643109541	no	0.09260959589557723	0.9073904041044228	weka.classifiers.rules.DecisionTable	87.98586572438163	no	0.13333333333333333	0.8666666666666667	weka.classifiers.functions.SMO	87.84452296819788	no	0.0	1.0	weka.classifiers.trees.RandomForest	86.5017667844523	no	0.02500000000000032	0.9749999999999996	weka.classifiers.rules.DTNB	86.5017667844523	no
COSMIC	1	LRRK1	1478	G	S	0.28741	0.197198	0.5	0.203704	0	NA	0	NA	1	105.09344	0	48	LRRK	TKL	H_and_I_helix	yes	weka.classifiers.bayes.BayesNet	83.95759717314488	yes	0.9914504446705368	0.008549555329463245	weka.classifiers.lazy.LWL	86.99646643109541	yes	1.0	0.0	weka.classifiers.rules.DecisionTable	87.98586572438163	yes	0.8	0.2	weka.classifiers.functions.SMO	87.84452296819788	yes	1.0	0.0	weka.classifiers.trees.RandomForest	86.5017667844523	yes	0.9	0.1	weka.classifiers.rules.DTNB	86.5017667844523	yes
COSMIC	1	SGK2	152	R	G	0.133657	0.147757	0.583333	0.239766	-2	NA	0	NA	0	75.06714	1	148	SGK	AGC	E_helix	yes	weka.classifiers.bayes.BayesNet	83.95759717314488	yes	0.5616335795414901	0.43836642045850993	weka.classifiers.lazy.LWL	86.99646643109541	yes	1.0	0.0	weka.classifiers.rules.DecisionTable	87.98586572438163	yes	0.6666666666666666	0.3333333333333333	weka.classifiers.functions.SMO	87.84452296819788	yes	1.0	0.0	weka.classifiers.trees.RandomForest	86.5017667844523	yes	1.0	0.0	weka.classifiers.rules.DTNB	86.5017667844523	no
COSMIC	1	FYN	410	G	R	0.935269	0.781082	1	0.956863	-2	NA	0	NA	1	174.20274	0	48	SRC	TK	Activation_segment_Nt	yes	weka.classifiers.bayes.BayesNet	83.95759717314488	yes	0.9955679697627343	0.004432030237265662	weka.classifiers.lazy.LWL	86.99646643109541	yes	0.9335788056720987	0.06642119432790179	weka.classifiers.rules.DecisionTable	87.98586572438163	yes	0.7777777777777778	0.2222222222222222	weka.classifiers.functions.SMO	87.84452296819788	yes	1.0	0.0	weka.classifiers.trees.RandomForest	86.5017667844523	yes	1.0	0.0	weka.classifiers.rules.DTNB	86.5017667844523	yes
COSMIC	1	BRAF	587	D	A	0.17821	0.205778	0.555556	0.265432	-2	NA	0	NA	0	89.09404	1	91	RAF	TKL	Activation_segment_Nt	yes	weka.classifiers.bayes.BayesNet	83.95759717314488	yes	0.9993470320957327	6.529679042672743E-4	weka.classifiers.lazy.LWL	86.99646643109541	yes	1.0	0.0	weka.classifiers.rules.DecisionTable	87.98586572438163	yes	0.9841269841269841	0.015873015873015872	weka.classifiers.functions.SMO	87.84452296819788	yes	1.0	0.0	weka.classifiers.trees.RandomForest	86.5017667844523	yes	0.9174242424242424	0.08257575757575757	weka.classifiers.rules.DTNB	86.5017667844523	yes
SNP@Domain	1	CDK4	84	D	Y	?	0.012443	?	?	-3	NA	0	NA	0	181.19124	1	91	CDK	CMGC	C_helix#Linker	no	weka.classifiers.bayes.BayesNet	83.95759717314488	no	0.05283160855894403	0.947168391441056	weka.classifiers.lazy.LWL	86.99646643109541	no	0.0	1.0	weka.classifiers.rules.DecisionTable	87.98586572438163	no	0.3125	0.6875	weka.classifiers.functions.SMO	87.84452296819788	no	0.0	1.0	weka.classifiers.trees.RandomForest	86.5017667844523	no	0.2868181818181818	0.7131818181818181	weka.classifiers.rules.DTNB	86.5017667844523	no
COSMIC	1	FGFR1	546	N	K	0.206641	0.050953	0.916667	0.345098	0	NA	0	NA	1	146.18934	1	96	FGFR	TK	C_helix	yes	weka.classifiers.bayes.BayesNet	83.95759717314488	yes	0.9996664664654226	3.3353353457729487E-4	weka.classifiers.lazy.LWL	86.99646643109541	yes	0.927350783992283	0.07264921600771711	weka.classifiers.rules.DecisionTable	87.98586572438163	yes	0.9666666666666667	0.03333333333333333	weka.classifiers.functions.SMO	87.84452296819788	yes	1.0	0.0	weka.classifiers.trees.RandomForest	86.5017667844523	yes	1.0	0.0	weka.classifiers.rules.DTNB	86.5017667844523	yes
COSMIC	1	FLT3	680	A	V	0.06589	0.063305	0.888889	0.635294	0	NA	0	NA	0	117.14784	0	67	PDGFR	TK	C_helix	yes	weka.classifiers.bayes.BayesNet	83.95759717314488	yes	0.9998072382264818	1.927617735183423E-4	weka.classifiers.lazy.LWL	86.99646643109541	yes	0.9374748358232842	0.06252516417671634	weka.classifiers.rules.DecisionTable	87.98586572438163	yes	0.9906542056074766	0.009345794392523364	weka.classifiers.functions.SMO	87.84452296819788	yes	1.0	0.0	weka.classifiers.trees.RandomForest	86.5017667844523	yes	1.0	0.0	weka.classifiers.rules.DTNB	86.5017667844523	yes
SNP@Domain	1	MOK	243	I	V	?	?	?	?	3	NA	0	NA	0	117.14784	0	124	RCK	CMGC	G_helix#H_and_I_helix	no	weka.classifiers.bayes.BayesNet	83.95759717314488	no	0.007393749502826598	0.9926062504971733	weka.classifiers.lazy.LWL	86.99646643109541	no	0.08960016414157178	0.9103998358584281	weka.classifiers.rules.DecisionTable	87.98586572438163	no	0.05555555555555555	0.9444444444444444	weka.classifiers.functions.SMO	87.84452296819788	no	0.0	1.0	weka.classifiers.trees.RandomForest	86.5017667844523	no	0.1022397424059474	0.8977602575940526	weka.classifiers.rules.DTNB	86.5017667844523	no
COSMIC	5	BRAF	469	G	E	0.716841	0.538657	0.944444	0.790123	-2	NA	0	NA	1	147.13074	0	48	RAF	TKL	G_loop	yes	weka.classifiers.bayes.BayesNet	83.95759717314488	yes	0.9999672402580168	3.275974198333092E-5	weka.classifiers.lazy.LWL	86.99646643109541	yes	0.9551506588536891	0.04484934114631091	weka.classifiers.rules.DecisionTable	87.98586572438163	yes	0.967741935483871	0.03225806451612903	weka.classifiers.functions.SMO	87.84452296819788	yes	1.0	0.0	weka.classifiers.trees.RandomForest	86.5017667844523	yes	1.0	0.0	weka.classifiers.rules.DTNB	86.5017667844523	yes
COSMIC	1	SRPK1	468	D	N	?	?	?	?	1	NA	0	NA	1	132.11904	1	91	SRPK	CMGC	Catalytic_loop#Activation_segment_Nt	yes	weka.classifiers.bayes.BayesNet	83.95759717314488	no	0.4824215587515868	0.5175784412484132	weka.classifiers.lazy.LWL	86.99646643109541	yes	1.0	0.0	weka.classifiers.rules.DecisionTable	87.98586572438163	yes	0.7142857142857143	0.2857142857142857	weka.classifiers.functions.SMO	87.84452296819788	yes	1.0	0.0	weka.classifiers.trees.RandomForest	86.5017667844523	yes	0.9157337153223573	0.08426628467764277	weka.classifiers.rules.DTNB	86.5017667844523	no
COSMIC	3	EGFR	748	R	K	0.176995	0.092822	0.454545	0.643137	2	NA	0	NA	1	146.18934	1	148	EGFR	TK	B3_strand	yes	weka.classifiers.bayes.BayesNet	83.95759717314488	yes	0.9788478634545013	0.02115213654549887	weka.classifiers.lazy.LWL	86.99646643109541	yes	0.9518846475946967	0.04811535240530309	weka.classifiers.rules.DecisionTable	87.98586572438163	yes	0.9438202247191011	0.056179775280898875	weka.classifiers.functions.SMO	87.84452296819788	yes	1.0	0.0	weka.classifiers.trees.RandomForest	86.5017667844523	yes	0.9857142857142858	0.014285714285714287	weka.classifiers.rules.DTNB	86.5017667844523	yes
SNP@Domain	1	MOS	114	V	L	0.74439	0.623159	1	0.584022	1	NA	0	NA	0	131.17464	0	105	MOS	OTHER	C_helix	no	weka.classifiers.bayes.BayesNet	83.95759717314488	no	0.023672156296069412	0.9763278437039306	weka.classifiers.lazy.LWL	86.99646643109541	no	0.0	1.0	weka.classifiers.rules.DecisionTable	87.98586572438163	no	0.16666666666666666	0.8333333333333334	weka.classifiers.functions.SMO	87.84452296819788	no	0.0	1.0	weka.classifiers.trees.RandomForest	86.5017667844523	no	0.0	1.0	weka.classifiers.rules.DTNB	86.5017667844523	no
COSMIC	1	ERBB2	777	V	M	0.506114	0.092158	0.545455	0.239216	1	NA	0	NA	0	149.20784	0	105	EGFR	TK	C_helix	yes	weka.classifiers.bayes.BayesNet	83.95759717314488	yes	0.9704747668399686	0.029525233160031496	weka.classifiers.lazy.LWL	86.99646643109541	yes	0.9263835328538333	0.0736164671461659	weka.classifiers.rules.DecisionTable	87.98586572438163	yes	0.9438202247191011	0.056179775280898875	weka.classifiers.functions.SMO	87.84452296819788	yes	1.0	0.0	weka.classifiers.trees.RandomForest	86.5017667844523	yes	1.0	0.0	weka.classifiers.rules.DTNB	86.5017667844523	yes
COSMIC	2	EGFR	746	E	K	0.186021	0.049284	0.454545	0.392157	1	NA	0	NA	1	146.18934	1	109	EGFR	TK	B3_strand	yes	weka.classifiers.bayes.BayesNet	83.95759717314488	yes	0.9834600262750556	0.016539973724944493	weka.classifiers.lazy.LWL	86.99646643109541	yes	0.9537005183769576	0.046299481623042156	weka.classifiers.rules.DecisionTable	87.98586572438163	yes	0.9438202247191011	0.056179775280898875	weka.classifiers.functions.SMO	87.84452296819788	yes	1.0	0.0	weka.classifiers.trees.RandomForest	86.5017667844523	yes	1.0	0.0	weka.classifiers.rules.DTNB	86.5017667844523	yes
COSMIC	1	FGFR1	576	R	W	0.097248	0.100042	0.75	0.141176	-3	NA	0	NA	0	204.22844	1	148	FGFR	TK	Linker#E_helix	yes	weka.classifiers.bayes.BayesNet	83.95759717314488	yes	0.998351257989658	0.0016487420103419176	weka.classifiers.lazy.LWL	86.99646643109541	yes	1.0	0.0	weka.classifiers.rules.DecisionTable	87.98586572438163	yes	0.9375	0.0625	weka.classifiers.functions.SMO	87.84452296819788	yes	1.0	0.0	weka.classifiers.trees.RandomForest	86.5017667844523	yes	0.9911111111111112	0.008888888888888889	weka.classifiers.rules.DTNB	86.5017667844523	yes
COSMIC	2	ABL1	276	D	G	0.106053	0.127534	0.857143	0.321569	-1	NA	0	NA	0	75.06714	1	91	ABL	TK	G_loop	yes	weka.classifiers.bayes.BayesNet	83.95759717314488	yes	0.9997175946654615	2.8240533453844155E-4	weka.classifiers.lazy.LWL	86.99646643109541	yes	0.9280565029483028	0.07194349705169717	weka.classifiers.rules.DecisionTable	87.98586572438163	yes	0.9807692307692307	0.019230769230769232	weka.classifiers.functions.SMO	87.84452296819788	yes	1.0	0.0	weka.classifiers.trees.RandomForest	86.5017667844523	yes	0.8787878787878788	0.12121212121212119	weka.classifiers.rules.DTNB	86.5017667844523	yes
COSMIC	1	ABL1	379	V	I	0.360836	0.135643	0.857143	0.615686	3	NA	0	NA	0	131.17464	0	105	ABL	TK	Catalytic_loop	yes	weka.classifiers.bayes.BayesNet	83.95759717314488	yes	0.999629485079297	3.7051492070297394E-4	weka.classifiers.lazy.LWL	86.99646643109541	yes	0.9299819745319965	0.07001802546800384	weka.classifiers.rules.DecisionTable	87.98586572438163	yes	0.9807692307692307	0.019230769230769232	weka.classifiers.functions.SMO	87.84452296819788	yes	1.0	0.0	weka.classifiers.trees.RandomForest	86.5017667844523	yes	1.0	-3.1720657846433043E-18	weka.classifiers.rules.DTNB	86.5017667844523	yes
COSMIC	1	LYN	385	D	Y	0.965413	0.829147	1	0.968627	-3	NA	0	NA	0	181.19124	1	91	SRC	TK	Activation_segment_Nt	yes	weka.classifiers.bayes.BayesNet	83.95759717314488	yes	0.9931127367864677	0.006887263213532209	weka.classifiers.lazy.LWL	86.99646643109541	yes	0.9306814910850556	0.06931850891494433	weka.classifiers.rules.DecisionTable	87.98586572438163	yes	0.7777777777777778	0.2222222222222222	weka.classifiers.functions.SMO	87.84452296819788	yes	1.0	0.0	weka.classifiers.trees.RandomForest	86.5017667844523	yes	0.9428571428571428	0.05714285714285714	weka.classifiers.rules.DTNB	86.5017667844523	yes
COSMIC	1	PKN1	764	E	K	0.070003	0.063105	1	0.064327	1	NA	0	NA	1	146.18934	1	109	PKN	AGC	Activation_segment_Nt	yes	weka.classifiers.bayes.BayesNet	83.95759717314488	yes	0.9960976933108253	0.003902306689174653	weka.classifiers.lazy.LWL	86.99646643109541	yes	1.0	0.0	weka.classifiers.rules.DecisionTable	87.98586572438163	yes	0.8333333333333334	0.16666666666666666	weka.classifiers.functions.SMO	87.84452296819788	yes	1.0	0.0	weka.classifiers.trees.RandomForest	86.5017667844523	yes	1.0	0.0	weka.classifiers.rules.DTNB	86.5017667844523	yes
COSMIC	1	DYRK3	278	R	C	0.169956	0.128927	0.782609	0.482639	-3	NA	0	NA	0	121.15404	1	148	DYRK	CMGC	C_helix	yes	weka.classifiers.bayes.BayesNet	83.95759717314488	no	0.3203829397253826	0.6796170602746174	weka.classifiers.lazy.LWL	86.99646643109541	yes	1.0	0.0	weka.classifiers.rules.DecisionTable	87.98586572438163	yes	0.8	0.2	weka.classifiers.functions.SMO	87.84452296819788	yes	1.0	0.0	weka.classifiers.trees.RandomForest	86.5017667844523	yes	0.93	0.07	weka.classifiers.rules.DTNB	86.5017667844523	yes
COSMIC	1	FRK	406	R	H	0.07787	0.09133	0.354839	0.12549	0	NA	0	NA	1	155.15634	1	148	SRC	TK	Activation_segment_Ct	yes	weka.classifiers.bayes.BayesNet	83.95759717314488	yes	0.6717012300673751	0.32829876993262486	weka.classifiers.lazy.LWL	86.99646643109541	yes	0.7962588507376368	0.20374114926236328	weka.classifiers.rules.DecisionTable	87.98586572438163	no	0.4444444444444444	0.5555555555555556	weka.classifiers.functions.SMO	87.84452296819788	yes	1.0	0.0	weka.classifiers.trees.RandomForest	86.5017667844523	yes	0.6869565217391305	0.3130434782608696	weka.classifiers.rules.DTNB	86.5017667844523	no
COSMIC	2	BRAF	606	G	E	0.084357	0.039557	0.555556	0.092593	-2	NA	0	NA	1	147.13074	0	48	RAF	TKL	Activation_segment_Nt#Activation_segment_Ct	yes	weka.classifiers.bayes.BayesNet	83.95759717314488	yes	0.9998027223356376	1.9727766436244046E-4	weka.classifiers.lazy.LWL	86.99646643109541	yes	0.9474160743576314	0.05258392564236866	weka.classifiers.rules.DecisionTable	87.98586572438163	yes	0.9841269841269841	0.015873015873015872	weka.classifiers.functions.SMO	87.84452296819788	yes	1.0	0.0	weka.classifiers.trees.RandomForest	86.5017667844523	yes	1.0	0.0	weka.classifiers.rules.DTNB	86.5017667844523	yes
COSMIC	2	EGFR	752	S	P	0.149943	0.119917	0.454545	0.223529	-1	NA	0	NA	0	115.13194	1	73	EGFR	TK	B3_strand#C_helix	yes	weka.classifiers.bayes.BayesNet	83.95759717314488	yes	0.989447351100764	0.010552648899235996	weka.classifiers.lazy.LWL	86.99646643109541	yes	0.9574189491837795	0.04258105081622059	weka.classifiers.rules.DecisionTable	87.98586572438163	yes	0.9438202247191011	0.056179775280898875	weka.classifiers.functions.SMO	87.84452296819788	yes	1.0	0.0	weka.classifiers.trees.RandomForest	86.5017667844523	yes	1.0	0.0	weka.classifiers.rules.DTNB	86.5017667844523	yes
COSMIC	1	ALK	1135	V	E	?	0.016872	?	?	-2	NA	0	NA	1	147.13074	0	105	ALK	TK	G_loop#B3_strand	yes	weka.classifiers.bayes.BayesNet	83.95759717314488	yes	0.9913282668849412	0.008671733115058785	weka.classifiers.lazy.LWL	86.99646643109541	yes	0.9247499782347248	0.07525002176527519	weka.classifiers.rules.DecisionTable	87.98586572438163	yes	0.5	0.5	weka.classifiers.functions.SMO	87.84452296819788	yes	1.0	0.0	weka.classifiers.trees.RandomForest	86.5017667844523	yes	0.8916666666666666	0.10833333333333331	weka.classifiers.rules.DTNB	86.5017667844523	yes
COSMIC	1	IRAK2	249	S	L	0.097137	0.051939	0.181818	0.111111	-2	NA	0	NA	0	131.17464	1	73	IRAK	TKL	B3_strand#C_helix	yes	weka.classifiers.bayes.BayesNet	83.95759717314488	yes	0.9518516546198127	0.048148345380187314	weka.classifiers.lazy.LWL	86.99646643109541	yes	0.831203756179529	0.16879624382047112	weka.classifiers.rules.DecisionTable	87.98586572438163	yes	0.9	0.1	weka.classifiers.functions.SMO	87.84452296819788	yes	1.0	0.0	weka.classifiers.trees.RandomForest	86.5017667844523	yes	0.9	0.1	weka.classifiers.rules.DTNB	86.5017667844523	yes
SNP@Domain	1	KDR	848	V	E	0.860353	0.399863	1	0.933333	-2	NA	0	NA	1	147.13074	0	105	VEGFR	TK	G_loop	no	weka.classifiers.bayes.BayesNet	83.95759717314488	yes	0.9837512811538677	0.016248718846132323	weka.classifiers.lazy.LWL	86.99646643109541	yes	0.925113530383548	0.07488646961645219	weka.classifiers.rules.DecisionTable	87.98586572438163	yes	0.6	0.4	weka.classifiers.functions.SMO	87.84452296819788	yes	1.0	0.0	weka.classifiers.trees.RandomForest	86.5017667844523	no	0.05	0.95	weka.classifiers.rules.DTNB	86.5017667844523	no
COSMIC	1	ROCK2	854	D	V	?	0.000657	?	?	-3	NA	0	NA	0	117.14784	1	91	DMPK	AGC	G_helix#H_and_I_helix	yes	weka.classifiers.bayes.BayesNet	83.95759717314488	yes	0.6507024438304054	0.3492975561695946	weka.classifiers.lazy.LWL	86.99646643109541	yes	0.8420543092404115	0.1579456907595884	weka.classifiers.rules.DecisionTable	87.98586572438163	yes	0.6666666666666666	0.3333333333333333	weka.classifiers.functions.SMO	87.84452296819788	yes	1.0	0.0	weka.classifiers.trees.RandomForest	86.5017667844523	yes	0.9991228070175439	8.771929824561403E-4	weka.classifiers.rules.DTNB	86.5017667844523	no
COSMIC	1	PASK	1161	T	N	0.269523	0.200514	0.584507	0.466135	0	Phosphorylation	0	NA	1	132.11904	1	93	CAMKL	CAMK	Activation_segment_Nt#Activation_segment_Ct	yes	weka.classifiers.bayes.BayesNet	83.95759717314488	yes	0.6814609688138104	0.3185390311861896	weka.classifiers.lazy.LWL	86.99646643109541	yes	1.0	0.0	weka.classifiers.rules.DecisionTable	87.98586572438163	yes	0.5833333333333334	0.4166666666666667	weka.classifiers.functions.SMO	87.84452296819788	yes	1.0	0.0	weka.classifiers.trees.RandomForest	86.5017667844523	yes	1.0	0.0	weka.classifiers.rules.DTNB	86.5017667844523	no
COSMIC	2	ABL1	351	M	T	0.589643	0.098317	1	0.85098	-1	NA	0	NA	1	119.12034	0	124	ABL	TK	Linker#E_helix	yes	weka.classifiers.bayes.BayesNet	83.95759717314488	yes	0.9997839606693247	2.1603933067511902E-4	weka.classifiers.lazy.LWL	86.99646643109541	yes	0.9340403893255264	0.06595961067447359	weka.classifiers.rules.DecisionTable	87.98586572438163	yes	0.9807692307692307	0.019230769230769232	weka.classifiers.functions.SMO	87.84452296819788	yes	1.0	0.0	weka.classifiers.trees.RandomForest	86.5017667844523	yes	0.9892857142857142	0.010714285714285713	weka.classifiers.rules.DTNB	86.5017667844523	yes
COSMIC	1	FGFR3	697	G	C	0.28741	0.236068	0.666667	0.509804	-3	NA	0	NA	0	121.15404	0	48	FGFR	TK	G_helix#H_and_I_helix	yes	weka.classifiers.bayes.BayesNet	83.95759717314488	yes	0.9977970306515015	0.0022029693484985065	weka.classifiers.lazy.LWL	86.99646643109541	yes	0.932290256753789	0.06770974324621148	weka.classifiers.rules.DecisionTable	87.98586572438163	yes	0.9375	0.0625	weka.classifiers.functions.SMO	87.84452296819788	yes	1.0	0.0	weka.classifiers.trees.RandomForest	86.5017667844523	yes	1.0	0.0	weka.classifiers.rules.DTNB	86.5017667844523	yes
COSMIC	1	FLT3	835	D	I	0.070003	0.024888	1	0.215686	-3	NA	0	NA	0	131.17464	1	91	PDGFR	TK	Activation_segment_Nt	yes	weka.classifiers.bayes.BayesNet	83.95759717314488	yes	0.999963660454628	3.6339545371941555E-5	weka.classifiers.lazy.LWL	86.99646643109541	yes	0.9358938524289511	0.06410614757104881	weka.classifiers.rules.DecisionTable	87.98586572438163	yes	0.9906542056074766	0.009345794392523364	weka.classifiers.functions.SMO	87.84452296819788	yes	1.0	0.0	weka.classifiers.trees.RandomForest	86.5017667844523	yes	1.0	0.0	weka.classifiers.rules.DTNB	86.5017667844523	yes
COSMIC	1	SGK269	1198	S	N	?	0.004211	?	?	1	NA	0	NA	1	132.11904	1	73	NKF3	OTHER	C_helix#Linker	yes	weka.classifiers.bayes.BayesNet	83.95759717314488	yes	0.5429149641072784	0.4570850358927217	weka.classifiers.lazy.LWL	86.99646643109541	yes	1.0	0.0	weka.classifiers.rules.DecisionTable	87.98586572438163	yes	0.9	0.1	weka.classifiers.functions.SMO	87.84452296819788	yes	1.0	0.0	weka.classifiers.trees.RandomForest	86.5017667844523	yes	0.95	0.05	weka.classifiers.rules.DTNB	86.5017667844523	yes
COSMIC	1	RIPK1	81	V	I	0.06589	0.155986	0.466667	0.271605	3	NA	0	NA	0	131.17464	0	105	RIPK	TKL	C_helix	yes	weka.classifiers.bayes.BayesNet	83.95759717314488	yes	0.8539589004255695	0.1460410995744304	weka.classifiers.lazy.LWL	86.99646643109541	yes	1.0	0.0	weka.classifiers.rules.DecisionTable	87.98586572438163	yes	0.6666666666666666	0.3333333333333333	weka.classifiers.functions.SMO	87.84452296819788	yes	1.0	0.0	weka.classifiers.trees.RandomForest	86.5017667844523	yes	0.9253928571428572	0.07460714285714286	weka.classifiers.rules.DTNB	86.5017667844523	no
COSMIC	1	EPHA3	678	D	E	0.133657	0.098713	0.709677	0.254902	2	NA	0	NA	1	147.13074	1	91	EPH	TK	C_helix	yes	weka.classifiers.bayes.BayesNet	83.95759717314488	yes	0.9989804542464691	0.0010195457535309633	weka.classifiers.lazy.LWL	86.99646643109541	yes	0.9261628568712359	0.0738371431287635	weka.classifiers.rules.DecisionTable	87.98586572438163	yes	0.9642857142857143	0.03571428571428571	weka.classifiers.functions.SMO	87.84452296819788	yes	1.0	0.0	weka.classifiers.trees.RandomForest	86.5017667844523	yes	1.0	0.0	weka.classifiers.rules.DTNB	86.5017667844523	yes
SNP@Domain	1	CAMKK2	363	R	C	?	0.065458	?	?	-3	NA	0	NA	0	121.15404	1	148	CAMKK	OTHER	Activation_segment_Ct#F_helix	no	weka.classifiers.bayes.BayesNet	83.95759717314488	no	0.04315826928236444	0.9568417307176356	weka.classifiers.lazy.LWL	86.99646643109541	no	0.212355644117617	0.787644355882383	weka.classifiers.rules.DecisionTable	87.98586572438163	no	0.25	0.75	weka.classifiers.functions.SMO	87.84452296819788	no	0.0	1.0	weka.classifiers.trees.RandomForest	86.5017667844523	no	0.11363636363636362	0.8863636363636364	weka.classifiers.rules.DTNB	86.5017667844523	no
COSMIC	1	HCK	405	P	S	0.918983	0.804052	1	0.8	-1	NA	0	NA	1	105.09344	0	90	SRC	TK	Activation_segment_Ct	yes	weka.classifiers.bayes.BayesNet	83.95759717314488	yes	0.9715678169383933	0.02843218306160667	weka.classifiers.lazy.LWL	86.99646643109541	yes	0.9294440514925034	0.07055594850749608	weka.classifiers.rules.DecisionTable	87.98586572438163	yes	0.7777777777777778	0.2222222222222222	weka.classifiers.functions.SMO	87.84452296819788	yes	1.0	0.0	weka.classifiers.trees.RandomForest	86.5017667844523	yes	1.0	0.0	weka.classifiers.rules.DTNB	86.5017667844523	no
SNP@Domain	1	SLK	117	D	N	0.155575	0.08151	0.378378	0.225806	1	NA	0	NA	1	132.11904	1	91	STE20	STE	Linker	no	weka.classifiers.bayes.BayesNet	83.95759717314488	no	0.20503831638931777	0.7949616836106822	weka.classifiers.lazy.LWL	86.99646643109541	no	0.07924756623864632	0.9207524337613536	weka.classifiers.rules.DecisionTable	87.98586572438163	yes	0.6363636363636364	0.36363636363636365	weka.classifiers.functions.SMO	87.84452296819788	yes	1.0	0.0	weka.classifiers.trees.RandomForest	86.5017667844523	no	0.2413145539906103	0.7586854460093896	weka.classifiers.rules.DTNB	86.5017667844523	no
COSMIC	8	BRAF	600	V	M	0.070003	0.061992	0.5	0.092593	1	NA	0	NA	0	149.20784	0	105	RAF	TKL	Activation_segment_Nt	yes	weka.classifiers.bayes.BayesNet	83.95759717314488	yes	0.9989618311250291	0.0010381688749708043	weka.classifiers.lazy.LWL	86.99646643109541	yes	1.0	0.0	weka.classifiers.rules.DecisionTable	87.98586572438163	yes	0.9841269841269841	0.015873015873015872	weka.classifiers.functions.SMO	87.84452296819788	yes	1.0	0.0	weka.classifiers.trees.RandomForest	86.5017667844523	yes	1.0	0.0	weka.classifiers.rules.DTNB	86.5017667844523	yes
COSMIC	1	ABL1	370	L	R	0.761449	0.652609	1	0.886275	-2	NA	0	NA	1	174.20274	0	124	ABL	TK	E_helix	yes	weka.classifiers.bayes.BayesNet	83.95759717314488	yes	0.9995001769468248	4.998230531752207E-4	weka.classifiers.lazy.LWL	86.99646643109541	yes	0.9330013110601046	0.06699868893989537	weka.classifiers.rules.DecisionTable	87.98586572438163	yes	0.9807692307692307	0.019230769230769232	weka.classifiers.functions.SMO	87.84452296819788	yes	1.0	0.0	weka.classifiers.trees.RandomForest	86.5017667844523	yes	1.0	0.0	weka.classifiers.rules.DTNB	86.5017667844523	yes
COSMIC	1	PLK2	92	G	S	0.313385	0.190843	0.833333	0.236915	0	NA	0	NA	1	105.09344	0	48	PLK	OTHER	G_loop	yes	weka.classifiers.bayes.BayesNet	83.95759717314488	no	0.445145520488667	0.5548544795113329	weka.classifiers.lazy.LWL	86.99646643109541	yes	0.7574105035080945	0.24258949649190553	weka.classifiers.rules.DecisionTable	87.98586572438163	no	0.3333333333333333	0.6666666666666666	weka.classifiers.functions.SMO	87.84452296819788	yes	1.0	0.0	weka.classifiers.trees.RandomForest	86.5017667844523	yes	0.9	0.1	weka.classifiers.rules.DTNB	86.5017667844523	yes
SNP@Domain	1	MNK1	321	P	L	?	?	?	?	-3	NA	0	NA	0	131.17464	0	90	MAPKAPK	CAMK	H_and_I_helix	no	weka.classifiers.bayes.BayesNet	83.95759717314488	no	0.3114489747385565	0.6885510252614435	weka.classifiers.lazy.LWL	86.99646643109541	no	0.3541157772407325	0.6458842227592675	weka.classifiers.rules.DecisionTable	87.98586572438163	yes	0.5	0.5	weka.classifiers.functions.SMO	87.84452296819788	yes	1.0	0.0	weka.classifiers.trees.RandomForest	86.5017667844523	no	0.09025604551920341	0.9097439544807966	weka.classifiers.rules.DTNB	86.5017667844523	no
COSMIC	2	BRAF	616	S	F	0.675463	0.148966	0.444444	0.580247	-2	NA	0	NA	0	165.19184	1	73	RAF	TKL	Activation_segment_Ct	yes	weka.classifiers.bayes.BayesNet	83.95759717314488	yes	0.9988317894288306	0.0011682105711693916	weka.classifiers.lazy.LWL	86.99646643109541	yes	1.0	0.0	weka.classifiers.rules.DecisionTable	87.98586572438163	yes	0.9841269841269841	0.015873015873015872	weka.classifiers.functions.SMO	87.84452296819788	yes	1.0	0.0	weka.classifiers.trees.RandomForest	86.5017667844523	yes	0.9870967741935484	0.012903225806451613	weka.classifiers.rules.DTNB	86.5017667844523	yes
SNP@Domain	1	MOS	140	R	Q	0.74795	0.635799	1	0.743802	1	NA	0	NA	1	146.14594	1	148	MOS	OTHER	Linker	no	weka.classifiers.bayes.BayesNet	83.95759717314488	no	0.015154802358352005	0.9848451976416479	weka.classifiers.lazy.LWL	86.99646643109541	no	0.017737900340178185	0.9822620996598219	weka.classifiers.rules.DecisionTable	87.98586572438163	no	0.16666666666666666	0.8333333333333334	weka.classifiers.functions.SMO	87.84452296819788	no	0.0	1.0	weka.classifiers.trees.RandomForest	86.5017667844523	no	0.09555555555555556	0.9044444444444444	weka.classifiers.rules.DTNB	86.5017667844523	no
COSMIC	1	BRAF	601	K	L	?	0.035167	?	?	-2	NA	0	NA	0	131.17464	1	135	RAF	TKL	Activation_segment_Nt#Activation_segment_Ct	yes	weka.classifiers.bayes.BayesNet	83.95759717314488	yes	0.9990928544867206	9.071455132793271E-4	weka.classifiers.lazy.LWL	86.99646643109541	yes	1.0	0.0	weka.classifiers.rules.DecisionTable	87.98586572438163	yes	0.9411764705882353	0.058823529411764705	weka.classifiers.functions.SMO	87.84452296819788	yes	1.0	0.0	weka.classifiers.trees.RandomForest	86.5017667844523	yes	1.0	0.0	weka.classifiers.rules.DTNB	86.5017667844523	yes
COSMIC	1	AKT3	298	T	A	?	0.051813	?	?	0	NA	0	NA	0	89.09404	1	93	AKT	AGC	Activation_segment_Nt#Activation_segment_Ct	yes	weka.classifiers.bayes.BayesNet	83.95759717314488	yes	0.5485300323262345	0.45146996767376546	weka.classifiers.lazy.LWL	86.99646643109541	yes	1.0	0.0	weka.classifiers.rules.DecisionTable	87.98586572438163	yes	0.6666666666666666	0.3333333333333333	weka.classifiers.functions.SMO	87.84452296819788	no	0.0	1.0	weka.classifiers.trees.RandomForest	86.5017667844523	yes	0.9070270270270271	0.09297297297297297	weka.classifiers.rules.DTNB	86.5017667844523	no
COSMIC	1	EPHA3	806	D	N	0.962017	0.838909	1	0.984314	1	NA	0	NA	1	132.11904	1	91	EPH	TK	F_helix	yes	weka.classifiers.bayes.BayesNet	83.95759717314488	yes	0.9997948032967209	2.0519670327924546E-4	weka.classifiers.lazy.LWL	86.99646643109541	yes	0.9303991050699751	0.06960089493002451	weka.classifiers.rules.DecisionTable	87.98586572438163	yes	0.9767441860465116	0.023255813953488372	weka.classifiers.functions.SMO	87.84452296819788	yes	1.0	0.0	weka.classifiers.trees.RandomForest	86.5017667844523	yes	1.0	0.0	weka.classifiers.rules.DTNB	86.5017667844523	yes
COSMIC	1	MAP2K4	134	R	Q	0.176995	0.094164	0.435897	0.145161	1	NA	0	NA	1	146.14594	1	148	STE7	STE	B3_strand	yes	weka.classifiers.bayes.BayesNet	83.95759717314488	yes	0.501977068678859	0.498022931321141	weka.classifiers.lazy.LWL	86.99646643109541	yes	0.9437099850946747	0.056290014905325245	weka.classifiers.rules.DecisionTable	87.98586572438163	yes	0.8947368421052632	0.10526315789473684	weka.classifiers.functions.SMO	87.84452296819788	yes	1.0	0.0	weka.classifiers.trees.RandomForest	86.5017667844523	yes	1.0	0.0	weka.classifiers.rules.DTNB	86.5017667844523	yes
COSMIC	1	MAST2	730	P	L	0.123499	0.124883	0.73913	0.321637	-3	NA	0	NA	0	131.17464	0	90	MAST	AGC	G_helix#H_and_I_helix	yes	weka.classifiers.bayes.BayesNet	83.95759717314488	yes	0.5634146711925021	0.4365853288074979	weka.classifiers.lazy.LWL	86.99646643109541	yes	0.8154226540303973	0.18457734596960268	weka.classifiers.rules.DecisionTable	87.98586572438163	yes	0.75	0.25	weka.classifiers.functions.SMO	87.84452296819788	yes	1.0	0.0	weka.classifiers.trees.RandomForest	86.5017667844523	yes	0.866060606060606	0.13393939393939394	weka.classifiers.rules.DTNB	86.5017667844523	yes
COSMIC	1	MAST1	415	Q	H	0.097137	0.061784	0.565217	0.374269	0	NA	0	NA	1	155.15634	1	114	MAST	AGC	B3_strand#C_helix	yes	weka.classifiers.bayes.BayesNet	83.95759717314488	yes	0.629551252446642	0.37044874755335805	weka.classifiers.lazy.LWL	86.99646643109541	yes	0.895080319291307	0.10491968070869295	weka.classifiers.rules.DecisionTable	87.98586572438163	yes	0.75	0.25	weka.classifiers.functions.SMO	87.84452296819788	yes	1.0	0.0	weka.classifiers.trees.RandomForest	86.5017667844523	yes	0.9791666666666666	0.020833333333333332	weka.classifiers.rules.DTNB	86.5017667844523	yes
SNP@Domain	1	BTK	607	L	F	0.284788	0.042412	0.818182	0.211765	0	NA	0	NA	0	165.19184	0	124	TEC	TK	G_helix#H_and_I_helix	no	weka.classifiers.bayes.BayesNet	83.95759717314488	yes	0.589973437622258	0.41002656237774204	weka.classifiers.lazy.LWL	86.99646643109541	yes	0.9260242584901046	0.07397574150989523	weka.classifiers.rules.DecisionTable	87.98586572438163	yes	0.5384615384615384	0.46153846153846156	weka.classifiers.functions.SMO	87.84452296819788	yes	1.0	0.0	weka.classifiers.trees.RandomForest	86.5017667844523	no	0.0	1.0	weka.classifiers.rules.DTNB	86.5017667844523	no
COSMIC	1	KIT	809	C	R	0.09791	0.054535	0.888889	0.376471	-3	NA	0	NA	1	174.20274	0	86	PDGFR	TK	Activation_segment_Nt	yes	weka.classifiers.bayes.BayesNet	83.95759717314488	yes	0.999967209810494	3.279018950591415E-5	weka.classifiers.lazy.LWL	86.99646643109541	yes	0.937456634588486	0.06254336541151453	weka.classifiers.rules.DecisionTable	87.98586572438163	yes	0.9906542056074766	0.009345794392523364	weka.classifiers.functions.SMO	87.84452296819788	yes	1.0	0.0	weka.classifiers.trees.RandomForest	86.5017667844523	yes	1.0	0.0	weka.classifiers.rules.DTNB	86.5017667844523	yes
COSMIC	2	KIT	820	D	A	0.131973	0.063348	1	0.372549	-2	NA	0	NA	0	89.09404	1	91	PDGFR	TK	Activation_segment_Nt#Activation_segment_Ct	yes	weka.classifiers.bayes.BayesNet	83.95759717314488	yes	0.9999213425141353	7.865748586461878E-5	weka.classifiers.lazy.LWL	86.99646643109541	yes	0.934447489876431	0.06555251012356891	weka.classifiers.rules.DecisionTable	87.98586572438163	yes	0.9906542056074766	0.009345794392523364	weka.classifiers.functions.SMO	87.84452296819788	yes	1.0	0.0	weka.classifiers.trees.RandomForest	86.5017667844523	yes	1.0	0.0	weka.classifiers.rules.DTNB	86.5017667844523	yes
COSMIC	1	LRRK1	1273	R	L	0.18707	0.127234	0.318182	0.185185	-2	NA	0	NA	0	131.17464	1	148	LRRK	TKL	B3_strand#C_helix	yes	weka.classifiers.bayes.BayesNet	83.95759717314488	yes	0.978000669538206	0.021999330461793972	weka.classifiers.lazy.LWL	86.99646643109541	yes	1.0	0.0	weka.classifiers.rules.DecisionTable	87.98586572438163	yes	0.8	0.2	weka.classifiers.functions.SMO	87.84452296819788	yes	1.0	0.0	weka.classifiers.trees.RandomForest	86.5017667844523	yes	1.0	0.0	weka.classifiers.rules.DTNB	86.5017667844523	yes
SNP@Domain	1	CLK1	447	H	Y	?	?	?	?	2	NA	0	NA	0	181.19124	1	118	CLK	CMGC	H_and_I_helix	no	weka.classifiers.bayes.BayesNet	83.95759717314488	no	0.05174913036702555	0.9482508696329744	weka.classifiers.lazy.LWL	86.99646643109541	no	0.0	1.0	weka.classifiers.rules.DecisionTable	87.98586572438163	no	0.4166666666666667	0.5833333333333334	weka.classifiers.functions.SMO	87.84452296819788	no	0.0	1.0	weka.classifiers.trees.RandomForest	86.5017667844523	no	0.10121951219512196	0.8987804878048781	weka.classifiers.rules.DTNB	86.5017667844523	no
COSMIC	1	MYO3B	70	A	G	0.325613	0.071568	0.234234	0.150538	0	NA	0	NA	0	75.06714	0	67	STE20	STE	C_helix	yes	weka.classifiers.bayes.BayesNet	83.95759717314488	no	0.10517549506805994	0.8948245049319401	weka.classifiers.lazy.LWL	86.99646643109541	yes	0.7875192338254087	0.21248076617459133	weka.classifiers.rules.DecisionTable	87.98586572438163	yes	0.6363636363636364	0.36363636363636365	weka.classifiers.functions.SMO	87.84452296819788	no	0.0	1.0	weka.classifiers.trees.RandomForest	86.5017667844523	yes	0.9	0.1	weka.classifiers.rules.DTNB	86.5017667844523	no
COSMIC	1	ERBB2	744	E	G	0.11969	0.122068	0.909091	0.192157	-2	NA	0	NA	0	75.06714	1	109	EGFR	TK	B3_strand	yes	weka.classifiers.bayes.BayesNet	83.95759717314488	yes	0.9966774978600594	0.0033225021399405177	weka.classifiers.lazy.LWL	86.99646643109541	yes	0.928055006246965	0.0719449937530349	weka.classifiers.rules.DecisionTable	87.98586572438163	yes	0.9302325581395349	0.06976744186046512	weka.classifiers.functions.SMO	87.84452296819788	yes	1.0	0.0	weka.classifiers.trees.RandomForest	86.5017667844523	yes	1.0	0.0	weka.classifiers.rules.DTNB	86.5017667844523	yes
SNP@Domain	1	TGFBR2	439	V	A	0.084053	0.014779	0.225806	0.148148	0	NA	0	NA	0	89.09404	0	105	STKR	TKL	Activation_segment_Nt#Activation_segment_Ct	no	weka.classifiers.bayes.BayesNet	83.95759717314488	yes	0.9144538661086676	0.08554613389133241	weka.classifiers.lazy.LWL	86.99646643109541	no	0.0	1.0	weka.classifiers.rules.DecisionTable	87.98586572438163	yes	0.875	0.125	weka.classifiers.functions.SMO	87.84452296819788	yes	1.0	0.0	weka.classifiers.trees.RandomForest	86.5017667844523	no	0.04	0.96	weka.classifiers.rules.DTNB	86.5017667844523	yes
COSMIC	1	DAPK2	226	P	L	0.67055	0.576535	0.909091	0.956175	-3	NA	0	NA	0	131.17464	0	90	DAPK	CAMK	G_helix	yes	weka.classifiers.bayes.BayesNet	83.95759717314488	yes	0.9893756539012232	0.010624346098776789	weka.classifiers.lazy.LWL	86.99646643109541	yes	0.8760793514643163	0.12392064853568348	weka.classifiers.rules.DecisionTable	87.98586572438163	yes	0.75	0.25	weka.classifiers.functions.SMO	87.84452296819788	yes	1.0	0.0	weka.classifiers.trees.RandomForest	86.5017667844523	yes	0.9333333333333333	0.06666666666666667	weka.classifiers.rules.DTNB	86.5017667844523	yes
COSMIC	1	NEK2	115	R	Q	?	?	?	?	1	NA	0	NA	1	146.14594	1	148	NEK	OTHER	E_helix	yes	weka.classifiers.bayes.BayesNet	83.95759717314488	no	0.19867557065528318	0.8013244293447168	weka.classifiers.lazy.LWL	86.99646643109541	yes	0.8278527179619685	0.17214728203803129	weka.classifiers.rules.DecisionTable	87.98586572438163	yes	0.8	0.2	weka.classifiers.functions.SMO	87.84452296819788	yes	1.0	0.0	weka.classifiers.trees.RandomForest	86.5017667844523	yes	0.9135534591194968	0.08644654088050314	weka.classifiers.rules.DTNB	86.5017667844523	yes
COSMIC	1	KIT	854	S	P	0.685538	0.348872	1	0.729412	-1	NA	0	NA	0	115.13194	1	73	PDGFR	TK	F_helix	yes	weka.classifiers.bayes.BayesNet	83.95759717314488	yes	0.9999197689909131	8.02310090869455E-5	weka.classifiers.lazy.LWL	86.99646643109541	yes	0.9321809063682138	0.06781909363178631	weka.classifiers.rules.DecisionTable	87.98586572438163	yes	0.9906542056074766	0.009345794392523364	weka.classifiers.functions.SMO	87.84452296819788	yes	1.0	0.0	weka.classifiers.trees.RandomForest	86.5017667844523	yes	0.9913043478260869	0.008695652173913044	weka.classifiers.rules.DTNB	86.5017667844523	yes
COSMIC	1	RET	922	S	P	0.2547	0.038485	0.75	0.317647	-1	NA	0	NA	0	115.13194	1	73	RET	TK	Activation_segment_Ct	yes	weka.classifiers.bayes.BayesNet	83.95759717314488	yes	0.9313297161495854	0.06867028385041464	weka.classifiers.lazy.LWL	86.99646643109541	yes	0.8233717610310674	0.17662823896893248	weka.classifiers.rules.DecisionTable	87.98586572438163	yes	0.8181818181818182	0.18181818181818182	weka.classifiers.functions.SMO	87.84452296819788	yes	1.0	0.0	weka.classifiers.trees.RandomForest	86.5017667844523	yes	0.9	0.1	weka.classifiers.rules.DTNB	86.5017667844523	yes
COSMIC	2	EGFR	756	N	S	0.118558	0.018785	0.545455	0.203922	1	NA	0	NA	1	105.09344	1	96	EGFR	TK	C_helix	yes	weka.classifiers.bayes.BayesNet	83.95759717314488	yes	0.9918967834033716	0.008103216596628519	weka.classifiers.lazy.LWL	86.99646643109541	yes	0.9251389974468566	0.07486100255314333	weka.classifiers.rules.DecisionTable	87.98586572438163	yes	0.9438202247191011	0.056179775280898875	weka.classifiers.functions.SMO	87.84452296819788	yes	1.0	0.0	weka.classifiers.trees.RandomForest	86.5017667844523	yes	0.96	0.04	weka.classifiers.rules.DTNB	86.5017667844523	yes
COSMIC	1	FLT3	836	I	H	0.084357	0.059947	1	0.266667	-3	NA	0	NA	1	155.15634	0	124	PDGFR	TK	Activation_segment_Nt	yes	weka.classifiers.bayes.BayesNet	83.95759717314488	yes	0.9999328461645542	6.715383544563883E-5	weka.classifiers.lazy.LWL	86.99646643109541	yes	0.9358881950215655	0.06411180497843488	weka.classifiers.rules.DecisionTable	87.98586572438163	yes	0.9906542056074766	0.009345794392523364	weka.classifiers.functions.SMO	87.84452296819788	yes	1.0	0.0	weka.classifiers.trees.RandomForest	86.5017667844523	yes	1.0	0.0	weka.classifiers.rules.DTNB	86.5017667844523	yes
COSMIC	1	BRAF	601	K	Q	?	0.035167	?	?	1	NA	0	NA	1	146.14594	1	135	RAF	TKL	Activation_segment_Nt#Activation_segment_Ct	yes	weka.classifiers.bayes.BayesNet	83.95759717314488	yes	0.9982923984067942	0.0017076015932059182	weka.classifiers.lazy.LWL	86.99646643109541	yes	1.0	0.0	weka.classifiers.rules.DecisionTable	87.98586572438163	yes	0.9411764705882353	0.058823529411764705	weka.classifiers.functions.SMO	87.84452296819788	yes	1.0	0.0	weka.classifiers.trees.RandomForest	86.5017667844523	yes	1.0	0.0	weka.classifiers.rules.DTNB	86.5017667844523	yes
COSMIC	1	TEC	583	R	L	0.129958	0.168256	0.909091	0.72549	-2	NA	0	NA	0	131.17464	1	148	TEC	TK	G_helix#H_and_I_helix	yes	weka.classifiers.bayes.BayesNet	83.95759717314488	yes	0.9404215125364698	0.05957848746353019	weka.classifiers.lazy.LWL	86.99646643109541	yes	0.6468339502368918	0.353166049763108	weka.classifiers.rules.DecisionTable	87.98586572438163	yes	0.625	0.375	weka.classifiers.functions.SMO	87.84452296819788	yes	1.0	0.0	weka.classifiers.trees.RandomForest	86.5017667844523	yes	0.7416666666666667	0.2583333333333333	weka.classifiers.rules.DTNB	86.5017667844523	no
COSMIC	2	BRAF	600	V	L	0.070003	0.061992	0.5	0.092593	1	NA	0	NA	0	131.17464	0	105	RAF	TKL	Activation_segment_Nt	yes	weka.classifiers.bayes.BayesNet	83.95759717314488	yes	0.9988558003476768	0.001144199652323055	weka.classifiers.lazy.LWL	86.99646643109541	yes	1.0	0.0	weka.classifiers.rules.DecisionTable	87.98586572438163	yes	0.9841269841269841	0.015873015873015872	weka.classifiers.functions.SMO	87.84452296819788	yes	1.0	0.0	weka.classifiers.trees.RandomForest	86.5017667844523	yes	1.0	0.0	weka.classifiers.rules.DTNB	86.5017667844523	yes
COSMIC	1	EPHA6	649	R	S	0.18707	0.124858	0.645161	0.152941	-1	NA	0	NA	1	105.09344	1	148	EPH	TK	G_loop#B3_strand	yes	weka.classifiers.bayes.BayesNet	83.95759717314488	yes	0.9991235149017924	8.764850982076217E-4	weka.classifiers.lazy.LWL	86.99646643109541	yes	1.0	0.0	weka.classifiers.rules.DecisionTable	87.98586572438163	yes	0.9642857142857143	0.03571428571428571	weka.classifiers.functions.SMO	87.84452296819788	yes	1.0	0.0	weka.classifiers.trees.RandomForest	86.5017667844523	yes	1.0	0.0	weka.classifiers.rules.DTNB	86.5017667844523	yes
SNP@Domain	1	RET	869	Q	H	0.354984	0.092933	1	0.321569	0	NA	0	NA	1	155.15634	1	114	RET	TK	Catalytic_loop	no	weka.classifiers.bayes.BayesNet	83.95759717314488	yes	0.9774940314119003	0.022505968588099785	weka.classifiers.lazy.LWL	86.99646643109541	yes	0.7549309036217017	0.24506909637829827	weka.classifiers.rules.DecisionTable	87.98586572438163	yes	0.8666666666666667	0.13333333333333333	weka.classifiers.functions.SMO	87.84452296819788	yes	1.0	0.0	weka.classifiers.trees.RandomForest	86.5017667844523	no	0.0	1.0	weka.classifiers.rules.DTNB	86.5017667844523	yes
SNP@Domain	1	CDK4	81	P	L	?	0.072518	?	?	-3	NA	0	NA	0	131.17464	0	90	CDK	CMGC	C_helix	no	weka.classifiers.bayes.BayesNet	83.95759717314488	no	0.05373466367232162	0.9462653363276784	weka.classifiers.lazy.LWL	86.99646643109541	no	0.34190981122370667	0.658090188776293	weka.classifiers.rules.DecisionTable	87.98586572438163	no	0.3125	0.6875	weka.classifiers.functions.SMO	87.84452296819788	no	0.0	1.0	weka.classifiers.trees.RandomForest	86.5017667844523	no	0.265	0.735	weka.classifiers.rules.DTNB	86.5017667844523	no
COSMIC	1	FGFR3	650	K	Q	0.269523	0.077561	1	0.172549	1	NA	0	NA	1	146.14594	1	135	FGFR	TK	Activation_segment_Nt#Activation_segment_Ct	yes	weka.classifiers.bayes.BayesNet	83.95759717314488	yes	0.9995023586310405	4.976413689593964E-4	weka.classifiers.lazy.LWL	86.99646643109541	yes	0.9261498951217305	0.07385010487826964	weka.classifiers.rules.DecisionTable	87.98586572438163	yes	0.9666666666666667	0.03333333333333333	weka.classifiers.functions.SMO	87.84452296819788	yes	1.0	0.0	weka.classifiers.trees.RandomForest	86.5017667844523	yes	1.0	0.0	weka.classifiers.rules.DTNB	86.5017667844523	yes
SNP@Domain	1	MOS	109	R	H	0.308472	0.130344	0.4	0.391185	0	NA	0	NA	1	155.15634	1	148	MOS	OTHER	C_helix	no	weka.classifiers.bayes.BayesNet	83.95759717314488	no	0.003144595040382639	0.9968554049596174	weka.classifiers.lazy.LWL	86.99646643109541	no	0.0	1.0	weka.classifiers.rules.DecisionTable	87.98586572438163	no	0.030303030303030304	0.9696969696969697	weka.classifiers.functions.SMO	87.84452296819788	no	0.0	1.0	weka.classifiers.trees.RandomForest	86.5017667844523	no	0.0	1.0	weka.classifiers.rules.DTNB	86.5017667844523	no
COSMIC	1	MET	1268	M	I	0.310569	0.270126	0.666667	0.337255	1	NA	0	NA	0	131.17464	0	124	MET	TK	F_helix	yes	weka.classifiers.bayes.BayesNet	83.95759717314488	yes	0.991331001658854	0.008668998341145841	weka.classifiers.lazy.LWL	86.99646643109541	yes	0.9291875111072968	0.07081248889270302	weka.classifiers.rules.DecisionTable	87.98586572438163	yes	0.9545454545454546	0.045454545454545456	weka.classifiers.functions.SMO	87.84452296819788	yes	1.0	0.0	weka.classifiers.trees.RandomForest	86.5017667844523	yes	1.0	0.0	weka.classifiers.rules.DTNB	86.5017667844523	yes
COSMIC	1	SRPK2	315	Q	H	?	0.001615	?	?	0	NA	0	NA	1	155.15634	1	114	SRPK	CMGC	Catalytic_loop#Activation_segment_Nt	yes	weka.classifiers.bayes.BayesNet	83.95759717314488	no	0.21495918002442452	0.7850408199755754	weka.classifiers.lazy.LWL	86.99646643109541	yes	0.8511840781124635	0.1488159218875364	weka.classifiers.rules.DecisionTable	87.98586572438163	yes	0.7142857142857143	0.2857142857142857	weka.classifiers.functions.SMO	87.84452296819788	yes	1.0	0.0	weka.classifiers.trees.RandomForest	86.5017667844523	yes	0.9666666666666666	0.03333333333333333	weka.classifiers.rules.DTNB	86.5017667844523	no
COSMIC	1	EPHB1	707	S	T	0.250973	0.095311	0.451613	0.282353	1	NA	0	NA	1	119.12034	1	73	EPH	TK	Linker	yes	weka.classifiers.bayes.BayesNet	83.95759717314488	yes	0.9976927163889808	0.002307283611019122	weka.classifiers.lazy.LWL	86.99646643109541	yes	1.0	0.0	weka.classifiers.rules.DecisionTable	87.98586572438163	yes	0.9642857142857143	0.03571428571428571	weka.classifiers.functions.SMO	87.84452296819788	yes	1.0	0.0	weka.classifiers.trees.RandomForest	86.5017667844523	yes	1.0	0.0	weka.classifiers.rules.DTNB	86.5017667844523	yes
COSMIC	1	MAP2K4	326	P	L	0.194192	0.202122	0.897436	0.768817	-3	NA	0	NA	0	131.17464	0	90	STE7	STE	G_helix#H_and_I_helix	yes	weka.classifiers.bayes.BayesNet	83.95759717314488	yes	0.873164715571538	0.12683528442846204	weka.classifiers.lazy.LWL	86.99646643109541	yes	0.9307135252607184	0.06928647473928169	weka.classifiers.rules.DecisionTable	87.98586572438163	yes	0.8	0.2	weka.classifiers.functions.SMO	87.84452296819788	yes	1.0	0.0	weka.classifiers.trees.RandomForest	86.5017667844523	yes	0.8685714285714285	0.13142857142857142	weka.classifiers.rules.DTNB	86.5017667844523	yes
COSMIC	1	KIT	636	A	V	0.159715	0.031521	0.888889	0.321569	0	NA	0	NA	0	117.14784	0	67	PDGFR	TK	C_helix	yes	weka.classifiers.bayes.BayesNet	83.95759717314488	yes	0.9998072382264818	1.927617735183423E-4	weka.classifiers.lazy.LWL	86.99646643109541	yes	0.93716492470703	0.06283507529296958	weka.classifiers.rules.DecisionTable	87.98586572438163	yes	0.9906542056074766	0.009345794392523364	weka.classifiers.functions.SMO	87.84452296819788	yes	1.0	0.0	weka.classifiers.trees.RandomForest	86.5017667844523	yes	1.0	0.0	weka.classifiers.rules.DTNB	86.5017667844523	yes
COSMIC	1	NEK7	35	R	P	0.174207	0.061517	0.259259	0.090909	-2	NA	0	NA	0	115.13194	1	148	NEK	OTHER	G_loop	yes	weka.classifiers.bayes.BayesNet	83.95759717314488	no	0.42450984774766937	0.5754901522523306	weka.classifiers.lazy.LWL	86.99646643109541	yes	0.9525195509288429	0.047480449071157185	weka.classifiers.rules.DecisionTable	87.98586572438163	yes	0.75	0.25	weka.classifiers.functions.SMO	87.84452296819788	yes	1.0	0.0	weka.classifiers.trees.RandomForest	86.5017667844523	yes	0.9685534591194969	0.031446540880503145	weka.classifiers.rules.DTNB	86.5017667844523	yes
COSMIC	1	PINK1	215	P	L	?	0.023892	?	?	-3	NA	0	NA	0	131.17464	0	90	NKF2	OTHER	B3_strand	yes	weka.classifiers.bayes.BayesNet	83.95759717314488	no	0.09315965325261906	0.9068403467473809	weka.classifiers.lazy.LWL	86.99646643109541	yes	1.0	0.0	weka.classifiers.rules.DecisionTable	87.98586572438163	no	0.3333333333333333	0.6666666666666666	weka.classifiers.functions.SMO	87.84452296819788	yes	1.0	0.0	weka.classifiers.trees.RandomForest	86.5017667844523	yes	0.9142857142857143	0.08571428571428572	weka.classifiers.rules.DTNB	86.5017667844523	no
COSMIC	1	ABL1	265	S	R	0.45455	0.03358	0.571429	0.2	-1	NA	0	NA	1	174.20274	1	73	ABL	TK	G_loop	yes	weka.classifiers.bayes.BayesNet	83.95759717314488	yes	0.9986383589157518	0.0013616410842482638	weka.classifiers.lazy.LWL	86.99646643109541	yes	1.0	0.0	weka.classifiers.rules.DecisionTable	87.98586572438163	yes	0.9565217391304348	0.043478260869565216	weka.classifiers.functions.SMO	87.84452296819788	yes	1.0	0.0	weka.classifiers.trees.RandomForest	86.5017667844523	yes	0.977088369594413	0.022911630405586886	weka.classifiers.rules.DTNB	86.5017667844523	yes
SNP@Domain	1	RET	838	V	D	?	0.012282	?	?	-3	NA	0	NA	1	133.10384	0	105	RET	TK	Linker#E_helix	no	weka.classifiers.bayes.BayesNet	83.95759717314488	yes	0.8709153895699563	0.12908461043004368	weka.classifiers.lazy.LWL	86.99646643109541	yes	0.9208471001447772	0.07915289985522239	weka.classifiers.rules.DecisionTable	87.98586572438163	no	0.4	0.6	weka.classifiers.functions.SMO	87.84452296819788	yes	1.0	0.0	weka.classifiers.trees.RandomForest	86.5017667844523	no	0.0	1.0	weka.classifiers.rules.DTNB	86.5017667844523	yes
SNP@Domain	1	MOS	213	R	H	0.371518	0.060404	0.8	0.272727	0	NA	0	NA	1	155.15634	1	148	MOS	OTHER	Activation_segment_Nt	no	weka.classifiers.bayes.BayesNet	83.95759717314488	no	0.007753826737575954	0.992246173262424	weka.classifiers.lazy.LWL	86.99646643109541	no	0.020354174338514143	0.9796458256614858	weka.classifiers.rules.DecisionTable	87.98586572438163	no	0.030303030303030304	0.9696969696969697	weka.classifiers.functions.SMO	87.84452296819788	no	0.0	1.0	weka.classifiers.trees.RandomForest	86.5017667844523	no	0.0	1.0	weka.classifiers.rules.DTNB	86.5017667844523	no
SNP@Domain	1	NLK	208	I	T	0.74795	0.631976	0.6	0.746528	-1	NA	0	NA	1	119.12034	0	124	MAPK	CMGC	Linker	no	weka.classifiers.bayes.BayesNet	83.95759717314488	no	0.02142480361430628	0.9785751963856938	weka.classifiers.lazy.LWL	86.99646643109541	no	0.0	1.0	weka.classifiers.rules.DecisionTable	87.98586572438163	no	0.3333333333333333	0.6666666666666666	weka.classifiers.functions.SMO	87.84452296819788	no	0.0	1.0	weka.classifiers.trees.RandomForest	86.5017667844523	no	0.16692307692307692	0.8330769230769232	weka.classifiers.rules.DTNB	86.5017667844523	no
COSMIC	1	ALK	1231	R	Q	0.139647	0.140643	0.428571	?	1	NA	0	NA	1	146.14594	1	148	ALK	TK	E_helix	yes	weka.classifiers.bayes.BayesNet	83.95759717314488	yes	0.9534536093599503	0.04654639064004966	weka.classifiers.lazy.LWL	86.99646643109541	yes	0.9599800394403655	0.04001996055963462	weka.classifiers.rules.DecisionTable	87.98586572438163	yes	0.8571428571428571	0.14285714285714285	weka.classifiers.functions.SMO	87.84452296819788	yes	1.0	0.0	weka.classifiers.trees.RandomForest	86.5017667844523	yes	1.0	0.0	weka.classifiers.rules.DTNB	86.5017667844523	yes
COSMIC	1	BRAF	464	G	R	0.864438	0.648725	0.888889	0.814815	-2	NA	0	NA	1	174.20274	0	48	RAF	TKL	G_loop	yes	weka.classifiers.bayes.BayesNet	83.95759717314488	yes	0.9999512956612644	4.870433873561546E-5	weka.classifiers.lazy.LWL	86.99646643109541	yes	0.9557372023922216	0.044262797607778355	weka.classifiers.rules.DecisionTable	87.98586572438163	yes	0.967741935483871	0.03225806451612903	weka.classifiers.functions.SMO	87.84452296819788	yes	1.0	0.0	weka.classifiers.trees.RandomForest	86.5017667844523	yes	1.0	0.0	weka.classifiers.rules.DTNB	86.5017667844523	yes
COSMIC	1	MARK2	164	S	N	0.532724	0.29448	0.521127	0.47012	1	NA	0	NA	1	132.11904	1	73	CAMKL	CAMK	E_helix	yes	weka.classifiers.bayes.BayesNet	83.95759717314488	yes	0.5921449182561973	0.4078550817438027	weka.classifiers.lazy.LWL	86.99646643109541	yes	1.0	0.0	weka.classifiers.rules.DecisionTable	87.98586572438163	yes	0.5833333333333334	0.4166666666666667	weka.classifiers.functions.SMO	87.84452296819788	yes	1.0	0.0	weka.classifiers.trees.RandomForest	86.5017667844523	yes	0.9411764705882353	0.058823529411764705	weka.classifiers.rules.DTNB	86.5017667844523	no
COSMIC	1	PDGFRA	829	G	R	0.17821	0.016998	1	0.243137	-2	NA	0	NA	1	174.20274	0	48	PDGFR	TK	Activation_segment_Nt	yes	weka.classifiers.bayes.BayesNet	83.95759717314488	yes	0.9999847592219138	1.5240778086186347E-5	weka.classifiers.lazy.LWL	86.99646643109541	yes	0.938155043584066	0.061844956415934016	weka.classifiers.rules.DecisionTable	87.98586572438163	yes	0.9906542056074766	0.009345794392523364	weka.classifiers.functions.SMO	87.84452296819788	yes	1.0	0.0	weka.classifiers.trees.RandomForest	86.5017667844523	yes	1.0	0.0	weka.classifiers.rules.DTNB	86.5017667844523	yes
COSMIC	5	BRAF	594	D	N	0.965413	0.823111	0.944444	0.932099	1	NA	0	NA	1	132.11904	1	91	RAF	TKL	Activation_segment_Nt	yes	weka.classifiers.bayes.BayesNet	83.95759717314488	yes	0.9999422486876274	5.775131237268509E-5	weka.classifiers.lazy.LWL	86.99646643109541	yes	0.9538441266512014	0.04615587334879835	weka.classifiers.rules.DecisionTable	87.98586572438163	yes	0.967741935483871	0.03225806451612903	weka.classifiers.functions.SMO	87.84452296819788	yes	1.0	0.0	weka.classifiers.trees.RandomForest	86.5017667844523	yes	1.0	0.0	weka.classifiers.rules.DTNB	86.5017667844523	yes
COSMIC	1	TSSK3	63	R	G	?	?	?	?	-2	NA	0	NA	0	75.06714	1	148	TSSK	CAMK	C_helix	yes	weka.classifiers.bayes.BayesNet	83.95759717314488	yes	0.8057903959563167	0.19420960404368323	weka.classifiers.lazy.LWL	86.99646643109541	yes	1.0	0.0	weka.classifiers.rules.DecisionTable	87.98586572438163	yes	0.75	0.25	weka.classifiers.functions.SMO	87.84452296819788	yes	1.0	0.0	weka.classifiers.trees.RandomForest	86.5017667844523	yes	0.9740331491712707	0.025966850828729283	weka.classifiers.rules.DTNB	86.5017667844523	yes
COSMIC	2	FLT3	842	Y	C	0.234411	0.04238	1	0.286275	-2	Phosphorylation	0	NA	0	121.15404	0	141	PDGFR	TK	Activation_segment_Nt#Activation_segment_Ct	yes	weka.classifiers.bayes.BayesNet	83.95759717314488	yes	0.999854988141252	1.4501185874804453E-4	weka.classifiers.lazy.LWL	86.99646643109541	yes	0.9373593720844396	0.0626406279155608	weka.classifiers.rules.DecisionTable	87.98586572438163	yes	0.9906542056074766	0.009345794392523364	weka.classifiers.functions.SMO	87.84452296819788	yes	1.0	0.0	weka.classifiers.trees.RandomForest	86.5017667844523	yes	1.0	0.0	weka.classifiers.rules.DTNB	86.5017667844523	yes
SNP@Domain	1	MARK3	122	E	K	0.195655	0.059922	0.443662	0.239044	1	NA	0	NA	1	146.18934	1	109	CAMKL	CAMK	C_helix	no	weka.classifiers.bayes.BayesNet	83.95759717314488	yes	0.6145645384248614	0.3854354615751387	weka.classifiers.lazy.LWL	86.99646643109541	no	0.0	1.0	weka.classifiers.rules.DecisionTable	87.98586572438163	yes	0.5833333333333334	0.4166666666666667	weka.classifiers.functions.SMO	87.84452296819788	yes	1.0	0.0	weka.classifiers.trees.RandomForest	86.5017667844523	no	0.2	0.8	weka.classifiers.rules.DTNB	86.5017667844523	no
COSMIC	1	RET	766	P	S	0.143788	0.050501	0.25	0.211765	-1	NA	0	NA	1	105.09344	0	90	RET	TK	B3_strand#C_helix	yes	weka.classifiers.bayes.BayesNet	83.95759717314488	yes	0.9330687264555505	0.06693127354444954	weka.classifiers.lazy.LWL	86.99646643109541	yes	0.9260953302212578	0.07390466977874227	weka.classifiers.rules.DecisionTable	87.98586572438163	yes	0.8181818181818182	0.18181818181818182	weka.classifiers.functions.SMO	87.84452296819788	yes	1.0	0.0	weka.classifiers.trees.RandomForest	86.5017667844523	yes	1.0	0.0	weka.classifiers.rules.DTNB	86.5017667844523	yes
COSMIC	1	MAP2K7	162	R	H	0.159715	0.08015	0.487179	0.123656	0	NA	0	NA	1	155.15634	1	148	STE7	STE	C_helix	yes	weka.classifiers.bayes.BayesNet	83.95759717314488	yes	0.5768437789450833	0.4231562210549167	weka.classifiers.lazy.LWL	86.99646643109541	yes	0.9511850907909614	0.04881490920903863	weka.classifiers.rules.DecisionTable	87.98586572438163	yes	0.8947368421052632	0.10526315789473684	weka.classifiers.functions.SMO	87.84452296819788	yes	1.0	0.0	weka.classifiers.trees.RandomForest	86.5017667844523	yes	1.0	-1.1102230246251568E-17	weka.classifiers.rules.DTNB	86.5017667844523	yes
COSMIC	1	KIT	634	R	W	0.07453	0.046515	0.666667	0.172549	-3	NA	0	NA	0	204.22844	1	148	PDGFR	TK	B3_strand#C_helix	yes	weka.classifiers.bayes.BayesNet	83.95759717314488	yes	0.999355053690933	6.449463090669604E-4	weka.classifiers.lazy.LWL	86.99646643109541	yes	1.0	0.0	weka.classifiers.rules.DecisionTable	87.98586572438163	yes	0.9772727272727273	0.022727272727272728	weka.classifiers.functions.SMO	87.84452296819788	yes	1.0	0.0	weka.classifiers.trees.RandomForest	86.5017667844523	yes	0.9806451612903226	0.01935483870967742	weka.classifiers.rules.DTNB	86.5017667844523	yes
COSMIC	1	WNK2	450	A	E	?	0.017948	?	?	-1	NA	0	NA	1	147.13074	0	67	WNK	OTHER	H_and_I_helix	yes	weka.classifiers.bayes.BayesNet	83.95759717314488	no	0.42430431161790894	0.5756956883820911	weka.classifiers.lazy.LWL	86.99646643109541	yes	1.0	0.0	weka.classifiers.rules.DecisionTable	87.98586572438163	yes	0.5	0.5	weka.classifiers.functions.SMO	87.84452296819788	yes	1.0	0.0	weka.classifiers.trees.RandomForest	86.5017667844523	yes	0.9552941176470588	0.04470588235294118	weka.classifiers.rules.DTNB	86.5017667844523	yes
COSMIC	1	PDGFRA	846	D	A	0.131973	0.06965	1	0.372549	-2	NA	0	NA	0	89.09404	1	91	PDGFR	TK	Activation_segment_Nt#Activation_segment_Ct	yes	weka.classifiers.bayes.BayesNet	83.95759717314488	yes	0.9999213425141353	7.865748586461878E-5	weka.classifiers.lazy.LWL	86.99646643109541	yes	0.9344431788688771	0.06555682113112293	weka.classifiers.rules.DecisionTable	87.98586572438163	yes	0.9906542056074766	0.009345794392523364	weka.classifiers.functions.SMO	87.84452296819788	yes	1.0	0.0	weka.classifiers.trees.RandomForest	86.5017667844523	yes	1.0	0.0	weka.classifiers.rules.DTNB	86.5017667844523	yes
COSMIC	1	TESK1	160	A	G	0.351451	0.290853	0.857143	0.709877	0	NA	0	NA	0	75.06714	0	67	LISK	TKL	E_helix	yes	weka.classifiers.bayes.BayesNet	83.95759717314488	yes	0.9453708926199658	0.054629107380034146	weka.classifiers.lazy.LWL	86.99646643109541	yes	1.0	0.0	weka.classifiers.rules.DecisionTable	87.98586572438163	yes	0.75	0.25	weka.classifiers.functions.SMO	87.84452296819788	yes	1.0	0.0	weka.classifiers.trees.RandomForest	86.5017667844523	yes	0.9425000000000001	0.057499999999999996	weka.classifiers.rules.DTNB	86.5017667844523	no
COSMIC	1	ABL1	453	E	K	0.098573	0.043231	0.857143	0.329412	1	NA	0	NA	1	146.18934	1	109	ABL	TK	G_helix	yes	weka.classifiers.bayes.BayesNet	83.95759717314488	yes	0.9997809178901895	2.1908210981038605E-4	weka.classifiers.lazy.LWL	86.99646643109541	yes	1.0	0.0	weka.classifiers.rules.DecisionTable	87.98586572438163	yes	0.9807692307692307	0.019230769230769232	weka.classifiers.functions.SMO	87.84452296819788	yes	1.0	0.0	weka.classifiers.trees.RandomForest	86.5017667844523	yes	1.0	0.0	weka.classifiers.rules.DTNB	86.5017667844523	yes
COSMIC	1	PAK3	509	S	P	0.098711	0.223979	0.297297	0.204301	-1	NA	0	NA	0	115.13194	1	73	STE20	STE	H_and_I_helix	yes	weka.classifiers.bayes.BayesNet	83.95759717314488	no	0.15671882042831348	0.8432811795716865	weka.classifiers.lazy.LWL	86.99646643109541	yes	1.0	0.0	weka.classifiers.rules.DecisionTable	87.98586572438163	yes	0.6363636363636364	0.36363636363636365	weka.classifiers.functions.SMO	87.84452296819788	yes	1.0	0.0	weka.classifiers.trees.RandomForest	86.5017667844523	yes	0.8	0.2	weka.classifiers.rules.DTNB	86.5017667844523	no
COSMIC	2	EGFR	729	G	E	0.418997	0.244254	1	0.729412	-2	NA	0	NA	1	147.13074	0	48	EGFR	TK	G_loop	yes	weka.classifiers.bayes.BayesNet	83.95759717314488	yes	0.9996129986578267	3.8700134217334656E-4	weka.classifiers.lazy.LWL	86.99646643109541	yes	0.9330061875329836	0.06699381246701618	weka.classifiers.rules.DecisionTable	87.98586572438163	yes	0.9302325581395349	0.06976744186046512	weka.classifiers.functions.SMO	87.84452296819788	yes	1.0	0.0	weka.classifiers.trees.RandomForest	86.5017667844523	yes	1.0	0.0	weka.classifiers.rules.DTNB	86.5017667844523	yes
COSMIC	1	EPHA1	703	E	K	0.74795	0.623316	1	0.847059	1	NA	0	NA	1	146.18934	1	109	EPH	TK	Linker	yes	weka.classifiers.bayes.BayesNet	83.95759717314488	yes	0.999659256527691	3.4074347230898377E-4	weka.classifiers.lazy.LWL	86.99646643109541	yes	0.9273270945261909	0.07267290547380933	weka.classifiers.rules.DecisionTable	87.98586572438163	yes	0.9767441860465116	0.023255813953488372	weka.classifiers.functions.SMO	87.84452296819788	yes	1.0	0.0	weka.classifiers.trees.RandomForest	86.5017667844523	yes	1.0	0.0	weka.classifiers.rules.DTNB	86.5017667844523	yes
SNP@Domain	1	EGFR	962	R	G	0.065283	0.056444	0.545455	0.109804	-2	NA	0	NA	0	75.06714	1	148	EGFR	TK	H_and_I_helix	no	weka.classifiers.bayes.BayesNet	83.95759717314488	yes	0.9373048907461818	0.06269510925381822	weka.classifiers.lazy.LWL	86.99646643109541	yes	0.9429336264855325	0.05706637351446786	weka.classifiers.rules.DecisionTable	87.98586572438163	yes	0.9438202247191011	0.056179775280898875	weka.classifiers.functions.SMO	87.84452296819788	yes	1.0	0.0	weka.classifiers.trees.RandomForest	86.5017667844523	no	0.2	0.8	weka.classifiers.rules.DTNB	86.5017667844523	yes
COSMIC	1	MET	1262	K	R	0.153946	0.04745	0.5	0.341176	2	NA	0	NA	1	174.20274	1	135	MET	TK	F_helix	yes	weka.classifiers.bayes.BayesNet	83.95759717314488	yes	0.9949070691634302	0.005092930836569952	weka.classifiers.lazy.LWL	86.99646643109541	yes	1.0	0.0	weka.classifiers.rules.DecisionTable	87.98586572438163	yes	0.9545454545454546	0.045454545454545456	weka.classifiers.functions.SMO	87.84452296819788	yes	1.0	0.0	weka.classifiers.trees.RandomForest	86.5017667844523	yes	0.9765550239234451	0.023444976076555026	weka.classifiers.rules.DTNB	86.5017667844523	yes
COSMIC	2	EGFR	712	F	S	0.381456	0.21075	0.181818	0.282353	-2	NA	0	NA	1	105.09344	0	135	EGFR	TK	G_loop	yes	weka.classifiers.bayes.BayesNet	83.95759717314488	yes	0.9920587382814174	0.007941261718582435	weka.classifiers.lazy.LWL	86.99646643109541	yes	0.9264789350096222	0.07352106499037782	weka.classifiers.rules.DecisionTable	87.98586572438163	yes	0.9438202247191011	0.056179775280898875	weka.classifiers.functions.SMO	87.84452296819788	yes	1.0	0.0	weka.classifiers.trees.RandomForest	86.5017667844523	yes	1.0	0.0	weka.classifiers.rules.DTNB	86.5017667844523	yes
COSMIC	1	ERBB2	857	N	S	0.371518	0.07104	0.454545	0.184314	1	NA	0	NA	1	105.09344	1	96	EGFR	TK	Activation_segment_Nt	yes	weka.classifiers.bayes.BayesNet	83.95759717314488	yes	0.9967130205043196	0.00328697949568044	weka.classifiers.lazy.LWL	86.99646643109541	yes	0.9250460532872672	0.07495394671273309	weka.classifiers.rules.DecisionTable	87.98586572438163	yes	0.9438202247191011	0.056179775280898875	weka.classifiers.functions.SMO	87.84452296819788	yes	1.0	0.0	weka.classifiers.trees.RandomForest	86.5017667844523	yes	0.9829545454545455	0.01704545454545455	weka.classifiers.rules.DTNB	86.5017667844523	yes
COSMIC	2	EGFR	785	T	I	0.108593	0.045085	0.545455	0.12549	-1	NA	0	NA	0	131.17464	1	93	EGFR	TK	C_helix	yes	weka.classifiers.bayes.BayesNet	83.95759717314488	yes	0.9860064162822716	0.013993583717728372	weka.classifiers.lazy.LWL	86.99646643109541	yes	0.9268251183982262	0.07317488160177393	weka.classifiers.rules.DecisionTable	87.98586572438163	yes	0.9438202247191011	0.056179775280898875	weka.classifiers.functions.SMO	87.84452296819788	yes	1.0	0.0	weka.classifiers.trees.RandomForest	86.5017667844523	yes	1.0	0.0	weka.classifiers.rules.DTNB	86.5017667844523	yes
COSMIC	1	EPHA1	710	L	P	0.832197	0.721411	1	0.913725	-3	NA	0	NA	0	115.13194	0	124	EPH	TK	Linker	yes	weka.classifiers.bayes.BayesNet	83.95759717314488	yes	0.9994519175218712	5.480824781288263E-4	weka.classifiers.lazy.LWL	86.99646643109541	yes	0.9354846147175235	0.06451538528247733	weka.classifiers.rules.DecisionTable	87.98586572438163	yes	0.9767441860465116	0.023255813953488372	weka.classifiers.functions.SMO	87.84452296819788	yes	1.0	0.0	weka.classifiers.trees.RandomForest	86.5017667844523	yes	1.0	0.0	weka.classifiers.rules.DTNB	86.5017667844523	yes
COSMIC	1	HCK	351	I	F	0.107185	0.103028	0.354839	0.878431	0	NA	0	NA	0	165.19184	0	124	SRC	TK	E_helix	yes	weka.classifiers.bayes.BayesNet	83.95759717314488	yes	0.7312968011972569	0.2687031988027431	weka.classifiers.lazy.LWL	86.99646643109541	yes	0.9243027769187433	0.07569722308125669	weka.classifiers.rules.DecisionTable	87.98586572438163	no	0.4444444444444444	0.5555555555555556	weka.classifiers.functions.SMO	87.84452296819788	yes	1.0	0.0	weka.classifiers.trees.RandomForest	86.5017667844523	yes	1.0	0.0	weka.classifiers.rules.DTNB	86.5017667844523	no
SNP@Domain	1	CHK1	156	R	Q	?	?	?	?	1	NA	0	NA	1	146.14594	1	148	CAMKL	CAMK	Activation_segment_Nt#Activation_segment_Ct	no	weka.classifiers.bayes.BayesNet	83.95759717314488	yes	0.5107352256304487	0.48926477436955135	weka.classifiers.lazy.LWL	86.99646643109541	no	0.2180477496599764	0.7819522503400234	weka.classifiers.rules.DecisionTable	87.98586572438163	no	0.25	0.75	weka.classifiers.functions.SMO	87.84452296819788	yes	1.0	0.0	weka.classifiers.trees.RandomForest	86.5017667844523	no	0.058823529411764705	0.9411764705882353	weka.classifiers.rules.DTNB	86.5017667844523	no
COSMIC	1	KIT	591	F	L	0.159522	0.037038	0.444444	0.423529	0	NA	0	NA	0	131.17464	0	135	PDGFR	TK	G_loop	yes	weka.classifiers.bayes.BayesNet	83.95759717314488	yes	0.9992399474089085	7.600525910914333E-4	weka.classifiers.lazy.LWL	86.99646643109541	yes	0.9312610347091365	0.06873896529086293	weka.classifiers.rules.DecisionTable	87.98586572438163	yes	0.9772727272727273	0.022727272727272728	weka.classifiers.functions.SMO	87.84452296819788	yes	1.0	0.0	weka.classifiers.trees.RandomForest	86.5017667844523	yes	0.9	0.1	weka.classifiers.rules.DTNB	86.5017667844523	yes
COSMIC	1	KIT	817	I	V	0.084357	0.06156	1	0.266667	3	NA	0	NA	0	117.14784	0	124	PDGFR	TK	Activation_segment_Nt	yes	weka.classifiers.bayes.BayesNet	83.95759717314488	yes	0.9999398932225103	6.0106777489662024E-5	weka.classifiers.lazy.LWL	86.99646643109541	yes	0.9369242726616287	0.06307572733837095	weka.classifiers.rules.DecisionTable	87.98586572438163	yes	0.9906542056074766	0.009345794392523364	weka.classifiers.functions.SMO	87.84452296819788	yes	1.0	0.0	weka.classifiers.trees.RandomForest	86.5017667844523	yes	1.0	0.0	weka.classifiers.rules.DTNB	86.5017667844523	yes
COSMIC	1	ALK	1174	F	V	0.506114	0.051191	1	?	-1	NA	0	NA	0	117.14784	0	135	ALK	TK	C_helix	yes	weka.classifiers.bayes.BayesNet	83.95759717314488	yes	0.9978566858505147	0.00214331414948523	weka.classifiers.lazy.LWL	86.99646643109541	yes	0.933109767288717	0.0668902327112832	weka.classifiers.rules.DecisionTable	87.98586572438163	yes	0.96	0.04	weka.classifiers.functions.SMO	87.84452296819788	yes	1.0	0.0	weka.classifiers.trees.RandomForest	86.5017667844523	yes	1.0	0.0	weka.classifiers.rules.DTNB	86.5017667844523	yes
COSMIC	1	ALK	1152	L	R	0.252132	0.236427	0.857143	?	-2	NA	0	NA	1	174.20274	0	124	ALK	TK	B3_strand	yes	weka.classifiers.bayes.BayesNet	83.95759717314488	yes	0.9972271935523931	0.002772806447606833	weka.classifiers.lazy.LWL	86.99646643109541	yes	0.930290040656575	0.06970995934342485	weka.classifiers.rules.DecisionTable	87.98586572438163	yes	0.96	0.04	weka.classifiers.functions.SMO	87.84452296819788	yes	1.0	0.0	weka.classifiers.trees.RandomForest	86.5017667844523	yes	1.0	0.0	weka.classifiers.rules.DTNB	86.5017667844523	yes
SNP@Domain	1	FYN	272	Q	K	0.174207	0.057487	0.258065	0.192157	1	NA	0	NA	1	146.18934	1	114	SRC	TK	G_loop	no	weka.classifiers.bayes.BayesNet	83.95759717314488	yes	0.6769900134859033	0.3230099865140967	weka.classifiers.lazy.LWL	86.99646643109541	no	0.0	1.0	weka.classifiers.rules.DecisionTable	87.98586572438163	no	0.4444444444444444	0.5555555555555556	weka.classifiers.functions.SMO	87.84452296819788	yes	1.0	0.0	weka.classifiers.trees.RandomForest	86.5017667844523	no	0.08846153846153845	0.9115384615384615	weka.classifiers.rules.DTNB	86.5017667844523	no
COSMIC	1	GCK	213	S	F	?	0.959459	?	?	-2	NA	0	NA	0	165.19184	1	73	STE20	STE	G_helix	yes	weka.classifiers.bayes.BayesNet	83.95759717314488	no	0.2788203878893397	0.7211796121106602	weka.classifiers.lazy.LWL	86.99646643109541	yes	0.5817382365795504	0.41826176342044946	weka.classifiers.rules.DecisionTable	87.98586572438163	no	0.16666666666666666	0.8333333333333334	weka.classifiers.functions.SMO	87.84452296819788	yes	1.0	0.0	weka.classifiers.trees.RandomForest	86.5017667844523	yes	0.892430278884462	0.10756972111553784	weka.classifiers.rules.DTNB	86.5017667844523	no
COSMIC	2	EGFR	863	G	S	?	0.077396	?	?	0	NA	0	NA	1	105.09344	0	48	EGFR	TK	Activation_segment_Nt#Activation_segment_Ct	yes	weka.classifiers.bayes.BayesNet	83.95759717314488	yes	0.9976354994850578	0.0023645005149422974	weka.classifiers.lazy.LWL	86.99646643109541	yes	0.9305733655197548	0.06942663448024475	weka.classifiers.rules.DecisionTable	87.98586572438163	yes	0.8333333333333334	0.16666666666666666	weka.classifiers.functions.SMO	87.84452296819788	yes	1.0	0.0	weka.classifiers.trees.RandomForest	86.5017667844523	yes	1.0	0.0	weka.classifiers.rules.DTNB	86.5017667844523	yes
COSMIC	1	KIT	720	E	K	?	0.002784	?	?	1	NA	0	NA	1	146.18934	1	109	PDGFR	TK	Linker#E_helix	yes	weka.classifiers.bayes.BayesNet	83.95759717314488	yes	0.9994599035341194	5.400964658805678E-4	weka.classifiers.lazy.LWL	86.99646643109541	yes	1.0	0.0	weka.classifiers.rules.DecisionTable	87.98586572438163	yes	0.9666666666666667	0.03333333333333333	weka.classifiers.functions.SMO	87.84452296819788	yes	1.0	0.0	weka.classifiers.trees.RandomForest	86.5017667844523	yes	1.0	0.0	weka.classifiers.rules.DTNB	86.5017667844523	yes
COSMIC	3	BRAF	614	S	P	0.153946	0.023664	0.277778	0.111111	-1	Phosphorylation	0	NA	0	115.13194	1	73	RAF	TKL	Activation_segment_Ct	yes	weka.classifiers.bayes.BayesNet	83.95759717314488	yes	0.9984780194768008	0.0015219805231991748	weka.classifiers.lazy.LWL	86.99646643109541	yes	1.0	0.0	weka.classifiers.rules.DecisionTable	87.98586572438163	yes	0.9841269841269841	0.015873015873015872	weka.classifiers.functions.SMO	87.84452296819788	yes	1.0	0.0	weka.classifiers.trees.RandomForest	86.5017667844523	yes	1.0	0.0	weka.classifiers.rules.DTNB	86.5017667844523	yes
COSMIC	2	EGFR	769	V	L	0.506114	0.091186	0.545455	0.239216	1	NA	0	NA	0	131.17464	0	105	EGFR	TK	C_helix	yes	weka.classifiers.bayes.BayesNet	83.95759717314488	yes	0.9675537800352231	0.032446219964776875	weka.classifiers.lazy.LWL	86.99646643109541	yes	0.9265368462449306	0.07346315375506868	weka.classifiers.rules.DecisionTable	87.98586572438163	yes	0.9438202247191011	0.056179775280898875	weka.classifiers.functions.SMO	87.84452296819788	yes	1.0	0.0	weka.classifiers.trees.RandomForest	86.5017667844523	yes	1.0	0.0	weka.classifiers.rules.DTNB	86.5017667844523	yes
COSMIC	12	KIT	822	N	K	0.146907	0.024164	0.888889	0.403922	0	NA	0	NA	1	146.18934	1	96	PDGFR	TK	Activation_segment_Nt#Activation_segment_Ct	yes	weka.classifiers.bayes.BayesNet	83.95759717314488	yes	0.999944295415911	5.570458408888119E-5	weka.classifiers.lazy.LWL	86.99646643109541	yes	0.931604130174924	0.06839586982507588	weka.classifiers.rules.DecisionTable	87.98586572438163	yes	0.9906542056074766	0.009345794392523364	weka.classifiers.functions.SMO	87.84452296819788	yes	1.0	0.0	weka.classifiers.trees.RandomForest	86.5017667844523	yes	1.0	0.0	weka.classifiers.rules.DTNB	86.5017667844523	yes
SNP@Domain	1	MOS	107	D	H	0.275485	0.105198	0.4	0.391185	-1	NA	0	NA	1	155.15634	1	91	MOS	OTHER	C_helix	no	weka.classifiers.bayes.BayesNet	83.95759717314488	no	0.0054041834799313255	0.9945958165200686	weka.classifiers.lazy.LWL	86.99646643109541	no	0.0	1.0	weka.classifiers.rules.DecisionTable	87.98586572438163	no	0.030303030303030304	0.9696969696969697	weka.classifiers.functions.SMO	87.84452296819788	no	0.0	1.0	weka.classifiers.trees.RandomForest	86.5017667844523	no	0.05	0.95	weka.classifiers.rules.DTNB	86.5017667844523	no
COSMIC	1	ALK	1212	R	H	0.246694	0.095297	1	?	0	NA	0	NA	1	155.15634	1	148	ALK	TK	Linker#E_helix	yes	weka.classifiers.bayes.BayesNet	83.95759717314488	yes	0.998089821752337	0.0019101782476631318	weka.classifiers.lazy.LWL	86.99646643109541	yes	0.9647612821682152	0.03523871783178474	weka.classifiers.rules.DecisionTable	87.98586572438163	yes	0.96	0.04	weka.classifiers.functions.SMO	87.84452296819788	yes	1.0	0.0	weka.classifiers.trees.RandomForest	86.5017667844523	yes	1.0	0.0	weka.classifiers.rules.DTNB	86.5017667844523	yes
COSMIC	1	EPHA6	719	A	S	?	0.002444	?	?	1	NA	0	NA	1	105.09344	0	67	EPH	TK	C_helix#Linker	yes	weka.classifiers.bayes.BayesNet	83.95759717314488	yes	0.9943682164647645	0.0056317835352355855	weka.classifiers.lazy.LWL	86.99646643109541	yes	0.9289592375556233	0.07104076244437703	weka.classifiers.rules.DecisionTable	87.98586572438163	yes	0.8333333333333334	0.16666666666666666	weka.classifiers.functions.SMO	87.84452296819788	yes	1.0	0.0	weka.classifiers.trees.RandomForest	86.5017667844523	yes	0.9800000000000001	0.02	weka.classifiers.rules.DTNB	86.5017667844523	yes
COSMIC	2	KIT	825	V	I	0.11254	0.022938	0.555556	0.235294	3	NA	0	NA	0	131.17464	0	105	PDGFR	TK	Activation_segment_Nt#Activation_segment_Ct	yes	weka.classifiers.bayes.BayesNet	83.95759717314488	yes	0.9988302775620977	0.0011697224379022377	weka.classifiers.lazy.LWL	86.99646643109541	yes	0.9317375743229598	0.06826242567703981	weka.classifiers.rules.DecisionTable	87.98586572438163	yes	0.9772727272727273	0.022727272727272728	weka.classifiers.functions.SMO	87.84452296819788	yes	1.0	0.0	weka.classifiers.trees.RandomForest	86.5017667844523	yes	1.0	0.0	weka.classifiers.rules.DTNB	86.5017667844523	yes
COSMIC	1	NEK6	122	D	Y	0.30549	0.219161	0.728395	0.391185	-3	NA	0	NA	0	181.19124	1	91	NEK	OTHER	Linker	yes	weka.classifiers.bayes.BayesNet	83.95759717314488	yes	0.5485442334801924	0.4514557665198075	weka.classifiers.lazy.LWL	86.99646643109541	yes	0.9502724559787722	0.04972754402122789	weka.classifiers.rules.DecisionTable	87.98586572438163	yes	0.75	0.25	weka.classifiers.functions.SMO	87.84452296819788	yes	1.0	0.0	weka.classifiers.trees.RandomForest	86.5017667844523	yes	1.0	0.0	weka.classifiers.rules.DTNB	86.5017667844523	yes
SNP@Domain	1	IRAK1	315	R	G	0.237696	0.155696	0.909091	0.222222	-2	NA	0	NA	0	75.06714	1	148	IRAK	TKL	E_helix	no	weka.classifiers.bayes.BayesNet	83.95759717314488	yes	0.9767696592751189	0.02323034072488115	weka.classifiers.lazy.LWL	86.99646643109541	no	0.0	1.0	weka.classifiers.rules.DecisionTable	87.98586572438163	yes	0.5	0.5	weka.classifiers.functions.SMO	87.84452296819788	yes	1.0	0.0	weka.classifiers.trees.RandomForest	86.5017667844523	no	0.3709090909090909	0.6290909090909091	weka.classifiers.rules.DTNB	86.5017667844523	yes
COSMIC	1	PKN1	764	E	D	0.070003	0.063105	1	0.064327	2	NA	0	NA	1	133.10384	1	109	PKN	AGC	Activation_segment_Nt	yes	weka.classifiers.bayes.BayesNet	83.95759717314488	yes	0.994528300635137	0.005471699364863025	weka.classifiers.lazy.LWL	86.99646643109541	yes	1.0	0.0	weka.classifiers.rules.DecisionTable	87.98586572438163	yes	0.8333333333333334	0.16666666666666666	weka.classifiers.functions.SMO	87.84452296819788	yes	1.0	0.0	weka.classifiers.trees.RandomForest	86.5017667844523	yes	1.0	0.0	weka.classifiers.rules.DTNB	86.5017667844523	yes
COSMIC	1	GSK3A	400	H	Q	0.346206	0.30489	0.740741	0.774306	0	NA	0	NA	1	146.14594	1	118	GSK	CMGC	H_and_I_helix	yes	weka.classifiers.bayes.BayesNet	83.95759717314488	no	0.22425970767197237	0.7757402923280278	weka.classifiers.lazy.LWL	86.99646643109541	yes	1.0	0.0	weka.classifiers.rules.DecisionTable	87.98586572438163	yes	0.8	0.2	weka.classifiers.functions.SMO	87.84452296819788	yes	1.0	0.0	weka.classifiers.trees.RandomForest	86.5017667844523	yes	1.0	0.0	weka.classifiers.rules.DTNB	86.5017667844523	no
COSMIC	3	EGFR	786	V	M	0.284484	0.100955	0.181818	0.243137	1	NA	0	NA	0	149.20784	0	105	EGFR	TK	Linker	yes	weka.classifiers.bayes.BayesNet	83.95759717314488	yes	0.9638532632212203	0.03614673677877981	weka.classifiers.lazy.LWL	86.99646643109541	yes	0.9255883481528523	0.0744116518471475	weka.classifiers.rules.DecisionTable	87.98586572438163	yes	0.9438202247191011	0.056179775280898875	weka.classifiers.functions.SMO	87.84452296819788	yes	1.0	0.0	weka.classifiers.trees.RandomForest	86.5017667844523	yes	1.0	0.0	weka.classifiers.rules.DTNB	86.5017667844523	yes
COSMIC	2	EGFR	854	T	A	0.09791	0.104181	0.818182	0.376471	0	NA	0	NA	0	89.09404	1	93	EGFR	TK	Activation_segment_Nt	yes	weka.classifiers.bayes.BayesNet	83.95759717314488	yes	0.9919192984682694	0.008080701531730588	weka.classifiers.lazy.LWL	86.99646643109541	yes	0.9282329106247689	0.07176708937523098	weka.classifiers.rules.DecisionTable	87.98586572438163	yes	0.9438202247191011	0.056179775280898875	weka.classifiers.functions.SMO	87.84452296819788	yes	1.0	0.0	weka.classifiers.trees.RandomForest	86.5017667844523	yes	1.0	0.0	weka.classifiers.rules.DTNB	86.5017667844523	yes
COSMIC	1	BRSK1	194	P	L	0.335634	0.262239	0.647887	0.7251	-3	NA	0	NA	0	131.17464	0	90	CAMKL	CAMK	Activation_segment_Nt	yes	weka.classifiers.bayes.BayesNet	83.95759717314488	yes	0.721618296361834	0.278381703638166	weka.classifiers.lazy.LWL	86.99646643109541	yes	0.8470004606692754	0.1529995393307249	weka.classifiers.rules.DecisionTable	87.98586572438163	yes	0.5833333333333334	0.4166666666666667	weka.classifiers.functions.SMO	87.84452296819788	yes	1.0	0.0	weka.classifiers.trees.RandomForest	86.5017667844523	yes	0.9623376623376624	0.03766233766233766	weka.classifiers.rules.DTNB	86.5017667844523	no
COSMIC	1	PDGFRB	849	R	G	0.313468	0.137012	1	0.756863	-2	NA	0	NA	0	75.06714	1	148	PDGFR	TK	Activation_segment_Nt	yes	weka.classifiers.bayes.BayesNet	83.95759717314488	yes	0.9999010678173418	9.893218265826045E-5	weka.classifiers.lazy.LWL	86.99646643109541	yes	0.9294454052829801	0.07055459471701933	weka.classifiers.rules.DecisionTable	87.98586572438163	yes	0.9906542056074766	0.009345794392523364	weka.classifiers.functions.SMO	87.84452296819788	yes	1.0	0.0	weka.classifiers.trees.RandomForest	86.5017667844523	yes	1.0	0.0	weka.classifiers.rules.DTNB	86.5017667844523	yes
COSMIC	1	FGFR3	500	A	T	?	0.005628	?	?	0	NA	0	NA	1	119.12034	0	67	FGFR	TK	B3_strand	yes	weka.classifiers.bayes.BayesNet	83.95759717314488	yes	0.9953734991227736	0.004626500877226484	weka.classifiers.lazy.LWL	86.99646643109541	yes	0.9292112433885843	0.07078875661141511	weka.classifiers.rules.DecisionTable	87.98586572438163	yes	0.8	0.2	weka.classifiers.functions.SMO	87.84452296819788	yes	1.0	0.0	weka.classifiers.trees.RandomForest	86.5017667844523	yes	0.9	0.1	weka.classifiers.rules.DTNB	86.5017667844523	yes
COSMIC	1	GCK	124	F	L	?	0.162162	?	?	0	NA	0	NA	0	131.17464	0	135	STE20	STE	E_helix	yes	weka.classifiers.bayes.BayesNet	83.95759717314488	no	0.1842804839138546	0.8157195160861455	weka.classifiers.lazy.LWL	86.99646643109541	yes	1.0	0.0	weka.classifiers.rules.DecisionTable	87.98586572438163	no	0.16666666666666666	0.8333333333333334	weka.classifiers.functions.SMO	87.84452296819788	yes	1.0	0.0	weka.classifiers.trees.RandomForest	86.5017667844523	yes	1.0	0.0	weka.classifiers.rules.DTNB	86.5017667844523	no
SNP@Domain	1	BTK	634	R	H	0.106357	0.113702	1	0.85098	0	NA	0	NA	1	155.15634	1	148	TEC	TK	H_and_I_helix	no	weka.classifiers.bayes.BayesNet	83.95759717314488	yes	0.9251336001660353	0.07486639983396484	weka.classifiers.lazy.LWL	86.99646643109541	yes	0.5999765899117829	0.4000234100882171	weka.classifiers.rules.DecisionTable	87.98586572438163	yes	0.625	0.375	weka.classifiers.functions.SMO	87.84452296819788	yes	1.0	0.0	weka.classifiers.trees.RandomForest	86.5017667844523	no	0.25	0.75	weka.classifiers.rules.DTNB	86.5017667844523	no
COSMIC	1	SGK085	217	H	L	0.552157	0.097831	0.473684	0.705179	-3	NA	0	NA	0	131.17464	1	118	MLCK	CAMK	E_helix	yes	weka.classifiers.bayes.BayesNet	83.95759717314488	yes	0.7754049030520089	0.2245950969479911	weka.classifiers.lazy.LWL	86.99646643109541	yes	1.0	0.0	weka.classifiers.rules.DecisionTable	87.98586572438163	yes	0.6666666666666666	0.3333333333333333	weka.classifiers.functions.SMO	87.84452296819788	yes	1.0	0.0	weka.classifiers.trees.RandomForest	86.5017667844523	yes	1.0	0.0	weka.classifiers.rules.DTNB	86.5017667844523	yes
COSMIC	1	FGFR1	656	K	E	0.269523	0.082423	1	0.172549	1	NA	0	NA	1	147.13074	1	135	FGFR	TK	Activation_segment_Nt#Activation_segment_Ct	yes	weka.classifiers.bayes.BayesNet	83.95759717314488	yes	0.9998473147528372	1.5268524716278902E-4	weka.classifiers.lazy.LWL	86.99646643109541	yes	0.9274422271224099	0.07255777287758981	weka.classifiers.rules.DecisionTable	87.98586572438163	yes	0.9666666666666667	0.03333333333333333	weka.classifiers.functions.SMO	87.84452296819788	yes	1.0	0.0	weka.classifiers.trees.RandomForest	86.5017667844523	yes	1.0	0.0	weka.classifiers.rules.DTNB	86.5017667844523	yes
COSMIC	1	ALK	1234	A	T	0.351451	0.292002	1	?	0	NA	0	NA	1	119.12034	0	67	ALK	TK	E_helix	yes	weka.classifiers.bayes.BayesNet	83.95759717314488	yes	0.9968408326462406	0.0031591673537593717	weka.classifiers.lazy.LWL	86.99646643109541	yes	0.9315991443026216	0.06840085569737817	weka.classifiers.rules.DecisionTable	87.98586572438163	yes	0.96	0.04	weka.classifiers.functions.SMO	87.84452296819788	yes	1.0	0.0	weka.classifiers.trees.RandomForest	86.5017667844523	yes	1.0	0.0	weka.classifiers.rules.DTNB	86.5017667844523	yes
SNP@Domain	1	MOK	266	D	E	?	?	?	?	2	NA	0	NA	1	147.13074	1	91	RCK	CMGC	H_and_I_helix	no	weka.classifiers.bayes.BayesNet	83.95759717314488	no	0.02257145508231282	0.9774285449176873	weka.classifiers.lazy.LWL	86.99646643109541	no	0.09461967163913591	0.9053803283608641	weka.classifiers.rules.DecisionTable	87.98586572438163	no	0.05555555555555555	0.9444444444444444	weka.classifiers.functions.SMO	87.84452296819788	no	0.0	1.0	weka.classifiers.trees.RandomForest	86.5017667844523	no	0.10031516328615812	0.8996848367138419	weka.classifiers.rules.DTNB	86.5017667844523	no
SNP@Domain	1	COT	380	L	F	?	?	?	?	0	NA	0	NA	0	165.19184	0	124	STE-UNIQUE	STE	H_and_I_helix	no	weka.classifiers.bayes.BayesNet	83.95759717314488	no	0.0012223003597163047	0.9987776996402837	weka.classifiers.lazy.LWL	86.99646643109541	no	0.0	1.0	weka.classifiers.rules.DecisionTable	87.98586572438163	no	0.029411764705882353	0.9705882352941176	weka.classifiers.functions.SMO	87.84452296819788	no	0.0	1.0	weka.classifiers.trees.RandomForest	86.5017667844523	no	0.1375	0.8625	weka.classifiers.rules.DTNB	86.5017667844523	no
SNP@Domain	1	ICK	115	M	L	0.552157	0.12553	0.421053	0.486111	2	NA	0	NA	0	131.17464	0	124	RCK	CMGC	E_helix	no	weka.classifiers.bayes.BayesNet	83.95759717314488	no	0.010223228765102567	0.9897767712348974	weka.classifiers.lazy.LWL	86.99646643109541	no	0.09620370956393903	0.9037962904360608	weka.classifiers.rules.DecisionTable	87.98586572438163	no	0.13333333333333333	0.8666666666666667	weka.classifiers.functions.SMO	87.84452296819788	no	0.0	1.0	weka.classifiers.trees.RandomForest	86.5017667844523	no	0.39722222222222225	0.6027777777777777	weka.classifiers.rules.DTNB	86.5017667844523	no
SNP@Domain	1	TRB1	250	A	T	?	?	?	?	0	NA	0	NA	1	119.12034	0	67	TRBL	CAMK	Activation_segment_Ct	no	weka.classifiers.bayes.BayesNet	83.95759717314488	no	0.16169193220492228	0.8383080677950777	weka.classifiers.lazy.LWL	86.99646643109541	yes	0.8261148588484651	0.1738851411515351	weka.classifiers.rules.DecisionTable	87.98586572438163	no	0.3333333333333333	0.6666666666666666	weka.classifiers.functions.SMO	87.84452296819788	no	0.0	1.0	weka.classifiers.trees.RandomForest	86.5017667844523	no	0.30295103957075786	0.6970489604292421	weka.classifiers.rules.DTNB	86.5017667844523	no
COSMIC	1	MET	1246	D	H	0.070003	0.044162	0.666667	0.215686	-1	NA	0	NA	1	155.15634	1	91	MET	TK	Activation_segment_Ct	yes	weka.classifiers.bayes.BayesNet	83.95759717314488	yes	0.9934989436937252	0.006501056306274789	weka.classifiers.lazy.LWL	86.99646643109541	yes	1.0	0.0	weka.classifiers.rules.DecisionTable	87.98586572438163	yes	0.9545454545454546	0.045454545454545456	weka.classifiers.functions.SMO	87.84452296819788	yes	1.0	0.0	weka.classifiers.trees.RandomForest	86.5017667844523	yes	1.0	0.0	weka.classifiers.rules.DTNB	86.5017667844523	yes
COSMIC	2	PDGFRA	646	K	E	0.095978	0.051454	0.888889	0.180392	1	NA	0	NA	1	147.13074	1	135	PDGFR	TK	C_helix	yes	weka.classifiers.bayes.BayesNet	83.95759717314488	yes	0.9999324834320095	6.751656799064922E-5	weka.classifiers.lazy.LWL	86.99646643109541	yes	0.9288561112959689	0.07114388870403142	weka.classifiers.rules.DecisionTable	87.98586572438163	yes	0.9906542056074766	0.009345794392523364	weka.classifiers.functions.SMO	87.84452296819788	yes	1.0	0.0	weka.classifiers.trees.RandomForest	86.5017667844523	yes	1.0	0.0	weka.classifiers.rules.DTNB	86.5017667844523	yes
SNP@Domain	1	AKT1	319	E	G	0.924918	0.807981	0.965517	0.959064	-2	NA	0	NA	0	75.06714	1	109	AKT	AGC	Activation_segment_Ct	no	weka.classifiers.bayes.BayesNet	83.95759717314488	yes	0.8196271252053938	0.18037287479460623	weka.classifiers.lazy.LWL	86.99646643109541	no	0.28451272158797525	0.7154872784120248	weka.classifiers.rules.DecisionTable	87.98586572438163	yes	0.5	0.5	weka.classifiers.functions.SMO	87.84452296819788	no	0.0	1.0	weka.classifiers.trees.RandomForest	86.5017667844523	no	0.25036319612590796	0.749636803874092	weka.classifiers.rules.DTNB	86.5017667844523	no
COSMIC	1	ERBB2	724	K	N	0.167941	0.146499	0.818182	0.352941	0	NA	0	NA	1	132.11904	1	135	EGFR	TK	G_loop	yes	weka.classifiers.bayes.BayesNet	83.95759717314488	yes	0.98439171599831	0.015608284001689964	weka.classifiers.lazy.LWL	86.99646643109541	yes	0.9487971411630817	0.05120285883691832	weka.classifiers.rules.DecisionTable	87.98586572438163	yes	0.9438202247191011	0.056179775280898875	weka.classifiers.functions.SMO	87.84452296819788	yes	1.0	0.0	weka.classifiers.trees.RandomForest	86.5017667844523	yes	0.9	0.1	weka.classifiers.rules.DTNB	86.5017667844523	yes
COSMIC	2	EGFR	795	F	S	0.438402	0.013083	0.272727	0.215686	-2	NA	0	NA	1	105.09344	0	135	EGFR	TK	Linker	yes	weka.classifiers.bayes.BayesNet	83.95759717314488	yes	0.9885351517288553	0.01146484827114469	weka.classifiers.lazy.LWL	86.99646643109541	yes	0.9285995079918417	0.07140049200815801	weka.classifiers.rules.DecisionTable	87.98586572438163	yes	0.9438202247191011	0.056179775280898875	weka.classifiers.functions.SMO	87.84452296819788	yes	1.0	0.0	weka.classifiers.trees.RandomForest	86.5017667844523	yes	0.8931818181818182	0.10681818181818181	weka.classifiers.rules.DTNB	86.5017667844523	yes
COSMIC	1	PDGFRA	937	P	L	0.664615	0.305869	0.555556	0.576471	-3	NA	0	NA	0	131.17464	0	90	PDGFR	TK	H_and_I_helix	yes	weka.classifiers.bayes.BayesNet	83.95759717314488	yes	0.9973288866690639	0.002671113330936068	weka.classifiers.lazy.LWL	86.99646643109541	yes	0.9312096945852486	0.06879030541475141	weka.classifiers.rules.DecisionTable	87.98586572438163	yes	0.9772727272727273	0.022727272727272728	weka.classifiers.functions.SMO	87.84452296819788	yes	1.0	0.0	weka.classifiers.trees.RandomForest	86.5017667844523	yes	1.0	0.0	weka.classifiers.rules.DTNB	86.5017667844523	yes
COSMIC	1	RIPK2	208	I	N	?	?	?	?	-3	NA	0	NA	1	132.11904	0	124	RIPK	TKL	F_helix	yes	weka.classifiers.bayes.BayesNet	83.95759717314488	yes	0.9184445468799414	0.08155545312005855	weka.classifiers.lazy.LWL	86.99646643109541	yes	0.940600885527632	0.05939911447236813	weka.classifiers.rules.DecisionTable	87.98586572438163	yes	0.5	0.5	weka.classifiers.functions.SMO	87.84452296819788	yes	1.0	0.0	weka.classifiers.trees.RandomForest	86.5017667844523	yes	0.9820512820512821	0.017948717948717947	weka.classifiers.rules.DTNB	86.5017667844523	yes
SNP@Domain	1	LOK	139	D	E	?	?	?	?	2	NA	0	NA	1	147.13074	1	91	STE20	STE	E_helix	no	weka.classifiers.bayes.BayesNet	83.95759717314488	no	0.3216448879989492	0.6783551120010508	weka.classifiers.lazy.LWL	86.99646643109541	no	0.0	1.0	weka.classifiers.rules.DecisionTable	87.98586572438163	no	0.16666666666666666	0.8333333333333334	weka.classifiers.functions.SMO	87.84452296819788	yes	1.0	0.0	weka.classifiers.trees.RandomForest	86.5017667844523	no	0.026776863456963555	0.9732231365430364	weka.classifiers.rules.DTNB	86.5017667844523	no
COSMIC	1	EPHA6	730	P	S	?	0.002051	?	?	-1	NA	0	NA	1	105.09344	0	90	EPH	TK	C_helix#Linker	yes	weka.classifiers.bayes.BayesNet	83.95759717314488	yes	0.9937578864559605	0.0062421135440395405	weka.classifiers.lazy.LWL	86.99646643109541	yes	0.9293081545121892	0.07069184548781082	weka.classifiers.rules.DecisionTable	87.98586572438163	yes	0.8333333333333334	0.16666666666666666	weka.classifiers.functions.SMO	87.84452296819788	yes	1.0	0.0	weka.classifiers.trees.RandomForest	86.5017667844523	yes	1.0	0.0	weka.classifiers.rules.DTNB	86.5017667844523	yes
COSMIC	1	KIT	692	S	L	?	0.007484	?	?	-2	NA	0	NA	0	131.17464	1	73	PDGFR	TK	Linker#E_helix	yes	weka.classifiers.bayes.BayesNet	83.95759717314488	yes	0.9995512650424927	4.4873495750722515E-4	weka.classifiers.lazy.LWL	86.99646643109541	yes	1.0	0.0	weka.classifiers.rules.DecisionTable	87.98586572438163	yes	0.9666666666666667	0.03333333333333333	weka.classifiers.functions.SMO	87.84452296819788	yes	1.0	0.0	weka.classifiers.trees.RandomForest	86.5017667844523	yes	0.9822875816993465	0.017712418300653596	weka.classifiers.rules.DTNB	86.5017667844523	yes
SNP@Domain	1	LOK	133	D	N	?	?	?	?	1	NA	0	NA	1	132.11904	1	91	STE20	STE	E_helix	no	weka.classifiers.bayes.BayesNet	83.95759717314488	no	0.20426126979961537	0.7957387302003845	weka.classifiers.lazy.LWL	86.99646643109541	no	0.24434159816357523	0.7556584018364247	weka.classifiers.rules.DecisionTable	87.98586572438163	no	0.16666666666666666	0.8333333333333334	weka.classifiers.functions.SMO	87.84452296819788	yes	1.0	0.0	weka.classifiers.trees.RandomForest	86.5017667844523	no	0.10031516328615812	0.8996848367138419	weka.classifiers.rules.DTNB	86.5017667844523	no
COSMIC	1	KIT	645	S	N	0.182737	0.072211	0.444444	0.313725	1	NA	0	NA	1	132.11904	1	73	PDGFR	TK	C_helix	yes	weka.classifiers.bayes.BayesNet	83.95759717314488	yes	0.9991473867513757	8.526132486242536E-4	weka.classifiers.lazy.LWL	86.99646643109541	yes	1.0	0.0	weka.classifiers.rules.DecisionTable	87.98586572438163	yes	0.9772727272727273	0.022727272727272728	weka.classifiers.functions.SMO	87.84452296819788	yes	1.0	0.0	weka.classifiers.trees.RandomForest	86.5017667844523	yes	1.0	0.0	weka.classifiers.rules.DTNB	86.5017667844523	yes
COSMIC	1	SGK069	313	R	Q	?	?	?	?	1	NA	0	NA	1	146.14594	1	148	NKF1	OTHER	H_and_I_helix	yes	weka.classifiers.bayes.BayesNet	83.95759717314488	no	0.14393760299110425	0.8560623970088959	weka.classifiers.lazy.LWL	86.99646643109541	yes	1.0	0.0	weka.classifiers.rules.DecisionTable	87.98586572438163	yes	0.6666666666666666	0.3333333333333333	weka.classifiers.functions.SMO	87.84452296819788	yes	1.0	0.0	weka.classifiers.trees.RandomForest	86.5017667844523	yes	0.8860294117647058	0.11397058823529412	weka.classifiers.rules.DTNB	86.5017667844523	yes
COSMIC	2	EGFR	802	V	I	0.270378	0.061041	0.909091	0.866667	3	NA	0	NA	0	131.17464	0	105	EGFR	TK	Linker	yes	weka.classifiers.bayes.BayesNet	83.95759717314488	yes	0.9949773687018351	0.005022631298164952	weka.classifiers.lazy.LWL	86.99646643109541	yes	0.9304255627441139	0.06957443725588645	weka.classifiers.rules.DecisionTable	87.98586572438163	yes	0.9302325581395349	0.06976744186046512	weka.classifiers.functions.SMO	87.84452296819788	yes	1.0	0.0	weka.classifiers.trees.RandomForest	86.5017667844523	yes	1.0	0.0	weka.classifiers.rules.DTNB	86.5017667844523	yes
COSMIC	1	BTK	508	A	T	0.485329	0.354466	0.818182	0.894118	0	NA	0	NA	1	119.12034	0	67	TEC	TK	E_helix	yes	weka.classifiers.bayes.BayesNet	83.95759717314488	yes	0.7442938013769396	0.2557061986230604	weka.classifiers.lazy.LWL	86.99646643109541	yes	0.9278713760698429	0.0721286239301568	weka.classifiers.rules.DecisionTable	87.98586572438163	yes	0.5384615384615384	0.46153846153846156	weka.classifiers.functions.SMO	87.84452296819788	yes	1.0	0.0	weka.classifiers.trees.RandomForest	86.5017667844523	yes	0.8647058823529411	0.13529411764705884	weka.classifiers.rules.DTNB	86.5017667844523	no
COSMIC	1	ERBB2	896	R	H	0.307229	0.060261	0.181818	0.266667	0	NA	0	NA	1	155.15634	1	148	EGFR	TK	Activation_segment_Ct	yes	weka.classifiers.bayes.BayesNet	83.95759717314488	yes	0.9708890434581654	0.02911095654183459	weka.classifiers.lazy.LWL	86.99646643109541	yes	0.948718059644444	0.05128194035555606	weka.classifiers.rules.DecisionTable	87.98586572438163	yes	0.9438202247191011	0.056179775280898875	weka.classifiers.functions.SMO	87.84452296819788	yes	1.0	0.0	weka.classifiers.trees.RandomForest	86.5017667844523	yes	1.0	0.0	weka.classifiers.rules.DTNB	86.5017667844523	yes
SNP@Domain	1	SLK	272	Q	K	0.407514	0.343367	0.801802	0.822581	1	NA	0	NA	1	146.18934	1	114	STE20	STE	H_and_I_helix	no	weka.classifiers.bayes.BayesNet	83.95759717314488	no	0.06658898295883134	0.9334110170411687	weka.classifiers.lazy.LWL	86.99646643109541	no	0.3433641589802353	0.6566358410197647	weka.classifiers.rules.DecisionTable	87.98586572438163	yes	0.6363636363636364	0.36363636363636365	weka.classifiers.functions.SMO	87.84452296819788	yes	1.0	0.0	weka.classifiers.trees.RandomForest	86.5017667844523	no	0.1	0.9	weka.classifiers.rules.DTNB	86.5017667844523	no
COSMIC	1	ERBB2	914	E	K	0.636487	0.538856	1	0.984314	1	NA	0	NA	1	146.18934	1	109	EGFR	TK	G_helix	yes	weka.classifiers.bayes.BayesNet	83.95759717314488	yes	0.9983200093447464	0.0016799906552535768	weka.classifiers.lazy.LWL	86.99646643109541	yes	0.9257291444826836	0.0742708555173165	weka.classifiers.rules.DecisionTable	87.98586572438163	yes	0.9302325581395349	0.06976744186046512	weka.classifiers.functions.SMO	87.84452296819788	yes	1.0	0.0	weka.classifiers.trees.RandomForest	86.5017667844523	yes	0.9854545454545456	0.014545454545454545	weka.classifiers.rules.DTNB	86.5017667844523	yes
COSMIC	1	MET	1290	V	L	0.267867	0.226942	0.5	0.215686	1	NA	0	NA	0	131.17464	0	105	MET	TK	G_helix#H_and_I_helix	yes	weka.classifiers.bayes.BayesNet	83.95759717314488	yes	0.9761005463716437	0.0238994536283562	weka.classifiers.lazy.LWL	86.99646643109541	yes	0.9246952807745593	0.07530471922544017	weka.classifiers.rules.DecisionTable	87.98586572438163	yes	0.9545454545454546	0.045454545454545456	weka.classifiers.functions.SMO	87.84452296819788	yes	1.0	0.0	weka.classifiers.trees.RandomForest	86.5017667844523	yes	0.96125	0.03875	weka.classifiers.rules.DTNB	86.5017667844523	yes
COSMIC	1	ERBB4	755	E	K	0.23419	0.038146	0.636364	0.227451	1	NA	0	NA	1	146.18934	1	109	EGFR	TK	B3_strand	yes	weka.classifiers.bayes.BayesNet	83.95759717314488	yes	0.9834600262750556	0.016539973724944493	weka.classifiers.lazy.LWL	86.99646643109541	yes	0.9532529491045212	0.046747050895479064	weka.classifiers.rules.DecisionTable	87.98586572438163	yes	0.9438202247191011	0.056179775280898875	weka.classifiers.functions.SMO	87.84452296819788	yes	1.0	0.0	weka.classifiers.trees.RandomForest	86.5017667844523	yes	1.0	0.0	weka.classifiers.rules.DTNB	86.5017667844523	yes
COSMIC	1	KIT	696	D	G	?	0.002095	?	?	-1	NA	0	NA	0	75.06714	1	91	PDGFR	TK	Linker#E_helix	yes	weka.classifiers.bayes.BayesNet	83.95759717314488	yes	0.9993341660470769	6.658339529231877E-4	weka.classifiers.lazy.LWL	86.99646643109541	yes	1.0	0.0	weka.classifiers.rules.DecisionTable	87.98586572438163	yes	0.9666666666666667	0.03333333333333333	weka.classifiers.functions.SMO	87.84452296819788	yes	1.0	0.0	weka.classifiers.trees.RandomForest	86.5017667844523	yes	1.0	0.0	weka.classifiers.rules.DTNB	86.5017667844523	yes
COSMIC	1	RET	781	Q	R	0.171281	0.085173	0.5	0.231373	1	NA	0	NA	1	174.20274	1	114	RET	TK	C_helix	yes	weka.classifiers.bayes.BayesNet	83.95759717314488	yes	0.8512994201639585	0.14870057983604157	weka.classifiers.lazy.LWL	86.99646643109541	yes	0.7616951038654254	0.23830489613457462	weka.classifiers.rules.DecisionTable	87.98586572438163	yes	0.8181818181818182	0.18181818181818182	weka.classifiers.functions.SMO	87.84452296819788	yes	1.0	0.0	weka.classifiers.trees.RandomForest	86.5017667844523	yes	0.66875	0.33125	weka.classifiers.rules.DTNB	86.5017667844523	yes
COSMIC	1	ALK	1245	F	I	0.471306	0.060668	0.857143	?	0	NA	0	NA	0	131.17464	0	135	ALK	TK	Catalytic_loop	yes	weka.classifiers.bayes.BayesNet	83.95759717314488	yes	0.9987511941157036	0.0012488058842965253	weka.classifiers.lazy.LWL	86.99646643109541	yes	0.9322308581595762	0.06776914184042403	weka.classifiers.rules.DecisionTable	87.98586572438163	yes	0.96	0.04	weka.classifiers.functions.SMO	87.84452296819788	yes	1.0	0.0	weka.classifiers.trees.RandomForest	86.5017667844523	yes	1.0	0.0	weka.classifiers.rules.DTNB	86.5017667844523	yes
COSMIC	2	EGFR	831	R	H	0.106882	0.093308	0.363636	0.352941	0	NA	0	NA	1	155.15634	1	148	EGFR	TK	Catalytic_loop	yes	weka.classifiers.bayes.BayesNet	83.95759717314488	yes	0.978967408788497	0.02103259121150296	weka.classifiers.lazy.LWL	86.99646643109541	yes	0.9481139206935624	0.051886079306437634	weka.classifiers.rules.DecisionTable	87.98586572438163	yes	0.9438202247191011	0.056179775280898875	weka.classifiers.functions.SMO	87.84452296819788	yes	1.0	0.0	weka.classifiers.trees.RandomForest	86.5017667844523	yes	1.0	0.0	weka.classifiers.rules.DTNB	86.5017667844523	yes
COSMIC	1	KIT	819	N	Y	0.114638	0.037038	0.222222	0.2	-2	NA	0	NA	0	181.19124	1	96	PDGFR	TK	Activation_segment_Nt#Activation_segment_Ct	yes	weka.classifiers.bayes.BayesNet	83.95759717314488	yes	0.9996827339222865	3.1726607771354005E-4	weka.classifiers.lazy.LWL	86.99646643109541	yes	0.9315341975126402	0.06846580248736016	weka.classifiers.rules.DecisionTable	87.98586572438163	yes	0.9772727272727273	0.022727272727272728	weka.classifiers.functions.SMO	87.84452296819788	yes	1.0	0.0	weka.classifiers.trees.RandomForest	86.5017667844523	yes	0.8	0.2	weka.classifiers.rules.DTNB	86.5017667844523	yes
SNP@Domain	1	P38A	230	D	N	?	?	?	?	1	NA	0	NA	1	132.11904	1	91	MAPK	CMGC	G_helix#H_and_I_helix	no	weka.classifiers.bayes.BayesNet	83.95759717314488	no	0.017355475044376657	0.9826445249556234	weka.classifiers.lazy.LWL	86.99646643109541	no	0.0	1.0	weka.classifiers.rules.DecisionTable	87.98586572438163	no	0.09090909090909091	0.9090909090909091	weka.classifiers.functions.SMO	87.84452296819788	no	0.0	1.0	weka.classifiers.trees.RandomForest	86.5017667844523	no	0.039200204837404676	0.9607997951625954	weka.classifiers.rules.DTNB	86.5017667844523	no
COSMIC	1	FLT3	615	V	A	0.166837	0.060629	0.444444	0.235294	0	NA	0	NA	0	89.09404	0	105	PDGFR	TK	G_loop	yes	weka.classifiers.bayes.BayesNet	83.95759717314488	yes	0.9976997428607272	0.002300257139272802	weka.classifiers.lazy.LWL	86.99646643109541	yes	0.9286383391317554	0.07136166086824433	weka.classifiers.rules.DecisionTable	87.98586572438163	yes	0.9772727272727273	0.022727272727272728	weka.classifiers.functions.SMO	87.84452296819788	yes	1.0	0.0	weka.classifiers.trees.RandomForest	86.5017667844523	yes	1.0	0.0	weka.classifiers.rules.DTNB	86.5017667844523	yes
COSMIC	1	CDK2	241	P	S	?	0.030077	?	?	-1	NA	0	NA	1	105.09344	0	90	CDK	CMGC	G_helix#H_and_I_helix	yes	weka.classifiers.bayes.BayesNet	83.95759717314488	no	0.047419081661451715	0.9525809183385482	weka.classifiers.lazy.LWL	86.99646643109541	yes	1.0	0.0	weka.classifiers.rules.DecisionTable	87.98586572438163	no	0.3125	0.6875	weka.classifiers.functions.SMO	87.84452296819788	no	0.0	1.0	weka.classifiers.trees.RandomForest	86.5017667844523	yes	0.7222974867383674	0.2777025132616327	weka.classifiers.rules.DTNB	86.5017667844523	no
COSMIC	1	DYRK1B	118	G	D	0.864438	0.651851	0.934783	0.881944	-1	NA	0	NA	1	133.10384	0	48	DYRK	CMGC	G_loop	yes	weka.classifiers.bayes.BayesNet	83.95759717314488	yes	0.907956395627462	0.09204360437253799	weka.classifiers.lazy.LWL	86.99646643109541	yes	0.9370281640599409	0.0629718359400592	weka.classifiers.rules.DecisionTable	87.98586572438163	yes	0.75	0.25	weka.classifiers.functions.SMO	87.84452296819788	yes	1.0	0.0	weka.classifiers.trees.RandomForest	86.5017667844523	yes	1.0	0.0	weka.classifiers.rules.DTNB	86.5017667844523	yes
COSMIC	1	ROR2	557	S	L	0.193861	0.093375	0.285714	0.160784	-2	NA	0	NA	0	131.17464	1	73	ROR	TK	Linker	yes	weka.classifiers.bayes.BayesNet	83.95759717314488	yes	0.9594893882252457	0.04051061177475435	weka.classifiers.lazy.LWL	86.99646643109541	yes	0.8923261222775687	0.10767387772243138	weka.classifiers.rules.DecisionTable	87.98586572438163	yes	0.7142857142857143	0.2857142857142857	weka.classifiers.functions.SMO	87.84452296819788	yes	1.0	0.0	weka.classifiers.trees.RandomForest	86.5017667844523	yes	0.75	0.25	weka.classifiers.rules.DTNB	86.5017667844523	yes
COSMIC	1	FGFR3	653	N	H	0.753664	0.041552	0.916667	0.423529	1	NA	0	NA	1	155.15634	1	96	FGFR	TK	Activation_segment_Nt#Activation_segment_Ct	yes	weka.classifiers.bayes.BayesNet	83.95759717314488	yes	0.9997140728748574	2.859271251425795E-4	weka.classifiers.lazy.LWL	86.99646643109541	yes	0.9266307950224828	0.07336920497751699	weka.classifiers.rules.DecisionTable	87.98586572438163	yes	0.9666666666666667	0.03333333333333333	weka.classifiers.functions.SMO	87.84452296819788	yes	1.0	0.0	weka.classifiers.trees.RandomForest	86.5017667844523	yes	1.0	0.0	weka.classifiers.rules.DTNB	86.5017667844523	yes
SNP@Domain	1	RET	746	E	G	?	0.013168	?	?	-2	NA	0	NA	0	75.06714	1	109	RET	TK	G_loop#B3_strand	no	weka.classifiers.bayes.BayesNet	83.95759717314488	yes	0.9254592989008938	0.07454070109910606	weka.classifiers.lazy.LWL	86.99646643109541	no	0.0	1.0	weka.classifiers.rules.DecisionTable	87.98586572438163	no	0.4	0.6	weka.classifiers.functions.SMO	87.84452296819788	yes	1.0	0.0	weka.classifiers.trees.RandomForest	86.5017667844523	no	0.3306967106967107	0.6693032893032893	weka.classifiers.rules.DTNB	86.5017667844523	yes
COSMIC	1	HIPK3	431	R	I	?	0.066537	?	?	-3	NA	0	NA	0	131.17464	1	148	DYRK	CMGC	G_helix#H_and_I_helix	yes	weka.classifiers.bayes.BayesNet	83.95759717314488	no	0.16725862784243695	0.832741372157563	weka.classifiers.lazy.LWL	86.99646643109541	yes	1.0	0.0	weka.classifiers.rules.DecisionTable	87.98586572438163	no	0.42857142857142855	0.5714285714285714	weka.classifiers.functions.SMO	87.84452296819788	yes	1.0	0.0	weka.classifiers.trees.RandomForest	86.5017667844523	yes	0.8250692520775622	0.17493074792243765	weka.classifiers.rules.DTNB	86.5017667844523	yes
COSMIC	1	SRPK2	519	R	P	?	0.002725	?	?	-2	NA	0	NA	0	115.13194	1	148	SRPK	CMGC	Catalytic_loop#Activation_segment_Nt	yes	weka.classifiers.bayes.BayesNet	83.95759717314488	no	0.38519911885804403	0.614800881141956	weka.classifiers.lazy.LWL	86.99646643109541	yes	0.8357066763614742	0.16429332363852575	weka.classifiers.rules.DecisionTable	87.98586572438163	yes	0.7142857142857143	0.2857142857142857	weka.classifiers.functions.SMO	87.84452296819788	yes	1.0	0.0	weka.classifiers.trees.RandomForest	86.5017667844523	yes	0.9	0.1	weka.classifiers.rules.DTNB	86.5017667844523	no
SNP@Domain	1	KIS	188	V	I	?	?	?	?	3	NA	0	NA	0	131.17464	0	105	KIS	OTHER	Activation_segment_Nt#Activation_segment_Ct	no	weka.classifiers.bayes.BayesNet	83.95759717314488	no	0.024476703628288233	0.9755232963717116	weka.classifiers.lazy.LWL	86.99646643109541	no	0.0	1.0	weka.classifiers.rules.DecisionTable	87.98586572438163	no	0.3333333333333333	0.6666666666666666	weka.classifiers.functions.SMO	87.84452296819788	no	0.0	1.0	weka.classifiers.trees.RandomForest	86.5017667844523	no	0.0	1.0	weka.classifiers.rules.DTNB	86.5017667844523	no
COSMIC	1	EPHB6	728	P	S	0.084495	0.054633	0.903226	0.721569	-1	NA	0	NA	1	105.09344	0	90	EPH	TK	C_helix	yes	weka.classifiers.bayes.BayesNet	83.95759717314488	yes	0.9997526006502677	2.473993497322155E-4	weka.classifiers.lazy.LWL	86.99646643109541	yes	0.933475892663235	0.06652410733676499	weka.classifiers.rules.DecisionTable	87.98586572438163	yes	0.9767441860465116	0.023255813953488372	weka.classifiers.functions.SMO	87.84452296819788	yes	1.0	0.0	weka.classifiers.trees.RandomForest	86.5017667844523	yes	1.0	0.0	weka.classifiers.rules.DTNB	86.5017667844523	yes
COSMIC	1	PAK6	514	L	R	0.589643	0.512066	0.945946	0.865591	-2	NA	0	NA	1	174.20274	0	124	STE20	STE	E_helix	yes	weka.classifiers.bayes.BayesNet	83.95759717314488	yes	0.5385795932896483	0.4614204067103518	weka.classifiers.lazy.LWL	86.99646643109541	yes	1.0	0.0	weka.classifiers.rules.DecisionTable	87.98586572438163	yes	0.7777777777777778	0.2222222222222222	weka.classifiers.functions.SMO	87.84452296819788	yes	1.0	0.0	weka.classifiers.trees.RandomForest	86.5017667844523	yes	0.79375	0.20625	weka.classifiers.rules.DTNB	86.5017667844523	no
SNP@Domain	1	COT	186	F	L	?	?	?	?	0	NA	0	NA	0	131.17464	0	135	STE-UNIQUE	STE	C_helix	no	weka.classifiers.bayes.BayesNet	83.95759717314488	no	0.004158877522272959	0.9958411224777269	weka.classifiers.lazy.LWL	86.99646643109541	no	0.0	1.0	weka.classifiers.rules.DecisionTable	87.98586572438163	no	0.029411764705882353	0.9705882352941176	weka.classifiers.functions.SMO	87.84452296819788	no	0.0	1.0	weka.classifiers.trees.RandomForest	86.5017667844523	no	0.1	0.9	weka.classifiers.rules.DTNB	86.5017667844523	no
SNP@Domain	1	NRK	225	P	A	0.07787	0.041705	0.171171	0.139785	-1	NA	0	NA	0	89.09404	0	90	STE20	STE	Activation_segment_Ct	no	weka.classifiers.bayes.BayesNet	83.95759717314488	no	0.10829253643611772	0.8917074635638823	weka.classifiers.lazy.LWL	86.99646643109541	no	0.04409392198223726	0.9559060780177627	weka.classifiers.rules.DecisionTable	87.98586572438163	yes	0.6363636363636364	0.36363636363636365	weka.classifiers.functions.SMO	87.84452296819788	yes	1.0	0.0	weka.classifiers.trees.RandomForest	86.5017667844523	no	0.08695652173913043	0.9130434782608695	weka.classifiers.rules.DTNB	86.5017667844523	no
SNP@Domain	1	MYT1	136	R	C	?	?	?	?	-3	NA	0	NA	0	121.15404	1	148	WEE	OTHER	B3_strand	no	weka.classifiers.bayes.BayesNet	83.95759717314488	no	0.0448238752784379	0.9551761247215622	weka.classifiers.lazy.LWL	86.99646643109541	no	0.0	1.0	weka.classifiers.rules.DecisionTable	87.98586572438163	yes	0.5	0.5	weka.classifiers.functions.SMO	87.84452296819788	no	0.0	1.0	weka.classifiers.trees.RandomForest	86.5017667844523	no	0.2543074490022058	0.7456925509977941	weka.classifiers.rules.DTNB	86.5017667844523	no
COSMIC	1	RET	930	T	M	0.12441	0.088499	0.5	0.290196	-1	NA	0	NA	0	149.20784	1	93	RET	TK	F_helix	yes	weka.classifiers.bayes.BayesNet	83.95759717314488	yes	0.9380276543150862	0.061972345684913895	weka.classifiers.lazy.LWL	86.99646643109541	yes	0.8153104274841544	0.18468957251584575	weka.classifiers.rules.DecisionTable	87.98586572438163	yes	0.8181818181818182	0.18181818181818182	weka.classifiers.functions.SMO	87.84452296819788	yes	1.0	0.0	weka.classifiers.trees.RandomForest	86.5017667844523	yes	0.985	0.015	weka.classifiers.rules.DTNB	86.5017667844523	yes
COSMIC	1	BRAF	605	S	R	?	0.044343	?	?	-1	NA	0	NA	1	174.20274	1	73	RAF	TKL	Activation_segment_Nt#Activation_segment_Ct	yes	weka.classifiers.bayes.BayesNet	83.95759717314488	yes	0.9993604302570226	6.395697429773779E-4	weka.classifiers.lazy.LWL	86.99646643109541	yes	1.0	0.0	weka.classifiers.rules.DecisionTable	87.98586572438163	yes	0.9411764705882353	0.058823529411764705	weka.classifiers.functions.SMO	87.84452296819788	yes	1.0	0.0	weka.classifiers.trees.RandomForest	86.5017667844523	yes	1.0	0.0	weka.classifiers.rules.DTNB	86.5017667844523	yes
SNP@Domain	1	CLK1	459	E	G	?	?	?	?	-2	NA	0	NA	0	75.06714	1	109	CLK	CMGC	H_and_I_helix	no	weka.classifiers.bayes.BayesNet	83.95759717314488	no	0.03131954855367672	0.9686804514463232	weka.classifiers.lazy.LWL	86.99646643109541	no	0.0	1.0	weka.classifiers.rules.DecisionTable	87.98586572438163	no	0.4166666666666667	0.5833333333333334	weka.classifiers.functions.SMO	87.84452296819788	no	0.0	1.0	weka.classifiers.trees.RandomForest	86.5017667844523	no	0.0	1.0	weka.classifiers.rules.DTNB	86.5017667844523	no
SNP@Domain	1	MAP2K7	259	L	F	0.360836	0.400752	0.666667	0.747312	0	NA	0	NA	0	165.19184	0	124	STE7	STE	Activation_segment_Nt	no	weka.classifiers.bayes.BayesNet	83.95759717314488	yes	0.7771393426387005	0.22286065736129945	weka.classifiers.lazy.LWL	86.99646643109541	no	0.0	1.0	weka.classifiers.rules.DecisionTable	87.98586572438163	yes	0.8947368421052632	0.10526315789473684	weka.classifiers.functions.SMO	87.84452296819788	yes	1.0	0.0	weka.classifiers.trees.RandomForest	86.5017667844523	no	0.16999999999999998	0.8300000000000001	weka.classifiers.rules.DTNB	86.5017667844523	yes
SNP@Domain	1	MAK	29	I	V	0.106026	0.097884	0.210526	0.232639	3	NA	0	NA	0	117.14784	0	124	RCK	CMGC	B3_strand	no	weka.classifiers.bayes.BayesNet	83.95759717314488	no	0.014618437241627221	0.9853815627583729	weka.classifiers.lazy.LWL	86.99646643109541	no	0.08437140398577839	0.9156285960142215	weka.classifiers.rules.DecisionTable	87.98586572438163	no	0.13333333333333333	0.8666666666666667	weka.classifiers.functions.SMO	87.84452296819788	no	0.0	1.0	weka.classifiers.trees.RandomForest	86.5017667844523	no	0.13445121951219513	0.8655487804878049	weka.classifiers.rules.DTNB	86.5017667844523	no
COSMIC	1	TGFBR2	524	D	Y	0.398598	0.314731	0.516129	0.376543	-3	NA	0	NA	0	181.19124	1	91	STKR	TKL	G_helix#H_and_I_helix	yes	weka.classifiers.bayes.BayesNet	83.95759717314488	yes	0.9492023735080277	0.050797626491972336	weka.classifiers.lazy.LWL	86.99646643109541	yes	1.0	0.0	weka.classifiers.rules.DecisionTable	87.98586572438163	yes	0.875	0.125	weka.classifiers.functions.SMO	87.84452296819788	yes	1.0	0.0	weka.classifiers.trees.RandomForest	86.5017667844523	yes	1.0	0.0	weka.classifiers.rules.DTNB	86.5017667844523	yes
COSMIC	1	FLT3	895	D	N	0.123499	0.034025	0.666667	0.419608	1	NA	0	NA	1	132.11904	1	91	PDGFR	TK	G_helix#H_and_I_helix	yes	weka.classifiers.bayes.BayesNet	83.95759717314488	yes	0.99847407750163	0.0015259224983699296	weka.classifiers.lazy.LWL	86.99646643109541	yes	1.0	0.0	weka.classifiers.rules.DecisionTable	87.98586572438163	yes	0.9772727272727273	0.022727272727272728	weka.classifiers.functions.SMO	87.84452296819788	yes	1.0	0.0	weka.classifiers.trees.RandomForest	86.5017667844523	yes	1.0	0.0	weka.classifiers.rules.DTNB	86.5017667844523	yes
COSMIC	1	PDGFRA	705	L	P	?	0.000739	?	?	-3	NA	0	NA	0	115.13194	0	124	PDGFR	TK	Linker#E_helix	yes	weka.classifiers.bayes.BayesNet	83.95759717314488	yes	0.9991313656241921	8.686343758078443E-4	weka.classifiers.lazy.LWL	86.99646643109541	yes	0.9318244881167708	0.06817551188322865	weka.classifiers.rules.DecisionTable	87.98586572438163	yes	0.9666666666666667	0.03333333333333333	weka.classifiers.functions.SMO	87.84452296819788	yes	1.0	0.0	weka.classifiers.trees.RandomForest	86.5017667844523	yes	0.9817803030303031	0.01821969696969697	weka.classifiers.rules.DTNB	86.5017667844523	yes
COSMIC	1	PIK3R4	213	E	Q	?	0.00137	?	?	2	NA	0	NA	1	146.14594	1	109	VPS15	OTHER	Activation_segment_Ct#F_helix	yes	weka.classifiers.bayes.BayesNet	83.95759717314488	no	0.15359805762347561	0.8464019423765244	weka.classifiers.lazy.LWL	86.99646643109541	yes	1.0	0.0	weka.classifiers.rules.DecisionTable	87.98586572438163	yes	0.5	0.5	weka.classifiers.functions.SMO	87.84452296819788	yes	1.0	0.0	weka.classifiers.trees.RandomForest	86.5017667844523	yes	0.9304123711340206	0.06958762886597938	weka.classifiers.rules.DTNB	86.5017667844523	no
SNP@Domain	1	LOK	262	Y	N	?	?	?	?	-2	NA	0	NA	1	132.11904	0	141	STE20	STE	H_and_I_helix	no	weka.classifiers.bayes.BayesNet	83.95759717314488	no	0.07172346352387152	0.9282765364761284	weka.classifiers.lazy.LWL	86.99646643109541	no	0.24351376613940537	0.7564862338605945	weka.classifiers.rules.DecisionTable	87.98586572438163	no	0.16666666666666666	0.8333333333333334	weka.classifiers.functions.SMO	87.84452296819788	no	0.0	1.0	weka.classifiers.trees.RandomForest	86.5017667844523	no	0.03	0.97	weka.classifiers.rules.DTNB	86.5017667844523	no
COSMIC	5	KIT	820	D	G	0.131973	0.063348	1	0.372549	-1	NA	0	NA	0	75.06714	1	91	PDGFR	TK	Activation_segment_Nt#Activation_segment_Ct	yes	weka.classifiers.bayes.BayesNet	83.95759717314488	yes	0.9999125654627964	8.743453720369391E-5	weka.classifiers.lazy.LWL	86.99646643109541	yes	0.9329833675264864	0.06701663247351353	weka.classifiers.rules.DecisionTable	87.98586572438163	yes	0.9906542056074766	0.009345794392523364	weka.classifiers.functions.SMO	87.84452296819788	yes	1.0	0.0	weka.classifiers.trees.RandomForest	86.5017667844523	yes	1.0	0.0	weka.classifiers.rules.DTNB	86.5017667844523	yes
COSMIC	1	BRAF	588	L	P	0.371518	0.082364	0.444444	0.166667	-3	NA	0	NA	0	115.13194	0	124	RAF	TKL	Activation_segment_Nt	yes	weka.classifiers.bayes.BayesNet	83.95759717314488	yes	0.9990531741722996	9.468258277005463E-4	weka.classifiers.lazy.LWL	86.99646643109541	yes	0.9472314446876526	0.05276855531234731	weka.classifiers.rules.DecisionTable	87.98586572438163	yes	0.9841269841269841	0.015873015873015872	weka.classifiers.functions.SMO	87.84452296819788	yes	1.0	0.0	weka.classifiers.trees.RandomForest	86.5017667844523	yes	0.9789473684210526	0.021052631578947364	weka.classifiers.rules.DTNB	86.5017667844523	yes
COSMIC	1	ABL1	417	S	Y	0.244486	0.200555	1	0.533333	-2	NA	0	NA	0	181.19124	1	73	ABL	TK	Activation_segment_Nt#Activation_segment_Ct	yes	weka.classifiers.bayes.BayesNet	83.95759717314488	yes	0.9999085446316783	9.145536832162168E-5	weka.classifiers.lazy.LWL	86.99646643109541	yes	0.9324759729918931	0.06752402700810699	weka.classifiers.rules.DecisionTable	87.98586572438163	yes	0.9807692307692307	0.019230769230769232	weka.classifiers.functions.SMO	87.84452296819788	yes	1.0	0.0	weka.classifiers.trees.RandomForest	86.5017667844523	yes	1.0	0.0	weka.classifiers.rules.DTNB	86.5017667844523	yes
COSMIC	1	ARAF	345	A	G	0.149943	0.038536	0.388889	0.12963	0	NA	0	NA	0	75.06714	0	67	RAF	TKL	B3_strand#C_helix	yes	weka.classifiers.bayes.BayesNet	83.95759717314488	yes	0.9974005933706318	0.0025994066293683017	weka.classifiers.lazy.LWL	86.99646643109541	yes	0.9386995020000318	0.06130049799996816	weka.classifiers.rules.DecisionTable	87.98586572438163	yes	0.9841269841269841	0.015873015873015872	weka.classifiers.functions.SMO	87.84452296819788	yes	1.0	0.0	weka.classifiers.trees.RandomForest	86.5017667844523	yes	0.9848484848484848	0.015151515151515152	weka.classifiers.rules.DTNB	86.5017667844523	yes
COSMIC	1	STK33	323	F	L	0.514175	0.403425	?	0.896414	0	NA	0	NA	0	131.17464	0	135	CAMK-UNIQUE	CAMK	G_helix	yes	weka.classifiers.bayes.BayesNet	83.95759717314488	yes	0.9209900454652838	0.07900995453471624	weka.classifiers.lazy.LWL	86.99646643109541	yes	1.0	0.0	weka.classifiers.rules.DecisionTable	87.98586572438163	yes	0.75	0.25	weka.classifiers.functions.SMO	87.84452296819788	yes	1.0	0.0	weka.classifiers.trees.RandomForest	86.5017667844523	yes	0.9684444444444444	0.03155555555555556	weka.classifiers.rules.DTNB	86.5017667844523	yes
SNP@Domain	1	COT	328	I	V	?	?	?	?	3	NA	0	NA	0	117.14784	0	124	STE-UNIQUE	STE	G_helix	no	weka.classifiers.bayes.BayesNet	83.95759717314488	no	0.0036815607991116965	0.9963184392008884	weka.classifiers.lazy.LWL	86.99646643109541	no	0.0	1.0	weka.classifiers.rules.DecisionTable	87.98586572438163	no	0.029411764705882353	0.9705882352941176	weka.classifiers.functions.SMO	87.84452296819788	no	0.0	1.0	weka.classifiers.trees.RandomForest	86.5017667844523	no	0.1863092463092463	0.8136907536907536	weka.classifiers.rules.DTNB	86.5017667844523	no
COSMIC	1	FGFR2	574	E	K	0.250973	0.094061	0.666667	0.282353	1	NA	0	NA	1	146.18934	1	109	FGFR	TK	Linker	yes	weka.classifiers.bayes.BayesNet	83.95759717314488	yes	0.9956528490994299	0.004347150900570211	weka.classifiers.lazy.LWL	86.99646643109541	yes	1.0	0.0	weka.classifiers.rules.DecisionTable	87.98586572438163	yes	0.9375	0.0625	weka.classifiers.functions.SMO	87.84452296819788	yes	1.0	0.0	weka.classifiers.trees.RandomForest	86.5017667844523	yes	1.0	0.0	weka.classifiers.rules.DTNB	86.5017667844523	yes
COSMIC	2	KIT	670	T	I	0.368731	0.049503	0.666667	0.407843	-1	NA	0	NA	0	131.17464	1	93	PDGFR	TK	Linker	yes	weka.classifiers.bayes.BayesNet	83.95759717314488	yes	0.9990246450476838	9.75354952316052E-4	weka.classifiers.lazy.LWL	86.99646643109541	yes	1.0	0.0	weka.classifiers.rules.DecisionTable	87.98586572438163	yes	0.9772727272727273	0.022727272727272728	weka.classifiers.functions.SMO	87.84452296819788	yes	1.0	0.0	weka.classifiers.trees.RandomForest	86.5017667844523	yes	1.0	0.0	weka.classifiers.rules.DTNB	86.5017667844523	yes
COSMIC	6	BRAF	597	L	S	0.51031	0.407999	0.888889	0.62963	-2	NA	0	NA	1	105.09344	0	124	RAF	TKL	Activation_segment_Nt	yes	weka.classifiers.bayes.BayesNet	83.95759717314488	yes	0.9999275950009829	7.240499901702737E-5	weka.classifiers.lazy.LWL	86.99646643109541	yes	0.9540858062999289	0.04591419370007133	weka.classifiers.rules.DecisionTable	87.98586572438163	yes	0.967741935483871	0.03225806451612903	weka.classifiers.functions.SMO	87.84452296819788	yes	1.0	0.0	weka.classifiers.trees.RandomForest	86.5017667844523	yes	1.0	0.0	weka.classifiers.rules.DTNB	86.5017667844523	yes
COSMIC	1	PKN3	664	Y	C	0.351119	0.138871	1	0.865497	-2	NA	0	NA	0	121.15404	0	141	PKN	AGC	E_helix	yes	weka.classifiers.bayes.BayesNet	83.95759717314488	yes	0.9828187090760431	0.017181290923957013	weka.classifiers.lazy.LWL	86.99646643109541	yes	0.8172332713914781	0.18276672860852183	weka.classifiers.rules.DecisionTable	87.98586572438163	yes	0.8333333333333334	0.16666666666666666	weka.classifiers.functions.SMO	87.84452296819788	yes	1.0	0.0	weka.classifiers.trees.RandomForest	86.5017667844523	yes	0.85	0.15	weka.classifiers.rules.DTNB	86.5017667844523	yes
COSMIC	1	MAP3K5	834	P	S	?	?	?	?	-1	NA	0	NA	1	105.09344	0	90	STE11	STE	Activation_segment_Nt#Activation_segment_Ct	yes	weka.classifiers.bayes.BayesNet	83.95759717314488	yes	0.7837253668142193	0.21627463318578066	weka.classifiers.lazy.LWL	86.99646643109541	yes	1.0	0.0	weka.classifiers.rules.DecisionTable	87.98586572438163	yes	0.75	0.25	weka.classifiers.functions.SMO	87.84452296819788	yes	1.0	0.0	weka.classifiers.trees.RandomForest	86.5017667844523	yes	0.8873949579831933	0.11260504201680673	weka.classifiers.rules.DTNB	86.5017667844523	yes
SNP@Domain	1	DYRK3	396	G	R	?	0.027865	?	?	-2	NA	0	NA	1	174.20274	0	48	DYRK	CMGC	F_helix	no	weka.classifiers.bayes.BayesNet	83.95759717314488	yes	0.6383244023199421	0.3616755976800578	weka.classifiers.lazy.LWL	86.99646643109541	no	0.06492855207893544	0.9350714479210646	weka.classifiers.rules.DecisionTable	87.98586572438163	no	0.42857142857142855	0.5714285714285714	weka.classifiers.functions.SMO	87.84452296819788	yes	1.0	0.0	weka.classifiers.trees.RandomForest	86.5017667844523	no	0.3473290598290598	0.6526709401709402	weka.classifiers.rules.DTNB	86.5017667844523	yes
COSMIC	1	BMPR1B	420	V	M	?	0.010448	?	?	1	NA	0	NA	0	149.20784	0	105	STKR	TKL	G_helix#H_and_I_helix	yes	weka.classifiers.bayes.BayesNet	83.95759717314488	yes	0.8436969390849721	0.15630306091502788	weka.classifiers.lazy.LWL	86.99646643109541	yes	1.0	0.0	weka.classifiers.rules.DecisionTable	87.98586572438163	yes	0.5714285714285714	0.42857142857142855	weka.classifiers.functions.SMO	87.84452296819788	yes	1.0	0.0	weka.classifiers.trees.RandomForest	86.5017667844523	yes	0.8964912280701753	0.10350877192982458	weka.classifiers.rules.DTNB	86.5017667844523	yes
COSMIC	2	EGFR	773	H	Y	0.568057	0.108248	0.545455	0.635294	2	NA	0	NA	0	181.19124	1	118	EGFR	TK	C_helix	yes	weka.classifiers.bayes.BayesNet	83.95759717314488	yes	0.9833932522953733	0.01660674770462655	weka.classifiers.lazy.LWL	86.99646643109541	yes	0.9568277601374876	0.043172239862512514	weka.classifiers.rules.DecisionTable	87.98586572438163	yes	0.9438202247191011	0.056179775280898875	weka.classifiers.functions.SMO	87.84452296819788	yes	1.0	0.0	weka.classifiers.trees.RandomForest	86.5017667844523	yes	1.0	0.0	weka.classifiers.rules.DTNB	86.5017667844523	yes
COSMIC	1	ABL1	328	R	M	0.093963	0.11352	1	0.501961	-1	NA	0	NA	0	149.20784	1	148	ABL	TK	C_helix	yes	weka.classifiers.bayes.BayesNet	83.95759717314488	yes	0.9996777592344401	3.222407655598758E-4	weka.classifiers.lazy.LWL	86.99646643109541	yes	0.9263453350519404	0.07365466494805968	weka.classifiers.rules.DecisionTable	87.98586572438163	yes	0.9807692307692307	0.019230769230769232	weka.classifiers.functions.SMO	87.84452296819788	yes	1.0	0.0	weka.classifiers.trees.RandomForest	86.5017667844523	yes	1.0	0.0	weka.classifiers.rules.DTNB	86.5017667844523	yes
SNP@Domain	1	AKT1	357	L	P	0.107268	0.19806	0.448276	0.315789	-3	NA	0	NA	0	115.13194	0	124	AKT	AGC	G_helix#H_and_I_helix	no	weka.classifiers.bayes.BayesNet	83.95759717314488	no	0.21850699561792483	0.7814930043820751	weka.classifiers.lazy.LWL	86.99646643109541	yes	0.748915187542502	0.25108481245749803	weka.classifiers.rules.DecisionTable	87.98586572438163	yes	0.6	0.4	weka.classifiers.functions.SMO	87.84452296819788	no	0.0	1.0	weka.classifiers.trees.RandomForest	86.5017667844523	no	0.0	1.0	weka.classifiers.rules.DTNB	86.5017667844523	no
SNP@Domain	1	MAK	221	E	Q	?	0.01455	?	?	2	NA	0	NA	1	146.14594	1	109	RCK	CMGC	G_helix#H_and_I_helix	no	weka.classifiers.bayes.BayesNet	83.95759717314488	no	0.004943435078808611	0.9950565649211913	weka.classifiers.lazy.LWL	86.99646643109541	no	0.09007134059444469	0.9099286594055549	weka.classifiers.rules.DecisionTable	87.98586572438163	no	0.05555555555555555	0.9444444444444444	weka.classifiers.functions.SMO	87.84452296819788	no	0.0	1.0	weka.classifiers.trees.RandomForest	86.5017667844523	no	0.16455441103859578	0.8354455889614043	weka.classifiers.rules.DTNB	86.5017667844523	no
COSMIC	2	TGFBR2	393	C	F	0.265769	0.036617	0.83871	0.179012	-2	NA	0	NA	0	165.19184	0	86	STKR	TKL	E_helix#Catalytic_loop	yes	weka.classifiers.bayes.BayesNet	83.95759717314488	yes	0.9812032238857412	0.018796776114258916	weka.classifiers.lazy.LWL	86.99646643109541	yes	1.0	0.0	weka.classifiers.rules.DecisionTable	87.98586572438163	yes	0.875	0.125	weka.classifiers.functions.SMO	87.84452296819788	yes	1.0	0.0	weka.classifiers.trees.RandomForest	86.5017667844523	yes	1.0	0.0	weka.classifiers.rules.DTNB	86.5017667844523	yes
COSMIC	1	KIT	748	I	T	?	0.00963	?	?	-1	NA	0	NA	1	119.12034	0	124	PDGFR	TK	Linker#E_helix	yes	weka.classifiers.bayes.BayesNet	83.95759717314488	yes	0.9994387259768238	5.612740231761213E-4	weka.classifiers.lazy.LWL	86.99646643109541	yes	0.9317169359198405	0.06828306408015948	weka.classifiers.rules.DecisionTable	87.98586572438163	yes	0.9666666666666667	0.03333333333333333	weka.classifiers.functions.SMO	87.84452296819788	yes	1.0	0.0	weka.classifiers.trees.RandomForest	86.5017667844523	yes	1.0	0.0	weka.classifiers.rules.DTNB	86.5017667844523	yes
COSMIC	1	FGFR4	672	P	T	0.169321	0.076155	0.416667	0.168627	-1	NA	0	NA	1	119.12034	0	90	FGFR	TK	F_helix	yes	weka.classifiers.bayes.BayesNet	83.95759717314488	yes	0.9952242976365023	0.004775702363497667	weka.classifiers.lazy.LWL	86.99646643109541	yes	0.929298603104491	0.07070139689550904	weka.classifiers.rules.DecisionTable	87.98586572438163	yes	0.9375	0.0625	weka.classifiers.functions.SMO	87.84452296819788	yes	1.0	0.0	weka.classifiers.trees.RandomForest	86.5017667844523	yes	0.9820512820512821	0.017948717948717947	weka.classifiers.rules.DTNB	86.5017667844523	yes
SNP@Domain	1	COT	310	A	P	?	?	?	?	-1	NA	0	NA	0	115.13194	0	67	STE-UNIQUE	STE	F_helix	no	weka.classifiers.bayes.BayesNet	83.95759717314488	no	0.003362841110872264	0.9966371588891278	weka.classifiers.lazy.LWL	86.99646643109541	no	0.0	1.0	weka.classifiers.rules.DecisionTable	87.98586572438163	no	0.029411764705882353	0.9705882352941176	weka.classifiers.functions.SMO	87.84452296819788	no	0.0	1.0	weka.classifiers.trees.RandomForest	86.5017667844523	no	0.0	1.0	weka.classifiers.rules.DTNB	86.5017667844523	no
COSMIC	1	BRAF	611	E	D	0.234411	0.033718	0.388889	0.141975	2	NA	0	NA	1	133.10384	1	109	RAF	TKL	Activation_segment_Nt#Activation_segment_Ct	yes	weka.classifiers.bayes.BayesNet	83.95759717314488	yes	0.9987422237427479	0.00125777625725204	weka.classifiers.lazy.LWL	86.99646643109541	yes	1.0	0.0	weka.classifiers.rules.DecisionTable	87.98586572438163	yes	0.9841269841269841	0.015873015873015872	weka.classifiers.functions.SMO	87.84452296819788	yes	1.0	0.0	weka.classifiers.trees.RandomForest	86.5017667844523	yes	1.0	0.0	weka.classifiers.rules.DTNB	86.5017667844523	yes
COSMIC	1	FGFR2	636	E	K	0.168631	0.126537	0.75	0.360784	1	NA	0	NA	1	146.18934	1	109	FGFR	TK	Catalytic_loop#Activation_segment_Nt	yes	weka.classifiers.bayes.BayesNet	83.95759717314488	yes	0.9990767100447259	9.232899552742011E-4	weka.classifiers.lazy.LWL	86.99646643109541	yes	1.0	0.0	weka.classifiers.rules.DecisionTable	87.98586572438163	yes	0.9375	0.0625	weka.classifiers.functions.SMO	87.84452296819788	yes	1.0	0.0	weka.classifiers.trees.RandomForest	86.5017667844523	yes	1.0	0.0	weka.classifiers.rules.DTNB	86.5017667844523	yes
SNP@Domain	1	PITSLRE	629	N	K	?	?	?	?	0	NA	0	NA	1	146.18934	1	96	CDK	CMGC	G_helix	no	weka.classifiers.bayes.BayesNet	83.95759717314488	no	0.11923181544716376	0.8807681845528362	weka.classifiers.lazy.LWL	86.99646643109541	no	0.0	1.0	weka.classifiers.rules.DecisionTable	87.98586572438163	no	0.3125	0.6875	weka.classifiers.functions.SMO	87.84452296819788	no	0.0	1.0	weka.classifiers.trees.RandomForest	86.5017667844523	no	0.3	0.7	weka.classifiers.rules.DTNB	86.5017667844523	no
COSMIC	1	SGK2	270	P	R	0.125321	0.115972	0.75	0.561404	-2	NA	0	NA	1	174.20274	0	90	SGK	AGC	H_and_I_helix	yes	weka.classifiers.bayes.BayesNet	83.95759717314488	yes	0.5850029683514374	0.4149970316485627	weka.classifiers.lazy.LWL	86.99646643109541	yes	0.8602806736483114	0.13971932635168885	weka.classifiers.rules.DecisionTable	87.98586572438163	yes	0.6666666666666666	0.3333333333333333	weka.classifiers.functions.SMO	87.84452296819788	yes	1.0	0.0	weka.classifiers.trees.RandomForest	86.5017667844523	yes	1.0	0.0	weka.classifiers.rules.DTNB	86.5017667844523	no
COSMIC	1	ROR1	562	E	D	0.250973	0.092215	1	0.282353	2	NA	0	NA	1	133.10384	1	109	ROR	TK	Linker	yes	weka.classifiers.bayes.BayesNet	83.95759717314488	yes	0.9915135251645255	0.008486474835474427	weka.classifiers.lazy.LWL	86.99646643109541	yes	0.9140103229617332	0.08598967703826667	weka.classifiers.rules.DecisionTable	87.98586572438163	yes	0.8	0.2	weka.classifiers.functions.SMO	87.84452296819788	yes	1.0	0.0	weka.classifiers.trees.RandomForest	86.5017667844523	yes	0.8838709677419354	0.11612903225806451	weka.classifiers.rules.DTNB	86.5017667844523	yes
COSMIC	1	BRAF	475	K	M	0.18707	0.107126	0.333333	0.185185	-1	NA	0	NA	0	149.20784	1	135	RAF	TKL	B3_strand	yes	weka.classifiers.bayes.BayesNet	83.95759717314488	yes	0.9986943953937977	0.0013056046062023155	weka.classifiers.lazy.LWL	86.99646643109541	yes	1.0	0.0	weka.classifiers.rules.DecisionTable	87.98586572438163	yes	0.9841269841269841	0.015873015873015872	weka.classifiers.functions.SMO	87.84452296819788	yes	1.0	0.0	weka.classifiers.trees.RandomForest	86.5017667844523	yes	1.0	0.0	weka.classifiers.rules.DTNB	86.5017667844523	yes
COSMIC	1	IGF1R	1151	I	V	0.360836	0.331786	0.888889	0.615686	3	NA	0	NA	0	117.14784	0	124	INSR	TK	Activation_segment_Nt	yes	weka.classifiers.bayes.BayesNet	83.95759717314488	yes	0.9957264596464724	0.004273540353527638	weka.classifiers.lazy.LWL	86.99646643109541	yes	0.9314191301583227	0.06858086984167718	weka.classifiers.rules.DecisionTable	87.98586572438163	yes	0.5	0.5	weka.classifiers.functions.SMO	87.84452296819788	yes	1.0	0.0	weka.classifiers.trees.RandomForest	86.5017667844523	yes	0.9470087265675501	0.0529912734324499	weka.classifiers.rules.DTNB	86.5017667844523	yes
COSMIC	1	KDR	973	A	S	?	0.001179	?	?	1	NA	0	NA	1	105.09344	0	67	VEGFR	TK	Linker#E_helix	yes	weka.classifiers.bayes.BayesNet	83.95759717314488	yes	0.9387199553742396	0.06128004462576052	weka.classifiers.lazy.LWL	86.99646643109541	yes	0.925322178461647	0.07467782153835274	weka.classifiers.rules.DecisionTable	87.98586572438163	yes	0.75	0.25	weka.classifiers.functions.SMO	87.84452296819788	yes	1.0	0.0	weka.classifiers.trees.RandomForest	86.5017667844523	yes	1.0	0.0	weka.classifiers.rules.DTNB	86.5017667844523	no
SNP@Domain	1	MST3	236	P	S	?	?	?	?	-1	NA	0	NA	1	105.09344	0	90	STE20	STE	G_helix#H_and_I_helix	no	weka.classifiers.bayes.BayesNet	83.95759717314488	no	0.13008622078481255	0.8699137792151875	weka.classifiers.lazy.LWL	86.99646643109541	no	0.0	1.0	weka.classifiers.rules.DecisionTable	87.98586572438163	no	0.16666666666666666	0.8333333333333334	weka.classifiers.functions.SMO	87.84452296819788	yes	1.0	0.0	weka.classifiers.trees.RandomForest	86.5017667844523	no	0.27048399687743946	0.7295160031225605	weka.classifiers.rules.DTNB	86.5017667844523	no
COSMIC	1	ABL1	315	T	N	0.368731	0.105632	1	0.407843	0	NA	0	NA	1	132.11904	1	93	ABL	TK	C_helix	yes	weka.classifiers.bayes.BayesNet	83.95759717314488	yes	0.9997677731800991	2.322268199007206E-4	weka.classifiers.lazy.LWL	86.99646643109541	yes	0.9275706222368207	0.07242937776317908	weka.classifiers.rules.DecisionTable	87.98586572438163	yes	0.9807692307692307	0.019230769230769232	weka.classifiers.functions.SMO	87.84452296819788	yes	1.0	0.0	weka.classifiers.trees.RandomForest	86.5017667844523	yes	1.0	0.0	weka.classifiers.rules.DTNB	86.5017667844523	yes
COSMIC	1	CDKL2	217	C	W	0.225771	0.021186	0.352941	0.309028	-2	NA	0	NA	0	204.22844	0	86	CDKL	CMGC	G_helix#H_and_I_helix	yes	weka.classifiers.bayes.BayesNet	83.95759717314488	no	0.41308693787022815	0.5869130621297719	weka.classifiers.lazy.LWL	86.99646643109541	yes	0.8926310697135952	0.10736893028640476	weka.classifiers.rules.DecisionTable	87.98586572438163	yes	0.6	0.4	weka.classifiers.functions.SMO	87.84452296819788	yes	1.0	0.0	weka.classifiers.trees.RandomForest	86.5017667844523	yes	0.7866666666666667	0.21333333333333332	weka.classifiers.rules.DTNB	86.5017667844523	yes
COSMIC	1	SGK2	71	P	S	?	0.01033	?	?	-1	NA	0	NA	1	105.09344	0	90	SGK	AGC	B3_strand#C_helix	yes	weka.classifiers.bayes.BayesNet	83.95759717314488	yes	0.8234177309152745	0.17658226908472557	weka.classifiers.lazy.LWL	86.99646643109541	yes	0.8336811895148006	0.16631881048519953	weka.classifiers.rules.DecisionTable	87.98586572438163	yes	0.6666666666666666	0.3333333333333333	weka.classifiers.functions.SMO	87.84452296819788	yes	1.0	0.0	weka.classifiers.trees.RandomForest	86.5017667844523	yes	0.7640151515151515	0.2359848484848485	weka.classifiers.rules.DTNB	86.5017667844523	no
COSMIC	1	KIT	814	A	T	0.532724	0.235459	1	0.435294	0	NA	0	NA	1	119.12034	0	67	PDGFR	TK	Activation_segment_Nt	yes	weka.classifiers.bayes.BayesNet	83.95759717314488	yes	0.9999373159589175	6.268404108252367E-5	weka.classifiers.lazy.LWL	86.99646643109541	yes	0.9368867744929782	0.06311322550702184	weka.classifiers.rules.DecisionTable	87.98586572438163	yes	0.9906542056074766	0.009345794392523364	weka.classifiers.functions.SMO	87.84452296819788	yes	1.0	0.0	weka.classifiers.trees.RandomForest	86.5017667844523	yes	1.0	0.0	weka.classifiers.rules.DTNB	86.5017667844523	yes
COSMIC	3	EGFR	767	A	V	0.182737	0.078854	0.727273	0.313725	0	NA	0	NA	0	117.14784	0	67	EGFR	TK	C_helix	yes	weka.classifiers.bayes.BayesNet	83.95759717314488	yes	0.9719980345184225	0.028001965481577525	weka.classifiers.lazy.LWL	86.99646643109541	yes	0.9332909750854076	0.06670902491459206	weka.classifiers.rules.DecisionTable	87.98586572438163	yes	0.9438202247191011	0.056179775280898875	weka.classifiers.functions.SMO	87.84452296819788	yes	1.0	0.0	weka.classifiers.trees.RandomForest	86.5017667844523	yes	1.0	0.0	weka.classifiers.rules.DTNB	86.5017667844523	yes
SNP@Domain	1	HRI	245	V	I	?	?	?	?	3	NA	0	NA	0	131.17464	0	105	PEK	OTHER	C_helix#Linker	no	weka.classifiers.bayes.BayesNet	83.95759717314488	no	4.290775013845258E-4	0.9995709224986153	weka.classifiers.lazy.LWL	86.99646643109541	no	0.0	1.0	weka.classifiers.rules.DecisionTable	87.98586572438163	no	0.03333333333333333	0.9666666666666667	weka.classifiers.functions.SMO	87.84452296819788	no	0.0	1.0	weka.classifiers.trees.RandomForest	86.5017667844523	no	0.0	1.0	weka.classifiers.rules.DTNB	86.5017667844523	no
SNP@Domain	1	HRI	247	V	I	?	?	?	?	3	NA	0	NA	0	131.17464	0	105	PEK	OTHER	C_helix#Linker	no	weka.classifiers.bayes.BayesNet	83.95759717314488	no	4.290775013845258E-4	0.9995709224986153	weka.classifiers.lazy.LWL	86.99646643109541	no	0.0	1.0	weka.classifiers.rules.DecisionTable	87.98586572438163	no	0.03333333333333333	0.9666666666666667	weka.classifiers.functions.SMO	87.84452296819788	no	0.0	1.0	weka.classifiers.trees.RandomForest	86.5017667844523	no	0.0	1.0	weka.classifiers.rules.DTNB	86.5017667844523	no
COSMIC	1	EPHA6	795	V	L	0.37196	0.263158	0.967742	0.443137	1	NA	0	NA	0	131.17464	0	105	EPH	TK	Catalytic_loop	yes	weka.classifiers.bayes.BayesNet	83.95759717314488	yes	0.9996263862814618	3.7361371853807514E-4	weka.classifiers.lazy.LWL	86.99646643109541	yes	0.9306204898844759	0.06937951011552372	weka.classifiers.rules.DecisionTable	87.98586572438163	yes	0.9767441860465116	0.023255813953488372	weka.classifiers.functions.SMO	87.84452296819788	yes	1.0	0.0	weka.classifiers.trees.RandomForest	86.5017667844523	yes	1.0	-3.1720657846433043E-18	weka.classifiers.rules.DTNB	86.5017667844523	yes
COSMIC	1	KIT	821	S	F	0.073785	0.04465	1	0.168627	-2	NA	0	NA	0	165.19184	1	73	PDGFR	TK	Activation_segment_Nt#Activation_segment_Ct	yes	weka.classifiers.bayes.BayesNet	83.95759717314488	yes	0.9999414073744908	5.859262550925071E-5	weka.classifiers.lazy.LWL	86.99646643109541	yes	0.93471917757199	0.06528082242800975	weka.classifiers.rules.DecisionTable	87.98586572438163	yes	0.9906542056074766	0.009345794392523364	weka.classifiers.functions.SMO	87.84452296819788	yes	1.0	0.0	weka.classifiers.trees.RandomForest	86.5017667844523	yes	1.0	0.0	weka.classifiers.rules.DTNB	86.5017667844523	yes
COSMIC	1	HCK	378	D	G	0.965413	0.828728	1	0.968627	-1	NA	0	NA	0	75.06714	1	91	SRC	TK	Activation_segment_Nt	yes	weka.classifiers.bayes.BayesNet	83.95759717314488	yes	0.9834985756040792	0.016501424395920904	weka.classifiers.lazy.LWL	86.99646643109541	yes	0.9275674303486814	0.07243256965131863	weka.classifiers.rules.DecisionTable	87.98586572438163	yes	0.7777777777777778	0.2222222222222222	weka.classifiers.functions.SMO	87.84452296819788	yes	1.0	0.0	weka.classifiers.trees.RandomForest	86.5017667844523	yes	1.0	0.0	weka.classifiers.rules.DTNB	86.5017667844523	no
COSMIC	1	ALK	1170	I	T	0.308472	0.280312	0.857143	?	-1	NA	0	NA	1	119.12034	0	124	ALK	TK	C_helix	yes	weka.classifiers.bayes.BayesNet	83.95759717314488	yes	0.998027686116939	0.0019723138830609536	weka.classifiers.lazy.LWL	86.99646643109541	yes	0.931472002364719	0.0685279976352812	weka.classifiers.rules.DecisionTable	87.98586572438163	yes	0.96	0.04	weka.classifiers.functions.SMO	87.84452296819788	yes	1.0	0.0	weka.classifiers.trees.RandomForest	86.5017667844523	yes	1.0	0.0	weka.classifiers.rules.DTNB	86.5017667844523	yes
COSMIC	1	ERBB2	755	L	P	0.252132	0.235343	0.727273	0.65098	-3	NA	0	NA	0	115.13194	0	124	EGFR	TK	B3_strand	yes	weka.classifiers.bayes.BayesNet	83.95759717314488	yes	0.9736553863786628	0.02634461362133715	weka.classifiers.lazy.LWL	86.99646643109541	yes	0.9315988891699706	0.06840111083002974	weka.classifiers.rules.DecisionTable	87.98586572438163	yes	0.9438202247191011	0.056179775280898875	weka.classifiers.functions.SMO	87.84452296819788	yes	1.0	0.0	weka.classifiers.trees.RandomForest	86.5017667844523	yes	1.0	0.0	weka.classifiers.rules.DTNB	86.5017667844523	yes
COSMIC	1	BMPR1A	520	T	M	0.145444	0.016448	0.516129	0.32716	-1	NA	0	NA	0	149.20784	1	93	STKR	TKL	H_and_I_helix	yes	weka.classifiers.bayes.BayesNet	83.95759717314488	yes	0.9324905300708213	0.06750946992917861	weka.classifiers.lazy.LWL	86.99646643109541	yes	1.0	0.0	weka.classifiers.rules.DecisionTable	87.98586572438163	yes	0.875	0.125	weka.classifiers.functions.SMO	87.84452296819788	yes	1.0	0.0	weka.classifiers.trees.RandomForest	86.5017667844523	yes	0.9552941176470588	0.04470588235294118	weka.classifiers.rules.DTNB	86.5017667844523	yes
COSMIC	1	RET	925	D	H	0.307229	0.061763	1	0.266667	-1	NA	0	NA	1	155.15634	1	91	RET	TK	Activation_segment_Ct	yes	weka.classifiers.bayes.BayesNet	83.95759717314488	yes	0.9881278418220334	0.011872158177966554	weka.classifiers.lazy.LWL	86.99646643109541	yes	0.9251296771868831	0.07487032281311681	weka.classifiers.rules.DecisionTable	87.98586572438163	yes	0.8666666666666667	0.13333333333333333	weka.classifiers.functions.SMO	87.84452296819788	yes	1.0	0.0	weka.classifiers.trees.RandomForest	86.5017667844523	yes	1.0	0.0	weka.classifiers.rules.DTNB	86.5017667844523	yes
SNP@Domain	1	MER	759	R	Q	?	?	?	?	1	NA	0	NA	1	146.14594	1	148	AXL	TK	Activation_segment_Nt#Activation_segment_Ct	no	weka.classifiers.bayes.BayesNet	83.95759717314488	no	0.3716116114063825	0.6283883885936175	weka.classifiers.lazy.LWL	86.99646643109541	no	0.2557778449198563	0.7442221550801439	weka.classifiers.rules.DecisionTable	87.98586572438163	no	0.13333333333333333	0.8666666666666667	weka.classifiers.functions.SMO	87.84452296819788	no	0.0	1.0	weka.classifiers.trees.RandomForest	86.5017667844523	no	0.1	0.9	weka.classifiers.rules.DTNB	86.5017667844523	no
COSMIC	3	BRAF	586	E	K	0.168631	0.128595	0.388889	0.141975	1	NA	0	NA	1	146.18934	1	109	RAF	TKL	Activation_segment_Nt	yes	weka.classifiers.bayes.BayesNet	83.95759717314488	yes	0.9994112684984897	5.88731501510383E-4	weka.classifiers.lazy.LWL	86.99646643109541	yes	1.0	0.0	weka.classifiers.rules.DecisionTable	87.98586572438163	yes	0.9841269841269841	0.015873015873015872	weka.classifiers.functions.SMO	87.84452296819788	yes	1.0	0.0	weka.classifiers.trees.RandomForest	86.5017667844523	yes	1.0	0.0	weka.classifiers.rules.DTNB	86.5017667844523	yes
SNP@Domain	1	MOS	186	L	P	0.351451	0.105508	0.6	0.146006	-3	NA	0	NA	0	115.13194	0	124	MOS	OTHER	E_helix	no	weka.classifiers.bayes.BayesNet	83.95759717314488	no	0.0028294370960108076	0.9971705629039892	weka.classifiers.lazy.LWL	86.99646643109541	no	0.023479246844085314	0.9765207531559147	weka.classifiers.rules.DecisionTable	87.98586572438163	no	0.030303030303030304	0.9696969696969697	weka.classifiers.functions.SMO	87.84452296819788	no	0.0	1.0	weka.classifiers.trees.RandomForest	86.5017667844523	no	0.0	1.0	weka.classifiers.rules.DTNB	86.5017667844523	no
COSMIC	1	FGFR2	708	P	S	0.154995	0.041533	0.75	0.196078	-1	NA	0	NA	1	105.09344	0	90	FGFR	TK	G_helix#H_and_I_helix	yes	weka.classifiers.bayes.BayesNet	83.95759717314488	yes	0.9938809292990834	0.006119070700916525	weka.classifiers.lazy.LWL	86.99646643109541	yes	0.9318760235833285	0.06812397641667205	weka.classifiers.rules.DecisionTable	87.98586572438163	yes	0.9375	0.0625	weka.classifiers.functions.SMO	87.84452296819788	yes	1.0	0.0	weka.classifiers.trees.RandomForest	86.5017667844523	yes	1.0	0.0	weka.classifiers.rules.DTNB	86.5017667844523	yes
COSMIC	1	MST4	121	I	M	0.237696	0.149795	0.90991	0.672043	1	NA	0	NA	0	149.20784	0	124	STE20	STE	E_helix	yes	weka.classifiers.bayes.BayesNet	83.95759717314488	yes	0.6451168353980076	0.3548831646019923	weka.classifiers.lazy.LWL	86.99646643109541	yes	0.6113576955226366	0.38864230447736325	weka.classifiers.rules.DecisionTable	87.98586572438163	yes	0.7777777777777778	0.2222222222222222	weka.classifiers.functions.SMO	87.84452296819788	yes	1.0	0.0	weka.classifiers.trees.RandomForest	86.5017667844523	yes	0.9166666666666666	0.08333333333333333	weka.classifiers.rules.DTNB	86.5017667844523	no
SNP@Domain	1	TEC	374	S	N	0.167941	0.097201	0.454545	0.352941	1	NA	0	NA	1	132.11904	1	73	TEC	TK	G_loop	no	weka.classifiers.bayes.BayesNet	83.95759717314488	yes	0.8654164051449751	0.13458359485502483	weka.classifiers.lazy.LWL	86.99646643109541	no	0.0	1.0	weka.classifiers.rules.DecisionTable	87.98586572438163	yes	0.5384615384615384	0.46153846153846156	weka.classifiers.functions.SMO	87.84452296819788	yes	1.0	0.0	weka.classifiers.trees.RandomForest	86.5017667844523	no	0.2	0.8	weka.classifiers.rules.DTNB	86.5017667844523	no
SNP@Domain	1	CLK1	465	R	K	?	?	?	?	2	NA	0	NA	1	146.18934	1	148	CLK	CMGC	H_and_I_helix	no	weka.classifiers.bayes.BayesNet	83.95759717314488	no	0.0399314835838967	0.9600685164161032	weka.classifiers.lazy.LWL	86.99646643109541	no	0.0	1.0	weka.classifiers.rules.DecisionTable	87.98586572438163	no	0.4166666666666667	0.5833333333333334	weka.classifiers.functions.SMO	87.84452296819788	no	0.0	1.0	weka.classifiers.trees.RandomForest	86.5017667844523	no	0.26855345911949685	0.7314465408805032	weka.classifiers.rules.DTNB	86.5017667844523	no
COSMIC	1	ROCK2	1194	S	P	?	0.000307	?	?	-1	NA	0	NA	0	115.13194	1	73	DMPK	AGC	G_helix#H_and_I_helix	yes	weka.classifiers.bayes.BayesNet	83.95759717314488	yes	0.6937829704929183	0.30621702950708185	weka.classifiers.lazy.LWL	86.99646643109541	yes	0.8322039287446236	0.16779607125537635	weka.classifiers.rules.DecisionTable	87.98586572438163	yes	0.6666666666666666	0.3333333333333333	weka.classifiers.functions.SMO	87.84452296819788	yes	1.0	0.0	weka.classifiers.trees.RandomForest	86.5017667844523	yes	0.7043859649122808	0.29561403508771933	weka.classifiers.rules.DTNB	86.5017667844523	no
COSMIC	1	ABL1	289	V	A	0.308472	0.129561	0.714286	0.364706	0	NA	0	NA	0	89.09404	0	105	ABL	TK	B3_strand	yes	weka.classifiers.bayes.BayesNet	83.95759717314488	yes	0.9938712274007873	0.0061287725992126875	weka.classifiers.lazy.LWL	86.99646643109541	yes	0.9286502118122184	0.07134978818778157	weka.classifiers.rules.DecisionTable	87.98586572438163	yes	0.9565217391304348	0.043478260869565216	weka.classifiers.functions.SMO	87.84452296819788	yes	1.0	0.0	weka.classifiers.trees.RandomForest	86.5017667844523	yes	1.0	0.0	weka.classifiers.rules.DTNB	86.5017667844523	yes
COSMIC	2	EGFR	871	A	G	0.146907	0.036864	0.636364	0.403922	0	NA	0	NA	0	75.06714	0	67	EGFR	TK	Activation_segment_Nt#Activation_segment_Ct	yes	weka.classifiers.bayes.BayesNet	83.95759717314488	yes	0.9771012577730391	0.022898742226960794	weka.classifiers.lazy.LWL	86.99646643109541	yes	0.9318090822170614	0.06819091778293901	weka.classifiers.rules.DecisionTable	87.98586572438163	yes	0.9438202247191011	0.056179775280898875	weka.classifiers.functions.SMO	87.84452296819788	yes	1.0	0.0	weka.classifiers.trees.RandomForest	86.5017667844523	yes	1.0	0.0	weka.classifiers.rules.DTNB	86.5017667844523	yes
COSMIC	1	BRAF	485	L	F	0.252132	0.232647	0.666667	0.283951	0	NA	0	NA	0	165.19184	0	124	RAF	TKL	B3_strand	yes	weka.classifiers.bayes.BayesNet	83.95759717314488	yes	0.9975358580480176	0.002464141951982368	weka.classifiers.lazy.LWL	86.99646643109541	yes	0.9469740868435766	0.05302591315642312	weka.classifiers.rules.DecisionTable	87.98586572438163	yes	0.9841269841269841	0.015873015873015872	weka.classifiers.functions.SMO	87.84452296819788	yes	1.0	0.0	weka.classifiers.trees.RandomForest	86.5017667844523	yes	1.0	0.0	weka.classifiers.rules.DTNB	86.5017667844523	yes
COSMIC	1	HCK	389	E	K	0.073785	0.083341	0.677419	0.168627	1	NA	0	NA	1	146.18934	1	109	SRC	TK	Activation_segment_Nt#Activation_segment_Ct	yes	weka.classifiers.bayes.BayesNet	83.95759717314488	yes	0.8527028943434631	0.14729710565653678	weka.classifiers.lazy.LWL	86.99646643109541	yes	1.0	0.0	weka.classifiers.rules.DecisionTable	87.98586572438163	no	0.4444444444444444	0.5555555555555556	weka.classifiers.functions.SMO	87.84452296819788	yes	1.0	0.0	weka.classifiers.trees.RandomForest	86.5017667844523	yes	0.9795560086079964	0.020443991392003626	weka.classifiers.rules.DTNB	86.5017667844523	no
COSMIC	1	CAMK4	150	E	G	0.166754	0.10464	0.34375	0.398406	-2	NA	0	NA	0	75.06714	1	109	CAMK1	CAMK	E_helix	yes	weka.classifiers.bayes.BayesNet	83.95759717314488	yes	0.846952975755054	0.15304702424494598	weka.classifiers.lazy.LWL	86.99646643109541	yes	1.0	0.0	weka.classifiers.rules.DecisionTable	87.98586572438163	yes	0.6666666666666666	0.3333333333333333	weka.classifiers.functions.SMO	87.84452296819788	yes	1.0	0.0	weka.classifiers.trees.RandomForest	86.5017667844523	yes	0.9804123711340207	0.01958762886597938	weka.classifiers.rules.DTNB	86.5017667844523	yes
COSMIC	2	KIT	809	C	G	0.09791	0.054535	0.888889	0.376471	-3	NA	0	NA	0	75.06714	0	86	PDGFR	TK	Activation_segment_Nt	yes	weka.classifiers.bayes.BayesNet	83.95759717314488	yes	0.9999385629932246	6.14370067755397E-5	weka.classifiers.lazy.LWL	86.99646643109541	yes	0.9359601531594155	0.06403984684058388	weka.classifiers.rules.DecisionTable	87.98586572438163	yes	0.9906542056074766	0.009345794392523364	weka.classifiers.functions.SMO	87.84452296819788	yes	1.0	0.0	weka.classifiers.trees.RandomForest	86.5017667844523	yes	1.0	0.0	weka.classifiers.rules.DTNB	86.5017667844523	yes
COSMIC	1	KIT	594	T	I	0.166837	0.02751	0.444444	0.235294	-1	NA	0	NA	0	131.17464	1	93	PDGFR	TK	G_loop	yes	weka.classifiers.bayes.BayesNet	83.95759717314488	yes	0.999326605028215	6.733949717849697E-4	weka.classifiers.lazy.LWL	86.99646643109541	yes	1.0	0.0	weka.classifiers.rules.DecisionTable	87.98586572438163	yes	0.9772727272727273	0.022727272727272728	weka.classifiers.functions.SMO	87.84452296819788	yes	1.0	0.0	weka.classifiers.trees.RandomForest	86.5017667844523	yes	1.0	0.0	weka.classifiers.rules.DTNB	86.5017667844523	yes
COSMIC	1	PAK6	627	V	I	0.087338	0.107669	0.558559	0.344086	3	NA	0	NA	0	131.17464	0	105	STE20	STE	H_and_I_helix	yes	weka.classifiers.bayes.BayesNet	83.95759717314488	no	0.06705227370287972	0.9329477262971203	weka.classifiers.lazy.LWL	86.99646643109541	yes	1.0	0.0	weka.classifiers.rules.DecisionTable	87.98586572438163	yes	0.6363636363636364	0.36363636363636365	weka.classifiers.functions.SMO	87.84452296819788	no	0.0	1.0	weka.classifiers.trees.RandomForest	86.5017667844523	yes	0.6544302788844621	0.34556972111553785	weka.classifiers.rules.DTNB	86.5017667844523	no
COSMIC	1	PAK3	369	R	S	0.139647	0.139882	0.441441	0.322581	-1	NA	0	NA	1	105.09344	1	148	STE20	STE	E_helix	yes	weka.classifiers.bayes.BayesNet	83.95759717314488	no	0.21311031217442347	0.7868896878255764	weka.classifiers.lazy.LWL	86.99646643109541	yes	1.0	0.0	weka.classifiers.rules.DecisionTable	87.98586572438163	yes	0.6363636363636364	0.36363636363636365	weka.classifiers.functions.SMO	87.84452296819788	yes	1.0	0.0	weka.classifiers.trees.RandomForest	86.5017667844523	yes	1.0	0.0	weka.classifiers.rules.DTNB	86.5017667844523	no
COSMIC	1	FGFR2	659	K	M	0.269523	0.083109	1	0.172549	-1	NA	0	NA	0	149.20784	1	135	FGFR	TK	Activation_segment_Nt#Activation_segment_Ct	yes	weka.classifiers.bayes.BayesNet	83.95759717314488	yes	0.9997602873543181	2.3971264568182758E-4	weka.classifiers.lazy.LWL	86.99646643109541	yes	0.9291289606854818	0.07087103931451788	weka.classifiers.rules.DecisionTable	87.98586572438163	yes	0.9666666666666667	0.03333333333333333	weka.classifiers.functions.SMO	87.84452296819788	yes	1.0	0.0	weka.classifiers.trees.RandomForest	86.5017667844523	yes	1.0	0.0	weka.classifiers.rules.DTNB	86.5017667844523	yes
COSMIC	1	IRAK1	421	Q	H	0.214729	0.06292	0.272727	0.166667	0	NA	0	NA	1	155.15634	1	114	IRAK	TKL	G_helix	yes	weka.classifiers.bayes.BayesNet	83.95759717314488	yes	0.854160491448473	0.145839508551527	weka.classifiers.lazy.LWL	86.99646643109541	yes	0.8785991622991224	0.12140083770087763	weka.classifiers.rules.DecisionTable	87.98586572438163	yes	0.9	0.1	weka.classifiers.functions.SMO	87.84452296819788	yes	1.0	0.0	weka.classifiers.trees.RandomForest	86.5017667844523	yes	1.0	0.0	weka.classifiers.rules.DTNB	86.5017667844523	yes
COSMIC	3	BRAF	615	G	R	0.753664	0.609035	0.722222	0.845679	-2	NA	0	NA	1	174.20274	0	48	RAF	TKL	Activation_segment_Ct	yes	weka.classifiers.bayes.BayesNet	83.95759717314488	yes	0.9995371242926733	4.6287570732685417E-4	weka.classifiers.lazy.LWL	86.99646643109541	yes	0.953894229625128	0.046105770374872	weka.classifiers.rules.DecisionTable	87.98586572438163	yes	0.9841269841269841	0.015873015873015872	weka.classifiers.functions.SMO	87.84452296819788	yes	1.0	0.0	weka.classifiers.trees.RandomForest	86.5017667844523	yes	1.0	0.0	weka.classifiers.rules.DTNB	86.5017667844523	yes
COSMIC	1	ABL1	311	F	L	0.284484	0.054469	1	0.243137	0	NA	0	NA	0	131.17464	0	135	ABL	TK	C_helix	yes	weka.classifiers.bayes.BayesNet	83.95759717314488	yes	0.9997499019479771	2.500980520228666E-4	weka.classifiers.lazy.LWL	86.99646643109541	yes	0.9338936949269211	0.06610630507307855	weka.classifiers.rules.DecisionTable	87.98586572438163	yes	0.9807692307692307	0.019230769230769232	weka.classifiers.functions.SMO	87.84452296819788	yes	1.0	0.0	weka.classifiers.trees.RandomForest	86.5017667844523	yes	1.0	0.0	weka.classifiers.rules.DTNB	86.5017667844523	yes
COSMIC	1	SGK494	291	R	C	0.313468	0.239277	0.6	0.666667	-3	NA	0	NA	0	121.15404	1	148	RSKR	AGC	Activation_segment_Nt	yes	weka.classifiers.bayes.BayesNet	83.95759717314488	yes	0.9649495440582997	0.03505045594170033	weka.classifiers.lazy.LWL	86.99646643109541	yes	1.0	0.0	weka.classifiers.rules.DecisionTable	87.98586572438163	yes	0.8333333333333334	0.16666666666666666	weka.classifiers.functions.SMO	87.84452296819788	yes	1.0	0.0	weka.classifiers.trees.RandomForest	86.5017667844523	yes	1.0	0.0	weka.classifiers.rules.DTNB	86.5017667844523	yes
SNP@Domain	1	P38A	237	R	S	?	?	?	?	-1	NA	0	NA	1	105.09344	1	148	MAPK	CMGC	G_helix#H_and_I_helix	no	weka.classifiers.bayes.BayesNet	83.95759717314488	no	0.018293500372724047	0.981706499627276	weka.classifiers.lazy.LWL	86.99646643109541	no	0.0	1.0	weka.classifiers.rules.DecisionTable	87.98586572438163	no	0.09090909090909091	0.9090909090909091	weka.classifiers.functions.SMO	87.84452296819788	no	0.0	1.0	weka.classifiers.trees.RandomForest	86.5017667844523	no	0.0013850415512465376	0.9986149584487535	weka.classifiers.rules.DTNB	86.5017667844523	no
SNP@Domain	1	LYN	436	V	L	0.253733	0.14176	0.516129	0.419608	1	NA	0	NA	0	131.17464	0	105	SRC	TK	G_helix	no	weka.classifiers.bayes.BayesNet	83.95759717314488	yes	0.6921318156349318	0.3078681843650683	weka.classifiers.lazy.LWL	86.99646643109541	no	0.0	1.0	weka.classifiers.rules.DecisionTable	87.98586572438163	no	0.4444444444444444	0.5555555555555556	weka.classifiers.functions.SMO	87.84452296819788	yes	1.0	0.0	weka.classifiers.trees.RandomForest	86.5017667844523	no	0.0	1.0	weka.classifiers.rules.DTNB	86.5017667844523	no
COSMIC	1	CAMK1D	269	T	M	?	?	?	?	-1	NA	0	NA	0	149.20784	1	93	CAMK1	CAMK	H_and_I_helix	yes	weka.classifiers.bayes.BayesNet	83.95759717314488	yes	0.8942953281731161	0.10570467182688387	weka.classifiers.lazy.LWL	86.99646643109541	yes	1.0	0.0	weka.classifiers.rules.DecisionTable	87.98586572438163	yes	0.6666666666666666	0.3333333333333333	weka.classifiers.functions.SMO	87.84452296819788	yes	1.0	0.0	weka.classifiers.trees.RandomForest	86.5017667844523	yes	0.9276345431789738	0.07236545682102628	weka.classifiers.rules.DTNB	86.5017667844523	yes
COSMIC	1	DCLK2	524	C	W	?	?	?	?	-2	NA	0	NA	0	204.22844	0	86	DCAMKL	CAMK	Catalytic_loop	yes	weka.classifiers.bayes.BayesNet	83.95759717314488	yes	0.990277429169033	0.009722570830966951	weka.classifiers.lazy.LWL	86.99646643109541	yes	0.8813995797700691	0.11860042022993068	weka.classifiers.rules.DecisionTable	87.98586572438163	yes	0.75	0.25	weka.classifiers.functions.SMO	87.84452296819788	yes	1.0	0.0	weka.classifiers.trees.RandomForest	86.5017667844523	yes	0.9714761697812545	0.028523830218745473	weka.classifiers.rules.DTNB	86.5017667844523	yes
COSMIC	1	DYRK4	530	E	K	0.11969	0.1168	0.565217	0.350694	1	NA	0	NA	1	146.18934	1	109	DYRK	CMGC	B3_strand	yes	weka.classifiers.bayes.BayesNet	83.95759717314488	no	0.3495801263298063	0.6504198736701937	weka.classifiers.lazy.LWL	86.99646643109541	yes	0.9467696180703105	0.053230381929689555	weka.classifiers.rules.DecisionTable	87.98586572438163	yes	0.8	0.2	weka.classifiers.functions.SMO	87.84452296819788	yes	1.0	0.0	weka.classifiers.trees.RandomForest	86.5017667844523	yes	0.9	0.1	weka.classifiers.rules.DTNB	86.5017667844523	yes
COSMIC	1	DDR2	815	P	L	0.194192	0.144183	0.375	0.415686	-3	NA	0	NA	0	131.17464	0	90	DDR	TK	G_helix#H_and_I_helix	yes	weka.classifiers.bayes.BayesNet	83.95759717314488	yes	0.5792666849624917	0.42073331503750844	weka.classifiers.lazy.LWL	86.99646643109541	yes	0.927198075740731	0.07280192425926917	weka.classifiers.rules.DecisionTable	87.98586572438163	yes	0.75	0.25	weka.classifiers.functions.SMO	87.84452296819788	yes	1.0	0.0	weka.classifiers.trees.RandomForest	86.5017667844523	yes	0.8623376623376624	0.13766233766233765	weka.classifiers.rules.DTNB	86.5017667844523	no
COSMIC	1	TEC	563	R	K	0.214729	0.150108	0.727273	0.105882	2	NA	0	NA	1	146.18934	1	148	TEC	TK	G_helix	yes	weka.classifiers.bayes.BayesNet	83.95759717314488	yes	0.8226848374276811	0.17731516257231886	weka.classifiers.lazy.LWL	86.99646643109541	yes	0.6608340466365276	0.33916595336347233	weka.classifiers.rules.DecisionTable	87.98586572438163	yes	0.5384615384615384	0.46153846153846156	weka.classifiers.functions.SMO	87.84452296819788	yes	1.0	0.0	weka.classifiers.trees.RandomForest	86.5017667844523	yes	1.0	0.0	weka.classifiers.rules.DTNB	86.5017667844523	no
COSMIC	1	CDK3	106	S	N	0.130179	0.085699	0.38	0.204861	1	NA	0	NA	1	132.11904	1	73	CDK	CMGC	E_helix	yes	weka.classifiers.bayes.BayesNet	83.95759717314488	no	0.07303395400857508	0.9269660459914248	weka.classifiers.lazy.LWL	86.99646643109541	yes	1.0	0.0	weka.classifiers.rules.DecisionTable	87.98586572438163	no	0.45	0.55	weka.classifiers.functions.SMO	87.84452296819788	no	0.0	1.0	weka.classifiers.trees.RandomForest	86.5017667844523	yes	0.7	0.3	weka.classifiers.rules.DTNB	86.5017667844523	no
COSMIC	1	MLKL	291	L	P	0.832197	0.734448	1	0.969136	-3	NA	0	NA	0	115.13194	0	124	TKL-UNIQUE	TKL	Linker	yes	weka.classifiers.bayes.BayesNet	83.95759717314488	yes	0.985161663150607	0.01483833684939292	weka.classifiers.lazy.LWL	86.99646643109541	yes	0.9428723691075387	0.05712763089246113	weka.classifiers.rules.DecisionTable	87.98586572438163	yes	0.5	0.5	weka.classifiers.functions.SMO	87.84452296819788	yes	1.0	0.0	weka.classifiers.trees.RandomForest	86.5017667844523	yes	0.951361161524501	0.04863883847549909	weka.classifiers.rules.DTNB	86.5017667844523	yes
COSMIC	1	KIT	841	I	V	0.342783	0.099977	0.777778	0.392157	3	NA	0	NA	0	117.14784	0	124	PDGFR	TK	Activation_segment_Ct	yes	weka.classifiers.bayes.BayesNet	83.95759717314488	yes	0.9987969255071049	0.001203074492895165	weka.classifiers.lazy.LWL	86.99646643109541	yes	0.9337533183830452	0.06624668161695434	weka.classifiers.rules.DecisionTable	87.98586572438163	yes	0.9772727272727273	0.022727272727272728	weka.classifiers.functions.SMO	87.84452296819788	yes	1.0	0.0	weka.classifiers.trees.RandomForest	86.5017667844523	yes	0.9924637681159421	0.00753623188405797	weka.classifiers.rules.DTNB	86.5017667844523	yes
COSMIC	1	DAPK3	216	P	S	0.67055	0.575506	0.909091	0.956175	-1	NA	0	NA	1	105.09344	0	90	DAPK	CAMK	G_helix	yes	weka.classifiers.bayes.BayesNet	83.95759717314488	yes	0.9937327494768432	0.006267250523156883	weka.classifiers.lazy.LWL	86.99646643109541	yes	0.8573880970471697	0.14261190295283036	weka.classifiers.rules.DecisionTable	87.98586572438163	yes	0.75	0.25	weka.classifiers.functions.SMO	87.84452296819788	yes	1.0	0.0	weka.classifiers.trees.RandomForest	86.5017667844523	yes	1.0	0.0	weka.classifiers.rules.DTNB	86.5017667844523	yes
COSMIC	1	CDK4	221	D	N	0.20493	0.117652	0.59	0.583333	1	NA	0	NA	1	132.11904	1	91	CDK	CMGC	G_helix#H_and_I_helix	yes	weka.classifiers.bayes.BayesNet	83.95759717314488	no	0.05167352471710053	0.9483264752828995	weka.classifiers.lazy.LWL	86.99646643109541	yes	1.0	0.0	weka.classifiers.rules.DecisionTable	87.98586572438163	no	0.45	0.55	weka.classifiers.functions.SMO	87.84452296819788	no	0.0	1.0	weka.classifiers.trees.RandomForest	86.5017667844523	yes	0.95	0.05	weka.classifiers.rules.DTNB	86.5017667844523	no
COSMIC	1	MAP3K3	597	R	W	0.167113	0.101938	0.361111	0.172043	-3	NA	0	NA	0	204.22844	1	148	STE11	STE	H_and_I_helix	yes	weka.classifiers.bayes.BayesNet	83.95759717314488	yes	0.5678553456336229	0.4321446543663771	weka.classifiers.lazy.LWL	86.99646643109541	yes	0.935288318436055	0.06471168156394501	weka.classifiers.rules.DecisionTable	87.98586572438163	yes	0.7777777777777778	0.2222222222222222	weka.classifiers.functions.SMO	87.84452296819788	yes	1.0	0.0	weka.classifiers.trees.RandomForest	86.5017667844523	yes	1.0	0.0	weka.classifiers.rules.DTNB	86.5017667844523	yes
SNP@Domain	1	MER	648	S	I	?	?	?	?	-2	NA	0	NA	0	131.17464	1	73	AXL	TK	C_helix	no	weka.classifiers.bayes.BayesNet	83.95759717314488	yes	0.5163767535477769	0.48362324645222315	weka.classifiers.lazy.LWL	86.99646643109541	no	0.2243364263530087	0.7756635736469912	weka.classifiers.rules.DecisionTable	87.98586572438163	no	0.13333333333333333	0.8666666666666667	weka.classifiers.functions.SMO	87.84452296819788	no	0.0	1.0	weka.classifiers.trees.RandomForest	86.5017667844523	no	0.03333333333333333	0.9666666666666666	weka.classifiers.rules.DTNB	86.5017667844523	no
COSMIC	1	LRRK2	1964	R	C	0.250973	0.035461	0.181818	0.32716	-3	NA	0	NA	0	121.15404	1	148	LRRK	TKL	Linker	yes	weka.classifiers.bayes.BayesNet	83.95759717314488	yes	0.9718790598770766	0.028120940122923474	weka.classifiers.lazy.LWL	86.99646643109541	yes	1.0	0.0	weka.classifiers.rules.DecisionTable	87.98586572438163	yes	0.8	0.2	weka.classifiers.functions.SMO	87.84452296819788	yes	1.0	0.0	weka.classifiers.trees.RandomForest	86.5017667844523	yes	0.9602564102564102	0.03974358974358975	weka.classifiers.rules.DTNB	86.5017667844523	yes
SNP@Domain	1	SRC	270	N	S	0.381456	0.085815	0.580645	0.282353	1	NA	0	NA	1	105.09344	1	96	SRC	TK	G_loop	no	weka.classifiers.bayes.BayesNet	83.95759717314488	yes	0.8982321053176868	0.10176789468231322	weka.classifiers.lazy.LWL	86.99646643109541	no	0.0	1.0	weka.classifiers.rules.DecisionTable	87.98586572438163	no	0.4444444444444444	0.5555555555555556	weka.classifiers.functions.SMO	87.84452296819788	yes	1.0	0.0	weka.classifiers.trees.RandomForest	86.5017667844523	no	0.18846153846153846	0.8115384615384615	weka.classifiers.rules.DTNB	86.5017667844523	no
COSMIC	1	SGK269	1145	P	L	?	0.001388	?	?	-3	NA	0	NA	0	131.17464	0	90	NKF3	OTHER	C_helix#Linker	yes	weka.classifiers.bayes.BayesNet	83.95759717314488	no	0.4086979301404477	0.5913020698595524	weka.classifiers.lazy.LWL	86.99646643109541	yes	1.0	0.0	weka.classifiers.rules.DecisionTable	87.98586572438163	yes	0.9	0.1	weka.classifiers.functions.SMO	87.84452296819788	yes	1.0	0.0	weka.classifiers.trees.RandomForest	86.5017667844523	yes	0.842067392067392	0.15793260793260794	weka.classifiers.rules.DTNB	86.5017667844523	yes
SNP@Domain	1	P38A	232	L	F	?	?	?	?	0	NA	0	NA	0	165.19184	0	124	MAPK	CMGC	G_helix#H_and_I_helix	no	weka.classifiers.bayes.BayesNet	83.95759717314488	no	0.008250451083681807	0.9917495489163182	weka.classifiers.lazy.LWL	86.99646643109541	no	0.12591751318417568	0.8740824868158242	weka.classifiers.rules.DecisionTable	87.98586572438163	no	0.09090909090909091	0.9090909090909091	weka.classifiers.functions.SMO	87.84452296819788	no	0.0	1.0	weka.classifiers.trees.RandomForest	86.5017667844523	no	0.051385041551246534	0.9486149584487535	weka.classifiers.rules.DTNB	86.5017667844523	no
COSMIC	1	KDR	1140	L	M	0.120821	0.066959	0.9	0.262745	2	NA	0	NA	0	149.20784	0	124	VEGFR	TK	H_and_I_helix	yes	weka.classifiers.bayes.BayesNet	83.95759717314488	yes	0.9524121344303572	0.04758786556964279	weka.classifiers.lazy.LWL	86.99646643109541	yes	0.9262388780942437	0.07376112190575607	weka.classifiers.rules.DecisionTable	87.98586572438163	yes	0.6	0.4	weka.classifiers.functions.SMO	87.84452296819788	yes	1.0	0.0	weka.classifiers.trees.RandomForest	86.5017667844523	yes	0.9392857142857143	0.06071428571428572	weka.classifiers.rules.DTNB	86.5017667844523	no
SNP@Domain	1	LCK	431	T	M	0.346703	0.004857	0.516129	0.760784	-1	NA	0	NA	0	149.20784	1	93	SRC	TK	G_helix	no	weka.classifiers.bayes.BayesNet	83.95759717314488	yes	0.8563739969135342	0.14362600308646575	weka.classifiers.lazy.LWL	86.99646643109541	no	0.0	1.0	weka.classifiers.rules.DecisionTable	87.98586572438163	no	0.4444444444444444	0.5555555555555556	weka.classifiers.functions.SMO	87.84452296819788	yes	1.0	0.0	weka.classifiers.trees.RandomForest	86.5017667844523	no	0.24	0.76	weka.classifiers.rules.DTNB	86.5017667844523	no
COSMIC	1	ABL2	508	H	L	?	0.016993	?	?	-3	NA	0	NA	0	131.17464	1	118	ABL	TK	H_and_I_helix	yes	weka.classifiers.bayes.BayesNet	83.95759717314488	yes	0.9939996486292508	0.006000351370749129	weka.classifiers.lazy.LWL	86.99646643109541	yes	1.0	0.0	weka.classifiers.rules.DecisionTable	87.98586572438163	yes	0.75	0.25	weka.classifiers.functions.SMO	87.84452296819788	yes	1.0	0.0	weka.classifiers.trees.RandomForest	86.5017667844523	yes	0.9901323130878368	0.00986768691216324	weka.classifiers.rules.DTNB	86.5017667844523	yes
COSMIC	1	PDGFRA	870	N	S	0.084053	0.024236	0.333333	0.329412	1	NA	0	NA	1	105.09344	1	96	PDGFR	TK	Activation_segment_Ct#F_helix	yes	weka.classifiers.bayes.BayesNet	83.95759717314488	yes	0.9994055948969748	5.944051030252093E-4	weka.classifiers.lazy.LWL	86.99646643109541	yes	1.0	0.0	weka.classifiers.rules.DecisionTable	87.98586572438163	yes	0.9772727272727273	0.022727272727272728	weka.classifiers.functions.SMO	87.84452296819788	yes	1.0	0.0	weka.classifiers.trees.RandomForest	86.5017667844523	yes	1.0	0.0	weka.classifiers.rules.DTNB	86.5017667844523	yes
COSMIC	1	BRAF	471	V	F	0.860353	0.667515	0.888889	0.82716	-1	NA	0	NA	0	165.19184	0	105	RAF	TKL	G_loop	yes	weka.classifiers.bayes.BayesNet	83.95759717314488	yes	0.9997121447195687	2.8785528043133506E-4	weka.classifiers.lazy.LWL	86.99646643109541	yes	0.9518914284273522	0.048108571572648286	weka.classifiers.rules.DecisionTable	87.98586572438163	yes	0.967741935483871	0.03225806451612903	weka.classifiers.functions.SMO	87.84452296819788	yes	1.0	0.0	weka.classifiers.trees.RandomForest	86.5017667844523	yes	0.9428571428571428	0.05714285714285714	weka.classifiers.rules.DTNB	86.5017667844523	yes
COSMIC	1	BRAF	463	I	S	0.374831	0.292488	0.888889	0.481481	-2	NA	0	NA	1	105.09344	0	124	RAF	TKL	G_loop	yes	weka.classifiers.bayes.BayesNet	83.95759717314488	yes	0.9999072206406049	9.277935939501188E-5	weka.classifiers.lazy.LWL	86.99646643109541	yes	0.9505635828285182	0.04943641717148184	weka.classifiers.rules.DecisionTable	87.98586572438163	yes	0.967741935483871	0.03225806451612903	weka.classifiers.functions.SMO	87.84452296819788	yes	1.0	0.0	weka.classifiers.trees.RandomForest	86.5017667844523	yes	1.0	0.0	weka.classifiers.rules.DTNB	86.5017667844523	yes
SNP@Domain	1	MOS	86	V	A	0.372153	0.247029	0.6	0.297521	0	NA	0	NA	0	89.09404	0	105	MOS	OTHER	B3_strand	no	weka.classifiers.bayes.BayesNet	83.95759717314488	no	0.0020547205765273848	0.9979452794234727	weka.classifiers.lazy.LWL	86.99646643109541	no	0.023474407059785457	0.9765255929402145	weka.classifiers.rules.DecisionTable	87.98586572438163	no	0.030303030303030304	0.9696969696969697	weka.classifiers.functions.SMO	87.84452296819788	no	0.0	1.0	weka.classifiers.trees.RandomForest	86.5017667844523	no	0.0	1.0	weka.classifiers.rules.DTNB	86.5017667844523	no
COSMIC	1	KIT	642	K	Q	0.095978	0.053539	0.888889	0.180392	1	NA	0	NA	1	146.14594	1	135	PDGFR	TK	C_helix	yes	weka.classifiers.bayes.BayesNet	83.95759717314488	yes	0.9997799033943813	2.2009660561873997E-4	weka.classifiers.lazy.LWL	86.99646643109541	yes	0.9277987631120005	0.07220123688799945	weka.classifiers.rules.DecisionTable	87.98586572438163	yes	0.9906542056074766	0.009345794392523364	weka.classifiers.functions.SMO	87.84452296819788	yes	1.0	0.0	weka.classifiers.trees.RandomForest	86.5017667844523	yes	0.975	0.025	weka.classifiers.rules.DTNB	86.5017667844523	yes
COSMIC	1	ITK	451	R	Q	0.097248	0.112829	0.363636	0.141176	1	NA	0	NA	1	146.14594	1	148	TEC	TK	Linker#E_helix	yes	weka.classifiers.bayes.BayesNet	83.95759717314488	yes	0.7765694863708443	0.2234305136291557	weka.classifiers.lazy.LWL	86.99646643109541	yes	0.6507308153480998	0.34926918465190004	weka.classifiers.rules.DecisionTable	87.98586572438163	yes	0.5384615384615384	0.46153846153846156	weka.classifiers.functions.SMO	87.84452296819788	yes	1.0	0.0	weka.classifiers.trees.RandomForest	86.5017667844523	yes	1.0	0.0	weka.classifiers.rules.DTNB	86.5017667844523	no
COSMIC	1	BRAF	467	S	L	0.313385	0.157703	0.5	0.216049	-2	NA	0	NA	0	131.17464	1	73	RAF	TKL	G_loop	yes	weka.classifiers.bayes.BayesNet	83.95759717314488	yes	0.9989696297632004	0.0010303702367996468	weka.classifiers.lazy.LWL	86.99646643109541	yes	1.0	0.0	weka.classifiers.rules.DecisionTable	87.98586572438163	yes	0.9841269841269841	0.015873015873015872	weka.classifiers.functions.SMO	87.84452296819788	yes	1.0	0.0	weka.classifiers.trees.RandomForest	86.5017667844523	yes	1.0	0.0	weka.classifiers.rules.DTNB	86.5017667844523	yes
COSMIC	1	ALK	1171	I	N	0.175422	0.059428	0.428571	?	-3	NA	0	NA	1	132.11904	0	124	ALK	TK	C_helix	yes	weka.classifiers.bayes.BayesNet	83.95759717314488	yes	0.9823575421319599	0.01764245786804007	weka.classifiers.lazy.LWL	86.99646643109541	yes	0.9285726767584621	0.07142732324153836	weka.classifiers.rules.DecisionTable	87.98586572438163	yes	0.8571428571428571	0.14285714285714285	weka.classifiers.functions.SMO	87.84452296819788	yes	1.0	0.0	weka.classifiers.trees.RandomForest	86.5017667844523	yes	1.0	0.0	weka.classifiers.rules.DTNB	86.5017667844523	yes
COSMIC	1	FGFR2	530	D	N	0.159715	0.066807	0.833333	0.321569	1	NA	0	NA	1	132.11904	1	91	FGFR	TK	C_helix	yes	weka.classifiers.bayes.BayesNet	83.95759717314488	yes	0.997112563301457	0.0028874366985430252	weka.classifiers.lazy.LWL	86.99646643109541	yes	0.9273022182004087	0.07269778179959134	weka.classifiers.rules.DecisionTable	87.98586572438163	yes	0.9375	0.0625	weka.classifiers.functions.SMO	87.84452296819788	yes	1.0	0.0	weka.classifiers.trees.RandomForest	86.5017667844523	yes	0.95	0.05	weka.classifiers.rules.DTNB	86.5017667844523	yes
COSMIC	1	FLT3	835	D	F	0.070003	0.024888	1	0.215686	-3	NA	0	NA	0	165.19184	1	91	PDGFR	TK	Activation_segment_Nt	yes	weka.classifiers.bayes.BayesNet	83.95759717314488	yes	0.9999645095959977	3.549040400240834E-5	weka.classifiers.lazy.LWL	86.99646643109541	yes	0.9361734427600843	0.06382655723991608	weka.classifiers.rules.DecisionTable	87.98586572438163	yes	0.9906542056074766	0.009345794392523364	weka.classifiers.functions.SMO	87.84452296819788	yes	1.0	0.0	weka.classifiers.trees.RandomForest	86.5017667844523	yes	1.0	0.0	weka.classifiers.rules.DTNB	86.5017667844523	yes
COSMIC	1	AXL	636	P	H	0.179976	0.13996	0.8	0.262745	-2	NA	0	NA	1	155.15634	0	90	AXL	TK	E_helix	yes	weka.classifiers.bayes.BayesNet	83.95759717314488	no	0.26053115777730146	0.7394688422226985	weka.classifiers.lazy.LWL	86.99646643109541	yes	0.9244604480806642	0.07553955191933538	weka.classifiers.rules.DecisionTable	87.98586572438163	yes	0.8	0.2	weka.classifiers.functions.SMO	87.84452296819788	no	0.0	1.0	weka.classifiers.trees.RandomForest	86.5017667844523	yes	0.9666666666666666	0.03333333333333333	weka.classifiers.rules.DTNB	86.5017667844523	no
COSMIC	1	BRAF	598	A	T	0.532724	0.404311	0.5	0.549383	0	NA	0	NA	1	119.12034	0	67	RAF	TKL	Activation_segment_Nt	yes	weka.classifiers.bayes.BayesNet	83.95759717314488	yes	0.9992079862461063	7.92013753893713E-4	weka.classifiers.lazy.LWL	86.99646643109541	yes	1.0	0.0	weka.classifiers.rules.DecisionTable	87.98586572438163	yes	0.9841269841269841	0.015873015873015872	weka.classifiers.functions.SMO	87.84452296819788	yes	1.0	0.0	weka.classifiers.trees.RandomForest	86.5017667844523	yes	1.0	0.0	weka.classifiers.rules.DTNB	86.5017667844523	yes
COSMIC	1	ABL1	453	E	L	0.098573	0.043231	0.857143	0.329412	-3	NA	0	NA	0	131.17464	1	109	ABL	TK	G_helix	yes	weka.classifiers.bayes.BayesNet	83.95759717314488	yes	0.9997750311082343	2.2496889176567455E-4	weka.classifiers.lazy.LWL	86.99646643109541	yes	1.0	0.0	weka.classifiers.rules.DecisionTable	87.98586572438163	yes	0.9807692307692307	0.019230769230769232	weka.classifiers.functions.SMO	87.84452296819788	yes	1.0	0.0	weka.classifiers.trees.RandomForest	86.5017667844523	yes	1.0	0.0	weka.classifiers.rules.DTNB	86.5017667844523	yes
COSMIC	1	ERBB2	776	G	V	0.171281	0.023989	0.727273	0.231373	-3	NA	0	NA	0	117.14784	0	48	EGFR	TK	C_helix	yes	weka.classifiers.bayes.BayesNet	83.95759717314488	yes	0.9920782859175773	0.007921714082422726	weka.classifiers.lazy.LWL	86.99646643109541	yes	0.9338694487219042	0.06613055127809576	weka.classifiers.rules.DecisionTable	87.98586572438163	yes	0.9438202247191011	0.056179775280898875	weka.classifiers.functions.SMO	87.84452296819788	yes	1.0	0.0	weka.classifiers.trees.RandomForest	86.5017667844523	yes	1.0	0.0	weka.classifiers.rules.DTNB	86.5017667844523	yes
COSMIC	1	BRAF	468	F	C	0.519198	0.425078	0.777778	0.611111	-2	NA	0	NA	0	121.15404	0	135	RAF	TKL	G_loop	yes	weka.classifiers.bayes.BayesNet	83.95759717314488	yes	0.999028994390176	9.710056098239904E-4	weka.classifiers.lazy.LWL	86.99646643109541	yes	0.9479215716496332	0.05207842835036681	weka.classifiers.rules.DecisionTable	87.98586572438163	yes	0.9841269841269841	0.015873015873015872	weka.classifiers.functions.SMO	87.84452296819788	yes	1.0	0.0	weka.classifiers.trees.RandomForest	86.5017667844523	yes	1.0	0.0	weka.classifiers.rules.DTNB	86.5017667844523	yes
SNP@Domain	1	MOS	62	Y	F	0.159522	0.140811	0.6	0.170799	3	NA	0	NA	0	165.19184	0	141	MOS	OTHER	G_loop	no	weka.classifiers.bayes.BayesNet	83.95759717314488	no	0.0038569834013904695	0.9961430165986095	weka.classifiers.lazy.LWL	86.99646643109541	no	0.02288258659374396	0.977117413406256	weka.classifiers.rules.DecisionTable	87.98586572438163	no	0.030303030303030304	0.9696969696969697	weka.classifiers.functions.SMO	87.84452296819788	no	0.0	1.0	weka.classifiers.trees.RandomForest	86.5017667844523	no	0.1	0.9	weka.classifiers.rules.DTNB	86.5017667844523	no
COSMIC	1	MAP2K5	246	G	V	0.438402	0.30108	0.333333	0.586022	-3	NA	0	NA	0	117.14784	0	48	STE7	STE	Linker	yes	weka.classifiers.bayes.BayesNet	83.95759717314488	yes	0.810635506259615	0.18936449374038494	weka.classifiers.lazy.LWL	86.99646643109541	yes	0.9265498742290634	0.07345012577093654	weka.classifiers.rules.DecisionTable	87.98586572438163	yes	0.8947368421052632	0.10526315789473684	weka.classifiers.functions.SMO	87.84452296819788	yes	1.0	0.0	weka.classifiers.trees.RandomForest	86.5017667844523	yes	1.0	0.0	weka.classifiers.rules.DTNB	86.5017667844523	yes
COSMIC	1	LRRK2	2014	P	H	?	0.019932	?	?	-2	NA	0	NA	1	155.15634	0	90	LRRK	TKL	Catalytic_loop#Activation_segment_Nt	yes	weka.classifiers.bayes.BayesNet	83.95759717314488	yes	0.9887270770826406	0.011272922917359518	weka.classifiers.lazy.LWL	86.99646643109541	yes	1.0	0.0	weka.classifiers.rules.DecisionTable	87.98586572438163	yes	0.6666666666666666	0.3333333333333333	weka.classifiers.functions.SMO	87.84452296819788	yes	1.0	0.0	weka.classifiers.trees.RandomForest	86.5017667844523	yes	0.9797297297297296	0.020270270270270268	weka.classifiers.rules.DTNB	86.5017667844523	yes
COSMIC	1	MAST2	746	E	K	?	0.120664	?	?	1	NA	0	NA	1	146.18934	1	109	MAST	AGC	G_helix#H_and_I_helix	yes	weka.classifiers.bayes.BayesNet	83.95759717314488	yes	0.6628911655270812	0.33710883447291895	weka.classifiers.lazy.LWL	86.99646643109541	yes	0.8871896046431346	0.1128103953568654	weka.classifiers.rules.DecisionTable	87.98586572438163	yes	0.5	0.5	weka.classifiers.functions.SMO	87.84452296819788	yes	1.0	0.0	weka.classifiers.trees.RandomForest	86.5017667844523	yes	0.9824561403508772	0.017543859649122806	weka.classifiers.rules.DTNB	86.5017667844523	yes
COSMIC	1	TGFBR2	490	N	S	0.435614	0.065602	0.548387	0.407407	1	NA	0	NA	1	105.09344	1	96	STKR	TKL	G_helix	yes	weka.classifiers.bayes.BayesNet	83.95759717314488	yes	0.9795844236620689	0.02041557633793122	weka.classifiers.lazy.LWL	86.99646643109541	yes	1.0	0.0	weka.classifiers.rules.DecisionTable	87.98586572438163	yes	0.875	0.125	weka.classifiers.functions.SMO	87.84452296819788	yes	1.0	0.0	weka.classifiers.trees.RandomForest	86.5017667844523	yes	0.9785714285714286	0.02142857142857143	weka.classifiers.rules.DTNB	86.5017667844523	yes
COSMIC	5	BRAF	600	V	G	0.070003	0.061992	0.5	0.092593	-3	NA	0	NA	0	75.06714	0	105	RAF	TKL	Activation_segment_Nt	yes	weka.classifiers.bayes.BayesNet	83.95759717314488	yes	0.9981595667164466	0.0018404332835535375	weka.classifiers.lazy.LWL	86.99646643109541	yes	0.9416142398733025	0.05838576012669733	weka.classifiers.rules.DecisionTable	87.98586572438163	yes	0.9841269841269841	0.015873015873015872	weka.classifiers.functions.SMO	87.84452296819788	yes	1.0	0.0	weka.classifiers.trees.RandomForest	86.5017667844523	yes	1.0	0.0	weka.classifiers.rules.DTNB	86.5017667844523	yes
COSMIC	2	ABL1	418	I	V	0.12441	0.023488	0.571429	0.290196	3	NA	0	NA	0	117.14784	0	124	ABL	TK	Activation_segment_Nt#Activation_segment_Ct	yes	weka.classifiers.bayes.BayesNet	83.95759717314488	yes	0.9982227365410864	0.0017772634589135654	weka.classifiers.lazy.LWL	86.99646643109541	yes	0.931517050486001	0.06848294951399926	weka.classifiers.rules.DecisionTable	87.98586572438163	yes	0.9565217391304348	0.043478260869565216	weka.classifiers.functions.SMO	87.84452296819788	yes	1.0	0.0	weka.classifiers.trees.RandomForest	86.5017667844523	yes	1.0	0.0	weka.classifiers.rules.DTNB	86.5017667844523	yes
COSMIC	1	KIT	761	E	K	?	0.022708	?	?	1	NA	0	NA	1	146.18934	1	109	PDGFR	TK	Linker#E_helix	yes	weka.classifiers.bayes.BayesNet	83.95759717314488	yes	0.9994599035341194	5.400964658805678E-4	weka.classifiers.lazy.LWL	86.99646643109541	yes	1.0	0.0	weka.classifiers.rules.DecisionTable	87.98586572438163	yes	0.9666666666666667	0.03333333333333333	weka.classifiers.functions.SMO	87.84452296819788	yes	1.0	0.0	weka.classifiers.trees.RandomForest	86.5017667844523	yes	1.0	0.0	weka.classifiers.rules.DTNB	86.5017667844523	yes
COSMIC	1	MYO3A	140	H	L	0.552157	0.098216	0.657658	0.698925	-3	NA	0	NA	0	131.17464	1	118	STE20	STE	E_helix	yes	weka.classifiers.bayes.BayesNet	83.95759717314488	no	0.12478893868191247	0.8752110613180876	weka.classifiers.lazy.LWL	86.99646643109541	yes	0.6183537322721885	0.38164626772781146	weka.classifiers.rules.DecisionTable	87.98586572438163	yes	0.6363636363636364	0.36363636363636365	weka.classifiers.functions.SMO	87.84452296819788	yes	1.0	0.0	weka.classifiers.trees.RandomForest	86.5017667844523	yes	0.9	0.1	weka.classifiers.rules.DTNB	86.5017667844523	no
COSMIC	1	PIM1	53	Y	H	0.482182	0.365566	0.75	0.466135	2	NA	0	NA	1	155.15634	0	141	PIM	CAMK	G_loop	yes	weka.classifiers.bayes.BayesNet	83.95759717314488	yes	0.6543675967865976	0.34563240321340244	weka.classifiers.lazy.LWL	86.99646643109541	yes	0.8444757692596995	0.1555242307403003	weka.classifiers.rules.DecisionTable	87.98586572438163	yes	0.6666666666666666	0.3333333333333333	weka.classifiers.functions.SMO	87.84452296819788	yes	1.0	0.0	weka.classifiers.trees.RandomForest	86.5017667844523	yes	1.0	0.0	weka.classifiers.rules.DTNB	86.5017667844523	no
COSMIC	1	CAMK4	146	K	E	0.139647	0.094883	0.3125	0.346614	1	NA	0	NA	1	147.13074	1	135	CAMK1	CAMK	E_helix	yes	weka.classifiers.bayes.BayesNet	83.95759717314488	yes	0.9398832540453383	0.060116745954661585	weka.classifiers.lazy.LWL	86.99646643109541	yes	1.0	0.0	weka.classifiers.rules.DecisionTable	87.98586572438163	yes	0.6666666666666666	0.3333333333333333	weka.classifiers.functions.SMO	87.84452296819788	yes	1.0	0.0	weka.classifiers.trees.RandomForest	86.5017667844523	yes	0.9770833333333334	0.02291666666666667	weka.classifiers.rules.DTNB	86.5017667844523	yes
COSMIC	1	RET	876	A	V	0.855633	0.053738	1	0.894118	0	NA	0	NA	0	117.14784	0	67	RET	TK	Catalytic_loop	yes	weka.classifiers.bayes.BayesNet	83.95759717314488	yes	0.9863675126016637	0.013632487398336335	weka.classifiers.lazy.LWL	86.99646643109541	yes	0.9342919680923664	0.06570803190763325	weka.classifiers.rules.DecisionTable	87.98586572438163	yes	0.8666666666666667	0.13333333333333333	weka.classifiers.functions.SMO	87.84452296819788	yes	1.0	0.0	weka.classifiers.trees.RandomForest	86.5017667844523	yes	1.0	0.0	weka.classifiers.rules.DTNB	86.5017667844523	yes
SNP@Domain	1	TAK1	122	E	K	?	?	?	?	1	NA	0	NA	1	146.18934	1	109	MLK	TKL	Linker#E_helix	no	weka.classifiers.bayes.BayesNet	83.95759717314488	yes	0.7188153329053732	0.2811846670946268	weka.classifiers.lazy.LWL	86.99646643109541	no	0.0	1.0	weka.classifiers.rules.DecisionTable	87.98586572438163	no	0.3333333333333333	0.6666666666666666	weka.classifiers.functions.SMO	87.84452296819788	no	0.0	1.0	weka.classifiers.trees.RandomForest	86.5017667844523	no	0.10921985815602837	0.8907801418439716	weka.classifiers.rules.DTNB	86.5017667844523	no
COSMIC	4	EGFR	735	G	S	0.45455	0.399001	0.909091	0.2	0	NA	0	NA	1	105.09344	0	48	EGFR	TK	G_loop#B3_strand	yes	weka.classifiers.bayes.BayesNet	83.95759717314488	yes	0.9997729708202379	2.2702917976219004E-4	weka.classifiers.lazy.LWL	86.99646643109541	yes	0.9321766932500242	0.0678233067499758	weka.classifiers.rules.DecisionTable	87.98586572438163	yes	0.9302325581395349	0.06976744186046512	weka.classifiers.functions.SMO	87.84452296819788	yes	1.0	0.0	weka.classifiers.trees.RandomForest	86.5017667844523	yes	0.9958333333333333	0.0041666666666666675	weka.classifiers.rules.DTNB	86.5017667844523	yes
COSMIC	1	ABL1	374	N	S	0.17821	0.161378	0.714286	0.243137	1	NA	0	NA	1	105.09344	1	96	ABL	TK	E_helix	yes	weka.classifiers.bayes.BayesNet	83.95759717314488	yes	0.9986841496813111	0.0013158503186889714	weka.classifiers.lazy.LWL	86.99646643109541	yes	1.0	0.0	weka.classifiers.rules.DecisionTable	87.98586572438163	yes	0.9565217391304348	0.043478260869565216	weka.classifiers.functions.SMO	87.84452296819788	yes	1.0	0.0	weka.classifiers.trees.RandomForest	86.5017667844523	yes	0.9621212121212122	0.03787878787878788	weka.classifiers.rules.DTNB	86.5017667844523	yes
COSMIC	1	KIT	790	H	R	0.908494	0.471608	1	0.988235	0	NA	0	NA	1	174.20274	1	118	PDGFR	TK	Catalytic_loop	yes	weka.classifiers.bayes.BayesNet	83.95759717314488	yes	0.9998985788613396	1.0142113866046109E-4	weka.classifiers.lazy.LWL	86.99646643109541	yes	0.9305937174642935	0.06940628253570667	weka.classifiers.rules.DecisionTable	87.98586572438163	yes	0.9906542056074766	0.009345794392523364	weka.classifiers.functions.SMO	87.84452296819788	yes	1.0	0.0	weka.classifiers.trees.RandomForest	86.5017667844523	yes	0.9859147609147609	0.014085239085239084	weka.classifiers.rules.DTNB	86.5017667844523	yes
COSMIC	1	PSKH2	366	R	M	?	0.002074	?	?	-1	NA	0	NA	0	149.20784	1	148	PSK	CAMK	Linker	yes	weka.classifiers.bayes.BayesNet	83.95759717314488	yes	0.7190483504088775	0.2809516495911226	weka.classifiers.lazy.LWL	86.99646643109541	yes	1.0	0.0	weka.classifiers.rules.DecisionTable	87.98586572438163	yes	0.5	0.5	weka.classifiers.functions.SMO	87.84452296819788	yes	1.0	0.0	weka.classifiers.trees.RandomForest	86.5017667844523	yes	0.9303731627462701	0.06962683725372981	weka.classifiers.rules.DTNB	86.5017667844523	no
COSMIC	2	BRAF	616	S	P	0.675463	0.148966	0.444444	0.580247	-1	NA	0	NA	0	115.13194	1	73	RAF	TKL	Activation_segment_Ct	yes	weka.classifiers.bayes.BayesNet	83.95759717314488	yes	0.9989171165639413	0.0010828834360587156	weka.classifiers.lazy.LWL	86.99646643109541	yes	1.0	0.0	weka.classifiers.rules.DecisionTable	87.98586572438163	yes	0.9841269841269841	0.015873015873015872	weka.classifiers.functions.SMO	87.84452296819788	yes	1.0	0.0	weka.classifiers.trees.RandomForest	86.5017667844523	yes	1.0	0.0	weka.classifiers.rules.DTNB	86.5017667844523	yes
COSMIC	1	KIT	782	F	S	0.552157	0.071624	1	0.807843	-2	NA	0	NA	1	105.09344	0	135	PDGFR	TK	E_helix	yes	weka.classifiers.bayes.BayesNet	83.95759717314488	yes	0.9999220175037444	7.798249625549735E-5	weka.classifiers.lazy.LWL	86.99646643109541	yes	0.9358512180187044	0.06414878198129506	weka.classifiers.rules.DecisionTable	87.98586572438163	yes	0.9906542056074766	0.009345794392523364	weka.classifiers.functions.SMO	87.84452296819788	yes	1.0	0.0	weka.classifiers.trees.RandomForest	86.5017667844523	yes	1.0	0.0	weka.classifiers.rules.DTNB	86.5017667844523	yes
COSMIC	2	BRAF	593	G	D	0.09791	0.128419	0.5	0.160494	-1	NA	0	NA	1	133.10384	0	48	RAF	TKL	Activation_segment_Nt	yes	weka.classifiers.bayes.BayesNet	83.95759717314488	yes	0.999693296921467	3.067030785329046E-4	weka.classifiers.lazy.LWL	86.99646643109541	yes	0.9487241785899735	0.05127582141002623	weka.classifiers.rules.DecisionTable	87.98586572438163	yes	0.9841269841269841	0.015873015873015872	weka.classifiers.functions.SMO	87.84452296819788	yes	1.0	0.0	weka.classifiers.trees.RandomForest	86.5017667844523	yes	1.0	0.0	weka.classifiers.rules.DTNB	86.5017667844523	yes
COSMIC	2	KIT	655	N	K	0.206641	0.026744	0.888889	0.345098	0	NA	0	NA	1	146.18934	1	96	PDGFR	TK	C_helix	yes	weka.classifiers.bayes.BayesNet	83.95759717314488	yes	0.99990935402365	9.064597634999514E-5	weka.classifiers.lazy.LWL	86.99646643109541	yes	0.9303611819057496	0.06963881809425003	weka.classifiers.rules.DecisionTable	87.98586572438163	yes	0.9906542056074766	0.009345794392523364	weka.classifiers.functions.SMO	87.84452296819788	yes	1.0	0.0	weka.classifiers.trees.RandomForest	86.5017667844523	yes	1.0	0.0	weka.classifiers.rules.DTNB	86.5017667844523	yes
COSMIC	1	CDKL2	273	D	N	0.167196	0.068014	0.352941	0.138889	1	NA	0	NA	1	132.11904	1	91	CDKL	CMGC	H_and_I_helix	yes	weka.classifiers.bayes.BayesNet	83.95759717314488	no	0.3206935119497715	0.6793064880502285	weka.classifiers.lazy.LWL	86.99646643109541	yes	1.0	0.0	weka.classifiers.rules.DecisionTable	87.98586572438163	yes	0.6	0.4	weka.classifiers.functions.SMO	87.84452296819788	yes	1.0	0.0	weka.classifiers.trees.RandomForest	86.5017667844523	yes	0.7708278472679394	0.22917215273206057	weka.classifiers.rules.DTNB	86.5017667844523	yes
COSMIC	2	MET	1253	Y	D	0.269523	0.073885	1	0.172549	-3	NA	0	NA	1	133.10384	0	141	MET	TK	Activation_segment_Ct	yes	weka.classifiers.bayes.BayesNet	83.95759717314488	yes	0.9982232774736812	0.0017767225263188497	weka.classifiers.lazy.LWL	86.99646643109541	yes	0.9303164942540609	0.06968350574593954	weka.classifiers.rules.DecisionTable	87.98586572438163	yes	0.75	0.25	weka.classifiers.functions.SMO	87.84452296819788	yes	1.0	0.0	weka.classifiers.trees.RandomForest	86.5017667844523	yes	1.0	0.0	weka.classifiers.rules.DTNB	86.5017667844523	yes
SNP@Domain	1	FGR	308	V	A	0.095978	0.070072	0.451613	0.180392	0	NA	0	NA	0	89.09404	0	105	SRC	TK	C_helix	no	weka.classifiers.bayes.BayesNet	83.95759717314488	yes	0.5581808785073568	0.44181912149264335	weka.classifiers.lazy.LWL	86.99646643109541	yes	0.9205628094692138	0.0794371905307861	weka.classifiers.rules.DecisionTable	87.98586572438163	no	0.4444444444444444	0.5555555555555556	weka.classifiers.functions.SMO	87.84452296819788	no	0.0	1.0	weka.classifiers.trees.RandomForest	86.5017667844523	no	0.1	0.9	weka.classifiers.rules.DTNB	86.5017667844523	no
COSMIC	1	KIT	822	N	T	0.146907	0.024164	0.888889	0.403922	0	NA	0	NA	1	119.12034	1	96	PDGFR	TK	Activation_segment_Nt#Activation_segment_Ct	yes	weka.classifiers.bayes.BayesNet	83.95759717314488	yes	0.99994397885538	5.6021144619997236E-5	weka.classifiers.lazy.LWL	86.99646643109541	yes	0.9324356522803205	0.06756434771967919	weka.classifiers.rules.DecisionTable	87.98586572438163	yes	0.9906542056074766	0.009345794392523364	weka.classifiers.functions.SMO	87.84452296819788	yes	1.0	0.0	weka.classifiers.trees.RandomForest	86.5017667844523	yes	0.875	0.125	weka.classifiers.rules.DTNB	86.5017667844523	yes
SNP@Domain	1	MOS	226	H	D	0.084357	0.192434	0.2	0.107438	-1	NA	0	NA	1	133.10384	1	118	MOS	OTHER	Activation_segment_Nt	no	weka.classifiers.bayes.BayesNet	83.95759717314488	no	0.006909933077888786	0.9930900669221113	weka.classifiers.lazy.LWL	86.99646643109541	no	0.025082447280346688	0.9749175527196534	weka.classifiers.rules.DecisionTable	87.98586572438163	no	0.030303030303030304	0.9696969696969697	weka.classifiers.functions.SMO	87.84452296819788	no	0.0	1.0	weka.classifiers.trees.RandomForest	86.5017667844523	no	0.19321553884711778	0.8067844611528822	weka.classifiers.rules.DTNB	86.5017667844523	no
COSMIC	3	EGFR	861	L	R	0.070003	0.12363	0.818182	0.215686	-2	NA	0	NA	1	174.20274	0	124	EGFR	TK	Activation_segment_Nt	yes	weka.classifiers.bayes.BayesNet	83.95759717314488	yes	0.9896705011482708	0.01032949885172911	weka.classifiers.lazy.LWL	86.99646643109541	yes	0.9322066903040034	0.06779330969599684	weka.classifiers.rules.DecisionTable	87.98586572438163	yes	0.9438202247191011	0.056179775280898875	weka.classifiers.functions.SMO	87.84452296819788	yes	1.0	0.0	weka.classifiers.trees.RandomForest	86.5017667844523	yes	1.0	0.0	weka.classifiers.rules.DTNB	86.5017667844523	yes
COSMIC	1	TEC	509	G	E	0.935269	0.777124	1	0.956863	-2	NA	0	NA	1	147.13074	0	48	TEC	TK	Activation_segment_Nt	yes	weka.classifiers.bayes.BayesNet	83.95759717314488	yes	0.9978089790548411	0.0021910209451588276	weka.classifiers.lazy.LWL	86.99646643109541	yes	0.9347921128448013	0.06520788715519907	weka.classifiers.rules.DecisionTable	87.98586572438163	yes	0.625	0.375	weka.classifiers.functions.SMO	87.84452296819788	yes	1.0	0.0	weka.classifiers.trees.RandomForest	86.5017667844523	yes	0.9647058823529411	0.03529411764705882	weka.classifiers.rules.DTNB	86.5017667844523	yes
SNP@Domain	1	TGFBR2	316	E	V	?	0.012706	?	?	-2	NA	0	NA	0	117.14784	1	109	STKR	TKL	C_helix	no	weka.classifiers.bayes.BayesNet	83.95759717314488	yes	0.9367647697016698	0.06323523029833028	weka.classifiers.lazy.LWL	86.99646643109541	no	0.0	1.0	weka.classifiers.rules.DecisionTable	87.98586572438163	yes	0.5714285714285714	0.42857142857142855	weka.classifiers.functions.SMO	87.84452296819788	yes	1.0	0.0	weka.classifiers.trees.RandomForest	86.5017667844523	no	0.1	0.9	weka.classifiers.rules.DTNB	86.5017667844523	yes
COSMIC	1	ZAP70	495	A	V	0.11254	?	0.714286	0.235294	0	NA	0	NA	0	117.14784	0	67	SYK	TK	Activation_segment_Nt#Activation_segment_Ct	yes	weka.classifiers.bayes.BayesNet	83.95759717314488	yes	0.968932409827133	0.031067590172867064	weka.classifiers.lazy.LWL	86.99646643109541	yes	0.9332144694360952	0.06678553056390533	weka.classifiers.rules.DecisionTable	87.98586572438163	yes	0.75	0.25	weka.classifiers.functions.SMO	87.84452296819788	yes	1.0	0.0	weka.classifiers.trees.RandomForest	86.5017667844523	yes	0.9987012987012986	0.0012987012987012987	weka.classifiers.rules.DTNB	86.5017667844523	yes
COSMIC	1	KIT	848	F	L	0.12441	0.031086	0.444444	0.290196	0	NA	0	NA	0	131.17464	0	135	PDGFR	TK	F_helix	yes	weka.classifiers.bayes.BayesNet	83.95759717314488	yes	0.9991890222520585	8.109777479416012E-4	weka.classifiers.lazy.LWL	86.99646643109541	yes	0.9324602815372687	0.06753971846273167	weka.classifiers.rules.DecisionTable	87.98586572438163	yes	0.9772727272727273	0.022727272727272728	weka.classifiers.functions.SMO	87.84452296819788	yes	1.0	0.0	weka.classifiers.trees.RandomForest	86.5017667844523	yes	1.0	0.0	weka.classifiers.rules.DTNB	86.5017667844523	yes
COSMIC	1	ZAK	170	F	L	0.335634	0.038024	0.21875	0.222222	0	NA	0	NA	0	131.17464	0	135	MLK	TKL	Activation_segment_Ct	yes	weka.classifiers.bayes.BayesNet	83.95759717314488	yes	0.6143310730962481	0.3856689269037518	weka.classifiers.lazy.LWL	86.99646643109541	yes	1.0	0.0	weka.classifiers.rules.DecisionTable	87.98586572438163	yes	0.6	0.4	weka.classifiers.functions.SMO	87.84452296819788	no	0.0	1.0	weka.classifiers.trees.RandomForest	86.5017667844523	yes	0.9	0.1	weka.classifiers.rules.DTNB	86.5017667844523	no
SNP@Domain	1	HRI	471	Y	D	?	?	?	?	-3	NA	0	NA	1	133.10384	0	141	PEK	OTHER	Activation_segment_Nt#Activation_segment_Ct	no	weka.classifiers.bayes.BayesNet	83.95759717314488	no	0.001780786358000849	0.9982192136419991	weka.classifiers.lazy.LWL	86.99646643109541	no	0.0	1.0	weka.classifiers.rules.DecisionTable	87.98586572438163	no	0.03333333333333333	0.9666666666666667	weka.classifiers.functions.SMO	87.84452296819788	no	0.0	1.0	weka.classifiers.trees.RandomForest	86.5017667844523	no	0.3336219336219336	0.6663780663780663	weka.classifiers.rules.DTNB	86.5017667844523	no
COSMIC	1	KIT	648	G	S	?	0.0188	?	?	0	NA	0	NA	1	105.09344	0	48	PDGFR	TK	C_helix	yes	weka.classifiers.bayes.BayesNet	83.95759717314488	yes	0.9997848035926961	2.1519640730384635E-4	weka.classifiers.lazy.LWL	86.99646643109541	yes	0.9324082235250061	0.0675917764749933	weka.classifiers.rules.DecisionTable	87.98586572438163	yes	0.9666666666666667	0.03333333333333333	weka.classifiers.functions.SMO	87.84452296819788	yes	1.0	0.0	weka.classifiers.trees.RandomForest	86.5017667844523	yes	1.0	0.0	weka.classifiers.rules.DTNB	86.5017667844523	yes
COSMIC	1	ABL1	389	T	A	?	0.061167	?	?	0	NA	0	NA	0	89.09404	1	93	ABL	TK	Catalytic_loop	yes	weka.classifiers.bayes.BayesNet	83.95759717314488	yes	0.9981767680574322	0.001823231942567809	weka.classifiers.lazy.LWL	86.99646643109541	yes	1.0	0.0	weka.classifiers.rules.DecisionTable	87.98586572438163	yes	0.75	0.25	weka.classifiers.functions.SMO	87.84452296819788	yes	1.0	0.0	weka.classifiers.trees.RandomForest	86.5017667844523	yes	1.0	0.0	weka.classifiers.rules.DTNB	86.5017667844523	yes
COSMIC	1	ABL1	486	F	S	0.13846	0.107527	1	0.788235	-2	NA	0	NA	1	105.09344	0	135	ABL	TK	H_and_I_helix	yes	weka.classifiers.bayes.BayesNet	83.95759717314488	yes	0.9997317384016651	2.682615983348701E-4	weka.classifiers.lazy.LWL	86.99646643109541	yes	0.9328991293820316	0.06710087061796856	weka.classifiers.rules.DecisionTable	87.98586572438163	yes	0.9807692307692307	0.019230769230769232	weka.classifiers.functions.SMO	87.84452296819788	yes	1.0	0.0	weka.classifiers.trees.RandomForest	86.5017667844523	yes	1.0	0.0	weka.classifiers.rules.DTNB	86.5017667844523	yes
COSMIC	1	NLK	223	P	T	0.173269	0.113947	0.184615	0.243056	-1	NA	0	NA	1	119.12034	0	90	MAPK	CMGC	Linker#E_helix	yes	weka.classifiers.bayes.BayesNet	83.95759717314488	no	0.032387332762977485	0.9676126672370227	weka.classifiers.lazy.LWL	86.99646643109541	yes	1.0	0.0	weka.classifiers.rules.DecisionTable	87.98586572438163	no	0.3333333333333333	0.6666666666666666	weka.classifiers.functions.SMO	87.84452296819788	no	0.0	1.0	weka.classifiers.trees.RandomForest	86.5017667844523	yes	0.848051948051948	0.15194805194805197	weka.classifiers.rules.DTNB	86.5017667844523	no
COSMIC	1	RIPK1	64	A	V	0.275485	0.107879	0.733333	0.308642	0	NA	0	NA	0	117.14784	0	67	RIPK	TKL	C_helix	yes	weka.classifiers.bayes.BayesNet	83.95759717314488	yes	0.8739172003611334	0.1260827996388666	weka.classifiers.lazy.LWL	86.99646643109541	yes	1.0	0.0	weka.classifiers.rules.DecisionTable	87.98586572438163	yes	0.6666666666666666	0.3333333333333333	weka.classifiers.functions.SMO	87.84452296819788	yes	1.0	0.0	weka.classifiers.trees.RandomForest	86.5017667844523	yes	0.975	0.025	weka.classifiers.rules.DTNB	86.5017667844523	yes
COSMIC	1	KSR2	778	T	M	0.30549	0.109706	0.611111	0.611111	-1	NA	0	NA	0	149.20784	1	93	RAF	TKL	Catalytic_loop	yes	weka.classifiers.bayes.BayesNet	83.95759717314488	yes	0.9992568670485581	7.431329514419702E-4	weka.classifiers.lazy.LWL	86.99646643109541	yes	1.0	0.0	weka.classifiers.rules.DecisionTable	87.98586572438163	yes	0.9841269841269841	0.015873015873015872	weka.classifiers.functions.SMO	87.84452296819788	yes	1.0	0.0	weka.classifiers.trees.RandomForest	86.5017667844523	yes	1.0	0.0	weka.classifiers.rules.DTNB	86.5017667844523	yes
SNP@Domain	1	AXL	639	D	G	0.120518	0.022832	0.6	0.282353	-1	NA	0	NA	0	75.06714	1	91	AXL	TK	E_helix	no	weka.classifiers.bayes.BayesNet	83.95759717314488	no	0.37166126132266447	0.6283387386773356	weka.classifiers.lazy.LWL	86.99646643109541	no	0.0	1.0	weka.classifiers.rules.DecisionTable	87.98586572438163	yes	0.8	0.2	weka.classifiers.functions.SMO	87.84452296819788	no	0.0	1.0	weka.classifiers.trees.RandomForest	86.5017667844523	no	0.0	1.0	weka.classifiers.rules.DTNB	86.5017667844523	no
COSMIC	1	AKT3	281	K	E	0.168631	0.080407	0.344828	0.222222	1	NA	0	NA	1	147.13074	1	135	AKT	AGC	Catalytic_loop#Activation_segment_Nt	yes	weka.classifiers.bayes.BayesNet	83.95759717314488	yes	0.8512749824467116	0.14872501755328835	weka.classifiers.lazy.LWL	86.99646643109541	yes	1.0	0.0	weka.classifiers.rules.DecisionTable	87.98586572438163	yes	0.6	0.4	weka.classifiers.functions.SMO	87.84452296819788	yes	1.0	0.0	weka.classifiers.trees.RandomForest	86.5017667844523	yes	0.9	0.1	weka.classifiers.rules.DTNB	86.5017667844523	no
COSMIC	1	FGFR2	688	S	F	0.685538	0.5754	1	0.729412	-2	NA	0	NA	0	165.19184	1	73	FGFR	TK	F_helix	yes	weka.classifiers.bayes.BayesNet	83.95759717314488	yes	0.9996814982990392	3.1850170096084097E-4	weka.classifiers.lazy.LWL	86.99646643109541	yes	0.9293332275130762	0.07066677248692349	weka.classifiers.rules.DecisionTable	87.98586572438163	yes	0.9666666666666667	0.03333333333333333	weka.classifiers.functions.SMO	87.84452296819788	yes	1.0	0.0	weka.classifiers.trees.RandomForest	86.5017667844523	yes	0.9767881241565451	0.023211875843454792	weka.classifiers.rules.DTNB	86.5017667844523	yes
COSMIC	1	EPHA7	880	R	M	0.962928	0.770207	1	0.956863	-1	NA	0	NA	0	149.20784	1	148	EPH	TK	H_and_I_helix	yes	weka.classifiers.bayes.BayesNet	83.95759717314488	yes	0.9993958388749934	6.041611250065127E-4	weka.classifiers.lazy.LWL	86.99646643109541	yes	0.9253660061287412	0.07463399387125902	weka.classifiers.rules.DecisionTable	87.98586572438163	yes	0.9767441860465116	0.023255813953488372	weka.classifiers.functions.SMO	87.84452296819788	yes	1.0	0.0	weka.classifiers.trees.RandomForest	86.5017667844523	yes	1.0	0.0	weka.classifiers.rules.DTNB	86.5017667844523	yes
COSMIC	1	CAMK1B	33	Q	K	?	?	?	?	1	NA	0	NA	1	146.18934	1	114	CAMK1	CAMK	G_loop#B3_strand	yes	weka.classifiers.bayes.BayesNet	83.95759717314488	yes	0.9204246835772657	0.0795753164227344	weka.classifiers.lazy.LWL	86.99646643109541	yes	1.0	0.0	weka.classifiers.rules.DecisionTable	87.98586572438163	yes	0.6666666666666666	0.3333333333333333	weka.classifiers.functions.SMO	87.84452296819788	yes	1.0	0.0	weka.classifiers.trees.RandomForest	86.5017667844523	yes	0.9888888888888889	0.01111111111111111	weka.classifiers.rules.DTNB	86.5017667844523	yes
COSMIC	1	MASTL	567	M	V	?	0.000087	?	?	1	NA	0	NA	0	117.14784	0	124	MAST	AGC	Activation_segment_Nt#Activation_segment_Ct	yes	weka.classifiers.bayes.BayesNet	83.95759717314488	yes	0.7779344538553574	0.2220655461446427	weka.classifiers.lazy.LWL	86.99646643109541	yes	0.80204236611903	0.1979576338809701	weka.classifiers.rules.DecisionTable	87.98586572438163	yes	0.5	0.5	weka.classifiers.functions.SMO	87.84452296819788	yes	1.0	0.0	weka.classifiers.trees.RandomForest	86.5017667844523	yes	0.8337529504327301	0.16624704956726985	weka.classifiers.rules.DTNB	86.5017667844523	yes
COSMIC	1	DCLK1	484	T	I	0.179976	0.128201	0.5	0.239044	-1	NA	0	NA	0	131.17464	1	93	DCAMKL	CAMK	E_helix	yes	weka.classifiers.bayes.BayesNet	83.95759717314488	yes	0.9728358167323684	0.027164183267631543	weka.classifiers.lazy.LWL	86.99646643109541	yes	1.0	0.0	weka.classifiers.rules.DecisionTable	87.98586572438163	yes	0.9	0.1	weka.classifiers.functions.SMO	87.84452296819788	yes	1.0	0.0	weka.classifiers.trees.RandomForest	86.5017667844523	yes	0.9916666666666666	0.008333333333333333	weka.classifiers.rules.DTNB	86.5017667844523	yes
COSMIC	5	BRAF	599	T	I	0.313468	0.069632	0.5	0.302469	-1	NA	0	NA	0	131.17464	1	93	RAF	TKL	Activation_segment_Nt	yes	weka.classifiers.bayes.BayesNet	83.95759717314488	yes	0.9995154386870351	4.845613129649822E-4	weka.classifiers.lazy.LWL	86.99646643109541	yes	1.0	0.0	weka.classifiers.rules.DecisionTable	87.98586572438163	yes	0.9841269841269841	0.015873015873015872	weka.classifiers.functions.SMO	87.84452296819788	yes	1.0	0.0	weka.classifiers.trees.RandomForest	86.5017667844523	yes	1.0	0.0	weka.classifiers.rules.DTNB	86.5017667844523	yes
COSMIC	1	ALK	1166	M	R	0.325613	0.017315	0.714286	?	-1	NA	0	NA	1	174.20274	0	124	ALK	TK	C_helix	yes	weka.classifiers.bayes.BayesNet	83.95759717314488	yes	0.9805101070262404	0.019489892973759554	weka.classifiers.lazy.LWL	86.99646643109541	yes	0.9301075799397948	0.06989242006020516	weka.classifiers.rules.DecisionTable	87.98586572438163	yes	0.8571428571428571	0.14285714285714285	weka.classifiers.functions.SMO	87.84452296819788	yes	1.0	0.0	weka.classifiers.trees.RandomForest	86.5017667844523	yes	0.95	0.05	weka.classifiers.rules.DTNB	86.5017667844523	yes
SNP@Domain	1	COT	230	A	V	?	?	?	?	0	NA	0	NA	0	117.14784	0	67	STE-UNIQUE	STE	E_helix	no	weka.classifiers.bayes.BayesNet	83.95759717314488	no	0.0018714906665659786	0.998128509333434	weka.classifiers.lazy.LWL	86.99646643109541	no	0.0	1.0	weka.classifiers.rules.DecisionTable	87.98586572438163	no	0.029411764705882353	0.9705882352941176	weka.classifiers.functions.SMO	87.84452296819788	no	0.0	1.0	weka.classifiers.trees.RandomForest	86.5017667844523	no	0.03636363636363636	0.9636363636363636	weka.classifiers.rules.DTNB	86.5017667844523	no
COSMIC	2	FLT3	835	D	A	0.070003	0.024888	1	0.215686	-2	NA	0	NA	0	89.09404	1	91	PDGFR	TK	Activation_segment_Nt	yes	weka.classifiers.bayes.BayesNet	83.95759717314488	yes	0.9999483273839022	5.167261609787081E-5	weka.classifiers.lazy.LWL	86.99646643109541	yes	0.9349102958483382	0.06508970415166217	weka.classifiers.rules.DecisionTable	87.98586572438163	yes	0.9906542056074766	0.009345794392523364	weka.classifiers.functions.SMO	87.84452296819788	yes	1.0	0.0	weka.classifiers.trees.RandomForest	86.5017667844523	yes	1.0	0.0	weka.classifiers.rules.DTNB	86.5017667844523	yes
COSMIC	1	BRAF	601	K	I	?	0.035167	?	?	-3	NA	0	NA	0	131.17464	1	135	RAF	TKL	Activation_segment_Nt#Activation_segment_Ct	yes	weka.classifiers.bayes.BayesNet	83.95759717314488	yes	0.9990762457689006	9.237542310994117E-4	weka.classifiers.lazy.LWL	86.99646643109541	yes	1.0	0.0	weka.classifiers.rules.DecisionTable	87.98586572438163	yes	0.9411764705882353	0.058823529411764705	weka.classifiers.functions.SMO	87.84452296819788	yes	1.0	0.0	weka.classifiers.trees.RandomForest	86.5017667844523	yes	1.0	0.0	weka.classifiers.rules.DTNB	86.5017667844523	yes
COSMIC	1	PDGFRA	841	R	S	0.313468	0.138587	1	0.756863	-1	NA	0	NA	1	105.09344	1	148	PDGFR	TK	Activation_segment_Nt	yes	weka.classifiers.bayes.BayesNet	83.95759717314488	yes	0.9999638997464267	3.610025357330807E-5	weka.classifiers.lazy.LWL	86.99646643109541	yes	0.930073052635616	0.06992694736438368	weka.classifiers.rules.DecisionTable	87.98586572438163	yes	0.9906542056074766	0.009345794392523364	weka.classifiers.functions.SMO	87.84452296819788	yes	1.0	0.0	weka.classifiers.trees.RandomForest	86.5017667844523	yes	1.0	0.0	weka.classifiers.rules.DTNB	86.5017667844523	yes
COSMIC	1	ERBB2	791	T	I	0.187512	0.109653	0.363636	0.141176	-1	NA	0	NA	0	131.17464	1	93	EGFR	TK	C_helix	yes	weka.classifiers.bayes.BayesNet	83.95759717314488	yes	0.9860064162822716	0.013993583717728372	weka.classifiers.lazy.LWL	86.99646643109541	yes	0.9565341473796407	0.0434658526203592	weka.classifiers.rules.DecisionTable	87.98586572438163	yes	0.9438202247191011	0.056179775280898875	weka.classifiers.functions.SMO	87.84452296819788	yes	1.0	0.0	weka.classifiers.trees.RandomForest	86.5017667844523	yes	1.0	0.0	weka.classifiers.rules.DTNB	86.5017667844523	yes
SNP@Domain	1	COT	306	I	T	?	?	?	?	-1	NA	0	NA	1	119.12034	0	124	STE-UNIQUE	STE	F_helix	no	weka.classifiers.bayes.BayesNet	83.95759717314488	no	0.004095210952801098	0.9959047890471988	weka.classifiers.lazy.LWL	86.99646643109541	no	0.0	1.0	weka.classifiers.rules.DecisionTable	87.98586572438163	no	0.029411764705882353	0.9705882352941176	weka.classifiers.functions.SMO	87.84452296819788	no	0.0	1.0	weka.classifiers.trees.RandomForest	86.5017667844523	no	0.09	0.9099999999999999	weka.classifiers.rules.DTNB	86.5017667844523	no
SNP@Domain	1	HRI	433	I	L	?	?	?	?	2	NA	0	NA	0	131.17464	0	124	PEK	OTHER	E_helix	no	weka.classifiers.bayes.BayesNet	83.95759717314488	no	0.0019648387132019905	0.998035161286798	weka.classifiers.lazy.LWL	86.99646643109541	no	0.0	1.0	weka.classifiers.rules.DecisionTable	87.98586572438163	no	0.03333333333333333	0.9666666666666667	weka.classifiers.functions.SMO	87.84452296819788	no	0.0	1.0	weka.classifiers.trees.RandomForest	86.5017667844523	no	0.06999999999999999	0.93	weka.classifiers.rules.DTNB	86.5017667844523	no
SNP@Domain	1	KDR	952	V	I	?	0.00074	?	?	3	NA	0	NA	0	131.17464	0	105	VEGFR	TK	Linker#E_helix	no	weka.classifiers.bayes.BayesNet	83.95759717314488	yes	0.8619187118449801	0.1380812881550199	weka.classifiers.lazy.LWL	86.99646643109541	yes	0.9221625694934145	0.07783743050658512	weka.classifiers.rules.DecisionTable	87.98586572438163	yes	0.75	0.25	weka.classifiers.functions.SMO	87.84452296819788	yes	1.0	0.0	weka.classifiers.trees.RandomForest	86.5017667844523	no	0.2	0.8	weka.classifiers.rules.DTNB	86.5017667844523	no
COSMIC	1	PDGFRA	808	F	L	0.552157	0.071612	1	0.807843	0	NA	0	NA	0	131.17464	0	135	PDGFR	TK	E_helix	yes	weka.classifiers.bayes.BayesNet	83.95759717314488	yes	0.9998672278849142	1.3277211508576768E-4	weka.classifiers.lazy.LWL	86.99646643109541	yes	0.9355613371927687	0.06443866280723101	weka.classifiers.rules.DecisionTable	87.98586572438163	yes	0.9906542056074766	0.009345794392523364	weka.classifiers.functions.SMO	87.84452296819788	yes	1.0	0.0	weka.classifiers.trees.RandomForest	86.5017667844523	yes	0.7857142857142858	0.21428571428571427	weka.classifiers.rules.DTNB	86.5017667844523	yes
SNP@Domain	1	SRPK2	654	H	Q	0.093742	0.032929	0.5	0.114583	0	NA	0	NA	1	146.14594	1	118	SRPK	CMGC	H_and_I_helix	no	weka.classifiers.bayes.BayesNet	83.95759717314488	no	0.03777623298864766	0.9622237670113524	weka.classifiers.lazy.LWL	86.99646643109541	no	0.0	1.0	weka.classifiers.rules.DecisionTable	87.98586572438163	no	0.25	0.75	weka.classifiers.functions.SMO	87.84452296819788	no	0.0	1.0	weka.classifiers.trees.RandomForest	86.5017667844523	no	0.125	0.875	weka.classifiers.rules.DTNB	86.5017667844523	no
COSMIC	1	CDC7	119	G	E	0.206641	0.018186	0.555556	0.15427	-2	NA	0	NA	1	147.13074	0	48	CDC7	OTHER	C_helix	yes	weka.classifiers.bayes.BayesNet	83.95759717314488	yes	0.8292497513164916	0.17075024868350838	weka.classifiers.lazy.LWL	86.99646643109541	yes	1.0	0.0	weka.classifiers.rules.DecisionTable	87.98586572438163	yes	0.6666666666666666	0.3333333333333333	weka.classifiers.functions.SMO	87.84452296819788	yes	1.0	0.0	weka.classifiers.trees.RandomForest	86.5017667844523	yes	0.9400000000000001	0.06	weka.classifiers.rules.DTNB	86.5017667844523	yes
SNP@Domain	1	FUSED	17	A	D	?	?	?	?	-2	NA	0	NA	1	133.10384	0	67	ULK	OTHER	G_loop	no	weka.classifiers.bayes.BayesNet	83.95759717314488	no	0.08716905009503893	0.9128309499049612	weka.classifiers.lazy.LWL	86.99646643109541	no	0.0	1.0	weka.classifiers.rules.DecisionTable	87.98586572438163	yes	0.5	0.5	weka.classifiers.functions.SMO	87.84452296819788	yes	1.0	0.0	weka.classifiers.trees.RandomForest	86.5017667844523	no	0.125	0.875	weka.classifiers.rules.DTNB	86.5017667844523	no
COSMIC	1	ERBB2	781	Y	C	0.568057	0.050364	0.545455	0.635294	-2	NA	0	NA	0	121.15404	0	141	EGFR	TK	C_helix	yes	weka.classifiers.bayes.BayesNet	83.95759717314488	yes	0.9755329627297941	0.02446703727020583	weka.classifiers.lazy.LWL	86.99646643109541	yes	0.9305504686797116	0.06944953132028836	weka.classifiers.rules.DecisionTable	87.98586572438163	yes	0.9438202247191011	0.056179775280898875	weka.classifiers.functions.SMO	87.84452296819788	yes	1.0	0.0	weka.classifiers.trees.RandomForest	86.5017667844523	yes	1.0	0.0	weka.classifiers.rules.DTNB	86.5017667844523	yes
COSMIC	1	PDGFRB	882	T	I	0.12441	0.050883	0.444444	0.290196	-1	NA	0	NA	0	131.17464	1	93	PDGFR	TK	F_helix	yes	weka.classifiers.bayes.BayesNet	83.95759717314488	yes	0.999281481943007	7.185180569928372E-4	weka.classifiers.lazy.LWL	86.99646643109541	yes	1.0	0.0	weka.classifiers.rules.DecisionTable	87.98586572438163	yes	0.9772727272727273	0.022727272727272728	weka.classifiers.functions.SMO	87.84452296819788	yes	1.0	0.0	weka.classifiers.trees.RandomForest	86.5017667844523	yes	1.0	0.0	weka.classifiers.rules.DTNB	86.5017667844523	yes
COSMIC	1	KIT	910	D	Y	0.398598	0.185241	0.444444	0.32549	-3	NA	0	NA	0	181.19124	1	91	PDGFR	TK	H_and_I_helix	yes	weka.classifiers.bayes.BayesNet	83.95759717314488	yes	0.999105044053902	8.949559460979002E-4	weka.classifiers.lazy.LWL	86.99646643109541	yes	1.0	0.0	weka.classifiers.rules.DecisionTable	87.98586572438163	yes	0.9772727272727273	0.022727272727272728	weka.classifiers.functions.SMO	87.84452296819788	yes	1.0	0.0	weka.classifiers.trees.RandomForest	86.5017667844523	yes	0.9583333333333334	0.04166666666666668	weka.classifiers.rules.DTNB	86.5017667844523	yes
SNP@Domain	1	HRI	549	I	T	?	?	?	?	-1	NA	0	NA	1	119.12034	0	124	PEK	OTHER	H_and_I_helix	no	weka.classifiers.bayes.BayesNet	83.95759717314488	no	0.0013613792068702694	0.9986386207931298	weka.classifiers.lazy.LWL	86.99646643109541	no	0.0	1.0	weka.classifiers.rules.DecisionTable	87.98586572438163	no	0.03333333333333333	0.9666666666666667	weka.classifiers.functions.SMO	87.84452296819788	no	0.0	1.0	weka.classifiers.trees.RandomForest	86.5017667844523	no	0.0	1.0	weka.classifiers.rules.DTNB	86.5017667844523	no
COSMIC	1	DYRK4	586	E	Q	0.74795	0.636089	0.956522	0.746528	2	NA	0	NA	1	146.14594	1	109	DYRK	CMGC	Linker	yes	weka.classifiers.bayes.BayesNet	83.95759717314488	yes	0.6470106522315052	0.3529893477684948	weka.classifiers.lazy.LWL	86.99646643109541	yes	0.8472811723988043	0.1527188276011958	weka.classifiers.rules.DecisionTable	87.98586572438163	yes	0.75	0.25	weka.classifiers.functions.SMO	87.84452296819788	yes	1.0	0.0	weka.classifiers.trees.RandomForest	86.5017667844523	yes	1.0	0.0	weka.classifiers.rules.DTNB	86.5017667844523	no
COSMIC	14	FGFR3	650	K	M	0.269523	0.077561	1	0.172549	-1	NA	0	NA	0	149.20784	1	135	FGFR	TK	Activation_segment_Nt#Activation_segment_Ct	yes	weka.classifiers.bayes.BayesNet	83.95759717314488	yes	0.9997602873543181	2.3971264568182758E-4	weka.classifiers.lazy.LWL	86.99646643109541	yes	0.9291414539149955	0.07085854608500429	weka.classifiers.rules.DecisionTable	87.98586572438163	yes	0.9666666666666667	0.03333333333333333	weka.classifiers.functions.SMO	87.84452296819788	yes	1.0	0.0	weka.classifiers.trees.RandomForest	86.5017667844523	yes	1.0	0.0	weka.classifiers.rules.DTNB	86.5017667844523	yes
COSMIC	1	MAP3K2	568	M	I	0.056036	0.041331	0.25	0.365591	1	NA	0	NA	0	131.17464	0	124	STE11	STE	G_helix#H_and_I_helix	yes	weka.classifiers.bayes.BayesNet	83.95759717314488	no	0.4084497413706182	0.5915502586293818	weka.classifiers.lazy.LWL	86.99646643109541	yes	1.0	0.0	weka.classifiers.rules.DecisionTable	87.98586572438163	yes	0.7777777777777778	0.2222222222222222	weka.classifiers.functions.SMO	87.84452296819788	yes	1.0	0.0	weka.classifiers.trees.RandomForest	86.5017667844523	yes	0.8926940639269407	0.10730593607305935	weka.classifiers.rules.DTNB	86.5017667844523	yes
COSMIC	1	KIT	589	L	P	0.381456	0.051904	0.888889	0.282353	-3	NA	0	NA	0	115.13194	0	124	PDGFR	TK	G_loop	yes	weka.classifiers.bayes.BayesNet	83.95759717314488	yes	0.999842053723418	1.5794627658204243E-4	weka.classifiers.lazy.LWL	86.99646643109541	yes	0.934147276263571	0.06585272373642921	weka.classifiers.rules.DecisionTable	87.98586572438163	yes	0.9906542056074766	0.009345794392523364	weka.classifiers.functions.SMO	87.84452296819788	yes	1.0	0.0	weka.classifiers.trees.RandomForest	86.5017667844523	yes	1.0	0.0	weka.classifiers.rules.DTNB	86.5017667844523	yes
[truncated: 700 more rows]
[truncated: 28 more columns]
