# Supplementary material for: Prediction and Prioritization of Rare Oncogenic Mutations in the Cancer Kinome Using Novel Features and Multiple Classifiers
Source: PLoS Comput Biol. 2014 Apr 17;10(4):e1003545. doi: 10.1371/journal.pcbi.1003545 (PMC3990476; doi:10.1371/journal.pcbi.1003545)
Supplement: Dataset S1 — Detailed experiment records and results. Complete data sets, outputs and log files for all computational experiments. These files can be loaded in Weka [26] to reproduce the results presented in this paper. (ZIP) [file pcbi.1003545.s001.zip › 20121222_200553/MappedRs/CombinedMultiClassifierMappedRs-Testing-20121222_211757.csv]

Data_Source	Frequency	Gene	Mutation_Position	Amino_Acid_WT	Amino_Acid_MT	Conservation_Consensus_AllKinase	Conservation_Wild_AllKinase	Conservation_Consensus_Family	Conservation_Consensus_Group	Blosum62	Modification	Is_Pk_Domain	Binding_Site	Side_Chain_Polarity_MT	Avg_Mass_MT	Side_Chain_Polarity_WT	Van_der_Waals_Volume_WT	Protein_Family	Protein_Group	Sub_domain	Class	weka.classifiers.bayes.BayesNet	crossEvalAccuracy	predictedClass	DistClass_yes	DistClass_no	weka.classifiers.lazy.LWL	crossEvalAccuracy	predictedClass	DistClass_yes	DistClass_no	weka.classifiers.rules.DecisionTable	crossEvalAccuracy	predictedClass	DistClass_yes	DistClass_no	weka.classifiers.functions.SMO	crossEvalAccuracy	predictedClass	DistClass_yes	DistClass_no	weka.classifiers.trees.RandomForest	crossEvalAccuracy	predictedClass	DistClass_yes	DistClass_no	weka.classifiers.rules.DTNB	crossEvalAccuracy	predictedClass
COSMIC	1	EGFR	872	E	K	0.234411	0.016708	0.363636	0.286275	1	NA	0	NA	1	146.18934	1	109	EGFR	TK	Activation_segment_Nt#Activation_segment_Ct	yes	weka.classifiers.bayes.BayesNet	83.95759717314488	yes	0.9895139443378693	0.010486055662130745	weka.classifiers.lazy.LWL	86.99646643109541	yes	0.9530719174488412	0.04692808255115882	weka.classifiers.rules.DecisionTable	87.98586572438163	yes	0.9438202247191011	0.056179775280898875	weka.classifiers.functions.SMO	87.84452296819788	yes	1.0	0.0	weka.classifiers.trees.RandomForest	86.5017667844523	yes	0.9381721947776993	0.061827805222300636	weka.classifiers.rules.DTNB	86.5017667844523	yes
COSMIC	1	EGFR	792	L	P	0.460347	0.171013	0.272727	0.4	-3	NA	0	NA	0	115.13194	0	124	EGFR	TK	Linker	yes	weka.classifiers.bayes.BayesNet	83.95759717314488	yes	0.9669313696663786	0.03306863033362134	weka.classifiers.lazy.LWL	86.99646643109541	yes	0.9279325172995427	0.07206748270045736	weka.classifiers.rules.DecisionTable	87.98586572438163	yes	0.9438202247191011	0.056179775280898875	weka.classifiers.functions.SMO	87.84452296819788	yes	1.0	0.0	weka.classifiers.trees.RandomForest	86.5017667844523	yes	1.0	0.0	weka.classifiers.rules.DTNB	86.5017667844523	yes
COSMIC	1	EGFR	785	T	A	0.108593	0.045085	0.545455	0.12549	0	NA	0	NA	0	89.09404	1	93	EGFR	TK	C_helix	yes	weka.classifiers.bayes.BayesNet	83.95759717314488	yes	0.9802184775387568	0.01978152246124312	weka.classifiers.lazy.LWL	86.99646643109541	yes	0.9252462200459883	0.07475377995401207	weka.classifiers.rules.DecisionTable	87.98586572438163	yes	0.9438202247191011	0.056179775280898875	weka.classifiers.functions.SMO	87.84452296819788	yes	1.0	0.0	weka.classifiers.trees.RandomForest	86.5017667844523	yes	1.0	0.0	weka.classifiers.rules.DTNB	86.5017667844523	yes
COSMIC	1	EGFR	787	Q	R	0.334723	0.007161	0.727273	0.34902	1	NA	0	NA	1	174.20274	1	114	EGFR	TK	Linker	yes	weka.classifiers.bayes.BayesNet	83.95759717314488	yes	0.963938684130403	0.03606131586959719	weka.classifiers.lazy.LWL	86.99646643109541	yes	0.9529397235441648	0.04706027645583532	weka.classifiers.rules.DecisionTable	87.98586572438163	yes	0.9438202247191011	0.056179775280898875	weka.classifiers.functions.SMO	87.84452296819788	yes	1.0	0.0	weka.classifiers.trees.RandomForest	86.5017667844523	yes	1.0	0.0	weka.classifiers.rules.DTNB	86.5017667844523	yes
COSMIC	1	EGFR	873	G	E	0.269523	0.078854	0.636364	0.172549	-2	NA	0	NA	1	147.13074	0	48	EGFR	TK	Activation_segment_Nt#Activation_segment_Ct	yes	weka.classifiers.bayes.BayesNet	83.95759717314488	yes	0.9976736343647296	0.0023263656352704655	weka.classifiers.lazy.LWL	86.99646643109541	yes	0.9326075096472877	0.06739249035271226	weka.classifiers.rules.DecisionTable	87.98586572438163	yes	0.9438202247191011	0.056179775280898875	weka.classifiers.functions.SMO	87.84452296819788	yes	1.0	0.0	weka.classifiers.trees.RandomForest	86.5017667844523	yes	0.8666666666666666	0.13333333333333333	weka.classifiers.rules.DTNB	86.5017667844523	yes
COSMIC	1	EGFR	884	E	K	0.924918	0.809936	0.909091	0.988235	1	NA	0	NA	1	146.18934	1	109	EGFR	TK	Activation_segment_Ct	yes	weka.classifiers.bayes.BayesNet	83.95759717314488	yes	0.9979979222342357	0.002002077765764425	weka.classifiers.lazy.LWL	86.99646643109541	yes	0.9274150488361568	0.07258495116384289	weka.classifiers.rules.DecisionTable	87.98586572438163	yes	0.9302325581395349	0.06976744186046512	weka.classifiers.functions.SMO	87.84452296819788	yes	1.0	0.0	weka.classifiers.trees.RandomForest	86.5017667844523	yes	0.9704347826086958	0.029565217391304348	weka.classifiers.rules.DTNB	86.5017667844523	yes
COSMIC	1	EGFR	746	E	I	0.186021	0.049284	0.454545	0.392157	-3	NA	0	NA	0	131.17464	1	109	EGFR	TK	B3_strand	yes	weka.classifiers.bayes.BayesNet	83.95759717314488	yes	0.9827173028127456	0.017282697187254392	weka.classifiers.lazy.LWL	86.99646643109541	yes	0.9567347997564639	0.043265200243535994	weka.classifiers.rules.DecisionTable	87.98586572438163	yes	0.9438202247191011	0.056179775280898875	weka.classifiers.functions.SMO	87.84452296819788	yes	1.0	0.0	weka.classifiers.trees.RandomForest	86.5017667844523	yes	1.0	0.0	weka.classifiers.rules.DTNB	86.5017667844523	yes
COSMIC	1	EGFR	719	G	V	0.864438	0.653598	1	0.94902	-3	NA	0	NA	0	117.14784	0	48	EGFR	TK	G_loop	yes	weka.classifiers.bayes.BayesNet	83.95759717314488	yes	0.9991859747522618	8.140252477381178E-4	weka.classifiers.lazy.LWL	86.99646643109541	yes	0.93587728770676	0.06412271229324026	weka.classifiers.rules.DecisionTable	87.98586572438163	yes	0.9302325581395349	0.06976744186046512	weka.classifiers.functions.SMO	87.84452296819788	yes	1.0	0.0	weka.classifiers.trees.RandomForest	86.5017667844523	yes	1.0	0.0	weka.classifiers.rules.DTNB	86.5017667844523	yes
COSMIC	1	EGFR	870	H	Y	0.073785	0.016133	0.363636	0.168627	2	NA	0	NA	0	181.19124	1	118	EGFR	TK	Activation_segment_Nt#Activation_segment_Ct	yes	weka.classifiers.bayes.BayesNet	83.95759717314488	yes	0.9897292771547186	0.010270722845281443	weka.classifiers.lazy.LWL	86.99646643109541	yes	0.9544808518556153	0.04551914814438479	weka.classifiers.rules.DecisionTable	87.98586572438163	yes	0.9438202247191011	0.056179775280898875	weka.classifiers.functions.SMO	87.84452296819788	yes	1.0	0.0	weka.classifiers.trees.RandomForest	86.5017667844523	yes	0.97	0.03	weka.classifiers.rules.DTNB	86.5017667844523	yes
COSMIC	1	EGFR	858	L	K	0.51031	0.409919	0.818182	0.803922	-2	NA	0	NA	1	146.18934	0	124	EGFR	TK	Activation_segment_Nt	yes	weka.classifiers.bayes.BayesNet	83.95759717314488	yes	0.9883066298437654	0.011693370156234523	weka.classifiers.lazy.LWL	86.99646643109541	yes	0.930928244268514	0.06907175573148562	weka.classifiers.rules.DecisionTable	87.98586572438163	yes	0.9438202247191011	0.056179775280898875	weka.classifiers.functions.SMO	87.84452296819788	yes	1.0	0.0	weka.classifiers.trees.RandomForest	86.5017667844523	yes	0.9628333333333334	0.03716666666666667	weka.classifiers.rules.DTNB	86.5017667844523	yes
COSMIC	1	EGFR	749	E	G	0.23419	0.038587	0.636364	0.227451	-2	NA	0	NA	0	75.06714	1	109	EGFR	TK	B3_strand	yes	weka.classifiers.bayes.BayesNet	83.95759717314488	yes	0.9729536020173759	0.027046397982624173	weka.classifiers.lazy.LWL	86.99646643109541	yes	0.9550065704330558	0.04499342956694419	weka.classifiers.rules.DecisionTable	87.98586572438163	yes	0.9438202247191011	0.056179775280898875	weka.classifiers.functions.SMO	87.84452296819788	yes	1.0	0.0	weka.classifiers.trees.RandomForest	86.5017667844523	yes	1.0	0.0	weka.classifiers.rules.DTNB	86.5017667844523	yes
COSMIC	1	EGFR	814	L	P	0.237696	0.111696	0.909091	0.678431	-3	NA	0	NA	0	115.13194	0	124	EGFR	TK	E_helix	yes	weka.classifiers.bayes.BayesNet	83.95759717314488	yes	0.9958960583020859	0.004103941697914104	weka.classifiers.lazy.LWL	86.99646643109541	yes	0.9321468431827936	0.06785315681720717	weka.classifiers.rules.DecisionTable	87.98586572438163	yes	0.9302325581395349	0.06976744186046512	weka.classifiers.functions.SMO	87.84452296819788	yes	1.0	0.0	weka.classifiers.trees.RandomForest	86.5017667844523	yes	0.6579710144927536	0.3420289855072464	weka.classifiers.rules.DTNB	86.5017667844523	yes
COSMIC	1	EGFR	743	A	P	0.873658	0.681489	0.818182	0.933333	-1	NA	0	NA	0	115.13194	0	67	EGFR	TK	B3_strand	yes	weka.classifiers.bayes.BayesNet	83.95759717314488	yes	0.9791442047201917	0.020855795279808253	weka.classifiers.lazy.LWL	86.99646643109541	yes	0.935753991462527	0.06424600853747316	weka.classifiers.rules.DecisionTable	87.98586572438163	yes	0.9438202247191011	0.056179775280898875	weka.classifiers.functions.SMO	87.84452296819788	yes	1.0	0.0	weka.classifiers.trees.RandomForest	86.5017667844523	yes	0.9461956521739131	0.05380434782608695	weka.classifiers.rules.DTNB	86.5017667844523	yes
COSMIC	1	EGFR	861	L	F	0.070003	0.12363	0.818182	0.215686	0	NA	0	NA	0	165.19184	0	124	EGFR	TK	Activation_segment_Nt	yes	weka.classifiers.bayes.BayesNet	83.95759717314488	yes	0.9880610083227922	0.011938991677207784	weka.classifiers.lazy.LWL	86.99646643109541	yes	0.9331255482050387	0.06687445179496124	weka.classifiers.rules.DecisionTable	87.98586572438163	yes	0.9438202247191011	0.056179775280898875	weka.classifiers.functions.SMO	87.84452296819788	yes	1.0	0.0	weka.classifiers.trees.RandomForest	86.5017667844523	yes	0.8940789473684211	0.10592105263157896	weka.classifiers.rules.DTNB	86.5017667844523	yes
COSMIC	1	EGFR	746	E	V	0.186021	0.049284	0.454545	0.392157	-2	NA	0	NA	0	117.14784	1	109	EGFR	TK	B3_strand	yes	weka.classifiers.bayes.BayesNet	83.95759717314488	yes	0.9794330282588265	0.02056697174117354	weka.classifiers.lazy.LWL	86.99646643109541	yes	0.9574921673086906	0.04250783269130922	weka.classifiers.rules.DecisionTable	87.98586572438163	yes	0.9438202247191011	0.056179775280898875	weka.classifiers.functions.SMO	87.84452296819788	yes	1.0	0.0	weka.classifiers.trees.RandomForest	86.5017667844523	yes	1.0	0.0	weka.classifiers.rules.DTNB	86.5017667844523	yes
COSMIC	1	EGFR	803	R	L	0.093963	0.114215	0.727273	0.501961	-2	NA	0	NA	0	131.17464	1	148	EGFR	TK	Linker	yes	weka.classifiers.bayes.BayesNet	83.95759717314488	yes	0.9727178840191946	0.027282115980805367	weka.classifiers.lazy.LWL	86.99646643109541	yes	0.9550801870198111	0.04491981298018862	weka.classifiers.rules.DecisionTable	87.98586572438163	yes	0.9438202247191011	0.056179775280898875	weka.classifiers.functions.SMO	87.84452296819788	yes	1.0	0.0	weka.classifiers.trees.RandomForest	86.5017667844523	yes	0.75	0.25	weka.classifiers.rules.DTNB	86.5017667844523	yes
COSMIC	1	EGFR	866	E	K	?	0.08544	?	?	1	NA	0	NA	1	146.18934	1	109	EGFR	TK	Activation_segment_Nt#Activation_segment_Ct	yes	weka.classifiers.bayes.BayesNet	83.95759717314488	yes	0.9895139443378693	0.010486055662130745	weka.classifiers.lazy.LWL	86.99646643109541	yes	0.955443225629206	0.044556774370794146	weka.classifiers.rules.DecisionTable	87.98586572438163	yes	0.8333333333333334	0.16666666666666666	weka.classifiers.functions.SMO	87.84452296819788	yes	1.0	0.0	weka.classifiers.trees.RandomForest	86.5017667844523	yes	1.0	0.0	weka.classifiers.rules.DTNB	86.5017667844523	yes
COSMIC	1	EGFR	858	L	W	0.51031	0.409919	0.818182	0.803922	-2	NA	0	NA	0	204.22844	0	124	EGFR	TK	Activation_segment_Nt	yes	weka.classifiers.bayes.BayesNet	83.95759717314488	yes	0.9924116770390065	0.007588322960993608	weka.classifiers.lazy.LWL	86.99646643109541	yes	0.9324340586312785	0.06756594136872077	weka.classifiers.rules.DecisionTable	87.98586572438163	yes	0.9438202247191011	0.056179775280898875	weka.classifiers.functions.SMO	87.84452296819788	yes	1.0	0.0	weka.classifiers.trees.RandomForest	86.5017667844523	yes	0.8458333333333334	0.15416666666666665	weka.classifiers.rules.DTNB	86.5017667844523	yes
COSMIC	1	EGFR	768	S	N	0.171281	0.085882	0.727273	0.231373	1	NA	0	NA	1	132.11904	1	73	EGFR	TK	C_helix	yes	weka.classifiers.bayes.BayesNet	83.95759717314488	yes	0.9849393466869446	0.015060653313055483	weka.classifiers.lazy.LWL	86.99646643109541	yes	0.9506932520033363	0.04930674799666346	weka.classifiers.rules.DecisionTable	87.98586572438163	yes	0.9438202247191011	0.056179775280898875	weka.classifiers.functions.SMO	87.84452296819788	yes	1.0	0.0	weka.classifiers.trees.RandomForest	86.5017667844523	yes	0.9034837092731829	0.09651629072681704	weka.classifiers.rules.DTNB	86.5017667844523	yes
COSMIC	1	EGFR	783	T	I	0.187512	0.112049	0.363636	0.141176	-1	NA	0	NA	0	131.17464	1	93	EGFR	TK	C_helix	yes	weka.classifiers.bayes.BayesNet	83.95759717314488	yes	0.9860064162822716	0.013993583717728372	weka.classifiers.lazy.LWL	86.99646643109541	yes	0.9565359457978232	0.04346405420217673	weka.classifiers.rules.DecisionTable	87.98586572438163	yes	0.9438202247191011	0.056179775280898875	weka.classifiers.functions.SMO	87.84452296819788	yes	1.0	0.0	weka.classifiers.trees.RandomForest	86.5017667844523	yes	1.0	0.0	weka.classifiers.rules.DTNB	86.5017667844523	yes
COSMIC	1	EGFR	785	T	N	0.108593	0.045085	0.545455	0.12549	0	NA	0	NA	1	132.11904	1	93	EGFR	TK	C_helix	yes	weka.classifiers.bayes.BayesNet	83.95759717314488	yes	0.9853430899067323	0.01465691009326776	weka.classifiers.lazy.LWL	86.99646643109541	yes	0.950408870288412	0.04959112971158788	weka.classifiers.rules.DecisionTable	87.98586572438163	yes	0.9438202247191011	0.056179775280898875	weka.classifiers.functions.SMO	87.84452296819788	yes	1.0	0.0	weka.classifiers.trees.RandomForest	86.5017667844523	yes	0.9052380952380952	0.09476190476190477	weka.classifiers.rules.DTNB	86.5017667844523	yes
COSMIC	1	EGFR	798	L	H	0.832197	0.732717	0.909091	0.913725	-3	NA	0	NA	1	155.15634	0	124	EGFR	TK	Linker	yes	weka.classifiers.bayes.BayesNet	83.95759717314488	yes	0.99399233831361	0.00600766168639006	weka.classifiers.lazy.LWL	86.99646643109541	yes	0.9313870320142048	0.068612967985795	weka.classifiers.rules.DecisionTable	87.98586572438163	yes	0.9302325581395349	0.06976744186046512	weka.classifiers.functions.SMO	87.84452296819788	yes	1.0	0.0	weka.classifiers.trees.RandomForest	86.5017667844523	yes	0.9455353535353535	0.05446464646464646	weka.classifiers.rules.DTNB	86.5017667844523	yes
COSMIC	1	EGFR	862	L	V	0.084357	0.190506	1	0.266667	1	NA	0	NA	0	117.14784	0	124	EGFR	TK	Activation_segment_Nt	yes	weka.classifiers.bayes.BayesNet	83.95759717314488	yes	0.9982315609314605	0.0017684390685396474	weka.classifiers.lazy.LWL	86.99646643109541	yes	0.9335753816071986	0.06642461839280188	weka.classifiers.rules.DecisionTable	87.98586572438163	yes	0.9302325581395349	0.06976744186046512	weka.classifiers.functions.SMO	87.84452296819788	yes	1.0	0.0	weka.classifiers.trees.RandomForest	86.5017667844523	yes	0.7940789473684211	0.20592105263157898	weka.classifiers.rules.DTNB	86.5017667844523	yes
COSMIC	1	EGFR	754	K	R	0.07453	0.091894	0.545455	0.172549	2	NA	0	NA	1	174.20274	1	135	EGFR	TK	B3_strand#C_helix	yes	weka.classifiers.bayes.BayesNet	83.95759717314488	yes	0.9880312551369039	0.011968744863096103	weka.classifiers.lazy.LWL	86.99646643109541	yes	0.9496028711935798	0.05039712880641987	weka.classifiers.rules.DecisionTable	87.98586572438163	yes	0.9438202247191011	0.056179775280898875	weka.classifiers.functions.SMO	87.84452296819788	yes	1.0	0.0	weka.classifiers.trees.RandomForest	86.5017667844523	yes	0.8806451612903226	0.11935483870967742	weka.classifiers.rules.DTNB	86.5017667844523	yes
COSMIC	1	EGFR	782	L	P	0.178651	0.073373	0.181818	0.376471	-3	NA	0	NA	0	115.13194	0	124	EGFR	TK	C_helix	yes	weka.classifiers.bayes.BayesNet	83.95759717314488	yes	0.9730048057995976	0.026995194200402403	weka.classifiers.lazy.LWL	86.99646643109541	yes	0.9291938852921908	0.07080611470780923	weka.classifiers.rules.DecisionTable	87.98586572438163	yes	0.9438202247191011	0.056179775280898875	weka.classifiers.functions.SMO	87.84452296819788	yes	1.0	0.0	weka.classifiers.trees.RandomForest	86.5017667844523	yes	0.9769523809523809	0.023047619047619042	weka.classifiers.rules.DTNB	86.5017667844523	yes
COSMIC	1	EGFR	854	T	I	0.09791	0.104181	0.818182	0.376471	-1	NA	0	NA	0	131.17464	1	93	EGFR	TK	Activation_segment_Nt	yes	weka.classifiers.bayes.BayesNet	83.95759717314488	yes	0.9943035525162699	0.005696447483730051	weka.classifiers.lazy.LWL	86.99646643109541	yes	0.929662450231589	0.07033754976841086	weka.classifiers.rules.DecisionTable	87.98586572438163	yes	0.9438202247191011	0.056179775280898875	weka.classifiers.functions.SMO	87.84452296819788	yes	1.0	0.0	weka.classifiers.trees.RandomForest	86.5017667844523	yes	1.0	0.0	weka.classifiers.rules.DTNB	86.5017667844523	yes
COSMIC	1	EGFR	812	Q	R	0.111933	0.046322	0.727273	0.109804	1	NA	0	NA	1	174.20274	1	114	EGFR	TK	E_helix	yes	weka.classifiers.bayes.BayesNet	83.95759717314488	yes	0.9637723693387824	0.03622763066121755	weka.classifiers.lazy.LWL	86.99646643109541	yes	0.9513923839974371	0.048607616002562685	weka.classifiers.rules.DecisionTable	87.98586572438163	yes	0.9438202247191011	0.056179775280898875	weka.classifiers.functions.SMO	87.84452296819788	yes	1.0	0.0	weka.classifiers.trees.RandomForest	86.5017667844523	yes	0.7517917133258678	0.24820828667413214	weka.classifiers.rules.DTNB	86.5017667844523	yes
COSMIC	1	EGFR	851	V	A	0.265769	0.236607	1	0.219608	0	NA	0	NA	0	89.09404	0	105	EGFR	TK	Activation_segment_Nt	yes	weka.classifiers.bayes.BayesNet	83.95759717314488	yes	0.9976548380489715	0.0023451619510285967	weka.classifiers.lazy.LWL	86.99646643109541	yes	0.9313875118096605	0.0686124881903392	weka.classifiers.rules.DecisionTable	87.98586572438163	yes	0.9302325581395349	0.06976744186046512	weka.classifiers.functions.SMO	87.84452296819788	yes	1.0	0.0	weka.classifiers.trees.RandomForest	86.5017667844523	yes	0.9	0.1	weka.classifiers.rules.DTNB	86.5017667844523	yes
COSMIC	1	EGFR	757	K	N	0.183951	0.129995	0.363636	0.090196	0	NA	0	NA	1	132.11904	1	135	EGFR	TK	C_helix	yes	weka.classifiers.bayes.BayesNet	83.95759717314488	yes	0.981704554061735	0.018295445938264984	weka.classifiers.lazy.LWL	86.99646643109541	yes	0.9473726870782853	0.05262731292171473	weka.classifiers.rules.DecisionTable	87.98586572438163	yes	0.9438202247191011	0.056179775280898875	weka.classifiers.functions.SMO	87.84452296819788	yes	1.0	0.0	weka.classifiers.trees.RandomForest	86.5017667844523	yes	0.8012380952380951	0.19876190476190478	weka.classifiers.rules.DTNB	86.5017667844523	yes
COSMIC	1	EGFR	850	H	N	0.123389	0.083716	0.636364	0.341176	1	NA	0	NA	1	132.11904	1	118	EGFR	TK	Activation_segment_Nt	yes	weka.classifiers.bayes.BayesNet	83.95759717314488	yes	0.989182162330469	0.010817837669530997	weka.classifiers.lazy.LWL	86.99646643109541	yes	0.9473645311033844	0.05263546889661589	weka.classifiers.rules.DecisionTable	87.98586572438163	yes	0.9438202247191011	0.056179775280898875	weka.classifiers.functions.SMO	87.84452296819788	yes	1.0	0.0	weka.classifiers.trees.RandomForest	86.5017667844523	yes	0.9958333333333333	0.004166666666666667	weka.classifiers.rules.DTNB	86.5017667844523	yes
COSMIC	1	EGFR	828	L	M	0.107185	0.594767	1	0.878431	2	NA	0	NA	0	149.20784	0	124	EGFR	TK	E_helix	yes	weka.classifiers.bayes.BayesNet	83.95759717314488	yes	0.9959606806667796	0.004039319333220493	weka.classifiers.lazy.LWL	86.99646643109541	yes	0.9314607075619086	0.06853929243809141	weka.classifiers.rules.DecisionTable	87.98586572438163	yes	0.9302325581395349	0.06976744186046512	weka.classifiers.functions.SMO	87.84452296819788	yes	1.0	0.0	weka.classifiers.trees.RandomForest	86.5017667844523	yes	0.5482456140350876	0.45175438596491224	weka.classifiers.rules.DTNB	86.5017667844523	yes
COSMIC	1	EGFR	744	I	V	0.372153	0.243414	1	0.584314	3	NA	0	NA	0	117.14784	0	124	EGFR	TK	B3_strand	yes	weka.classifiers.bayes.BayesNet	83.95759717314488	yes	0.9974045546106426	0.0025954453893573125	weka.classifiers.lazy.LWL	86.99646643109541	yes	0.9321703007830093	0.06782969921699052	weka.classifiers.rules.DecisionTable	87.98586572438163	yes	0.9302325581395349	0.06976744186046512	weka.classifiers.functions.SMO	87.84452296819788	yes	1.0	0.0	weka.classifiers.trees.RandomForest	86.5017667844523	yes	0.8650434243176178	0.13495657568238212	weka.classifiers.rules.DTNB	86.5017667844523	yes
COSMIC	1	EGFR	844	L	V	0.761449	0.655941	0.909091	0.886275	1	NA	0	NA	0	117.14784	0	124	EGFR	TK	Catalytic_loop	yes	weka.classifiers.bayes.BayesNet	83.95759717314488	yes	0.9969588852439103	0.003041114756089608	weka.classifiers.lazy.LWL	86.99646643109541	yes	0.9332855918889807	0.06671440811101978	weka.classifiers.rules.DecisionTable	87.98586572438163	yes	0.9302325581395349	0.06976744186046512	weka.classifiers.functions.SMO	87.84452296819788	yes	1.0	0.0	weka.classifiers.trees.RandomForest	86.5017667844523	yes	0.9982456140350877	0.0017543859649122805	weka.classifiers.rules.DTNB	86.5017667844523	yes
COSMIC	1	EGFR	725	T	A	0.146852	0.122923	0.909091	0.380392	0	Phosphorylation	0	NA	0	89.09404	1	93	EGFR	TK	G_loop	yes	weka.classifiers.bayes.BayesNet	83.95759717314488	yes	0.9971131916867717	0.0028868083132283727	weka.classifiers.lazy.LWL	86.99646643109541	yes	0.926348431478433	0.07365156852156639	weka.classifiers.rules.DecisionTable	87.98586572438163	yes	0.9302325581395349	0.06976744186046512	weka.classifiers.functions.SMO	87.84452296819788	yes	1.0	0.0	weka.classifiers.trees.RandomForest	86.5017667844523	yes	1.0	0.0	weka.classifiers.rules.DTNB	86.5017667844523	yes
COSMIC	1	EGFR	861	L	E	0.070003	0.12363	0.818182	0.215686	-3	NA	0	NA	1	147.13074	0	124	EGFR	TK	Activation_segment_Nt	yes	weka.classifiers.bayes.BayesNet	83.95759717314488	yes	0.9930286593431905	0.00697134065680955	weka.classifiers.lazy.LWL	86.99646643109541	yes	0.9316110233738123	0.06838897662618716	weka.classifiers.rules.DecisionTable	87.98586572438163	yes	0.9438202247191011	0.056179775280898875	weka.classifiers.functions.SMO	87.84452296819788	yes	1.0	0.0	weka.classifiers.trees.RandomForest	86.5017667844523	yes	0.667	0.333	weka.classifiers.rules.DTNB	86.5017667844523	yes
COSMIC	1	EGFR	759	I	N	0.329892	0.112668	0.272727	0.639216	-3	NA	0	NA	1	132.11904	0	124	EGFR	TK	C_helix	yes	weka.classifiers.bayes.BayesNet	83.95759717314488	yes	0.9808431214443456	0.019156878555654296	weka.classifiers.lazy.LWL	86.99646643109541	yes	0.9281513453781579	0.0718486546218427	weka.classifiers.rules.DecisionTable	87.98586572438163	yes	0.9438202247191011	0.056179775280898875	weka.classifiers.functions.SMO	87.84452296819788	yes	1.0	0.0	weka.classifiers.trees.RandomForest	86.5017667844523	yes	0.8052380952380952	0.19476190476190477	weka.classifiers.rules.DTNB	86.5017667844523	yes
COSMIC	1	EGFR	731	W	R	0.118392	0.038587	0.909091	0.231373	-3	NA	0	NA	1	174.20274	0	163	EGFR	TK	G_loop#B3_strand	yes	weka.classifiers.bayes.BayesNet	83.95759717314488	yes	0.998131848600375	0.0018681513996250763	weka.classifiers.lazy.LWL	86.99646643109541	yes	0.930648517468367	0.06935148253163295	weka.classifiers.rules.DecisionTable	87.98586572438163	yes	0.9302325581395349	0.06976744186046512	weka.classifiers.functions.SMO	87.84452296819788	yes	1.0	0.0	weka.classifiers.trees.RandomForest	86.5017667844523	yes	0.8904761904761905	0.10952380952380951	weka.classifiers.rules.DTNB	86.5017667844523	yes
COSMIC	1	EGFR	740	I	T	?	0.011094	?	?	-1	NA	0	NA	1	119.12034	0	124	EGFR	TK	B3_strand	yes	weka.classifiers.bayes.BayesNet	83.95759717314488	yes	0.9828222649808421	0.017177735019157918	weka.classifiers.lazy.LWL	86.99646643109541	yes	0.9291734194931935	0.07082658050680696	weka.classifiers.rules.DecisionTable	87.98586572438163	yes	0.8333333333333334	0.16666666666666666	weka.classifiers.functions.SMO	87.84452296819788	yes	1.0	0.0	weka.classifiers.trees.RandomForest	86.5017667844523	yes	0.9372792440534375	0.06272075594656237	weka.classifiers.rules.DTNB	86.5017667844523	yes
COSMIC	1	EGFR	754	K	E	0.07453	0.091894	0.545455	0.172549	1	NA	0	NA	1	147.13074	1	135	EGFR	TK	B3_strand#C_helix	yes	weka.classifiers.bayes.BayesNet	83.95759717314488	yes	0.9919179861980822	0.008082013801917764	weka.classifiers.lazy.LWL	86.99646643109541	yes	0.9470395903575651	0.05296040964243463	weka.classifiers.rules.DecisionTable	87.98586572438163	yes	0.9438202247191011	0.056179775280898875	weka.classifiers.functions.SMO	87.84452296819788	yes	1.0	0.0	weka.classifiers.trees.RandomForest	86.5017667844523	yes	0.7666666666666666	0.2333333333333333	weka.classifiers.rules.DTNB	86.5017667844523	yes
COSMIC	1	EGFR	745	K	R	0.958788	0.786156	1	0.968627	2	NA	0	ATP	1	174.20274	1	135	EGFR	TK	B3_strand	yes	weka.classifiers.bayes.BayesNet	83.95759717314488	yes	0.9942936112670907	0.005706388732909203	weka.classifiers.lazy.LWL	86.99646643109541	yes	0.9273358888618568	0.0726641111381435	weka.classifiers.rules.DecisionTable	87.98586572438163	yes	0.9302325581395349	0.06976744186046512	weka.classifiers.functions.SMO	87.84452296819788	yes	1.0	0.0	weka.classifiers.trees.RandomForest	86.5017667844523	yes	0.7961956521739131	0.20380434782608697	weka.classifiers.rules.DTNB	86.5017667844523	yes
COSMIC	1	EGFR	826	N	S	0.182819	0.050919	0.181818	0.247059	1	NA	0	NA	1	105.09344	1	96	EGFR	TK	E_helix	yes	weka.classifiers.bayes.BayesNet	83.95759717314488	yes	0.9899829220205135	0.010017077979486607	weka.classifiers.lazy.LWL	86.99646643109541	yes	0.9528536440361507	0.047146355963849584	weka.classifiers.rules.DecisionTable	87.98586572438163	yes	0.9438202247191011	0.056179775280898875	weka.classifiers.functions.SMO	87.84452296819788	yes	1.0	0.0	weka.classifiers.trees.RandomForest	86.5017667844523	yes	0.9621212121212122	0.03787878787878788	weka.classifiers.rules.DTNB	86.5017667844523	yes
COSMIC	1	EGFR	741	P	H	0.106026	0.018432	1	0.203922	-2	NA	0	NA	1	155.15634	0	90	EGFR	TK	B3_strand	yes	weka.classifiers.bayes.BayesNet	83.95759717314488	yes	0.9958425693373459	0.004157430662654134	weka.classifiers.lazy.LWL	86.99646643109541	yes	0.9321076381733117	0.06789236182668884	weka.classifiers.rules.DecisionTable	87.98586572438163	yes	0.9302325581395349	0.06976744186046512	weka.classifiers.functions.SMO	87.84452296819788	yes	1.0	0.0	weka.classifiers.trees.RandomForest	86.5017667844523	yes	0.8969696969696969	0.10303030303030303	weka.classifiers.rules.DTNB	86.5017667844523	yes
COSMIC	1	EGFR	818	C	Y	0.271483	0.044952	0.636364	0.376471	-2	NA	0	NA	0	181.19124	0	86	EGFR	TK	E_helix	yes	weka.classifiers.bayes.BayesNet	83.95759717314488	yes	0.9884910714606802	0.011508928539319828	weka.classifiers.lazy.LWL	86.99646643109541	yes	0.9316869203695146	0.06831307963048476	weka.classifiers.rules.DecisionTable	87.98586572438163	yes	0.9438202247191011	0.056179775280898875	weka.classifiers.functions.SMO	87.84452296819788	yes	1.0	0.0	weka.classifiers.trees.RandomForest	86.5017667844523	yes	0.7416666666666667	0.2583333333333333	weka.classifiers.rules.DTNB	86.5017667844523	yes
COSMIC	1	EGFR	844	L	P	0.761449	0.655941	0.909091	0.886275	-3	NA	0	NA	0	115.13194	0	124	EGFR	TK	Catalytic_loop	yes	weka.classifiers.bayes.BayesNet	83.95759717314488	yes	0.997692752130062	0.0023072478699379005	weka.classifiers.lazy.LWL	86.99646643109541	yes	0.9341210857240034	0.06587891427599658	weka.classifiers.rules.DecisionTable	87.98586572438163	yes	0.9302325581395349	0.06976744186046512	weka.classifiers.functions.SMO	87.84452296819788	yes	1.0	0.0	weka.classifiers.trees.RandomForest	86.5017667844523	yes	1.0	0.0	weka.classifiers.rules.DTNB	86.5017667844523	yes
COSMIC	1	EGFR	849	Q	L	0.371518	0.011978	0.454545	0.184314	-2	NA	0	NA	0	131.17464	1	114	EGFR	TK	Activation_segment_Nt	yes	weka.classifiers.bayes.BayesNet	83.95759717314488	yes	0.985939310159797	0.014060689840203058	weka.classifiers.lazy.LWL	86.99646643109541	yes	0.9557296635163464	0.04427033648365362	weka.classifiers.rules.DecisionTable	87.98586572438163	yes	0.9438202247191011	0.056179775280898875	weka.classifiers.functions.SMO	87.84452296819788	yes	1.0	0.0	weka.classifiers.trees.RandomForest	86.5017667844523	yes	0.8916666666666666	0.10833333333333332	weka.classifiers.rules.DTNB	86.5017667844523	yes
COSMIC	1	EGFR	806	K	E	0.246694	0.11974	0.454545	0.282353	1	NA	0	NA	1	147.13074	1	135	EGFR	TK	Linker#E_helix	yes	weka.classifiers.bayes.BayesNet	83.95759717314488	yes	0.9943667436173518	0.0056332563826481125	weka.classifiers.lazy.LWL	86.99646643109541	yes	0.9470214859443997	0.05297851405560018	weka.classifiers.rules.DecisionTable	87.98586572438163	yes	0.9438202247191011	0.056179775280898875	weka.classifiers.functions.SMO	87.84452296819788	yes	1.0	0.0	weka.classifiers.trees.RandomForest	86.5017667844523	yes	0.7431944444444445	0.25680555555555556	weka.classifiers.rules.DTNB	86.5017667844523	yes
COSMIC	1	EGFR	798	L	F	0.832197	0.732717	0.909091	0.913725	0	NA	0	NA	0	165.19184	0	124	EGFR	TK	Linker	yes	weka.classifiers.bayes.BayesNet	83.95759717314488	yes	0.9955947254883637	0.004405274511636249	weka.classifiers.lazy.LWL	86.99646643109541	yes	0.9340878197230935	0.06591218027690703	weka.classifiers.rules.DecisionTable	87.98586572438163	yes	0.9302325581395349	0.06976744186046512	weka.classifiers.functions.SMO	87.84452296819788	yes	1.0	0.0	weka.classifiers.trees.RandomForest	86.5017667844523	yes	0.9618819776714513	0.03811802232854865	weka.classifiers.rules.DTNB	86.5017667844523	yes
COSMIC	1	EGFR	761	D	G	0.325613	0.026609	0.727273	0.192157	-1	NA	0	NA	0	75.06714	1	91	EGFR	TK	C_helix	yes	weka.classifiers.bayes.BayesNet	83.95759717314488	yes	0.9791802787281865	0.020819721271813505	weka.classifiers.lazy.LWL	86.99646643109541	yes	0.926808082630489	0.07319191736951101	weka.classifiers.rules.DecisionTable	87.98586572438163	yes	0.9438202247191011	0.056179775280898875	weka.classifiers.functions.SMO	87.84452296819788	yes	1.0	0.0	weka.classifiers.trees.RandomForest	86.5017667844523	yes	0.761904761904762	0.23809523809523808	weka.classifiers.rules.DTNB	86.5017667844523	yes
COSMIC	1	EGFR	857	G	E	0.935269	0.781869	1	0.956863	-2	NA	0	NA	1	147.13074	0	48	EGFR	TK	Activation_segment_Nt	yes	weka.classifiers.bayes.BayesNet	83.95759717314488	yes	0.9998163412221384	1.836587778615341E-4	weka.classifiers.lazy.LWL	86.99646643109541	yes	0.9376175848391828	0.06238241516081697	weka.classifiers.rules.DecisionTable	87.98586572438163	yes	0.9302325581395349	0.06976744186046512	weka.classifiers.functions.SMO	87.84452296819788	yes	1.0	0.0	weka.classifiers.trees.RandomForest	86.5017667844523	yes	0.8	0.2	weka.classifiers.rules.DTNB	86.5017667844523	yes
COSMIC	1	EGFR	784	S	Y	0.12038	0.073373	0.636364	0.2	-2	NA	0	NA	0	181.19124	1	73	EGFR	TK	C_helix	yes	weka.classifiers.bayes.BayesNet	83.95759717314488	yes	0.9905584454484558	0.009441554551544159	weka.classifiers.lazy.LWL	86.99646643109541	yes	0.9574728159070949	0.042527184092905235	weka.classifiers.rules.DecisionTable	87.98586572438163	yes	0.9438202247191011	0.056179775280898875	weka.classifiers.functions.SMO	87.84452296819788	yes	1.0	0.0	weka.classifiers.trees.RandomForest	86.5017667844523	yes	1.0	0.0	weka.classifiers.rules.DTNB	86.5017667844523	yes
COSMIC	1	EGFR	852	K	N	0.696856	0.607496	0.727273	0.94902	0	NA	0	NA	1	132.11904	1	135	EGFR	TK	Activation_segment_Nt	yes	weka.classifiers.bayes.BayesNet	83.95759717314488	yes	0.992533052981155	0.007466947018845019	weka.classifiers.lazy.LWL	86.99646643109541	yes	0.9250992734533973	0.07490072654660239	weka.classifiers.rules.DecisionTable	87.98586572438163	yes	0.9438202247191011	0.056179775280898875	weka.classifiers.functions.SMO	87.84452296819788	yes	1.0	0.0	weka.classifiers.trees.RandomForest	86.5017667844523	yes	0.8958333333333334	0.10416666666666667	weka.classifiers.rules.DTNB	86.5017667844523	yes
COSMIC	1	EGFR	861	L	P	0.070003	0.12363	0.818182	0.215686	-3	NA	0	NA	0	115.13194	0	124	EGFR	TK	Activation_segment_Nt	yes	weka.classifiers.bayes.BayesNet	83.95759717314488	yes	0.9889243193416412	0.011075680658358872	weka.classifiers.lazy.LWL	86.99646643109541	yes	0.9334602406595863	0.06653975934041391	weka.classifiers.rules.DecisionTable	87.98586572438163	yes	0.9438202247191011	0.056179775280898875	weka.classifiers.functions.SMO	87.84452296819788	yes	1.0	0.0	weka.classifiers.trees.RandomForest	86.5017667844523	yes	0.9958333333333333	0.004166666666666667	weka.classifiers.rules.DTNB	86.5017667844523	yes
COSMIC	1	EGFR	779	G	C	0.33994	0.316301	0.818182	0.823529	-3	NA	0	NA	0	121.15404	0	48	EGFR	TK	C_helix	yes	weka.classifiers.bayes.BayesNet	83.95759717314488	yes	0.9944962230185731	0.0055037769814267525	weka.classifiers.lazy.LWL	86.99646643109541	yes	0.9347058064786422	0.06529419352135774	weka.classifiers.rules.DecisionTable	87.98586572438163	yes	0.9438202247191011	0.056179775280898875	weka.classifiers.functions.SMO	87.84452296819788	yes	1.0	0.0	weka.classifiers.trees.RandomForest	86.5017667844523	yes	1.0	0.0	weka.classifiers.rules.DTNB	86.5017667844523	yes
COSMIC	1	EGFR	850	H	R	0.123389	0.083716	0.636364	0.341176	0	NA	0	NA	1	174.20274	1	118	EGFR	TK	Activation_segment_Nt	yes	weka.classifiers.bayes.BayesNet	83.95759717314488	yes	0.9912745422492966	0.008725457750703396	weka.classifiers.lazy.LWL	86.99646643109541	yes	0.9250553397079991	0.07494466029200096	weka.classifiers.rules.DecisionTable	87.98586572438163	yes	0.9438202247191011	0.056179775280898875	weka.classifiers.functions.SMO	87.84452296819788	yes	1.0	0.0	weka.classifiers.trees.RandomForest	86.5017667844523	yes	1.0	0.0	weka.classifiers.rules.DTNB	86.5017667844523	yes
COSMIC	1	EGFR	768	S	C	0.171281	0.085882	0.727273	0.231373	-1	NA	0	NA	0	121.15404	1	73	EGFR	TK	C_helix	yes	weka.classifiers.bayes.BayesNet	83.95759717314488	yes	0.9880707324561175	0.011929267543882474	weka.classifiers.lazy.LWL	86.99646643109541	yes	0.9278327499628312	0.07216725003716866	weka.classifiers.rules.DecisionTable	87.98586572438163	yes	0.9438202247191011	0.056179775280898875	weka.classifiers.functions.SMO	87.84452296819788	yes	1.0	0.0	weka.classifiers.trees.RandomForest	86.5017667844523	yes	1.0	0.0	weka.classifiers.rules.DTNB	86.5017667844523	yes
COSMIC	1	EGFR	729	G	R	0.418997	0.244254	1	0.729412	-2	NA	0	NA	1	174.20274	0	48	EGFR	TK	G_loop	yes	weka.classifiers.bayes.BayesNet	83.95759717314488	yes	0.9994247392072632	5.752607927369146E-4	weka.classifiers.lazy.LWL	86.99646643109541	yes	0.9334830902529536	0.06651690974704633	weka.classifiers.rules.DecisionTable	87.98586572438163	yes	0.9302325581395349	0.06976744186046512	weka.classifiers.functions.SMO	87.84452296819788	yes	1.0	0.0	weka.classifiers.trees.RandomForest	86.5017667844523	yes	1.0	0.0	weka.classifiers.rules.DTNB	86.5017667844523	yes
COSMIC	1	EGFR	776	R	G	0.206641	0.182063	0.818182	0.345098	-2	NA	0	NA	0	75.06714	1	148	EGFR	TK	C_helix	yes	weka.classifiers.bayes.BayesNet	83.95759717314488	yes	0.9646701343064138	0.035329865693586246	weka.classifiers.lazy.LWL	86.99646643109541	yes	0.923327234547616	0.07667276545238301	weka.classifiers.rules.DecisionTable	87.98586572438163	yes	0.9438202247191011	0.056179775280898875	weka.classifiers.functions.SMO	87.84452296819788	yes	1.0	0.0	weka.classifiers.trees.RandomForest	86.5017667844523	yes	0.9619047619047618	0.03809523809523809	weka.classifiers.rules.DTNB	86.5017667844523	yes
COSMIC	1	EGFR	757	K	R	0.183951	0.129995	0.363636	0.090196	2	NA	0	NA	1	174.20274	1	135	EGFR	TK	C_helix	yes	weka.classifiers.bayes.BayesNet	83.95759717314488	yes	0.9852216407476879	0.014778359252312172	weka.classifiers.lazy.LWL	86.99646643109541	yes	0.922255140144421	0.07774485985557945	weka.classifiers.rules.DecisionTable	87.98586572438163	yes	0.9438202247191011	0.056179775280898875	weka.classifiers.functions.SMO	87.84452296819788	yes	1.0	0.0	weka.classifiers.trees.RandomForest	86.5017667844523	yes	0.806	0.19400000000000003	weka.classifiers.rules.DTNB	86.5017667844523	yes
COSMIC	1	EGFR	810	G	D	0.179976	0.027581	1	0.262745	-1	NA	0	NA	1	133.10384	0	48	EGFR	TK	E_helix	yes	weka.classifiers.bayes.BayesNet	83.95759717314488	yes	0.9986677735021148	0.0013322264978851252	weka.classifiers.lazy.LWL	86.99646643109541	yes	0.9319009738086979	0.06809902619130258	weka.classifiers.rules.DecisionTable	87.98586572438163	yes	0.9302325581395349	0.06976744186046512	weka.classifiers.functions.SMO	87.84452296819788	yes	1.0	0.0	weka.classifiers.trees.RandomForest	86.5017667844523	yes	0.9151753155680223	0.08482468443197755	weka.classifiers.rules.DTNB	86.5017667844523	yes
COSMIC	1	EGFR	766	M	T	0.175422	0.15762	0.818182	0.74902	-1	NA	0	NA	1	119.12034	0	124	EGFR	TK	C_helix	yes	weka.classifiers.bayes.BayesNet	83.95759717314488	yes	0.9759485893948336	0.024051410605166478	weka.classifiers.lazy.LWL	86.99646643109541	yes	0.9324698077145201	0.0675301922854798	weka.classifiers.rules.DecisionTable	87.98586572438163	yes	0.9438202247191011	0.056179775280898875	weka.classifiers.functions.SMO	87.84452296819788	yes	1.0	0.0	weka.classifiers.trees.RandomForest	86.5017667844523	yes	0.8397155598025163	0.16028444019748367	weka.classifiers.rules.DTNB	86.5017667844523	yes
COSMIC	1	EGFR	728	K	R	0.292461	0.241337	0.909091	0.215686	2	NA	0	NA	1	174.20274	1	135	EGFR	TK	G_loop	yes	weka.classifiers.bayes.BayesNet	83.95759717314488	yes	0.9984719187081565	0.0015280812918435848	weka.classifiers.lazy.LWL	86.99646643109541	yes	0.9233393936443997	0.07666060635560035	weka.classifiers.rules.DecisionTable	87.98586572438163	yes	0.9302325581395349	0.06976744186046512	weka.classifiers.functions.SMO	87.84452296819788	yes	1.0	0.0	weka.classifiers.trees.RandomForest	86.5017667844523	yes	0.9	0.1	weka.classifiers.rules.DTNB	86.5017667844523	yes
COSMIC	1	EGFR	738	V	G	?	0.003227	?	?	-3	NA	0	NA	0	75.06714	0	105	EGFR	TK	B3_strand	yes	weka.classifiers.bayes.BayesNet	83.95759717314488	yes	0.9499913832809589	0.05000861671904102	weka.classifiers.lazy.LWL	86.99646643109541	yes	0.9261212052578011	0.07387879474219824	weka.classifiers.rules.DecisionTable	87.98586572438163	yes	0.8333333333333334	0.16666666666666666	weka.classifiers.functions.SMO	87.84452296819788	yes	1.0	0.0	weka.classifiers.trees.RandomForest	86.5017667844523	yes	0.7849698185397745	0.2150301814602255	weka.classifiers.rules.DTNB	86.5017667844523	yes
COSMIC	1	EGFR	743	A	T	0.873658	0.681489	0.818182	0.933333	0	NA	0	NA	1	119.12034	0	67	EGFR	TK	B3_strand	yes	weka.classifiers.bayes.BayesNet	83.95759717314488	yes	0.9778709165189309	0.022129083481069255	weka.classifiers.lazy.LWL	86.99646643109541	yes	0.9336168189320057	0.06638318106799478	weka.classifiers.rules.DecisionTable	87.98586572438163	yes	0.9438202247191011	0.056179775280898875	weka.classifiers.functions.SMO	87.84452296819788	yes	1.0	0.0	weka.classifiers.trees.RandomForest	86.5017667844523	yes	0.8961956521739131	0.10380434782608697	weka.classifiers.rules.DTNB	86.5017667844523	yes
COSMIC	1	EGFR	836	R	H	0.788804	0.606701	1	0.921569	0	NA	0	NA	1	155.15634	1	148	EGFR	TK	Catalytic_loop	yes	weka.classifiers.bayes.BayesNet	83.95759717314488	yes	0.9974301938145842	0.0025698061854156837	weka.classifiers.lazy.LWL	86.99646643109541	yes	0.9230994396201441	0.07690056037985557	weka.classifiers.rules.DecisionTable	87.98586572438163	yes	0.9302325581395349	0.06976744186046512	weka.classifiers.functions.SMO	87.84452296819788	yes	1.0	0.0	weka.classifiers.trees.RandomForest	86.5017667844523	yes	1.0	0.0	weka.classifiers.rules.DTNB	86.5017667844523	yes
COSMIC	1	EGFR	853	I	T	0.360836	0.337827	0.818182	0.615686	-1	NA	0	NA	1	119.12034	0	124	EGFR	TK	Activation_segment_Nt	yes	weka.classifiers.bayes.BayesNet	83.95759717314488	yes	0.992817409572599	0.007182590427400972	weka.classifiers.lazy.LWL	86.99646643109541	yes	0.932876773605448	0.06712322639455197	weka.classifiers.rules.DecisionTable	87.98586572438163	yes	0.9438202247191011	0.056179775280898875	weka.classifiers.functions.SMO	87.84452296819788	yes	1.0	0.0	weka.classifiers.trees.RandomForest	86.5017667844523	yes	1.0	0.0	weka.classifiers.rules.DTNB	86.5017667844523	yes
COSMIC	1	EGFR	801	Y	C	0.147045	0.142062	0.545455	0.458824	-2	NA	0	NA	0	121.15404	0	141	EGFR	TK	Linker	yes	weka.classifiers.bayes.BayesNet	83.95759717314488	yes	0.9700107858965596	0.029989214103440395	weka.classifiers.lazy.LWL	86.99646643109541	yes	0.9301567403547081	0.06984325964529219	weka.classifiers.rules.DecisionTable	87.98586572438163	yes	0.9438202247191011	0.056179775280898875	weka.classifiers.functions.SMO	87.84452296819788	yes	1.0	0.0	weka.classifiers.trees.RandomForest	86.5017667844523	yes	0.953914252986418	0.04608574701358206	weka.classifiers.rules.DTNB	86.5017667844523	yes
COSMIC	1	EGFR	712	F	L	0.381456	0.21075	0.181818	0.282353	0	NA	0	NA	0	131.17464	0	135	EGFR	TK	G_loop	yes	weka.classifiers.bayes.BayesNet	83.95759717314488	yes	0.9865535902351117	0.013446409764888222	weka.classifiers.lazy.LWL	86.99646643109541	yes	0.9261577791035243	0.07384222089647527	weka.classifiers.rules.DecisionTable	87.98586572438163	yes	0.9438202247191011	0.056179775280898875	weka.classifiers.functions.SMO	87.84452296819788	yes	1.0	0.0	weka.classifiers.trees.RandomForest	86.5017667844523	yes	0.9	0.1	weka.classifiers.rules.DTNB	86.5017667844523	yes
COSMIC	1	EGFR	741	P	L	0.106026	0.018432	1	0.203922	-3	NA	0	NA	0	131.17464	0	90	EGFR	TK	B3_strand	yes	weka.classifiers.bayes.BayesNet	83.95759717314488	yes	0.9969362601176041	0.003063739882395884	weka.classifiers.lazy.LWL	86.99646643109541	yes	0.9339902422429129	0.06600975775708766	weka.classifiers.rules.DecisionTable	87.98586572438163	yes	0.9302325581395349	0.06976744186046512	weka.classifiers.functions.SMO	87.84452296819788	yes	1.0	0.0	weka.classifiers.trees.RandomForest	86.5017667844523	yes	1.0	0.0	weka.classifiers.rules.DTNB	86.5017667844523	yes
COSMIC	1	EGFR	821	I	T	0.328678	0.317406	1	0.482353	-1	NA	0	NA	1	119.12034	0	124	EGFR	TK	E_helix	yes	weka.classifiers.bayes.BayesNet	83.95759717314488	yes	0.9973451682254532	0.002654831774546898	weka.classifiers.lazy.LWL	86.99646643109541	yes	0.9319079134518687	0.06809208654813123	weka.classifiers.rules.DecisionTable	87.98586572438163	yes	0.9302325581395349	0.06976744186046512	weka.classifiers.functions.SMO	87.84452296819788	yes	1.0	0.0	weka.classifiers.trees.RandomForest	86.5017667844523	yes	1.0	0.0	weka.classifiers.rules.DTNB	86.5017667844523	yes
COSMIC	1	EGFR	758	E	G	0.159715	0.121906	0.818182	0.321569	-2	NA	0	NA	0	75.06714	1	109	EGFR	TK	C_helix	yes	weka.classifiers.bayes.BayesNet	83.95759717314488	yes	0.9722861841562217	0.027713815843778338	weka.classifiers.lazy.LWL	86.99646643109541	yes	0.9269799270868968	0.0730200729131024	weka.classifiers.rules.DecisionTable	87.98586572438163	yes	0.9438202247191011	0.056179775280898875	weka.classifiers.functions.SMO	87.84452296819788	yes	1.0	0.0	weka.classifiers.trees.RandomForest	86.5017667844523	yes	0.9379047619047618	0.06209523809523809	weka.classifiers.rules.DTNB	86.5017667844523	yes
COSMIC	1	EGFR	744	I	M	0.372153	0.243414	1	0.584314	1	NA	0	NA	0	149.20784	0	124	EGFR	TK	B3_strand	yes	weka.classifiers.bayes.BayesNet	83.95759717314488	yes	0.9980621558824695	0.0019378441175305172	weka.classifiers.lazy.LWL	86.99646643109541	yes	0.9326917548495501	0.06730824515044956	weka.classifiers.rules.DecisionTable	87.98586572438163	yes	0.9302325581395349	0.06976744186046512	weka.classifiers.functions.SMO	87.84452296819788	yes	1.0	0.0	weka.classifiers.trees.RandomForest	86.5017667844523	yes	0.9467741935483872	0.0532258064516129	weka.classifiers.rules.DTNB	86.5017667844523	yes
COSMIC	1	EGFR	753	P	F	0.143788	0.055605	0.636364	0.211765	-4	NA	0	NA	0	165.19184	0	90	EGFR	TK	B3_strand#C_helix	yes	weka.classifiers.bayes.BayesNet	83.95759717314488	yes	0.9793314862302925	0.020668513769707512	weka.classifiers.lazy.LWL	86.99646643109541	yes	0.9316582050844141	0.06834179491558558	weka.classifiers.rules.DecisionTable	87.98586572438163	yes	0.9438202247191011	0.056179775280898875	weka.classifiers.functions.SMO	87.84452296819788	yes	1.0	0.0	weka.classifiers.trees.RandomForest	86.5017667844523	yes	1.0	0.0	weka.classifiers.rules.DTNB	86.5017667844523	yes
COSMIC	1	EGFR	772	P	R	0.50443	0.413411	0.636364	0.494118	-2	NA	0	NA	1	174.20274	0	90	EGFR	TK	C_helix	yes	weka.classifiers.bayes.BayesNet	83.95759717314488	yes	0.9779248282000993	0.022075171799900782	weka.classifiers.lazy.LWL	86.99646643109541	yes	0.9288909974465557	0.07110900255344414	weka.classifiers.rules.DecisionTable	87.98586572438163	yes	0.9438202247191011	0.056179775280898875	weka.classifiers.functions.SMO	87.84452296819788	yes	1.0	0.0	weka.classifiers.trees.RandomForest	86.5017667844523	yes	0.9560000000000001	0.04400000000000001	weka.classifiers.rules.DTNB	86.5017667844523	yes
COSMIC	1	EGFR	777	L	Q	0.498302	0.414074	0.909091	0.764706	-2	NA	0	NA	1	146.14594	0	124	EGFR	TK	C_helix	yes	weka.classifiers.bayes.BayesNet	83.95759717314488	yes	0.9932463557819805	0.006753644218019409	weka.classifiers.lazy.LWL	86.99646643109541	yes	0.9289341205485566	0.07106587945144309	weka.classifiers.rules.DecisionTable	87.98586572438163	yes	0.9302325581395349	0.06976744186046512	weka.classifiers.functions.SMO	87.84452296819788	yes	1.0	0.0	weka.classifiers.trees.RandomForest	86.5017667844523	yes	0.8262380952380953	0.17376190476190478	weka.classifiers.rules.DTNB	86.5017667844523	yes
COSMIC	1	EGFR	757	K	M	0.183951	0.129995	0.363636	0.090196	-1	NA	0	NA	0	149.20784	1	135	EGFR	TK	C_helix	yes	weka.classifiers.bayes.BayesNet	83.95759717314488	yes	0.9844057678651746	0.015594232134825288	weka.classifiers.lazy.LWL	86.99646643109541	yes	0.9545346594782795	0.045465340521720354	weka.classifiers.rules.DecisionTable	87.98586572438163	yes	0.9438202247191011	0.056179775280898875	weka.classifiers.functions.SMO	87.84452296819788	yes	1.0	0.0	weka.classifiers.trees.RandomForest	86.5017667844523	yes	0.9960000000000001	0.004	weka.classifiers.rules.DTNB	86.5017667844523	yes
COSMIC	1	EGFR	846	K	R	0.377674	0.043538	0.818182	0.14902	2	NA	0	NA	1	174.20274	1	135	EGFR	TK	Catalytic_loop	yes	weka.classifiers.bayes.BayesNet	83.95759717314488	yes	0.989681410308326	0.010318589691674027	weka.classifiers.lazy.LWL	86.99646643109541	yes	0.9246089485209381	0.07539105147906179	weka.classifiers.rules.DecisionTable	87.98586572438163	yes	0.9438202247191011	0.056179775280898875	weka.classifiers.functions.SMO	87.84452296819788	yes	1.0	0.0	weka.classifiers.trees.RandomForest	86.5017667844523	yes	0.839460860205541	0.16053913979445894	weka.classifiers.rules.DTNB	86.5017667844523	yes
COSMIC	1	EGFR	800	D	N	0.250973	0.216231	0.818182	0.282353	1	NA	0	NA	1	132.11904	1	91	EGFR	TK	Linker	yes	weka.classifiers.bayes.BayesNet	83.95759717314488	yes	0.9829175645420096	0.017082435457990323	weka.classifiers.lazy.LWL	86.99646643109541	yes	0.9260975937273599	0.07390240627264012	weka.classifiers.rules.DecisionTable	87.98586572438163	yes	0.9438202247191011	0.056179775280898875	weka.classifiers.functions.SMO	87.84452296819788	yes	1.0	0.0	weka.classifiers.trees.RandomForest	86.5017667844523	yes	0.9414285714285715	0.05857142857142857	weka.classifiers.rules.DTNB	86.5017667844523	yes
COSMIC	1	EGFR	730	L	F	0.18707	0.044996	0.545455	0.152941	0	NA	0	NA	0	165.19184	0	124	EGFR	TK	G_loop#B3_strand	yes	weka.classifiers.bayes.BayesNet	83.95759717314488	yes	0.9855169912080289	0.014483008791970953	weka.classifiers.lazy.LWL	86.99646643109541	yes	0.9295488232075525	0.07045117679244697	weka.classifiers.rules.DecisionTable	87.98586572438163	yes	0.9438202247191011	0.056179775280898875	weka.classifiers.functions.SMO	87.84452296819788	yes	1.0	0.0	weka.classifiers.trees.RandomForest	86.5017667844523	yes	0.881578947368421	0.11842105263157894	weka.classifiers.rules.DTNB	86.5017667844523	yes
COSMIC	1	EGFR	837	D	G	0.943274	0.808168	0.909091	0.94902	-1	NA	0	NA	0	75.06714	1	91	EGFR	TK	Catalytic_loop	yes	weka.classifiers.bayes.BayesNet	83.95759717314488	yes	0.9982308314998956	0.0017691685001044945	weka.classifiers.lazy.LWL	86.99646643109541	yes	0.9299805859179111	0.07001941408208875	weka.classifiers.rules.DecisionTable	87.98586572438163	yes	0.9302325581395349	0.06976744186046512	weka.classifiers.functions.SMO	87.84452296819788	yes	1.0	0.0	weka.classifiers.trees.RandomForest	86.5017667844523	yes	0.8962388669504419	0.10376113304955807	weka.classifiers.rules.DTNB	86.5017667844523	yes
COSMIC	1	EGFR	796	G	D	0.590775	0.529084	1	0.937255	-1	NA	0	NA	1	133.10384	0	48	EGFR	TK	Linker	yes	weka.classifiers.bayes.BayesNet	83.95759717314488	yes	0.9986741099139104	0.0013258900860897355	weka.classifiers.lazy.LWL	86.99646643109541	yes	0.9329813656382216	0.06701863436177818	weka.classifiers.rules.DecisionTable	87.98586572438163	yes	0.9302325581395349	0.06976744186046512	weka.classifiers.functions.SMO	87.84452296819788	yes	1.0	0.0	weka.classifiers.trees.RandomForest	86.5017667844523	yes	0.9783154121863799	0.021684587813620065	weka.classifiers.rules.DTNB	86.5017667844523	yes
COSMIC	1	EGFR	770	D	N	0.133657	0.099806	0.636364	0.254902	1	NA	0	NA	1	132.11904	1	91	EGFR	TK	C_helix	yes	weka.classifiers.bayes.BayesNet	83.95759717314488	yes	0.986097166646633	0.013902833353366943	weka.classifiers.lazy.LWL	86.99646643109541	yes	0.9254211306336991	0.07457886936630115	weka.classifiers.rules.DecisionTable	87.98586572438163	yes	0.9438202247191011	0.056179775280898875	weka.classifiers.functions.SMO	87.84452296819788	yes	1.0	0.0	weka.classifiers.trees.RandomForest	86.5017667844523	yes	0.7452380952380953	0.25476190476190474	weka.classifiers.rules.DTNB	86.5017667844523	yes
COSMIC	1	EGFR	845	V	M	0.480664	0.166416	0.818182	0.568627	1	NA	0	NA	0	149.20784	0	105	EGFR	TK	Catalytic_loop	yes	weka.classifiers.bayes.BayesNet	83.95759717314488	yes	0.97929126258074	0.02070873741926009	weka.classifiers.lazy.LWL	86.99646643109541	yes	0.9283150358615612	0.07168496413843886	weka.classifiers.rules.DecisionTable	87.98586572438163	yes	0.9438202247191011	0.056179775280898875	weka.classifiers.functions.SMO	87.84452296819788	yes	1.0	0.0	weka.classifiers.trees.RandomForest	86.5017667844523	yes	1.0	-3.1720657846433043E-18	weka.classifiers.rules.DTNB	86.5017667844523	yes
COSMIC	1	EGFR	819	V	A	0.139647	0.049593	0.636364	0.121569	0	NA	0	NA	0	89.09404	0	105	EGFR	TK	E_helix	yes	weka.classifiers.bayes.BayesNet	83.95759717314488	yes	0.9432688982378871	0.056731101762112865	weka.classifiers.lazy.LWL	86.99646643109541	yes	0.927390279734859	0.07260972026514093	weka.classifiers.rules.DecisionTable	87.98586572438163	yes	0.9438202247191011	0.056179775280898875	weka.classifiers.functions.SMO	87.84452296819788	yes	1.0	0.0	weka.classifiers.trees.RandomForest	86.5017667844523	yes	0.9400000000000001	0.06	weka.classifiers.rules.DTNB	86.5017667844523	yes
COSMIC	1	EGFR	731	W	L	0.118392	0.038587	0.909091	0.231373	-2	NA	0	NA	0	131.17464	0	163	EGFR	TK	G_loop#B3_strand	yes	weka.classifiers.bayes.BayesNet	83.95759717314488	yes	0.9978260154509995	0.0021739845490005047	weka.classifiers.lazy.LWL	86.99646643109541	yes	0.9316345138729786	0.06836548612702159	weka.classifiers.rules.DecisionTable	87.98586572438163	yes	0.9302325581395349	0.06976744186046512	weka.classifiers.functions.SMO	87.84452296819788	yes	1.0	0.0	weka.classifiers.trees.RandomForest	86.5017667844523	yes	0.9074603174603174	0.09253968253968255	weka.classifiers.rules.DTNB	86.5017667844523	yes
COSMIC	1	EGFR	858	L	P	0.51031	0.409919	0.818182	0.803922	-3	NA	0	NA	0	115.13194	0	124	EGFR	TK	Activation_segment_Nt	yes	weka.classifiers.bayes.BayesNet	83.95759717314488	yes	0.9889243193416412	0.011075680658358872	weka.classifiers.lazy.LWL	86.99646643109541	yes	0.9331721162456077	0.06682788375439226	weka.classifiers.rules.DecisionTable	87.98586572438163	yes	0.9438202247191011	0.056179775280898875	weka.classifiers.functions.SMO	87.84452296819788	yes	1.0	0.0	weka.classifiers.trees.RandomForest	86.5017667844523	yes	0.9958333333333333	0.004166666666666667	weka.classifiers.rules.DTNB	86.5017667844523	yes
COSMIC	1	EGFR	802	V	F	0.270378	0.061041	0.909091	0.866667	-1	NA	0	NA	0	165.19184	0	105	EGFR	TK	Linker	yes	weka.classifiers.bayes.BayesNet	83.95759717314488	yes	0.9950941602458293	0.00490583975417068	weka.classifiers.lazy.LWL	86.99646643109541	yes	0.9317174974769236	0.06828250252307605	weka.classifiers.rules.DecisionTable	87.98586572438163	yes	0.9302325581395349	0.06976744186046512	weka.classifiers.functions.SMO	87.84452296819788	yes	1.0	0.0	weka.classifiers.trees.RandomForest	86.5017667844523	yes	0.9944444444444445	0.005555555555555555	weka.classifiers.rules.DTNB	86.5017667844523	yes
COSMIC	1	EGFR	864	A	E	?	0.042389	?	?	-1	NA	0	NA	1	147.13074	0	67	EGFR	TK	Activation_segment_Nt#Activation_segment_Ct	yes	weka.classifiers.bayes.BayesNet	83.95759717314488	yes	0.9916574071528634	0.008342592847136404	weka.classifiers.lazy.LWL	86.99646643109541	yes	0.9299416784776346	0.07005832152236564	weka.classifiers.rules.DecisionTable	87.98586572438163	yes	0.8333333333333334	0.16666666666666666	weka.classifiers.functions.SMO	87.84452296819788	yes	1.0	0.0	weka.classifiers.trees.RandomForest	86.5017667844523	yes	0.9356568414405378	0.06434315855946211	weka.classifiers.rules.DTNB	86.5017667844523	yes
COSMIC	1	EGFR	797	C	Y	0.30549	0.011006	0.636364	0.305882	-2	NA	0	NA	0	181.19124	0	86	EGFR	TK	Linker	yes	weka.classifiers.bayes.BayesNet	83.95759717314488	yes	0.9885452557004889	0.011454744299511009	weka.classifiers.lazy.LWL	86.99646643109541	yes	0.9324127709061285	0.06758722909387145	weka.classifiers.rules.DecisionTable	87.98586572438163	yes	0.9438202247191011	0.056179775280898875	weka.classifiers.functions.SMO	87.84452296819788	yes	1.0	0.0	weka.classifiers.trees.RandomForest	86.5017667844523	yes	0.883095238095238	0.11690476190476189	weka.classifiers.rules.DTNB	86.5017667844523	yes
COSMIC	1	EGFR	921	S	R	0.056036	0.050654	0.454545	0.184314	-1	NA	0	NA	1	174.20274	1	73	EGFR	TK	G_helix#H_and_I_helix	yes	weka.classifiers.bayes.BayesNet	83.95759717314488	yes	0.9766531316274223	0.023346868372577694	weka.classifiers.lazy.LWL	86.99646643109541	yes	0.9526433099602242	0.04735669003977571	weka.classifiers.rules.DecisionTable	87.98586572438163	yes	0.9438202247191011	0.056179775280898875	weka.classifiers.functions.SMO	87.84452296819788	yes	1.0	0.0	weka.classifiers.trees.RandomForest	86.5017667844523	yes	0.8683467741935484	0.1316532258064516	weka.classifiers.rules.DTNB	86.5017667844523	yes
COSMIC	1	EGFR	872	E	G	0.234411	0.016708	0.363636	0.286275	-2	NA	0	NA	0	75.06714	1	109	EGFR	TK	Activation_segment_Nt#Activation_segment_Ct	yes	weka.classifiers.bayes.BayesNet	83.95759717314488	yes	0.9827857427569775	0.017214257243022446	weka.classifiers.lazy.LWL	86.99646643109541	yes	0.9551542153120717	0.044845784687928304	weka.classifiers.rules.DecisionTable	87.98586572438163	yes	0.9438202247191011	0.056179775280898875	weka.classifiers.functions.SMO	87.84452296819788	yes	1.0	0.0	weka.classifiers.trees.RandomForest	86.5017667844523	yes	0.9681721947776994	0.03182780522230064	weka.classifiers.rules.DTNB	86.5017667844523	yes
COSMIC	1	EGFR	788	L	F	0.483203	0.391885	0.909091	0.435294	0	NA	0	NA	0	165.19184	0	124	EGFR	TK	Linker	yes	weka.classifiers.bayes.BayesNet	83.95759717314488	yes	0.9955947254883637	0.004405274511636249	weka.classifiers.lazy.LWL	86.99646643109541	yes	0.9309069089818468	0.0690930910181537	weka.classifiers.rules.DecisionTable	87.98586572438163	yes	0.9302325581395349	0.06976744186046512	weka.classifiers.functions.SMO	87.84452296819788	yes	1.0	0.0	weka.classifiers.trees.RandomForest	86.5017667844523	yes	0.9618819776714513	0.03811802232854865	weka.classifiers.rules.DTNB	86.5017667844523	yes
COSMIC	1	EGFR	832	R	L	0.354984	0.074478	0.727273	0.321569	-2	NA	0	NA	0	131.17464	1	148	EGFR	TK	Catalytic_loop	yes	weka.classifiers.bayes.BayesNet	83.95759717314488	yes	0.9844310254088092	0.015568974591190811	weka.classifiers.lazy.LWL	86.99646643109541	yes	0.9539281793652673	0.046071820634732495	weka.classifiers.rules.DecisionTable	87.98586572438163	yes	0.9438202247191011	0.056179775280898875	weka.classifiers.functions.SMO	87.84452296819788	yes	1.0	0.0	weka.classifiers.trees.RandomForest	86.5017667844523	yes	1.0	0.0	weka.classifiers.rules.DTNB	86.5017667844523	yes
COSMIC	1	EGFR	804	E	G	0.136086	0.074302	0.545455	0.227451	-2	NA	0	NA	0	75.06714	1	109	EGFR	TK	Linker	yes	weka.classifiers.bayes.BayesNet	83.95759717314488	yes	0.9660567111048854	0.03394328889511446	weka.classifiers.lazy.LWL	86.99646643109541	yes	0.9546966646953913	0.045303335304608804	weka.classifiers.rules.DecisionTable	87.98586572438163	yes	0.9438202247191011	0.056179775280898875	weka.classifiers.functions.SMO	87.84452296819788	yes	1.0	0.0	weka.classifiers.trees.RandomForest	86.5017667844523	yes	0.9944444444444445	0.005555555555555555	weka.classifiers.rules.DTNB	86.5017667844523	yes
COSMIC	1	EGFR	820	Q	R	0.438071	0.404791	1	0.588235	1	NA	0	NA	1	174.20274	1	114	EGFR	TK	E_helix	yes	weka.classifiers.bayes.BayesNet	83.95759717314488	yes	0.9955124894231062	0.004487510576893737	weka.classifiers.lazy.LWL	86.99646643109541	yes	0.9228019406036682	0.07719805939633188	weka.classifiers.rules.DecisionTable	87.98586572438163	yes	0.9302325581395349	0.06976744186046512	weka.classifiers.functions.SMO	87.84452296819788	yes	1.0	0.0	weka.classifiers.trees.RandomForest	86.5017667844523	yes	0.7982456140350876	0.2017543859649123	weka.classifiers.rules.DTNB	86.5017667844523	yes
COSMIC	1	EGFR	716	K	R	0.167941	0.1471	0.818182	0.352941	2	NA	0	NA	1	174.20274	1	135	EGFR	TK	G_loop	yes	weka.classifiers.bayes.BayesNet	83.95759717314488	yes	0.9873988578121004	0.012601142187899593	weka.classifiers.lazy.LWL	86.99646643109541	yes	0.9230780404074104	0.0769219595925895	weka.classifiers.rules.DecisionTable	87.98586572438163	yes	0.9438202247191011	0.056179775280898875	weka.classifiers.functions.SMO	87.84452296819788	yes	1.0	0.0	weka.classifiers.trees.RandomForest	86.5017667844523	yes	0.9	0.1	weka.classifiers.rules.DTNB	86.5017667844523	yes
COSMIC	1	EGFR	722	A	V	0.313385	0.156825	0.818182	0.164706	0	NA	0	NA	0	117.14784	0	67	EGFR	TK	G_loop	yes	weka.classifiers.bayes.BayesNet	83.95759717314488	yes	0.9760761083833212	0.023923891616678752	weka.classifiers.lazy.LWL	86.99646643109541	yes	0.9322795410727966	0.06772045892720395	weka.classifiers.rules.DecisionTable	87.98586572438163	yes	0.9438202247191011	0.056179775280898875	weka.classifiers.functions.SMO	87.84452296819788	yes	1.0	0.0	weka.classifiers.trees.RandomForest	86.5017667844523	yes	0.9545454545454545	0.045454545454545456	weka.classifiers.rules.DTNB	86.5017667844523	yes
COSMIC	1	EGFR	870	H	N	0.073785	0.016133	0.363636	0.168627	1	NA	0	NA	1	132.11904	1	118	EGFR	TK	Activation_segment_Nt#Activation_segment_Ct	yes	weka.classifiers.bayes.BayesNet	83.95759717314488	yes	0.9836248603661983	0.016375139633801657	weka.classifiers.lazy.LWL	86.99646643109541	yes	0.948119637636038	0.05188036236396175	weka.classifiers.rules.DecisionTable	87.98586572438163	yes	0.9438202247191011	0.056179775280898875	weka.classifiers.functions.SMO	87.84452296819788	yes	1.0	0.0	weka.classifiers.trees.RandomForest	86.5017667844523	yes	0.9199999999999999	0.08	weka.classifiers.rules.DTNB	86.5017667844523	yes
COSMIC	1	EGFR	742	V	A	0.56099	0.415488	1	0.890196	0	NA	0	NA	0	89.09404	0	105	EGFR	TK	B3_strand	yes	weka.classifiers.bayes.BayesNet	83.95759717314488	yes	0.9943530708337702	0.005646929166229795	weka.classifiers.lazy.LWL	86.99646643109541	yes	0.9304853889072131	0.06951461109278674	weka.classifiers.rules.DecisionTable	87.98586572438163	yes	0.9302325581395349	0.06976744186046512	weka.classifiers.functions.SMO	87.84452296819788	yes	1.0	0.0	weka.classifiers.trees.RandomForest	86.5017667844523	yes	0.8961956521739131	0.10380434782608697	weka.classifiers.rules.DTNB	86.5017667844523	yes
COSMIC	1	EGFR	841	R	K	0.276286	0.071517	1	0.913725	2	NA	0	NA	1	146.18934	1	148	EGFR	TK	Catalytic_loop	yes	weka.classifiers.bayes.BayesNet	83.95759717314488	yes	0.9981564770556021	0.0018435229443979667	weka.classifiers.lazy.LWL	86.99646643109541	yes	0.9243253454134491	0.07567465458655083	weka.classifiers.rules.DecisionTable	87.98586572438163	yes	0.9302325581395349	0.06976744186046512	weka.classifiers.functions.SMO	87.84452296819788	yes	1.0	0.0	weka.classifiers.trees.RandomForest	86.5017667844523	yes	0.9547826086956522	0.04521739130434783	weka.classifiers.rules.DTNB	86.5017667844523	yes
COSMIC	1	EGFR	727	Y	C	0.482182	0.360281	0.727273	0.141176	-2	NA	0	NA	0	121.15404	0	141	EGFR	TK	G_loop	yes	weka.classifiers.bayes.BayesNet	83.95759717314488	yes	0.9791072920019532	0.020892707998046718	weka.classifiers.lazy.LWL	86.99646643109541	yes	0.9294527637547396	0.07054723624526027	weka.classifiers.rules.DecisionTable	87.98586572438163	yes	0.9438202247191011	0.056179775280898875	weka.classifiers.functions.SMO	87.84452296819788	yes	1.0	0.0	weka.classifiers.trees.RandomForest	86.5017667844523	yes	0.8720412371134021	0.12795876288659794	weka.classifiers.rules.DTNB	86.5017667844523	yes
COSMIC	1	EGFR	753	P	S	0.143788	0.055605	0.636364	0.211765	-1	NA	0	NA	1	105.09344	0	90	EGFR	TK	B3_strand#C_helix	yes	weka.classifiers.bayes.BayesNet	83.95759717314488	yes	0.9876902573164864	0.01230974268351353	weka.classifiers.lazy.LWL	86.99646643109541	yes	0.9301004485483404	0.06989955145165887	weka.classifiers.rules.DecisionTable	87.98586572438163	yes	0.9438202247191011	0.056179775280898875	weka.classifiers.functions.SMO	87.84452296819788	yes	1.0	0.0	weka.classifiers.trees.RandomForest	86.5017667844523	yes	1.0	0.0	weka.classifiers.rules.DTNB	86.5017667844523	yes
COSMIC	1	EGFR	834	V	M	0.37196	0.26631	0.909091	0.443137	1	NA	0	NA	0	149.20784	0	105	EGFR	TK	Catalytic_loop	yes	weka.classifiers.bayes.BayesNet	83.95759717314488	yes	0.9974704974995626	0.002529502500437316	weka.classifiers.lazy.LWL	86.99646643109541	yes	0.9291082213802223	0.07089177861977798	weka.classifiers.rules.DecisionTable	87.98586572438163	yes	0.9302325581395349	0.06976744186046512	weka.classifiers.functions.SMO	87.84452296819788	yes	1.0	0.0	weka.classifiers.trees.RandomForest	86.5017667844523	yes	1.0	-3.1720657846433043E-18	weka.classifiers.rules.DTNB	86.5017667844523	yes
COSMIC	1	EGFR	754	K	A	0.07453	0.091894	0.545455	0.172549	-1	NA	0	NA	0	89.09404	1	135	EGFR	TK	B3_strand#C_helix	yes	weka.classifiers.bayes.BayesNet	83.95759717314488	yes	0.9799898068168602	0.02001019318313984	weka.classifiers.lazy.LWL	86.99646643109541	yes	0.9242262930654642	0.07577370693453533	weka.classifiers.rules.DecisionTable	87.98586572438163	yes	0.9438202247191011	0.056179775280898875	weka.classifiers.functions.SMO	87.84452296819788	yes	1.0	0.0	weka.classifiers.trees.RandomForest	86.5017667844523	yes	0.8921052631578947	0.10789473684210527	weka.classifiers.rules.DTNB	86.5017667844523	yes
COSMIC	1	EGFR	784	S	P	0.12038	0.073373	0.636364	0.2	-1	NA	0	NA	0	115.13194	1	73	EGFR	TK	C_helix	yes	weka.classifiers.bayes.BayesNet	83.95759717314488	yes	0.9869657741435561	0.013034225856443815	weka.classifiers.lazy.LWL	86.99646643109541	yes	0.9572056498172976	0.04279435018270241	weka.classifiers.rules.DecisionTable	87.98586572438163	yes	0.9438202247191011	0.056179775280898875	weka.classifiers.functions.SMO	87.84452296819788	yes	1.0	0.0	weka.classifiers.trees.RandomForest	86.5017667844523	yes	0.980952380952381	0.019047619047619046	weka.classifiers.rules.DTNB	86.5017667844523	yes
COSMIC	1	EGFR	833	L	W	0.471306	0.085484	0.727273	0.188235	-2	NA	0	NA	0	204.22844	0	124	EGFR	TK	Catalytic_loop	yes	weka.classifiers.bayes.BayesNet	83.95759717314488	yes	0.9870051841189158	0.012994815881084136	weka.classifiers.lazy.LWL	86.99646643109541	yes	0.9305232991786315	0.0694767008213683	weka.classifiers.rules.DecisionTable	87.98586572438163	yes	0.9438202247191011	0.056179775280898875	weka.classifiers.functions.SMO	87.84452296819788	yes	1.0	0.0	weka.classifiers.trees.RandomForest	86.5017667844523	yes	0.85	0.15	weka.classifiers.rules.DTNB	86.5017667844523	yes
COSMIC	1	EGFR	805	H	I	0.097248	0.062412	0.818182	0.141176	-3	NA	0	NA	0	131.17464	1	118	EGFR	TK	Linker#E_helix	yes	weka.classifiers.bayes.BayesNet	83.95759717314488	yes	0.9856939612832153	0.014306038716784607	weka.classifiers.lazy.LWL	86.99646643109541	yes	0.9277067119193135	0.07229328808068654	weka.classifiers.rules.DecisionTable	87.98586572438163	yes	0.9438202247191011	0.056179775280898875	weka.classifiers.functions.SMO	87.84452296819788	yes	1.0	0.0	weka.classifiers.trees.RandomForest	86.5017667844523	yes	1.0	0.0	weka.classifiers.rules.DTNB	86.5017667844523	yes
COSMIC	1	EGFR	829	E	K	0.867695	0.025769	1	0.141176	1	NA	0	NA	1	146.18934	1	109	EGFR	TK	E_helix	yes	weka.classifiers.bayes.BayesNet	83.95759717314488	yes	0.997445136356043	0.002554863643956944	weka.classifiers.lazy.LWL	86.99646643109541	yes	0.927038328638994	0.07296167136100619	weka.classifiers.rules.DecisionTable	87.98586572438163	yes	0.9302325581395349	0.06976744186046512	weka.classifiers.functions.SMO	87.84452296819788	yes	1.0	0.0	weka.classifiers.trees.RandomForest	86.5017667844523	yes	0.9235460992907801	0.07645390070921988	weka.classifiers.rules.DTNB	86.5017667844523	yes
COSMIC	1	EGFR	810	G	S	0.179976	0.027581	1	0.262745	0	NA	0	NA	1	105.09344	0	48	EGFR	TK	E_helix	yes	weka.classifiers.bayes.BayesNet	83.95759717314488	yes	0.9994274581134291	5.725418865707724E-4	weka.classifiers.lazy.LWL	86.99646643109541	yes	0.9329541141974131	0.06704588580258639	weka.classifiers.rules.DecisionTable	87.98586572438163	yes	0.9302325581395349	0.06976744186046512	weka.classifiers.functions.SMO	87.84452296819788	yes	1.0	0.0	weka.classifiers.trees.RandomForest	86.5017667844523	yes	0.9025000000000001	0.09749999999999999	weka.classifiers.rules.DTNB	86.5017667844523	yes
COSMIC	1	EGFR	752	S	Y	0.149943	0.119917	0.454545	0.223529	-2	NA	0	NA	0	181.19124	1	73	EGFR	TK	B3_strand#C_helix	yes	weka.classifiers.bayes.BayesNet	83.95759717314488	yes	0.9923613101929802	0.007638689807019672	weka.classifiers.lazy.LWL	86.99646643109541	yes	0.9575342605620314	0.04246573943796876	weka.classifiers.rules.DecisionTable	87.98586572438163	yes	0.9438202247191011	0.056179775280898875	weka.classifiers.functions.SMO	87.84452296819788	yes	1.0	0.0	weka.classifiers.trees.RandomForest	86.5017667844523	yes	1.0	0.0	weka.classifiers.rules.DTNB	86.5017667844523	yes
COSMIC	1	EGFR	732	I	T	0.210396	0.044201	0.636364	0.294118	-1	NA	0	NA	1	119.12034	0	124	EGFR	TK	G_loop#B3_strand	yes	weka.classifiers.bayes.BayesNet	83.95759717314488	yes	0.991277962307094	0.008722037692905927	weka.classifiers.lazy.LWL	86.99646643109541	yes	0.9304722318960746	0.069527768103926	weka.classifiers.rules.DecisionTable	87.98586572438163	yes	0.9438202247191011	0.056179775280898875	weka.classifiers.functions.SMO	87.84452296819788	yes	1.0	0.0	weka.classifiers.trees.RandomForest	86.5017667844523	yes	0.9833333333333334	0.016666666666666666	weka.classifiers.rules.DTNB	86.5017667844523	yes
COSMIC	1	EGFR	858	L	A	0.51031	0.409919	0.818182	0.803922	-1	NA	0	NA	0	89.09404	0	124	EGFR	TK	Activation_segment_Nt	yes	weka.classifiers.bayes.BayesNet	83.95759717314488	yes	0.9827111421622854	0.017288857837714604	weka.classifiers.lazy.LWL	86.99646643109541	yes	0.9318491040298811	0.06815089597011935	weka.classifiers.rules.DecisionTable	87.98586572438163	yes	0.9438202247191011	0.056179775280898875	weka.classifiers.functions.SMO	87.84452296819788	yes	1.0	0.0	weka.classifiers.trees.RandomForest	86.5017667844523	yes	0.9591052631578947	0.04089473684210526	weka.classifiers.rules.DTNB	86.5017667844523	yes
COSMIC	1	EGFR	780	I	S	0.06589	0.063207	0.363636	0.635294	-2	NA	0	NA	1	105.09344	0	124	EGFR	TK	C_helix	yes	weka.classifiers.bayes.BayesNet	83.95759717314488	yes	0.9893669801071504	0.01063301989284963	weka.classifiers.lazy.LWL	86.99646643109541	yes	0.9302000520989989	0.06979994790100139	weka.classifiers.rules.DecisionTable	87.98586572438163	yes	0.9438202247191011	0.056179775280898875	weka.classifiers.functions.SMO	87.84452296819788	yes	1.0	0.0	weka.classifiers.trees.RandomForest	86.5017667844523	yes	0.86	0.13999999999999999	weka.classifiers.rules.DTNB	86.5017667844523	yes
COSMIC	1	EGFR	834	V	L	0.37196	0.26631	0.909091	0.443137	1	NA	0	NA	0	131.17464	0	105	EGFR	TK	Catalytic_loop	yes	weka.classifiers.bayes.BayesNet	83.95759717314488	yes	0.9972125781018351	0.0027874218981649374	weka.classifiers.lazy.LWL	86.99646643109541	yes	0.9293725471513673	0.07062745284863314	weka.classifiers.rules.DecisionTable	87.98586572438163	yes	0.9302325581395349	0.06976744186046512	weka.classifiers.functions.SMO	87.84452296819788	yes	1.0	0.0	weka.classifiers.trees.RandomForest	86.5017667844523	yes	1.0	-3.1720657846433043E-18	weka.classifiers.rules.DTNB	86.5017667844523	yes
COSMIC	1	EGFR	772	P	S	0.50443	0.413411	0.636364	0.494118	-1	NA	0	NA	1	105.09344	0	90	EGFR	TK	C_helix	yes	weka.classifiers.bayes.BayesNet	83.95759717314488	yes	0.98480182638837	0.015198173611630051	weka.classifiers.lazy.LWL	86.99646643109541	yes	0.928424094702196	0.07157590529780422	weka.classifiers.rules.DecisionTable	87.98586572438163	yes	0.9438202247191011	0.056179775280898875	weka.classifiers.functions.SMO	87.84452296819788	yes	1.0	0.0	weka.classifiers.trees.RandomForest	86.5017667844523	yes	0.9560000000000001	0.04400000000000001	weka.classifiers.rules.DTNB	86.5017667844523	yes
COSMIC	1	EGFR	859	A	D	0.532724	0.407355	0.909091	0.435294	-2	NA	0	NA	1	133.10384	0	67	EGFR	TK	Activation_segment_Nt	yes	weka.classifiers.bayes.BayesNet	83.95759717314488	yes	0.998433826974963	0.0015661730250370453	weka.classifiers.lazy.LWL	86.99646643109541	yes	0.9317895362850832	0.06821046371491671	weka.classifiers.rules.DecisionTable	87.98586572438163	yes	0.9302325581395349	0.06976744186046512	weka.classifiers.functions.SMO	87.84452296819788	yes	1.0	0.0	weka.classifiers.trees.RandomForest	86.5017667844523	yes	0.8755376344086022	0.12446236559139785	weka.classifiers.rules.DTNB	86.5017667844523	yes
COSMIC	1	EGFR	799	L	R	0.155575	0.082832	0.909091	0.188235	-2	NA	0	NA	1	174.20274	0	124	EGFR	TK	Linker	yes	weka.classifiers.bayes.BayesNet	83.95759717314488	yes	0.9961925132505381	0.0038074867494619098	weka.classifiers.lazy.LWL	86.99646643109541	yes	0.9313590971370762	0.06864090286292415	weka.classifiers.rules.DecisionTable	87.98586572438163	yes	0.9302325581395349	0.06976744186046512	weka.classifiers.functions.SMO	87.84452296819788	yes	1.0	0.0	weka.classifiers.trees.RandomForest	86.5017667844523	yes	0.9944444444444445	0.005555555555555555	weka.classifiers.rules.DTNB	86.5017667844523	yes
COSMIC	1	EGFR	869	Y	C	0.131973	0.038985	0.636364	0.372549	-2	Phosphorylation	0	NA	0	121.15404	0	141	EGFR	TK	Activation_segment_Nt#Activation_segment_Ct	yes	weka.classifiers.bayes.BayesNet	83.95759717314488	yes	0.978788381881086	0.021211618118914057	weka.classifiers.lazy.LWL	86.99646643109541	yes	0.9320671956076647	0.06793280439233547	weka.classifiers.rules.DecisionTable	87.98586572438163	yes	0.9438202247191011	0.056179775280898875	weka.classifiers.functions.SMO	87.84452296819788	yes	1.0	0.0	weka.classifiers.trees.RandomForest	86.5017667844523	yes	0.9916666666666666	0.008333333333333331	weka.classifiers.rules.DTNB	86.5017667844523	yes
COSMIC	1	EGFR	759	I	V	0.329892	0.112668	0.272727	0.639216	3	NA	0	NA	0	117.14784	0	124	EGFR	TK	C_helix	yes	weka.classifiers.bayes.BayesNet	83.95759717314488	yes	0.9782341827332138	0.02176581726678619	weka.classifiers.lazy.LWL	86.99646643109541	yes	0.928251942167884	0.07174805783211552	weka.classifiers.rules.DecisionTable	87.98586572438163	yes	0.9438202247191011	0.056179775280898875	weka.classifiers.functions.SMO	87.84452296819788	yes	1.0	0.0	weka.classifiers.trees.RandomForest	86.5017667844523	yes	0.9182692307692308	0.08173076923076925	weka.classifiers.rules.DTNB	86.5017667844523	yes
COSMIC	1	EGFR	811	S	F	0.169404	0.019581	0.727273	0.082353	-2	NA	0	NA	0	165.19184	1	73	EGFR	TK	E_helix	yes	weka.classifiers.bayes.BayesNet	83.95759717314488	yes	0.9826585780563533	0.0173414219436467	weka.classifiers.lazy.LWL	86.99646643109541	yes	0.9566524964364421	0.04334750356355793	weka.classifiers.rules.DecisionTable	87.98586572438163	yes	0.9438202247191011	0.056179775280898875	weka.classifiers.functions.SMO	87.84452296819788	yes	1.0	0.0	weka.classifiers.trees.RandomForest	86.5017667844523	yes	0.8558467741935484	0.1441532258064516	weka.classifiers.rules.DTNB	86.5017667844523	yes
COSMIC	1	EGFR	733	P	L	0.137881	0.052422	1	0.101961	-3	NA	0	NA	0	131.17464	0	90	EGFR	TK	G_loop#B3_strand	yes	weka.classifiers.bayes.BayesNet	83.95759717314488	yes	0.9984552979642498	0.0015447020357501674	weka.classifiers.lazy.LWL	86.99646643109541	yes	0.9337313561057222	0.0662686438942779	weka.classifiers.rules.DecisionTable	87.98586572438163	yes	0.9302325581395349	0.06976744186046512	weka.classifiers.functions.SMO	87.84452296819788	yes	1.0	0.0	weka.classifiers.trees.RandomForest	86.5017667844523	yes	0.8788888888888889	0.1211111111111111	weka.classifiers.rules.DTNB	86.5017667844523	yes
COSMIC	1	EGFR	779	G	D	0.33994	0.316301	0.818182	0.823529	-1	NA	0	NA	1	133.10384	0	48	EGFR	TK	C_helix	yes	weka.classifiers.bayes.BayesNet	83.95759717314488	yes	0.9910986024561658	0.008901397543834145	weka.classifiers.lazy.LWL	86.99646643109541	yes	0.9315099603033568	0.06849003969664341	weka.classifiers.rules.DecisionTable	87.98586572438163	yes	0.9438202247191011	0.056179775280898875	weka.classifiers.functions.SMO	87.84452296819788	yes	1.0	0.0	weka.classifiers.trees.RandomForest	86.5017667844523	yes	0.8773276474769013	0.1226723525230988	weka.classifiers.rules.DTNB	86.5017667844523	yes
COSMIC	1	EGFR	758	E	D	0.159715	0.121906	0.818182	0.321569	2	NA	0	NA	1	133.10384	1	109	EGFR	TK	C_helix	yes	weka.classifiers.bayes.BayesNet	83.95759717314488	yes	0.976354092852756	0.02364590714724416	weka.classifiers.lazy.LWL	86.99646643109541	yes	0.9520078419120488	0.04799215808795134	weka.classifiers.rules.DecisionTable	87.98586572438163	yes	0.9438202247191011	0.056179775280898875	weka.classifiers.functions.SMO	87.84452296819788	yes	1.0	0.0	weka.classifiers.trees.RandomForest	86.5017667844523	yes	0.7512380952380953	0.2487619047619048	weka.classifiers.rules.DTNB	86.5017667844523	yes
COSMIC	1	EGFR	761	D	N	0.325613	0.026609	0.727273	0.192157	1	NA	0	NA	1	132.11904	1	91	EGFR	TK	C_helix	yes	weka.classifiers.bayes.BayesNet	83.95759717314488	yes	0.986097166646633	0.013902833353366943	weka.classifiers.lazy.LWL	86.99646643109541	yes	0.9259535164325958	0.07404648356740379	weka.classifiers.rules.DecisionTable	87.98586572438163	yes	0.9438202247191011	0.056179775280898875	weka.classifiers.functions.SMO	87.84452296819788	yes	1.0	0.0	weka.classifiers.trees.RandomForest	86.5017667844523	yes	0.7152380952380952	0.2847619047619047	weka.classifiers.rules.DTNB	86.5017667844523	yes
COSMIC	1	EGFR	774	V	L	0.485356	0.198506	0.363636	0.419608	1	NA	0	NA	0	131.17464	0	105	EGFR	TK	C_helix	yes	weka.classifiers.bayes.BayesNet	83.95759717314488	yes	0.9675537800352231	0.032446219964776875	weka.classifiers.lazy.LWL	86.99646643109541	yes	0.9249407676530057	0.07505923234699437	weka.classifiers.rules.DecisionTable	87.98586572438163	yes	0.9438202247191011	0.056179775280898875	weka.classifiers.functions.SMO	87.84452296819788	yes	1.0	0.0	weka.classifiers.trees.RandomForest	86.5017667844523	yes	1.0	0.0	weka.classifiers.rules.DTNB	86.5017667844523	yes
COSMIC	1	EGFR	862	L	Q	0.084357	0.190506	1	0.266667	-2	NA	0	NA	1	146.14594	0	124	EGFR	TK	Activation_segment_Nt	yes	weka.classifiers.bayes.BayesNet	83.95759717314488	yes	0.9972626731365122	0.002737326863487787	weka.classifiers.lazy.LWL	86.99646643109541	yes	0.9318010052563385	0.0681989947436611	weka.classifiers.rules.DecisionTable	87.98586572438163	yes	0.9302325581395349	0.06976744186046512	weka.classifiers.functions.SMO	87.84452296819788	yes	1.0	0.0	weka.classifiers.trees.RandomForest	86.5017667844523	yes	1.0	0.0	weka.classifiers.rules.DTNB	86.5017667844523	yes
COSMIC	1	EGFR	720	S	T	0.195628	0.099806	0.818182	0.309804	1	NA	0	NA	1	119.12034	1	73	EGFR	TK	G_loop	yes	weka.classifiers.bayes.BayesNet	83.95759717314488	yes	0.988203414644551	0.011796585355448938	weka.classifiers.lazy.LWL	86.99646643109541	yes	0.9536380538653659	0.046361946134633944	weka.classifiers.rules.DecisionTable	87.98586572438163	yes	0.9438202247191011	0.056179775280898875	weka.classifiers.functions.SMO	87.84452296819788	yes	1.0	0.0	weka.classifiers.trees.RandomForest	86.5017667844523	yes	0.8982456140350876	0.10175438596491229	weka.classifiers.rules.DTNB	86.5017667844523	yes
COSMIC	1	EGFR	866	E	G	?	0.08544	?	?	-2	NA	0	NA	0	75.06714	1	109	EGFR	TK	Activation_segment_Nt#Activation_segment_Ct	yes	weka.classifiers.bayes.BayesNet	83.95759717314488	yes	0.9827857427569775	0.017214257243022446	weka.classifiers.lazy.LWL	86.99646643109541	yes	0.9576682092892176	0.04233179071078221	weka.classifiers.rules.DecisionTable	87.98586572438163	yes	0.8333333333333334	0.16666666666666666	weka.classifiers.functions.SMO	87.84452296819788	yes	1.0	0.0	weka.classifiers.trees.RandomForest	86.5017667844523	yes	0.9992700729927007	7.2992700729927E-4	weka.classifiers.rules.DTNB	86.5017667844523	yes
COSMIC	1	EGFR	743	A	S	0.873658	0.681489	0.818182	0.933333	1	NA	0	NA	1	105.09344	0	67	EGFR	TK	B3_strand	yes	weka.classifiers.bayes.BayesNet	83.95759717314488	yes	0.9866109056170356	0.013389094382964426	weka.classifiers.lazy.LWL	86.99646643109541	yes	0.9326731124192731	0.06732688758072736	weka.classifiers.rules.DecisionTable	87.98586572438163	yes	0.9438202247191011	0.056179775280898875	weka.classifiers.functions.SMO	87.84452296819788	yes	1.0	0.0	weka.classifiers.trees.RandomForest	86.5017667844523	yes	0.996195652173913	0.0038043478260869562	weka.classifiers.rules.DTNB	86.5017667844523	yes
COSMIC	1	EGFR	897	V	I	0.397659	0.345916	0.909091	0.862745	3	NA	0	NA	0	131.17464	0	105	EGFR	TK	F_helix	yes	weka.classifiers.bayes.BayesNet	83.95759717314488	yes	0.99629600968109	0.0037039903189098914	weka.classifiers.lazy.LWL	86.99646643109541	yes	0.9291529496574452	0.07084705034255417	weka.classifiers.rules.DecisionTable	87.98586572438163	yes	0.9302325581395349	0.06976744186046512	weka.classifiers.functions.SMO	87.84452296819788	yes	1.0	0.0	weka.classifiers.trees.RandomForest	86.5017667844523	yes	0.9476035461223781	0.05239645387762189	weka.classifiers.rules.DTNB	86.5017667844523	yes
COSMIC	1	EGFR	806	K	A	0.246694	0.11974	0.454545	0.282353	-1	NA	0	NA	0	89.09404	1	135	EGFR	TK	Linker#E_helix	yes	weka.classifiers.bayes.BayesNet	83.95759717314488	yes	0.9860016620555041	0.013998337944496012	weka.classifiers.lazy.LWL	86.99646643109541	yes	0.9228921978765444	0.07710780212345573	weka.classifiers.rules.DecisionTable	87.98586572438163	yes	0.9438202247191011	0.056179775280898875	weka.classifiers.functions.SMO	87.84452296819788	yes	1.0	0.0	weka.classifiers.trees.RandomForest	86.5017667844523	yes	0.9775219298245614	0.0224780701754386	weka.classifiers.rules.DTNB	86.5017667844523	yes
COSMIC	1	EGFR	756	N	Y	0.118558	0.018785	0.545455	0.203922	-2	NA	0	NA	0	181.19124	1	96	EGFR	TK	C_helix	yes	weka.classifiers.bayes.BayesNet	83.95759717314488	yes	0.9908305055310697	0.00916949446893038	weka.classifiers.lazy.LWL	86.99646643109541	yes	0.9280980910515689	0.07190190894843085	weka.classifiers.rules.DecisionTable	87.98586572438163	yes	0.9438202247191011	0.056179775280898875	weka.classifiers.functions.SMO	87.84452296819788	yes	1.0	0.0	weka.classifiers.trees.RandomForest	86.5017667844523	yes	0.9949999999999999	0.005	weka.classifiers.rules.DTNB	86.5017667844523	yes
COSMIC	1	EGFR	856	F	Y	0.86488	0.742132	1	0.909804	3	NA	0	NA	0	181.19124	0	135	EGFR	TK	Activation_segment_Nt	yes	weka.classifiers.bayes.BayesNet	83.95759717314488	yes	0.999484311606297	5.156883937029612E-4	weka.classifiers.lazy.LWL	86.99646643109541	yes	0.9364394021214988	0.06356059787850082	weka.classifiers.rules.DecisionTable	87.98586572438163	yes	0.9302325581395349	0.06976744186046512	weka.classifiers.functions.SMO	87.84452296819788	yes	1.0	0.0	weka.classifiers.trees.RandomForest	86.5017667844523	yes	0.9958333333333333	0.004166666666666667	weka.classifiers.rules.DTNB	86.5017667844523	yes
COSMIC	1	EGFR	755	A	D	0.097137	0.060025	0.636364	0.207843	-2	NA	0	NA	1	133.10384	0	67	EGFR	TK	B3_strand#C_helix	yes	weka.classifiers.bayes.BayesNet	83.95759717314488	yes	0.9744989382508649	0.025501061749135075	weka.classifiers.lazy.LWL	86.99646643109541	yes	0.9293793839552084	0.07062061604479154	weka.classifiers.rules.DecisionTable	87.98586572438163	yes	0.9438202247191011	0.056179775280898875	weka.classifiers.functions.SMO	87.84452296819788	yes	1.0	0.0	weka.classifiers.trees.RandomForest	86.5017667844523	yes	1.0	0.0	weka.classifiers.rules.DTNB	86.5017667844523	yes
COSMIC	1	EGFR	834	V	A	0.37196	0.26631	0.909091	0.443137	0	NA	0	NA	0	89.09404	0	105	EGFR	TK	Catalytic_loop	yes	weka.classifiers.bayes.BayesNet	83.95759717314488	yes	0.9959687937966277	0.004031206203372407	weka.classifiers.lazy.LWL	86.99646643109541	yes	0.9290236854244295	0.07097631457557078	weka.classifiers.rules.DecisionTable	87.98586572438163	yes	0.9302325581395349	0.06976744186046512	weka.classifiers.functions.SMO	87.84452296819788	yes	1.0	0.0	weka.classifiers.trees.RandomForest	86.5017667844523	yes	1.0	-3.1720657846433043E-18	weka.classifiers.rules.DTNB	86.5017667844523	yes
COSMIC	1	EGFR	744	I	T	0.372153	0.243414	1	0.584314	-1	NA	0	NA	1	119.12034	0	124	EGFR	TK	B3_strand	yes	weka.classifiers.bayes.BayesNet	83.95759717314488	yes	0.9979084179271138	0.002091582072886055	weka.classifiers.lazy.LWL	86.99646643109541	yes	0.9329082771138603	0.06709172288613979	weka.classifiers.rules.DecisionTable	87.98586572438163	yes	0.9302325581395349	0.06976744186046512	weka.classifiers.functions.SMO	87.84452296819788	yes	1.0	0.0	weka.classifiers.trees.RandomForest	86.5017667844523	yes	0.8601580319322254	0.1398419680677745	weka.classifiers.rules.DTNB	86.5017667844523	yes
COSMIC	1	EGFR	748	R	I	0.176995	0.092822	0.454545	0.643137	-3	NA	0	NA	0	131.17464	1	148	EGFR	TK	B3_strand	yes	weka.classifiers.bayes.BayesNet	83.95759717314488	yes	0.9779026854525281	0.022097314547471898	weka.classifiers.lazy.LWL	86.99646643109541	yes	0.9548931423345541	0.045106857665445685	weka.classifiers.rules.DecisionTable	87.98586572438163	yes	0.9438202247191011	0.056179775280898875	weka.classifiers.functions.SMO	87.84452296819788	yes	1.0	0.0	weka.classifiers.trees.RandomForest	86.5017667844523	yes	1.0	0.0	weka.classifiers.rules.DTNB	86.5017667844523	yes
COSMIC	1	EGFR	765	V	G	0.308472	0.130614	0.454545	0.364706	-3	NA	0	NA	0	75.06714	0	105	EGFR	TK	C_helix	yes	weka.classifiers.bayes.BayesNet	83.95759717314488	yes	0.9487871575149069	0.051212842485093134	weka.classifiers.lazy.LWL	86.99646643109541	yes	0.9257183938868679	0.07428160611313343	weka.classifiers.rules.DecisionTable	87.98586572438163	yes	0.9438202247191011	0.056179775280898875	weka.classifiers.functions.SMO	87.84452296819788	yes	1.0	0.0	weka.classifiers.trees.RandomForest	86.5017667844523	yes	0.9619047619047618	0.03809523809523809	weka.classifiers.rules.DTNB	86.5017667844523	yes
COSMIC	1	EGFR	715	I	S	0.135617	0.09017	0.272727	0.247059	-2	NA	0	NA	1	105.09344	0	124	EGFR	TK	G_loop	yes	weka.classifiers.bayes.BayesNet	83.95759717314488	yes	0.9909391029639518	0.00906089703604817	weka.classifiers.lazy.LWL	86.99646643109541	yes	0.9280754397692006	0.07192456023079973	weka.classifiers.rules.DecisionTable	87.98586572438163	yes	0.9438202247191011	0.056179775280898875	weka.classifiers.functions.SMO	87.84452296819788	yes	1.0	0.0	weka.classifiers.trees.RandomForest	86.5017667844523	yes	1.0	0.0	weka.classifiers.rules.DTNB	86.5017667844523	yes
COSMIC	1	EGFR	858	L	G	0.51031	0.409919	0.818182	0.803922	-4	NA	0	NA	0	75.06714	0	124	EGFR	TK	Activation_segment_Nt	yes	weka.classifiers.bayes.BayesNet	83.95759717314488	yes	0.9808187914289415	0.019181208571058563	weka.classifiers.lazy.LWL	86.99646643109541	yes	0.930961655126752	0.06903834487324856	weka.classifiers.rules.DecisionTable	87.98586572438163	yes	0.9438202247191011	0.056179775280898875	weka.classifiers.functions.SMO	87.84452296819788	yes	1.0	0.0	weka.classifiers.trees.RandomForest	86.5017667844523	yes	0.9628333333333334	0.03716666666666667	weka.classifiers.rules.DTNB	86.5017667844523	yes
COSMIC	1	EGFR	715	I	L	0.135617	0.09017	0.272727	0.247059	2	NA	0	NA	0	131.17464	0	124	EGFR	TK	G_loop	yes	weka.classifiers.bayes.BayesNet	83.95759717314488	yes	0.9846697803773248	0.015330219622675252	weka.classifiers.lazy.LWL	86.99646643109541	yes	0.927255436523376	0.07274456347662409	weka.classifiers.rules.DecisionTable	87.98586572438163	yes	0.9438202247191011	0.056179775280898875	weka.classifiers.functions.SMO	87.84452296819788	yes	1.0	0.0	weka.classifiers.trees.RandomForest	86.5017667844523	yes	0.975	0.025	weka.classifiers.rules.DTNB	86.5017667844523	yes
COSMIC	1	EGFR	750	A	P	0.043669	0.059273	0.181818	0.184314	-1	NA	0	NA	0	115.13194	0	67	EGFR	TK	B3_strand	yes	weka.classifiers.bayes.BayesNet	83.95759717314488	yes	0.9791442047201917	0.020855795279808253	weka.classifiers.lazy.LWL	86.99646643109541	yes	0.9313192398299855	0.06868076017001418	weka.classifiers.rules.DecisionTable	87.98586572438163	yes	0.9438202247191011	0.056179775280898875	weka.classifiers.functions.SMO	87.84452296819788	yes	1.0	0.0	weka.classifiers.trees.RandomForest	86.5017667844523	yes	0.85	0.15	weka.classifiers.rules.DTNB	86.5017667844523	yes
COSMIC	1	EGFR	733	P	T	0.137881	0.052422	1	0.101961	-1	NA	0	NA	1	119.12034	0	90	EGFR	TK	G_loop#B3_strand	yes	weka.classifiers.bayes.BayesNet	83.95759717314488	yes	0.9984871299245435	0.0015128700754566038	weka.classifiers.lazy.LWL	86.99646643109541	yes	0.9330039555811405	0.06699604441885945	weka.classifiers.rules.DecisionTable	87.98586572438163	yes	0.9302325581395349	0.06976744186046512	weka.classifiers.functions.SMO	87.84452296819788	yes	1.0	0.0	weka.classifiers.trees.RandomForest	86.5017667844523	yes	0.9833333333333334	0.016666666666666666	weka.classifiers.rules.DTNB	86.5017667844523	yes
COSMIC	1	EGFR	871	A	E	0.146907	0.036864	0.636364	0.403922	-1	NA	0	NA	1	147.13074	0	67	EGFR	TK	Activation_segment_Nt#Activation_segment_Ct	yes	weka.classifiers.bayes.BayesNet	83.95759717314488	yes	0.9916574071528634	0.008342592847136404	weka.classifiers.lazy.LWL	86.99646643109541	yes	0.9314764023311728	0.06852359766882743	weka.classifiers.rules.DecisionTable	87.98586572438163	yes	0.9438202247191011	0.056179775280898875	weka.classifiers.functions.SMO	87.84452296819788	yes	1.0	0.0	weka.classifiers.trees.RandomForest	86.5017667844523	yes	0.8666666666666666	0.13333333333333333	weka.classifiers.rules.DTNB	86.5017667844523	yes
COSMIC	1	EGFR	860	K	E	0.313468	0.212297	0.454545	0.756863	1	NA	0	NA	1	147.13074	1	135	EGFR	TK	Activation_segment_Nt	yes	weka.classifiers.bayes.BayesNet	83.95759717314488	yes	0.9959437112346743	0.004056288765325761	weka.classifiers.lazy.LWL	86.99646643109541	yes	0.922259867908992	0.07774013209100816	weka.classifiers.rules.DecisionTable	87.98586572438163	yes	0.9438202247191011	0.056179775280898875	weka.classifiers.functions.SMO	87.84452296819788	yes	1.0	0.0	weka.classifiers.trees.RandomForest	86.5017667844523	yes	0.7	0.3	weka.classifiers.rules.DTNB	86.5017667844523	yes
COSMIC	1	EGFR	734	E	Q	0.292103	0.031957	0.636364	0.180392	2	NA	0	NA	1	146.14594	1	109	EGFR	TK	G_loop#B3_strand	yes	weka.classifiers.bayes.BayesNet	83.95759717314488	yes	0.9838850174269439	0.016114982573056	weka.classifiers.lazy.LWL	86.99646643109541	yes	0.9496283315521463	0.05037166844785365	weka.classifiers.rules.DecisionTable	87.98586572438163	yes	0.9438202247191011	0.056179775280898875	weka.classifiers.functions.SMO	87.84452296819788	yes	1.0	0.0	weka.classifiers.trees.RandomForest	86.5017667844523	yes	0.8833333333333334	0.11666666666666665	weka.classifiers.rules.DTNB	86.5017667844523	yes
COSMIC	1	EGFR	796	G	V	0.590775	0.529084	1	0.937255	-3	NA	0	NA	0	117.14784	0	48	EGFR	TK	Linker	yes	weka.classifiers.bayes.BayesNet	83.95759717314488	yes	0.9988210285322396	0.0011789714677604235	weka.classifiers.lazy.LWL	86.99646643109541	yes	0.9358448981497793	0.0641551018502205	weka.classifiers.rules.DecisionTable	87.98586572438163	yes	0.9302325581395349	0.06976744186046512	weka.classifiers.functions.SMO	87.84452296819788	yes	1.0	0.0	weka.classifiers.trees.RandomForest	86.5017667844523	yes	0.9715873015873016	0.028412698412698407	weka.classifiers.rules.DTNB	86.5017667844523	yes
COSMIC	1	EGFR	855	D	G	0.965413	0.828589	1	0.968627	-1	NA	0	NA	0	75.06714	1	91	EGFR	TK	Activation_segment_Nt	yes	weka.classifiers.bayes.BayesNet	83.95759717314488	yes	0.9989717595757159	0.0010282404242839792	weka.classifiers.lazy.LWL	86.99646643109541	yes	0.9320644678224588	0.06793553217754159	weka.classifiers.rules.DecisionTable	87.98586572438163	yes	0.9302325581395349	0.06976744186046512	weka.classifiers.functions.SMO	87.84452296819788	yes	1.0	0.0	weka.classifiers.trees.RandomForest	86.5017667844523	yes	0.9958333333333333	0.004166666666666667	weka.classifiers.rules.DTNB	86.5017667844523	yes
COSMIC	1	EGFR	802	V	A	0.270378	0.061041	0.909091	0.866667	0	NA	0	NA	0	89.09404	0	105	EGFR	TK	Linker	yes	weka.classifiers.bayes.BayesNet	83.95759717314488	yes	0.9928731196383672	0.007126880361632889	weka.classifiers.lazy.LWL	86.99646643109541	yes	0.9304726355452605	0.06952736445473888	weka.classifiers.rules.DecisionTable	87.98586572438163	yes	0.9302325581395349	0.06976744186046512	weka.classifiers.functions.SMO	87.84452296819788	yes	1.0	0.0	weka.classifiers.trees.RandomForest	86.5017667844523	yes	0.9	0.1	weka.classifiers.rules.DTNB	86.5017667844523	yes
COSMIC	1	EGFR	721	G	D	0.947746	0.72622	1	0.964706	-1	NA	0	NA	1	133.10384	0	48	EGFR	TK	G_loop	yes	weka.classifiers.bayes.BayesNet	83.95759717314488	yes	0.9990844925595042	9.155074404957463E-4	weka.classifiers.lazy.LWL	86.99646643109541	yes	0.93351533660936	0.06648466339064021	weka.classifiers.rules.DecisionTable	87.98586572438163	yes	0.9302325581395349	0.06976744186046512	weka.classifiers.functions.SMO	87.84452296819788	yes	1.0	0.0	weka.classifiers.trees.RandomForest	86.5017667844523	yes	1.0	0.0	weka.classifiers.rules.DTNB	86.5017667844523	yes
COSMIC	1	EGFR	829	E	Q	0.867695	0.025769	1	0.141176	2	NA	0	NA	1	146.14594	1	109	EGFR	TK	E_helix	yes	weka.classifiers.bayes.BayesNet	83.95759717314488	yes	0.9950693084500789	0.004930691549921115	weka.classifiers.lazy.LWL	86.99646643109541	yes	0.9506188737412771	0.049381126258723027	weka.classifiers.rules.DecisionTable	87.98586572438163	yes	0.9302325581395349	0.06976744186046512	weka.classifiers.functions.SMO	87.84452296819788	yes	1.0	0.0	weka.classifiers.trees.RandomForest	86.5017667844523	no	0.4035460992907801	0.5964539007092199	weka.classifiers.rules.DTNB	86.5017667844523	yes
COSMIC	1	EGFR	836	R	S	0.788804	0.606701	1	0.921569	-1	NA	0	NA	1	105.09344	1	148	EGFR	TK	Catalytic_loop	yes	weka.classifiers.bayes.BayesNet	83.95759717314488	yes	0.9988873693664185	0.001112630633581485	weka.classifiers.lazy.LWL	86.99646643109541	yes	0.926231001205932	0.07376899879406779	weka.classifiers.rules.DecisionTable	87.98586572438163	yes	0.9302325581395349	0.06976744186046512	weka.classifiers.functions.SMO	87.84452296819788	yes	1.0	0.0	weka.classifiers.trees.RandomForest	86.5017667844523	yes	1.0	0.0	weka.classifiers.rules.DTNB	86.5017667844523	yes
COSMIC	1	EGFR	813	Y	C	0.120518	0.012023	0.181818	0.282353	-2	NA	0	NA	0	121.15404	0	141	EGFR	TK	E_helix	yes	weka.classifiers.bayes.BayesNet	83.95759717314488	yes	0.9698716003426442	0.03012839965735572	weka.classifiers.lazy.LWL	86.99646643109541	yes	0.9290445560021172	0.07095544399788271	weka.classifiers.rules.DecisionTable	87.98586572438163	yes	0.9438202247191011	0.056179775280898875	weka.classifiers.functions.SMO	87.84452296819788	yes	1.0	0.0	weka.classifiers.trees.RandomForest	86.5017667844523	yes	0.7666666666666666	0.2333333333333333	weka.classifiers.rules.DTNB	86.5017667844523	yes
COSMIC	1	EGFR	805	H	L	0.097248	0.062412	0.818182	0.141176	-3	NA	0	NA	0	131.17464	1	118	EGFR	TK	Linker#E_helix	yes	weka.classifiers.bayes.BayesNet	83.95759717314488	yes	0.9859477937255997	0.014052206274400245	weka.classifiers.lazy.LWL	86.99646643109541	yes	0.9539270947958594	0.046072905204140424	weka.classifiers.rules.DecisionTable	87.98586572438163	yes	0.9438202247191011	0.056179775280898875	weka.classifiers.functions.SMO	87.84452296819788	yes	1.0	0.0	weka.classifiers.trees.RandomForest	86.5017667844523	yes	0.8822875816993465	0.11771241830065357	weka.classifiers.rules.DTNB	86.5017667844523	yes
COSMIC	1	EGFR	868	E	D	0.114638	0.044643	0.727273	0.2	2	NA	0	NA	1	133.10384	1	109	EGFR	TK	Activation_segment_Nt#Activation_segment_Ct	yes	weka.classifiers.bayes.BayesNet	83.95759717314488	yes	0.9853357419558174	0.014664258044182575	weka.classifiers.lazy.LWL	86.99646643109541	yes	0.9521126867085682	0.04788731329143192	weka.classifiers.rules.DecisionTable	87.98586572438163	yes	0.9438202247191011	0.056179775280898875	weka.classifiers.functions.SMO	87.84452296819788	yes	1.0	0.0	weka.classifiers.trees.RandomForest	86.5017667844523	yes	1.0	0.0	weka.classifiers.rules.DTNB	86.5017667844523	yes
COSMIC	1	EGFR	831	R	L	0.106882	0.093308	0.363636	0.352941	-2	NA	0	NA	0	131.17464	1	148	EGFR	TK	Catalytic_loop	yes	weka.classifiers.bayes.BayesNet	83.95759717314488	yes	0.9844310254088092	0.015568974591190811	weka.classifiers.lazy.LWL	86.99646643109541	yes	0.9537161398935797	0.046283860106420306	weka.classifiers.rules.DecisionTable	87.98586572438163	yes	0.9438202247191011	0.056179775280898875	weka.classifiers.functions.SMO	87.84452296819788	yes	1.0	0.0	weka.classifiers.trees.RandomForest	86.5017667844523	yes	1.0	0.0	weka.classifiers.rules.DTNB	86.5017667844523	yes
COSMIC	1	EGFR	862	L	P	0.084357	0.190506	1	0.266667	-3	NA	0	NA	0	115.13194	0	124	EGFR	TK	Activation_segment_Nt	yes	weka.classifiers.bayes.BayesNet	83.95759717314488	yes	0.9986587251507053	0.0013412748492946005	weka.classifiers.lazy.LWL	86.99646643109541	yes	0.9344808062967845	0.06551919370321568	weka.classifiers.rules.DecisionTable	87.98586572438163	yes	0.9302325581395349	0.06976744186046512	weka.classifiers.functions.SMO	87.84452296819788	yes	1.0	0.0	weka.classifiers.trees.RandomForest	86.5017667844523	yes	0.9958333333333333	0.004166666666666667	weka.classifiers.rules.DTNB	86.5017667844523	yes
COSMIC	1	EGFR	875	K	R	0.153946	0.047162	1	0.341176	2	NA	0	NA	1	174.20274	1	135	EGFR	TK	Activation_segment_Ct	yes	weka.classifiers.bayes.BayesNet	83.95759717314488	yes	0.9982580992190632	0.0017419007809368024	weka.classifiers.lazy.LWL	86.99646643109541	yes	0.926148297866872	0.0738517021331283	weka.classifiers.rules.DecisionTable	87.98586572438163	yes	0.9302325581395349	0.06976744186046512	weka.classifiers.functions.SMO	87.84452296819788	yes	1.0	0.0	weka.classifiers.trees.RandomForest	86.5017667844523	yes	0.9	0.1	weka.classifiers.rules.DTNB	86.5017667844523	yes
COSMIC	1	EGFR	723	F	S	0.519198	0.429367	1	0.917647	-2	NA	0	NA	1	105.09344	0	135	EGFR	TK	G_loop	yes	weka.classifiers.bayes.BayesNet	83.95759717314488	yes	0.9990409776325045	9.590223674954878E-4	weka.classifiers.lazy.LWL	86.99646643109541	yes	0.9319275667249234	0.06807243327507739	weka.classifiers.rules.DecisionTable	87.98586572438163	yes	0.9302325581395349	0.06976744186046512	weka.classifiers.functions.SMO	87.84452296819788	yes	1.0	0.0	weka.classifiers.trees.RandomForest	86.5017667844523	yes	1.0	0.0	weka.classifiers.rules.DTNB	86.5017667844523	yes
COSMIC	1	EGFR	861	L	V	0.070003	0.12363	0.818182	0.215686	1	NA	0	NA	0	117.14784	0	124	EGFR	TK	Activation_segment_Nt	yes	weka.classifiers.bayes.BayesNet	83.95759717314488	yes	0.9854421702791074	0.014557829720892618	weka.classifiers.lazy.LWL	86.99646643109541	yes	0.9325084896201887	0.06749151037981138	weka.classifiers.rules.DecisionTable	87.98586572438163	yes	0.9438202247191011	0.056179775280898875	weka.classifiers.functions.SMO	87.84452296819788	yes	1.0	0.0	weka.classifiers.trees.RandomForest	86.5017667844523	yes	0.7940789473684211	0.20592105263157898	weka.classifiers.rules.DTNB	86.5017667844523	yes
COSMIC	1	EGFR	785	T	P	0.108593	0.045085	0.545455	0.12549	-1	NA	0	NA	0	115.13194	1	93	EGFR	TK	C_helix	yes	weka.classifiers.bayes.BayesNet	83.95759717314488	yes	0.9873158928582568	0.012684107141743142	weka.classifiers.lazy.LWL	86.99646643109541	yes	0.956872901107753	0.04312709889224717	weka.classifiers.rules.DecisionTable	87.98586572438163	yes	0.9438202247191011	0.056179775280898875	weka.classifiers.functions.SMO	87.84452296819788	yes	1.0	0.0	weka.classifiers.trees.RandomForest	86.5017667844523	yes	0.980952380952381	0.019047619047619046	weka.classifiers.rules.DTNB	86.5017667844523	yes
COSMIC	1	EGFR	856	F	S	0.86488	0.742132	1	0.909804	-2	NA	0	NA	1	105.09344	0	135	EGFR	TK	Activation_segment_Nt	yes	weka.classifiers.bayes.BayesNet	83.95759717314488	yes	0.9995447409833859	4.5525901661418037E-4	weka.classifiers.lazy.LWL	86.99646643109541	yes	0.9362324825037088	0.06376751749629153	weka.classifiers.rules.DecisionTable	87.98586572438163	yes	0.9302325581395349	0.06976744186046512	weka.classifiers.functions.SMO	87.84452296819788	yes	1.0	0.0	weka.classifiers.trees.RandomForest	86.5017667844523	yes	0.9916666666666666	0.008333333333333333	weka.classifiers.rules.DTNB	86.5017667844523	yes
COSMIC	1	EGFR	838	L	V	0.327905	0.447092	1	0.843137	1	NA	0	NA	0	117.14784	0	124	EGFR	TK	Catalytic_loop	yes	weka.classifiers.bayes.BayesNet	83.95759717314488	yes	0.9969588852439103	0.003041114756089608	weka.classifiers.lazy.LWL	86.99646643109541	yes	0.9330170553219913	0.06698294467800846	weka.classifiers.rules.DecisionTable	87.98586572438163	yes	0.9302325581395349	0.06976744186046512	weka.classifiers.functions.SMO	87.84452296819788	yes	1.0	0.0	weka.classifiers.trees.RandomForest	86.5017667844523	yes	0.9982456140350877	0.0017543859649122805	weka.classifiers.rules.DTNB	86.5017667844523	yes
COSMIC	1	EGFR	845	V	A	0.480664	0.166416	0.818182	0.568627	0	NA	0	NA	0	89.09404	0	105	EGFR	TK	Catalytic_loop	yes	weka.classifiers.bayes.BayesNet	83.95759717314488	yes	0.9673502602867199	0.032649739713279995	weka.classifiers.lazy.LWL	86.99646643109541	yes	0.9282618131835166	0.07173818681648317	weka.classifiers.rules.DecisionTable	87.98586572438163	yes	0.9438202247191011	0.056179775280898875	weka.classifiers.functions.SMO	87.84452296819788	yes	1.0	0.0	weka.classifiers.trees.RandomForest	86.5017667844523	yes	1.0	-3.1720657846433043E-18	weka.classifiers.rules.DTNB	86.5017667844523	yes
COSMIC	1	EGFR	726	V	M	0.860353	0.674461	1	0.933333	1	NA	0	NA	0	149.20784	0	105	EGFR	TK	G_loop	yes	weka.classifiers.bayes.BayesNet	83.95759717314488	yes	0.9969055645003047	0.0030944354996954417	weka.classifiers.lazy.LWL	86.99646643109541	yes	0.9307301056885525	0.06926989431144749	weka.classifiers.rules.DecisionTable	87.98586572438163	yes	0.9302325581395349	0.06976744186046512	weka.classifiers.functions.SMO	87.84452296819788	yes	1.0	0.0	weka.classifiers.trees.RandomForest	86.5017667844523	yes	0.9428571428571428	0.05714285714285714	weka.classifiers.rules.DTNB	86.5017667844523	yes
COSMIC	1	EGFR	714	K	N	0.159522	0.043582	0.636364	0.423529	0	NA	0	NA	1	132.11904	1	135	EGFR	TK	G_loop	yes	weka.classifiers.bayes.BayesNet	83.95759717314488	yes	0.98439171599831	0.015608284001689964	weka.classifiers.lazy.LWL	86.99646643109541	yes	0.948904567997853	0.051095432002146994	weka.classifiers.rules.DecisionTable	87.98586572438163	yes	0.9438202247191011	0.056179775280898875	weka.classifiers.functions.SMO	87.84452296819788	yes	1.0	0.0	weka.classifiers.trees.RandomForest	86.5017667844523	yes	0.9	0.1	weka.classifiers.rules.DTNB	86.5017667844523	yes
[truncated: 28 more columns]
