# Supplementary material for: Prediction and Prioritization of Rare Oncogenic Mutations in the Cancer Kinome Using Novel Features and Multiple Classifiers
Source: PLoS Comput Biol. 2014 Apr 17;10(4):e1003545. doi: 10.1371/journal.pcbi.1003545 (PMC3990476; doi:10.1371/journal.pcbi.1003545)
Supplement: Dataset S1 — Detailed experiment records and results. Complete data sets, outputs and log files for all computational experiments. These files can be loaded in Weka [26] to reproduce the results presented in this paper. (ZIP) [file pcbi.1003545.s001.zip › 20121222_200553/RS_20121222_200553.txt]

run:
Training: CancerML_20121222_144155-D_CosmicV57_All_Not_EGFR_FE1-ND_SNP_At_Domain-Kinase.arff
Testing: CancerML_20121222_145203_CosmicV57_EGFR_FE1_Kinase.arff
clsCategory: 0

========== Data Preprocessing ==========
========== Set Classes Mapping ==========
ClassI2S: {0.0=yes, 1.0=no}
ClassS2I: {yes=0.0, no=1.0}
========== Data Preprocessing ==========
========== Set Classes Mapping ==========
ClassI2S: {0.0=yes, 1.0=no}
ClassS2I: {yes=0.0, no=1.0}
@ Map_Mutation_Info.SQL: SELECT COUNT(Gene) AS Frequency,Gene,Original_Amino_Acid,Mutation_Position,SNP_Amino_Acid,Conservation_Allkinase,Conservation_Allkinase_Wild,Conservation_Family,Conservation_Group,Blosum62,is_signal_peptide,topological_domain,modification,is_pk_domain,is_active_site,binding_site,Side_Chain_Polarity,Side_Chain_Charge,Hydropathy_Index,Natural_Freqs,Avg_Mass,Isoelectric_Point,Van_der_Waals_Volume,Side_Chain_Polarity_Wild,Side_Chain_Charge_Wild,Hydropathy_Index_Wild,Natural_Freqs_Wild,Avg_Mass_Wild,Isoelectric_Point_Wild,Van_der_Waals_Volume_Wild,Protein_Family,Protein_Group,Sub_Domain,Confirmed_Driver,Disease,Data_source FROM processed_result_CosmicV57 WHERE Original_Amino_Acid <> SNP_Amino_Acid AND data_source <> 'MINT' AND (Data_Source = 'COSMIC' OR Data_Source = 'SNP@Domain') GROUP BY Gene,Original_Amino_Acid,Mutation_Position,SNP_Amino_Acid,Conservation_Allkinase,Conservation_Allkinase_Wild,Conservation_Family,Conservation_Group,Blosum62,is_signal_peptide,topological_domain,modification,is_pk_domain,is_active_site,binding_site,Side_Chain_Polarity,Side_Chain_Charge,Hydropathy_Index,Natural_Freqs,Avg_Mass,Isoelectric_Point,Van_der_Waals_Volume,Side_Chain_Polarity_Wild,Side_Chain_Charge_Wild,Hydropathy_Index_Wild,Natural_Freqs_Wild,Avg_Mass_Wild,Isoelectric_Point_Wild,Van_der_Waals_Volume_Wild,Protein_Family,Protein_Group,Sub_Domain,Confirmed_Driver,Disease,Data_Source
MapRsToMutation counter: 4068
@ Map_Mutation_Info.SQL: SELECT COUNT(Gene) AS Frequency,Gene,Original_Amino_Acid,Mutation_Position,SNP_Amino_Acid,Conservation_Allkinase,Conservation_Allkinase_Wild,Conservation_Family,Conservation_Group,Blosum62,is_signal_peptide,topological_domain,modification,is_pk_domain,is_active_site,binding_site,Side_Chain_Polarity,Side_Chain_Charge,Hydropathy_Index,Natural_Freqs,Avg_Mass,Isoelectric_Point,Van_der_Waals_Volume,Side_Chain_Polarity_Wild,Side_Chain_Charge_Wild,Hydropathy_Index_Wild,Natural_Freqs_Wild,Avg_Mass_Wild,Isoelectric_Point_Wild,Van_der_Waals_Volume_Wild,Protein_Family,Protein_Group,Sub_Domain,Confirmed_Driver,Disease,Data_source FROM processed_result_CosmicV57 WHERE Original_Amino_Acid <> SNP_Amino_Acid AND data_source <> 'MINT' AND (Data_Source = 'COSMIC' OR Data_Source = 'SNP@Domain') GROUP BY Gene,Original_Amino_Acid,Mutation_Position,SNP_Amino_Acid,Conservation_Allkinase,Conservation_Allkinase_Wild,Conservation_Family,Conservation_Group,Blosum62,is_signal_peptide,topological_domain,modification,is_pk_domain,is_active_site,binding_site,Side_Chain_Polarity,Side_Chain_Charge,Hydropathy_Index,Natural_Freqs,Avg_Mass,Isoelectric_Point,Van_der_Waals_Volume,Side_Chain_Polarity_Wild,Side_Chain_Charge_Wild,Hydropathy_Index_Wild,Natural_Freqs_Wild,Avg_Mass_Wild,Isoelectric_Point_Wild,Van_der_Waals_Volume_Wild,Protein_Family,Protein_Group,Sub_Domain,Confirmed_Driver,Disease,Data_Source
MapRsToMutation counter: 4068

************************************************************
Start weka.classifiers.bayes.BayesNet / default
************************************************************

========== Strat build & save Classifier: weka.classifiers.bayes.BayesNet ==========
Warning: discretizing data set
Warning: filling in missing values in data set
Classifier was saved at: C:\Coding\Java\CancerML/Data/Results/Classification/20121222_200553/Model/weka.classifiers.bayes.BayesNet.model

========== Strat 10-fold  cross-validation==========
Warning: discretizing data set
Warning: filling in missing values in data set
Warning: discretizing data set
Warning: filling in missing values in data set
Warning: discretizing data set
Warning: filling in missing values in data set
Warning: discretizing data set
Warning: filling in missing values in data set
Warning: discretizing data set
Warning: filling in missing values in data set
Warning: discretizing data set
Warning: filling in missing values in data set
Warning: discretizing data set
Warning: filling in missing values in data set
Warning: discretizing data set
Warning: filling in missing values in data set
Warning: discretizing data set
Warning: filling in missing values in data set
Warning: discretizing data set
Warning: filling in missing values in data set

========== Strat writing Classification Summary ==========
Classification summary was saved at: C:\Coding\Java\CancerML/Data/Results/Classification/20121222_200553/Classified/weka.classifiers.bayes.BayesNet-Classified.txt
Relation Name:  Analysis_Disease-weka.filters.unsupervised.attribute.Remove-R1,9,10,13,16,17,18,20,21,23,24,25,26,27
Num Instances:  1415
Num Attributes: 18

     Name                      Type  Nom  Int Real     Missing      Unique  Dist
   1 Amino_Acid_WT              Nom 100%   0%   0%     0 /  0%     0 /  0%    20 
   2 Amino_Acid_MT              Nom 100%   0%   0%     0 /  0%     0 /  0%    20 
   3 Conservation_Consensus_Al  Num   0%   0%  75%   351 / 25%    24 /  2%   240 
   4 Conservation_Wild_AllKina  Num   0%   0%  86%   196 / 14%   921 / 65%  1026 
   5 Conservation_Consensus_Fa  Num   0%  17%  57%   366 / 26%   130 /  9%   211 
   6 Conservation_Consensus_Gr  Num   0%   0%  73%   383 / 27%   232 / 16%   412 
   7 Blosum62                   Num   0% 100%   0%     0 /  0%     1 /  0%     8 
   8 Modification               Nom 100%   0%   0%     0 /  0%     0 /  0%     2 
   9 Is_Pk_Domain               Nom 100%   0%   0%     0 /  0%     0 /  0%     1 
  10 Binding_Site               Nom 100%   0%   0%     0 /  0%     0 /  0%     1 
  11 Side_Chain_Polarity_MT     Nom 100%   0%   0%     0 /  0%     0 /  0%     2 
  12 Avg_Mass_MT                Num   0%   0% 100%     0 /  0%     0 /  0%    19 
  13 Side_Chain_Polarity_WT     Nom 100%   0%   0%     0 /  0%     0 /  0%     2 
  14 Van_der_Waals_Volume_WT    Num   0% 100%   0%     0 /  0%     0 /  0%    17 
  15 Protein_Family             Nom 100%   0%   0%     0 /  0%     8 /  1%    92 
  16 Protein_Group              Nom 100%   0%   0%     0 /  0%     0 /  0%     9 
  17 Sub_domain                 Nom 100%   0%   0%     0 /  0%     1 /  0%    21 
  18 Disease                    Nom 100%   0%   0%     0 /  0%     0 /  0%     2 


========== Cross Validation Result ==========
 inst#     actual  predicted error distribution
     1       2:no      1:yes   +   *0.865,0.135 
     2       2:no       2:no       0.005,*0.995 
     3       2:no       2:no       0.424,*0.576 
     4       2:no      1:yes   +   *0.548,0.452 
     5       2:no       2:no       0.01,*0.99 
     6       2:no       2:no       0.203,*0.797 
     7       2:no       2:no       0.001,*0.999 
     8       2:no      1:yes   +   *0.59,0.41 
     9       2:no       2:no       0.003,*0.997 
    10       2:no       2:no       0.402,*0.598 
    11       2:no       2:no       0.017,*0.983 
    12       2:no       2:no       0.24,*0.76 
    13       2:no       2:no       0.172,*0.828 
    14       2:no       2:no       0.025,*0.975 
    15       2:no       2:no       0.293,*0.707 
    16       2:no       2:no       0.008,*0.992 
    17       2:no       2:no       0.189,*0.811 
    18       2:no       2:no       0.366,*0.634 
    19       2:no       2:no       0.341,*0.659 
    20       2:no       2:no       0.006,*0.994 
    21       2:no      1:yes   +   *0.717,0.283 
    22       2:no       2:no       0.378,*0.622 
    23       2:no      1:yes   +   *0.954,0.046 
    24       2:no       2:no       0.042,*0.958 
    25       2:no       2:no       0.01,*0.99 
    26       2:no      1:yes   +   *0.559,0.441 
    27       2:no       2:no       0.354,*0.646 
    28       2:no       2:no       0.006,*0.994 
    29       2:no      1:yes   +   *0.771,0.229 
    30       2:no       2:no       0.01,*0.99 
    31       2:no       2:no       0.021,*0.979 
    32       2:no      1:yes   +   *0.888,0.112 
    33       2:no       2:no       0.044,*0.956 
    34       2:no       2:no       0.037,*0.963 
    35      1:yes      1:yes       *0.989,0.011 
    36      1:yes       2:no   +   0.049,*0.951 
    37      1:yes      1:yes       *0.996,0.004 
    38      1:yes      1:yes       *0.924,0.076 
    39      1:yes       2:no   +   0.319,*0.681 
    40      1:yes      1:yes       *0.997,0.003 
    41      1:yes      1:yes       *0.992,0.008 
    42      1:yes      1:yes       *1,0 
    43      1:yes      1:yes       *0.949,0.051 
    44      1:yes      1:yes       *1,0 
    45      1:yes      1:yes       *1,0 
    46      1:yes      1:yes       *1,0 
    47      1:yes      1:yes       *0.973,0.027 
    48      1:yes      1:yes       *0.962,0.038 
    49      1:yes      1:yes       *1,0 
    50      1:yes      1:yes       *0.999,0.001 
    51      1:yes       2:no   +   0.162,*0.838 
    52      1:yes      1:yes       *0.991,0.009 
    53      1:yes      1:yes       *0.992,0.008 
    54      1:yes      1:yes       *0.946,0.054 
    55      1:yes      1:yes       *0.999,0.001 
    56      1:yes      1:yes       *0.639,0.361 
    57      1:yes      1:yes       *1,0 
    58      1:yes      1:yes       *0.985,0.015 
    59      1:yes      1:yes       *0.941,0.059 
    60      1:yes      1:yes       *1,0 
    61      1:yes      1:yes       *1,0 
    62      1:yes      1:yes       *0.858,0.142 
    63      1:yes      1:yes       *0.8,0.2 
    64      1:yes       2:no   +   0.384,*0.616 
    65      1:yes      1:yes       *1,0 
    66      1:yes      1:yes       *0.88,0.12 
    67      1:yes      1:yes       *1,0 
    68      1:yes       2:no   +   0.025,*0.975 
    69      1:yes       2:no   +   0.408,*0.592 
    70      1:yes      1:yes       *1,0 
    71      1:yes      1:yes       *0.907,0.093 
    72      1:yes      1:yes       *0.993,0.007 
    73      1:yes      1:yes       *0.961,0.039 
    74      1:yes      1:yes       *1,0 
    75      1:yes      1:yes       *1,0 
    76      1:yes      1:yes       *1,0 
    77      1:yes      1:yes       *0.97,0.03 
    78      1:yes      1:yes       *0.668,0.332 
    79      1:yes      1:yes       *1,0 
    80      1:yes      1:yes       *1,0 
    81      1:yes      1:yes       *0.992,0.008 
    82      1:yes      1:yes       *0.996,0.004 
    83      1:yes       2:no   +   0.374,*0.626 
    84      1:yes      1:yes       *1,0 
    85      1:yes      1:yes       *1,0 
    86      1:yes      1:yes       *0.997,0.003 
    87      1:yes      1:yes       *0.998,0.002 
    88      1:yes      1:yes       *1,0 
    89      1:yes      1:yes       *0.998,0.002 
    90      1:yes      1:yes       *0.992,0.008 
    91      1:yes      1:yes       *0.999,0.001 
    92      1:yes      1:yes       *0.999,0.001 
    93      1:yes      1:yes       *0.842,0.158 
    94      1:yes      1:yes       *0.944,0.056 
    95      1:yes      1:yes       *0.995,0.005 
    96      1:yes      1:yes       *0.999,0.001 
    97      1:yes      1:yes       *0.989,0.011 
    98      1:yes      1:yes       *0.999,0.001 
    99      1:yes      1:yes       *0.997,0.003 
   100      1:yes      1:yes       *0.999,0.001 
   101      1:yes      1:yes       *0.578,0.422 
   102      1:yes      1:yes       *0.722,0.278 
   103      1:yes      1:yes       *0.998,0.002 
   104      1:yes      1:yes       *0.992,0.008 
   105      1:yes      1:yes       *0.735,0.265 
   106      1:yes      1:yes       *0.989,0.011 
   107      1:yes      1:yes       *0.993,0.007 
   108      1:yes      1:yes       *0.669,0.331 
   109      1:yes      1:yes       *1,0 
   110      1:yes      1:yes       *0.987,0.013 
   111      1:yes      1:yes       *0.999,0.001 
   112      1:yes      1:yes       *0.999,0.001 
   113      1:yes       2:no   +   0.044,*0.956 
   114      1:yes      1:yes       *1,0 
   115      1:yes      1:yes       *0.999,0.001 
   116      1:yes      1:yes       *1,0 
   117      1:yes      1:yes       *0.983,0.017 
   118      1:yes      1:yes       *1,0 
   119      1:yes      1:yes       *0.874,0.126 
   120      1:yes      1:yes       *0.999,0.001 
   121      1:yes      1:yes       *0.753,0.247 
   122      1:yes      1:yes       *0.865,0.135 
   123      1:yes      1:yes       *0.999,0.001 
   124      1:yes      1:yes       *0.99,0.01 
   125      1:yes      1:yes       *0.996,0.004 
   126      1:yes       2:no   +   0.093,*0.907 
   127      1:yes      1:yes       *0.925,0.075 
   128      1:yes      1:yes       *1,0 
   129      1:yes      1:yes       *0.984,0.016 
   130      1:yes      1:yes       *0.878,0.122 
   131      1:yes      1:yes       *1,0 
   132      1:yes      1:yes       *0.989,0.011 
   133      1:yes      1:yes       *0.957,0.043 
   134      1:yes      1:yes       *1,0 
   135      1:yes      1:yes       *1,0 
   136      1:yes      1:yes       *0.977,0.023 
   137      1:yes      1:yes       *0.686,0.314 
   138      1:yes      1:yes       *0.968,0.032 
   139      1:yes      1:yes       *0.999,0.001 
   140      1:yes      1:yes       *1,0 
   141      1:yes      1:yes       *1,0 
   142      1:yes      1:yes       *0.998,0.002 
     1       2:no       2:no       0.002,*0.998 
     2       2:no       2:no       0.002,*0.998 
     3       2:no       2:no       0.006,*0.994 
     4       2:no       2:no       0.008,*0.992 
     5       2:no       2:no       0.043,*0.957 
     6       2:no       2:no       0.018,*0.982 
     7       2:no       2:no       0.004,*0.996 
     8       2:no       2:no       0.222,*0.778 
     9       2:no      1:yes   +   *0.565,0.435 
    10       2:no      1:yes   +   *0.713,0.287 
    11       2:no      1:yes   +   *0.901,0.099 
    12       2:no       2:no       0.005,*0.995 
    13       2:no      1:yes   +   *0.844,0.156 
    14       2:no       2:no       0.017,*0.983 
    15       2:no      1:yes   +   *0.808,0.192 
    16       2:no       2:no       0.198,*0.802 
    17       2:no       2:no       0.001,*0.999 
    18       2:no       2:no       0.005,*0.995 
    19       2:no       2:no       0.003,*0.997 
    20       2:no       2:no       0.036,*0.964 
    21       2:no      1:yes   +   *0.764,0.236 
    22       2:no       2:no       0.001,*0.999 
    23       2:no       2:no       0.09,*0.91 
    24       2:no       2:no       0.004,*0.996 
    25       2:no      1:yes   +   *0.978,0.022 
    26       2:no       2:no       0.012,*0.988 
    27       2:no       2:no       0.044,*0.956 
    28       2:no      1:yes   +   *0.502,0.498 
    29       2:no       2:no       0.001,*0.999 
    30       2:no      1:yes   +   *0.988,0.012 
    31       2:no       2:no       0.028,*0.972 
    32       2:no       2:no       0.481,*0.519 
    33       2:no       2:no       0.006,*0.994 
    34      1:yes      1:yes       *0.656,0.344 
    35      1:yes      1:yes       *0.993,0.007 
    36      1:yes      1:yes       *1,0 
    37      1:yes      1:yes       *1,0 
    38      1:yes      1:yes       *0.997,0.003 
    39      1:yes       2:no   +   0.136,*0.864 
    40      1:yes      1:yes       *0.761,0.239 
    41      1:yes       2:no   +   0.455,*0.545 
    42      1:yes      1:yes       *0.989,0.011 
    43      1:yes      1:yes       *1,0 
    44      1:yes      1:yes       *0.999,0.001 
    45      1:yes       2:no   +   0.433,*0.567 
    46      1:yes      1:yes       *0.879,0.121 
    47      1:yes      1:yes       *0.977,0.023 
    48      1:yes      1:yes       *0.835,0.165 
    49      1:yes      1:yes       *0.67,0.33 
    50      1:yes      1:yes       *0.938,0.062 
    51      1:yes      1:yes       *0.99,0.01 
    52      1:yes      1:yes       *0.937,0.063 
    53      1:yes      1:yes       *0.998,0.002 
    54      1:yes      1:yes       *0.999,0.001 
    55      1:yes      1:yes       *0.979,0.021 
    56      1:yes      1:yes       *0.997,0.003 
    57      1:yes      1:yes       *0.97,0.03 
    58      1:yes      1:yes       *1,0 
    59      1:yes      1:yes       *1,0 
    60      1:yes      1:yes       *0.998,0.002 
    61      1:yes      1:yes       *0.994,0.006 
    62      1:yes       2:no   +   0.001,*0.999 
    63      1:yes      1:yes       *0.996,0.004 
    64      1:yes       2:no   +   0.08,*0.92 
    65      1:yes      1:yes       *1,0 
    66      1:yes      1:yes       *0.999,0.001 
    67      1:yes      1:yes       *0.938,0.062 
    68      1:yes      1:yes       *0.996,0.004 
    69      1:yes      1:yes       *0.859,0.141 
    70      1:yes      1:yes       *0.911,0.089 
    71      1:yes       2:no   +   0.055,*0.945 
    72      1:yes      1:yes       *1,0 
    73      1:yes      1:yes       *0.995,0.005 
    74      1:yes      1:yes       *0.99,0.01 
    75      1:yes      1:yes       *0.997,0.003 
    76      1:yes      1:yes       *0.999,0.001 
    77      1:yes      1:yes       *0.824,0.176 
    78      1:yes      1:yes       *0.985,0.015 
    79      1:yes       2:no   +   0.273,*0.727 
    80      1:yes      1:yes       *0.991,0.009 
    81      1:yes      1:yes       *0.996,0.004 
    82      1:yes      1:yes       *0.999,0.001 
    83      1:yes      1:yes       *0.882,0.118 
    84      1:yes      1:yes       *0.997,0.003 
    85      1:yes      1:yes       *0.827,0.173 
    86      1:yes      1:yes       *0.998,0.002 
    87      1:yes       2:no   +   0.237,*0.763 
    88      1:yes      1:yes       *0.656,0.344 
    89      1:yes      1:yes       *0.925,0.075 
    90      1:yes      1:yes       *1,0 
    91      1:yes       2:no   +   0.208,*0.792 
    92      1:yes      1:yes       *0.953,0.047 
    93      1:yes      1:yes       *1,0 
    94      1:yes      1:yes       *1,0 
    95      1:yes      1:yes       *0.996,0.004 
    96      1:yes      1:yes       *0.999,0.001 
    97      1:yes       2:no   +   0.219,*0.781 
    98      1:yes      1:yes       *1,0 
    99      1:yes      1:yes       *1,0 
   100      1:yes      1:yes       *1,0 
   101      1:yes      1:yes       *1,0 
   102      1:yes      1:yes       *1,0 
   103      1:yes      1:yes       *1,0 
   104      1:yes      1:yes       *1,0 
   105      1:yes      1:yes       *0.998,0.002 
   106      1:yes      1:yes       *0.939,0.061 
   107      1:yes      1:yes       *0.521,0.479 
   108      1:yes      1:yes       *1,0 
   109      1:yes      1:yes       *0.958,0.042 
   110      1:yes      1:yes       *0.729,0.271 
   111      1:yes      1:yes       *0.904,0.096 
   112      1:yes      1:yes       *0.999,0.001 
   113      1:yes      1:yes       *1,0 
   114      1:yes      1:yes       *0.997,0.003 
   115      1:yes      1:yes       *1,0 
   116      1:yes      1:yes       *0.998,0.002 
   117      1:yes      1:yes       *1,0 
   118      1:yes      1:yes       *0.999,0.001 
   119      1:yes      1:yes       *0.999,0.001 
   120      1:yes      1:yes       *0.998,0.002 
   121      1:yes      1:yes       *0.88,0.12 
   122      1:yes      1:yes       *0.998,0.002 
   123      1:yes      1:yes       *0.98,0.02 
   124      1:yes      1:yes       *0.999,0.001 
   125      1:yes      1:yes       *0.865,0.135 
   126      1:yes      1:yes       *0.997,0.003 
   127      1:yes      1:yes       *0.998,0.002 
   128      1:yes      1:yes       *1,0 
   129      1:yes      1:yes       *0.703,0.297 
   130      1:yes      1:yes       *0.954,0.046 
   131      1:yes      1:yes       *0.97,0.03 
   132      1:yes      1:yes       *0.992,0.008 
   133      1:yes       2:no   +   0.105,*0.895 
   134      1:yes      1:yes       *1,0 
   135      1:yes      1:yes       *0.989,0.011 
   136      1:yes      1:yes       *1,0 
   137      1:yes      1:yes       *0.993,0.007 
   138      1:yes      1:yes       *0.977,0.023 
   139      1:yes       2:no   +   0.278,*0.722 
   140      1:yes      1:yes       *0.977,0.023 
   141      1:yes      1:yes       *0.999,0.001 
   142      1:yes      1:yes       *0.997,0.003 
     1       2:no       2:no       0.004,*0.996 
     2       2:no       2:no       0.008,*0.992 
     3       2:no      1:yes   +   *0.654,0.346 
     4       2:no       2:no       0.042,*0.958 
     5       2:no       2:no       0.162,*0.838 
     6       2:no       2:no       0.039,*0.961 
     7       2:no       2:no       0.11,*0.89 
     8       2:no       2:no       0.007,*0.993 
     9       2:no       2:no       0.004,*0.996 
    10       2:no      1:yes   +   *0.916,0.084 
    11       2:no       2:no       0.003,*0.997 
    12       2:no       2:no       0.001,*0.999 
    13       2:no      1:yes   +   *0.958,0.042 
    14       2:no      1:yes   +   *0.592,0.408 
    15       2:no       2:no       0.117,*0.883 
    16       2:no       2:no       0.019,*0.981 
    17       2:no       2:no       0.007,*0.993 
    18       2:no      1:yes   +   *0.61,0.39 
    19       2:no       2:no       0.001,*0.999 
    20       2:no       2:no       0.007,*0.993 
    21       2:no       2:no       0.005,*0.995 
    22       2:no       2:no       0.356,*0.644 
    23       2:no      1:yes   +   *0.543,0.457 
    24       2:no       2:no       0.038,*0.962 
    25       2:no       2:no       0.005,*0.995 
    26       2:no       2:no       0.008,*0.992 
    27       2:no       2:no       0.002,*0.998 
    28       2:no       2:no       0.477,*0.523 
    29       2:no      1:yes   +   *0.837,0.163 
    30       2:no       2:no       0.003,*0.997 
    31       2:no       2:no       0.002,*0.998 
    32       2:no       2:no       0.018,*0.982 
    33       2:no       2:no       0.029,*0.971 
    34      1:yes      1:yes       *0.999,0.001 
    35      1:yes      1:yes       *0.994,0.006 
    36      1:yes      1:yes       *0.544,0.456 
    37      1:yes      1:yes       *0.588,0.412 
    38      1:yes      1:yes       *0.998,0.002 
    39      1:yes      1:yes       *0.999,0.001 
    40      1:yes      1:yes       *1,0 
    41      1:yes      1:yes       *0.998,0.002 
    42      1:yes      1:yes       *0.999,0.001 
    43      1:yes      1:yes       *0.991,0.009 
    44      1:yes      1:yes       *0.999,0.001 
    45      1:yes      1:yes       *0.696,0.304 
    46      1:yes      1:yes       *0.996,0.004 
    47      1:yes      1:yes       *0.999,0.001 
    48      1:yes      1:yes       *0.844,0.156 
    49      1:yes      1:yes       *1,0 
    50      1:yes      1:yes       *0.926,0.074 
    51      1:yes      1:yes       *0.958,0.042 
    52      1:yes      1:yes       *1,0 
    53      1:yes       2:no   +   0.145,*0.855 
    54      1:yes      1:yes       *0.998,0.002 
    55      1:yes      1:yes       *0.987,0.013 
    56      1:yes      1:yes       *0.998,0.002 
    57      1:yes       2:no   +   0.389,*0.611 
    58      1:yes       2:no   +   0.202,*0.798 
    59      1:yes      1:yes       *0.998,0.002 
    60      1:yes      1:yes       *1,0 
    61      1:yes      1:yes       *1,0 
    62      1:yes      1:yes       *0.652,0.348 
    63      1:yes      1:yes       *0.568,0.432 
    64      1:yes      1:yes       *0.999,0.001 
    65      1:yes      1:yes       *0.983,0.017 
    66      1:yes      1:yes       *0.99,0.01 
    67      1:yes      1:yes       *0.999,0.001 
    68      1:yes      1:yes       *0.94,0.06 
    69      1:yes      1:yes       *0.989,0.011 
    70      1:yes      1:yes       *0.999,0.001 
    71      1:yes      1:yes       *1,0 
    72      1:yes      1:yes       *1,0 
    73      1:yes      1:yes       *0.995,0.005 
    74      1:yes      1:yes       *1,0 
    75      1:yes      1:yes       *0.999,0.001 
    76      1:yes      1:yes       *0.555,0.445 
    77      1:yes      1:yes       *1,0 
    78      1:yes      1:yes       *0.737,0.263 
    79      1:yes      1:yes       *1,0 
    80      1:yes      1:yes       *1,0 
    81      1:yes      1:yes       *0.641,0.359 
    82      1:yes      1:yes       *0.998,0.002 
    83      1:yes      1:yes       *1,0 
    84      1:yes      1:yes       *0.979,0.021 
    85      1:yes      1:yes       *0.992,0.008 
    86      1:yes      1:yes       *0.999,0.001 
    87      1:yes      1:yes       *0.966,0.034 
    88      1:yes      1:yes       *1,0 
    89      1:yes      1:yes       *0.833,0.167 
    90      1:yes      1:yes       *0.926,0.074 
    91      1:yes      1:yes       *0.999,0.001 
    92      1:yes      1:yes       *1,0 
    93      1:yes      1:yes       *1,0 
    94      1:yes       2:no   +   0.061,*0.939 
    95      1:yes       2:no   +   0.015,*0.985 
    96      1:yes      1:yes       *0.999,0.001 
    97      1:yes      1:yes       *0.999,0.001 
    98      1:yes      1:yes       *0.52,0.48 
    99      1:yes       2:no   +   0.182,*0.818 
   100      1:yes      1:yes       *0.869,0.131 
   101      1:yes       2:no   +   0.349,*0.651 
   102      1:yes      1:yes       *0.917,0.083 
   103      1:yes      1:yes       *0.997,0.003 
   104      1:yes      1:yes       *0.988,0.012 
   105      1:yes      1:yes       *0.999,0.001 
   106      1:yes      1:yes       *0.771,0.229 
   107      1:yes      1:yes       *1,0 
   108      1:yes      1:yes       *0.888,0.112 
   109      1:yes      1:yes       *0.52,0.48 
   110      1:yes      1:yes       *1,0 
   111      1:yes      1:yes       *0.985,0.015 
   112      1:yes      1:yes       *0.597,0.403 
   113      1:yes      1:yes       *0.999,0.001 
   114      1:yes      1:yes       *0.999,0.001 
   115      1:yes      1:yes       *1,0 
   116      1:yes      1:yes       *0.999,0.001 
   117      1:yes      1:yes       *0.991,0.009 
   118      1:yes      1:yes       *0.999,0.001 
   119      1:yes      1:yes       *0.998,0.002 
   120      1:yes      1:yes       *1,0 
   121      1:yes      1:yes       *1,0 
   122      1:yes      1:yes       *0.999,0.001 
   123      1:yes      1:yes       *0.999,0.001 
   124      1:yes       2:no   +   0.345,*0.655 
   125      1:yes      1:yes       *0.999,0.001 
   126      1:yes      1:yes       *0.998,0.002 
   127      1:yes      1:yes       *0.999,0.001 
   128      1:yes      1:yes       *0.989,0.011 
   129      1:yes      1:yes       *0.99,0.01 
   130      1:yes       2:no   +   0.036,*0.964 
   131      1:yes      1:yes       *0.996,0.004 
   132      1:yes      1:yes       *1,0 
   133      1:yes      1:yes       *0.588,0.412 
   134      1:yes      1:yes       *0.987,0.013 
   135      1:yes      1:yes       *0.988,0.012 
   136      1:yes      1:yes       *0.999,0.001 
   137      1:yes      1:yes       *0.999,0.001 
   138      1:yes       2:no   +   0.441,*0.559 
   139      1:yes      1:yes       *0.998,0.002 
   140      1:yes      1:yes       *0.541,0.459 
   141      1:yes      1:yes       *0.997,0.003 
   142      1:yes      1:yes       *0.999,0.001 
     1       2:no       2:no       0.125,*0.875 
     2       2:no      1:yes   +   *0.742,0.258 
     3       2:no       2:no       0.002,*0.998 
     4       2:no      1:yes   +   *0.892,0.108 
     5       2:no       2:no       0.027,*0.973 
     6       2:no      1:yes   +   *0.832,0.168 
     7       2:no       2:no       0.002,*0.998 
     8       2:no      1:yes   +   *0.544,0.456 
     9       2:no       2:no       0.021,*0.979 
    10       2:no      1:yes   +   *0.906,0.094 
    11       2:no      1:yes   +   *0.843,0.157 
    12       2:no       2:no       0.003,*0.997 
    13       2:no       2:no       0,*1 
    14       2:no       2:no       0.009,*0.991 
    15       2:no       2:no       0.002,*0.998 
    16       2:no       2:no       0.034,*0.966 
    17       2:no      1:yes   +   *0.885,0.115 
    18       2:no       2:no       0.011,*0.989 
    19       2:no       2:no       0.002,*0.998 
    20       2:no      1:yes   +   *0.992,0.008 
    21       2:no       2:no       0.021,*0.979 
    22       2:no      1:yes   +   *0.896,0.104 
    23       2:no       2:no       0.002,*0.998 
    24       2:no       2:no       0.104,*0.896 
    25       2:no       2:no       0.03,*0.97 
    26       2:no      1:yes   +   *0.633,0.367 
    27       2:no       2:no       0.005,*0.995 
    28       2:no       2:no       0.032,*0.968 
    29       2:no       2:no       0.033,*0.967 
    30       2:no      1:yes   +   *0.841,0.159 
    31       2:no       2:no       0.004,*0.996 
    32       2:no       2:no       0.256,*0.744 
    33       2:no       2:no       0.003,*0.997 
    34      1:yes      1:yes       *1,0 
    35      1:yes      1:yes       *0.884,0.116 
    36      1:yes      1:yes       *0.835,0.165 
    37      1:yes      1:yes       *0.997,0.003 
    38      1:yes      1:yes       *0.933,0.067 
    39      1:yes      1:yes       *0.997,0.003 
    40      1:yes      1:yes       *1,0 
    41      1:yes       2:no   +   0.072,*0.928 
    42      1:yes      1:yes       *0.999,0.001 
    43      1:yes      1:yes       *0.53,0.47 
    44      1:yes      1:yes       *0.999,0.001 
    45      1:yes      1:yes       *1,0 
    46      1:yes      1:yes       *0.991,0.009 
    47      1:yes      1:yes       *0.997,0.003 
    48      1:yes      1:yes       *0.998,0.002 
    49      1:yes      1:yes       *0.999,0.001 
    50      1:yes       2:no   +   0.251,*0.749 
    51      1:yes      1:yes       *0.997,0.003 
    52      1:yes      1:yes       *1,0 
    53      1:yes       2:no   +   0.057,*0.943 
    54      1:yes      1:yes       *0.999,0.001 
    55      1:yes      1:yes       *0.999,0.001 
    56      1:yes      1:yes       *0.999,0.001 
    57      1:yes       2:no   +   0.306,*0.694 
    58      1:yes       2:no   +   0.035,*0.965 
    59      1:yes      1:yes       *0.975,0.025 
    60      1:yes      1:yes       *0.999,0.001 
    61      1:yes       2:no   +   0.22,*0.78 
    62      1:yes      1:yes       *0.736,0.264 
    63      1:yes       2:no   +   0.354,*0.646 
    64      1:yes      1:yes       *1,0 
    65      1:yes      1:yes       *0.999,0.001 
    66      1:yes      1:yes       *0.64,0.36 
    67      1:yes      1:yes       *0.999,0.001 
    68      1:yes      1:yes       *0.988,0.012 
    69      1:yes      1:yes       *1,0 
    70      1:yes      1:yes       *0.728,0.272 
    71      1:yes       2:no   +   0.405,*0.595 
    72      1:yes      1:yes       *1,0 
    73      1:yes      1:yes       *0.997,0.003 
    74      1:yes      1:yes       *0.968,0.032 
    75      1:yes      1:yes       *0.994,0.006 
    76      1:yes      1:yes       *0.999,0.001 
    77      1:yes      1:yes       *1,0 
    78      1:yes      1:yes       *1,0 
    79      1:yes      1:yes       *0.967,0.033 
    80      1:yes      1:yes       *0.999,0.001 
    81      1:yes       2:no   +   0.283,*0.717 
    82      1:yes      1:yes       *1,0 
    83      1:yes      1:yes       *1,0 
    84      1:yes      1:yes       *1,0 
    85      1:yes      1:yes       *0.999,0.001 
    86      1:yes       2:no   +   0.176,*0.824 
    87      1:yes      1:yes       *1,0 
    88      1:yes       2:no   +   0.448,*0.552 
    89      1:yes      1:yes       *0.966,0.034 
    90      1:yes      1:yes       *0.988,0.012 
    91      1:yes      1:yes       *0.953,0.047 
    92      1:yes      1:yes       *1,0 
    93      1:yes      1:yes       *0.836,0.164 
    94      1:yes      1:yes       *1,0 
    95      1:yes      1:yes       *0.77,0.23 
    96      1:yes      1:yes       *0.997,0.003 
    97      1:yes      1:yes       *0.999,0.001 
    98      1:yes      1:yes       *0.998,0.002 
    99      1:yes      1:yes       *0.999,0.001 
   100      1:yes      1:yes       *0.973,0.027 
   101      1:yes      1:yes       *1,0 
   102      1:yes       2:no   +   0.455,*0.545 
   103      1:yes      1:yes       *0.994,0.006 
   104      1:yes       2:no   +   0.429,*0.571 
   105      1:yes      1:yes       *0.966,0.034 
   106      1:yes      1:yes       *1,0 
   107      1:yes      1:yes       *0.999,0.001 
   108      1:yes      1:yes       *0.781,0.219 
   109      1:yes       2:no   +   0.32,*0.68 
   110      1:yes      1:yes       *0.995,0.005 
   111      1:yes      1:yes       *0.796,0.204 
   112      1:yes      1:yes       *1,0 
   113      1:yes       2:no   +   0.235,*0.765 
   114      1:yes       2:no   +   0.482,*0.518 
   115      1:yes      1:yes       *0.989,0.011 
   116      1:yes      1:yes       *0.999,0.001 
   117      1:yes      1:yes       *0.958,0.042 
   118      1:yes      1:yes       *1,0 
   119      1:yes      1:yes       *0.999,0.001 
   120      1:yes      1:yes       *0.998,0.002 
   121      1:yes      1:yes       *1,0 
   122      1:yes       2:no   +   0.411,*0.589 
   123      1:yes      1:yes       *1,0 
   124      1:yes      1:yes       *1,0 
   125      1:yes       2:no   +   0.198,*0.802 
   126      1:yes      1:yes       *0.999,0.001 
   127      1:yes      1:yes       *1,0 
   128      1:yes      1:yes       *0.995,0.005 
   129      1:yes      1:yes       *0.897,0.103 
   130      1:yes      1:yes       *0.967,0.033 
   131      1:yes      1:yes       *0.999,0.001 
   132      1:yes      1:yes       *0.572,0.428 
   133      1:yes      1:yes       *0.999,0.001 
   134      1:yes      1:yes       *1,0 
   135      1:yes      1:yes       *0.996,0.004 
   136      1:yes      1:yes       *0.999,0.001 
   137      1:yes      1:yes       *0.94,0.06 
   138      1:yes      1:yes       *0.984,0.016 
   139      1:yes      1:yes       *1,0 
   140      1:yes      1:yes       *0.999,0.001 
   141      1:yes      1:yes       *0.991,0.009 
   142      1:yes      1:yes       *0.997,0.003 
     1       2:no       2:no       0.007,*0.993 
     2       2:no      1:yes   +   *0.667,0.333 
     3       2:no      1:yes   +   *0.639,0.361 
     4       2:no       2:no       0.089,*0.911 
     5       2:no      1:yes   +   *0.879,0.121 
     6       2:no       2:no       0.043,*0.957 
     7       2:no      1:yes   +   *0.507,0.493 
     8       2:no      1:yes   +   *0.947,0.053 
     9       2:no       2:no       0.019,*0.981 
    10       2:no      1:yes   +   *0.705,0.295 
    11       2:no       2:no       0.257,*0.743 
    12       2:no      1:yes   +   *0.524,0.476 
    13       2:no       2:no       0.003,*0.997 
    14       2:no       2:no       0.224,*0.776 
    15       2:no       2:no       0.437,*0.563 
    16       2:no       2:no       0.001,*0.999 
    17       2:no       2:no       0.003,*0.997 
    18       2:no       2:no       0.001,*0.999 
    19       2:no       2:no       0.082,*0.918 
    20       2:no       2:no       0.441,*0.559 
    21       2:no       2:no       0.027,*0.973 
    22       2:no       2:no       0.361,*0.639 
    23       2:no      1:yes   +   *0.745,0.255 
    24       2:no      1:yes   +   *0.974,0.026 
    25       2:no       2:no       0.014,*0.986 
    26       2:no       2:no       0.005,*0.995 
    27       2:no      1:yes   +   *0.881,0.119 
    28       2:no      1:yes   +   *0.952,0.048 
    29       2:no       2:no       0.011,*0.989 
    30       2:no       2:no       0.059,*0.941 
    31       2:no      1:yes   +   *0.826,0.174 
    32       2:no      1:yes   +   *0.975,0.025 
    33       2:no       2:no       0.046,*0.954 
    34      1:yes      1:yes       *0.999,0.001 
    35      1:yes      1:yes       *1,0 
    36      1:yes      1:yes       *1,0 
    37      1:yes      1:yes       *0.998,0.002 
    38      1:yes      1:yes       *0.999,0.001 
    39      1:yes       2:no   +   0.094,*0.906 
    40      1:yes      1:yes       *1,0 
    41      1:yes       2:no   +   0.161,*0.839 
    42      1:yes      1:yes       *0.98,0.02 
    43      1:yes      1:yes       *1,0 
    44      1:yes       2:no   +   0.108,*0.892 
    45      1:yes      1:yes       *1,0 
    46      1:yes      1:yes       *0.958,0.042 
    47      1:yes      1:yes       *0.998,0.002 
    48      1:yes      1:yes       *0.985,0.015 
    49      1:yes      1:yes       *0.718,0.282 
    50      1:yes       2:no   +   0.3,*0.7 
    51      1:yes      1:yes       *0.998,0.002 
    52      1:yes      1:yes       *0.979,0.021 
    53      1:yes       2:no   +   0.028,*0.972 
    54      1:yes      1:yes       *0.97,0.03 
    55      1:yes       2:no   +   0.202,*0.798 
    56      1:yes      1:yes       *1,0 
    57      1:yes      1:yes       *1,0 
    58      1:yes      1:yes       *0.982,0.018 
    59      1:yes      1:yes       *1,0 
    60      1:yes      1:yes       *0.996,0.004 
    61      1:yes      1:yes       *0.793,0.207 
    62      1:yes      1:yes       *0.999,0.001 
    63      1:yes      1:yes       *1,0 
    64      1:yes      1:yes       *1,0 
    65      1:yes       2:no   +   0.458,*0.542 
    66      1:yes      1:yes       *0.999,0.001 
    67      1:yes      1:yes       *1,0 
    68      1:yes      1:yes       *0.973,0.027 
    69      1:yes      1:yes       *0.978,0.022 
    70      1:yes      1:yes       *0.999,0.001 
    71      1:yes      1:yes       *1,0 
    72      1:yes      1:yes       *1,0 
    73      1:yes      1:yes       *0.997,0.003 
    74      1:yes      1:yes       *1,0 
    75      1:yes      1:yes       *0.939,0.061 
    76      1:yes      1:yes       *1,0 
    77      1:yes      1:yes       *0.995,0.005 
    78      1:yes      1:yes       *0.853,0.147 
    79      1:yes      1:yes       *0.999,0.001 
    80      1:yes      1:yes       *1,0 
    81      1:yes      1:yes       *1,0 
    82      1:yes      1:yes       *1,0 
    83      1:yes      1:yes       *0.999,0.001 
    84      1:yes      1:yes       *0.997,0.003 
    85      1:yes      1:yes       *1,0 
    86      1:yes      1:yes       *0.999,0.001 
    87      1:yes      1:yes       *0.999,0.001 
    88      1:yes      1:yes       *0.771,0.229 
    89      1:yes      1:yes       *0.999,0.001 
    90      1:yes       2:no   +   0.054,*0.946 
    91      1:yes      1:yes       *1,0 
    92      1:yes      1:yes       *0.999,0.001 
    93      1:yes       2:no   +   0.108,*0.892 
    94      1:yes      1:yes       *1,0 
    95      1:yes       2:no   +   0.279,*0.721 
    96      1:yes      1:yes       *0.999,0.001 
    97      1:yes      1:yes       *0.999,0.001 
    98      1:yes      1:yes       *1,0 
    99      1:yes      1:yes       *0.997,0.003 
   100      1:yes      1:yes       *0.808,0.192 
   101      1:yes      1:yes       *0.999,0.001 
   102      1:yes       2:no   +   0.491,*0.509 
   103      1:yes      1:yes       *0.998,0.002 
   104      1:yes      1:yes       *1,0 
   105      1:yes      1:yes       *0.999,0.001 
   106      1:yes      1:yes       *0.999,0.001 
   107      1:yes      1:yes       *0.999,0.001 
   108      1:yes      1:yes       *1,0 
   109      1:yes      1:yes       *0.99,0.01 
   110      1:yes      1:yes       *0.805,0.195 
   111      1:yes      1:yes       *0.979,0.021 
   112      1:yes      1:yes       *0.547,0.453 
   113      1:yes      1:yes       *0.999,0.001 
   114      1:yes      1:yes       *0.999,0.001 
   115      1:yes      1:yes       *0.999,0.001 
   116      1:yes      1:yes       *0.977,0.023 
   117      1:yes      1:yes       *1,0 
   118      1:yes      1:yes       *0.999,0.001 
   119      1:yes      1:yes       *0.997,0.003 
   120      1:yes      1:yes       *0.97,0.03 
   121      1:yes      1:yes       *0.977,0.023 
   122      1:yes      1:yes       *0.998,0.002 
   123      1:yes      1:yes       *0.955,0.045 
   124      1:yes      1:yes       *0.958,0.042 
   125      1:yes      1:yes       *1,0 
   126      1:yes       2:no   +   0.423,*0.577 
   127      1:yes      1:yes       *1,0 
   128      1:yes      1:yes       *1,0 
   129      1:yes      1:yes       *0.974,0.026 
   130      1:yes      1:yes       *1,0 
   131      1:yes      1:yes       *0.904,0.096 
   132      1:yes      1:yes       *0.946,0.054 
   133      1:yes      1:yes       *1,0 
   134      1:yes      1:yes       *1,0 
   135      1:yes      1:yes       *0.959,0.041 
   136      1:yes      1:yes       *0.999,0.001 
   137      1:yes       2:no   +   0.466,*0.534 
   138      1:yes      1:yes       *1,0 
   139      1:yes      1:yes       *0.999,0.001 
   140      1:yes      1:yes       *0.999,0.001 
   141      1:yes       2:no   +   0.024,*0.976 
   142      1:yes      1:yes       *0.764,0.236 
     1       2:no       2:no       0.297,*0.703 
     2       2:no       2:no       0.005,*0.995 
     3       2:no       2:no       0.094,*0.906 
     4       2:no       2:no       0.002,*0.998 
     5       2:no      1:yes   +   *0.914,0.086 
     6       2:no       2:no       0.01,*0.99 
     7       2:no      1:yes   +   *0.98,0.02 
     8       2:no       2:no       0.179,*0.821 
     9       2:no      1:yes   +   *0.983,0.017 
    10       2:no       2:no       0.086,*0.914 
    11       2:no       2:no       0.098,*0.902 
    12       2:no       2:no       0.112,*0.888 
    13       2:no       2:no       0.005,*0.995 
    14       2:no       2:no       0.45,*0.55 
    15       2:no       2:no       0.004,*0.996 
    16       2:no       2:no       0.007,*0.993 
    17       2:no       2:no       0.081,*0.919 
    18       2:no       2:no       0.004,*0.996 
    19       2:no       2:no       0.3,*0.7 
    20       2:no       2:no       0.186,*0.814 
    21       2:no       2:no       0.002,*0.998 
    22       2:no       2:no       0.01,*0.99 
    23       2:no       2:no       0.375,*0.625 
    24       2:no       2:no       0.018,*0.982 
    25       2:no      1:yes   +   *0.858,0.142 
    26       2:no       2:no       0.108,*0.892 
    27       2:no      1:yes   +   *0.995,0.005 
    28       2:no       2:no       0.017,*0.983 
    29       2:no       2:no       0.091,*0.909 
    30       2:no       2:no       0.107,*0.893 
    31       2:no       2:no       0.28,*0.72 
    32       2:no      1:yes   +   *0.912,0.088 
    33       2:no       2:no       0.078,*0.922 
    34      1:yes      1:yes       *0.993,0.007 
    35      1:yes      1:yes       *0.999,0.001 
    36      1:yes      1:yes       *0.999,0.001 
    37      1:yes      1:yes       *1,0 
    38      1:yes      1:yes       *1,0 
    39      1:yes      1:yes       *1,0 
    40      1:yes      1:yes       *1,0 
    41      1:yes      1:yes       *1,0 
    42      1:yes      1:yes       *0.974,0.026 
    43      1:yes      1:yes       *0.992,0.008 
    44      1:yes      1:yes       *0.999,0.001 
    45      1:yes      1:yes       *1,0 
    46      1:yes      1:yes       *0.994,0.006 
    47      1:yes      1:yes       *1,0 
    48      1:yes      1:yes       *0.957,0.043 
    49      1:yes      1:yes       *0.996,0.004 
    50      1:yes      1:yes       *0.999,0.001 
    51      1:yes      1:yes       *1,0 
    52      1:yes      1:yes       *0.885,0.115 
    53      1:yes      1:yes       *1,0 
    54      1:yes      1:yes       *0.935,0.065 
    55      1:yes      1:yes       *1,0 
    56      1:yes      1:yes       *0.999,0.001 
    57      1:yes      1:yes       *0.956,0.044 
    58      1:yes       2:no   +   0.017,*0.983 
    59      1:yes      1:yes       *0.999,0.001 
    60      1:yes      1:yes       *0.608,0.392 
    61      1:yes      1:yes       *1,0 
    62      1:yes      1:yes       *1,0 
    63      1:yes      1:yes       *0.998,0.002 
    64      1:yes       2:no   +   0.387,*0.613 
    65      1:yes       2:no   +   0.321,*0.679 
    66      1:yes      1:yes       *0.993,0.007 
    67      1:yes      1:yes       *0.981,0.019 
    68      1:yes      1:yes       *1,0 
    69      1:yes      1:yes       *0.999,0.001 
    70      1:yes      1:yes       *0.771,0.229 
    71      1:yes       2:no   +   0.136,*0.864 
    72      1:yes       2:no   +   0.217,*0.783 
    73      1:yes      1:yes       *0.999,0.001 
    74      1:yes      1:yes       *0.985,0.015 
    75      1:yes      1:yes       *0.932,0.068 
    76      1:yes      1:yes       *0.999,0.001 
    77      1:yes      1:yes       *0.998,0.002 
    78      1:yes      1:yes       *0.777,0.223 
    79      1:yes      1:yes       *0.998,0.002 
    80      1:yes       2:no   +   0.263,*0.737 
    81      1:yes      1:yes       *0.98,0.02 
    82      1:yes      1:yes       *0.989,0.011 
    83      1:yes      1:yes       *0.982,0.018 
    84      1:yes      1:yes       *1,0 
    85      1:yes      1:yes       *0.956,0.044 
    86      1:yes      1:yes       *0.97,0.03 
    87      1:yes      1:yes       *0.906,0.094 
    88      1:yes      1:yes       *0.531,0.469 
    89      1:yes      1:yes       *0.999,0.001 
    90      1:yes       2:no   +   0.212,*0.788 
    91      1:yes      1:yes       *0.998,0.002 
    92      1:yes      1:yes       *0.999,0.001 
    93      1:yes      1:yes       *1,0 
    94      1:yes      1:yes       *0.999,0.001 
    95      1:yes      1:yes       *0.999,0.001 
    96      1:yes      1:yes       *0.998,0.002 
    97      1:yes      1:yes       *1,0 
    98      1:yes      1:yes       *0.984,0.016 
    99      1:yes      1:yes       *0.996,0.004 
   100      1:yes      1:yes       *0.926,0.074 
   101      1:yes      1:yes       *1,0 
   102      1:yes      1:yes       *0.999,0.001 
   103      1:yes      1:yes       *0.846,0.154 
   104      1:yes      1:yes       *0.999,0.001 
   105      1:yes       2:no   +   0.395,*0.605 
   106      1:yes      1:yes       *1,0 
   107      1:yes       2:no   +   0.079,*0.921 
   108      1:yes      1:yes       *0.934,0.066 
   109      1:yes      1:yes       *0.804,0.196 
   110      1:yes      1:yes       *1,0 
   111      1:yes      1:yes       *0.864,0.136 
   112      1:yes      1:yes       *0.982,0.018 
   113      1:yes      1:yes       *0.993,0.007 
   114      1:yes       2:no   +   0.455,*0.545 
   115      1:yes      1:yes       *1,0 
   116      1:yes      1:yes       *0.995,0.005 
   117      1:yes      1:yes       *0.653,0.347 
   118      1:yes      1:yes       *0.992,0.008 
   119      1:yes      1:yes       *1,0 
   120      1:yes      1:yes       *1,0 
   121      1:yes      1:yes       *1,0 
   122      1:yes      1:yes       *0.998,0.002 
   123      1:yes       2:no   +   0.055,*0.945 
   124      1:yes      1:yes       *0.84,0.16 
   125      1:yes      1:yes       *0.999,0.001 
   126      1:yes      1:yes       *0.999,0.001 
   127      1:yes      1:yes       *0.995,0.005 
   128      1:yes      1:yes       *0.606,0.394 
   129      1:yes       2:no   +   0.286,*0.714 
   130      1:yes      1:yes       *0.837,0.163 
   131      1:yes      1:yes       *0.998,0.002 
   132      1:yes      1:yes       *0.999,0.001 
   133      1:yes      1:yes       *0.928,0.072 
   134      1:yes      1:yes       *1,0 
   135      1:yes      1:yes       *0.648,0.352 
   136      1:yes      1:yes       *0.992,0.008 
   137      1:yes      1:yes       *1,0 
   138      1:yes      1:yes       *1,0 
   139      1:yes      1:yes       *1,0 
   140      1:yes      1:yes       *0.993,0.007 
   141      1:yes      1:yes       *1,0 
     1       2:no       2:no       0.064,*0.936 
     2       2:no       2:no       0.005,*0.995 
     3       2:no       2:no       0.284,*0.716 
     4       2:no      1:yes   +   *0.689,0.311 
     5       2:no       2:no       0.479,*0.521 
     6       2:no       2:no       0.003,*0.997 
     7       2:no       2:no       0.002,*0.998 
     8       2:no      1:yes   +   *0.956,0.044 
     9       2:no       2:no       0.274,*0.726 
    10       2:no      1:yes   +   *0.976,0.024 
    11       2:no       2:no       0.049,*0.951 
    12       2:no       2:no       0.025,*0.975 
    13       2:no       2:no       0.009,*0.991 
    14       2:no       2:no       0.003,*0.997 
    15       2:no       2:no       0.005,*0.995 
    16       2:no       2:no       0.075,*0.925 
    17       2:no       2:no       0.045,*0.955 
    18       2:no      1:yes   +   *0.911,0.089 
    19       2:no      1:yes   +   *0.949,0.051 
    20       2:no       2:no       0.138,*0.862 
    21       2:no       2:no       0.014,*0.986 
    22       2:no       2:no       0.006,*0.994 
    23       2:no       2:no       0.055,*0.945 
    24       2:no      1:yes   +   *0.76,0.24 
    25       2:no       2:no       0.015,*0.985 
    26       2:no       2:no       0.044,*0.956 
    27       2:no      1:yes   +   *0.93,0.07 
    28       2:no       2:no       0.002,*0.998 
    29       2:no      1:yes   +   *0.954,0.046 
    30       2:no      1:yes   +   *0.542,0.458 
    31       2:no       2:no       0.034,*0.966 
    32       2:no       2:no       0.234,*0.766 
    33       2:no       2:no       0.003,*0.997 
    34      1:yes       2:no   +   0.401,*0.599 
    35      1:yes      1:yes       *0.999,0.001 
    36      1:yes      1:yes       *0.989,0.011 
    37      1:yes      1:yes       *0.987,0.013 
    38      1:yes       2:no   +   0.377,*0.623 
    39      1:yes      1:yes       *1,0 
    40      1:yes      1:yes       *0.992,0.008 
    41      1:yes      1:yes       *0.838,0.162 
    42      1:yes      1:yes       *1,0 
    43      1:yes       2:no   +   0.23,*0.77 
    44      1:yes      1:yes       *0.998,0.002 
    45      1:yes      1:yes       *0.999,0.001 
    46      1:yes       2:no   +   0.189,*0.811 
    47      1:yes       2:no   +   0.224,*0.776 
    48      1:yes      1:yes       *0.999,0.001 
    49      1:yes       2:no   +   0.02,*0.98 
    50      1:yes      1:yes       *0.999,0.001 
    51      1:yes      1:yes       *0.825,0.175 
    52      1:yes      1:yes       *1,0 
    53      1:yes      1:yes       *0.999,0.001 
    54      1:yes      1:yes       *0.986,0.014 
    55      1:yes      1:yes       *0.879,0.121 
    56      1:yes       2:no   +   0.135,*0.865 
    57      1:yes      1:yes       *0.999,0.001 
    58      1:yes      1:yes       *0.998,0.002 
    59      1:yes      1:yes       *1,0 
    60      1:yes       2:no   +   0.489,*0.511 
    61      1:yes      1:yes       *1,0 
    62      1:yes      1:yes       *1,0 
    63      1:yes      1:yes       *1,0 
    64      1:yes      1:yes       *0.999,0.001 
    65      1:yes      1:yes       *0.975,0.025 
    66      1:yes      1:yes       *0.622,0.378 
    67      1:yes      1:yes       *0.998,0.002 
    68      1:yes      1:yes       *0.953,0.047 
    69      1:yes      1:yes       *0.998,0.002 
    70      1:yes      1:yes       *0.983,0.017 
    71      1:yes      1:yes       *1,0 
    72      1:yes      1:yes       *1,0 
    73      1:yes      1:yes       *0.998,0.002 
    74      1:yes      1:yes       *0.845,0.155 
    75      1:yes      1:yes       *0.999,0.001 
    76      1:yes      1:yes       *0.61,0.39 
    77      1:yes      1:yes       *0.999,0.001 
    78      1:yes      1:yes       *0.991,0.009 
    79      1:yes      1:yes       *0.93,0.07 
    80      1:yes      1:yes       *0.744,0.256 
    81      1:yes      1:yes       *0.997,0.003 
    82      1:yes      1:yes       *0.788,0.212 
    83      1:yes      1:yes       *0.917,0.083 
    84      1:yes      1:yes       *0.746,0.254 
    85      1:yes       2:no   +   0.36,*0.64 
    86      1:yes      1:yes       *1,0 
    87      1:yes      1:yes       *0.999,0.001 
    88      1:yes      1:yes       *0.999,0.001 
    89      1:yes      1:yes       *0.999,0.001 
    90      1:yes      1:yes       *0.998,0.002 
    91      1:yes      1:yes       *1,0 
    92      1:yes      1:yes       *0.989,0.011 
    93      1:yes       2:no   +   0.412,*0.588 
    94      1:yes      1:yes       *0.648,0.352 
    95      1:yes      1:yes       *0.937,0.063 
    96      1:yes      1:yes       *0.999,0.001 
    97      1:yes      1:yes       *1,0 
    98      1:yes      1:yes       *1,0 
    99      1:yes      1:yes       *0.994,0.006 
   100      1:yes      1:yes       *0.99,0.01 
   101      1:yes      1:yes       *0.999,0.001 
   102      1:yes      1:yes       *0.974,0.026 
   103      1:yes      1:yes       *0.761,0.239 
   104      1:yes      1:yes       *0.999,0.001 
   105      1:yes      1:yes       *0.991,0.009 
   106      1:yes      1:yes       *0.999,0.001 
   107      1:yes      1:yes       *0.799,0.201 
   108      1:yes      1:yes       *0.8,0.2 
   109      1:yes      1:yes       *0.859,0.141 
   110      1:yes       2:no   +   0.124,*0.876 
   111      1:yes      1:yes       *1,0 
   112      1:yes      1:yes       *0.84,0.16 
   113      1:yes      1:yes       *1,0 
   114      1:yes      1:yes       *1,0 
   115      1:yes      1:yes       *1,0 
   116      1:yes      1:yes       *0.999,0.001 
   117      1:yes       2:no   +   0.085,*0.915 
   118      1:yes      1:yes       *0.963,0.037 
   119      1:yes      1:yes       *1,0 
   120      1:yes      1:yes       *1,0 
   121      1:yes       2:no   +   0.107,*0.893 
   122      1:yes      1:yes       *0.846,0.154 
   123      1:yes       2:no   +   0.04,*0.96 
   124      1:yes      1:yes       *0.984,0.016 
   125      1:yes      1:yes       *0.989,0.011 
   126      1:yes      1:yes       *1,0 
   127      1:yes      1:yes       *1,0 
   128      1:yes      1:yes       *0.993,0.007 
   129      1:yes      1:yes       *0.977,0.023 
   130      1:yes      1:yes       *0.785,0.215 
   131      1:yes      1:yes       *1,0 
   132      1:yes      1:yes       *0.889,0.111 
   133      1:yes      1:yes       *0.999,0.001 
   134      1:yes      1:yes       *0.999,0.001 
   135      1:yes      1:yes       *0.997,0.003 
   136      1:yes      1:yes       *1,0 
   137      1:yes      1:yes       *1,0 
   138      1:yes       2:no   +   0.015,*0.985 
   139      1:yes      1:yes       *1,0 
   140      1:yes      1:yes       *0.826,0.174 
   141      1:yes      1:yes       *0.991,0.009 
     1       2:no       2:no       0.009,*0.991 
     2       2:no       2:no       0.092,*0.908 
     3       2:no       2:no       0.004,*0.996 
     4       2:no       2:no       0.01,*0.99 
     5       2:no       2:no       0.033,*0.967 
     6       2:no       2:no       0.002,*0.998 
     7       2:no      1:yes   +   *0.902,0.098 
     8       2:no       2:no       0.002,*0.998 
     9       2:no       2:no       0.055,*0.945 
    10       2:no      1:yes   +   *0.941,0.059 
    11       2:no      1:yes   +   *0.584,0.416 
    12       2:no       2:no       0.014,*0.986 
    13       2:no       2:no       0.12,*0.88 
    14       2:no       2:no       0.446,*0.554 
    15       2:no      1:yes   +   *0.763,0.237 
    16       2:no       2:no       0.007,*0.993 
    17       2:no       2:no       0.095,*0.905 
    18       2:no      1:yes   +   *0.732,0.268 
    19       2:no       2:no       0.027,*0.973 
    20       2:no      1:yes   +   *0.505,0.495 
    21       2:no       2:no       0.003,*0.997 
    22       2:no       2:no       0.003,*0.997 
    23       2:no       2:no       0.005,*0.995 
    24       2:no      1:yes   +   *0.948,0.052 
    25       2:no       2:no       0.005,*0.995 
    26       2:no      1:yes   +   *0.988,0.012 
    27       2:no       2:no       0.044,*0.956 
    28       2:no       2:no       0.006,*0.994 
    29       2:no       2:no       0.015,*0.985 
    30       2:no       2:no       0.27,*0.73 
    31       2:no      1:yes   +   *0.635,0.365 
    32       2:no      1:yes   +   *0.993,0.007 
    33       2:no       2:no       0.005,*0.995 
    34      1:yes      1:yes       *0.999,0.001 
    35      1:yes      1:yes       *0.878,0.122 
    36      1:yes       2:no   +   0.348,*0.652 
    37      1:yes      1:yes       *0.991,0.009 
    38      1:yes      1:yes       *0.707,0.293 
    39      1:yes      1:yes       *0.996,0.004 
    40      1:yes       2:no   +   0.166,*0.834 
    41      1:yes      1:yes       *1,0 
    42      1:yes      1:yes       *0.903,0.097 
    43      1:yes      1:yes       *1,0 
    44      1:yes       2:no   +   0.304,*0.696 
    45      1:yes      1:yes       *1,0 
    46      1:yes      1:yes       *0.989,0.011 
    47      1:yes      1:yes       *0.996,0.004 
    48      1:yes      1:yes       *0.999,0.001 
    49      1:yes      1:yes       *0.993,0.007 
    50      1:yes      1:yes       *0.995,0.005 
    51      1:yes      1:yes       *0.997,0.003 
    52      1:yes       2:no   +   0.129,*0.871 
    53      1:yes      1:yes       *0.999,0.001 
    54      1:yes      1:yes       *0.979,0.021 
    55      1:yes      1:yes       *0.67,0.33 
    56      1:yes      1:yes       *0.985,0.015 
    57      1:yes      1:yes       *0.644,0.356 
    58      1:yes      1:yes       *1,0 
    59      1:yes       2:no   +   0.219,*0.781 
    60      1:yes       2:no   +   0.105,*0.895 
    61      1:yes      1:yes       *0.704,0.296 
    62      1:yes      1:yes       *1,0 
    63      1:yes      1:yes       *0.998,0.002 
    64      1:yes      1:yes       *0.981,0.019 
    65      1:yes      1:yes       *0.774,0.226 
    66      1:yes      1:yes       *0.989,0.011 
    67      1:yes      1:yes       *0.945,0.055 
    68      1:yes      1:yes       *1,0 
    69      1:yes      1:yes       *0.982,0.018 
    70      1:yes      1:yes       *0.842,0.158 
    71      1:yes      1:yes       *0.969,0.031 
    72      1:yes      1:yes       *1,0 
    73      1:yes      1:yes       *0.998,0.002 
    74      1:yes      1:yes       *0.836,0.164 
    75      1:yes      1:yes       *0.987,0.013 
    76      1:yes      1:yes       *0.68,0.32 
    77      1:yes       2:no   +   0.236,*0.764 
    78      1:yes      1:yes       *0.999,0.001 
    79      1:yes      1:yes       *0.998,0.002 
    80      1:yes      1:yes       *0.912,0.088 
    81      1:yes      1:yes       *1,0 
    82      1:yes      1:yes       *0.999,0.001 
    83      1:yes      1:yes       *0.997,0.003 
    84      1:yes      1:yes       *0.988,0.012 
    85      1:yes       2:no   +   0.45,*0.55 
    86      1:yes      1:yes       *0.696,0.304 
    87      1:yes      1:yes       *1,0 
    88      1:yes      1:yes       *0.959,0.041 
    89      1:yes      1:yes       *0.917,0.083 
    90      1:yes      1:yes       *0.975,0.025 
    91      1:yes      1:yes       *0.849,0.151 
    92      1:yes      1:yes       *0.997,0.003 
    93      1:yes      1:yes       *0.998,0.002 
    94      1:yes      1:yes       *0.981,0.019 
    95      1:yes      1:yes       *0.98,0.02 
    96      1:yes      1:yes       *1,0 
    97      1:yes      1:yes       *0.984,0.016 
    98      1:yes      1:yes       *0.997,0.003 
    99      1:yes      1:yes       *0.998,0.002 
   100      1:yes      1:yes       *0.993,0.007 
   101      1:yes      1:yes       *0.999,0.001 
   102      1:yes      1:yes       *0.975,0.025 
   103      1:yes      1:yes       *0.753,0.247 
   104      1:yes      1:yes       *0.997,0.003 
   105      1:yes      1:yes       *0.87,0.13 
   106      1:yes      1:yes       *0.752,0.248 
   107      1:yes      1:yes       *0.993,0.007 
   108      1:yes       2:no   +   0.049,*0.951 
   109      1:yes      1:yes       *0.998,0.002 
   110      1:yes      1:yes       *0.744,0.256 
   111      1:yes      1:yes       *1,0 
   112      1:yes       2:no   +   0.217,*0.783 
   113      1:yes      1:yes       *1,0 
   114      1:yes      1:yes       *0.786,0.214 
   115      1:yes       2:no   +   0.25,*0.75 
   116      1:yes      1:yes       *1,0 
   117      1:yes      1:yes       *0.994,0.006 
   118      1:yes      1:yes       *1,0 
   119      1:yes      1:yes       *1,0 
   120      1:yes      1:yes       *0.999,0.001 
   121      1:yes      1:yes       *0.997,0.003 
   122      1:yes      1:yes       *0.838,0.162 
   123      1:yes      1:yes       *0.906,0.094 
   124      1:yes      1:yes       *1,0 
   125      1:yes      1:yes       *0.999,0.001 
   126      1:yes      1:yes       *1,0 
   127      1:yes      1:yes       *0.991,0.009 
   128      1:yes      1:yes       *0.997,0.003 
   129      1:yes      1:yes       *1,0 
   130      1:yes      1:yes       *0.996,0.004 
   131      1:yes      1:yes       *0.99,0.01 
   132      1:yes      1:yes       *0.958,0.042 
   133      1:yes      1:yes       *0.988,0.012 
   134      1:yes      1:yes       *0.998,0.002 
   135      1:yes      1:yes       *0.96,0.04 
   136      1:yes      1:yes       *0.86,0.14 
   137      1:yes      1:yes       *1,0 
   138      1:yes      1:yes       *1,0 
   139      1:yes      1:yes       *1,0 
   140      1:yes      1:yes       *0.998,0.002 
   141      1:yes       2:no   +   0.39,*0.61 
     1       2:no       2:no       0.033,*0.967 
     2       2:no       2:no       0.009,*0.991 
     3       2:no      1:yes   +   *0.779,0.221 
     4       2:no       2:no       0.003,*0.997 
     5       2:no      1:yes   +   *0.976,0.024 
     6       2:no       2:no       0.333,*0.667 
     7       2:no       2:no       0.347,*0.653 
     8       2:no       2:no       0.002,*0.998 
     9       2:no       2:no       0.006,*0.994 
    10       2:no       2:no       0.012,*0.988 
    11       2:no      1:yes   +   *0.926,0.074 
    12       2:no       2:no       0.011,*0.989 
    13       2:no      1:yes   +   *0.63,0.37 
    14       2:no       2:no       0.01,*0.99 
    15       2:no       2:no       0.009,*0.991 
    16       2:no       2:no       0.003,*0.997 
    17       2:no      1:yes   +   *0.672,0.328 
    18       2:no       2:no       0.031,*0.969 
    19       2:no       2:no       0.001,*0.999 
    20       2:no       2:no       0.035,*0.965 
    21       2:no      1:yes   +   *0.714,0.286 
    22       2:no       2:no       0.245,*0.755 
    23       2:no       2:no       0.232,*0.768 
    24       2:no       2:no       0.003,*0.997 
    25       2:no      1:yes   +   *0.796,0.204 
    26       2:no       2:no       0.128,*0.872 
    27       2:no       2:no       0.004,*0.996 
    28       2:no      1:yes   +   *0.952,0.048 
    29       2:no      1:yes   +   *0.735,0.265 
    30       2:no       2:no       0.008,*0.992 
    31       2:no      1:yes   +   *0.985,0.015 
    32       2:no      1:yes   +   *0.596,0.404 
    33       2:no       2:no       0.162,*0.838 
    34      1:yes      1:yes       *0.982,0.018 
    35      1:yes       2:no   +   0.111,*0.889 
    36      1:yes       2:no   +   0.337,*0.663 
    37      1:yes      1:yes       *0.921,0.079 
    38      1:yes      1:yes       *1,0 
    39      1:yes      1:yes       *1,0 
    40      1:yes       2:no   +   0.372,*0.628 
    41      1:yes      1:yes       *0.961,0.039 
    42      1:yes      1:yes       *0.985,0.015 
    43      1:yes      1:yes       *0.995,0.005 
    44      1:yes       2:no   +   0.404,*0.596 
    45      1:yes       2:no   +   0.417,*0.583 
    46      1:yes      1:yes       *0.998,0.002 
    47      1:yes      1:yes       *0.954,0.046 
    48      1:yes      1:yes       *0.892,0.108 
    49      1:yes      1:yes       *0.996,0.004 
    50      1:yes       2:no   +   0.437,*0.563 
    51      1:yes       2:no   +   0.351,*0.649 
    52      1:yes      1:yes       *0.997,0.003 
    53      1:yes      1:yes       *0.75,0.25 
    54      1:yes      1:yes       *1,0 
    55      1:yes      1:yes       *1,0 
    56      1:yes      1:yes       *0.698,0.302 
    57      1:yes      1:yes       *0.999,0.001 
    58      1:yes      1:yes       *0.944,0.056 
    59      1:yes      1:yes       *0.998,0.002 
    60      1:yes      1:yes       *0.999,0.001 
    61      1:yes      1:yes       *0.997,0.003 
    62      1:yes      1:yes       *0.913,0.087 
    63      1:yes      1:yes       *0.539,0.461 
    64      1:yes      1:yes       *1,0 
    65      1:yes       2:no   +   0.092,*0.908 
    66      1:yes      1:yes       *1,0 
    67      1:yes      1:yes       *1,0 
    68      1:yes      1:yes       *0.857,0.143 
    69      1:yes      1:yes       *1,0 
    70      1:yes       2:no   +   0.483,*0.517 
    71      1:yes      1:yes       *0.999,0.001 
    72      1:yes      1:yes       *0.999,0.001 
    73      1:yes      1:yes       *0.989,0.011 
    74      1:yes      1:yes       *0.799,0.201 
    75      1:yes      1:yes       *0.992,0.008 
    76      1:yes      1:yes       *1,0 
    77      1:yes      1:yes       *1,0 
    78      1:yes       2:no   +   0.031,*0.969 
    79      1:yes      1:yes       *1,0 
    80      1:yes      1:yes       *1,0 
    81      1:yes      1:yes       *0.994,0.006 
    82      1:yes      1:yes       *0.997,0.003 
    83      1:yes      1:yes       *1,0 
    84      1:yes      1:yes       *0.933,0.067 
    85      1:yes      1:yes       *1,0 
    86      1:yes       2:no   +   0.43,*0.57 
    87      1:yes      1:yes       *0.994,0.006 
    88      1:yes      1:yes       *0.927,0.073 
    89      1:yes      1:yes       *1,0 
    90      1:yes      1:yes       *1,0 
    91      1:yes      1:yes       *0.994,0.006 
    92      1:yes      1:yes       *0.992,0.008 
    93      1:yes      1:yes       *0.993,0.007 
    94      1:yes      1:yes       *1,0 
    95      1:yes      1:yes       *0.999,0.001 
    96      1:yes       2:no   +   0.41,*0.59 
    97      1:yes      1:yes       *0.92,0.08 
    98      1:yes      1:yes       *1,0 
    99      1:yes      1:yes       *0.976,0.024 
   100      1:yes      1:yes       *0.997,0.003 
   101      1:yes      1:yes       *0.998,0.002 
   102      1:yes      1:yes       *0.987,0.013 
   103      1:yes       2:no   +   0.317,*0.683 
   104      1:yes      1:yes       *0.971,0.029 
   105      1:yes      1:yes       *1,0 
   106      1:yes      1:yes       *0.853,0.147 
   107      1:yes       2:no   +   0.49,*0.51 
   108      1:yes      1:yes       *1,0 
   109      1:yes      1:yes       *0.913,0.087 
   110      1:yes      1:yes       *1,0 
   111      1:yes      1:yes       *0.988,0.012 
   112      1:yes      1:yes       *0.994,0.006 
   113      1:yes       2:no   +   0.32,*0.68 
   114      1:yes      1:yes       *0.611,0.389 
   115      1:yes      1:yes       *1,0 
   116      1:yes      1:yes       *1,0 
   117      1:yes      1:yes       *0.731,0.269 
   118      1:yes      1:yes       *0.974,0.026 
   119      1:yes      1:yes       *1,0 
   120      1:yes      1:yes       *1,0 
   121      1:yes      1:yes       *0.999,0.001 
   122      1:yes      1:yes       *0.972,0.028 
   123      1:yes      1:yes       *0.985,0.015 
   124      1:yes      1:yes       *0.998,0.002 
   125      1:yes      1:yes       *0.843,0.157 
   126      1:yes      1:yes       *1,0 
   127      1:yes      1:yes       *0.752,0.248 
   128      1:yes      1:yes       *0.968,0.032 
   129      1:yes      1:yes       *0.999,0.001 
   130      1:yes      1:yes       *0.977,0.023 
   131      1:yes      1:yes       *0.958,0.042 
   132      1:yes      1:yes       *0.999,0.001 
   133      1:yes      1:yes       *0.604,0.396 
   134      1:yes       2:no   +   0.124,*0.876 
   135      1:yes      1:yes       *0.999,0.001 
   136      1:yes      1:yes       *0.997,0.003 
   137      1:yes      1:yes       *0.999,0.001 
   138      1:yes      1:yes       *0.543,0.457 
   139      1:yes      1:yes       *0.993,0.007 
   140      1:yes       2:no   +   0.105,*0.895 
   141      1:yes      1:yes       *0.999,0.001 
     1       2:no       2:no       0.011,*0.989 
     2       2:no       2:no       0.009,*0.991 
     3       2:no       2:no       0.13,*0.87 
     4       2:no      1:yes   +   *0.61,0.39 
     5       2:no       2:no       0.165,*0.835 
     6       2:no       2:no       0.002,*0.998 
     7       2:no       2:no       0.352,*0.648 
     8       2:no      1:yes   +   *0.58,0.42 
     9       2:no       2:no       0.002,*0.998 
    10       2:no       2:no       0.124,*0.876 
    11       2:no       2:no       0.046,*0.954 
    12       2:no       2:no       0.004,*0.996 
    13       2:no       2:no       0.045,*0.955 
    14       2:no      1:yes   +   *0.73,0.27 
    15       2:no      1:yes   +   *0.922,0.078 
    16       2:no      1:yes   +   *0.954,0.046 
    17       2:no      1:yes   +   *0.711,0.289 
    18       2:no       2:no       0.178,*0.822 
    19       2:no       2:no       0.01,*0.99 
    20       2:no       2:no       0.375,*0.625 
    21       2:no      1:yes   +   *0.999,0.001 
    22       2:no       2:no       0.105,*0.895 
    23       2:no      1:yes   +   *0.999,0.001 
    24       2:no       2:no       0.016,*0.984 
    25       2:no       2:no       0,*1 
    26       2:no       2:no       0.002,*0.998 
    27       2:no      1:yes   +   *0.989,0.011 
    28       2:no       2:no       0.036,*0.964 
    29       2:no      1:yes   +   *0.578,0.422 
    30       2:no       2:no       0.01,*0.99 
    31       2:no       2:no       0.004,*0.996 
    32       2:no       2:no       0.362,*0.638 
    33       2:no       2:no       0.216,*0.784 
    34      1:yes      1:yes       *0.621,0.379 
    35      1:yes       2:no   +   0.304,*0.696 
    36      1:yes      1:yes       *0.998,0.002 
    37      1:yes      1:yes       *0.996,0.004 
    38      1:yes      1:yes       *0.999,0.001 
    39      1:yes      1:yes       *0.999,0.001 
    40      1:yes      1:yes       *1,0 
    41      1:yes      1:yes       *0.981,0.019 
    42      1:yes      1:yes       *0.914,0.086 
    43      1:yes      1:yes       *0.975,0.025 
    44      1:yes       2:no   +   0.048,*0.952 
    45      1:yes      1:yes       *1,0 
    46      1:yes      1:yes       *0.997,0.003 
    47      1:yes      1:yes       *0.999,0.001 
    48      1:yes      1:yes       *0.964,0.036 
    49      1:yes      1:yes       *0.997,0.003 
    50      1:yes      1:yes       *0.993,0.007 
    51      1:yes      1:yes       *0.997,0.003 
    52      1:yes      1:yes       *1,0 
    53      1:yes       2:no   +   0.01,*0.99 
    54      1:yes      1:yes       *0.625,0.375 
    55      1:yes      1:yes       *0.999,0.001 
    56      1:yes      1:yes       *0.999,0.001 
    57      1:yes      1:yes       *0.998,0.002 
    58      1:yes      1:yes       *0.991,0.009 
    59      1:yes       2:no   +   0.295,*0.705 
    60      1:yes      1:yes       *0.995,0.005 
    61      1:yes      1:yes       *0.999,0.001 
    62      1:yes      1:yes       *0.995,0.005 
    63      1:yes      1:yes       *0.999,0.001 
    64      1:yes       2:no   +   0.266,*0.734 
    65      1:yes      1:yes       *0.988,0.012 
    66      1:yes      1:yes       *0.999,0.001 
    67      1:yes      1:yes       *0.999,0.001 
    68      1:yes       2:no   +   0.335,*0.665 
    69      1:yes      1:yes       *0.719,0.281 
    70      1:yes      1:yes       *0.998,0.002 
    71      1:yes      1:yes       *0.96,0.04 
    72      1:yes      1:yes       *1,0 
    73      1:yes      1:yes       *0.999,0.001 
    74      1:yes      1:yes       *0.623,0.377 
    75      1:yes      1:yes       *0.934,0.066 
    76      1:yes      1:yes       *0.989,0.011 
    77      1:yes      1:yes       *0.997,0.003 
    78      1:yes      1:yes       *0.977,0.023 
    79      1:yes      1:yes       *1,0 
    80      1:yes      1:yes       *0.999,0.001 
    81      1:yes      1:yes       *0.999,0.001 
    82      1:yes      1:yes       *0.999,0.001 
    83      1:yes      1:yes       *0.982,0.018 
    84      1:yes      1:yes       *0.999,0.001 
    85      1:yes      1:yes       *0.943,0.057 
    86      1:yes      1:yes       *1,0 
    87      1:yes      1:yes       *1,0 
    88      1:yes       2:no   +   0.242,*0.758 
    89      1:yes      1:yes       *0.726,0.274 
    90      1:yes      1:yes       *1,0 
    91      1:yes      1:yes       *1,0 
    92      1:yes      1:yes       *1,0 
    93      1:yes      1:yes       *0.998,0.002 
    94      1:yes      1:yes       *0.97,0.03 
    95      1:yes      1:yes       *0.927,0.073 
    96      1:yes      1:yes       *0.899,0.101 
    97      1:yes      1:yes       *0.999,0.001 
    98      1:yes      1:yes       *0.996,0.004 
    99      1:yes      1:yes       *0.998,0.002 
   100      1:yes      1:yes       *0.935,0.065 
   101      1:yes       2:no   +   0.09,*0.91 
   102      1:yes      1:yes       *0.878,0.122 
   103      1:yes      1:yes       *0.563,0.437 
   104      1:yes      1:yes       *0.93,0.07 
   105      1:yes      1:yes       *1,0 
   106      1:yes      1:yes       *1,0 
   107      1:yes      1:yes       *0.982,0.018 
   108      1:yes      1:yes       *0.847,0.153 
   109      1:yes      1:yes       *0.998,0.002 
   110      1:yes      1:yes       *1,0 
   111      1:yes      1:yes       *0.994,0.006 
   112      1:yes      1:yes       *0.999,0.001 
   113      1:yes      1:yes       *1,0 
   114      1:yes      1:yes       *1,0 
   115      1:yes      1:yes       *0.977,0.023 
   116      1:yes      1:yes       *0.978,0.022 
   117      1:yes       2:no   +   0.087,*0.913 
   118      1:yes      1:yes       *0.992,0.008 
   119      1:yes       2:no   +   0.168,*0.832 
   120      1:yes       2:no   +   0.089,*0.911 
   121      1:yes      1:yes       *0.999,0.001 
   122      1:yes      1:yes       *0.937,0.063 
   123      1:yes      1:yes       *0.959,0.041 
   124      1:yes      1:yes       *0.998,0.002 
   125      1:yes      1:yes       *0.971,0.029 
   126      1:yes      1:yes       *1,0 
   127      1:yes      1:yes       *0.988,0.012 
   128      1:yes      1:yes       *0.999,0.001 
   129      1:yes       2:no   +   0.431,*0.569 
   130      1:yes      1:yes       *0.996,0.004 
   131      1:yes      1:yes       *0.998,0.002 
   132      1:yes      1:yes       *0.998,0.002 
   133      1:yes       2:no   +   0.349,*0.651 
   134      1:yes      1:yes       *1,0 
   135      1:yes      1:yes       *0.804,0.196 
   136      1:yes      1:yes       *1,0 
   137      1:yes      1:yes       *0.999,0.001 
   138      1:yes       2:no   +   0.467,*0.533 
   139      1:yes      1:yes       *0.972,0.028 
   140      1:yes      1:yes       *0.521,0.479 
   141      1:yes      1:yes       *0.977,0.023 


========== Summary ==========

Correctly Classified Instances        1188               83.9576 %
Incorrectly Classified Instances       227               16.0424 %
Kappa statistic                          0.57  
Mean absolute error                      0.1695
Root mean squared error                  0.3349
Relative absolute error                 47.252  %
Root relative squared error             79.1002 %
Total Number of Instances             1415     


=== Detailed Accuracy By Class ===

               TP Rate   FP Rate   Precision   Recall  F-Measure   ROC Area  Class
                 0.877     0.284      0.91      0.877     0.893      0.916    yes
                 0.716     0.123      0.641     0.716     0.676      0.916    no
Weighted Avg.    0.84      0.246      0.847     0.84      0.843      0.916


=== Confusion Matrix ===

   a   b   <-- classified as
 951 133 |   a = yes
  94 237 |   b = no


========== Use the built Classifier: weka.classifiers.bayes.BayesNet to classify instances ==========
Error trained instances:
77: Q,H,?,?,?,?,0,NA,0,NA,1,155.15634,1,114,ABC1,ATYPICAL,G_helix#H_and_I_helix,yes | no, 0.3347190121417371, 0.665280987858263
79: S,P,?,?,?,?,-1,NA,0,NA,0,115.13194,1,73,ABC1,ATYPICAL,B3_strand,no | yes, 0.7845488935589677, 0.2154511064410323
81: E,G,0.924918,0.807981,0.965517,0.959064,-2,NA,0,NA,0,75.06714,1,109,AKT,AGC,Activation_segment_Ct,no | yes, 0.8196271252053938, 0.18037287479460623
115: R,K,?,0.008458,?,?,2,NA,0,NA,1,146.18934,1,148,ALK,TK,Activation_segment_Nt#Activation_segment_Ct,no | yes, 0.9876344982719523, 0.01236550172804784
123: E,K,0.154995,0.050556,0.8,0.196078,1,NA,0,NA,1,146.18934,1,109,AXL,TK,G_helix#H_and_I_helix,yes | no, 0.3174302173316326, 0.6825697826683674
124: P,H,0.179976,0.13996,0.8,0.262745,-2,NA,0,NA,1,155.15634,0,90,AXL,TK,E_helix,yes | no, 0.26053115777730146, 0.7394688422226985
131: A,V,?,0.190808,?,?,0,NA,0,NA,0,117.14784,0,67,STKR,TKL,G_helix#H_and_I_helix,no | yes, 0.850755067113797, 0.14924493288620286
238: L,F,0.284788,0.042412,0.818182,0.211765,0,NA,0,NA,0,165.19184,0,124,TEC,TK,G_helix#H_and_I_helix,no | yes, 0.589973437622258, 0.41002656237774204
239: R,H,0.106357,0.113702,1,0.85098,0,NA,0,NA,1,155.15634,1,148,TEC,TK,H_and_I_helix,no | yes, 0.9251336001660353, 0.07486639983396484
241: T,A,0.302868,0.022882,0.363636,0.168627,0,NA,0,NA,0,89.09404,1,93,TEC,TK,H_and_I_helix,no | yes, 0.6941602848340721, 0.30583971516592784
242: L,I,0.483203,0.398557,0.222222,0.446281,2,NA,0,NA,0,131.17464,0,124,BUB,OTHER,Linker,yes | no, 0.2583865151312366, 0.7416134848687634
250: A,T,0.418997,0.290208,0.736842,0.292011,0,NA,0,NA,1,119.12034,0,67,CAMKK,OTHER,G_loop,yes | no, 0.05406084291975228, 0.9459391570802477
260: E,Q,?,0.009502,?,?,2,NA,0,NA,1,146.14594,1,109,CDC7,OTHER,G_helix#H_and_I_helix,yes | no, 0.22142395593759406, 0.7785760440624059
262: N,S,?,?,?,?,1,NA,0,NA,1,105.09344,1,96,CDK,CMGC,Catalytic_loop,yes | no, 0.2080970937468357, 0.7919029062531643
267: P,L,0.118558,0.028879,0.77,0.267361,-3,NA,0,NA,0,131.17464,0,90,CDK,CMGC,C_helix,yes | no, 0.05373466367232162, 0.9462653363276784
269: P,S,?,0.030077,?,?,-1,NA,0,NA,1,105.09344,0,90,CDK,CMGC,G_helix#H_and_I_helix,yes | no, 0.047419081661451715, 0.9525809183385482
270: R,Q,?,0.36798,?,?,1,NA,0,NA,1,146.14594,1,148,CDK,CMGC,G_helix#H_and_I_helix,yes | no, 0.01760675965480094, 0.982393240345199
272: S,N,0.130179,0.085699,0.38,0.204861,1,NA,0,NA,1,132.11904,1,73,CDK,CMGC,E_helix,yes | no, 0.07303395400857508, 0.9269660459914248
277: D,N,0.20493,0.117652,0.59,0.583333,1,NA,0,NA,1,132.11904,1,91,CDK,CMGC,G_helix#H_and_I_helix,yes | no, 0.05167352471710053, 0.9483264752828995
278: G,E,0.078284,0.048658,0.26,0.118056,-2,NA,0,NA,1,147.13074,0,48,CDK,CMGC,B3_strand#C_helix,yes | no, 0.32747504112187725, 0.6725249588781228
284: G,R,0.716841,0.548967,0.79,0.774306,-2,NA,0,NA,1,174.20274,0,48,CDK,CMGC,G_loop,yes | no, 0.2371551450858136, 0.7628448549141864
286: P,L,0.334888,0.05412,0.29,0.295139,-3,NA,0,NA,0,131.17464,0,90,CDK,CMGC,F_helix,yes | no, 0.05886805363097537, 0.9411319463690246
287: E,Q,0.155575,0.071923,0.09,0.208333,2,NA,0,NA,1,146.14594,1,109,CDK,CMGC,Linker,yes | no, 0.03501470725327646, 0.9649852927467236
288: D,N,?,0.025169,?,?,1,NA,0,NA,1,132.11904,1,91,CDK,CMGC,Activation_segment_Nt#Activation_segment_Ct,yes | no, 0.14692453187200716, 0.853075468127993
289: E,Q,0.168631,0.018269,0.19,0.194444,2,NA,0,NA,1,146.14594,1,109,CDK,CMGC,Catalytic_loop#Activation_segment_Nt,yes | no, 0.14634264240606853, 0.8536573575939314
290: P,S,?,?,?,?,-1,NA,0,NA,1,105.09344,0,90,CDKL,CMGC,B3_strand#C_helix,yes | no, 0.4937657513158098, 0.5062342486841902
291: C,W,0.225771,0.021186,0.352941,0.309028,-2,NA,0,NA,0,204.22844,0,86,CDKL,CMGC,G_helix#H_and_I_helix,yes | no, 0.41308693787022815, 0.5869130621297719
292: D,N,0.167196,0.068014,0.352941,0.138889,1,NA,0,NA,1,132.11904,1,91,CDKL,CMGC,H_and_I_helix,yes | no, 0.3206935119497715, 0.6793064880502285
293: L,I,0.189279,0.404511,0.411765,0.194444,2,NA,0,NA,0,131.17464,0,124,CDKL,CMGC,Linker#E_helix,yes | no, 0.4139571325221069, 0.5860428674778931
295: I,M,?,?,?,?,1,NA,0,NA,0,149.20784,0,124,CDKL,CMGC,E_helix,yes | no, 0.37153703005945193, 0.6284629699405481
298: R,Q,?,?,?,?,1,NA,0,NA,1,146.14594,1,148,CAMKL,CAMK,Activation_segment_Nt#Activation_segment_Ct,no | yes, 0.5107352256304487, 0.48926477436955135
302: H,N,?,?,?,?,1,NA,0,NA,1,132.11904,1,118,CLK,CMGC,C_helix#Linker,yes | no, 0.02000253713555569, 0.9799974628644443
308: G,S,?,?,?,?,0,NA,0,NA,1,105.09344,0,48,CLK,CMGC,G_helix#H_and_I_helix,yes | no, 0.18345955248160423, 0.8165404475183957
309: R,H,?,?,?,?,0,NA,0,NA,1,155.15634,1,148,CLK,CMGC,Activation_segment_Ct,yes | no, 0.05315206683444383, 0.9468479331655562
310: D,N,?,?,?,?,1,NA,0,NA,1,132.11904,1,91,CLK,CMGC,G_helix#H_and_I_helix,yes | no, 0.05790474169195419, 0.9420952583080459
345: S,G,0.2547,0.052627,1,0.317647,0,NA,0,NA,0,75.06714,1,73,CSK,TK,Activation_segment_Ct,no | yes, 0.7277408560573384, 0.2722591439426616
368: L,V,0.346703,0.100617,0.875,0.760784,1,Phosphorylation,0,NA,0,117.14784,0,124,DDR,TK,G_helix,no | yes, 0.9333077668275096, 0.06669223317249034
369: R,W,0.41919,0.2987,1,0.85098,-3,NA,0,NA,0,204.22844,1,148,DDR,TK,H_and_I_helix,no | yes, 0.9572753894148062, 0.04272461058519387
371: D,N,?,?,?,?,1,NA,0,NA,1,132.11904,1,91,DYRK,CMGC,G_helix#H_and_I_helix,yes | no, 0.24816738760126025, 0.7518326123987397
372: I,V,?,?,?,?,3,NA,0,NA,0,117.14784,0,124,DYRK,CMGC,Catalytic_loop,yes | no, 0.3688762857112528, 0.6311237142887471
374: Q,E,0.137881,0.048123,0.369565,0.177083,2,NA,0,NA,1,147.13074,1,114,DYRK,CMGC,B3_strand,yes | no, 0.3122673688176391, 0.6877326311823609
376: S,F,0.313385,0.158668,0.282609,0.347222,-2,NA,0,NA,0,165.19184,1,73,DYRK,CMGC,G_loop,yes | no, 0.4271538639290895, 0.5728461360709105
377: A,S,0.084053,0.04061,0.108696,0.069444,1,NA,0,NA,1,105.09344,0,67,DYRK,CMGC,Activation_segment_Ct#F_helix,yes | no, 0.3324176578858574, 0.6675823421141426
378: G,R,?,0.027865,?,?,-2,NA,0,NA,1,174.20274,0,48,DYRK,CMGC,F_helix,no | yes, 0.6383244023199421, 0.3616755976800578
379: R,C,0.169956,0.128927,0.782609,0.482639,-3,NA,0,NA,0,121.15404,1,148,DYRK,CMGC,C_helix,yes | no, 0.3203829397253826, 0.6796170602746174
380: T,I,0.432412,0.320103,0.695652,0.899306,-1,NA,0,NA,0,131.17464,1,93,DYRK,CMGC,Activation_segment_Nt,no | yes, 0.6120690166458788, 0.38793098335412124
381: E,K,0.11969,0.1168,0.565217,0.350694,1,NA,0,NA,1,146.18934,1,109,DYRK,CMGC,B3_strand,yes | no, 0.3495801263298063, 0.6504198736701937
383: H,R,0.346206,0.303333,0.782609,0.774306,0,NA,0,NA,1,174.20274,1,118,DYRK,CMGC,H_and_I_helix,yes | no, 0.1849892097471202, 0.8150107902528799
424: H,Q,0.125321,0.031515,0.363636,0.309804,0,NA,0,NA,1,146.14594,1,118,EGFR,TK,Activation_segment_Ct#F_helix,no | yes, 0.9412815396085533, 0.05871846039144668
426: K,N,0.908494,0.819705,1,0.988235,0,NA,0,NA,1,132.11904,1,135,EGFR,TK,Catalytic_loop,no | yes, 0.9984489919836246, 0.0015510080163754956
451: R,G,0.065283,0.056444,0.545455,0.109804,-2,NA,0,NA,0,75.06714,1,148,EGFR,TK,H_and_I_helix,no | yes, 0.9373048907461818, 0.06269510925381822
472: V,E,0.17821,0.032222,0.909091,0.243137,-2,NA,0,NA,1,147.13074,0,105,EGFR,TK,Activation_segment_Nt,no | yes, 0.9990628708543182, 9.371291456818021E-4
474: V,I,0.159439,0.010034,0.818182,0.14902,3,NA,0,NA,0,131.17464,0,105,EGFR,TK,H_and_I_helix,no | yes, 0.9412929661882371, 0.0587070338117629
585: D,H,0.325613,0.026395,0.727273,0.192157,-1,NA,0,NA,1,155.15634,1,91,EGFR,TK,C_helix,no | yes, 0.9823714446593943, 0.017628555340605614
647: V,A,0.095978,0.070072,0.451613,0.180392,0,NA,0,NA,0,89.09404,0,105,SRC,TK,C_helix,no | yes, 0.5581808785073568, 0.44181912149264335
683: E,D,0.098711,0.072519,0.6,0.035294,2,NA,0,NA,1,133.10384,1,109,VEGFR,TK,H_and_I_helix,no | yes, 0.7301654279335754, 0.2698345720664245
684: H,Q,0.07453,0.022281,0.3,0.172549,0,NA,0,NA,1,146.14594,1,118,VEGFR,TK,B3_strand#C_helix,no | yes, 0.7560640391861848, 0.24393596081381516
685: R,H,0.302868,0.016553,0.4,0.168627,0,NA,0,NA,1,155.15634,1,148,VEGFR,TK,H_and_I_helix,no | yes, 0.6795095185099266, 0.3204904814900734
691: A,D,0.342783,0.053737,0.516129,0.392157,-2,NA,0,NA,1,133.10384,0,67,SRC,TK,Activation_segment_Ct,no | yes, 0.6612093334664824, 0.3387906665335177
693: I,F,0.12441,0.023471,0.83871,0.290196,0,NA,0,NA,0,165.19184,0,124,SRC,TK,F_helix,no | yes, 0.7878231654472182, 0.21217683455278183
694: Q,K,0.174207,0.057487,0.258065,0.192157,1,NA,0,NA,1,146.18934,1,114,SRC,TK,G_loop,no | yes, 0.6769900134859033, 0.3230099865140967
698: P,L,0.67055,0.580955,1,0.721763,-3,NA,0,NA,0,131.17464,0,90,NAK,OTHER,G_helix,yes | no, 0.21875337634305328, 0.7812466236569467
700: F,L,?,0.162162,?,?,0,NA,0,NA,0,131.17464,0,135,STE20,STE,E_helix,yes | no, 0.1842804839138546, 0.8157195160861455
701: S,F,?,0.959459,?,?,-2,NA,0,NA,0,165.19184,1,73,STE20,STE,G_helix,yes | no, 0.2788203878893397, 0.7211796121106602
702: H,Q,0.346206,0.30489,0.740741,0.774306,0,NA,0,NA,1,146.14594,1,118,GSK,CMGC,H_and_I_helix,yes | no, 0.22425970767197237, 0.7757402923280278
703: H,R,0.346206,0.30489,0.740741,0.774306,0,NA,0,NA,1,174.20274,1,118,GSK,CMGC,H_and_I_helix,yes | no, 0.3879943990294194, 0.6120056009705807
718: E,K,0.231402,0.087039,0.152174,0.229167,1,NA,0,NA,1,146.18934,1,109,DYRK,CMGC,H_and_I_helix,yes | no, 0.22299782673055155, 0.7770021732694484
719: R,I,?,0.066537,?,?,-3,NA,0,NA,0,131.17464,1,148,DYRK,CMGC,G_helix#H_and_I_helix,yes | no, 0.16725862784243695, 0.832741372157563
752: F,Y,0.552157,0.12553,0.421053,0.486111,3,NA,0,NA,0,181.19124,0,135,RCK,CMGC,E_helix,yes | no, 0.02380540628201097, 0.976194593717989
758: P,S,?,0.037337,?,?,-1,NA,0,NA,1,105.09344,0,90,RCK,CMGC,Activation_segment_Nt#Activation_segment_Ct,yes | no, 0.032830431460109874, 0.96716956853989
765: S,T,0.571287,0.094684,0.5,0.382716,1,NA,0,NA,1,119.12034,1,73,MLK,TKL,C_helix,no | yes, 0.6382373618417396, 0.3617626381582604
766: V,L,0.37196,0.004719,0.71875,0.487654,1,NA,0,NA,0,131.17464,0,105,MLK,TKL,Catalytic_loop,no | yes, 0.5150323929833549, 0.48496760701664515
770: R,G,0.237696,0.155696,0.909091,0.222222,-2,NA,0,NA,0,75.06714,1,148,IRAK,TKL,E_helix,no | yes, 0.9767696592751189, 0.02323034072488115
771: S,L,?,0.044937,?,?,-2,NA,0,NA,0,131.17464,1,73,IRAK,TKL,G_helix#H_and_I_helix,no | yes, 0.8915351990169599, 0.10846480098304015
790: K,N,0.174207,0.047299,0.7,0.192157,0,NA,0,NA,1,132.11904,1,135,VEGFR,TK,G_loop,no | yes, 0.8830237574867862, 0.11697624251321392
793: V,E,0.860353,0.399863,1,0.933333,-2,NA,0,NA,1,147.13074,0,105,VEGFR,TK,G_loop,no | yes, 0.9837512811538677, 0.016248718846132323
794: V,I,?,0.00074,?,?,3,NA,0,NA,0,131.17464,0,105,VEGFR,TK,Linker#E_helix,no | yes, 0.8619187118449801, 0.1380812881550199
923: T,M,0.346703,0.004857,0.516129,0.760784,-1,NA,0,NA,0,149.20784,1,93,SRC,TK,G_helix,no | yes, 0.8563739969135342, 0.14362600308646575
924: V,L,?,0.003091,?,?,1,NA,0,NA,0,131.17464,0,105,SRC,TK,G_helix,no | yes, 0.6921318156349318, 0.3078681843650683
925: F,Y,0.167113,0.020932,0.428571,0.166667,3,NA,0,NA,0,181.19124,0,135,LISK,TKL,H_and_I_helix,no | yes, 0.8343213640826949, 0.16567863591730522
928: R,H,?,?,?,?,0,NA,0,NA,1,155.15634,1,148,LISK,TKL,C_helix,no | yes, 0.7602705394807849, 0.23972946051921518
944: Q,P,0.129958,0.166748,0.870968,0.72549,-1,NA,0,NA,0,115.13194,1,114,SRC,TK,G_helix#H_and_I_helix,no | yes, 0.8899588386181555, 0.11004116138184455
946: V,L,0.253733,0.14176,0.516129,0.419608,1,NA,0,NA,0,131.17464,0,105,SRC,TK,G_helix,no | yes, 0.6921318156349318, 0.3078681843650683
953: R,P,0.962928,0.770723,0.947368,0.930556,-2,NA,0,NA,0,115.13194,1,148,RCK,CMGC,H_and_I_helix,yes | no, 0.06548808964940817, 0.9345119103505918
954: A,T,?,?,?,?,0,NA,0,NA,1,119.12034,0,67,STE7,STE,B3_strand,no | yes, 0.6505876057658034, 0.3494123942341965
970: V,M,0.098573,0.094783,0.641026,0.193548,1,NA,0,NA,0,149.20784,0,105,STE7,STE,G_helix#H_and_I_helix,yes | no, 0.41624387654082284, 0.5837561234591772
973: V,G,0.351451,0.105438,0.487179,0.752688,-3,NA,0,NA,0,75.06714,0,105,STE7,STE,E_helix,yes | no, 0.3865993605003426, 0.6134006394996574
974: L,F,0.360836,0.400752,0.666667,0.747312,0,NA,0,NA,0,165.19184,0,124,STE7,STE,Activation_segment_Nt,no | yes, 0.7771393426387005, 0.22286065736129945
979: M,I,0.056036,0.041331,0.25,0.365591,1,NA,0,NA,0,131.17464,0,124,STE11,STE,G_helix#H_and_I_helix,yes | no, 0.4084497413706182, 0.5915502586293818
987: L,V,0.335634,0.112976,0.444444,0.682796,1,NA,0,NA,0,117.14784,0,124,STE11,STE,B3_strand,yes | no, 0.49055098087533155, 0.5094490191246686
991: E,A,0.178651,0.134863,?,0.601594,-1,NA,0,NA,0,89.09404,1,109,MAPKAPK,CAMK,C_helix,yes | no, 0.4584543647556386, 0.5415456352443614
1000: E,K,0.195655,0.059922,0.443662,0.239044,1,NA,0,NA,1,146.18934,1,109,CAMKL,CAMK,C_helix,no | yes, 0.6145645384248614, 0.3854354615751387
1001: E,Q,0.070003,0.063672,0.105634,0.099602,2,NA,0,NA,1,146.14594,1,109,CAMKL,CAMK,Activation_segment_Nt,no | yes, 0.671242682358571, 0.32875731764142907
1005: I,M,?,0.039126,?,?,1,NA,0,NA,0,149.20784,0,124,MAST,AGC,Activation_segment_Nt,no | yes, 0.9076478252417481, 0.09235217475825187
1011: P,A,?,0.00029,?,?,-1,NA,0,NA,0,89.09404,0,90,MAST,AGC,Activation_segment_Nt#Activation_segment_Ct,no | yes, 0.7380116968734528, 0.26198830312654714
1012: E,K,?,?,?,?,1,NA,0,NA,1,146.18934,1,109,AXL,TK,G_loop,no | yes, 0.5149623771722831, 0.48503762282771684
1016: L,V,?,?,?,?,1,NA,0,NA,0,117.14784,0,124,AXL,TK,Activation_segment_Nt,no | yes, 0.513249775587509, 0.486750224412491
1022: S,I,?,?,?,?,-2,NA,0,NA,0,131.17464,1,73,AXL,TK,C_helix,no | yes, 0.5163767535477769, 0.48362324645222315
1070: A,T,0.06589,0.120765,0.4,0.179063,0,NA,0,NA,1,119.12034,0,67,MOS,OTHER,C_helix,yes | no, 0.0041844324029502505, 0.9958155675970497
1112: P,L,0.498302,0.051637,0.675676,0.607527,-3,NA,0,NA,0,131.17464,0,90,STE20,STE,C_helix,yes | no, 0.14572759772462243, 0.8542724022753776
1117: R,L,0.962928,0.78725,0.972973,0.967742,-2,NA,0,NA,0,131.17464,1,148,STE20,STE,H_and_I_helix,yes | no, 0.4735430021741639, 0.5264569978258361
1120: D,N,0.07453,0.075245,0.279279,0.188172,1,NA,0,NA,1,132.11904,1,91,STE20,STE,B3_strand#C_helix,yes | no, 0.28247933467973096, 0.7175206653202691
1122: D,E,0.398598,0.322926,0.495495,0.467742,2,NA,0,NA,1,147.13074,1,91,STE20,STE,H_and_I_helix,yes | no, 0.24331438607790484, 0.7566856139220952
1123: H,L,0.552157,0.098216,0.657658,0.698925,-3,NA,0,NA,0,131.17464,1,118,STE20,STE,E_helix,yes | no, 0.12478893868191247, 0.8752110613180876
1124: Q,P,0.075551,0.095495,0.216216,0.193548,-1,NA,0,NA,0,115.13194,1,114,STE20,STE,H_and_I_helix,yes | no, 0.07008323752488814, 0.9299167624751119
1125: A,G,0.325613,0.071568,0.234234,0.150538,0,NA,0,NA,0,75.06714,0,67,STE20,STE,C_helix,yes | no, 0.10517549506805994, 0.8948245049319401
1127: D,Y,0.07453,0.070456,0.279279,0.188172,-3,NA,0,NA,0,181.19124,1,91,STE20,STE,B3_strand#C_helix,yes | no, 0.38709434073896504, 0.6129056592610349
1131: E,K,0.137881,0.06777,0.296296,0.112948,1,NA,0,NA,1,146.18934,1,109,NEK,OTHER,B3_strand,yes | no, 0.43904449185757843, 0.5609555081424217
1133: E,K,0.167196,0.130504,0.234568,0.198347,1,NA,0,NA,1,146.18934,1,109,NEK,OTHER,H_and_I_helix,yes | no, 0.29474754073962217, 0.7052524592603777
1134: V,I,?,0.073384,?,?,3,NA,0,NA,0,131.17464,0,105,NEK,OTHER,B3_strand#C_helix,yes | no, 0.3230921585092545, 0.6769078414907455
1135: T,M,0.368731,0.106118,0.790123,0.407713,-1,NA,0,NA,0,149.20784,1,93,NEK,OTHER,Linker,yes | no, 0.45786301806339225, 0.5421369819366078
1137: R,Q,?,?,?,?,1,NA,0,NA,1,146.14594,1,148,NEK,OTHER,E_helix,yes | no, 0.19867557065528318, 0.8013244293447168
1140: V,L,?,?,?,?,1,NA,0,NA,0,131.17464,0,105,NEK,OTHER,Activation_segment_Ct,yes | no, 0.28807637708030226, 0.7119236229196977
1144: Y,C,0.158666,0.086918,0.432099,0.212121,-2,NA,0,NA,0,121.15404,0,141,NEK,OTHER,G_helix#H_and_I_helix,yes | no, 0.21272609212302457, 0.7872739078769755
1146: I,M,0.106357,0.052894,0.753086,0.688705,1,NA,0,NA,0,149.20784,0,124,NEK,OTHER,H_and_I_helix,yes | no, 0.3027111734490712, 0.6972888265509288
1147: R,P,0.174207,0.061517,0.259259,0.090909,-2,NA,0,NA,0,115.13194,1,148,NEK,OTHER,G_loop,yes | no, 0.42450984774766937, 0.5754901522523306
1148: V,I,0.13846,0.046093,0.08642,0.057851,3,NA,0,NA,0,131.17464,0,105,NEK,OTHER,H_and_I_helix,yes | no, 0.17427275903173847, 0.8257272409682614
1149: A,P,0.4291,0.09515,0.419753,0.140496,-1,NA,0,NA,0,115.13194,0,67,NEK,OTHER,G_helix,yes | no, 0.42550164088668435, 0.5744983591133156
1150: A,T,0.28741,0.071718,0.907692,0.847222,0,NA,0,NA,1,119.12034,0,67,MAPK,CMGC,G_helix,yes | no, 0.1760070835929606, 0.8239929164070393
1153: P,T,0.173269,0.113947,0.184615,0.243056,-1,NA,0,NA,1,119.12034,0,90,MAPK,CMGC,Linker#E_helix,yes | no, 0.032387332762977485, 0.9676126672370227
1158: T,N,?,?,?,?,0,NA,0,NA,1,132.11904,1,93,STE20,STE,H_and_I_helix,yes | no, 0.141628942700307, 0.8583710572996931
1164: R,S,0.139647,0.139882,0.441441,0.322581,-1,NA,0,NA,1,105.09344,1,148,STE20,STE,E_helix,yes | no, 0.21311031217442347, 0.7868896878255764
1165: S,P,0.098711,0.223979,0.297297,0.204301,-1,NA,0,NA,0,115.13194,1,73,STE20,STE,H_and_I_helix,yes | no, 0.15671882042831348, 0.8432811795716865
1166: T,S,0.675463,0.548785,0.846847,0.758065,1,NA,0,NA,1,105.09344,1,93,STE20,STE,Activation_segment_Ct,yes | no, 0.3608360101254809, 0.6391639898745192
1167: W,C,0.334723,0.040948,0.891892,0.612903,-2,NA,0,NA,0,121.15404,0,163,STE20,STE,Linker,yes | no, 0.49299693336351247, 0.5070030666364875
1169: K,N,0.855633,0.713457,0.963964,0.978495,0,NA,0,NA,1,132.11904,1,135,STE20,STE,Catalytic_loop,no | yes, 0.7426382722256053, 0.2573617277743947
1172: R,S,0.173269,0.168217,0.225225,0.231183,-1,NA,0,NA,1,105.09344,1,148,STE20,STE,Linker#E_helix,yes | no, 0.3739789625034778, 0.6260210374965223
1173: V,I,0.087338,0.107669,0.558559,0.344086,3,NA,0,NA,0,131.17464,0,105,STE20,STE,H_and_I_helix,yes | no, 0.06705227370287972, 0.9329477262971203
1215: E,Q,?,0.00137,?,?,2,NA,0,NA,1,146.14594,1,109,VPS15,OTHER,Activation_segment_Ct#F_helix,yes | no, 0.15359805762347561, 0.8464019423765244
1218: K,R,0.855633,0.719601,0.875,0.948207,2,NA,0,NA,1,174.20274,1,135,PIM,CAMK,B3_strand,no | yes, 0.97376876319857, 0.026231236801430094
1222: P,L,?,0.023892,?,?,-3,NA,0,NA,0,131.17464,0,90,NKF2,OTHER,B3_strand,yes | no, 0.09315965325261906, 0.9068403467473809
1224: V,M,0.233031,0.082048,?,0.37741,1,NA,0,NA,0,149.20784,0,105,NKF2,OTHER,H_and_I_helix,yes | no, 0.04523613321640958, 0.9547638667835905
1235: G,S,0.313385,0.190843,0.833333,0.236915,0,NA,0,NA,1,105.09344,0,48,PLK,OTHER,G_loop,yes | no, 0.445145520488667, 0.5548544795113329
1240: A,D,?,0.003148,?,?,-2,NA,0,NA,1,133.10384,0,67,RET,TK,Linker#E_helix,no | yes, 0.9052060353008513, 0.09479396469914876
1248: E,G,?,0.013168,?,?,-2,NA,0,NA,0,75.06714,1,109,RET,TK,G_loop#B3_strand,no | yes, 0.9254592989008938, 0.07454070109910606
1250: E,D,0.224059,0.188481,0.5,0.270588,2,NA,0,NA,1,133.10384,1,109,RET,TK,C_helix,no | yes, 0.8776615555037836, 0.12233844449621642
1260: Q,E,0.159715,0.07103,0.75,0.321569,2,NA,0,NA,1,147.13074,1,114,RET,TK,C_helix,no | yes, 0.8948636083472887, 0.10513639165271116
1262: Q,H,0.354984,0.092933,1,0.321569,0,NA,0,NA,1,155.15634,1,114,RET,TK,Catalytic_loop,no | yes, 0.9774940314119003, 0.022505968588099785
1267: V,D,?,0.012282,?,?,-3,NA,0,NA,1,133.10384,0,105,RET,TK,Linker#E_helix,no | yes, 0.8709153895699563, 0.12908461043004368
1275: E,V,0.302868,0.094963,0.266667,0.228395,-2,NA,0,NA,0,117.14784,1,109,RIPK,TKL,H_and_I_helix,no | yes, 0.8354641979383395, 0.1645358020616605
1281: T,N,?,0.022921,?,?,0,NA,0,NA,1,132.11904,1,93,DMPK,AGC,G_helix#H_and_I_helix,no | yes, 0.6679408215317256, 0.3320591784682743
1285: T,M,0.136086,0.009427,0.571429,0.227451,-1,NA,0,NA,0,149.20784,1,93,ROR,TK,Linker,no | yes, 0.9640763247328296, 0.03592367526717038
1298: H,N,?,?,?,?,1,NA,0,NA,1,132.11904,1,118,NKF1,OTHER,H_and_I_helix,yes | no, 0.21013300554979095, 0.789866994450209
1299: R,Q,?,?,?,?,1,NA,0,NA,1,146.14594,1,148,NKF1,OTHER,H_and_I_helix,yes | no, 0.14393760299110425, 0.8560623970088959
1301: E,G,?,0.01523,?,?,-2,NA,0,NA,0,75.06714,1,109,SGK,AGC,B3_strand#C_helix,no | yes, 0.716289635358591, 0.283710364641409
1306: E,Q,?,0.076863,?,?,2,NA,0,NA,1,146.14594,1,109,NKF3,OTHER,G_helix#H_and_I_helix,yes | no, 0.4603893884764791, 0.539610611523521
1308: H,Q,?,0.000139,?,?,0,NA,0,NA,1,146.14594,1,118,NKF3,OTHER,C_helix#Linker,yes | no, 0.2752667671663979, 0.724733232833602
1309: P,L,?,0.001388,?,?,-3,NA,0,NA,0,131.17464,0,90,NKF3,OTHER,C_helix#Linker,yes | no, 0.4086979301404477, 0.5913020698595524
1310: R,H,0.194192,0.156972,?,0.157025,0,NA,0,NA,1,155.15634,1,148,NKF3,OTHER,G_helix#H_and_I_helix,yes | no, 0.4793987758161786, 0.5206012241838214
1327: N,S,0.381456,0.085815,0.580645,0.282353,1,NA,0,NA,1,105.09344,1,96,SRC,TK,G_loop,no | yes, 0.8982321053176868, 0.10176789468231322
1328: R,C,0.27082,0.036223,0.354839,0.133333,-3,NA,0,NA,0,121.15404,1,148,SRC,TK,G_helix,no | yes, 0.7972326574392529, 0.20276734256074708
1330: D,N,?,?,?,?,1,NA,0,NA,1,132.11904,1,91,SRPK,CMGC,Catalytic_loop#Activation_segment_Nt,yes | no, 0.4824215587515868, 0.5175784412484132
1336: Q,H,?,0.001615,?,?,0,NA,0,NA,1,155.15634,1,114,SRPK,CMGC,Catalytic_loop#Activation_segment_Nt,yes | no, 0.21495918002442452, 0.7850408199755754
1337: R,P,?,0.002725,?,?,-2,NA,0,NA,0,115.13194,1,148,SRPK,CMGC,Catalytic_loop#Activation_segment_Nt,yes | no, 0.38519911885804403, 0.614800881141956
1345: E,K,?,?,?,?,1,NA,0,NA,1,146.18934,1,109,MLK,TKL,Linker#E_helix,no | yes, 0.7188153329053732, 0.2811846670946268
1346: D,H,0.065283,0.058118,0.5,0.07438,-1,NA,0,NA,1,155.15634,1,91,IKK,OTHER,H_and_I_helix,yes | no, 0.19418446571480225, 0.8058155342851977
1348: H,Q,0.193861,0.147823,0.454545,0.160784,0,NA,0,NA,1,146.14594,1,118,TEC,TK,Linker,no | yes, 0.5866436299093717, 0.41335637009062837
1349: L,M,0.133657,0.012128,0.636364,0.254902,2,NA,0,NA,0,149.20784,0,124,TEC,TK,C_helix,no | yes, 0.753917050196792, 0.246082949803208
1352: S,N,0.167941,0.097201,0.454545,0.352941,1,NA,0,NA,1,132.11904,1,73,TEC,TK,G_loop,no | yes, 0.8654164051449751, 0.13458359485502483
1353: V,A,0.418997,0.241069,0.909091,0.729412,0,NA,0,NA,0,89.09404,0,105,TEC,TK,G_loop,no | yes, 0.9440883943430859, 0.05591160565691412
1360: E,V,?,0.012706,?,?,-2,NA,0,NA,0,117.14784,1,109,STKR,TKL,C_helix,no | yes, 0.9367647697016698, 0.06323523029833028
1370: V,A,0.084053,0.014779,0.225806,0.148148,0,NA,0,NA,0,89.09404,0,105,STKR,TKL,Activation_segment_Nt#Activation_segment_Ct,no | yes, 0.9144538661086676, 0.08554613389133241
1375: L,F,?,0.141572,?,?,0,NA,0,NA,0,165.19184,0,124,TLK,OTHER,Activation_segment_Nt#Activation_segment_Ct,yes | no, 0.19259792578331036, 0.8074020742166896
1376: P,S,?,0.000353,?,?,-1,NA,0,NA,1,105.09344,0,90,TLK,OTHER,G_helix#H_and_I_helix,yes | no, 0.12768602276430216, 0.8723139772356978
1377: R,P,0.18707,0.127331,0.207207,0.247312,-2,NA,0,NA,0,115.13194,1,148,STE20,STE,G_loop#B3_strand,yes | no, 0.3032829242734221, 0.6967170757265778
1384: G,V,?,?,?,?,-3,NA,0,NA,0,117.14784,0,48,TRK,TK,Linker#E_helix,no | yes, 0.6912585672407493, 0.3087414327592507
1385: H,Y,?,?,?,?,2,NA,0,NA,0,181.19124,1,118,TRK,TK,Linker#E_helix,no | yes, 0.5142499862094676, 0.4857500137905324
1389: D,Y,0.307229,0.056173,0.833333,0.203857,-3,NA,0,NA,0,181.19124,1,91,TTK,OTHER,Activation_segment_Nt#Activation_segment_Ct,yes | no, 0.40563174953946257, 0.5943682504605374
1390: D,Y,?,0.091033,?,?,-3,NA,0,NA,0,181.19124,1,91,TTK,OTHER,G_helix,yes | no, 0.3400970525015521, 0.6599029474984479
1393: T,R,0.552157,0.011076,0.333333,0.327824,-1,NA,0,NA,1,174.20274,1,93,TTK,OTHER,E_helix,yes | no, 0.19906911056164994, 0.8009308894383501
1395: A,T,0.685538,0.174432,0.6,0.729412,0,NA,0,NA,1,119.12034,0,67,AXL,TK,F_helix,yes | no, 0.4251056585021093, 0.5748943414978906
1396: N,K,?,0.03167,?,?,0,NA,0,NA,1,146.18934,1,96,AXL,TK,Linker,yes | no, 0.4826412399785383, 0.5173587600214616
1397: K,N,0.23419,0.189949,0.109756,0.231405,0,NA,0,NA,1,132.11904,1,135,ULK,OTHER,Linker,yes | no, 0.10281552222106756, 0.8971844777789324
1398: T,I,?,?,?,?,-1,NA,0,NA,0,131.17464,1,93,ULK,OTHER,C_helix,yes | no, 0.1564725698377266, 0.8435274301622735
1399: D,V,0.166754,0.052266,?,0.222222,-3,NA,0,NA,0,117.14784,1,91,VRK,CK1,E_helix,yes | no, 0.3136569992909835, 0.6863430007090164
1401: A,V,?,?,?,?,0,NA,0,NA,0,117.14784,0,67,VRK,CK1,H_and_I_helix,yes | no, 0.1473310857705452, 0.8526689142294547
1405: A,E,?,0.017948,?,?,-1,NA,0,NA,1,147.13074,0,67,WNK,OTHER,H_and_I_helix,yes | no, 0.42430431161790894, 0.5756956883820911
1406: T,A,0.250973,0.063309,0.6,?,0,NA,0,NA,0,89.09404,1,93,WNK,OTHER,Linker,yes | no, 0.42555111379288285, 0.5744488862071172
1407: L,M,?,?,?,?,2,NA,0,NA,0,149.20784,0,124,SRC,TK,E_helix,no | yes, 0.6446254269379516, 0.3553745730620484
1408: R,K,?,?,?,?,2,NA,0,NA,1,146.18934,1,148,SRC,TK,F_helix,no | yes, 0.7530682353416526, 0.24693176465834735
1410: G,S,0.351451,0.292866,0.875,0.709877,0,NA,0,NA,1,105.09344,0,48,MLK,TKL,E_helix,no | yes, 0.9773808463757605, 0.022619153624239507
1411: L,V,0.506114,0.427905,0.59375,0.524691,1,NA,0,NA,0,117.14784,0,124,MLK,TKL,C_helix,yes | no, 0.4034893459597804, 0.5965106540402196
Total 182 miss classified instance(s).
************************************************************
Classify unseen data:

========== Use the built Classifier: weka.classifiers.bayes.BayesNet to classify instances ==========
Error trained instances:
Total 0 miss classified instance(s).

************************************************************
End weka.classifiers.bayes.BayesNet
************************************************************

************************************************************
Start weka.classifiers.lazy.LWL / default
************************************************************

========== Strat build & save Classifier: weka.classifiers.lazy.LWL ==========
Classifier was saved at: C:\Coding\Java\CancerML/Data/Results/Classification/20121222_200553/Model/weka.classifiers.lazy.LWL.model

========== Strat 10-fold  cross-validation==========

========== Strat writing Classification Summary ==========
Classification summary was saved at: C:\Coding\Java\CancerML/Data/Results/Classification/20121222_200553/Classified/weka.classifiers.lazy.LWL-Classified.txt
Relation Name:  Analysis_Disease-weka.filters.unsupervised.attribute.Remove-R1,9,10,13,16,17,18,20,21,23,24,25,26,27
Num Instances:  1415
Num Attributes: 18

     Name                      Type  Nom  Int Real     Missing      Unique  Dist
   1 Amino_Acid_WT              Nom 100%   0%   0%     0 /  0%     0 /  0%    20 
   2 Amino_Acid_MT              Nom 100%   0%   0%     0 /  0%     0 /  0%    20 
   3 Conservation_Consensus_Al  Num   0%   0%  75%   351 / 25%    24 /  2%   240 
   4 Conservation_Wild_AllKina  Num   0%   0%  86%   196 / 14%   921 / 65%  1026 
   5 Conservation_Consensus_Fa  Num   0%  17%  57%   366 / 26%   130 /  9%   211 
   6 Conservation_Consensus_Gr  Num   0%   0%  73%   383 / 27%   232 / 16%   412 
   7 Blosum62                   Num   0% 100%   0%     0 /  0%     1 /  0%     8 
   8 Modification               Nom 100%   0%   0%     0 /  0%     0 /  0%     2 
   9 Is_Pk_Domain               Nom 100%   0%   0%     0 /  0%     0 /  0%     1 
  10 Binding_Site               Nom 100%   0%   0%     0 /  0%     0 /  0%     1 
  11 Side_Chain_Polarity_MT     Nom 100%   0%   0%     0 /  0%     0 /  0%     2 
  12 Avg_Mass_MT                Num   0%   0% 100%     0 /  0%     0 /  0%    19 
  13 Side_Chain_Polarity_WT     Nom 100%   0%   0%     0 /  0%     0 /  0%     2 
  14 Van_der_Waals_Volume_WT    Num   0% 100%   0%     0 /  0%     0 /  0%    17 
  15 Protein_Family             Nom 100%   0%   0%     0 /  0%     8 /  1%    92 
  16 Protein_Group              Nom 100%   0%   0%     0 /  0%     0 /  0%     9 
  17 Sub_domain                 Nom 100%   0%   0%     0 /  0%     1 /  0%    21 
  18 Disease                    Nom 100%   0%   0%     0 /  0%     0 /  0%     2 


========== Cross Validation Result ==========
 inst#     actual  predicted error distribution
     1       2:no      1:yes   +   *0.97,0.03 
     2       2:no       2:no       0.031,*0.969 
     3       2:no       2:no       0.245,*0.755 
     4       2:no      1:yes   +   *0.624,0.376 
     5       2:no       2:no       0.026,*0.974 
     6       2:no      1:yes   +   *0.675,0.325 
     7       2:no       2:no       0,*1 
     8       2:no      1:yes   +   *1,0 
     9       2:no       2:no       0,*1 
    10       2:no      1:yes   +   *0.622,0.378 
    11       2:no       2:no       0.272,*0.728 
    12       2:no      1:yes   +   *0.631,0.369 
    13       2:no      1:yes   +   *0.636,0.364 
    14       2:no       2:no       0.204,*0.796 
    15       2:no       2:no       0,*1 
    16       2:no       2:no       0.035,*0.965 
    17       2:no      1:yes   +   *0.644,0.356 
    18       2:no      1:yes   +   *0.684,0.316 
    19       2:no      1:yes   +   *0.649,0.351 
    20       2:no       2:no       0,*1 
    21       2:no      1:yes   +   *1,0 
    22       2:no      1:yes   +   *0.796,0.204 
    23       2:no      1:yes   +   *0.958,0.042 
    24       2:no       2:no       0.395,*0.605 
    25       2:no       2:no       0.19,*0.81 
    26       2:no      1:yes   +   *0.65,0.35 
    27       2:no       2:no       0.299,*0.701 
    28       2:no       2:no       0,*1 
    29       2:no      1:yes   +   *0.65,0.35 
    30       2:no       2:no       0.019,*0.981 
    31       2:no       2:no       0.23,*0.77 
    32       2:no      1:yes   +   *0.659,0.341 
    33       2:no       2:no       0,*1 
    34       2:no       2:no       0.021,*0.979 
    35      1:yes      1:yes       *0.928,0.072 
    36      1:yes       2:no   +   0.368,*0.632 
    37      1:yes      1:yes       *1,0 
    38      1:yes      1:yes       *0.758,0.242 
    39      1:yes      1:yes       *1,0 
    40      1:yes      1:yes       *1,0 
    41      1:yes      1:yes       *0.925,0.075 
    42      1:yes      1:yes       *1,0 
    43      1:yes      1:yes       *0.952,0.048 
    44      1:yes      1:yes       *0.932,0.068 
    45      1:yes      1:yes       *0.93,0.07 
    46      1:yes      1:yes       *1,0 
    47      1:yes      1:yes       *0.928,0.072 
    48      1:yes      1:yes       *0.922,0.078 
    49      1:yes      1:yes       *1,0 
    50      1:yes      1:yes       *0.929,0.071 
    51      1:yes      1:yes       *1,0 
    52      1:yes      1:yes       *0.925,0.075 
    53      1:yes      1:yes       *0.927,0.073 
    54      1:yes      1:yes       *1,0 
    55      1:yes      1:yes       *0.929,0.071 
    56      1:yes      1:yes       *0.763,0.237 
    57      1:yes      1:yes       *0.926,0.074 
    58      1:yes      1:yes       *0.95,0.05 
    59      1:yes      1:yes       *0.896,0.104 
    60      1:yes      1:yes       *0.929,0.071 
    61      1:yes      1:yes       *1,0 
    62      1:yes      1:yes       *1,0 
    63      1:yes      1:yes       *0.856,0.144 
    64      1:yes      1:yes       *0.841,0.159 
    65      1:yes      1:yes       *1,0 
    66      1:yes      1:yes       *0.9,0.1 
    67      1:yes      1:yes       *1,0 
    68      1:yes      1:yes       *0.519,0.481 
    69      1:yes      1:yes       *0.95,0.05 
    70      1:yes      1:yes       *1,0 
    71      1:yes      1:yes       *0.743,0.257 
    72      1:yes      1:yes       *0.925,0.075 
    73      1:yes      1:yes       *0.676,0.324 
    74      1:yes      1:yes       *0.931,0.069 
    75      1:yes      1:yes       *0.958,0.042 
    76      1:yes      1:yes       *1,0 
    77      1:yes      1:yes       *0.949,0.051 
    78      1:yes      1:yes       *1,0 
    79      1:yes      1:yes       *1,0 
    80      1:yes      1:yes       *0.923,0.077 
    81      1:yes      1:yes       *0.924,0.076 
    82      1:yes      1:yes       *0.926,0.074 
    83      1:yes       2:no   +   0,*1 
    84      1:yes      1:yes       *0.933,0.067 
    85      1:yes      1:yes       *0.954,0.046 
    86      1:yes      1:yes       *0.929,0.071 
    87      1:yes      1:yes       *0.927,0.073 
    88      1:yes      1:yes       *0.926,0.074 
    89      1:yes      1:yes       *0.928,0.072 
    90      1:yes      1:yes       *1,0 
    91      1:yes      1:yes       *1,0 
    92      1:yes      1:yes       *0.928,0.072 
    93      1:yes      1:yes       *1,0 
    94      1:yes      1:yes       *0.694,0.306 
    95      1:yes      1:yes       *0.927,0.073 
    96      1:yes      1:yes       *0.96,0.04 
    97      1:yes      1:yes       *0.953,0.047 
    98      1:yes      1:yes       *1,0 
    99      1:yes      1:yes       *1,0 
   100      1:yes      1:yes       *1,0 
   101      1:yes      1:yes       *1,0 
   102      1:yes      1:yes       *0.803,0.197 
   103      1:yes      1:yes       *0.924,0.076 
   104      1:yes      1:yes       *1,0 
   105      1:yes      1:yes       *1,0 
   106      1:yes      1:yes       *0.926,0.074 
   107      1:yes      1:yes       *0.96,0.04 
   108      1:yes      1:yes       *0.985,0.015 
   109      1:yes      1:yes       *0.927,0.073 
   110      1:yes      1:yes       *0.928,0.072 
   111      1:yes      1:yes       *1,0 
   112      1:yes      1:yes       *0.926,0.074 
   113      1:yes       2:no   +   0.299,*0.701 
   114      1:yes      1:yes       *1,0 
   115      1:yes      1:yes       *0.931,0.069 
   116      1:yes      1:yes       *1,0 
   117      1:yes      1:yes       *0.957,0.043 
   118      1:yes      1:yes       *1,0 
   119      1:yes      1:yes       *0.979,0.021 
   120      1:yes      1:yes       *0.932,0.068 
   121      1:yes      1:yes       *1,0 
   122      1:yes      1:yes       *0.946,0.054 
   123      1:yes      1:yes       *0.929,0.071 
   124      1:yes      1:yes       *1,0 
   125      1:yes      1:yes       *0.926,0.074 
   126      1:yes      1:yes       *0.802,0.198 
   127      1:yes      1:yes       *1,0 
   128      1:yes      1:yes       *0.926,0.074 
   129      1:yes      1:yes       *0.949,0.051 
   130      1:yes      1:yes       *1,0 
   131      1:yes      1:yes       *0.934,0.066 
   132      1:yes      1:yes       *0.961,0.039 
   133      1:yes      1:yes       *1,0 
   134      1:yes      1:yes       *0.926,0.074 
   135      1:yes      1:yes       *0.927,0.073 
   136      1:yes      1:yes       *0.926,0.074 
   137      1:yes      1:yes       *1,0 
   138      1:yes      1:yes       *1,0 
   139      1:yes      1:yes       *1,0 
   140      1:yes      1:yes       *0.932,0.068 
   141      1:yes      1:yes       *0.926,0.074 
   142      1:yes      1:yes       *0.929,0.071 
     1       2:no       2:no       0,*1 
     2       2:no       2:no       0,*1 
     3       2:no       2:no       0,*1 
     4       2:no       2:no       0,*1 
     5       2:no      1:yes   +   *0.665,0.335 
     6       2:no       2:no       0,*1 
     7       2:no       2:no       0,*1 
     8       2:no      1:yes   +   *0.865,0.135 
     9       2:no      1:yes   +   *1,0 
    10       2:no       2:no       0,*1 
    11       2:no      1:yes   +   *0.804,0.196 
    12       2:no       2:no       0,*1 
    13       2:no       2:no       0,*1 
    14       2:no       2:no       0.103,*0.897 
    15       2:no      1:yes   +   *1,0 
    16       2:no       2:no       0,*1 
    17       2:no       2:no       0,*1 
    18       2:no       2:no       0,*1 
    19       2:no       2:no       0,*1 
    20       2:no       2:no       0.123,*0.877 
    21       2:no      1:yes   +   *0.808,0.192 
    22       2:no       2:no       0,*1 
    23       2:no       2:no       0.39,*0.61 
    24       2:no       2:no       0,*1 
    25       2:no      1:yes   +   *0.822,0.178 
    26       2:no       2:no       0.11,*0.89 
    27       2:no      1:yes   +   *0.612,0.388 
    28       2:no      1:yes   +   *1,0 
    29       2:no       2:no       0,*1 
    30       2:no      1:yes   +   *1,0 
    31       2:no       2:no       0.116,*0.884 
    32       2:no      1:yes   +   *1,0 
    33       2:no       2:no       0.11,*0.89 
    34      1:yes      1:yes       *1,0 
    35      1:yes      1:yes       *1,0 
    36      1:yes      1:yes       *0.936,0.064 
    37      1:yes      1:yes       *0.929,0.071 
    38      1:yes      1:yes       *1,0 
    39      1:yes      1:yes       *1,0 
    40      1:yes      1:yes       *0.924,0.076 
    41      1:yes      1:yes       *1,0 
    42      1:yes      1:yes       *0.926,0.074 
    43      1:yes      1:yes       *0.934,0.066 
    44      1:yes      1:yes       *1,0 
    45      1:yes      1:yes       *0.795,0.205 
    46      1:yes      1:yes       *0.667,0.333 
    47      1:yes      1:yes       *1,0 
    48      1:yes       2:no   +   0,*1 
    49      1:yes      1:yes       *0.935,0.065 
    50      1:yes      1:yes       *1,0 
    51      1:yes      1:yes       *1,0 
    52      1:yes      1:yes       *1,0 
    53      1:yes      1:yes       *1,0 
    54      1:yes      1:yes       *0.935,0.065 
    55      1:yes      1:yes       *1,0 
    56      1:yes      1:yes       *1,0 
    57      1:yes      1:yes       *1,0 
    58      1:yes      1:yes       *0.936,0.064 
    59      1:yes      1:yes       *0.934,0.066 
    60      1:yes      1:yes       *1,0 
    61      1:yes      1:yes       *0.931,0.069 
    62      1:yes       2:no   +   0,*1 
    63      1:yes      1:yes       *0.932,0.068 
    64      1:yes       2:no   +   0,*1 
    65      1:yes      1:yes       *0.931,0.069 
    66      1:yes      1:yes       *0.976,0.024 
    67      1:yes      1:yes       *0.929,0.071 
    68      1:yes      1:yes       *0.95,0.05 
    69      1:yes      1:yes       *0.927,0.073 
    70      1:yes       2:no   +   0,*1 
    71      1:yes       2:no   +   0.385,*0.615 
    72      1:yes      1:yes       *0.937,0.063 
    73      1:yes      1:yes       *0.846,0.154 
    74      1:yes      1:yes       *1,0 
    75      1:yes      1:yes       *1,0 
    76      1:yes      1:yes       *1,0 
    77      1:yes      1:yes       *0.534,0.466 
    78      1:yes      1:yes       *0.799,0.201 
    79      1:yes       2:no   +   0,*1 
    80      1:yes      1:yes       *0.931,0.069 
    81      1:yes      1:yes       *0.85,0.15 
    82      1:yes      1:yes       *1,0 
    83      1:yes      1:yes       *0.937,0.063 
    84      1:yes      1:yes       *1,0 
    85      1:yes      1:yes       *1,0 
    86      1:yes      1:yes       *1,0 
    87      1:yes      1:yes       *1,0 
    88      1:yes      1:yes       *0.933,0.067 
    89      1:yes      1:yes       *1,0 
    90      1:yes      1:yes       *0.937,0.063 
    91      1:yes      1:yes       *0.54,0.46 
    92      1:yes      1:yes       *0.925,0.075 
    93      1:yes      1:yes       *0.936,0.064 
    94      1:yes      1:yes       *0.933,0.067 
    95      1:yes      1:yes       *1,0 
    96      1:yes      1:yes       *1,0 
    97      1:yes      1:yes       *0.794,0.206 
    98      1:yes      1:yes       *0.938,0.062 
    99      1:yes      1:yes       *0.93,0.07 
   100      1:yes      1:yes       *0.936,0.064 
   101      1:yes      1:yes       *1,0 
   102      1:yes      1:yes       *0.927,0.073 
   103      1:yes      1:yes       *1,0 
   104      1:yes      1:yes       *0.939,0.061 
   105      1:yes      1:yes       *0.932,0.068 
   106      1:yes      1:yes       *1,0 
   107      1:yes      1:yes       *0.928,0.072 
   108      1:yes      1:yes       *0.948,0.052 
   109      1:yes      1:yes       *0.933,0.067 
   110      1:yes      1:yes       *0.843,0.157 
   111      1:yes       2:no   +   0,*1 
   112      1:yes      1:yes       *0.932,0.068 
   113      1:yes      1:yes       *0.935,0.065 
   114      1:yes      1:yes       *0.933,0.067 
   115      1:yes      1:yes       *0.935,0.065 
   116      1:yes      1:yes       *1,0 
   117      1:yes      1:yes       *0.935,0.065 
   118      1:yes      1:yes       *1,0 
   119      1:yes      1:yes       *1,0 
   120      1:yes      1:yes       *1,0 
   121      1:yes      1:yes       *1,0 
   122      1:yes      1:yes       *0.928,0.072 
   123      1:yes      1:yes       *0.928,0.072 
   124      1:yes      1:yes       *0.936,0.064 
   125      1:yes      1:yes       *1,0 
   126      1:yes      1:yes       *1,0 
   127      1:yes      1:yes       *1,0 
   128      1:yes      1:yes       *0.932,0.068 
   129      1:yes      1:yes       *0.924,0.076 
   130      1:yes      1:yes       *0.764,0.236 
   131      1:yes      1:yes       *0.932,0.068 
   132      1:yes      1:yes       *0.855,0.145 
   133      1:yes       2:no   +   0.389,*0.611 
   134      1:yes      1:yes       *0.945,0.055 
   135      1:yes      1:yes       *0.932,0.068 
   136      1:yes      1:yes       *0.932,0.068 
   137      1:yes      1:yes       *1,0 
   138      1:yes      1:yes       *0.95,0.05 
   139      1:yes      1:yes       *1,0 
   140      1:yes      1:yes       *0.948,0.052 
   141      1:yes      1:yes       *0.933,0.067 
   142      1:yes      1:yes       *1,0 
     1       2:no       2:no       0,*1 
     2       2:no       2:no       0.061,*0.939 
     3       2:no      1:yes   +   *1,0 
     4       2:no       2:no       0,*1 
     5       2:no       2:no       0,*1 
     6       2:no       2:no       0.195,*0.805 
     7       2:no      1:yes   +   *1,0 
     8       2:no       2:no       0,*1 
     9       2:no       2:no       0,*1 
    10       2:no      1:yes   +   *0.656,0.344 
    11       2:no       2:no       0,*1 
    12       2:no       2:no       0,*1 
    13       2:no      1:yes   +   *0.806,0.194 
    14       2:no       2:no       0.372,*0.628 
    15       2:no      1:yes   +   *0.781,0.219 
    16       2:no       2:no       0.149,*0.851 
    17       2:no       2:no       0,*1 
    18       2:no      1:yes   +   *0.821,0.179 
    19       2:no       2:no       0,*1 
    20       2:no       2:no       0.018,*0.982 
    21       2:no       2:no       0,*1 
    22       2:no      1:yes   +   *1,0 
    23       2:no       2:no       0.36,*0.64 
    24       2:no       2:no       0.064,*0.936 
    25       2:no       2:no       0.027,*0.973 
    26       2:no       2:no       0.078,*0.922 
    27       2:no       2:no       0,*1 
    28       2:no       2:no       0.174,*0.826 
    29       2:no      1:yes   +   *0.946,0.054 
    30       2:no       2:no       0,*1 
    31       2:no       2:no       0.027,*0.973 
    32       2:no       2:no       0,*1 
    33       2:no       2:no       0,*1 
    34      1:yes      1:yes       *1,0 
    35      1:yes      1:yes       *0.925,0.075 
    36      1:yes      1:yes       *1,0 
    37      1:yes       2:no   +   0.195,*0.805 
    38      1:yes      1:yes       *0.925,0.075 
    39      1:yes      1:yes       *1,0 
    40      1:yes      1:yes       *0.951,0.049 
    41      1:yes      1:yes       *1,0 
    42      1:yes      1:yes       *0.928,0.072 
    43      1:yes      1:yes       *0.925,0.075 
    44      1:yes      1:yes       *1,0 
    45      1:yes      1:yes       *0.817,0.183 
    46      1:yes      1:yes       *1,0 
    47      1:yes      1:yes       *1,0 
    48      1:yes      1:yes       *0.847,0.153 
    49      1:yes      1:yes       *0.951,0.049 
    50      1:yes      1:yes       *0.691,0.309 
    51      1:yes      1:yes       *0.945,0.055 
    52      1:yes      1:yes       *0.933,0.067 
    53      1:yes       2:no   +   0,*1 
    54      1:yes      1:yes       *1,0 
    55      1:yes      1:yes       *0.953,0.047 
    56      1:yes      1:yes       *0.953,0.047 
    57      1:yes      1:yes       *0.936,0.064 
    58      1:yes       2:no   +   0.343,*0.657 
    59      1:yes      1:yes       *1,0 
    60      1:yes      1:yes       *0.934,0.066 
    61      1:yes      1:yes       *0.93,0.07 
    62      1:yes      1:yes       *1,0 
    63      1:yes      1:yes       *0.877,0.123 
    64      1:yes      1:yes       *0.928,0.072 
    65      1:yes      1:yes       *0.93,0.07 
    66      1:yes      1:yes       *0.926,0.074 
    67      1:yes      1:yes       *1,0 
    68      1:yes      1:yes       *1,0 
    69      1:yes      1:yes       *0.928,0.072 
    70      1:yes      1:yes       *1,0 
    71      1:yes      1:yes       *0.928,0.072 
    72      1:yes      1:yes       *1,0 
    73      1:yes      1:yes       *1,0 
    74      1:yes      1:yes       *0.932,0.068 
    75      1:yes      1:yes       *0.927,0.073 
    76      1:yes       2:no   +   0.419,*0.581 
    77      1:yes      1:yes       *0.932,0.068 
    78      1:yes      1:yes       *0.95,0.05 
    79      1:yes      1:yes       *0.928,0.072 
    80      1:yes      1:yes       *1,0 
    81      1:yes      1:yes       *0.843,0.157 
    82      1:yes      1:yes       *0.929,0.071 
    83      1:yes      1:yes       *1,0 
    84      1:yes      1:yes       *0.95,0.05 
    85      1:yes      1:yes       *0.925,0.075 
    86      1:yes      1:yes       *1,0 
    87      1:yes       2:no   +   0,*1 
    88      1:yes      1:yes       *1,0 
    89      1:yes      1:yes       *0.865,0.135 
    90      1:yes      1:yes       *0.621,0.379 
    91      1:yes      1:yes       *1,0 
    92      1:yes      1:yes       *0.929,0.071 
    93      1:yes      1:yes       *0.927,0.073 
    94      1:yes       2:no   +   0,*1 
    95      1:yes       2:no   +   0.053,*0.947 
    96      1:yes      1:yes       *1,0 
    97      1:yes      1:yes       *0.938,0.062 
    98      1:yes      1:yes       *0.779,0.221 
    99      1:yes      1:yes       *0.815,0.185 
   100      1:yes      1:yes       *1,0 
   101      1:yes      1:yes       *1,0 
   102      1:yes      1:yes       *0.834,0.166 
   103      1:yes      1:yes       *0.929,0.071 
   104      1:yes      1:yes       *1,0 
   105      1:yes      1:yes       *1,0 
   106      1:yes      1:yes       *1,0 
   107      1:yes      1:yes       *0.931,0.069 
   108      1:yes      1:yes       *1,0 
   109      1:yes      1:yes       *1,0 
   110      1:yes      1:yes       *0.932,0.068 
   111      1:yes      1:yes       *0.953,0.047 
   112      1:yes      1:yes       *0.802,0.198 
   113      1:yes      1:yes       *0.929,0.071 
   114      1:yes      1:yes       *0.93,0.07 
   115      1:yes      1:yes       *0.932,0.068 
   116      1:yes      1:yes       *0.93,0.07 
   117      1:yes      1:yes       *0.951,0.049 
   118      1:yes      1:yes       *0.927,0.073 
   119      1:yes      1:yes       *1,0 
   120      1:yes      1:yes       *0.928,0.072 
   121      1:yes      1:yes       *0.934,0.066 
   122      1:yes      1:yes       *1,0 
   123      1:yes      1:yes       *0.927,0.073 
   124      1:yes      1:yes       *0.859,0.141 
   125      1:yes      1:yes       *0.928,0.072 
   126      1:yes      1:yes       *0.927,0.073 
   127      1:yes      1:yes       *1,0 
   128      1:yes      1:yes       *0.953,0.047 
   129      1:yes      1:yes       *0.927,0.073 
   130      1:yes       2:no   +   0,*1 
   131      1:yes      1:yes       *0.927,0.073 
   132      1:yes      1:yes       *0.928,0.072 
   133      1:yes       2:no   +   0.326,*0.674 
   134      1:yes      1:yes       *0.929,0.071 
   135      1:yes      1:yes       *0.922,0.078 
   136      1:yes      1:yes       *0.927,0.073 
   137      1:yes      1:yes       *1,0 
   138      1:yes      1:yes       *0.908,0.092 
   139      1:yes      1:yes       *0.929,0.071 
   140      1:yes      1:yes       *1,0 
   141      1:yes      1:yes       *1,0 
   142      1:yes      1:yes       *1,0 
     1       2:no       2:no       0,*1 
     2       2:no      1:yes   +   *0.923,0.077 
     3       2:no       2:no       0,*1 
     4       2:no      1:yes   +   *0.929,0.071 
     5       2:no       2:no       0.022,*0.978 
     6       2:no      1:yes   +   *0.932,0.068 
     7       2:no       2:no       0.028,*0.972 
     8       2:no      1:yes   +   *0.545,0.455 
     9       2:no       2:no       0,*1 
    10       2:no       2:no       0,*1 
    11       2:no       2:no       0,*1 
    12       2:no       2:no       0,*1 
    13       2:no       2:no       0,*1 
    14       2:no       2:no       0.026,*0.974 
    15       2:no       2:no       0,*1 
    16       2:no       2:no       0,*1 
    17       2:no      1:yes   +   *0.879,0.121 
    18       2:no       2:no       0.029,*0.971 
    19       2:no       2:no       0,*1 
    20       2:no      1:yes   +   *0.931,0.069 
    21       2:no       2:no       0.159,*0.841 
    22       2:no      1:yes   +   *1,0 
    23       2:no       2:no       0.029,*0.971 
    24       2:no       2:no       0.328,*0.672 
    25       2:no       2:no       0.03,*0.97 
    26       2:no      1:yes   +   *0.683,0.317 
    27       2:no       2:no       0.022,*0.978 
    28       2:no       2:no       0,*1 
    29       2:no       2:no       0.397,*0.603 
    30       2:no      1:yes   +   *0.839,0.161 
    31       2:no       2:no       0.031,*0.969 
    32       2:no      1:yes   +   *0.841,0.159 
    33       2:no       2:no       0,*1 
    34      1:yes      1:yes       *0.934,0.066 
    35      1:yes      1:yes       *1,0 
    36      1:yes      1:yes       *0.84,0.16 
    37      1:yes      1:yes       *0.932,0.068 
    38      1:yes      1:yes       *0.686,0.314 
    39      1:yes      1:yes       *0.938,0.062 
    40      1:yes      1:yes       *0.932,0.068 
    41      1:yes       2:no   +   0.351,*0.649 
    42      1:yes      1:yes       *1,0 
    43      1:yes      1:yes       *0.853,0.147 
    44      1:yes      1:yes       *0.934,0.066 
    45      1:yes      1:yes       *0.95,0.05 
    46      1:yes      1:yes       *0.927,0.073 
    47      1:yes      1:yes       *0.932,0.068 
    48      1:yes      1:yes       *1,0 
    49      1:yes      1:yes       *0.935,0.065 
    50      1:yes      1:yes       *1,0 
    51      1:yes      1:yes       *1,0 
    52      1:yes      1:yes       *0.934,0.066 
    53      1:yes      1:yes       *1,0 
    54      1:yes      1:yes       *0.934,0.066 
    55      1:yes      1:yes       *0.932,0.068 
    56      1:yes      1:yes       *0.936,0.064 
    57      1:yes       2:no   +   0.254,*0.746 
    58      1:yes       2:no   +   0.059,*0.941 
    59      1:yes      1:yes       *0.931,0.069 
    60      1:yes      1:yes       *0.935,0.065 
    61      1:yes      1:yes       *1,0 
    62      1:yes      1:yes       *0.863,0.137 
    63      1:yes      1:yes       *1,0 
    64      1:yes      1:yes       *0.928,0.072 
    65      1:yes      1:yes       *1,0 
    66      1:yes      1:yes       *1,0 
    67      1:yes      1:yes       *0.947,0.053 
    68      1:yes      1:yes       *1,0 
    69      1:yes      1:yes       *0.936,0.064 
    70      1:yes      1:yes       *0.927,0.073 
    71      1:yes      1:yes       *0.911,0.089 
    72      1:yes      1:yes       *0.935,0.065 
    73      1:yes      1:yes       *0.939,0.061 
    74      1:yes      1:yes       *0.942,0.058 
    75      1:yes      1:yes       *0.931,0.069 
    76      1:yes      1:yes       *0.934,0.066 
    77      1:yes      1:yes       *0.948,0.052 
    78      1:yes      1:yes       *0.936,0.064 
    79      1:yes      1:yes       *0.933,0.067 
    80      1:yes      1:yes       *0.936,0.064 
    81      1:yes      1:yes       *0.941,0.059 
    82      1:yes      1:yes       *0.934,0.066 
    83      1:yes      1:yes       *0.928,0.072 
    84      1:yes      1:yes       *0.929,0.071 
    85      1:yes      1:yes       *1,0 
    86      1:yes      1:yes       *1,0 
    87      1:yes      1:yes       *0.935,0.065 
    88      1:yes      1:yes       *0.816,0.184 
    89      1:yes      1:yes       *0.928,0.072 
    90      1:yes      1:yes       *0.932,0.068 
    91      1:yes      1:yes       *0.927,0.073 
    92      1:yes      1:yes       *0.929,0.071 
    93      1:yes      1:yes       *0.764,0.236 
    94      1:yes      1:yes       *0.936,0.064 
    95      1:yes      1:yes       *1,0 
    96      1:yes      1:yes       *0.926,0.074 
    97      1:yes      1:yes       *1,0 
    98      1:yes      1:yes       *1,0 
    99      1:yes      1:yes       *0.931,0.069 
   100      1:yes      1:yes       *0.929,0.071 
   101      1:yes      1:yes       *0.938,0.062 
   102      1:yes      1:yes       *1,0 
   103      1:yes      1:yes       *0.927,0.073 
   104      1:yes      1:yes       *0.939,0.061 
   105      1:yes      1:yes       *0.948,0.052 
   106      1:yes      1:yes       *0.938,0.062 
   107      1:yes      1:yes       *1,0 
   108      1:yes      1:yes       *1,0 
   109      1:yes      1:yes       *0.913,0.087 
   110      1:yes      1:yes       *0.932,0.068 
   111      1:yes      1:yes       *1,0 
   112      1:yes      1:yes       *0.947,0.053 
   113      1:yes      1:yes       *0.934,0.066 
   114      1:yes      1:yes       *1,0 
   115      1:yes      1:yes       *0.928,0.072 
   116      1:yes      1:yes       *0.934,0.066 
   117      1:yes      1:yes       *0.933,0.067 
   118      1:yes      1:yes       *1,0 
   119      1:yes      1:yes       *0.932,0.068 
   120      1:yes      1:yes       *1,0 
   121      1:yes      1:yes       *0.936,0.064 
   122      1:yes      1:yes       *1,0 
   123      1:yes      1:yes       *0.936,0.064 
   124      1:yes      1:yes       *0.929,0.071 
   125      1:yes      1:yes       *0.811,0.189 
   126      1:yes      1:yes       *0.93,0.07 
   127      1:yes      1:yes       *0.935,0.065 
   128      1:yes      1:yes       *1,0 
   129      1:yes      1:yes       *1,0 
   130      1:yes      1:yes       *0.928,0.072 
   131      1:yes      1:yes       *1,0 
   132      1:yes      1:yes       *0.818,0.182 
   133      1:yes      1:yes       *1,0 
   134      1:yes      1:yes       *0.931,0.069 
   135      1:yes      1:yes       *0.932,0.068 
   136      1:yes      1:yes       *0.934,0.066 
   137      1:yes      1:yes       *0.927,0.073 
   138      1:yes      1:yes       *0.934,0.066 
   139      1:yes      1:yes       *0.935,0.065 
   140      1:yes      1:yes       *0.932,0.068 
   141      1:yes      1:yes       *1,0 
   142      1:yes      1:yes       *1,0 
     1       2:no       2:no       0.02,*0.98 
     2       2:no      1:yes   +   *0.934,0.066 
     3       2:no      1:yes   +   *0.927,0.073 
     4       2:no       2:no       0.067,*0.933 
     5       2:no      1:yes   +   *0.818,0.182 
     6       2:no       2:no       0,*1 
     7       2:no      1:yes   +   *0.928,0.072 
     8       2:no      1:yes   +   *1,0 
     9       2:no       2:no       0.126,*0.874 
    10       2:no      1:yes   +   *0.926,0.074 
    11       2:no      1:yes   +   *0.83,0.17 
    12       2:no      1:yes   +   *0.93,0.07 
    13       2:no       2:no       0,*1 
    14       2:no      1:yes   +   *0.804,0.196 
    15       2:no       2:no       0.303,*0.697 
    16       2:no       2:no       0,*1 
    17       2:no       2:no       0.018,*0.982 
    18       2:no       2:no       0,*1 
    19       2:no       2:no       0.373,*0.627 
    20       2:no       2:no       0.341,*0.659 
    21       2:no       2:no       0.116,*0.884 
    22       2:no      1:yes   +   *0.927,0.073 
    23       2:no      1:yes   +   *0.923,0.077 
    24       2:no      1:yes   +   *0.95,0.05 
    25       2:no       2:no       0.101,*0.899 
    26       2:no       2:no       0,*1 
    27       2:no      1:yes   +   *1,0 
    28       2:no      1:yes   +   *0.931,0.069 
    29       2:no       2:no       0.027,*0.973 
    30       2:no       2:no       0.121,*0.879 
    31       2:no      1:yes   +   *0.723,0.277 
    32       2:no      1:yes   +   *0.949,0.051 
    33       2:no       2:no       0.139,*0.861 
    34      1:yes      1:yes       *0.936,0.064 
    35      1:yes      1:yes       *0.929,0.071 
    36      1:yes      1:yes       *0.93,0.07 
    37      1:yes      1:yes       *0.926,0.074 
    38      1:yes      1:yes       *0.934,0.066 
    39      1:yes       2:no   +   0.446,*0.554 
    40      1:yes      1:yes       *0.936,0.064 
    41      1:yes      1:yes       *1,0 
    42      1:yes      1:yes       *0.926,0.074 
    43      1:yes      1:yes       *0.929,0.071 
    44      1:yes       2:no   +   0.155,*0.845 
    45      1:yes      1:yes       *0.933,0.067 
    46      1:yes      1:yes       *1,0 
    47      1:yes      1:yes       *0.939,0.061 
    48      1:yes      1:yes       *0.93,0.07 
    49      1:yes      1:yes       *0.591,0.409 
    50      1:yes      1:yes       *0.764,0.236 
    51      1:yes      1:yes       *0.928,0.072 
    52      1:yes      1:yes       *0.932,0.068 
    53      1:yes       2:no   +   0.374,*0.626 
    54      1:yes      1:yes       *0.921,0.079 
    55      1:yes      1:yes       *0.553,0.447 
    56      1:yes      1:yes       *0.935,0.065 
    57      1:yes      1:yes       *0.94,0.06 
    58      1:yes      1:yes       *0.934,0.066 
    59      1:yes      1:yes       *0.938,0.062 
    60      1:yes      1:yes       *0.928,0.072 
    61      1:yes       2:no   +   0,*1 
    62      1:yes      1:yes       *0.926,0.074 
    63      1:yes      1:yes       *0.962,0.038 
    64      1:yes      1:yes       *0.939,0.061 
    65      1:yes      1:yes       *0.977,0.023 
    66      1:yes      1:yes       *0.95,0.05 
    67      1:yes      1:yes       *0.939,0.061 
    68      1:yes      1:yes       *0.936,0.064 
    69      1:yes      1:yes       *0.944,0.056 
    70      1:yes      1:yes       *0.933,0.067 
    71      1:yes      1:yes       *0.938,0.062 
    72      1:yes      1:yes       *0.937,0.063 
    73      1:yes      1:yes       *0.934,0.066 
    74      1:yes      1:yes       *0.937,0.063 
    75      1:yes      1:yes       *0.944,0.056 
    76      1:yes      1:yes       *0.941,0.059 
    77      1:yes      1:yes       *0.932,0.068 
    78      1:yes      1:yes       *0.933,0.067 
    79      1:yes      1:yes       *0.935,0.065 
    80      1:yes      1:yes       *0.942,0.058 
    81      1:yes      1:yes       *0.933,0.067 
    82      1:yes      1:yes       *0.963,0.037 
    83      1:yes      1:yes       *0.937,0.063 
    84      1:yes      1:yes       *0.935,0.065 
    85      1:yes      1:yes       *0.937,0.063 
    86      1:yes      1:yes       *0.927,0.073 
    87      1:yes      1:yes       *0.933,0.067 
    88      1:yes      1:yes       *1,0 
    89      1:yes      1:yes       *0.936,0.064 
    90      1:yes       2:no   +   0.314,*0.686 
    91      1:yes      1:yes       *0.936,0.064 
    92      1:yes      1:yes       *0.936,0.064 
    93      1:yes      1:yes       *0.551,0.449 
    94      1:yes      1:yes       *0.935,0.065 
    95      1:yes      1:yes       *1,0 
    96      1:yes      1:yes       *0.935,0.065 
    97      1:yes      1:yes       *0.936,0.064 
    98      1:yes      1:yes       *0.936,0.064 
    99      1:yes      1:yes       *0.937,0.063 
   100      1:yes      1:yes       *1,0 
   101      1:yes      1:yes       *0.937,0.063 
   102      1:yes       2:no   +   0.364,*0.636 
   103      1:yes      1:yes       *0.873,0.127 
   104      1:yes      1:yes       *0.96,0.04 
   105      1:yes      1:yes       *0.927,0.073 
   106      1:yes      1:yes       *0.957,0.043 
   107      1:yes      1:yes       *0.929,0.071 
   108      1:yes      1:yes       *0.935,0.065 
   109      1:yes      1:yes       *0.932,0.068 
   110      1:yes       2:no   +   0.275,*0.725 
   111      1:yes      1:yes       *0.926,0.074 
   112      1:yes      1:yes       *0.93,0.07 
   113      1:yes      1:yes       *0.935,0.065 
   114      1:yes      1:yes       *0.931,0.069 
   115      1:yes      1:yes       *0.936,0.064 
   116      1:yes      1:yes       *0.921,0.079 
   117      1:yes      1:yes       *0.939,0.061 
   118      1:yes      1:yes       *0.939,0.061 
   119      1:yes      1:yes       *0.928,0.072 
   120      1:yes      1:yes       *1,0 
   121      1:yes      1:yes       *0.922,0.078 
   122      1:yes      1:yes       *0.925,0.075 
   123      1:yes      1:yes       *0.931,0.069 
   124      1:yes      1:yes       *0.853,0.147 
   125      1:yes      1:yes       *0.933,0.067 
   126      1:yes      1:yes       *1,0 
   127      1:yes      1:yes       *0.931,0.069 
   128      1:yes      1:yes       *0.93,0.07 
   129      1:yes      1:yes       *0.936,0.064 
   130      1:yes      1:yes       *0.939,0.061 
   131      1:yes      1:yes       *1,0 
   132      1:yes      1:yes       *0.928,0.072 
   133      1:yes      1:yes       *0.939,0.061 
   134      1:yes      1:yes       *0.962,0.038 
   135      1:yes      1:yes       *1,0 
   136      1:yes      1:yes       *0.927,0.073 
   137      1:yes      1:yes       *1,0 
   138      1:yes      1:yes       *0.959,0.041 
   139      1:yes      1:yes       *0.929,0.071 
   140      1:yes      1:yes       *0.931,0.069 
   141      1:yes       2:no   +   0.33,*0.67 
   142      1:yes      1:yes       *0.915,0.085 
     1       2:no       2:no       0.309,*0.691 
     2       2:no       2:no       0,*1 
     3       2:no       2:no       0,*1 
     4       2:no       2:no       0,*1 
     5       2:no      1:yes   +   *0.51,0.49 
     6       2:no       2:no       0.103,*0.897 
     7       2:no      1:yes   +   *1,0 
     8       2:no       2:no       0,*1 
     9       2:no      1:yes   +   *0.899,0.101 
    10       2:no      1:yes   +   *0.833,0.167 
    11       2:no      1:yes   +   *1,0 
    12       2:no       2:no       0,*1 
    13       2:no       2:no       0,*1 
    14       2:no       2:no       0,*1 
    15       2:no       2:no       0.03,*0.97 
    16       2:no       2:no       0.032,*0.968 
    17       2:no      1:yes   +   *1,0 
    18       2:no       2:no       0,*1 
    19       2:no      1:yes   +   *0.865,0.135 
    20       2:no       2:no       0.054,*0.946 
    21       2:no       2:no       0,*1 
    22       2:no       2:no       0,*1 
    23       2:no       2:no       0.266,*0.734 
    24       2:no       2:no       0.1,*0.9 
    25       2:no      1:yes   +   *0.885,0.115 
    26       2:no       2:no       0.413,*0.587 
    27       2:no      1:yes   +   *1,0 
    28       2:no       2:no       0.02,*0.98 
    29       2:no      1:yes   +   *0.585,0.415 
    30       2:no      1:yes   +   *0.57,0.43 
    31       2:no       2:no       0,*1 
    32       2:no      1:yes   +   *0.771,0.229 
    33       2:no       2:no       0,*1 
    34      1:yes      1:yes       *1,0 
    35      1:yes      1:yes       *1,0 
    36      1:yes      1:yes       *1,0 
    37      1:yes      1:yes       *1,0 
    38      1:yes      1:yes       *0.935,0.065 
    39      1:yes      1:yes       *0.932,0.068 
    40      1:yes      1:yes       *0.936,0.064 
    41      1:yes      1:yes       *0.931,0.069 
    42      1:yes      1:yes       *0.922,0.078 
    43      1:yes      1:yes       *0.953,0.047 
    44      1:yes      1:yes       *1,0 
    45      1:yes      1:yes       *1,0 
    46      1:yes      1:yes       *0.929,0.071 
    47      1:yes      1:yes       *1,0 
    48      1:yes      1:yes       *1,0 
    49      1:yes      1:yes       *0.931,0.069 
    50      1:yes      1:yes       *0.931,0.069 
    51      1:yes      1:yes       *1,0 
    52      1:yes      1:yes       *0.917,0.083 
    53      1:yes      1:yes       *0.935,0.065 
    54      1:yes      1:yes       *0.935,0.065 
    55      1:yes      1:yes       *0.93,0.07 
    56      1:yes      1:yes       *1,0 
    57      1:yes      1:yes       *1,0 
    58      1:yes       2:no   +   0,*1 
    59      1:yes      1:yes       *1,0 
    60      1:yes      1:yes       *0.85,0.15 
    61      1:yes      1:yes       *0.954,0.046 
    62      1:yes      1:yes       *1,0 
    63      1:yes      1:yes       *0.927,0.073 
    64      1:yes      1:yes       *1,0 
    65      1:yes      1:yes       *0.792,0.208 
    66      1:yes      1:yes       *1,0 
    67      1:yes      1:yes       *0.923,0.077 
    68      1:yes      1:yes       *1,0 
    69      1:yes      1:yes       *1,0 
    70      1:yes      1:yes       *1,0 
    71      1:yes       2:no   +   0.049,*0.951 
    72      1:yes       2:no   +   0.055,*0.945 
    73      1:yes      1:yes       *0.931,0.069 
    74      1:yes      1:yes       *0.758,0.242 
    75      1:yes      1:yes       *0.925,0.075 
    76      1:yes      1:yes       *1,0 
    77      1:yes      1:yes       *1,0 
    78      1:yes      1:yes       *0.911,0.089 
    79      1:yes      1:yes       *0.928,0.072 
    80      1:yes       2:no   +   0.07,*0.93 
    81      1:yes      1:yes       *1,0 
    82      1:yes      1:yes       *0.953,0.047 
    83      1:yes      1:yes       *1,0 
    84      1:yes      1:yes       *0.948,0.052 
    85      1:yes      1:yes       *0.924,0.076 
    86      1:yes      1:yes       *0.91,0.09 
    87      1:yes      1:yes       *1,0 
    88      1:yes      1:yes       *0.912,0.088 
    89      1:yes      1:yes       *0.933,0.067 
    90      1:yes       2:no   +   0,*1 
    91      1:yes      1:yes       *1,0 
    92      1:yes      1:yes       *1,0 
    93      1:yes      1:yes       *0.929,0.071 
    94      1:yes      1:yes       *1,0 
    95      1:yes      1:yes       *0.932,0.068 
    96      1:yes      1:yes       *0.931,0.069 
    97      1:yes      1:yes       *1,0 
    98      1:yes      1:yes       *0.776,0.224 
    99      1:yes      1:yes       *0.928,0.072 
   100      1:yes      1:yes       *0.787,0.213 
   101      1:yes      1:yes       *0.928,0.072 
   102      1:yes      1:yes       *1,0 
   103      1:yes      1:yes       *1,0 
   104      1:yes      1:yes       *0.93,0.07 
   105      1:yes      1:yes       *1,0 
   106      1:yes      1:yes       *1,0 
   107      1:yes      1:yes       *1,0 
   108      1:yes      1:yes       *0.921,0.079 
   109      1:yes      1:yes       *0.608,0.392 
   110      1:yes      1:yes       *0.951,0.049 
   111      1:yes      1:yes       *1,0 
   112      1:yes      1:yes       *0.952,0.048 
   113      1:yes      1:yes       *1,0 
   114      1:yes       2:no   +   0,*1 
   115      1:yes      1:yes       *1,0 
   116      1:yes      1:yes       *1,0 
   117      1:yes       2:no   +   0.352,*0.648 
   118      1:yes      1:yes       *1,0 
   119      1:yes      1:yes       *0.843,0.157 
   120      1:yes      1:yes       *1,0 
   121      1:yes      1:yes       *0.947,0.053 
   122      1:yes      1:yes       *0.93,0.07 
   123      1:yes      1:yes       *0.902,0.098 
   124      1:yes      1:yes       *1,0 
   125      1:yes      1:yes       *1,0 
   126      1:yes      1:yes       *0.931,0.069 
   127      1:yes      1:yes       *0.927,0.073 
   128      1:yes      1:yes       *1,0 
   129      1:yes      1:yes       *0.502,0.498 
   130      1:yes      1:yes       *0.91,0.09 
   131      1:yes      1:yes       *1,0 
   132      1:yes      1:yes       *0.931,0.069 
   133      1:yes      1:yes       *0.897,0.103 
   134      1:yes      1:yes       *0.935,0.065 
   135      1:yes      1:yes       *0.909,0.091 
   136      1:yes      1:yes       *1,0 
   137      1:yes      1:yes       *0.846,0.154 
   138      1:yes      1:yes       *0.949,0.051 
   139      1:yes      1:yes       *0.934,0.066 
   140      1:yes      1:yes       *0.931,0.069 
   141      1:yes      1:yes       *1,0 
     1       2:no      1:yes   +   *1,0 
     2       2:no       2:no       0.025,*0.975 
     3       2:no      1:yes   +   *1,0 
     4       2:no      1:yes   +   *1,0 
     5       2:no       2:no       0.376,*0.624 
     6       2:no       2:no       0.027,*0.973 
     7       2:no       2:no       0,*1 
     8       2:no      1:yes   +   *0.931,0.069 
     9       2:no      1:yes   +   *1,0 
    10       2:no      1:yes   +   *0.93,0.07 
    11       2:no       2:no       0.341,*0.659 
    12       2:no       2:no       0.104,*0.896 
    13       2:no       2:no       0,*1 
    14       2:no       2:no       0,*1 
    15       2:no       2:no       0.022,*0.978 
    16       2:no       2:no       0,*1 
    17       2:no       2:no       0.35,*0.65 
    18       2:no      1:yes   +   *0.901,0.099 
    19       2:no      1:yes   +   *0.876,0.124 
    20       2:no      1:yes   +   *0.581,0.419 
    21       2:no       2:no       0.107,*0.893 
    22       2:no       2:no       0,*1 
    23       2:no       2:no       0.36,*0.64 
    24       2:no      1:yes   +   *0.583,0.417 
    25       2:no       2:no       0.109,*0.891 
    26       2:no       2:no       0.058,*0.942 
    27       2:no      1:yes   +   *0.943,0.057 
    28       2:no       2:no       0,*1 
    29       2:no      1:yes   +   *0.929,0.071 
    30       2:no      1:yes   +   *0.924,0.076 
    31       2:no       2:no       0.365,*0.635 
    32       2:no      1:yes   +   *0.841,0.159 
    33       2:no       2:no       0,*1 
    34      1:yes      1:yes       *0.761,0.239 
    35      1:yes      1:yes       *0.934,0.066 
    36      1:yes      1:yes       *0.931,0.069 
    37      1:yes      1:yes       *0.931,0.069 
    38      1:yes      1:yes       *0.844,0.156 
    39      1:yes      1:yes       *1,0 
    40      1:yes      1:yes       *1,0 
    41      1:yes      1:yes       *1,0 
    42      1:yes      1:yes       *1,0 
    43      1:yes       2:no   +   0.373,*0.627 
    44      1:yes      1:yes       *0.933,0.067 
    45      1:yes      1:yes       *1,0 
    46      1:yes       2:no   +   0,*1 
    47      1:yes      1:yes       *0.585,0.415 
    48      1:yes      1:yes       *0.936,0.064 
    49      1:yes       2:no   +   0.122,*0.878 
    50      1:yes      1:yes       *1,0 
    51      1:yes      1:yes       *0.928,0.072 
    52      1:yes      1:yes       *1,0 
    53      1:yes      1:yes       *1,0 
    54      1:yes      1:yes       *0.948,0.052 
    55      1:yes      1:yes       *1,0 
    56      1:yes      1:yes       *0.883,0.117 
    57      1:yes      1:yes       *1,0 
    58      1:yes      1:yes       *0.933,0.067 
    59      1:yes      1:yes       *0.933,0.067 
    60      1:yes      1:yes       *1,0 
    61      1:yes      1:yes       *0.936,0.064 
    62      1:yes      1:yes       *0.933,0.067 
    63      1:yes      1:yes       *1,0 
    64      1:yes      1:yes       *0.933,0.067 
    65      1:yes      1:yes       *0.932,0.068 
    66      1:yes      1:yes       *1,0 
    67      1:yes      1:yes       *0.959,0.041 
    68      1:yes      1:yes       *1,0 
    69      1:yes      1:yes       *1,0 
    70      1:yes      1:yes       *0.932,0.068 
    71      1:yes      1:yes       *0.939,0.061 
    72      1:yes      1:yes       *0.933,0.067 
    73      1:yes      1:yes       *0.955,0.045 
    74      1:yes      1:yes       *0.698,0.302 
    75      1:yes      1:yes       *0.932,0.068 
    76      1:yes      1:yes       *0.757,0.243 
    77      1:yes      1:yes       *0.934,0.066 
    78      1:yes      1:yes       *1,0 
    79      1:yes      1:yes       *1,0 
    80      1:yes      1:yes       *0.598,0.402 
    81      1:yes      1:yes       *0.944,0.056 
    82      1:yes      1:yes       *1,0 
    83      1:yes      1:yes       *0.925,0.075 
    84      1:yes      1:yes       *1,0 
    85      1:yes      1:yes       *1,0 
    86      1:yes      1:yes       *0.935,0.065 
    87      1:yes      1:yes       *0.931,0.069 
    88      1:yes      1:yes       *1,0 
    89      1:yes      1:yes       *1,0 
    90      1:yes      1:yes       *0.934,0.066 
    91      1:yes      1:yes       *0.939,0.061 
    92      1:yes      1:yes       *0.95,0.05 
    93      1:yes       2:no   +   0.308,*0.692 
    94      1:yes      1:yes       *1,0 
    95      1:yes      1:yes       *1,0 
    96      1:yes      1:yes       *1,0 
    97      1:yes      1:yes       *1,0 
    98      1:yes      1:yes       *1,0 
    99      1:yes      1:yes       *0.889,0.111 
   100      1:yes      1:yes       *0.893,0.107 
   101      1:yes      1:yes       *1,0 
   102      1:yes      1:yes       *0.932,0.068 
   103      1:yes      1:yes       *1,0 
   104      1:yes      1:yes       *1,0 
   105      1:yes      1:yes       *0.951,0.049 
   106      1:yes      1:yes       *1,0 
   107      1:yes      1:yes       *0.893,0.107 
   108      1:yes      1:yes       *0.709,0.291 
   109      1:yes      1:yes       *0.93,0.07 
   110      1:yes      1:yes       *0.575,0.425 
   111      1:yes      1:yes       *0.941,0.059 
   112      1:yes      1:yes       *0.624,0.376 
   113      1:yes      1:yes       *0.934,0.066 
   114      1:yes      1:yes       *0.935,0.065 
   115      1:yes      1:yes       *0.94,0.06 
   116      1:yes      1:yes       *1,0 
   117      1:yes       2:no   +   0.494,*0.506 
   118      1:yes      1:yes       *0.928,0.072 
   119      1:yes      1:yes       *0.933,0.067 
   120      1:yes      1:yes       *0.933,0.067 
   121      1:yes      1:yes       *1,0 
   122      1:yes      1:yes       *0.914,0.086 
   123      1:yes      1:yes       *0.787,0.213 
   124      1:yes      1:yes       *0.952,0.048 
   125      1:yes      1:yes       *1,0 
   126      1:yes      1:yes       *0.934,0.066 
   127      1:yes      1:yes       *0.933,0.067 
   128      1:yes      1:yes       *1,0 
   129      1:yes      1:yes       *0.949,0.051 
   130      1:yes      1:yes       *1,0 
   131      1:yes      1:yes       *0.934,0.066 
   132      1:yes      1:yes       *0.901,0.099 
   133      1:yes      1:yes       *1,0 
   134      1:yes      1:yes       *1,0 
   135      1:yes      1:yes       *0.932,0.068 
   136      1:yes      1:yes       *1,0 
   137      1:yes      1:yes       *0.934,0.066 
   138      1:yes      1:yes       *0.509,0.491 
   139      1:yes      1:yes       *1,0 
   140      1:yes      1:yes       *1,0 
   141      1:yes      1:yes       *1,0 
     1       2:no       2:no       0,*1 
     2       2:no       2:no       0.402,*0.598 
     3       2:no       2:no       0.024,*0.976 
     4       2:no       2:no       0.112,*0.888 
     5       2:no       2:no       0.031,*0.969 
     6       2:no       2:no       0,*1 
     7       2:no      1:yes   +   *0.883,0.117 
     8       2:no       2:no       0,*1 
     9       2:no       2:no       0,*1 
    10       2:no      1:yes   +   *0.922,0.078 
    11       2:no       2:no       0,*1 
    12       2:no       2:no       0.114,*0.886 
    13       2:no       2:no       0.366,*0.634 
    14       2:no      1:yes   +   *1,0 
    15       2:no      1:yes   +   *0.671,0.329 
    16       2:no       2:no       0,*1 
    17       2:no      1:yes   +   *0.804,0.196 
    18       2:no       2:no       0,*1 
    19       2:no       2:no       0.096,*0.904 
    20       2:no      1:yes   +   *0.671,0.329 
    21       2:no       2:no       0,*1 
    22       2:no       2:no       0,*1 
    23       2:no       2:no       0.1,*0.9 
    24       2:no      1:yes   +   *0.884,0.116 
    25       2:no       2:no       0,*1 
    26       2:no      1:yes   +   *0.842,0.158 
    27       2:no       2:no       0.248,*0.752 
    28       2:no       2:no       0,*1 
    29       2:no       2:no       0,*1 
    30       2:no       2:no       0,*1 
    31       2:no      1:yes   +   *1,0 
    32       2:no      1:yes   +   *1,0 
    33       2:no       2:no       0.021,*0.979 
    34      1:yes      1:yes       *0.95,0.05 
    35      1:yes      1:yes       *1,0 
    36      1:yes      1:yes       *1,0 
    37      1:yes      1:yes       *0.837,0.163 
    38      1:yes      1:yes       *0.924,0.076 
    39      1:yes      1:yes       *0.927,0.073 
    40      1:yes       2:no   +   0.164,*0.836 
    41      1:yes      1:yes       *0.935,0.065 
    42      1:yes      1:yes       *1,0 
    43      1:yes      1:yes       *0.842,0.158 
    44      1:yes      1:yes       *1,0 
    45      1:yes      1:yes       *0.933,0.067 
    46      1:yes      1:yes       *0.929,0.071 
    47      1:yes      1:yes       *0.931,0.069 
    48      1:yes      1:yes       *0.931,0.069 
    49      1:yes      1:yes       *0.868,0.132 
    50      1:yes      1:yes       *1,0 
    51      1:yes      1:yes       *1,0 
    52      1:yes      1:yes       *0.562,0.438 
    53      1:yes      1:yes       *1,0 
    54      1:yes      1:yes       *0.927,0.073 
    55      1:yes      1:yes       *0.945,0.055 
    56      1:yes      1:yes       *1,0 
    57      1:yes      1:yes       *1,0 
    58      1:yes      1:yes       *0.959,0.041 
    59      1:yes      1:yes       *0.921,0.079 
    60      1:yes       2:no   +   0.368,*0.632 
    61      1:yes      1:yes       *1,0 
    62      1:yes      1:yes       *0.959,0.041 
    63      1:yes      1:yes       *1,0 
    64      1:yes      1:yes       *0.929,0.071 
    65      1:yes      1:yes       *1,0 
    66      1:yes      1:yes       *0.924,0.076 
    67      1:yes      1:yes       *0.923,0.077 
    68      1:yes      1:yes       *1,0 
    69      1:yes      1:yes       *1,0 
    70      1:yes      1:yes       *1,0 
    71      1:yes      1:yes       *0.923,0.077 
    72      1:yes      1:yes       *0.931,0.069 
    73      1:yes      1:yes       *1,0 
    74      1:yes      1:yes       *0.859,0.141 
    75      1:yes      1:yes       *1,0 
    76      1:yes      1:yes       *0.593,0.407 
    77      1:yes      1:yes       *1,0 
    78      1:yes      1:yes       *1,0 
    79      1:yes      1:yes       *1,0 
    80      1:yes      1:yes       *0.926,0.074 
    81      1:yes      1:yes       *1,0 
    82      1:yes      1:yes       *0.927,0.073 
    83      1:yes      1:yes       *0.927,0.073 
    84      1:yes      1:yes       *0.964,0.036 
    85      1:yes      1:yes       *0.863,0.137 
    86      1:yes       2:no   +   0,*1 
    87      1:yes      1:yes       *1,0 
    88      1:yes      1:yes       *0.886,0.114 
    89      1:yes      1:yes       *0.796,0.204 
    90      1:yes      1:yes       *0.926,0.074 
    91      1:yes      1:yes       *1,0 
    92      1:yes      1:yes       *0.932,0.068 
    93      1:yes      1:yes       *0.958,0.042 
    94      1:yes      1:yes       *0.927,0.073 
    95      1:yes      1:yes       *1,0 
    96      1:yes      1:yes       *0.934,0.066 
    97      1:yes      1:yes       *0.957,0.043 
    98      1:yes      1:yes       *0.932,0.068 
    99      1:yes      1:yes       *0.932,0.068 
   100      1:yes      1:yes       *0.956,0.044 
   101      1:yes      1:yes       *1,0 
   102      1:yes      1:yes       *0.943,0.057 
   103      1:yes      1:yes       *0.879,0.121 
   104      1:yes      1:yes       *0.927,0.073 
   105      1:yes      1:yes       *0.819,0.181 
   106      1:yes      1:yes       *1,0 
   107      1:yes      1:yes       *0.923,0.077 
   108      1:yes      1:yes       *0.56,0.44 
   109      1:yes      1:yes       *0.924,0.076 
   110      1:yes      1:yes       *0.66,0.34 
   111      1:yes      1:yes       *1,0 
   112      1:yes      1:yes       *1,0 
   113      1:yes      1:yes       *0.931,0.069 
   114      1:yes      1:yes       *0.805,0.195 
   115      1:yes      1:yes       *0.756,0.244 
   116      1:yes      1:yes       *1,0 
   117      1:yes      1:yes       *0.927,0.073 
   118      1:yes      1:yes       *1,0 
   119      1:yes      1:yes       *0.846,0.154 
   120      1:yes      1:yes       *0.927,0.073 
   121      1:yes      1:yes       *0.93,0.07 
   122      1:yes      1:yes       *1,0 
   123      1:yes      1:yes       *1,0 
   124      1:yes      1:yes       *0.96,0.04 
   125      1:yes      1:yes       *1,0 
   126      1:yes      1:yes       *1,0 
   127      1:yes      1:yes       *0.938,0.062 
   128      1:yes      1:yes       *1,0 
   129      1:yes      1:yes       *0.931,0.069 
   130      1:yes      1:yes       *1,0 
   131      1:yes      1:yes       *0.926,0.074 
   132      1:yes      1:yes       *0.897,0.103 
   133      1:yes      1:yes       *0.842,0.158 
   134      1:yes      1:yes       *0.961,0.039 
   135      1:yes      1:yes       *0.921,0.079 
   136      1:yes      1:yes       *1,0 
   137      1:yes      1:yes       *0.932,0.068 
   138      1:yes      1:yes       *0.932,0.068 
   139      1:yes      1:yes       *0.845,0.155 
   140      1:yes      1:yes       *1,0 
   141      1:yes      1:yes       *0.924,0.076 
     1       2:no       2:no       0.158,*0.842 
     2       2:no       2:no       0.021,*0.979 
     3       2:no      1:yes   +   *0.93,0.07 
     4       2:no       2:no       0,*1 
     5       2:no      1:yes   +   *0.925,0.075 
     6       2:no      1:yes   +   *0.61,0.39 
     7       2:no      1:yes   +   *1,0 
     8       2:no       2:no       0,*1 
     9       2:no       2:no       0,*1 
    10       2:no       2:no       0.371,*0.629 
    11       2:no      1:yes   +   *0.598,0.402 
    12       2:no       2:no       0,*1 
    13       2:no      1:yes   +   *1,0 
    14       2:no       2:no       0.027,*0.973 
    15       2:no       2:no       0.023,*0.977 
    16       2:no       2:no       0,*1 
    17       2:no       2:no       0,*1 
    18       2:no       2:no       0,*1 
    19       2:no       2:no       0,*1 
    20       2:no       2:no       0.339,*0.661 
    21       2:no      1:yes   +   *0.819,0.181 
    22       2:no       2:no       0,*1 
    23       2:no       2:no       0.375,*0.625 
    24       2:no       2:no       0,*1 
    25       2:no      1:yes   +   *0.854,0.146 
    26       2:no      1:yes   +   *1,0 
    27       2:no       2:no       0.061,*0.939 
    28       2:no      1:yes   +   *0.957,0.043 
    29       2:no      1:yes   +   *0.921,0.079 
    30       2:no       2:no       0,*1 
    31       2:no      1:yes   +   *0.937,0.063 
    32       2:no      1:yes   +   *0.927,0.073 
    33       2:no      1:yes   +   *0.742,0.258 
    34      1:yes      1:yes       *0.926,0.074 
    35      1:yes      1:yes       *1,0 
    36      1:yes      1:yes       *0.923,0.077 
    37      1:yes      1:yes       *0.931,0.069 
    38      1:yes      1:yes       *0.93,0.07 
    39      1:yes      1:yes       *0.93,0.07 
    40      1:yes      1:yes       *1,0 
    41      1:yes      1:yes       *0.929,0.071 
    42      1:yes      1:yes       *0.924,0.076 
    43      1:yes      1:yes       *0.929,0.071 
    44      1:yes      1:yes       *0.782,0.218 
    45      1:yes      1:yes       *1,0 
    46      1:yes      1:yes       *0.945,0.055 
    47      1:yes      1:yes       *0.759,0.241 
    48      1:yes      1:yes       *0.929,0.071 
    49      1:yes      1:yes       *0.932,0.068 
    50      1:yes       2:no   +   0,*1 
    51      1:yes      1:yes       *0.918,0.082 
    52      1:yes      1:yes       *0.931,0.069 
    53      1:yes      1:yes       *1,0 
    54      1:yes      1:yes       *0.931,0.069 
    55      1:yes      1:yes       *0.938,0.062 
    56      1:yes      1:yes       *0.946,0.054 
    57      1:yes      1:yes       *0.928,0.072 
    58      1:yes      1:yes       *0.93,0.07 
    59      1:yes      1:yes       *0.928,0.072 
    60      1:yes      1:yes       *1,0 
    61      1:yes      1:yes       *0.926,0.074 
    62      1:yes      1:yes       *1,0 
    63      1:yes      1:yes       *0.779,0.221 
    64      1:yes      1:yes       *0.938,0.062 
    65      1:yes       2:no   +   0.054,*0.946 
    66      1:yes      1:yes       *0.934,0.066 
    67      1:yes      1:yes       *0.936,0.064 
    68      1:yes      1:yes       *1,0 
    69      1:yes      1:yes       *0.932,0.068 
    70      1:yes      1:yes       *1,0 
    71      1:yes      1:yes       *0.935,0.065 
    72      1:yes      1:yes       *0.929,0.071 
    73      1:yes      1:yes       *0.927,0.073 
    74      1:yes      1:yes       *1,0 
    75      1:yes      1:yes       *0.931,0.069 
    76      1:yes      1:yes       *0.935,0.065 
    77      1:yes      1:yes       *0.935,0.065 
    78      1:yes       2:no   +   0.058,*0.942 
    79      1:yes      1:yes       *0.951,0.049 
    80      1:yes      1:yes       *0.937,0.063 
    81      1:yes      1:yes       *0.937,0.063 
    82      1:yes      1:yes       *0.934,0.066 
    83      1:yes      1:yes       *0.935,0.065 
    84      1:yes      1:yes       *0.885,0.115 
    85      1:yes      1:yes       *0.941,0.059 
    86      1:yes       2:no   +   0,*1 
    87      1:yes      1:yes       *0.867,0.133 
    88      1:yes      1:yes       *0.927,0.073 
    89      1:yes      1:yes       *0.928,0.072 
    90      1:yes      1:yes       *0.94,0.06 
    91      1:yes      1:yes       *0.93,0.07 
    92      1:yes      1:yes       *0.765,0.235 
    93      1:yes      1:yes       *0.931,0.069 
    94      1:yes      1:yes       *0.94,0.06 
    95      1:yes      1:yes       *0.934,0.066 
    96      1:yes      1:yes       *0.807,0.193 
    97      1:yes      1:yes       *0.922,0.078 
    98      1:yes      1:yes       *0.932,0.068 
    99      1:yes      1:yes       *0.775,0.225 
   100      1:yes      1:yes       *0.927,0.073 
   101      1:yes      1:yes       *0.931,0.069 
   102      1:yes      1:yes       *0.934,0.066 
   103      1:yes      1:yes       *0.925,0.075 
   104      1:yes      1:yes       *0.928,0.072 
   105      1:yes      1:yes       *0.932,0.068 
   106      1:yes       2:no   +   0,*1 
   107      1:yes      1:yes       *0.798,0.202 
   108      1:yes      1:yes       *0.933,0.067 
   109      1:yes      1:yes       *0.875,0.125 
   110      1:yes      1:yes       *1,0 
   111      1:yes      1:yes       *0.925,0.075 
   112      1:yes      1:yes       *0.931,0.069 
   113      1:yes      1:yes       *0.647,0.353 
   114      1:yes       2:no   +   0.082,*0.918 
   115      1:yes      1:yes       *0.928,0.072 
   116      1:yes      1:yes       *0.961,0.039 
   117      1:yes      1:yes       *1,0 
   118      1:yes      1:yes       *0.926,0.074 
   119      1:yes      1:yes       *0.935,0.065 
   120      1:yes      1:yes       *0.937,0.063 
   121      1:yes      1:yes       *0.933,0.067 
   122      1:yes      1:yes       *0.895,0.105 
   123      1:yes      1:yes       *0.924,0.076 
   124      1:yes      1:yes       *0.922,0.078 
   125      1:yes      1:yes       *0.764,0.236 
   126      1:yes      1:yes       *0.939,0.061 
   127      1:yes      1:yes       *0.944,0.056 
   128      1:yes      1:yes       *0.93,0.07 
   129      1:yes      1:yes       *0.932,0.068 
   130      1:yes      1:yes       *0.934,0.066 
   131      1:yes      1:yes       *0.932,0.068 
   132      1:yes      1:yes       *0.931,0.069 
   133      1:yes      1:yes       *0.563,0.437 
   134      1:yes      1:yes       *1,0 
   135      1:yes      1:yes       *1,0 
   136      1:yes      1:yes       *0.934,0.066 
   137      1:yes      1:yes       *1,0 
   138      1:yes      1:yes       *0.862,0.138 
   139      1:yes      1:yes       *0.923,0.077 
   140      1:yes      1:yes       *0.942,0.058 
   141      1:yes      1:yes       *0.934,0.066 
     1       2:no       2:no       0,*1 
     2       2:no       2:no       0,*1 
     3       2:no       2:no       0,*1 
     4       2:no       2:no       0,*1 
     5       2:no      1:yes   +   *0.855,0.145 
     6       2:no       2:no       0.024,*0.976 
     7       2:no       2:no       0.232,*0.768 
     8       2:no       2:no       0.268,*0.732 
     9       2:no       2:no       0,*1 
    10       2:no       2:no       0.369,*0.631 
    11       2:no      1:yes   +   *1,0 
    12       2:no       2:no       0.112,*0.888 
    13       2:no       2:no       0.02,*0.98 
    14       2:no       2:no       0.107,*0.893 
    15       2:no      1:yes   +   *0.687,0.313 
    16       2:no      1:yes   +   *0.931,0.069 
    17       2:no      1:yes   +   *0.927,0.073 
    18       2:no      1:yes   +   *0.611,0.389 
    19       2:no       2:no       0.056,*0.944 
    20       2:no      1:yes   +   *0.924,0.076 
    21       2:no      1:yes   +   *0.937,0.063 
    22       2:no      1:yes   +   *0.702,0.298 
    23       2:no      1:yes   +   *0.934,0.066 
    24       2:no       2:no       0.109,*0.891 
    25       2:no       2:no       0,*1 
    26       2:no       2:no       0,*1 
    27       2:no      1:yes   +   *0.934,0.066 
    28       2:no      1:yes   +   *1,0 
    29       2:no      1:yes   +   *0.894,0.106 
    30       2:no       2:no       0.056,*0.944 
    31       2:no       2:no       0,*1 
    32       2:no      1:yes   +   *0.798,0.202 
    33       2:no       2:no       0.376,*0.624 
    34      1:yes      1:yes       *0.694,0.306 
    35      1:yes      1:yes       *0.784,0.216 
    36      1:yes      1:yes       *0.932,0.068 
    37      1:yes      1:yes       *1,0 
    38      1:yes      1:yes       *0.93,0.07 
    39      1:yes      1:yes       *1,0 
    40      1:yes      1:yes       *0.938,0.062 
    41      1:yes      1:yes       *0.85,0.15 
    42      1:yes      1:yes       *0.928,0.072 
    43      1:yes      1:yes       *1,0 
    44      1:yes      1:yes       *0.679,0.321 
    45      1:yes      1:yes       *0.933,0.067 
    46      1:yes      1:yes       *0.935,0.065 
    47      1:yes      1:yes       *0.949,0.051 
    48      1:yes       2:no   +   0,*1 
    49      1:yes      1:yes       *0.935,0.065 
    50      1:yes      1:yes       *0.93,0.07 
    51      1:yes      1:yes       *1,0 
    52      1:yes      1:yes       *0.954,0.046 
    53      1:yes       2:no   +   0.284,*0.716 
    54      1:yes       2:no   +   0.091,*0.909 
    55      1:yes      1:yes       *0.934,0.066 
    56      1:yes      1:yes       *1,0 
    57      1:yes      1:yes       *0.929,0.071 
    58      1:yes      1:yes       *0.932,0.068 
    59      1:yes      1:yes       *0.625,0.375 
    60      1:yes      1:yes       *1,0 
    61      1:yes      1:yes       *0.931,0.069 
    62      1:yes      1:yes       *1,0 
    63      1:yes      1:yes       *0.934,0.066 
    64      1:yes      1:yes       *0.93,0.07 
    65      1:yes      1:yes       *0.931,0.069 
    66      1:yes      1:yes       *0.937,0.063 
    67      1:yes      1:yes       *1,0 
    68      1:yes      1:yes       *0.684,0.316 
    69      1:yes      1:yes       *0.927,0.073 
    70      1:yes      1:yes       *0.932,0.068 
    71      1:yes      1:yes       *1,0 
    72      1:yes      1:yes       *0.932,0.068 
    73      1:yes      1:yes       *1,0 
    74      1:yes      1:yes       *0.899,0.101 
    75      1:yes      1:yes       *0.931,0.069 
    76      1:yes      1:yes       *0.929,0.071 
    77      1:yes      1:yes       *0.936,0.064 
    78      1:yes      1:yes       *0.927,0.073 
    79      1:yes      1:yes       *0.934,0.066 
    80      1:yes      1:yes       *1,0 
    81      1:yes      1:yes       *0.927,0.073 
    82      1:yes      1:yes       *0.935,0.065 
    83      1:yes      1:yes       *0.932,0.068 
    84      1:yes      1:yes       *1,0 
    85      1:yes      1:yes       *0.858,0.142 
    86      1:yes      1:yes       *0.941,0.059 
    87      1:yes      1:yes       *0.932,0.068 
    88      1:yes      1:yes       *0.767,0.233 
    89      1:yes      1:yes       *1,0 
    90      1:yes      1:yes       *1,0 
    91      1:yes      1:yes       *0.932,0.068 
    92      1:yes      1:yes       *0.938,0.062 
    93      1:yes      1:yes       *0.954,0.046 
    94      1:yes      1:yes       *0.871,0.129 
    95      1:yes       2:no   +   0,*1 
    96      1:yes      1:yes       *1,0 
    97      1:yes      1:yes       *0.941,0.059 
    98      1:yes      1:yes       *1,0 
    99      1:yes      1:yes       *0.934,0.066 
   100      1:yes      1:yes       *0.928,0.072 
   101      1:yes       2:no   +   0,*1 
   102      1:yes      1:yes       *0.917,0.083 
   103      1:yes      1:yes       *0.841,0.159 
   104      1:yes      1:yes       *0.879,0.121 
   105      1:yes      1:yes       *0.952,0.048 
   106      1:yes      1:yes       *0.941,0.059 
   107      1:yes      1:yes       *0.924,0.076 
   108      1:yes      1:yes       *0.891,0.109 
   109      1:yes      1:yes       *0.934,0.066 
   110      1:yes      1:yes       *0.939,0.061 
   111      1:yes      1:yes       *0.933,0.067 
   112      1:yes      1:yes       *0.935,0.065 
   113      1:yes      1:yes       *0.939,0.061 
   114      1:yes      1:yes       *0.934,0.066 
   115      1:yes      1:yes       *0.929,0.071 
   116      1:yes      1:yes       *0.936,0.064 
   117      1:yes       2:no   +   0.246,*0.754 
   118      1:yes      1:yes       *0.935,0.065 
   119      1:yes      1:yes       *0.931,0.069 
   120      1:yes       2:no   +   0,*1 
   121      1:yes      1:yes       *1,0 
   122      1:yes      1:yes       *1,0 
   123      1:yes      1:yes       *0.849,0.151 
   124      1:yes      1:yes       *1,0 
   125      1:yes      1:yes       *0.925,0.075 
   126      1:yes      1:yes       *0.931,0.069 
   127      1:yes      1:yes       *0.932,0.068 
   128      1:yes      1:yes       *1,0 
   129      1:yes      1:yes       *0.931,0.069 
   130      1:yes      1:yes       *0.933,0.067 
   131      1:yes      1:yes       *0.929,0.071 
   132      1:yes      1:yes       *0.934,0.066 
   133      1:yes      1:yes       *0.918,0.082 
   134      1:yes      1:yes       *0.938,0.062 
   135      1:yes      1:yes       *1,0 
   136      1:yes      1:yes       *0.938,0.062 
   137      1:yes      1:yes       *0.936,0.064 
   138      1:yes      1:yes       *0.805,0.195 
   139      1:yes      1:yes       *0.928,0.072 
   140      1:yes      1:yes       *1,0 
   141      1:yes      1:yes       *0.822,0.178 


========== Summary ==========

Correctly Classified Instances        1231               86.9965 %
Incorrectly Classified Instances       184               13.0035 %
Kappa statistic                          0.6102
Mean absolute error                      0.1691
Root mean squared error                  0.328 
Relative absolute error                 47.148  %
Root relative squared error             77.4864 %
Total Number of Instances             1415     


=== Detailed Accuracy By Class ===

               TP Rate   FP Rate   Precision   Recall  F-Measure   ROC Area  Class
                 0.946     0.378      0.891     0.946     0.918      0.85     yes
                 0.622     0.054      0.777     0.622     0.691      0.85     no
Weighted Avg.    0.87      0.302      0.865     0.87      0.865      0.85 


=== Confusion Matrix ===

    a    b   <-- classified as
 1025   59 |    a = yes
  125  206 |    b = no


========== Use the built Classifier: weka.classifiers.lazy.LWL to classify instances ==========
Error trained instances:
82: L,P,0.107268,0.19806,0.448276,0.315789,-3,NA,0,NA,0,115.13194,0,124,AKT,AGC,G_helix#H_and_I_helix,no | yes, 0.748915187542502, 0.25108481245749803
83: V,A,0.418997,0.130776,0.793103,0.561404,0,NA,0,NA,0,89.09404,0,105,AKT,AGC,G_loop,no | yes, 0.7337105551028449, 0.266289444897155
84: Y,N,?,?,?,?,-2,NA,0,NA,1,132.11904,0,141,AKT,AGC,E_helix,no | yes, 0.8034123447518919, 0.19658765524810812
123: E,K,0.154995,0.050556,0.8,0.196078,1,NA,0,NA,1,146.18934,1,109,AXL,TK,G_helix#H_and_I_helix,yes | no, 0.39735852381261294, 0.6026414761873872
238: L,F,0.284788,0.042412,0.818182,0.211765,0,NA,0,NA,0,165.19184,0,124,TEC,TK,G_helix#H_and_I_helix,no | yes, 0.9260242584901046, 0.07397574150989523
239: R,H,0.106357,0.113702,1,0.85098,0,NA,0,NA,1,155.15634,1,148,TEC,TK,H_and_I_helix,no | yes, 0.5999765899117829, 0.4000234100882171
299: A,T,?,?,?,?,0,NA,0,NA,1,119.12034,0,67,RAD53,CAMK,H_and_I_helix,no | yes, 0.8219793775234472, 0.1780206224765528
346: P,L,?,?,?,?,-3,NA,0,NA,0,131.17464,0,90,CSK,TK,E_helix,no | yes, 0.9253312756804456, 0.07466872431955472
368: L,V,0.346703,0.100617,0.875,0.760784,1,Phosphorylation,0,NA,0,117.14784,0,124,DDR,TK,G_helix,no | yes, 0.9261038925147392, 0.0738961074852607
424: H,Q,0.125321,0.031515,0.363636,0.309804,0,NA,0,NA,1,146.14594,1,118,EGFR,TK,Activation_segment_Ct#F_helix,no | yes, 0.9394575144197961, 0.060542485580203746
426: K,N,0.908494,0.819705,1,0.988235,0,NA,0,NA,1,132.11904,1,135,EGFR,TK,Catalytic_loop,no | yes, 0.9265725452806602, 0.07342745471933974
451: R,G,0.065283,0.056444,0.545455,0.109804,-2,NA,0,NA,0,75.06714,1,148,EGFR,TK,H_and_I_helix,no | yes, 0.9429336264855325, 0.05706637351446786
472: V,E,0.17821,0.032222,0.909091,0.243137,-2,NA,0,NA,1,147.13074,0,105,EGFR,TK,Activation_segment_Nt,no | yes, 0.92973431339181, 0.07026568660819016
474: V,I,0.159439,0.010034,0.818182,0.14902,3,NA,0,NA,0,131.17464,0,105,EGFR,TK,H_and_I_helix,no | yes, 0.9263738586906732, 0.07362614130932638
585: D,H,0.325613,0.026395,0.727273,0.192157,-1,NA,0,NA,1,155.15634,1,91,EGFR,TK,C_helix,no | yes, 0.9247459372942283, 0.0752540627057716
647: V,A,0.095978,0.070072,0.451613,0.180392,0,NA,0,NA,0,89.09404,0,105,SRC,TK,C_helix,no | yes, 0.9205628094692138, 0.0794371905307861
691: A,D,0.342783,0.053737,0.516129,0.392157,-2,NA,0,NA,1,133.10384,0,67,SRC,TK,Activation_segment_Ct,no | yes, 0.9204807970542388, 0.079519202945761
693: I,F,0.12441,0.023471,0.83871,0.290196,0,NA,0,NA,0,165.19184,0,124,SRC,TK,F_helix,no | yes, 0.9260249256718516, 0.07397507432814833
758: P,S,?,0.037337,?,?,-1,NA,0,NA,1,105.09344,0,90,RCK,CMGC,Activation_segment_Nt#Activation_segment_Ct,yes | no, 0.11210801509245585, 0.8878919849075442
793: V,E,0.860353,0.399863,1,0.933333,-2,NA,0,NA,1,147.13074,0,105,VEGFR,TK,G_loop,no | yes, 0.925113530383548, 0.07488646961645219
794: V,I,?,0.00074,?,?,3,NA,0,NA,0,131.17464,0,105,VEGFR,TK,Linker#E_helix,no | yes, 0.9221625694934145, 0.07783743050658512
954: A,T,?,?,?,?,0,NA,0,NA,1,119.12034,0,67,STE7,STE,B3_strand,no | yes, 0.8817443814600288, 0.11825561853997127
1005: I,M,?,0.039126,?,?,1,NA,0,NA,0,149.20784,0,124,MAST,AGC,Activation_segment_Nt,no | yes, 0.7879953378205251, 0.21200466217947472
1011: P,A,?,0.00029,?,?,-1,NA,0,NA,0,89.09404,0,90,MAST,AGC,Activation_segment_Nt#Activation_segment_Ct,no | yes, 0.7861794175940675, 0.21382058240593246
1014: F,I,?,?,?,?,0,NA,0,NA,0,131.17464,0,135,AXL,TK,E_helix,no | yes, 0.9203210653194734, 0.07967893468052635
1016: L,V,?,?,?,?,1,NA,0,NA,0,117.14784,0,124,AXL,TK,Activation_segment_Nt,no | yes, 0.9222348582876122, 0.07776514171238812
1017: P,S,?,?,?,?,-1,NA,0,NA,1,105.09344,0,90,AXL,TK,E_helix,no | yes, 0.9209421987740748, 0.07905780122592534
1023: V,L,?,?,?,?,1,NA,0,NA,0,131.17464,0,105,AXL,TK,E_helix,no | yes, 0.9169364146182071, 0.08306358538179287
1024: V,G,?,?,?,?,-3,NA,0,NA,0,75.06714,0,105,AXL,TK,Catalytic_loop,no | yes, 0.9188686487221, 0.08113135127790004
1240: A,D,?,0.003148,?,?,-2,NA,0,NA,1,133.10384,0,67,RET,TK,Linker#E_helix,no | yes, 0.924412172318392, 0.07558782768160809
1250: E,D,0.224059,0.188481,0.5,0.270588,2,NA,0,NA,1,133.10384,1,109,RET,TK,C_helix,no | yes, 0.72944807470727, 0.2705519252927302
1260: Q,E,0.159715,0.07103,0.75,0.321569,2,NA,0,NA,1,147.13074,1,114,RET,TK,C_helix,no | yes, 0.7355571613581365, 0.2644428386418634
1262: Q,H,0.354984,0.092933,1,0.321569,0,NA,0,NA,1,155.15634,1,114,RET,TK,Catalytic_loop,no | yes, 0.7549309036217017, 0.24506909637829827
1267: V,D,?,0.012282,?,?,-3,NA,0,NA,1,133.10384,0,105,RET,TK,Linker#E_helix,no | yes, 0.9208471001447772, 0.07915289985522239
1349: L,M,0.133657,0.012128,0.636364,0.254902,2,NA,0,NA,0,149.20784,0,124,TEC,TK,C_helix,no | yes, 0.924233034582206, 0.07576696541779426
1353: V,A,0.418997,0.241069,0.909091,0.729412,0,NA,0,NA,0,89.09404,0,105,TEC,TK,G_loop,no | yes, 0.9226826782844134, 0.07731732171558647
1379: A,T,?,?,?,?,0,NA,0,NA,1,119.12034,0,67,TRBL,CAMK,Activation_segment_Ct,no | yes, 0.8261148588484651, 0.1738851411515351
1384: G,V,?,?,?,?,-3,NA,0,NA,0,117.14784,0,48,TRK,TK,Linker#E_helix,no | yes, 0.928485241522704, 0.0715147584772963
1396: N,K,?,0.03167,?,?,0,NA,0,NA,1,146.18934,1,96,AXL,TK,Linker,yes | no, 0.35830229330259117, 0.641697706697409
1407: L,M,?,?,?,?,2,NA,0,NA,0,149.20784,0,124,SRC,TK,E_helix,no | yes, 0.918376361047241, 0.08162363895275905
Total 40 miss classified instance(s).
************************************************************
Classify unseen data:

========== Use the built Classifier: weka.classifiers.lazy.LWL to classify instances ==========
Error trained instances:
Total 0 miss classified instance(s).

************************************************************
End weka.classifiers.lazy.LWL
************************************************************

************************************************************
Start weka.classifiers.rules.DecisionTable / default
************************************************************

========== Strat build & save Classifier: weka.classifiers.rules.DecisionTable ==========
Classifier was saved at: C:\Coding\Java\CancerML/Data/Results/Classification/20121222_200553/Model/weka.classifiers.rules.DecisionTable.model

========== Strat 10-fold  cross-validation==========

========== Strat writing Classification Summary ==========
Classification summary was saved at: C:\Coding\Java\CancerML/Data/Results/Classification/20121222_200553/Classified/weka.classifiers.rules.DecisionTable-Classified.txt
Relation Name:  Analysis_Disease-weka.filters.unsupervised.attribute.Remove-R1,9,10,13,16,17,18,20,21,23,24,25,26,27
Num Instances:  1415
Num Attributes: 18

     Name                      Type  Nom  Int Real     Missing      Unique  Dist
   1 Amino_Acid_WT              Nom 100%   0%   0%     0 /  0%     0 /  0%    20 
   2 Amino_Acid_MT              Nom 100%   0%   0%     0 /  0%     0 /  0%    20 
   3 Conservation_Consensus_Al  Num   0%   0%  75%   351 / 25%    24 /  2%   240 
   4 Conservation_Wild_AllKina  Num   0%   0%  86%   196 / 14%   921 / 65%  1026 
   5 Conservation_Consensus_Fa  Num   0%  17%  57%   366 / 26%   130 /  9%   211 
   6 Conservation_Consensus_Gr  Num   0%   0%  73%   383 / 27%   232 / 16%   412 
   7 Blosum62                   Num   0% 100%   0%     0 /  0%     1 /  0%     8 
   8 Modification               Nom 100%   0%   0%     0 /  0%     0 /  0%     2 
   9 Is_Pk_Domain               Nom 100%   0%   0%     0 /  0%     0 /  0%     1 
  10 Binding_Site               Nom 100%   0%   0%     0 /  0%     0 /  0%     1 
  11 Side_Chain_Polarity_MT     Nom 100%   0%   0%     0 /  0%     0 /  0%     2 
  12 Avg_Mass_MT                Num   0%   0% 100%     0 /  0%     0 /  0%    19 
  13 Side_Chain_Polarity_WT     Nom 100%   0%   0%     0 /  0%     0 /  0%     2 
  14 Van_der_Waals_Volume_WT    Num   0% 100%   0%     0 /  0%     0 /  0%    17 
  15 Protein_Family             Nom 100%   0%   0%     0 /  0%     8 /  1%    92 
  16 Protein_Group              Nom 100%   0%   0%     0 /  0%     0 /  0%     9 
  17 Sub_domain                 Nom 100%   0%   0%     0 /  0%     1 /  0%    21 
  18 Disease                    Nom 100%   0%   0%     0 /  0%     0 /  0%     2 


========== Cross Validation Result ==========
 inst#     actual  predicted error distribution
     1       2:no      1:yes   +   *0.955,0.045 
     2       2:no       2:no       0.056,*0.944 
     3       2:no       2:no       0.2,*0.8 
     4       2:no       2:no       0.2,*0.8 
     5       2:no       2:no       0.056,*0.944 
     6       2:no      1:yes   +   *0.667,0.333 
     7       2:no       2:no       0.03,*0.97 
     8       2:no       2:no       0.4,*0.6 
     9       2:no       2:no       0.036,*0.964 
    10       2:no      1:yes   +   *0.75,0.25 
    11       2:no       2:no       0.4,*0.6 
    12       2:no      1:yes   +   *0.75,0.25 
    13       2:no       2:no       0.2,*0.8 
    14       2:no       2:no       0.4,*0.6 
    15       2:no      1:yes   +   *0.667,0.333 
    16       2:no       2:no       0.056,*0.944 
    17       2:no       2:no       0.2,*0.8 
    18       2:no       2:no       0.2,*0.8 
    19       2:no       2:no       0.2,*0.8 
    20       2:no       2:no       0.036,*0.964 
    21       2:no      1:yes   +   *0.9,0.1 
    22       2:no      1:yes   +   *0.766,0.234 
    23       2:no      1:yes   +   *0.949,0.051 
    24       2:no      1:yes   +   *0.5,0.5 
    25       2:no       2:no       0.111,*0.889 
    26       2:no       2:no       0.2,*0.8 
    27       2:no       2:no       0.077,*0.923 
    28       2:no       2:no       0.056,*0.944 
    29       2:no      1:yes   +   *0.684,0.316 
    30       2:no       2:no       0.056,*0.944 
    31       2:no       2:no       0.111,*0.889 
    32       2:no      1:yes   +   *0.75,0.25 
    33       2:no       2:no       0.3,*0.7 
    34       2:no       2:no       0.056,*0.944 
    35      1:yes      1:yes       *0.929,0.071 
    36      1:yes       2:no   +   0.3,*0.7 
    37      1:yes      1:yes       *0.5,0.5 
    38      1:yes      1:yes       *0.708,0.292 
    39      1:yes      1:yes       *0.75,0.25 
    40      1:yes      1:yes       *0.979,0.021 
    41      1:yes      1:yes       *0.985,0.015 
    42      1:yes      1:yes       *0.994,0.006 
    43      1:yes      1:yes       *0.949,0.051 
    44      1:yes      1:yes       *0.994,0.006 
    45      1:yes      1:yes       *0.986,0.014 
    46      1:yes      1:yes       *0.994,0.006 
    47      1:yes      1:yes       *0.708,0.292 
    48      1:yes      1:yes       *0.949,0.051 
    49      1:yes      1:yes       *0.99,0.01 
    50      1:yes      1:yes       *0.985,0.015 
    51      1:yes      1:yes       *0.667,0.333 
    52      1:yes      1:yes       *0.708,0.292 
    53      1:yes      1:yes       *0.96,0.04 
    54      1:yes      1:yes       *0.9,0.1 
    55      1:yes      1:yes       *0.986,0.014 
    56      1:yes      1:yes       *0.6,0.4 
    57      1:yes      1:yes       *0.994,0.006 
    58      1:yes      1:yes       *0.949,0.051 
    59      1:yes      1:yes       *0.8,0.2 
    60      1:yes      1:yes       *0.949,0.051 
    61      1:yes      1:yes       *0.994,0.006 
    62      1:yes      1:yes       *0.5,0.5 
    63      1:yes      1:yes       *0.8,0.2 
    64      1:yes      1:yes       *0.5,0.5 
    65      1:yes      1:yes       *0.994,0.006 
    66      1:yes      1:yes       *0.8,0.2 
    67      1:yes      1:yes       *0.986,0.014 
    68      1:yes       2:no   +   0.385,*0.615 
    69      1:yes      1:yes       *0.813,0.188 
    70      1:yes      1:yes       *0.99,0.01 
    71      1:yes      1:yes       *0.708,0.292 
    72      1:yes      1:yes       *0.846,0.154 
    73      1:yes      1:yes       *0.75,0.25 
    74      1:yes      1:yes       *0.994,0.006 
    75      1:yes      1:yes       *0.99,0.01 
    76      1:yes      1:yes       *0.99,0.01 
    77      1:yes      1:yes       *0.949,0.051 
    78      1:yes      1:yes       *0.766,0.234 
    79      1:yes      1:yes       *0.985,0.015 
    80      1:yes      1:yes       *0.985,0.015 
    81      1:yes      1:yes       *0.985,0.015 
    82      1:yes      1:yes       *0.929,0.071 
    83      1:yes      1:yes       *0.5,0.5 
    84      1:yes      1:yes       *0.994,0.006 
    85      1:yes      1:yes       *0.99,0.01 
    86      1:yes      1:yes       *0.929,0.071 
    87      1:yes      1:yes       *0.929,0.071 
    88      1:yes      1:yes       *0.994,0.006 
    89      1:yes      1:yes       *0.929,0.071 
    90      1:yes      1:yes       *0.985,0.015 
    91      1:yes      1:yes       *0.986,0.014 
    92      1:yes      1:yes       *0.985,0.015 
    93      1:yes      1:yes       *0.8,0.2 
    94      1:yes      1:yes       *0.667,0.333 
    95      1:yes      1:yes       *0.949,0.051 
    96      1:yes      1:yes       *0.949,0.051 
    97      1:yes      1:yes       *0.949,0.051 
    98      1:yes      1:yes       *0.985,0.015 
    99      1:yes      1:yes       *0.99,0.01 
   100      1:yes      1:yes       *0.99,0.01 
   101      1:yes      1:yes       *0.75,0.25 
   102      1:yes      1:yes       *0.8,0.2 
   103      1:yes      1:yes       *0.949,0.051 
   104      1:yes      1:yes       *0.96,0.04 
   105      1:yes      1:yes       *0.667,0.333 
   106      1:yes      1:yes       *0.949,0.051 
   107      1:yes      1:yes       *0.949,0.051 
   108      1:yes      1:yes       *0.955,0.045 
   109      1:yes      1:yes       *0.949,0.051 
   110      1:yes      1:yes       *0.708,0.292 
   111      1:yes      1:yes       *0.99,0.01 
   112      1:yes      1:yes       *0.994,0.006 
   113      1:yes       2:no   +   0.385,*0.615 
   114      1:yes      1:yes       *0.985,0.015 
   115      1:yes      1:yes       *0.994,0.006 
   116      1:yes      1:yes       *0.979,0.021 
   117      1:yes      1:yes       *0.949,0.051 
   118      1:yes      1:yes       *0.985,0.015 
   119      1:yes      1:yes       *0.955,0.045 
   120      1:yes      1:yes       *0.949,0.051 
   121      1:yes      1:yes       *0.5,0.5 
   122      1:yes      1:yes       *0.813,0.188 
   123      1:yes      1:yes       *0.994,0.006 
   124      1:yes      1:yes       *0.857,0.143 
   125      1:yes      1:yes       *0.929,0.071 
   126      1:yes      1:yes       *0.766,0.234 
   127      1:yes      1:yes       *0.8,0.2 
   128      1:yes      1:yes       *0.986,0.014 
   129      1:yes      1:yes       *0.949,0.051 
   130      1:yes      1:yes       *0.8,0.2 
   131      1:yes      1:yes       *0.994,0.006 
   132      1:yes      1:yes       *0.949,0.051 
   133      1:yes      1:yes       *0.8,0.2 
   134      1:yes      1:yes       *0.985,0.015 
   135      1:yes      1:yes       *0.994,0.006 
   136      1:yes      1:yes       *0.949,0.051 
   137      1:yes      1:yes       *0.9,0.1 
   138      1:yes      1:yes       *0.9,0.1 
   139      1:yes      1:yes       *0.994,0.006 
   140      1:yes      1:yes       *0.994,0.006 
   141      1:yes      1:yes       *0.986,0.014 
   142      1:yes      1:yes       *0.949,0.051 
     1       2:no       2:no       0.036,*0.964 
     2       2:no       2:no       0.027,*0.973 
     3       2:no       2:no       0.036,*0.964 
     4       2:no       2:no       0.027,*0.973 
     5       2:no      1:yes   +   *0.5,0.5 
     6       2:no       2:no       0.1,*0.9 
     7       2:no       2:no       0.036,*0.964 
     8       2:no       2:no       0.154,*0.846 
     9       2:no      1:yes   +   *0.75,0.25 
    10       2:no      1:yes   +   *0.5,0.5 
    11       2:no      1:yes   +   *0.783,0.217 
    12       2:no       2:no       0.036,*0.964 
    13       2:no      1:yes   +   *0.625,0.375 
    14       2:no       2:no       0.176,*0.824 
    15       2:no      1:yes   +   *0.667,0.333 
    16       2:no       2:no       0.154,*0.846 
    17       2:no       2:no       0.027,*0.973 
    18       2:no       2:no       0.036,*0.964 
    19       2:no       2:no       0.036,*0.964 
    20       2:no       2:no       0.077,*0.923 
    21       2:no      1:yes   +   *0.667,0.333 
    22       2:no       2:no       0.027,*0.973 
    23       2:no       2:no       0.385,*0.615 
    24       2:no       2:no       0.036,*0.964 
    25       2:no      1:yes   +   *0.783,0.217 
    26       2:no       2:no       0.176,*0.824 
    27       2:no       2:no       0.154,*0.846 
    28       2:no      1:yes   +   *0.625,0.375 
    29       2:no       2:no       0.036,*0.964 
    30       2:no      1:yes   +   *0.909,0.091 
    31       2:no       2:no       0.077,*0.923 
    32       2:no      1:yes   +   *0.643,0.357 
    33       2:no       2:no       0.176,*0.824 
    34      1:yes      1:yes       *0.667,0.333 
    35      1:yes      1:yes       *0.989,0.011 
    36      1:yes      1:yes       *0.994,0.006 
    37      1:yes      1:yes       *0.977,0.023 
    38      1:yes      1:yes       *0.986,0.014 
    39      1:yes      1:yes       *0.5,0.5 
    40      1:yes      1:yes       *0.783,0.217 
    41      1:yes      1:yes       *0.9,0.1 
    42      1:yes      1:yes       *0.938,0.063 
    43      1:yes      1:yes       *0.994,0.006 
    44      1:yes      1:yes       *0.989,0.011 
    45      1:yes      1:yes       *0.5,0.5 
    46      1:yes      1:yes       *0.5,0.5 
    47      1:yes      1:yes       *0.857,0.143 
    48      1:yes      1:yes       *0.529,0.471 
    49      1:yes      1:yes       *0.905,0.095 
    50      1:yes      1:yes       *0.9,0.1 
    51      1:yes      1:yes       *0.958,0.042 
    52      1:yes      1:yes       *0.6,0.4 
    53      1:yes      1:yes       *0.989,0.011 
    54      1:yes      1:yes       *0.944,0.056 
    55      1:yes      1:yes       *0.5,0.5 
    56      1:yes      1:yes       *0.989,0.011 
    57      1:yes      1:yes       *0.9,0.1 
    58      1:yes      1:yes       *0.994,0.006 
    59      1:yes      1:yes       *0.977,0.023 
    60      1:yes      1:yes       *0.989,0.011 
    61      1:yes      1:yes       *0.977,0.023 
    62      1:yes       2:no   +   0.027,*0.973 
    63      1:yes      1:yes       *0.944,0.056 
    64      1:yes      1:yes       *0.571,0.429 
    65      1:yes      1:yes       *0.994,0.006 
    66      1:yes      1:yes       *0.938,0.063 
    67      1:yes      1:yes       *0.5,0.5 
    68      1:yes      1:yes       *0.944,0.056 
    69      1:yes      1:yes       *0.783,0.217 
    70      1:yes      1:yes       *0.818,0.182 
    71      1:yes       2:no   +   0.385,*0.615 
    72      1:yes      1:yes       *0.986,0.014 
    73      1:yes      1:yes       *0.8,0.2 
    74      1:yes      1:yes       *0.989,0.011 
    75      1:yes      1:yes       *0.989,0.011 
    76      1:yes      1:yes       *0.994,0.006 
    77      1:yes      1:yes       *0.625,0.375 
    78      1:yes      1:yes       *0.783,0.217 
    79      1:yes      1:yes       *0.5,0.5 
    80      1:yes      1:yes       *0.667,0.333 
    81      1:yes      1:yes       *0.8,0.2 
    82      1:yes      1:yes       *0.994,0.006 
    83      1:yes      1:yes       *0.905,0.095 
    84      1:yes      1:yes       *0.909,0.091 
    85      1:yes      1:yes       *0.783,0.217 
    86      1:yes      1:yes       *0.989,0.011 
    87      1:yes       2:no   +   0.4,*0.6 
    88      1:yes      1:yes       *0.905,0.095 
    89      1:yes      1:yes       *0.667,0.333 
    90      1:yes      1:yes       *0.994,0.006 
    91      1:yes      1:yes       *0.75,0.25 
    92      1:yes      1:yes       *0.944,0.056 
    93      1:yes      1:yes       *0.994,0.006 
    94      1:yes      1:yes       *0.986,0.014 
    95      1:yes      1:yes       *0.989,0.011 
    96      1:yes      1:yes       *0.977,0.023 
    97      1:yes      1:yes       *0.5,0.5 
    98      1:yes      1:yes       *0.994,0.006 
    99      1:yes      1:yes       *0.977,0.023 
   100      1:yes      1:yes       *0.994,0.006 
   101      1:yes      1:yes       *0.989,0.011 
   102      1:yes      1:yes       *0.986,0.014 
   103      1:yes      1:yes       *0.994,0.006 
   104      1:yes      1:yes       *0.989,0.011 
   105      1:yes      1:yes       *0.958,0.042 
   106      1:yes      1:yes       *0.529,0.471 
   107      1:yes       2:no   +   0.4,*0.6 
   108      1:yes      1:yes       *0.989,0.011 
   109      1:yes      1:yes       *0.667,0.333 
   110      1:yes      1:yes       *0.818,0.182 
   111      1:yes      1:yes       *0.529,0.471 
   112      1:yes      1:yes       *0.958,0.042 
   113      1:yes      1:yes       *0.986,0.014 
   114      1:yes      1:yes       *0.944,0.056 
   115      1:yes      1:yes       *0.989,0.011 
   116      1:yes      1:yes       *0.989,0.011 
   117      1:yes      1:yes       *0.977,0.023 
   118      1:yes      1:yes       *0.994,0.006 
   119      1:yes      1:yes       *0.989,0.011 
   120      1:yes      1:yes       *0.989,0.011 
   121      1:yes      1:yes       *0.5,0.5 
   122      1:yes      1:yes       *0.944,0.056 
   123      1:yes      1:yes       *0.625,0.375 
   124      1:yes      1:yes       *0.986,0.014 
   125      1:yes      1:yes       *0.826,0.174 
   126      1:yes      1:yes       *0.989,0.011 
   127      1:yes      1:yes       *0.989,0.011 
   128      1:yes      1:yes       *0.989,0.011 
   129      1:yes      1:yes       *0.905,0.095 
   130      1:yes      1:yes       *0.6,0.4 
   131      1:yes      1:yes       *0.944,0.056 
   132      1:yes      1:yes       *0.667,0.333 
   133      1:yes       2:no   +   0.333,*0.667 
   134      1:yes      1:yes       *0.989,0.011 
   135      1:yes      1:yes       *0.5,0.5 
   136      1:yes      1:yes       *0.994,0.006 
   137      1:yes      1:yes       *0.909,0.091 
   138      1:yes      1:yes       *0.944,0.056 
   139      1:yes      1:yes       *0.6,0.4 
   140      1:yes      1:yes       *0.944,0.056 
   141      1:yes      1:yes       *0.944,0.056 
   142      1:yes      1:yes       *0.986,0.014 
     1       2:no       2:no       0.036,*0.964 
     2       2:no       2:no       0.071,*0.929 
     3       2:no      1:yes   +   *0.8,0.2 
     4       2:no       2:no       0.364,*0.636 
     5       2:no      1:yes   +   *0.867,0.133 
     6       2:no       2:no       0.4,*0.6 
     7       2:no      1:yes   +   *0.7,0.3 
     8       2:no       2:no       0.036,*0.964 
     9       2:no       2:no       0.036,*0.964 
    10       2:no      1:yes   +   *0.647,0.353 
    11       2:no       2:no       0.036,*0.964 
    12       2:no       2:no       0.038,*0.962 
    13       2:no      1:yes   +   *0.76,0.24 
    14       2:no       2:no       0.083,*0.917 
    15       2:no      1:yes   +   *0.765,0.235 
    16       2:no       2:no       0.1,*0.9 
    17       2:no       2:no       0.036,*0.964 
    18       2:no      1:yes   +   *0.667,0.333 
    19       2:no       2:no       0.038,*0.962 
    20       2:no       2:no       0.053,*0.947 
    21       2:no       2:no       0.038,*0.962 
    22       2:no      1:yes   +   *0.765,0.235 
    23       2:no       2:no       0.083,*0.917 
    24       2:no       2:no       0.176,*0.824 
    25       2:no       2:no       0.053,*0.947 
    26       2:no       2:no       0.176,*0.824 
    27       2:no       2:no       0.038,*0.962 
    28       2:no      1:yes   +   *0.5,0.5 
    29       2:no      1:yes   +   *0.765,0.235 
    30       2:no       2:no       0.036,*0.964 
    31       2:no       2:no       0.053,*0.947 
    32       2:no       2:no       0.053,*0.947 
    33       2:no       2:no       0.333,*0.667 
    34      1:yes      1:yes       *0.994,0.006 
    35      1:yes      1:yes       *0.87,0.13 
    36      1:yes      1:yes       *0.5,0.5 
    37      1:yes      1:yes       *0.538,0.462 
    38      1:yes      1:yes       *0.944,0.056 
    39      1:yes      1:yes       *0.985,0.015 
    40      1:yes      1:yes       *0.99,0.01 
    41      1:yes      1:yes       *0.99,0.01 
    42      1:yes      1:yes       *0.976,0.024 
    43      1:yes      1:yes       *0.958,0.042 
    44      1:yes      1:yes       *0.994,0.006 
    45      1:yes      1:yes       *0.5,0.5 
    46      1:yes      1:yes       *0.976,0.024 
    47      1:yes      1:yes       *0.976,0.024 
    48      1:yes      1:yes       *0.615,0.385 
    49      1:yes      1:yes       *0.99,0.01 
    50      1:yes      1:yes       *0.667,0.333 
    51      1:yes      1:yes       *0.944,0.056 
    52      1:yes      1:yes       *0.994,0.006 
    53      1:yes       2:no   +   0.125,*0.875 
    54      1:yes      1:yes       *0.976,0.024 
    55      1:yes      1:yes       *0.944,0.056 
    56      1:yes      1:yes       *0.944,0.056 
    57      1:yes      1:yes       *0.75,0.25 
    58      1:yes       2:no   +   0.385,*0.615 
    59      1:yes      1:yes       *0.985,0.015 
    60      1:yes      1:yes       *0.994,0.006 
    61      1:yes      1:yes       *0.994,0.006 
    62      1:yes      1:yes       *0.615,0.385 
    63      1:yes      1:yes       *0.867,0.133 
    64      1:yes      1:yes       *0.985,0.015 
    65      1:yes      1:yes       *0.76,0.24 
    66      1:yes      1:yes       *0.667,0.333 
    67      1:yes      1:yes       *0.99,0.01 
    68      1:yes      1:yes       *0.938,0.063 
    69      1:yes      1:yes       *0.944,0.056 
    70      1:yes      1:yes       *0.985,0.015 
    71      1:yes      1:yes       *0.994,0.006 
    72      1:yes      1:yes       *0.99,0.01 
    73      1:yes      1:yes       *0.99,0.01 
    74      1:yes      1:yes       *0.994,0.006 
    75      1:yes      1:yes       *0.986,0.014 
    76      1:yes      1:yes       *0.538,0.462 
    77      1:yes      1:yes       *0.986,0.014 
    78      1:yes      1:yes       *0.917,0.083 
    79      1:yes      1:yes       *0.994,0.006 
    80      1:yes      1:yes       *0.976,0.024 
    81      1:yes      1:yes       *0.667,0.333 
    82      1:yes      1:yes       *0.938,0.063 
    83      1:yes      1:yes       *0.994,0.006 
    84      1:yes      1:yes       *0.944,0.056 
    85      1:yes      1:yes       *0.986,0.014 
    86      1:yes      1:yes       *0.985,0.015 
    87      1:yes      1:yes       *0.6,0.4 
    88      1:yes      1:yes       *0.985,0.015 
    89      1:yes      1:yes       *0.75,0.25 
    90      1:yes      1:yes       *0.647,0.353 
    91      1:yes      1:yes       *0.99,0.01 
    92      1:yes      1:yes       *0.976,0.024 
    93      1:yes      1:yes       *0.986,0.014 
    94      1:yes      1:yes       *0.5,0.5 
    95      1:yes       2:no   +   0.176,*0.824 
    96      1:yes      1:yes       *0.994,0.006 
    97      1:yes      1:yes       *0.99,0.01 
    98      1:yes      1:yes       *0.6,0.4 
    99      1:yes      1:yes       *0.5,0.5 
   100      1:yes      1:yes       *0.75,0.25 
   101      1:yes      1:yes       *0.667,0.333 
   102      1:yes      1:yes       *0.667,0.333 
   103      1:yes      1:yes       *0.944,0.056 
   104      1:yes      1:yes       *0.667,0.333 
   105      1:yes      1:yes       *0.994,0.006 
   106      1:yes      1:yes       *0.9,0.1 
   107      1:yes      1:yes       *0.986,0.014 
   108      1:yes      1:yes       *0.75,0.25 
   109      1:yes      1:yes       *0.8,0.2 
   110      1:yes      1:yes       *0.994,0.006 
   111      1:yes      1:yes       *0.944,0.056 
   112      1:yes      1:yes       *0.765,0.235 
   113      1:yes      1:yes       *0.986,0.014 
   114      1:yes      1:yes       *0.944,0.056 
   115      1:yes      1:yes       *0.994,0.006 
   116      1:yes      1:yes       *0.994,0.006 
   117      1:yes      1:yes       *0.944,0.056 
   118      1:yes      1:yes       *0.985,0.015 
   119      1:yes      1:yes       *0.99,0.01 
   120      1:yes      1:yes       *0.994,0.006 
   121      1:yes      1:yes       *0.994,0.006 
   122      1:yes      1:yes       *0.99,0.01 
   123      1:yes      1:yes       *0.994,0.006 
   124      1:yes      1:yes       *0.867,0.133 
   125      1:yes      1:yes       *0.976,0.024 
   126      1:yes      1:yes       *0.994,0.006 
   127      1:yes      1:yes       *0.857,0.143 
   128      1:yes      1:yes       *0.944,0.056 
   129      1:yes      1:yes       *0.76,0.24 
   130      1:yes       2:no   +   0.385,*0.615 
   131      1:yes      1:yes       *0.958,0.042 
   132      1:yes      1:yes       *0.986,0.014 
   133      1:yes      1:yes       *0.7,0.3 
   134      1:yes      1:yes       *0.647,0.353 
   135      1:yes      1:yes       *0.958,0.042 
   136      1:yes      1:yes       *0.985,0.015 
   137      1:yes      1:yes       *0.985,0.015 
   138      1:yes      1:yes       *0.8,0.2 
   139      1:yes      1:yes       *0.76,0.24 
   140      1:yes      1:yes       *0.75,0.25 
   141      1:yes      1:yes       *0.986,0.014 
   142      1:yes      1:yes       *0.994,0.006 
     1       2:no      1:yes   +   *0.68,0.32 
     2       2:no      1:yes   +   *0.5,0.5 
     3       2:no       2:no       0.04,*0.96 
     4       2:no      1:yes   +   *0.667,0.333 
     5       2:no       2:no       0.063,*0.938 
     6       2:no      1:yes   +   *0.765,0.235 
     7       2:no       2:no       0.063,*0.938 
     8       2:no      1:yes   +   *0.667,0.333 
     9       2:no       2:no       0.125,*0.875 
    10       2:no      1:yes   +   *0.636,0.364 
    11       2:no      1:yes   +   *0.636,0.364 
    12       2:no       2:no       0.033,*0.967 
    13       2:no       2:no       0.04,*0.96 
    14       2:no       2:no       0.125,*0.875 
    15       2:no       2:no       0.033,*0.967 
    16       2:no      1:yes   +   *0.5,0.5 
    17       2:no      1:yes   +   *0.667,0.333 
    18       2:no       2:no       0.063,*0.938 
    19       2:no       2:no       0.04,*0.96 
    20       2:no      1:yes   +   *0.938,0.063 
    21       2:no       2:no       0.125,*0.875 
    22       2:no      1:yes   +   *0.5,0.5 
    23       2:no       2:no       0.063,*0.938 
    24       2:no       2:no       0.286,*0.714 
    25       2:no       2:no       0.125,*0.875 
    26       2:no      1:yes   +   *0.588,0.412 
    27       2:no       2:no       0.063,*0.938 
    28       2:no       2:no       0.286,*0.714 
    29       2:no       2:no       0.353,*0.647 
    30       2:no      1:yes   +   *0.6,0.4 
    31       2:no       2:no       0.063,*0.938 
    32       2:no      1:yes   +   *0.6,0.4 
    33       2:no       2:no       0.033,*0.967 
    34      1:yes      1:yes       *0.992,0.008 
    35      1:yes      1:yes       *0.8,0.2 
    36      1:yes      1:yes       *0.9,0.1 
    37      1:yes      1:yes       *0.938,0.063 
    38      1:yes      1:yes       *0.75,0.25 
    39      1:yes      1:yes       *0.938,0.063 
    40      1:yes      1:yes       *0.992,0.008 
    41      1:yes      1:yes       *0.765,0.235 
    42      1:yes      1:yes       *0.984,0.016 
    43      1:yes      1:yes       *0.8,0.2 
    44      1:yes      1:yes       *0.963,0.037 
    45      1:yes      1:yes       *0.984,0.016 
    46      1:yes      1:yes       *0.95,0.05 
    47      1:yes      1:yes       *0.985,0.015 
    48      1:yes      1:yes       *0.929,0.071 
    49      1:yes      1:yes       *0.5,0.5 
    50      1:yes      1:yes       *0.765,0.235 
    51      1:yes      1:yes       *0.984,0.016 
    52      1:yes      1:yes       *0.985,0.015 
    53      1:yes       2:no   +   0.353,*0.647 
    54      1:yes      1:yes       *0.765,0.235 
    55      1:yes      1:yes       *0.992,0.008 
    56      1:yes      1:yes       *0.992,0.008 
    57      1:yes      1:yes       *0.5,0.5 
    58      1:yes       2:no   +   0.125,*0.875 
    59      1:yes      1:yes       *0.636,0.364 
    60      1:yes      1:yes       *0.982,0.018 
    61      1:yes      1:yes       *0.875,0.125 
    62      1:yes      1:yes       *0.5,0.5 
    63      1:yes      1:yes       *0.5,0.5 
    64      1:yes      1:yes       *0.974,0.026 
    65      1:yes      1:yes       *0.982,0.018 
    66      1:yes      1:yes       *0.875,0.125 
    67      1:yes      1:yes       *0.984,0.016 
    68      1:yes      1:yes       *0.95,0.05 
    69      1:yes      1:yes       *0.992,0.008 
    70      1:yes      1:yes       *0.75,0.25 
    71      1:yes      1:yes       *0.75,0.25 
    72      1:yes      1:yes       *0.992,0.008 
    73      1:yes      1:yes       *0.984,0.016 
    74      1:yes      1:yes       *0.5,0.5 
    75      1:yes      1:yes       *0.938,0.063 
    76      1:yes      1:yes       *0.982,0.018 
    77      1:yes      1:yes       *0.95,0.05 
    78      1:yes      1:yes       *0.992,0.008 
    79      1:yes      1:yes       *0.938,0.063 
    80      1:yes      1:yes       *0.96,0.04 
    81      1:yes      1:yes       *0.5,0.5 
    82      1:yes      1:yes       *0.947,0.053 
    83      1:yes      1:yes       *0.96,0.04 
    84      1:yes      1:yes       *0.982,0.018 
    85      1:yes      1:yes       *0.984,0.016 
    86      1:yes      1:yes       *0.75,0.25 
    87      1:yes      1:yes       *0.982,0.018 
    88      1:yes      1:yes       *0.545,0.455 
    89      1:yes      1:yes       *0.765,0.235 
    90      1:yes      1:yes       *0.938,0.063 
    91      1:yes      1:yes       *0.938,0.063 
    92      1:yes      1:yes       *0.974,0.026 
    93      1:yes      1:yes       *0.765,0.235 
    94      1:yes      1:yes       *0.9,0.1 
    95      1:yes      1:yes       *0.5,0.5 
    96      1:yes      1:yes       *0.938,0.063 
    97      1:yes      1:yes       *0.984,0.016 
    98      1:yes      1:yes       *0.985,0.015 
    99      1:yes      1:yes       *0.992,0.008 
   100      1:yes      1:yes       *0.938,0.063 
   101      1:yes      1:yes       *0.992,0.008 
   102      1:yes      1:yes       *0.8,0.2 
   103      1:yes      1:yes       *0.938,0.063 
   104      1:yes      1:yes       *0.944,0.056 
   105      1:yes      1:yes       *0.938,0.063 
   106      1:yes      1:yes       *0.992,0.008 
   107      1:yes      1:yes       *0.96,0.04 
   108      1:yes      1:yes       *0.667,0.333 
   109      1:yes      1:yes       *0.944,0.056 
   110      1:yes      1:yes       *0.5,0.5 
   111      1:yes      1:yes       *0.8,0.2 
   112      1:yes      1:yes       *0.95,0.05 
   113      1:yes      1:yes       *0.5,0.5 
   114      1:yes      1:yes       *0.545,0.455 
   115      1:yes      1:yes       *0.938,0.063 
   116      1:yes      1:yes       *0.963,0.037 
   117      1:yes      1:yes       *0.5,0.5 
   118      1:yes      1:yes       *0.985,0.015 
   119      1:yes      1:yes       *0.985,0.015 
   120      1:yes      1:yes       *0.974,0.026 
   121      1:yes      1:yes       *0.992,0.008 
   122      1:yes      1:yes       *0.75,0.25 
   123      1:yes      1:yes       *0.947,0.053 
   124      1:yes      1:yes       *0.985,0.015 
   125      1:yes      1:yes       *0.68,0.32 
   126      1:yes      1:yes       *0.985,0.015 
   127      1:yes      1:yes       *0.992,0.008 
   128      1:yes      1:yes       *0.95,0.05 
   129      1:yes      1:yes       *0.667,0.333 
   130      1:yes      1:yes       *0.944,0.056 
   131      1:yes      1:yes       *0.984,0.016 
   132      1:yes      1:yes       *0.765,0.235 
   133      1:yes      1:yes       *0.929,0.071 
   134      1:yes      1:yes       *0.992,0.008 
   135      1:yes      1:yes       *0.938,0.063 
   136      1:yes      1:yes       *0.938,0.063 
   137      1:yes      1:yes       *0.75,0.25 
   138      1:yes      1:yes       *0.826,0.174 
   139      1:yes      1:yes       *0.985,0.015 
   140      1:yes      1:yes       *0.938,0.063 
   141      1:yes      1:yes       *0.929,0.071 
   142      1:yes      1:yes       *0.984,0.016 
     1       2:no       2:no       0.056,*0.944 
     2       2:no      1:yes   +   *0.765,0.235 
     3       2:no      1:yes   +   *0.6,0.4 
     4       2:no       2:no       0.412,*0.588 
     5       2:no      1:yes   +   *0.765,0.235 
     6       2:no      1:yes   +   *0.5,0.5 
     7       2:no      1:yes   +   *0.75,0.25 
     8       2:no      1:yes   +   *0.8,0.2 
     9       2:no       2:no       0.231,*0.769 
    10       2:no      1:yes   +   *0.5,0.5 
    11       2:no       2:no       0.25,*0.75 
    12       2:no       2:no       0.1,*0.9 
    13       2:no       2:no       0.037,*0.963 
    14       2:no       2:no       0.333,*0.667 
    15       2:no       2:no       0.1,*0.9 
    16       2:no       2:no       0.037,*0.963 
    17       2:no       2:no       0.25,*0.75 
    18       2:no       2:no       0.037,*0.963 
    19       2:no       2:no       0.412,*0.588 
    20       2:no       2:no       0.1,*0.9 
    21       2:no       2:no       0.118,*0.882 
    22       2:no       2:no       0.1,*0.9 
    23       2:no      1:yes   +   *0.765,0.235 
    24       2:no      1:yes   +   *0.938,0.063 
    25       2:no       2:no       0.231,*0.769 
    26       2:no       2:no       0.03,*0.97 
    27       2:no      1:yes   +   *0.8,0.2 
    28       2:no      1:yes   +   *0.765,0.235 
    29       2:no       2:no       0.056,*0.944 
    30       2:no       2:no       0.231,*0.769 
    31       2:no      1:yes   +   *0.643,0.357 
    32       2:no      1:yes   +   *0.6,0.4 
    33       2:no       2:no       0.231,*0.769 
    34      1:yes      1:yes       *0.963,0.037 
    35      1:yes      1:yes       *0.984,0.016 
    36      1:yes      1:yes       *0.992,0.008 
    37      1:yes      1:yes       *0.984,0.016 
    38      1:yes      1:yes       *0.992,0.008 
    39      1:yes      1:yes       *0.5,0.5 
    40      1:yes      1:yes       *0.984,0.016 
    41      1:yes      1:yes       *0.5,0.5 
    42      1:yes      1:yes       *0.939,0.061 
    43      1:yes      1:yes       *0.962,0.038 
    44      1:yes       2:no   +   0.063,*0.938 
    45      1:yes      1:yes       *0.984,0.016 
    46      1:yes      1:yes       *0.667,0.333 
    47      1:yes      1:yes       *0.939,0.061 
    48      1:yes      1:yes       *0.939,0.061 
    49      1:yes      1:yes       *0.632,0.368 
    50      1:yes      1:yes       *0.667,0.333 
    51      1:yes      1:yes       *0.667,0.333 
    52      1:yes      1:yes       *0.939,0.061 
    53      1:yes       2:no   +   0.333,*0.667 
    54      1:yes      1:yes       *0.963,0.037 
    55      1:yes       2:no   +   0.063,*0.938 
    56      1:yes      1:yes       *0.992,0.008 
    57      1:yes      1:yes       *0.992,0.008 
    58      1:yes      1:yes       *0.939,0.061 
    59      1:yes      1:yes       *0.992,0.008 
    60      1:yes      1:yes       *0.939,0.061 
    61      1:yes       2:no   +   0.25,*0.75 
    62      1:yes      1:yes       *0.962,0.038 
    63      1:yes      1:yes       *0.989,0.011 
    64      1:yes      1:yes       *0.984,0.016 
    65      1:yes      1:yes       *0.9,0.1 
    66      1:yes      1:yes       *0.938,0.063 
    67      1:yes      1:yes       *0.992,0.008 
    68      1:yes      1:yes       *0.939,0.061 
    69      1:yes      1:yes       *0.938,0.063 
    70      1:yes      1:yes       *0.984,0.016 
    71      1:yes      1:yes       *0.984,0.016 
    72      1:yes      1:yes       *0.992,0.008 
    73      1:yes      1:yes       *0.963,0.037 
    74      1:yes      1:yes       *0.984,0.016 
    75      1:yes      1:yes       *0.6,0.4 
    76      1:yes      1:yes       *0.992,0.008 
    77      1:yes      1:yes       *0.8,0.2 
    78      1:yes      1:yes       *0.667,0.333 
    79      1:yes      1:yes       *0.984,0.016 
    80      1:yes      1:yes       *0.992,0.008 
    81      1:yes      1:yes       *0.976,0.024 
    82      1:yes      1:yes       *0.989,0.011 
    83      1:yes      1:yes       *0.939,0.061 
    84      1:yes      1:yes       *0.992,0.008 
    85      1:yes      1:yes       *0.992,0.008 
    86      1:yes      1:yes       *0.992,0.008 
    87      1:yes      1:yes       *0.984,0.016 
    88      1:yes      1:yes       *0.667,0.333 
    89      1:yes      1:yes       *0.992,0.008 
    90      1:yes       2:no   +   0.412,*0.588 
    91      1:yes      1:yes       *0.984,0.016 
    92      1:yes      1:yes       *0.984,0.016 
    93      1:yes       2:no   +   0.412,*0.588 
    94      1:yes      1:yes       *0.984,0.016 
    95      1:yes      1:yes       *0.833,0.167 
    96      1:yes      1:yes       *0.976,0.024 
    97      1:yes      1:yes       *0.962,0.038 
    98      1:yes      1:yes       *0.992,0.008 
    99      1:yes      1:yes       *0.939,0.061 
   100      1:yes      1:yes       *0.5,0.5 
   101      1:yes      1:yes       *0.984,0.016 
   102      1:yes       2:no   +   0.1,*0.9 
   103      1:yes      1:yes       *0.8,0.2 
   104      1:yes      1:yes       *0.989,0.011 
   105      1:yes      1:yes       *0.984,0.016 
   106      1:yes      1:yes       *0.989,0.011 
   107      1:yes      1:yes       *0.992,0.008 
   108      1:yes      1:yes       *0.992,0.008 
   109      1:yes      1:yes       *0.939,0.061 
   110      1:yes      1:yes       *0.9,0.1 
   111      1:yes      1:yes       *0.939,0.061 
   112      1:yes      1:yes       *0.765,0.235 
   113      1:yes      1:yes       *0.939,0.061 
   114      1:yes      1:yes       *0.984,0.016 
   115      1:yes      1:yes       *0.984,0.016 
   116      1:yes      1:yes       *0.939,0.061 
   117      1:yes      1:yes       *0.992,0.008 
   118      1:yes      1:yes       *0.992,0.008 
   119      1:yes      1:yes       *0.992,0.008 
   120      1:yes      1:yes       *0.8,0.2 
   121      1:yes      1:yes       *0.939,0.061 
   122      1:yes      1:yes       *0.992,0.008 
   123      1:yes      1:yes       *0.939,0.061 
   124      1:yes      1:yes       *0.8,0.2 
   125      1:yes      1:yes       *0.992,0.008 
   126      1:yes      1:yes       *0.875,0.125 
   127      1:yes      1:yes       *0.992,0.008 
   128      1:yes      1:yes       *0.976,0.024 
   129      1:yes      1:yes       *0.765,0.235 
   130      1:yes      1:yes       *0.992,0.008 
   131      1:yes      1:yes       *0.5,0.5 
   132      1:yes      1:yes       *0.939,0.061 
   133      1:yes      1:yes       *0.992,0.008 
   134      1:yes      1:yes       *0.989,0.011 
   135      1:yes      1:yes       *0.9,0.1 
   136      1:yes      1:yes       *0.962,0.038 
   137      1:yes      1:yes       *0.875,0.125 
   138      1:yes      1:yes       *0.989,0.011 
   139      1:yes      1:yes       *0.963,0.037 
   140      1:yes      1:yes       *0.984,0.016 
   141      1:yes      1:yes       *0.5,0.5 
   142      1:yes      1:yes       *0.765,0.235 
     1       2:no       2:no       0.154,*0.846 
     2       2:no       2:no       0.032,*0.968 
     3       2:no       2:no       0.444,*0.556 
     4       2:no       2:no       0.037,*0.963 
     5       2:no      1:yes   +   *0.833,0.167 
     6       2:no       2:no       0.071,*0.929 
     7       2:no      1:yes   +   *0.75,0.25 
     8       2:no       2:no       0.333,*0.667 
     9       2:no      1:yes   +   *0.766,0.234 
    10       2:no       2:no       0.444,*0.556 
    11       2:no       2:no       0.2,*0.8 
    12       2:no       2:no       0.444,*0.556 
    13       2:no       2:no       0.032,*0.968 
    14       2:no      1:yes   +   *0.5,0.5 
    15       2:no       2:no       0.065,*0.935 
    16       2:no       2:no       0.065,*0.935 
    17       2:no       2:no       0.111,*0.889 
    18       2:no       2:no       0.032,*0.968 
    19       2:no      1:yes   +   *0.6,0.4 
    20       2:no       2:no       0.235,*0.765 
    21       2:no       2:no       0.037,*0.963 
    22       2:no       2:no       0.037,*0.963 
    23       2:no       2:no       0.154,*0.846 
    24       2:no       2:no       0.118,*0.882 
    25       2:no      1:yes   +   *0.6,0.4 
    26       2:no      1:yes   +   *0.529,0.471 
    27       2:no      1:yes   +   *0.667,0.333 
    28       2:no       2:no       0.2,*0.8 
    29       2:no      1:yes   +   *0.529,0.471 
    30       2:no      1:yes   +   *0.529,0.471 
    31       2:no      1:yes   +   *0.8,0.2 
    32       2:no      1:yes   +   *0.833,0.167 
    33       2:no       2:no       0.111,*0.889 
    34      1:yes      1:yes       *0.667,0.333 
    35      1:yes      1:yes       *0.982,0.018 
    36      1:yes      1:yes       *0.957,0.043 
    37      1:yes      1:yes       *0.978,0.022 
    38      1:yes      1:yes       *0.99,0.01 
    39      1:yes      1:yes       *0.99,0.01 
    40      1:yes      1:yes       *0.99,0.01 
    41      1:yes      1:yes       *0.975,0.025 
    42      1:yes      1:yes       *0.95,0.05 
    43      1:yes      1:yes       *0.94,0.06 
    44      1:yes      1:yes       *0.964,0.036 
    45      1:yes      1:yes       *0.957,0.043 
    46      1:yes      1:yes       *0.95,0.05 
    47      1:yes      1:yes       *0.957,0.043 
    48      1:yes      1:yes       *0.5,0.5 
    49      1:yes      1:yes       *0.833,0.167 
    50      1:yes      1:yes       *0.923,0.077 
    51      1:yes      1:yes       *0.957,0.043 
    52      1:yes      1:yes       *0.875,0.125 
    53      1:yes      1:yes       *0.975,0.025 
    54      1:yes      1:yes       *0.875,0.125 
    55      1:yes      1:yes       *0.978,0.022 
    56      1:yes      1:yes       *0.982,0.018 
    57      1:yes      1:yes       *0.875,0.125 
    58      1:yes      1:yes       *0.766,0.234 
    59      1:yes      1:yes       *0.974,0.026 
    60      1:yes      1:yes       *0.667,0.333 
    61      1:yes      1:yes       *0.982,0.018 
    62      1:yes      1:yes       *0.982,0.018 
    63      1:yes      1:yes       *0.958,0.042 
    64      1:yes      1:yes       *0.889,0.111 
    65      1:yes      1:yes       *0.667,0.333 
    66      1:yes      1:yes       *0.955,0.045 
    67      1:yes      1:yes       *0.833,0.167 
    68      1:yes      1:yes       *0.99,0.01 
    69      1:yes      1:yes       *0.957,0.043 
    70      1:yes      1:yes       *0.667,0.333 
    71      1:yes      1:yes       *0.556,0.444 
    72      1:yes      1:yes       *0.556,0.444 
    73      1:yes      1:yes       *0.964,0.036 
    74      1:yes      1:yes       *0.833,0.167 
    75      1:yes      1:yes       *0.833,0.167 
    76      1:yes      1:yes       *0.982,0.018 
    77      1:yes      1:yes       *0.982,0.018 
    78      1:yes      1:yes       *0.882,0.118 
    79      1:yes      1:yes       *0.8,0.2 
    80      1:yes      1:yes       *0.556,0.444 
    81      1:yes      1:yes       *0.766,0.234 
    82      1:yes      1:yes       *0.94,0.06 
    83      1:yes      1:yes       *0.875,0.125 
    84      1:yes      1:yes       *0.964,0.036 
    85      1:yes      1:yes       *0.94,0.06 
    86      1:yes      1:yes       *0.5,0.5 
    87      1:yes      1:yes       *0.766,0.234 
    88      1:yes      1:yes       *0.75,0.25 
    89      1:yes      1:yes       *0.923,0.077 
    90      1:yes      1:yes       *0.5,0.5 
    91      1:yes      1:yes       *0.8,0.2 
    92      1:yes      1:yes       *0.974,0.026 
    93      1:yes      1:yes       *0.957,0.043 
    94      1:yes      1:yes       *0.974,0.026 
    95      1:yes      1:yes       *0.974,0.026 
    96      1:yes      1:yes       *0.955,0.045 
    97      1:yes      1:yes       *0.978,0.022 
    98      1:yes      1:yes       *0.857,0.143 
    99      1:yes      1:yes       *0.923,0.077 
   100      1:yes      1:yes       *0.7,0.3 
   101      1:yes      1:yes       *0.957,0.043 
   102      1:yes      1:yes       *0.955,0.045 
   103      1:yes      1:yes       *0.667,0.333 
   104      1:yes      1:yes       *0.975,0.025 
   105      1:yes      1:yes       *0.75,0.25 
   106      1:yes      1:yes       *0.978,0.022 
   107      1:yes      1:yes       *0.5,0.5 
   108      1:yes      1:yes       *0.667,0.333 
   109      1:yes      1:yes       *0.583,0.417 
   110      1:yes      1:yes       *0.982,0.018 
   111      1:yes      1:yes       *0.667,0.333 
   112      1:yes      1:yes       *0.94,0.06 
   113      1:yes      1:yes       *0.955,0.045 
   114      1:yes      1:yes       *0.667,0.333 
   115      1:yes      1:yes       *0.978,0.022 
   116      1:yes      1:yes       *0.955,0.045 
   117      1:yes       2:no   +   0.412,*0.588 
   118      1:yes      1:yes       *0.5,0.5 
   119      1:yes      1:yes       *0.99,0.01 
   120      1:yes      1:yes       *0.978,0.022 
   121      1:yes      1:yes       *0.964,0.036 
   122      1:yes      1:yes       *0.974,0.026 
   123      1:yes      1:yes       *0.556,0.444 
   124      1:yes      1:yes       *0.929,0.071 
   125      1:yes      1:yes       *0.974,0.026 
   126      1:yes      1:yes       *0.667,0.333 
   127      1:yes      1:yes       *0.955,0.045 
   128      1:yes      1:yes       *0.545,0.455 
   129      1:yes      1:yes       *0.667,0.333 
   130      1:yes      1:yes       *0.667,0.333 
   131      1:yes      1:yes       *0.955,0.045 
   132      1:yes      1:yes       *0.923,0.077 
   133      1:yes      1:yes       *0.929,0.071 
   134      1:yes      1:yes       *0.99,0.01 
   135      1:yes      1:yes       *0.882,0.118 
   136      1:yes      1:yes       *0.667,0.333 
   137      1:yes      1:yes       *0.99,0.01 
   138      1:yes      1:yes       *0.964,0.036 
   139      1:yes      1:yes       *0.99,0.01 
   140      1:yes      1:yes       *0.94,0.06 
   141      1:yes      1:yes       *0.982,0.018 
     1       2:no       2:no       0.273,*0.727 
     2       2:no       2:no       0.067,*0.933 
     3       2:no      1:yes   +   *0.766,0.234 
     4       2:no      1:yes   +   *0.833,0.167 
     5       2:no      1:yes   +   *0.5,0.5 
     6       2:no       2:no       0.067,*0.933 
     7       2:no       2:no       0.033,*0.967 
     8       2:no      1:yes   +   *0.5,0.5 
     9       2:no       2:no       0.235,*0.765 
    10       2:no      1:yes   +   *0.75,0.25 
    11       2:no       2:no       0.273,*0.727 
    12       2:no       2:no       0.167,*0.833 
    13       2:no       2:no       0.036,*0.964 
    14       2:no       2:no       0.033,*0.967 
    15       2:no       2:no       0.067,*0.933 
    16       2:no      1:yes   +   *0.5,0.5 
    17       2:no       2:no       0.412,*0.588 
    18       2:no      1:yes   +   *0.5,0.5 
    19       2:no      1:yes   +   *0.889,0.111 
    20       2:no      1:yes   +   *0.556,0.444 
    21       2:no       2:no       0.167,*0.833 
    22       2:no       2:no       0.033,*0.967 
    23       2:no      1:yes   +   *0.5,0.5 
    24       2:no       2:no       0.25,*0.75 
    25       2:no       2:no       0.118,*0.882 
    26       2:no       2:no       0.1,*0.9 
    27       2:no      1:yes   +   *0.889,0.111 
    28       2:no       2:no       0.036,*0.964 
    29       2:no      1:yes   +   *0.5,0.5 
    30       2:no       2:no       0.143,*0.857 
    31       2:no       2:no       0.273,*0.727 
    32       2:no      1:yes   +   *0.5,0.5 
    33       2:no       2:no       0.033,*0.967 
    34      1:yes       2:no   +   0.4,*0.6 
    35      1:yes      1:yes       *0.962,0.038 
    36      1:yes      1:yes       *0.938,0.063 
    37      1:yes      1:yes       *0.846,0.154 
    38      1:yes      1:yes       *0.5,0.5 
    39      1:yes      1:yes       *0.978,0.022 
    40      1:yes      1:yes       *0.5,0.5 
    41      1:yes      1:yes       *0.9,0.1 
    42      1:yes      1:yes       *0.98,0.02 
    43      1:yes       2:no   +   0.412,*0.588 
    44      1:yes      1:yes       *0.955,0.045 
    45      1:yes      1:yes       *0.964,0.036 
    46      1:yes      1:yes       *0.5,0.5 
    47      1:yes      1:yes       *0.556,0.444 
    48      1:yes      1:yes       *0.93,0.07 
    49      1:yes       2:no   +   0.2,*0.8 
    50      1:yes      1:yes       *0.962,0.038 
    51      1:yes       2:no   +   0.4,*0.6 
    52      1:yes      1:yes       *0.964,0.036 
    53      1:yes      1:yes       *0.917,0.083 
    54      1:yes      1:yes       *0.939,0.061 
    55      1:yes      1:yes       *0.667,0.333 
    56      1:yes       2:no   +   0.4,*0.6 
    57      1:yes      1:yes       *0.975,0.025 
    58      1:yes      1:yes       *0.962,0.038 
    59      1:yes      1:yes       *0.964,0.036 
    60      1:yes      1:yes       *0.5,0.5 
    61      1:yes      1:yes       *0.989,0.011 
    62      1:yes      1:yes       *0.989,0.011 
    63      1:yes      1:yes       *0.971,0.029 
    64      1:yes      1:yes       *0.964,0.036 
    65      1:yes      1:yes       *0.939,0.061 
    66      1:yes      1:yes       *0.545,0.455 
    67      1:yes      1:yes       *0.955,0.045 
    68      1:yes      1:yes       *0.889,0.111 
    69      1:yes      1:yes       *0.917,0.083 
    70      1:yes      1:yes       *0.8,0.2 
    71      1:yes      1:yes       *0.989,0.011 
    72      1:yes      1:yes       *0.978,0.022 
    73      1:yes      1:yes       *0.93,0.07 
    74      1:yes      1:yes       *0.766,0.234 
    75      1:yes      1:yes       *0.955,0.045 
    76      1:yes       2:no   +   0.4,*0.6 
    77      1:yes      1:yes       *0.975,0.025 
    78      1:yes      1:yes       *0.75,0.25 
    79      1:yes      1:yes       *0.846,0.154 
    80      1:yes      1:yes       *0.556,0.444 
    81      1:yes      1:yes       *0.93,0.07 
    82      1:yes      1:yes       *0.8,0.2 
    83      1:yes      1:yes       *0.75,0.25 
    84      1:yes      1:yes       *0.766,0.234 
    85      1:yes      1:yes       *0.5,0.5 
    86      1:yes      1:yes       *0.989,0.011 
    87      1:yes      1:yes       *0.975,0.025 
    88      1:yes      1:yes       *0.98,0.02 
    89      1:yes      1:yes       *0.917,0.083 
    90      1:yes      1:yes       *0.975,0.025 
    91      1:yes      1:yes       *0.989,0.011 
    92      1:yes      1:yes       *0.939,0.061 
    93      1:yes      1:yes       *0.5,0.5 
    94      1:yes      1:yes       *0.5,0.5 
    95      1:yes      1:yes       *0.846,0.154 
    96      1:yes      1:yes       *0.98,0.02 
    97      1:yes      1:yes       *0.98,0.02 
    98      1:yes      1:yes       *0.964,0.036 
    99      1:yes      1:yes       *0.846,0.154 
   100      1:yes      1:yes       *0.75,0.25 
   101      1:yes      1:yes       *0.917,0.083 
   102      1:yes      1:yes       *0.75,0.25 
   103      1:yes      1:yes       *0.75,0.25 
   104      1:yes      1:yes       *0.98,0.02 
   105      1:yes      1:yes       *0.939,0.061 
   106      1:yes      1:yes       *0.962,0.038 
   107      1:yes      1:yes       *0.556,0.444 
   108      1:yes      1:yes       *0.667,0.333 
   109      1:yes      1:yes       *0.714,0.286 
   110      1:yes      1:yes       *0.556,0.444 
   111      1:yes      1:yes       *0.978,0.022 
   112      1:yes      1:yes       *0.556,0.444 
   113      1:yes      1:yes       *0.989,0.011 
   114      1:yes      1:yes       *0.989,0.011 
   115      1:yes      1:yes       *0.989,0.011 
   116      1:yes      1:yes       *0.952,0.048 
   117      1:yes      1:yes       *0.5,0.5 
   118      1:yes      1:yes       *0.833,0.167 
   119      1:yes      1:yes       *0.989,0.011 
   120      1:yes      1:yes       *0.989,0.011 
   121      1:yes       2:no   +   0.273,*0.727 
   122      1:yes      1:yes       *0.889,0.111 
   123      1:yes      1:yes       *0.766,0.234 
   124      1:yes      1:yes       *0.939,0.061 
   125      1:yes      1:yes       *0.75,0.25 
   126      1:yes      1:yes       *0.98,0.02 
   127      1:yes      1:yes       *0.964,0.036 
   128      1:yes      1:yes       *0.98,0.02 
   129      1:yes      1:yes       *0.939,0.061 
   130      1:yes      1:yes       *0.5,0.5 
   131      1:yes      1:yes       *0.989,0.011 
   132      1:yes      1:yes       *0.667,0.333 
   133      1:yes      1:yes       *0.98,0.02 
   134      1:yes      1:yes       *0.917,0.083 
   135      1:yes      1:yes       *0.952,0.048 
   136      1:yes      1:yes       *0.978,0.022 
   137      1:yes      1:yes       *0.989,0.011 
   138      1:yes       2:no   +   0.273,*0.727 
   139      1:yes      1:yes       *0.971,0.029 
   140      1:yes      1:yes       *0.75,0.25 
   141      1:yes      1:yes       *0.938,0.063 
     1       2:no       2:no       0.061,*0.939 
     2       2:no       2:no       0.333,*0.667 
     3       2:no       2:no       0.061,*0.939 
     4       2:no       2:no       0.125,*0.875 
     5       2:no       2:no       0.061,*0.939 
     6       2:no       2:no       0.04,*0.96 
     7       2:no      1:yes   +   *0.75,0.25 
     8       2:no       2:no       0.04,*0.96 
     9       2:no       2:no       0.188,*0.813 
    10       2:no      1:yes   +   *0.588,0.412 
    11       2:no      1:yes   +   *0.75,0.25 
    12       2:no       2:no       0.2,*0.8 
    13       2:no       2:no       0.421,*0.579 
    14       2:no      1:yes   +   *0.75,0.25 
    15       2:no      1:yes   +   *0.667,0.333 
    16       2:no       2:no       0.03,*0.97 
    17       2:no      1:yes   +   *0.766,0.234 
    18       2:no      1:yes   +   *0.6,0.4 
    19       2:no       2:no       0.2,*0.8 
    20       2:no       2:no       0.333,*0.667 
    21       2:no       2:no       0.04,*0.96 
    22       2:no       2:no       0.04,*0.96 
    23       2:no       2:no       0.125,*0.875 
    24       2:no      1:yes   +   *0.8,0.2 
    25       2:no       2:no       0.04,*0.96 
    26       2:no      1:yes   +   *0.948,0.052 
    27       2:no      1:yes   +   *0.766,0.234 
    28       2:no       2:no       0.061,*0.939 
    29       2:no       2:no       0.1,*0.9 
    30       2:no       2:no       0.421,*0.579 
    31       2:no      1:yes   +   *0.909,0.091 
    32       2:no      1:yes   +   *0.667,0.333 
    33       2:no       2:no       0.061,*0.939 
    34      1:yes      1:yes       *0.988,0.012 
    35      1:yes      1:yes       *0.5,0.5 
    36      1:yes      1:yes       *0.75,0.25 
    37      1:yes      1:yes       *0.948,0.052 
    38      1:yes      1:yes       *0.588,0.412 
    39      1:yes      1:yes       *0.948,0.052 
    40      1:yes       2:no   +   0.333,*0.667 
    41      1:yes      1:yes       *0.993,0.007 
    42      1:yes      1:yes       *0.909,0.091 
    43      1:yes      1:yes       *0.976,0.024 
    44      1:yes      1:yes       *0.766,0.234 
    45      1:yes      1:yes       *0.993,0.007 
    46      1:yes      1:yes       *0.948,0.052 
    47      1:yes      1:yes       *0.963,0.037 
    48      1:yes      1:yes       *0.948,0.052 
    49      1:yes      1:yes       *0.9,0.1 
    50      1:yes      1:yes       *0.976,0.024 
    51      1:yes      1:yes       *0.955,0.045 
    52      1:yes      1:yes       *0.655,0.345 
    53      1:yes      1:yes       *0.988,0.012 
    54      1:yes      1:yes       *0.963,0.037 
    55      1:yes      1:yes       *0.909,0.091 
    56      1:yes      1:yes       *0.8,0.2 
    57      1:yes      1:yes       *0.667,0.333 
    58      1:yes      1:yes       *0.988,0.012 
    59      1:yes       2:no   +   0.333,*0.667 
    60      1:yes       2:no   +   0.333,*0.667 
    61      1:yes      1:yes       *0.5,0.5 
    62      1:yes      1:yes       *0.988,0.012 
    63      1:yes      1:yes       *0.938,0.063 
    64      1:yes      1:yes       *0.948,0.052 
    65      1:yes       2:no   +   0.25,*0.75 
    66      1:yes      1:yes       *0.976,0.024 
    67      1:yes      1:yes       *0.667,0.333 
    68      1:yes      1:yes       *0.988,0.012 
    69      1:yes      1:yes       *0.9,0.1 
    70      1:yes      1:yes       *0.667,0.333 
    71      1:yes      1:yes       *0.948,0.052 
    72      1:yes      1:yes       *0.984,0.016 
    73      1:yes      1:yes       *0.988,0.012 
    74      1:yes      1:yes       *0.8,0.2 
    75      1:yes      1:yes       *0.955,0.045 
    76      1:yes      1:yes       *0.565,0.435 
    77      1:yes       2:no   +   0.188,*0.813 
    78      1:yes      1:yes       *0.988,0.012 
    79      1:yes      1:yes       *0.984,0.016 
    80      1:yes      1:yes       *0.5,0.5 
    81      1:yes      1:yes       *0.984,0.016 
    82      1:yes      1:yes       *0.984,0.016 
    83      1:yes      1:yes       *0.955,0.045 
    84      1:yes      1:yes       *0.667,0.333 
    85      1:yes      1:yes       *0.667,0.333 
    86      1:yes       2:no   +   0.4,*0.6 
    87      1:yes      1:yes       *0.993,0.007 
    88      1:yes      1:yes       *0.778,0.222 
    89      1:yes      1:yes       *0.826,0.174 
    90      1:yes      1:yes       *0.948,0.052 
    91      1:yes      1:yes       *0.75,0.25 
    92      1:yes      1:yes       *0.588,0.412 
    93      1:yes      1:yes       *0.948,0.052 
    94      1:yes      1:yes       *0.826,0.174 
    95      1:yes      1:yes       *0.8,0.2 
    96      1:yes      1:yes       *0.993,0.007 
    97      1:yes      1:yes       *0.948,0.052 
    98      1:yes      1:yes       *0.948,0.052 
    99      1:yes      1:yes       *0.964,0.036 
   100      1:yes      1:yes       *0.948,0.052 
   101      1:yes      1:yes       *0.964,0.036 
   102      1:yes      1:yes       *0.75,0.25 
   103      1:yes      1:yes       *0.75,0.25 
   104      1:yes      1:yes       *0.963,0.037 
   105      1:yes      1:yes       *0.667,0.333 
   106      1:yes      1:yes       *0.75,0.25 
   107      1:yes      1:yes       *0.948,0.052 
   108      1:yes       2:no   +   0.273,*0.727 
   109      1:yes      1:yes       *0.984,0.016 
   110      1:yes      1:yes       *0.75,0.25 
   111      1:yes      1:yes       *0.988,0.012 
   112      1:yes      1:yes       *0.75,0.25 
   113      1:yes      1:yes       *0.986,0.014 
   114      1:yes      1:yes       *0.5,0.5 
   115      1:yes      1:yes       *0.5,0.5 
   116      1:yes      1:yes       *0.986,0.014 
   117      1:yes      1:yes       *0.963,0.037 
   118      1:yes      1:yes       *0.993,0.007 
   119      1:yes      1:yes       *0.993,0.007 
   120      1:yes      1:yes       *0.986,0.014 
   121      1:yes      1:yes       *0.976,0.024 
   122      1:yes      1:yes       *0.5,0.5 
   123      1:yes      1:yes       *0.667,0.333 
   124      1:yes      1:yes       *0.988,0.012 
   125      1:yes      1:yes       *0.986,0.014 
   126      1:yes      1:yes       *0.993,0.007 
   127      1:yes      1:yes       *0.565,0.435 
   128      1:yes      1:yes       *0.986,0.014 
   129      1:yes      1:yes       *0.984,0.016 
   130      1:yes      1:yes       *0.988,0.012 
   131      1:yes      1:yes       *0.948,0.052 
   132      1:yes      1:yes       *0.778,0.222 
   133      1:yes      1:yes       *0.948,0.052 
   134      1:yes      1:yes       *0.948,0.052 
   135      1:yes      1:yes       *0.565,0.435 
   136      1:yes      1:yes       *0.75,0.25 
   137      1:yes      1:yes       *0.993,0.007 
   138      1:yes      1:yes       *0.993,0.007 
   139      1:yes      1:yes       *0.993,0.007 
   140      1:yes      1:yes       *0.984,0.016 
   141      1:yes      1:yes       *0.6,0.4 
     1       2:no      1:yes   +   *0.5,0.5 
     2       2:no       2:no       0.25,*0.75 
     3       2:no      1:yes   +   *0.563,0.438 
     4       2:no       2:no       0.037,*0.963 
     5       2:no      1:yes   +   *0.6,0.4 
     6       2:no       2:no       0.176,*0.824 
     7       2:no      1:yes   +   *0.5,0.5 
     8       2:no       2:no       0.038,*0.962 
     9       2:no       2:no       0.037,*0.963 
    10       2:no       2:no       0.357,*0.643 
    11       2:no      1:yes   +   *0.609,0.391 
    12       2:no       2:no       0.037,*0.963 
    13       2:no      1:yes   +   *0.766,0.234 
    14       2:no       2:no       0.056,*0.944 
    15       2:no       2:no       0.056,*0.944 
    16       2:no       2:no       0.037,*0.963 
    17       2:no      1:yes   +   *0.5,0.5 
    18       2:no      1:yes   +   *0.5,0.5 
    19       2:no       2:no       0.038,*0.962 
    20       2:no       2:no       0.357,*0.643 
    21       2:no      1:yes   +   *0.75,0.25 
    22       2:no      1:yes   +   *0.5,0.5 
    23       2:no       2:no       0.389,*0.611 
    24       2:no       2:no       0.037,*0.963 
    25       2:no      1:yes   +   *0.667,0.333 
    26       2:no      1:yes   +   *0.5,0.5 
    27       2:no       2:no       0.063,*0.938 
    28       2:no      1:yes   +   *0.94,0.06 
    29       2:no      1:yes   +   *0.609,0.391 
    30       2:no       2:no       0.037,*0.963 
    31       2:no      1:yes   +   *0.766,0.234 
    32       2:no       2:no       0.143,*0.857 
    33       2:no      1:yes   +   *0.667,0.333 
    34      1:yes      1:yes       *0.563,0.438 
    35      1:yes      1:yes       *0.68,0.32 
    36      1:yes      1:yes       *0.778,0.222 
    37      1:yes      1:yes       *0.5,0.5 
    38      1:yes      1:yes       *0.98,0.02 
    39      1:yes      1:yes       *0.992,0.008 
    40      1:yes      1:yes       *0.766,0.234 
    41      1:yes      1:yes       *0.94,0.06 
    42      1:yes      1:yes       *0.94,0.06 
    43      1:yes      1:yes       *0.94,0.06 
    44      1:yes      1:yes       *0.667,0.333 
    45      1:yes      1:yes       *0.889,0.111 
    46      1:yes      1:yes       *0.985,0.015 
    47      1:yes      1:yes       *0.5,0.5 
    48      1:yes      1:yes       *0.667,0.333 
    49      1:yes      1:yes       *0.976,0.024 
    50      1:yes      1:yes       *0.5,0.5 
    51      1:yes      1:yes       *0.667,0.333 
    52      1:yes      1:yes       *0.992,0.008 
    53      1:yes      1:yes       *0.867,0.133 
    54      1:yes      1:yes       *0.992,0.008 
    55      1:yes      1:yes       *0.992,0.008 
    56      1:yes      1:yes       *0.895,0.105 
    57      1:yes      1:yes       *0.98,0.02 
    58      1:yes      1:yes       *0.778,0.222 
    59      1:yes      1:yes       *0.98,0.02 
    60      1:yes      1:yes       *0.985,0.015 
    61      1:yes      1:yes       *0.98,0.02 
    62      1:yes      1:yes       *0.867,0.133 
    63      1:yes      1:yes       *0.6,0.4 
    64      1:yes      1:yes       *0.992,0.008 
    65      1:yes      1:yes       *0.68,0.32 
    66      1:yes      1:yes       *0.992,0.008 
    67      1:yes      1:yes       *0.992,0.008 
    68      1:yes      1:yes       *0.778,0.222 
    69      1:yes      1:yes       *0.985,0.015 
    70      1:yes      1:yes       *0.667,0.333 
    71      1:yes      1:yes       *0.962,0.038 
    72      1:yes      1:yes       *0.98,0.02 
    73      1:yes      1:yes       *0.94,0.06 
    74      1:yes      1:yes       *0.766,0.234 
    75      1:yes      1:yes       *0.98,0.02 
    76      1:yes      1:yes       *0.992,0.008 
    77      1:yes      1:yes       *0.944,0.056 
    78      1:yes       2:no   +   0.063,*0.938 
    79      1:yes      1:yes       *0.985,0.015 
    80      1:yes      1:yes       *0.985,0.015 
    81      1:yes      1:yes       *0.944,0.056 
    82      1:yes      1:yes       *0.992,0.008 
    83      1:yes      1:yes       *0.992,0.008 
    84      1:yes      1:yes       *0.667,0.333 
    85      1:yes      1:yes       *0.992,0.008 
    86      1:yes      1:yes       *0.667,0.333 
    87      1:yes      1:yes       *0.8,0.2 
    88      1:yes      1:yes       *0.75,0.25 
    89      1:yes      1:yes       *0.985,0.015 
    90      1:yes      1:yes       *0.992,0.008 
    91      1:yes      1:yes       *0.94,0.06 
    92      1:yes      1:yes       *0.766,0.234 
    93      1:yes      1:yes       *0.667,0.333 
    94      1:yes      1:yes       *0.944,0.056 
    95      1:yes      1:yes       *0.964,0.036 
    96      1:yes      1:yes       *0.766,0.234 
    97      1:yes      1:yes       *0.75,0.25 
    98      1:yes      1:yes       *0.992,0.008 
    99      1:yes      1:yes       *0.87,0.13 
   100      1:yes      1:yes       *0.985,0.015 
   101      1:yes      1:yes       *0.992,0.008 
   102      1:yes      1:yes       *0.94,0.06 
   103      1:yes      1:yes       *0.667,0.333 
   104      1:yes      1:yes       *0.955,0.045 
   105      1:yes      1:yes       *0.992,0.008 
   106      1:yes      1:yes       *0.667,0.333 
   107      1:yes      1:yes       *0.766,0.234 
   108      1:yes      1:yes       *0.98,0.02 
   109      1:yes      1:yes       *0.5,0.5 
   110      1:yes      1:yes       *0.985,0.015 
   111      1:yes      1:yes       *0.94,0.06 
   112      1:yes      1:yes       *0.667,0.333 
   113      1:yes      1:yes       *0.667,0.333 
   114      1:yes      1:yes       *0.778,0.222 
   115      1:yes      1:yes       *0.98,0.02 
   116      1:yes      1:yes       *0.952,0.048 
   117      1:yes      1:yes       *0.5,0.5 
   118      1:yes      1:yes       *0.94,0.06 
   119      1:yes      1:yes       *0.985,0.015 
   120      1:yes      1:yes       *0.9,0.1 
   121      1:yes      1:yes       *0.766,0.234 
   122      1:yes      1:yes       *0.778,0.222 
   123      1:yes      1:yes       *0.667,0.333 
   124      1:yes      1:yes       *0.98,0.02 
   125      1:yes      1:yes       *0.8,0.2 
   126      1:yes      1:yes       *0.992,0.008 
   127      1:yes      1:yes       *0.895,0.105 
   128      1:yes      1:yes       *0.94,0.06 
   129      1:yes      1:yes       *0.992,0.008 
   130      1:yes      1:yes       *0.94,0.06 
   131      1:yes      1:yes       *0.867,0.133 
   132      1:yes      1:yes       *0.962,0.038 
   133      1:yes      1:yes       *0.667,0.333 
   134      1:yes      1:yes       *0.778,0.222 
   135      1:yes      1:yes       *0.985,0.015 
   136      1:yes      1:yes       *0.98,0.02 
   137      1:yes      1:yes       *0.985,0.015 
   138      1:yes      1:yes       *0.5,0.5 
   139      1:yes      1:yes       *0.667,0.333 
   140      1:yes      1:yes       *0.667,0.333 
   141      1:yes      1:yes       *0.98,0.02 
     1       2:no       2:no       0.2,*0.8 
     2       2:no       2:no       0.051,*0.949 
     3       2:no       2:no       0.394,*0.606 
     4       2:no       2:no       0.333,*0.667 
     5       2:no       2:no       0.475,*0.525 
     6       2:no       2:no       0.051,*0.949 
     7       2:no      1:yes   +   *0.615,0.385 
     8       2:no       2:no       0.294,*0.706 
     9       2:no       2:no       0.031,*0.969 
    10       2:no       2:no       0.394,*0.606 
    11       2:no      1:yes   +   *0.667,0.333 
    12       2:no       2:no       0.138,*0.862 
    13       2:no       2:no       0.051,*0.949 
    14       2:no      1:yes   +   *0.615,0.385 
    15       2:no      1:yes   +   *0.706,0.294 
    16       2:no      1:yes   +   *0.706,0.294 
    17       2:no      1:yes   +   *0.536,0.464 
    18       2:no       2:no       0.475,*0.525 
    19       2:no       2:no       0.138,*0.862 
    20       2:no       2:no       0.294,*0.706 
    21       2:no      1:yes   +   *0.96,0.04 
    22       2:no       2:no       0.475,*0.525 
    23       2:no      1:yes   +   *0.96,0.04 
    24       2:no       2:no       0.138,*0.862 
    25       2:no       2:no       0.036,*0.964 
    26       2:no       2:no       0.036,*0.964 
    27       2:no      1:yes   +   *0.684,0.316 
    28       2:no       2:no       0.138,*0.862 
    29       2:no      1:yes   +   *0.5,0.5 
    30       2:no       2:no       0.138,*0.862 
    31       2:no       2:no       0.031,*0.969 
    32       2:no      1:yes   +   *0.571,0.429 
    33       2:no       2:no       0.394,*0.606 
    34      1:yes       2:no   +   0.475,*0.525 
    35      1:yes      1:yes       *0.667,0.333 
    36      1:yes      1:yes       *0.984,0.016 
    37      1:yes      1:yes       *0.984,0.016 
    38      1:yes      1:yes       *0.994,0.006 
    39      1:yes      1:yes       *0.994,0.006 
    40      1:yes      1:yes       *0.994,0.006 
    41      1:yes      1:yes       *0.615,0.385 
    42      1:yes      1:yes       *0.684,0.316 
    43      1:yes      1:yes       *0.957,0.043 
    44      1:yes       2:no   +   0.475,*0.525 
    45      1:yes      1:yes       *0.994,0.006 
    46      1:yes      1:yes       *0.931,0.069 
    47      1:yes      1:yes       *0.99,0.01 
    48      1:yes      1:yes       *0.81,0.19 
    49      1:yes      1:yes       *0.931,0.069 
    50      1:yes      1:yes       *0.976,0.024 
    51      1:yes      1:yes       *0.984,0.016 
    52      1:yes      1:yes       *0.99,0.01 
    53      1:yes       2:no   +   0.3,*0.7 
    54      1:yes      1:yes       *0.615,0.385 
    55      1:yes      1:yes       *0.984,0.016 
    56      1:yes      1:yes       *0.994,0.006 
    57      1:yes      1:yes       *0.96,0.04 
    58      1:yes      1:yes       *0.986,0.014 
    59      1:yes       2:no   +   0.475,*0.525 
    60      1:yes      1:yes       *0.99,0.01 
    61      1:yes      1:yes       *0.984,0.016 
    62      1:yes      1:yes       *0.976,0.024 
    63      1:yes      1:yes       *0.984,0.016 
    64      1:yes      1:yes       *0.706,0.294 
    65      1:yes      1:yes       *0.684,0.316 
    66      1:yes      1:yes       *0.994,0.006 
    67      1:yes      1:yes       *0.99,0.01 
    68      1:yes       2:no   +   0.475,*0.525 
    69      1:yes      1:yes       *0.536,0.464 
    70      1:yes      1:yes       *0.976,0.024 
    71      1:yes      1:yes       *0.857,0.143 
    72      1:yes      1:yes       *0.994,0.006 
    73      1:yes      1:yes       *0.99,0.01 
    74      1:yes      1:yes       *0.818,0.182 
    75      1:yes      1:yes       *0.833,0.167 
    76      1:yes      1:yes       *0.786,0.214 
    77      1:yes      1:yes       *0.976,0.024 
    78      1:yes      1:yes       *0.96,0.04 
    79      1:yes      1:yes       *0.984,0.016 
    80      1:yes      1:yes       *0.994,0.006 
    81      1:yes      1:yes       *0.986,0.014 
    82      1:yes      1:yes       *0.96,0.04 
    83      1:yes      1:yes       *0.931,0.069 
    84      1:yes      1:yes       *0.99,0.01 
    85      1:yes      1:yes       *0.833,0.167 
    86      1:yes      1:yes       *0.984,0.016 
    87      1:yes      1:yes       *0.986,0.014 
    88      1:yes      1:yes       *0.667,0.333 
    89      1:yes      1:yes       *0.5,0.5 
    90      1:yes      1:yes       *0.984,0.016 
    91      1:yes      1:yes       *0.994,0.006 
    92      1:yes      1:yes       *0.994,0.006 
    93      1:yes      1:yes       *0.931,0.069 
    94      1:yes      1:yes       *0.667,0.333 
    95      1:yes      1:yes       *0.81,0.19 
    96      1:yes      1:yes       *0.8,0.2 
    97      1:yes      1:yes       *0.986,0.014 
    98      1:yes      1:yes       *0.984,0.016 
    99      1:yes      1:yes       *0.957,0.043 
   100      1:yes      1:yes       *0.706,0.294 
   101      1:yes       2:no   +   0.125,*0.875 
   102      1:yes      1:yes       *0.87,0.13 
   103      1:yes      1:yes       *0.6,0.4 
   104      1:yes      1:yes       *0.667,0.333 
   105      1:yes      1:yes       *0.99,0.01 
   106      1:yes      1:yes       *0.994,0.006 
   107      1:yes      1:yes       *0.96,0.04 
   108      1:yes      1:yes       *0.818,0.182 
   109      1:yes      1:yes       *0.931,0.069 
   110      1:yes      1:yes       *0.994,0.006 
   111      1:yes      1:yes       *0.984,0.016 
   112      1:yes      1:yes       *0.986,0.014 
   113      1:yes      1:yes       *0.994,0.006 
   114      1:yes      1:yes       *0.986,0.014 
   115      1:yes      1:yes       *0.96,0.04 
   116      1:yes      1:yes       *0.96,0.04 
   117      1:yes       2:no   +   0.3,*0.7 
   118      1:yes      1:yes       *0.976,0.024 
   119      1:yes      1:yes       *0.706,0.294 
   120      1:yes       2:no   +   0.2,*0.8 
   121      1:yes      1:yes       *0.976,0.024 
   122      1:yes      1:yes       *0.81,0.19 
   123      1:yes      1:yes       *0.833,0.167 
   124      1:yes      1:yes       *0.984,0.016 
   125      1:yes      1:yes       *0.957,0.043 
   126      1:yes      1:yes       *0.976,0.024 
   127      1:yes      1:yes       *0.957,0.043 
   128      1:yes      1:yes       *0.994,0.006 
   129      1:yes      1:yes       *0.87,0.13 
   130      1:yes      1:yes       *0.984,0.016 
   131      1:yes      1:yes       *0.96,0.04 
   132      1:yes      1:yes       *0.994,0.006 
   133      1:yes      1:yes       *0.87,0.13 
   134      1:yes      1:yes       *0.994,0.006 
   135      1:yes      1:yes       *0.75,0.25 
   136      1:yes      1:yes       *0.994,0.006 
   137      1:yes      1:yes       *0.994,0.006 
   138      1:yes      1:yes       *0.766,0.234 
   139      1:yes      1:yes       *0.96,0.04 
   140      1:yes       2:no   +   0.333,*0.667 
   141      1:yes      1:yes       *0.8,0.2 


========== Summary ==========

Correctly Classified Instances        1245               87.9859 %
Incorrectly Classified Instances       170               12.0141 %
Kappa statistic                          0.6357
Mean absolute error                      0.1946
Root mean squared error                  0.303 
Relative absolute error                 54.2685 %
Root relative squared error             71.5722 %
Total Number of Instances             1415     


=== Detailed Accuracy By Class ===

               TP Rate   FP Rate   Precision   Recall  F-Measure   ROC Area  Class
                 0.957     0.372      0.894     0.957     0.924      0.92     yes
                 0.628     0.043      0.816     0.628     0.71       0.92     no
Weighted Avg.    0.88      0.295      0.876     0.88      0.874      0.92 


=== Confusion Matrix ===

    a    b   <-- classified as
 1037   47 |    a = yes
  123  208 |    b = no


========== Use the built Classifier: weka.classifiers.rules.DecisionTable to classify instances ==========
Error trained instances:
0: C,G,?,?,?,?,-3,NA,0,NA,0,75.06714,0,86,NAK,OTHER,E_helix,no | yes, 0.5, 0.5
79: S,P,?,?,?,?,-1,NA,0,NA,0,115.13194,1,73,ABC1,ATYPICAL,B3_strand,no | yes, 0.6, 0.4
81: E,G,0.924918,0.807981,0.965517,0.959064,-2,NA,0,NA,0,75.06714,1,109,AKT,AGC,Activation_segment_Ct,no | yes, 0.5, 0.5
82: L,P,0.107268,0.19806,0.448276,0.315789,-3,NA,0,NA,0,115.13194,0,124,AKT,AGC,G_helix#H_and_I_helix,no | yes, 0.6, 0.4
83: V,A,0.418997,0.130776,0.793103,0.561404,0,NA,0,NA,0,89.09404,0,105,AKT,AGC,G_loop,no | yes, 0.6, 0.4
84: Y,N,?,?,?,?,-2,NA,0,NA,1,132.11904,0,141,AKT,AGC,E_helix,no | yes, 0.6666666666666666, 0.3333333333333333
115: R,K,?,0.008458,?,?,2,NA,0,NA,1,146.18934,1,148,ALK,TK,Activation_segment_Nt#Activation_segment_Ct,no | yes, 0.5, 0.5
122: D,G,0.120518,0.022832,0.6,0.282353,-1,NA,0,NA,0,75.06714,1,91,AXL,TK,E_helix,no | yes, 0.8, 0.2
125: P,S,0.111933,0.068655,0.580645,0.109804,-1,NA,0,NA,1,105.09344,0,90,SRC,TK,E_helix,yes | no, 0.4444444444444444, 0.5555555555555556
131: A,V,?,0.190808,?,?,0,NA,0,NA,0,117.14784,0,67,STKR,TKL,G_helix#H_and_I_helix,no | yes, 0.5714285714285714, 0.42857142857142855
238: L,F,0.284788,0.042412,0.818182,0.211765,0,NA,0,NA,0,165.19184,0,124,TEC,TK,G_helix#H_and_I_helix,no | yes, 0.5384615384615384, 0.46153846153846156
239: R,H,0.106357,0.113702,1,0.85098,0,NA,0,NA,1,155.15634,1,148,TEC,TK,H_and_I_helix,no | yes, 0.625, 0.375
241: T,A,0.302868,0.022882,0.363636,0.168627,0,NA,0,NA,0,89.09404,1,93,TEC,TK,H_and_I_helix,no | yes, 0.5384615384615384, 0.46153846153846156
262: N,S,?,?,?,?,1,NA,0,NA,1,105.09344,1,96,CDK,CMGC,Catalytic_loop,yes | no, 0.3125, 0.6875
267: P,L,0.118558,0.028879,0.77,0.267361,-3,NA,0,NA,0,131.17464,0,90,CDK,CMGC,C_helix,yes | no, 0.45, 0.55
269: P,S,?,0.030077,?,?,-1,NA,0,NA,1,105.09344,0,90,CDK,CMGC,G_helix#H_and_I_helix,yes | no, 0.3125, 0.6875
270: R,Q,?,0.36798,?,?,1,NA,0,NA,1,146.14594,1,148,CDK,CMGC,G_helix#H_and_I_helix,yes | no, 0.3125, 0.6875
272: S,N,0.130179,0.085699,0.38,0.204861,1,NA,0,NA,1,132.11904,1,73,CDK,CMGC,E_helix,yes | no, 0.45, 0.55
274: A,S,0.485329,0.439613,0.89,0.611111,1,NA,0,NA,1,105.09344,0,67,CDK,CMGC,E_helix,no | yes, 0.5, 0.5
277: D,N,0.20493,0.117652,0.59,0.583333,1,NA,0,NA,1,132.11904,1,91,CDK,CMGC,G_helix#H_and_I_helix,yes | no, 0.45, 0.55
278: G,E,0.078284,0.048658,0.26,0.118056,-2,NA,0,NA,1,147.13074,0,48,CDK,CMGC,B3_strand#C_helix,yes | no, 0.45, 0.55
284: G,R,0.716841,0.548967,0.79,0.774306,-2,NA,0,NA,1,174.20274,0,48,CDK,CMGC,G_loop,yes | no, 0.45, 0.55
286: P,L,0.334888,0.05412,0.29,0.295139,-3,NA,0,NA,0,131.17464,0,90,CDK,CMGC,F_helix,yes | no, 0.45, 0.55
287: E,Q,0.155575,0.071923,0.09,0.208333,2,NA,0,NA,1,146.14594,1,109,CDK,CMGC,Linker,yes | no, 0.45, 0.55
288: D,N,?,0.025169,?,?,1,NA,0,NA,1,132.11904,1,91,CDK,CMGC,Activation_segment_Nt#Activation_segment_Ct,yes | no, 0.3125, 0.6875
289: E,Q,0.168631,0.018269,0.19,0.194444,2,NA,0,NA,1,146.14594,1,109,CDK,CMGC,Catalytic_loop#Activation_segment_Nt,yes | no, 0.45, 0.55
296: E,K,0.136086,0.013773,0.235294,0.166667,1,NA,0,NA,1,146.18934,1,109,CDKL,CMGC,Linker,no | yes, 0.6, 0.4
299: A,T,?,?,?,?,0,NA,0,NA,1,119.12034,0,67,RAD53,CAMK,H_and_I_helix,no | yes, 0.5, 0.5
302: H,N,?,?,?,?,1,NA,0,NA,1,132.11904,1,118,CLK,CMGC,C_helix#Linker,yes | no, 0.4166666666666667, 0.5833333333333334
308: G,S,?,?,?,?,0,NA,0,NA,1,105.09344,0,48,CLK,CMGC,G_helix#H_and_I_helix,yes | no, 0.4166666666666667, 0.5833333333333334
309: R,H,?,?,?,?,0,NA,0,NA,1,155.15634,1,148,CLK,CMGC,Activation_segment_Ct,yes | no, 0.4166666666666667, 0.5833333333333334
310: D,N,?,?,?,?,1,NA,0,NA,1,132.11904,1,91,CLK,CMGC,G_helix#H_and_I_helix,yes | no, 0.4166666666666667, 0.5833333333333334
344: N,D,0.372153,0.30567,0.714286,0.584314,1,NA,0,NA,1,133.10384,1,96,CSK,TK,B3_strand,no | yes, 0.5, 0.5
345: S,G,0.2547,0.052627,1,0.317647,0,NA,0,NA,0,75.06714,1,73,CSK,TK,Activation_segment_Ct,no | yes, 0.5, 0.5
346: P,L,?,?,?,?,-3,NA,0,NA,0,131.17464,0,90,CSK,TK,E_helix,no | yes, 0.5, 0.5
371: D,N,?,?,?,?,1,NA,0,NA,1,132.11904,1,91,DYRK,CMGC,G_helix#H_and_I_helix,yes | no, 0.42857142857142855, 0.5714285714285714
372: I,V,?,?,?,?,3,NA,0,NA,0,117.14784,0,124,DYRK,CMGC,Catalytic_loop,yes | no, 0.42857142857142855, 0.5714285714285714
380: T,I,0.432412,0.320103,0.695652,0.899306,-1,NA,0,NA,0,131.17464,1,93,DYRK,CMGC,Activation_segment_Nt,no | yes, 0.8, 0.2
424: H,Q,0.125321,0.031515,0.363636,0.309804,0,NA,0,NA,1,146.14594,1,118,EGFR,TK,Activation_segment_Ct#F_helix,no | yes, 0.9438202247191011, 0.056179775280898875
426: K,N,0.908494,0.819705,1,0.988235,0,NA,0,NA,1,132.11904,1,135,EGFR,TK,Catalytic_loop,no | yes, 0.9302325581395349, 0.06976744186046512
451: R,G,0.065283,0.056444,0.545455,0.109804,-2,NA,0,NA,0,75.06714,1,148,EGFR,TK,H_and_I_helix,no | yes, 0.9438202247191011, 0.056179775280898875
472: V,E,0.17821,0.032222,0.909091,0.243137,-2,NA,0,NA,1,147.13074,0,105,EGFR,TK,Activation_segment_Nt,no | yes, 0.9302325581395349, 0.06976744186046512
474: V,I,0.159439,0.010034,0.818182,0.14902,3,NA,0,NA,0,131.17464,0,105,EGFR,TK,H_and_I_helix,no | yes, 0.9438202247191011, 0.056179775280898875
585: D,H,0.325613,0.026395,0.727273,0.192157,-1,NA,0,NA,1,155.15634,1,91,EGFR,TK,C_helix,no | yes, 0.9438202247191011, 0.056179775280898875
683: E,D,0.098711,0.072519,0.6,0.035294,2,NA,0,NA,1,133.10384,1,109,VEGFR,TK,H_and_I_helix,no | yes, 0.5454545454545454, 0.45454545454545453
684: H,Q,0.07453,0.022281,0.3,0.172549,0,NA,0,NA,1,146.14594,1,118,VEGFR,TK,B3_strand#C_helix,no | yes, 0.5454545454545454, 0.45454545454545453
685: R,H,0.302868,0.016553,0.4,0.168627,0,NA,0,NA,1,155.15634,1,148,VEGFR,TK,H_and_I_helix,no | yes, 0.5454545454545454, 0.45454545454545453
687: R,H,0.07787,0.09133,0.354839,0.12549,0,NA,0,NA,1,155.15634,1,148,SRC,TK,Activation_segment_Ct,yes | no, 0.4444444444444444, 0.5555555555555556
688: R,C,0.05518,0.027033,0.516129,0.086275,-3,NA,0,NA,0,121.15404,1,148,SRC,TK,H_and_I_helix,yes | no, 0.4444444444444444, 0.5555555555555556
689: A,D,?,?,?,?,-2,NA,0,NA,1,133.10384,0,67,ULK,OTHER,G_loop,no | yes, 0.5, 0.5
690: D,A,?,?,?,?,-2,NA,0,NA,0,89.09404,1,91,ULK,OTHER,C_helix,no | yes, 0.5, 0.5
700: F,L,?,0.162162,?,?,0,NA,0,NA,0,131.17464,0,135,STE20,STE,E_helix,yes | no, 0.16666666666666666, 0.8333333333333334
701: S,F,?,0.959459,?,?,-2,NA,0,NA,0,165.19184,1,73,STE20,STE,G_helix,yes | no, 0.16666666666666666, 0.8333333333333334
706: A,S,0.182819,0.140549,0.709677,0.247059,1,NA,0,NA,1,105.09344,0,67,SRC,TK,E_helix,yes | no, 0.4444444444444444, 0.5555555555555556
708: E,K,0.073785,0.083341,0.677419,0.168627,1,NA,0,NA,1,146.18934,1,109,SRC,TK,Activation_segment_Nt#Activation_segment_Ct,yes | no, 0.4444444444444444, 0.5555555555555556
709: I,F,0.107185,0.103028,0.354839,0.878431,0,NA,0,NA,0,165.19184,0,124,SRC,TK,E_helix,yes | no, 0.4444444444444444, 0.5555555555555556
711: P,L,0.664615,0.52728,0.83871,0.576471,-3,NA,0,NA,0,131.17464,0,90,SRC,TK,H_and_I_helix,yes | no, 0.4444444444444444, 0.5555555555555556
719: R,I,?,0.066537,?,?,-3,NA,0,NA,0,131.17464,1,148,DYRK,CMGC,G_helix#H_and_I_helix,yes | no, 0.42857142857142855, 0.5714285714285714
752: F,Y,0.552157,0.12553,0.421053,0.486111,3,NA,0,NA,0,181.19124,0,135,RCK,CMGC,E_helix,yes | no, 0.13333333333333333, 0.8666666666666667
758: P,S,?,0.037337,?,?,-1,NA,0,NA,1,105.09344,0,90,RCK,CMGC,Activation_segment_Nt#Activation_segment_Ct,yes | no, 0.05555555555555555, 0.9444444444444444
765: S,T,0.571287,0.094684,0.5,0.382716,1,NA,0,NA,1,119.12034,1,73,MLK,TKL,C_helix,no | yes, 0.6, 0.4
766: V,L,0.37196,0.004719,0.71875,0.487654,1,NA,0,NA,0,131.17464,0,105,MLK,TKL,Catalytic_loop,no | yes, 0.6, 0.4
767: A,V,?,0.243416,?,?,0,NA,0,NA,0,117.14784,0,67,IRAK,TKL,G_helix#H_and_I_helix,yes | no, 0.3333333333333333, 0.6666666666666666
770: R,G,0.237696,0.155696,0.909091,0.222222,-2,NA,0,NA,0,75.06714,1,148,IRAK,TKL,E_helix,no | yes, 0.5, 0.5
790: K,N,0.174207,0.047299,0.7,0.192157,0,NA,0,NA,1,132.11904,1,135,VEGFR,TK,G_loop,no | yes, 0.5454545454545454, 0.45454545454545453
793: V,E,0.860353,0.399863,1,0.933333,-2,NA,0,NA,1,147.13074,0,105,VEGFR,TK,G_loop,no | yes, 0.6, 0.4
794: V,I,?,0.00074,?,?,3,NA,0,NA,0,131.17464,0,105,VEGFR,TK,Linker#E_helix,no | yes, 0.75, 0.25
920: P,S,?,0.027463,?,?,-1,NA,0,NA,1,105.09344,0,90,SRC,TK,Linker#E_helix,yes | no, 0.2, 0.8
925: F,Y,0.167113,0.020932,0.428571,0.166667,3,NA,0,NA,0,181.19124,0,135,LISK,TKL,H_and_I_helix,no | yes, 0.6666666666666666, 0.3333333333333333
928: R,H,?,?,?,?,0,NA,0,NA,1,155.15634,1,148,LISK,TKL,C_helix,no | yes, 0.5, 0.5
944: Q,P,0.129958,0.166748,0.870968,0.72549,-1,NA,0,NA,0,115.13194,1,114,SRC,TK,G_helix#H_and_I_helix,no | yes, 0.7777777777777778, 0.2222222222222222
945: V,L,0.571287,0.448766,0.709677,0.588235,1,NA,0,NA,0,131.17464,0,105,SRC,TK,C_helix,yes | no, 0.4444444444444444, 0.5555555555555556
950: L,F,0.664615,0.524383,0.947368,0.819444,0,NA,0,NA,0,165.19184,0,124,RCK,CMGC,H_and_I_helix,no | yes, 0.6666666666666666, 0.3333333333333333
954: A,T,?,?,?,?,0,NA,0,NA,1,119.12034,0,67,STE7,STE,B3_strand,no | yes, 0.75, 0.25
974: L,F,0.360836,0.400752,0.666667,0.747312,0,NA,0,NA,0,165.19184,0,124,STE7,STE,Activation_segment_Nt,no | yes, 0.8947368421052632, 0.10526315789473684
981: A,G,0.120518,0.058678,0.5,0.268817,0,NA,0,NA,0,75.06714,0,67,STE11,STE,E_helix,no | yes, 0.7777777777777778, 0.2222222222222222
998: E,Q,0.182737,0.167377,0.570423,0.426295,2,NA,0,NA,1,146.14594,1,109,CAMKL,CAMK,C_helix,no | yes, 0.5833333333333334, 0.4166666666666667
1000: E,K,0.195655,0.059922,0.443662,0.239044,1,NA,0,NA,1,146.18934,1,109,CAMKL,CAMK,C_helix,no | yes, 0.5833333333333334, 0.4166666666666667
1001: E,Q,0.070003,0.063672,0.105634,0.099602,2,NA,0,NA,1,146.14594,1,109,CAMKL,CAMK,Activation_segment_Nt,no | yes, 0.5833333333333334, 0.4166666666666667
1005: I,M,?,0.039126,?,?,1,NA,0,NA,0,149.20784,0,124,MAST,AGC,Activation_segment_Nt,no | yes, 0.5, 0.5
1011: P,A,?,0.00029,?,?,-1,NA,0,NA,0,89.09404,0,90,MAST,AGC,Activation_segment_Nt#Activation_segment_Ct,no | yes, 0.5, 0.5
1055: P,L,?,?,?,?,-3,NA,0,NA,0,131.17464,0,90,MAPKAPK,CAMK,H_and_I_helix,no | yes, 0.5, 0.5
1070: A,T,0.06589,0.120765,0.4,0.179063,0,NA,0,NA,1,119.12034,0,67,MOS,OTHER,C_helix,yes | no, 0.030303030303030304, 0.9696969696969697
1111: G,S,0.147045,?,0.405405,0.38172,0,NA,0,NA,1,105.09344,0,48,STE20,STE,Linker,no | yes, 0.6363636363636364, 0.36363636363636365
1114: E,K,0.302868,0.095669,0.468468,0.451613,1,NA,0,NA,1,146.18934,1,109,STE20,STE,H_and_I_helix,no | yes, 0.6363636363636364, 0.36363636363636365
1121: D,N,0.307229,0.027743,0.207207,0.16129,1,NA,0,NA,1,132.11904,1,91,STE20,STE,Activation_segment_Ct#F_helix,no | yes, 0.6363636363636364, 0.36363636363636365
1128: I,V,0.159439,0.01966,0.18018,0.155914,3,NA,0,NA,0,117.14784,0,124,STE20,STE,H_and_I_helix,no | yes, 0.6363636363636364, 0.36363636363636365
1129: R,C,?,?,?,?,-3,NA,0,NA,0,121.15404,1,148,WEE,OTHER,B3_strand,no | yes, 0.5, 0.5
1138: N,D,0.568057,0.483306,0.716049,0.559229,1,NA,0,NA,1,133.10384,1,96,NEK,OTHER,C_helix,no | yes, 0.75, 0.25
1139: P,A,0.162641,0.030962,0.555556,0.245179,-1,NA,0,NA,0,89.09404,0,90,NEK,OTHER,G_helix#H_and_I_helix,no | yes, 0.75, 0.25
1143: P,A,0.351119,0.140419,0.345679,0.085399,-1,NA,0,NA,0,89.09404,0,90,NEK,OTHER,E_helix,no | yes, 0.75, 0.25
1153: P,T,0.173269,0.113947,0.184615,0.243056,-1,NA,0,NA,1,119.12034,0,90,MAPK,CMGC,Linker#E_helix,yes | no, 0.3333333333333333, 0.6666666666666666
1157: P,A,0.07787,0.041705,0.171171,0.139785,-1,NA,0,NA,0,89.09404,0,90,STE20,STE,Activation_segment_Ct,no | yes, 0.6363636363636364, 0.36363636363636365
1158: T,N,?,?,?,?,0,NA,0,NA,1,132.11904,1,93,STE20,STE,H_and_I_helix,yes | no, 0.16666666666666666, 0.8333333333333334
1169: K,N,0.855633,0.713457,0.963964,0.978495,0,NA,0,NA,1,132.11904,1,135,STE20,STE,Catalytic_loop,no | yes, 0.7777777777777778, 0.2222222222222222
1170: M,I,0.182295,0.029059,0.153153,0.102151,1,NA,0,NA,0,131.17464,0,124,STE20,STE,G_helix#H_and_I_helix,no | yes, 0.6363636363636364, 0.36363636363636365
1175: V,M,0.284788,0.113642,0.161972,0.219124,1,NA,0,NA,0,149.20784,0,105,CAMKL,CAMK,G_helix#H_and_I_helix,no | yes, 0.5833333333333334, 0.4166666666666667
1218: K,R,0.855633,0.719601,0.875,0.948207,2,NA,0,NA,1,174.20274,1,135,PIM,CAMK,B3_strand,no | yes, 0.6666666666666666, 0.3333333333333333
1221: A,T,0.169956,0.066445,?,0.132231,0,NA,0,NA,1,119.12034,0,67,NKF2,OTHER,E_helix,no | yes, 0.6666666666666666, 0.3333333333333333
1222: P,L,?,0.023892,?,?,-3,NA,0,NA,0,131.17464,0,90,NKF2,OTHER,B3_strand,yes | no, 0.3333333333333333, 0.6666666666666666
1235: G,S,0.313385,0.190843,0.833333,0.236915,0,NA,0,NA,1,105.09344,0,48,PLK,OTHER,G_loop,yes | no, 0.3333333333333333, 0.6666666666666666
1250: E,D,0.224059,0.188481,0.5,0.270588,2,NA,0,NA,1,133.10384,1,109,RET,TK,C_helix,no | yes, 0.8181818181818182, 0.18181818181818182
1255: G,D,?,0.050102,?,?,-1,NA,0,NA,1,133.10384,0,48,RET,TK,Activation_segment_Nt#Activation_segment_Ct,yes | no, 0.4, 0.6
1260: Q,E,0.159715,0.07103,0.75,0.321569,2,NA,0,NA,1,147.13074,1,114,RET,TK,C_helix,no | yes, 0.8181818181818182, 0.18181818181818182
1262: Q,H,0.354984,0.092933,1,0.321569,0,NA,0,NA,1,155.15634,1,114,RET,TK,Catalytic_loop,no | yes, 0.8666666666666667, 0.13333333333333333
1275: E,V,0.302868,0.094963,0.266667,0.228395,-2,NA,0,NA,0,117.14784,1,109,RIPK,TKL,H_and_I_helix,no | yes, 0.6666666666666666, 0.3333333333333333
1281: T,N,?,0.022921,?,?,0,NA,0,NA,1,132.11904,1,93,DMPK,AGC,G_helix#H_and_I_helix,no | yes, 0.6666666666666666, 0.3333333333333333
1285: T,M,0.136086,0.009427,0.571429,0.227451,-1,NA,0,NA,0,149.20784,1,93,ROR,TK,Linker,no | yes, 0.7142857142857143, 0.2857142857142857
1297: Q,L,0.183951,0.074962,?,0.170799,-2,NA,0,NA,0,131.17464,1,114,SCY1,OTHER,C_helix,no | yes, 0.5, 0.5
1301: E,G,?,0.01523,?,?,-2,NA,0,NA,0,75.06714,1,109,SGK,AGC,B3_strand#C_helix,no | yes, 0.6666666666666666, 0.3333333333333333
1323: D,N,0.155575,0.08151,0.378378,0.225806,1,NA,0,NA,1,132.11904,1,91,STE20,STE,Linker,no | yes, 0.6363636363636364, 0.36363636363636365
1324: Q,K,0.407514,0.343367,0.801802,0.822581,1,NA,0,NA,1,146.18934,1,114,STE20,STE,H_and_I_helix,no | yes, 0.6363636363636364, 0.36363636363636365
1331: R,K,?,?,?,?,2,NA,0,NA,1,146.18934,1,148,SRPK,CMGC,Catalytic_loop#Activation_segment_Nt,no | yes, 0.7142857142857143, 0.2857142857142857
1348: H,Q,0.193861,0.147823,0.454545,0.160784,0,NA,0,NA,1,146.14594,1,118,TEC,TK,Linker,no | yes, 0.5384615384615384, 0.46153846153846156
1349: L,M,0.133657,0.012128,0.636364,0.254902,2,NA,0,NA,0,149.20784,0,124,TEC,TK,C_helix,no | yes, 0.5384615384615384, 0.46153846153846156
1352: S,N,0.167941,0.097201,0.454545,0.352941,1,NA,0,NA,1,132.11904,1,73,TEC,TK,G_loop,no | yes, 0.5384615384615384, 0.46153846153846156
1353: V,A,0.418997,0.241069,0.909091,0.729412,0,NA,0,NA,0,89.09404,0,105,TEC,TK,G_loop,no | yes, 0.625, 0.375
1360: E,V,?,0.012706,?,?,-2,NA,0,NA,0,117.14784,1,109,STKR,TKL,C_helix,no | yes, 0.5714285714285714, 0.42857142857142855
1370: V,A,0.084053,0.014779,0.225806,0.148148,0,NA,0,NA,0,89.09404,0,105,STKR,TKL,Activation_segment_Nt#Activation_segment_Ct,no | yes, 0.875, 0.125
1374: D,V,0.098794,0.062362,0.777778,0.176309,-3,NA,0,NA,0,117.14784,1,91,TLK,OTHER,Activation_segment_Nt#Activation_segment_Ct,no | yes, 0.5, 0.5
1389: D,Y,0.307229,0.056173,0.833333,0.203857,-3,NA,0,NA,0,181.19124,1,91,TTK,OTHER,Activation_segment_Nt#Activation_segment_Ct,yes | no, 0.4, 0.6
1393: T,R,0.552157,0.011076,0.333333,0.327824,-1,NA,0,NA,1,174.20274,1,93,TTK,OTHER,E_helix,yes | no, 0.4, 0.6
1396: N,K,?,0.03167,?,?,0,NA,0,NA,1,146.18934,1,96,AXL,TK,Linker,yes | no, 0.13333333333333333, 0.8666666666666667
1401: A,V,?,?,?,?,0,NA,0,NA,0,117.14784,0,67,VRK,CK1,H_and_I_helix,yes | no, 0.25, 0.75
1410: G,S,0.351451,0.292866,0.875,0.709877,0,NA,0,NA,1,105.09344,0,48,MLK,TKL,E_helix,no | yes, 0.5, 0.5
Total 125 miss classified instance(s).
************************************************************
Classify unseen data:

========== Use the built Classifier: weka.classifiers.rules.DecisionTable to classify instances ==========
Error trained instances:
Total 0 miss classified instance(s).

************************************************************
End weka.classifiers.rules.DecisionTable
************************************************************

************************************************************
Start weka.classifiers.functions.SMO / default
************************************************************

========== Strat build & save Classifier: weka.classifiers.functions.SMO ==========
Classifier was saved at: C:\Coding\Java\CancerML/Data/Results/Classification/20121222_200553/Model/weka.classifiers.functions.SMO.model

========== Strat 10-fold  cross-validation==========

========== Strat writing Classification Summary ==========
Classification summary was saved at: C:\Coding\Java\CancerML/Data/Results/Classification/20121222_200553/Classified/weka.classifiers.functions.SMO-Classified.txt
Relation Name:  Analysis_Disease-weka.filters.unsupervised.attribute.Remove-R1,9,10,13,16,17,18,20,21,23,24,25,26,27
Num Instances:  1415
Num Attributes: 18

     Name                      Type  Nom  Int Real     Missing      Unique  Dist
   1 Amino_Acid_WT              Nom 100%   0%   0%     0 /  0%     0 /  0%    20 
   2 Amino_Acid_MT              Nom 100%   0%   0%     0 /  0%     0 /  0%    20 
   3 Conservation_Consensus_Al  Num   0%   0%  75%   351 / 25%    24 /  2%   240 
   4 Conservation_Wild_AllKina  Num   0%   0%  86%   196 / 14%   921 / 65%  1026 
   5 Conservation_Consensus_Fa  Num   0%  17%  57%   366 / 26%   130 /  9%   211 
   6 Conservation_Consensus_Gr  Num   0%   0%  73%   383 / 27%   232 / 16%   412 
   7 Blosum62                   Num   0% 100%   0%     0 /  0%     1 /  0%     8 
   8 Modification               Nom 100%   0%   0%     0 /  0%     0 /  0%     2 
   9 Is_Pk_Domain               Nom 100%   0%   0%     0 /  0%     0 /  0%     1 
  10 Binding_Site               Nom 100%   0%   0%     0 /  0%     0 /  0%     1 
  11 Side_Chain_Polarity_MT     Nom 100%   0%   0%     0 /  0%     0 /  0%     2 
  12 Avg_Mass_MT                Num   0%   0% 100%     0 /  0%     0 /  0%    19 
  13 Side_Chain_Polarity_WT     Nom 100%   0%   0%     0 /  0%     0 /  0%     2 
  14 Van_der_Waals_Volume_WT    Num   0% 100%   0%     0 /  0%     0 /  0%    17 
  15 Protein_Family             Nom 100%   0%   0%     0 /  0%     8 /  1%    92 
  16 Protein_Group              Nom 100%   0%   0%     0 /  0%     0 /  0%     9 
  17 Sub_domain                 Nom 100%   0%   0%     0 /  0%     1 /  0%    21 
  18 Disease                    Nom 100%   0%   0%     0 /  0%     0 /  0%     2 


========== Cross Validation Result ==========
 inst#     actual  predicted error distribution
     1       2:no      1:yes   +   *1,0 
     2       2:no       2:no       0,*1 
     3       2:no       2:no       0,*1 
     4       2:no      1:yes   +   *1,0 
     5       2:no       2:no       0,*1 
     6       2:no       2:no       0,*1 
     7       2:no       2:no       0,*1 
     8       2:no       2:no       0,*1 
     9       2:no       2:no       0,*1 
    10       2:no      1:yes   +   *1,0 
    11       2:no       2:no       0,*1 
    12       2:no      1:yes   +   *1,0 
    13       2:no      1:yes   +   *1,0 
    14       2:no       2:no       0,*1 
    15       2:no       2:no       0,*1 
    16       2:no       2:no       0,*1 
    17       2:no      1:yes   +   *1,0 
    18       2:no      1:yes   +   *1,0 
    19       2:no      1:yes   +   *1,0 
    20       2:no       2:no       0,*1 
    21       2:no      1:yes   +   *1,0 
    22       2:no      1:yes   +   *1,0 
    23       2:no      1:yes   +   *1,0 
    24       2:no       2:no       0,*1 
    25       2:no       2:no       0,*1 
    26       2:no      1:yes   +   *1,0 
    27       2:no       2:no       0,*1 
    28       2:no       2:no       0,*1 
    29       2:no      1:yes   +   *1,0 
    30       2:no       2:no       0,*1 
    31       2:no       2:no       0,*1 
    32       2:no      1:yes   +   *1,0 
    33       2:no       2:no       0,*1 
    34       2:no       2:no       0,*1 
    35      1:yes      1:yes       *1,0 
    36      1:yes       2:no   +   0,*1 
    37      1:yes      1:yes       *1,0 
    38      1:yes      1:yes       *1,0 
    39      1:yes      1:yes       *1,0 
    40      1:yes      1:yes       *1,0 
    41      1:yes      1:yes       *1,0 
    42      1:yes      1:yes       *1,0 
    43      1:yes      1:yes       *1,0 
    44      1:yes      1:yes       *1,0 
    45      1:yes      1:yes       *1,0 
    46      1:yes      1:yes       *1,0 
    47      1:yes      1:yes       *1,0 
    48      1:yes      1:yes       *1,0 
    49      1:yes      1:yes       *1,0 
    50      1:yes      1:yes       *1,0 
    51      1:yes      1:yes       *1,0 
    52      1:yes      1:yes       *1,0 
    53      1:yes      1:yes       *1,0 
    54      1:yes      1:yes       *1,0 
    55      1:yes      1:yes       *1,0 
    56      1:yes      1:yes       *1,0 
    57      1:yes      1:yes       *1,0 
    58      1:yes      1:yes       *1,0 
    59      1:yes      1:yes       *1,0 
    60      1:yes      1:yes       *1,0 
    61      1:yes      1:yes       *1,0 
    62      1:yes      1:yes       *1,0 
    63      1:yes      1:yes       *1,0 
    64      1:yes      1:yes       *1,0 
    65      1:yes      1:yes       *1,0 
    66      1:yes      1:yes       *1,0 
    67      1:yes      1:yes       *1,0 
    68      1:yes       2:no   +   0,*1 
    69      1:yes      1:yes       *1,0 
    70      1:yes      1:yes       *1,0 
    71      1:yes      1:yes       *1,0 
    72      1:yes      1:yes       *1,0 
    73      1:yes      1:yes       *1,0 
    74      1:yes      1:yes       *1,0 
    75      1:yes      1:yes       *1,0 
    76      1:yes      1:yes       *1,0 
    77      1:yes      1:yes       *1,0 
    78      1:yes      1:yes       *1,0 
    79      1:yes      1:yes       *1,0 
    80      1:yes      1:yes       *1,0 
    81      1:yes      1:yes       *1,0 
    82      1:yes      1:yes       *1,0 
    83      1:yes      1:yes       *1,0 
    84      1:yes      1:yes       *1,0 
    85      1:yes      1:yes       *1,0 
    86      1:yes      1:yes       *1,0 
    87      1:yes      1:yes       *1,0 
    88      1:yes      1:yes       *1,0 
    89      1:yes      1:yes       *1,0 
    90      1:yes      1:yes       *1,0 
    91      1:yes      1:yes       *1,0 
    92      1:yes      1:yes       *1,0 
    93      1:yes      1:yes       *1,0 
    94      1:yes      1:yes       *1,0 
    95      1:yes      1:yes       *1,0 
    96      1:yes      1:yes       *1,0 
    97      1:yes      1:yes       *1,0 
    98      1:yes      1:yes       *1,0 
    99      1:yes      1:yes       *1,0 
   100      1:yes      1:yes       *1,0 
   101      1:yes      1:yes       *1,0 
   102      1:yes      1:yes       *1,0 
   103      1:yes      1:yes       *1,0 
   104      1:yes      1:yes       *1,0 
   105      1:yes      1:yes       *1,0 
   106      1:yes      1:yes       *1,0 
   107      1:yes      1:yes       *1,0 
   108      1:yes      1:yes       *1,0 
   109      1:yes      1:yes       *1,0 
   110      1:yes      1:yes       *1,0 
   111      1:yes      1:yes       *1,0 
   112      1:yes      1:yes       *1,0 
   113      1:yes       2:no   +   0,*1 
   114      1:yes      1:yes       *1,0 
   115      1:yes      1:yes       *1,0 
   116      1:yes      1:yes       *1,0 
   117      1:yes      1:yes       *1,0 
   118      1:yes      1:yes       *1,0 
   119      1:yes      1:yes       *1,0 
   120      1:yes      1:yes       *1,0 
   121      1:yes      1:yes       *1,0 
   122      1:yes      1:yes       *1,0 
   123      1:yes      1:yes       *1,0 
   124      1:yes      1:yes       *1,0 
   125      1:yes      1:yes       *1,0 
   126      1:yes      1:yes       *1,0 
   127      1:yes      1:yes       *1,0 
   128      1:yes      1:yes       *1,0 
   129      1:yes      1:yes       *1,0 
   130      1:yes      1:yes       *1,0 
   131      1:yes      1:yes       *1,0 
   132      1:yes      1:yes       *1,0 
   133      1:yes      1:yes       *1,0 
   134      1:yes      1:yes       *1,0 
   135      1:yes      1:yes       *1,0 
   136      1:yes      1:yes       *1,0 
   137      1:yes      1:yes       *1,0 
   138      1:yes      1:yes       *1,0 
   139      1:yes      1:yes       *1,0 
   140      1:yes      1:yes       *1,0 
   141      1:yes      1:yes       *1,0 
   142      1:yes      1:yes       *1,0 
     1       2:no       2:no       0,*1 
     2       2:no       2:no       0,*1 
     3       2:no       2:no       0,*1 
     4       2:no       2:no       0,*1 
     5       2:no       2:no       0,*1 
     6       2:no       2:no       0,*1 
     7       2:no       2:no       0,*1 
     8       2:no      1:yes   +   *1,0 
     9       2:no      1:yes   +   *1,0 
    10       2:no      1:yes   +   *1,0 
    11       2:no      1:yes   +   *1,0 
    12       2:no       2:no       0,*1 
    13       2:no      1:yes   +   *1,0 
    14       2:no       2:no       0,*1 
    15       2:no      1:yes   +   *1,0 
    16       2:no      1:yes   +   *1,0 
    17       2:no       2:no       0,*1 
    18       2:no       2:no       0,*1 
    19       2:no       2:no       0,*1 
    20       2:no       2:no       0,*1 
    21       2:no      1:yes   +   *1,0 
    22       2:no       2:no       0,*1 
    23       2:no       2:no       0,*1 
    24       2:no       2:no       0,*1 
    25       2:no      1:yes   +   *1,0 
    26       2:no       2:no       0,*1 
    27       2:no       2:no       0,*1 
    28       2:no      1:yes   +   *1,0 
    29       2:no       2:no       0,*1 
    30       2:no      1:yes   +   *1,0 
    31       2:no       2:no       0,*1 
    32       2:no      1:yes   +   *1,0 
    33       2:no       2:no       0,*1 
    34      1:yes      1:yes       *1,0 
    35      1:yes      1:yes       *1,0 
    36      1:yes      1:yes       *1,0 
    37      1:yes      1:yes       *1,0 
    38      1:yes      1:yes       *1,0 
    39      1:yes      1:yes       *1,0 
    40      1:yes      1:yes       *1,0 
    41      1:yes      1:yes       *1,0 
    42      1:yes      1:yes       *1,0 
    43      1:yes      1:yes       *1,0 
    44      1:yes      1:yes       *1,0 
    45      1:yes      1:yes       *1,0 
    46      1:yes      1:yes       *1,0 
    47      1:yes      1:yes       *1,0 
    48      1:yes      1:yes       *1,0 
    49      1:yes      1:yes       *1,0 
    50      1:yes      1:yes       *1,0 
    51      1:yes      1:yes       *1,0 
    52      1:yes      1:yes       *1,0 
    53      1:yes      1:yes       *1,0 
    54      1:yes      1:yes       *1,0 
    55      1:yes      1:yes       *1,0 
    56      1:yes      1:yes       *1,0 
    57      1:yes      1:yes       *1,0 
    58      1:yes      1:yes       *1,0 
    59      1:yes      1:yes       *1,0 
    60      1:yes      1:yes       *1,0 
    61      1:yes      1:yes       *1,0 
    62      1:yes       2:no   +   0,*1 
    63      1:yes      1:yes       *1,0 
    64      1:yes      1:yes       *1,0 
    65      1:yes      1:yes       *1,0 
    66      1:yes      1:yes       *1,0 
    67      1:yes      1:yes       *1,0 
    68      1:yes      1:yes       *1,0 
    69      1:yes      1:yes       *1,0 
    70      1:yes      1:yes       *1,0 
    71      1:yes       2:no   +   0,*1 
    72      1:yes      1:yes       *1,0 
    73      1:yes      1:yes       *1,0 
    74      1:yes      1:yes       *1,0 
    75      1:yes      1:yes       *1,0 
    76      1:yes      1:yes       *1,0 
    77      1:yes      1:yes       *1,0 
    78      1:yes      1:yes       *1,0 
    79      1:yes      1:yes       *1,0 
    80      1:yes      1:yes       *1,0 
    81      1:yes      1:yes       *1,0 
    82      1:yes      1:yes       *1,0 
    83      1:yes      1:yes       *1,0 
    84      1:yes      1:yes       *1,0 
    85      1:yes      1:yes       *1,0 
    86      1:yes      1:yes       *1,0 
    87      1:yes       2:no   +   0,*1 
    88      1:yes      1:yes       *1,0 
    89      1:yes      1:yes       *1,0 
    90      1:yes      1:yes       *1,0 
    91      1:yes      1:yes       *1,0 
    92      1:yes      1:yes       *1,0 
    93      1:yes      1:yes       *1,0 
    94      1:yes      1:yes       *1,0 
    95      1:yes      1:yes       *1,0 
    96      1:yes      1:yes       *1,0 
    97      1:yes      1:yes       *1,0 
    98      1:yes      1:yes       *1,0 
    99      1:yes      1:yes       *1,0 
   100      1:yes      1:yes       *1,0 
   101      1:yes      1:yes       *1,0 
   102      1:yes      1:yes       *1,0 
   103      1:yes      1:yes       *1,0 
   104      1:yes      1:yes       *1,0 
   105      1:yes      1:yes       *1,0 
   106      1:yes      1:yes       *1,0 
   107      1:yes      1:yes       *1,0 
   108      1:yes      1:yes       *1,0 
   109      1:yes      1:yes       *1,0 
   110      1:yes      1:yes       *1,0 
   111      1:yes      1:yes       *1,0 
   112      1:yes      1:yes       *1,0 
   113      1:yes      1:yes       *1,0 
   114      1:yes      1:yes       *1,0 
   115      1:yes      1:yes       *1,0 
   116      1:yes      1:yes       *1,0 
   117      1:yes      1:yes       *1,0 
   118      1:yes      1:yes       *1,0 
   119      1:yes      1:yes       *1,0 
   120      1:yes      1:yes       *1,0 
   121      1:yes      1:yes       *1,0 
   122      1:yes      1:yes       *1,0 
   123      1:yes      1:yes       *1,0 
   124      1:yes      1:yes       *1,0 
   125      1:yes      1:yes       *1,0 
   126      1:yes      1:yes       *1,0 
   127      1:yes      1:yes       *1,0 
   128      1:yes      1:yes       *1,0 
   129      1:yes      1:yes       *1,0 
   130      1:yes      1:yes       *1,0 
   131      1:yes      1:yes       *1,0 
   132      1:yes      1:yes       *1,0 
   133      1:yes      1:yes       *1,0 
   134      1:yes      1:yes       *1,0 
   135      1:yes      1:yes       *1,0 
   136      1:yes      1:yes       *1,0 
   137      1:yes      1:yes       *1,0 
   138      1:yes      1:yes       *1,0 
   139      1:yes      1:yes       *1,0 
   140      1:yes      1:yes       *1,0 
   141      1:yes      1:yes       *1,0 
   142      1:yes      1:yes       *1,0 
     1       2:no       2:no       0,*1 
     2       2:no       2:no       0,*1 
     3       2:no      1:yes   +   *1,0 
     4       2:no       2:no       0,*1 
     5       2:no      1:yes   +   *1,0 
     6       2:no       2:no       0,*1 
     7       2:no       2:no       0,*1 
     8       2:no       2:no       0,*1 
     9       2:no       2:no       0,*1 
    10       2:no      1:yes   +   *1,0 
    11       2:no       2:no       0,*1 
    12       2:no       2:no       0,*1 
    13       2:no      1:yes   +   *1,0 
    14       2:no       2:no       0,*1 
    15       2:no      1:yes   +   *1,0 
    16       2:no       2:no       0,*1 
    17       2:no       2:no       0,*1 
    18       2:no      1:yes   +   *1,0 
    19       2:no       2:no       0,*1 
    20       2:no       2:no       0,*1 
    21       2:no       2:no       0,*1 
    22       2:no       2:no       0,*1 
    23       2:no       2:no       0,*1 
    24       2:no       2:no       0,*1 
    25       2:no       2:no       0,*1 
    26       2:no       2:no       0,*1 
    27       2:no       2:no       0,*1 
    28       2:no      1:yes   +   *1,0 
    29       2:no      1:yes   +   *1,0 
    30       2:no       2:no       0,*1 
    31       2:no       2:no       0,*1 
    32       2:no       2:no       0,*1 
    33       2:no       2:no       0,*1 
    34      1:yes      1:yes       *1,0 
    35      1:yes      1:yes       *1,0 
    36      1:yes      1:yes       *1,0 
    37      1:yes      1:yes       *1,0 
    38      1:yes      1:yes       *1,0 
    39      1:yes      1:yes       *1,0 
    40      1:yes      1:yes       *1,0 
    41      1:yes      1:yes       *1,0 
    42      1:yes      1:yes       *1,0 
    43      1:yes      1:yes       *1,0 
    44      1:yes      1:yes       *1,0 
    45      1:yes      1:yes       *1,0 
    46      1:yes      1:yes       *1,0 
    47      1:yes      1:yes       *1,0 
    48      1:yes      1:yes       *1,0 
    49      1:yes      1:yes       *1,0 
    50      1:yes      1:yes       *1,0 
    51      1:yes      1:yes       *1,0 
    52      1:yes      1:yes       *1,0 
    53      1:yes       2:no   +   0,*1 
    54      1:yes      1:yes       *1,0 
    55      1:yes      1:yes       *1,0 
    56      1:yes      1:yes       *1,0 
    57      1:yes      1:yes       *1,0 
    58      1:yes       2:no   +   0,*1 
    59      1:yes      1:yes       *1,0 
    60      1:yes      1:yes       *1,0 
    61      1:yes      1:yes       *1,0 
    62      1:yes      1:yes       *1,0 
    63      1:yes      1:yes       *1,0 
    64      1:yes      1:yes       *1,0 
    65      1:yes      1:yes       *1,0 
    66      1:yes      1:yes       *1,0 
    67      1:yes      1:yes       *1,0 
    68      1:yes      1:yes       *1,0 
    69      1:yes      1:yes       *1,0 
    70      1:yes      1:yes       *1,0 
    71      1:yes      1:yes       *1,0 
    72      1:yes      1:yes       *1,0 
    73      1:yes      1:yes       *1,0 
    74      1:yes      1:yes       *1,0 
    75      1:yes      1:yes       *1,0 
    76      1:yes       2:no   +   0,*1 
    77      1:yes      1:yes       *1,0 
    78      1:yes      1:yes       *1,0 
    79      1:yes      1:yes       *1,0 
    80      1:yes      1:yes       *1,0 
    81      1:yes      1:yes       *1,0 
    82      1:yes      1:yes       *1,0 
    83      1:yes      1:yes       *1,0 
    84      1:yes      1:yes       *1,0 
    85      1:yes      1:yes       *1,0 
    86      1:yes      1:yes       *1,0 
    87      1:yes      1:yes       *1,0 
    88      1:yes      1:yes       *1,0 
    89      1:yes      1:yes       *1,0 
    90      1:yes      1:yes       *1,0 
    91      1:yes      1:yes       *1,0 
    92      1:yes      1:yes       *1,0 
    93      1:yes      1:yes       *1,0 
    94      1:yes       2:no   +   0,*1 
    95      1:yes       2:no   +   0,*1 
    96      1:yes      1:yes       *1,0 
    97      1:yes      1:yes       *1,0 
    98      1:yes      1:yes       *1,0 
    99      1:yes      1:yes       *1,0 
   100      1:yes      1:yes       *1,0 
   101      1:yes      1:yes       *1,0 
   102      1:yes      1:yes       *1,0 
   103      1:yes      1:yes       *1,0 
   104      1:yes      1:yes       *1,0 
   105      1:yes      1:yes       *1,0 
   106      1:yes      1:yes       *1,0 
   107      1:yes      1:yes       *1,0 
   108      1:yes      1:yes       *1,0 
   109      1:yes      1:yes       *1,0 
   110      1:yes      1:yes       *1,0 
   111      1:yes      1:yes       *1,0 
   112      1:yes      1:yes       *1,0 
   113      1:yes      1:yes       *1,0 
   114      1:yes      1:yes       *1,0 
   115      1:yes      1:yes       *1,0 
   116      1:yes      1:yes       *1,0 
   117      1:yes      1:yes       *1,0 
   118      1:yes      1:yes       *1,0 
   119      1:yes      1:yes       *1,0 
   120      1:yes      1:yes       *1,0 
   121      1:yes      1:yes       *1,0 
   122      1:yes      1:yes       *1,0 
   123      1:yes      1:yes       *1,0 
   124      1:yes      1:yes       *1,0 
   125      1:yes      1:yes       *1,0 
   126      1:yes      1:yes       *1,0 
   127      1:yes      1:yes       *1,0 
   128      1:yes      1:yes       *1,0 
   129      1:yes      1:yes       *1,0 
   130      1:yes       2:no   +   0,*1 
   131      1:yes      1:yes       *1,0 
   132      1:yes      1:yes       *1,0 
   133      1:yes      1:yes       *1,0 
   134      1:yes      1:yes       *1,0 
   135      1:yes      1:yes       *1,0 
   136      1:yes      1:yes       *1,0 
   137      1:yes      1:yes       *1,0 
   138      1:yes      1:yes       *1,0 
   139      1:yes      1:yes       *1,0 
   140      1:yes      1:yes       *1,0 
   141      1:yes      1:yes       *1,0 
   142      1:yes      1:yes       *1,0 
     1       2:no      1:yes   +   *1,0 
     2       2:no      1:yes   +   *1,0 
     3       2:no       2:no       0,*1 
     4       2:no      1:yes   +   *1,0 
     5       2:no       2:no       0,*1 
     6       2:no      1:yes   +   *1,0 
     7       2:no       2:no       0,*1 
     8       2:no      1:yes   +   *1,0 
     9       2:no       2:no       0,*1 
    10       2:no      1:yes   +   *1,0 
    11       2:no      1:yes   +   *1,0 
    12       2:no       2:no       0,*1 
    13       2:no       2:no       0,*1 
    14       2:no       2:no       0,*1 
    15       2:no       2:no       0,*1 
    16       2:no       2:no       0,*1 
    17       2:no      1:yes   +   *1,0 
    18       2:no       2:no       0,*1 
    19       2:no       2:no       0,*1 
    20       2:no      1:yes   +   *1,0 
    21       2:no       2:no       0,*1 
    22       2:no      1:yes   +   *1,0 
    23       2:no       2:no       0,*1 
    24       2:no       2:no       0,*1 
    25       2:no       2:no       0,*1 
    26       2:no      1:yes   +   *1,0 
    27       2:no       2:no       0,*1 
    28       2:no       2:no       0,*1 
    29       2:no       2:no       0,*1 
    30       2:no      1:yes   +   *1,0 
    31       2:no       2:no       0,*1 
    32       2:no      1:yes   +   *1,0 
    33       2:no       2:no       0,*1 
    34      1:yes      1:yes       *1,0 
    35      1:yes      1:yes       *1,0 
    36      1:yes      1:yes       *1,0 
    37      1:yes      1:yes       *1,0 
    38      1:yes      1:yes       *1,0 
    39      1:yes      1:yes       *1,0 
    40      1:yes      1:yes       *1,0 
    41      1:yes       2:no   +   0,*1 
    42      1:yes      1:yes       *1,0 
    43      1:yes      1:yes       *1,0 
    44      1:yes      1:yes       *1,0 
    45      1:yes      1:yes       *1,0 
    46      1:yes      1:yes       *1,0 
    47      1:yes      1:yes       *1,0 
    48      1:yes      1:yes       *1,0 
    49      1:yes      1:yes       *1,0 
    50      1:yes      1:yes       *1,0 
    51      1:yes      1:yes       *1,0 
    52      1:yes      1:yes       *1,0 
    53      1:yes       2:no   +   0,*1 
    54      1:yes      1:yes       *1,0 
    55      1:yes      1:yes       *1,0 
    56      1:yes      1:yes       *1,0 
    57      1:yes       2:no   +   0,*1 
    58      1:yes       2:no   +   0,*1 
    59      1:yes      1:yes       *1,0 
    60      1:yes      1:yes       *1,0 
    61      1:yes      1:yes       *1,0 
    62      1:yes      1:yes       *1,0 
    63      1:yes      1:yes       *1,0 
    64      1:yes      1:yes       *1,0 
    65      1:yes      1:yes       *1,0 
    66      1:yes      1:yes       *1,0 
    67      1:yes      1:yes       *1,0 
    68      1:yes      1:yes       *1,0 
    69      1:yes      1:yes       *1,0 
    70      1:yes      1:yes       *1,0 
    71      1:yes      1:yes       *1,0 
    72      1:yes      1:yes       *1,0 
    73      1:yes      1:yes       *1,0 
    74      1:yes      1:yes       *1,0 
    75      1:yes      1:yes       *1,0 
    76      1:yes      1:yes       *1,0 
    77      1:yes      1:yes       *1,0 
    78      1:yes      1:yes       *1,0 
    79      1:yes      1:yes       *1,0 
    80      1:yes      1:yes       *1,0 
    81      1:yes      1:yes       *1,0 
    82      1:yes      1:yes       *1,0 
    83      1:yes      1:yes       *1,0 
    84      1:yes      1:yes       *1,0 
    85      1:yes      1:yes       *1,0 
    86      1:yes      1:yes       *1,0 
    87      1:yes      1:yes       *1,0 
    88      1:yes      1:yes       *1,0 
    89      1:yes      1:yes       *1,0 
    90      1:yes      1:yes       *1,0 
    91      1:yes      1:yes       *1,0 
    92      1:yes      1:yes       *1,0 
    93      1:yes      1:yes       *1,0 
    94      1:yes      1:yes       *1,0 
    95      1:yes      1:yes       *1,0 
    96      1:yes      1:yes       *1,0 
    97      1:yes      1:yes       *1,0 
    98      1:yes      1:yes       *1,0 
    99      1:yes      1:yes       *1,0 
   100      1:yes      1:yes       *1,0 
   101      1:yes      1:yes       *1,0 
   102      1:yes      1:yes       *1,0 
   103      1:yes      1:yes       *1,0 
   104      1:yes      1:yes       *1,0 
   105      1:yes      1:yes       *1,0 
   106      1:yes      1:yes       *1,0 
   107      1:yes      1:yes       *1,0 
   108      1:yes      1:yes       *1,0 
   109      1:yes      1:yes       *1,0 
   110      1:yes      1:yes       *1,0 
   111      1:yes      1:yes       *1,0 
   112      1:yes      1:yes       *1,0 
   113      1:yes      1:yes       *1,0 
   114      1:yes      1:yes       *1,0 
   115      1:yes      1:yes       *1,0 
   116      1:yes      1:yes       *1,0 
   117      1:yes      1:yes       *1,0 
   118      1:yes      1:yes       *1,0 
   119      1:yes      1:yes       *1,0 
   120      1:yes      1:yes       *1,0 
   121      1:yes      1:yes       *1,0 
   122      1:yes      1:yes       *1,0 
   123      1:yes      1:yes       *1,0 
   124      1:yes      1:yes       *1,0 
   125      1:yes      1:yes       *1,0 
   126      1:yes      1:yes       *1,0 
   127      1:yes      1:yes       *1,0 
   128      1:yes      1:yes       *1,0 
   129      1:yes      1:yes       *1,0 
   130      1:yes      1:yes       *1,0 
   131      1:yes      1:yes       *1,0 
   132      1:yes      1:yes       *1,0 
   133      1:yes      1:yes       *1,0 
   134      1:yes      1:yes       *1,0 
   135      1:yes      1:yes       *1,0 
   136      1:yes      1:yes       *1,0 
   137      1:yes      1:yes       *1,0 
   138      1:yes      1:yes       *1,0 
   139      1:yes      1:yes       *1,0 
   140      1:yes      1:yes       *1,0 
   141      1:yes      1:yes       *1,0 
   142      1:yes      1:yes       *1,0 
     1       2:no       2:no       0,*1 
     2       2:no      1:yes   +   *1,0 
     3       2:no       2:no       0,*1 
     4       2:no       2:no       0,*1 
     5       2:no      1:yes   +   *1,0 
     6       2:no       2:no       0,*1 
     7       2:no       2:no       0,*1 
     8       2:no      1:yes   +   *1,0 
     9       2:no       2:no       0,*1 
    10       2:no      1:yes   +   *1,0 
    11       2:no       2:no       0,*1 
    12       2:no       2:no       0,*1 
    13       2:no       2:no       0,*1 
    14       2:no      1:yes   +   *1,0 
    15       2:no       2:no       0,*1 
    16       2:no       2:no       0,*1 
    17       2:no       2:no       0,*1 
    18       2:no       2:no       0,*1 
    19       2:no       2:no       0,*1 
    20       2:no       2:no       0,*1 
    21       2:no       2:no       0,*1 
    22       2:no       2:no       0,*1 
    23       2:no      1:yes   +   *1,0 
    24       2:no      1:yes   +   *1,0 
    25       2:no       2:no       0,*1 
    26       2:no       2:no       0,*1 
    27       2:no      1:yes   +   *1,0 
    28       2:no      1:yes   +   *1,0 
    29       2:no       2:no       0,*1 
    30       2:no       2:no       0,*1 
    31       2:no      1:yes   +   *1,0 
    32       2:no      1:yes   +   *1,0 
    33       2:no       2:no       0,*1 
    34      1:yes      1:yes       *1,0 
    35      1:yes      1:yes       *1,0 
    36      1:yes      1:yes       *1,0 
    37      1:yes      1:yes       *1,0 
    38      1:yes      1:yes       *1,0 
    39      1:yes       2:no   +   0,*1 
    40      1:yes      1:yes       *1,0 
    41      1:yes      1:yes       *1,0 
    42      1:yes      1:yes       *1,0 
    43      1:yes      1:yes       *1,0 
    44      1:yes       2:no   +   0,*1 
    45      1:yes      1:yes       *1,0 
    46      1:yes      1:yes       *1,0 
    47      1:yes      1:yes       *1,0 
    48      1:yes      1:yes       *1,0 
    49      1:yes      1:yes       *1,0 
    50      1:yes      1:yes       *1,0 
    51      1:yes      1:yes       *1,0 
    52      1:yes      1:yes       *1,0 
    53      1:yes       2:no   +   0,*1 
    54      1:yes      1:yes       *1,0 
    55      1:yes       2:no   +   0,*1 
    56      1:yes      1:yes       *1,0 
    57      1:yes      1:yes       *1,0 
    58      1:yes      1:yes       *1,0 
    59      1:yes      1:yes       *1,0 
    60      1:yes      1:yes       *1,0 
    61      1:yes      1:yes       *1,0 
    62      1:yes      1:yes       *1,0 
    63      1:yes      1:yes       *1,0 
    64      1:yes      1:yes       *1,0 
    65      1:yes      1:yes       *1,0 
    66      1:yes      1:yes       *1,0 
    67      1:yes      1:yes       *1,0 
    68      1:yes      1:yes       *1,0 
    69      1:yes      1:yes       *1,0 
    70      1:yes      1:yes       *1,0 
    71      1:yes      1:yes       *1,0 
    72      1:yes      1:yes       *1,0 
    73      1:yes      1:yes       *1,0 
    74      1:yes      1:yes       *1,0 
    75      1:yes      1:yes       *1,0 
    76      1:yes      1:yes       *1,0 
    77      1:yes      1:yes       *1,0 
    78      1:yes      1:yes       *1,0 
    79      1:yes      1:yes       *1,0 
    80      1:yes      1:yes       *1,0 
    81      1:yes      1:yes       *1,0 
    82      1:yes      1:yes       *1,0 
    83      1:yes      1:yes       *1,0 
    84      1:yes      1:yes       *1,0 
    85      1:yes      1:yes       *1,0 
    86      1:yes      1:yes       *1,0 
    87      1:yes      1:yes       *1,0 
    88      1:yes      1:yes       *1,0 
    89      1:yes      1:yes       *1,0 
    90      1:yes       2:no   +   0,*1 
    91      1:yes      1:yes       *1,0 
    92      1:yes      1:yes       *1,0 
    93      1:yes      1:yes       *1,0 
    94      1:yes      1:yes       *1,0 
    95      1:yes      1:yes       *1,0 
    96      1:yes      1:yes       *1,0 
    97      1:yes      1:yes       *1,0 
    98      1:yes      1:yes       *1,0 
    99      1:yes      1:yes       *1,0 
   100      1:yes      1:yes       *1,0 
   101      1:yes      1:yes       *1,0 
   102      1:yes       2:no   +   0,*1 
   103      1:yes      1:yes       *1,0 
   104      1:yes      1:yes       *1,0 
   105      1:yes      1:yes       *1,0 
   106      1:yes      1:yes       *1,0 
   107      1:yes      1:yes       *1,0 
   108      1:yes      1:yes       *1,0 
   109      1:yes      1:yes       *1,0 
   110      1:yes      1:yes       *1,0 
   111      1:yes      1:yes       *1,0 
   112      1:yes      1:yes       *1,0 
   113      1:yes      1:yes       *1,0 
   114      1:yes      1:yes       *1,0 
   115      1:yes      1:yes       *1,0 
   116      1:yes      1:yes       *1,0 
   117      1:yes      1:yes       *1,0 
   118      1:yes      1:yes       *1,0 
   119      1:yes      1:yes       *1,0 
   120      1:yes      1:yes       *1,0 
   121      1:yes      1:yes       *1,0 
   122      1:yes      1:yes       *1,0 
   123      1:yes      1:yes       *1,0 
   124      1:yes      1:yes       *1,0 
   125      1:yes      1:yes       *1,0 
   126      1:yes      1:yes       *1,0 
   127      1:yes      1:yes       *1,0 
   128      1:yes      1:yes       *1,0 
   129      1:yes      1:yes       *1,0 
   130      1:yes      1:yes       *1,0 
   131      1:yes      1:yes       *1,0 
   132      1:yes      1:yes       *1,0 
   133      1:yes      1:yes       *1,0 
   134      1:yes      1:yes       *1,0 
   135      1:yes      1:yes       *1,0 
   136      1:yes      1:yes       *1,0 
   137      1:yes      1:yes       *1,0 
   138      1:yes      1:yes       *1,0 
   139      1:yes      1:yes       *1,0 
   140      1:yes      1:yes       *1,0 
   141      1:yes       2:no   +   0,*1 
   142      1:yes      1:yes       *1,0 
     1       2:no       2:no       0,*1 
     2       2:no       2:no       0,*1 
     3       2:no       2:no       0,*1 
     4       2:no       2:no       0,*1 
     5       2:no      1:yes   +   *1,0 
     6       2:no       2:no       0,*1 
     7       2:no      1:yes   +   *1,0 
     8       2:no       2:no       0,*1 
     9       2:no      1:yes   +   *1,0 
    10       2:no       2:no       0,*1 
    11       2:no       2:no       0,*1 
    12       2:no       2:no       0,*1 
    13       2:no       2:no       0,*1 
    14       2:no       2:no       0,*1 
    15       2:no       2:no       0,*1 
    16       2:no       2:no       0,*1 
    17       2:no       2:no       0,*1 
    18       2:no       2:no       0,*1 
    19       2:no      1:yes   +   *1,0 
    20       2:no       2:no       0,*1 
    21       2:no       2:no       0,*1 
    22       2:no       2:no       0,*1 
    23       2:no       2:no       0,*1 
    24       2:no       2:no       0,*1 
    25       2:no      1:yes   +   *1,0 
    26       2:no       2:no       0,*1 
    27       2:no      1:yes   +   *1,0 
    28       2:no       2:no       0,*1 
    29       2:no       2:no       0,*1 
    30       2:no       2:no       0,*1 
    31       2:no      1:yes   +   *1,0 
    32       2:no      1:yes   +   *1,0 
    33       2:no       2:no       0,*1 
    34      1:yes      1:yes       *1,0 
    35      1:yes      1:yes       *1,0 
    36      1:yes      1:yes       *1,0 
    37      1:yes      1:yes       *1,0 
    38      1:yes      1:yes       *1,0 
    39      1:yes      1:yes       *1,0 
    40      1:yes      1:yes       *1,0 
    41      1:yes      1:yes       *1,0 
    42      1:yes      1:yes       *1,0 
    43      1:yes      1:yes       *1,0 
    44      1:yes      1:yes       *1,0 
    45      1:yes      1:yes       *1,0 
    46      1:yes      1:yes       *1,0 
    47      1:yes      1:yes       *1,0 
    48      1:yes      1:yes       *1,0 
    49      1:yes      1:yes       *1,0 
    50      1:yes      1:yes       *1,0 
    51      1:yes      1:yes       *1,0 
    52      1:yes      1:yes       *1,0 
    53      1:yes      1:yes       *1,0 
    54      1:yes      1:yes       *1,0 
    55      1:yes      1:yes       *1,0 
    56      1:yes      1:yes       *1,0 
    57      1:yes      1:yes       *1,0 
    58      1:yes       2:no   +   0,*1 
    59      1:yes      1:yes       *1,0 
    60      1:yes      1:yes       *1,0 
    61      1:yes      1:yes       *1,0 
    62      1:yes      1:yes       *1,0 
    63      1:yes      1:yes       *1,0 
    64      1:yes      1:yes       *1,0 
    65      1:yes       2:no   +   0,*1 
    66      1:yes      1:yes       *1,0 
    67      1:yes      1:yes       *1,0 
    68      1:yes      1:yes       *1,0 
    69      1:yes      1:yes       *1,0 
    70      1:yes      1:yes       *1,0 
    71      1:yes       2:no   +   0,*1 
    72      1:yes       2:no   +   0,*1 
    73      1:yes      1:yes       *1,0 
    74      1:yes      1:yes       *1,0 
    75      1:yes      1:yes       *1,0 
    76      1:yes      1:yes       *1,0 
    77      1:yes      1:yes       *1,0 
    78      1:yes      1:yes       *1,0 
    79      1:yes      1:yes       *1,0 
    80      1:yes       2:no   +   0,*1 
    81      1:yes      1:yes       *1,0 
    82      1:yes      1:yes       *1,0 
    83      1:yes      1:yes       *1,0 
    84      1:yes      1:yes       *1,0 
    85      1:yes      1:yes       *1,0 
    86      1:yes      1:yes       *1,0 
    87      1:yes      1:yes       *1,0 
    88      1:yes      1:yes       *1,0 
    89      1:yes      1:yes       *1,0 
    90      1:yes       2:no   +   0,*1 
    91      1:yes      1:yes       *1,0 
    92      1:yes      1:yes       *1,0 
    93      1:yes      1:yes       *1,0 
    94      1:yes      1:yes       *1,0 
    95      1:yes      1:yes       *1,0 
    96      1:yes      1:yes       *1,0 
    97      1:yes      1:yes       *1,0 
    98      1:yes      1:yes       *1,0 
    99      1:yes      1:yes       *1,0 
   100      1:yes      1:yes       *1,0 
   101      1:yes      1:yes       *1,0 
   102      1:yes      1:yes       *1,0 
   103      1:yes      1:yes       *1,0 
   104      1:yes      1:yes       *1,0 
   105      1:yes      1:yes       *1,0 
   106      1:yes      1:yes       *1,0 
   107      1:yes      1:yes       *1,0 
   108      1:yes      1:yes       *1,0 
   109      1:yes      1:yes       *1,0 
   110      1:yes      1:yes       *1,0 
   111      1:yes      1:yes       *1,0 
   112      1:yes      1:yes       *1,0 
   113      1:yes      1:yes       *1,0 
   114      1:yes       2:no   +   0,*1 
   115      1:yes      1:yes       *1,0 
   116      1:yes      1:yes       *1,0 
   117      1:yes      1:yes       *1,0 
   118      1:yes      1:yes       *1,0 
   119      1:yes      1:yes       *1,0 
   120      1:yes      1:yes       *1,0 
   121      1:yes      1:yes       *1,0 
   122      1:yes      1:yes       *1,0 
   123      1:yes       2:no   +   0,*1 
   124      1:yes      1:yes       *1,0 
   125      1:yes      1:yes       *1,0 
   126      1:yes      1:yes       *1,0 
   127      1:yes      1:yes       *1,0 
   128      1:yes      1:yes       *1,0 
   129      1:yes       2:no   +   0,*1 
   130      1:yes      1:yes       *1,0 
   131      1:yes      1:yes       *1,0 
   132      1:yes      1:yes       *1,0 
   133      1:yes      1:yes       *1,0 
   134      1:yes      1:yes       *1,0 
   135      1:yes      1:yes       *1,0 
   136      1:yes      1:yes       *1,0 
   137      1:yes      1:yes       *1,0 
   138      1:yes      1:yes       *1,0 
   139      1:yes      1:yes       *1,0 
   140      1:yes      1:yes       *1,0 
   141      1:yes      1:yes       *1,0 
     1       2:no       2:no       0,*1 
     2       2:no       2:no       0,*1 
     3       2:no      1:yes   +   *1,0 
     4       2:no      1:yes   +   *1,0 
     5       2:no       2:no       0,*1 
     6       2:no       2:no       0,*1 
     7       2:no       2:no       0,*1 
     8       2:no      1:yes   +   *1,0 
     9       2:no       2:no       0,*1 
    10       2:no      1:yes   +   *1,0 
    11       2:no       2:no       0,*1 
    12       2:no       2:no       0,*1 
    13       2:no       2:no       0,*1 
    14       2:no       2:no       0,*1 
    15       2:no       2:no       0,*1 
    16       2:no       2:no       0,*1 
    17       2:no       2:no       0,*1 
    18       2:no      1:yes   +   *1,0 
    19       2:no      1:yes   +   *1,0 
    20       2:no       2:no       0,*1 
    21       2:no       2:no       0,*1 
    22       2:no       2:no       0,*1 
    23       2:no       2:no       0,*1 
    24       2:no      1:yes   +   *1,0 
    25       2:no       2:no       0,*1 
    26       2:no       2:no       0,*1 
    27       2:no      1:yes   +   *1,0 
    28       2:no       2:no       0,*1 
    29       2:no      1:yes   +   *1,0 
    30       2:no       2:no       0,*1 
    31       2:no       2:no       0,*1 
    32       2:no      1:yes   +   *1,0 
    33       2:no       2:no       0,*1 
    34      1:yes      1:yes       *1,0 
    35      1:yes      1:yes       *1,0 
    36      1:yes      1:yes       *1,0 
    37      1:yes      1:yes       *1,0 
    38      1:yes      1:yes       *1,0 
    39      1:yes      1:yes       *1,0 
    40      1:yes      1:yes       *1,0 
    41      1:yes      1:yes       *1,0 
    42      1:yes      1:yes       *1,0 
    43      1:yes       2:no   +   0,*1 
    44      1:yes      1:yes       *1,0 
    45      1:yes      1:yes       *1,0 
    46      1:yes       2:no   +   0,*1 
    47      1:yes       2:no   +   0,*1 
    48      1:yes      1:yes       *1,0 
    49      1:yes       2:no   +   0,*1 
    50      1:yes      1:yes       *1,0 
    51      1:yes      1:yes       *1,0 
    52      1:yes      1:yes       *1,0 
    53      1:yes      1:yes       *1,0 
    54      1:yes      1:yes       *1,0 
    55      1:yes      1:yes       *1,0 
    56      1:yes      1:yes       *1,0 
    57      1:yes      1:yes       *1,0 
    58      1:yes      1:yes       *1,0 
    59      1:yes      1:yes       *1,0 
    60      1:yes      1:yes       *1,0 
    61      1:yes      1:yes       *1,0 
    62      1:yes      1:yes       *1,0 
    63      1:yes      1:yes       *1,0 
    64      1:yes      1:yes       *1,0 
    65      1:yes      1:yes       *1,0 
    66      1:yes      1:yes       *1,0 
    67      1:yes      1:yes       *1,0 
    68      1:yes      1:yes       *1,0 
    69      1:yes      1:yes       *1,0 
    70      1:yes      1:yes       *1,0 
    71      1:yes      1:yes       *1,0 
    72      1:yes      1:yes       *1,0 
    73      1:yes      1:yes       *1,0 
    74      1:yes      1:yes       *1,0 
    75      1:yes      1:yes       *1,0 
    76      1:yes      1:yes       *1,0 
    77      1:yes      1:yes       *1,0 
    78      1:yes      1:yes       *1,0 
    79      1:yes      1:yes       *1,0 
    80      1:yes      1:yes       *1,0 
    81      1:yes      1:yes       *1,0 
    82      1:yes      1:yes       *1,0 
    83      1:yes      1:yes       *1,0 
    84      1:yes      1:yes       *1,0 
    85      1:yes      1:yes       *1,0 
    86      1:yes      1:yes       *1,0 
    87      1:yes      1:yes       *1,0 
    88      1:yes      1:yes       *1,0 
    89      1:yes      1:yes       *1,0 
    90      1:yes      1:yes       *1,0 
    91      1:yes      1:yes       *1,0 
    92      1:yes      1:yes       *1,0 
    93      1:yes      1:yes       *1,0 
    94      1:yes      1:yes       *1,0 
    95      1:yes      1:yes       *1,0 
    96      1:yes      1:yes       *1,0 
    97      1:yes      1:yes       *1,0 
    98      1:yes      1:yes       *1,0 
    99      1:yes      1:yes       *1,0 
   100      1:yes      1:yes       *1,0 
   101      1:yes      1:yes       *1,0 
   102      1:yes      1:yes       *1,0 
   103      1:yes      1:yes       *1,0 
   104      1:yes      1:yes       *1,0 
   105      1:yes      1:yes       *1,0 
   106      1:yes      1:yes       *1,0 
   107      1:yes      1:yes       *1,0 
   108      1:yes      1:yes       *1,0 
   109      1:yes      1:yes       *1,0 
   110      1:yes       2:no   +   0,*1 
   111      1:yes      1:yes       *1,0 
   112      1:yes      1:yes       *1,0 
   113      1:yes      1:yes       *1,0 
   114      1:yes      1:yes       *1,0 
   115      1:yes      1:yes       *1,0 
   116      1:yes      1:yes       *1,0 
   117      1:yes      1:yes       *1,0 
   118      1:yes      1:yes       *1,0 
   119      1:yes      1:yes       *1,0 
   120      1:yes      1:yes       *1,0 
   121      1:yes       2:no   +   0,*1 
   122      1:yes      1:yes       *1,0 
   123      1:yes       2:no   +   0,*1 
   124      1:yes      1:yes       *1,0 
   125      1:yes      1:yes       *1,0 
   126      1:yes      1:yes       *1,0 
   127      1:yes      1:yes       *1,0 
   128      1:yes      1:yes       *1,0 
   129      1:yes      1:yes       *1,0 
   130      1:yes      1:yes       *1,0 
   131      1:yes      1:yes       *1,0 
   132      1:yes      1:yes       *1,0 
   133      1:yes      1:yes       *1,0 
   134      1:yes      1:yes       *1,0 
   135      1:yes      1:yes       *1,0 
   136      1:yes      1:yes       *1,0 
   137      1:yes      1:yes       *1,0 
   138      1:yes       2:no   +   0,*1 
   139      1:yes      1:yes       *1,0 
   140      1:yes      1:yes       *1,0 
   141      1:yes      1:yes       *1,0 
     1       2:no       2:no       0,*1 
     2       2:no       2:no       0,*1 
     3       2:no       2:no       0,*1 
     4       2:no       2:no       0,*1 
     5       2:no       2:no       0,*1 
     6       2:no       2:no       0,*1 
     7       2:no      1:yes   +   *1,0 
     8       2:no       2:no       0,*1 
     9       2:no       2:no       0,*1 
    10       2:no      1:yes   +   *1,0 
    11       2:no      1:yes   +   *1,0 
    12       2:no       2:no       0,*1 
    13       2:no       2:no       0,*1 
    14       2:no      1:yes   +   *1,0 
    15       2:no      1:yes   +   *1,0 
    16       2:no       2:no       0,*1 
    17       2:no       2:no       0,*1 
    18       2:no       2:no       0,*1 
    19       2:no       2:no       0,*1 
    20       2:no      1:yes   +   *1,0 
    21       2:no       2:no       0,*1 
    22       2:no       2:no       0,*1 
    23       2:no       2:no       0,*1 
    24       2:no      1:yes   +   *1,0 
    25       2:no       2:no       0,*1 
    26       2:no      1:yes   +   *1,0 
    27       2:no       2:no       0,*1 
    28       2:no       2:no       0,*1 
    29       2:no       2:no       0,*1 
    30       2:no       2:no       0,*1 
    31       2:no      1:yes   +   *1,0 
    32       2:no      1:yes   +   *1,0 
    33       2:no       2:no       0,*1 
    34      1:yes      1:yes       *1,0 
    35      1:yes      1:yes       *1,0 
    36      1:yes      1:yes       *1,0 
    37      1:yes      1:yes       *1,0 
    38      1:yes      1:yes       *1,0 
    39      1:yes      1:yes       *1,0 
    40      1:yes       2:no   +   0,*1 
    41      1:yes      1:yes       *1,0 
    42      1:yes      1:yes       *1,0 
    43      1:yes      1:yes       *1,0 
    44      1:yes      1:yes       *1,0 
    45      1:yes      1:yes       *1,0 
    46      1:yes      1:yes       *1,0 
    47      1:yes      1:yes       *1,0 
    48      1:yes      1:yes       *1,0 
    49      1:yes      1:yes       *1,0 
    50      1:yes      1:yes       *1,0 
    51      1:yes      1:yes       *1,0 
    52      1:yes       2:no   +   0,*1 
    53      1:yes      1:yes       *1,0 
    54      1:yes      1:yes       *1,0 
    55      1:yes      1:yes       *1,0 
    56      1:yes      1:yes       *1,0 
    57      1:yes      1:yes       *1,0 
    58      1:yes      1:yes       *1,0 
    59      1:yes       2:no   +   0,*1 
    60      1:yes       2:no   +   0,*1 
    61      1:yes      1:yes       *1,0 
    62      1:yes      1:yes       *1,0 
    63      1:yes      1:yes       *1,0 
    64      1:yes      1:yes       *1,0 
    65      1:yes       2:no   +   0,*1 
    66      1:yes      1:yes       *1,0 
    67      1:yes      1:yes       *1,0 
    68      1:yes      1:yes       *1,0 
    69      1:yes      1:yes       *1,0 
    70      1:yes      1:yes       *1,0 
    71      1:yes      1:yes       *1,0 
    72      1:yes      1:yes       *1,0 
    73      1:yes      1:yes       *1,0 
    74      1:yes      1:yes       *1,0 
    75      1:yes      1:yes       *1,0 
    76      1:yes       2:no   +   0,*1 
    77      1:yes       2:no   +   0,*1 
    78      1:yes      1:yes       *1,0 
    79      1:yes      1:yes       *1,0 
    80      1:yes      1:yes       *1,0 
    81      1:yes      1:yes       *1,0 
    82      1:yes      1:yes       *1,0 
    83      1:yes      1:yes       *1,0 
    84      1:yes      1:yes       *1,0 
    85      1:yes      1:yes       *1,0 
    86      1:yes       2:no   +   0,*1 
    87      1:yes      1:yes       *1,0 
    88      1:yes      1:yes       *1,0 
    89      1:yes      1:yes       *1,0 
    90      1:yes      1:yes       *1,0 
    91      1:yes      1:yes       *1,0 
    92      1:yes      1:yes       *1,0 
    93      1:yes      1:yes       *1,0 
    94      1:yes      1:yes       *1,0 
    95      1:yes      1:yes       *1,0 
    96      1:yes      1:yes       *1,0 
    97      1:yes      1:yes       *1,0 
    98      1:yes      1:yes       *1,0 
    99      1:yes      1:yes       *1,0 
   100      1:yes      1:yes       *1,0 
   101      1:yes      1:yes       *1,0 
   102      1:yes      1:yes       *1,0 
   103      1:yes      1:yes       *1,0 
   104      1:yes      1:yes       *1,0 
   105      1:yes      1:yes       *1,0 
   106      1:yes      1:yes       *1,0 
   107      1:yes      1:yes       *1,0 
   108      1:yes       2:no   +   0,*1 
   109      1:yes      1:yes       *1,0 
   110      1:yes      1:yes       *1,0 
   111      1:yes      1:yes       *1,0 
   112      1:yes      1:yes       *1,0 
   113      1:yes      1:yes       *1,0 
   114      1:yes      1:yes       *1,0 
   115      1:yes      1:yes       *1,0 
   116      1:yes      1:yes       *1,0 
   117      1:yes      1:yes       *1,0 
   118      1:yes      1:yes       *1,0 
   119      1:yes      1:yes       *1,0 
   120      1:yes      1:yes       *1,0 
   121      1:yes      1:yes       *1,0 
   122      1:yes      1:yes       *1,0 
   123      1:yes      1:yes       *1,0 
   124      1:yes      1:yes       *1,0 
   125      1:yes      1:yes       *1,0 
   126      1:yes      1:yes       *1,0 
   127      1:yes      1:yes       *1,0 
   128      1:yes      1:yes       *1,0 
   129      1:yes      1:yes       *1,0 
   130      1:yes      1:yes       *1,0 
   131      1:yes      1:yes       *1,0 
   132      1:yes      1:yes       *1,0 
   133      1:yes      1:yes       *1,0 
   134      1:yes      1:yes       *1,0 
   135      1:yes      1:yes       *1,0 
   136      1:yes      1:yes       *1,0 
   137      1:yes      1:yes       *1,0 
   138      1:yes      1:yes       *1,0 
   139      1:yes      1:yes       *1,0 
   140      1:yes      1:yes       *1,0 
   141      1:yes      1:yes       *1,0 
     1       2:no       2:no       0,*1 
     2       2:no       2:no       0,*1 
     3       2:no      1:yes   +   *1,0 
     4       2:no       2:no       0,*1 
     5       2:no      1:yes   +   *1,0 
     6       2:no      1:yes   +   *1,0 
     7       2:no      1:yes   +   *1,0 
     8       2:no       2:no       0,*1 
     9       2:no       2:no       0,*1 
    10       2:no       2:no       0,*1 
    11       2:no      1:yes   +   *1,0 
    12       2:no       2:no       0,*1 
    13       2:no      1:yes   +   *1,0 
    14       2:no       2:no       0,*1 
    15       2:no       2:no       0,*1 
    16       2:no       2:no       0,*1 
    17       2:no      1:yes   +   *1,0 
    18       2:no       2:no       0,*1 
    19       2:no       2:no       0,*1 
    20       2:no       2:no       0,*1 
    21       2:no      1:yes   +   *1,0 
    22       2:no      1:yes   +   *1,0 
    23       2:no       2:no       0,*1 
    24       2:no       2:no       0,*1 
    25       2:no      1:yes   +   *1,0 
    26       2:no      1:yes   +   *1,0 
    27       2:no       2:no       0,*1 
    28       2:no      1:yes   +   *1,0 
    29       2:no      1:yes   +   *1,0 
    30       2:no       2:no       0,*1 
    31       2:no      1:yes   +   *1,0 
    32       2:no       2:no       0,*1 
    33       2:no      1:yes   +   *1,0 
    34      1:yes      1:yes       *1,0 
    35      1:yes       2:no   +   0,*1 
    36      1:yes      1:yes       *1,0 
    37      1:yes      1:yes       *1,0 
    38      1:yes      1:yes       *1,0 
    39      1:yes      1:yes       *1,0 
    40      1:yes      1:yes       *1,0 
    41      1:yes      1:yes       *1,0 
    42      1:yes      1:yes       *1,0 
    43      1:yes      1:yes       *1,0 
    44      1:yes      1:yes       *1,0 
    45      1:yes      1:yes       *1,0 
    46      1:yes      1:yes       *1,0 
    47      1:yes      1:yes       *1,0 
    48      1:yes      1:yes       *1,0 
    49      1:yes      1:yes       *1,0 
    50      1:yes       2:no   +   0,*1 
    51      1:yes      1:yes       *1,0 
    52      1:yes      1:yes       *1,0 
    53      1:yes      1:yes       *1,0 
    54      1:yes      1:yes       *1,0 
    55      1:yes      1:yes       *1,0 
    56      1:yes      1:yes       *1,0 
    57      1:yes      1:yes       *1,0 
    58      1:yes      1:yes       *1,0 
    59      1:yes      1:yes       *1,0 
    60      1:yes      1:yes       *1,0 
    61      1:yes      1:yes       *1,0 
    62      1:yes      1:yes       *1,0 
    63      1:yes      1:yes       *1,0 
    64      1:yes      1:yes       *1,0 
    65      1:yes       2:no   +   0,*1 
    66      1:yes      1:yes       *1,0 
    67      1:yes      1:yes       *1,0 
    68      1:yes      1:yes       *1,0 
    69      1:yes      1:yes       *1,0 
    70      1:yes      1:yes       *1,0 
    71      1:yes      1:yes       *1,0 
    72      1:yes      1:yes       *1,0 
    73      1:yes      1:yes       *1,0 
    74      1:yes      1:yes       *1,0 
    75      1:yes      1:yes       *1,0 
    76      1:yes      1:yes       *1,0 
    77      1:yes      1:yes       *1,0 
    78      1:yes       2:no   +   0,*1 
    79      1:yes      1:yes       *1,0 
    80      1:yes      1:yes       *1,0 
    81      1:yes      1:yes       *1,0 
    82      1:yes      1:yes       *1,0 
    83      1:yes      1:yes       *1,0 
    84      1:yes      1:yes       *1,0 
    85      1:yes      1:yes       *1,0 
    86      1:yes      1:yes       *1,0 
    87      1:yes      1:yes       *1,0 
    88      1:yes      1:yes       *1,0 
    89      1:yes      1:yes       *1,0 
    90      1:yes      1:yes       *1,0 
    91      1:yes      1:yes       *1,0 
    92      1:yes      1:yes       *1,0 
    93      1:yes      1:yes       *1,0 
    94      1:yes      1:yes       *1,0 
    95      1:yes      1:yes       *1,0 
    96      1:yes      1:yes       *1,0 
    97      1:yes      1:yes       *1,0 
    98      1:yes      1:yes       *1,0 
    99      1:yes      1:yes       *1,0 
   100      1:yes      1:yes       *1,0 
   101      1:yes      1:yes       *1,0 
   102      1:yes      1:yes       *1,0 
   103      1:yes      1:yes       *1,0 
   104      1:yes      1:yes       *1,0 
   105      1:yes      1:yes       *1,0 
   106      1:yes      1:yes       *1,0 
   107      1:yes      1:yes       *1,0 
   108      1:yes      1:yes       *1,0 
   109      1:yes      1:yes       *1,0 
   110      1:yes      1:yes       *1,0 
   111      1:yes      1:yes       *1,0 
   112      1:yes      1:yes       *1,0 
   113      1:yes      1:yes       *1,0 
   114      1:yes      1:yes       *1,0 
   115      1:yes      1:yes       *1,0 
   116      1:yes      1:yes       *1,0 
   117      1:yes      1:yes       *1,0 
   118      1:yes      1:yes       *1,0 
   119      1:yes      1:yes       *1,0 
   120      1:yes      1:yes       *1,0 
   121      1:yes      1:yes       *1,0 
   122      1:yes      1:yes       *1,0 
   123      1:yes      1:yes       *1,0 
   124      1:yes      1:yes       *1,0 
   125      1:yes      1:yes       *1,0 
   126      1:yes      1:yes       *1,0 
   127      1:yes      1:yes       *1,0 
   128      1:yes      1:yes       *1,0 
   129      1:yes      1:yes       *1,0 
   130      1:yes      1:yes       *1,0 
   131      1:yes      1:yes       *1,0 
   132      1:yes      1:yes       *1,0 
   133      1:yes      1:yes       *1,0 
   134      1:yes      1:yes       *1,0 
   135      1:yes      1:yes       *1,0 
   136      1:yes      1:yes       *1,0 
   137      1:yes      1:yes       *1,0 
   138      1:yes      1:yes       *1,0 
   139      1:yes      1:yes       *1,0 
   140      1:yes      1:yes       *1,0 
   141      1:yes      1:yes       *1,0 
     1       2:no       2:no       0,*1 
     2       2:no       2:no       0,*1 
     3       2:no       2:no       0,*1 
     4       2:no       2:no       0,*1 
     5       2:no       2:no       0,*1 
     6       2:no       2:no       0,*1 
     7       2:no      1:yes   +   *1,0 
     8       2:no       2:no       0,*1 
     9       2:no       2:no       0,*1 
    10       2:no       2:no       0,*1 
    11       2:no       2:no       0,*1 
    12       2:no       2:no       0,*1 
    13       2:no       2:no       0,*1 
    14       2:no      1:yes   +   *1,0 
    15       2:no      1:yes   +   *1,0 
    16       2:no      1:yes   +   *1,0 
    17       2:no      1:yes   +   *1,0 
    18       2:no       2:no       0,*1 
    19       2:no       2:no       0,*1 
    20       2:no       2:no       0,*1 
    21       2:no      1:yes   +   *1,0 
    22       2:no       2:no       0,*1 
    23       2:no      1:yes   +   *1,0 
    24       2:no       2:no       0,*1 
    25       2:no       2:no       0,*1 
    26       2:no       2:no       0,*1 
    27       2:no      1:yes   +   *1,0 
    28       2:no       2:no       0,*1 
    29       2:no      1:yes   +   *1,0 
    30       2:no       2:no       0,*1 
    31       2:no       2:no       0,*1 
    32       2:no       2:no       0,*1 
    33       2:no       2:no       0,*1 
    34      1:yes       2:no   +   0,*1 
    35      1:yes      1:yes       *1,0 
    36      1:yes      1:yes       *1,0 
    37      1:yes      1:yes       *1,0 
    38      1:yes      1:yes       *1,0 
    39      1:yes      1:yes       *1,0 
    40      1:yes      1:yes       *1,0 
    41      1:yes      1:yes       *1,0 
    42      1:yes      1:yes       *1,0 
    43      1:yes      1:yes       *1,0 
    44      1:yes       2:no   +   0,*1 
    45      1:yes      1:yes       *1,0 
    46      1:yes      1:yes       *1,0 
    47      1:yes      1:yes       *1,0 
    48      1:yes      1:yes       *1,0 
    49      1:yes      1:yes       *1,0 
    50      1:yes      1:yes       *1,0 
    51      1:yes      1:yes       *1,0 
    52      1:yes      1:yes       *1,0 
    53      1:yes       2:no   +   0,*1 
    54      1:yes      1:yes       *1,0 
    55      1:yes      1:yes       *1,0 
    56      1:yes      1:yes       *1,0 
    57      1:yes      1:yes       *1,0 
    58      1:yes      1:yes       *1,0 
    59      1:yes       2:no   +   0,*1 
    60      1:yes      1:yes       *1,0 
    61      1:yes      1:yes       *1,0 
    62      1:yes      1:yes       *1,0 
    63      1:yes      1:yes       *1,0 
    64      1:yes      1:yes       *1,0 
    65      1:yes      1:yes       *1,0 
    66      1:yes      1:yes       *1,0 
    67      1:yes      1:yes       *1,0 
    68      1:yes       2:no   +   0,*1 
    69      1:yes      1:yes       *1,0 
    70      1:yes      1:yes       *1,0 
    71      1:yes      1:yes       *1,0 
    72      1:yes      1:yes       *1,0 
    73      1:yes      1:yes       *1,0 
    74      1:yes      1:yes       *1,0 
    75      1:yes      1:yes       *1,0 
    76      1:yes      1:yes       *1,0 
    77      1:yes      1:yes       *1,0 
    78      1:yes      1:yes       *1,0 
    79      1:yes      1:yes       *1,0 
    80      1:yes      1:yes       *1,0 
    81      1:yes      1:yes       *1,0 
    82      1:yes      1:yes       *1,0 
    83      1:yes      1:yes       *1,0 
    84      1:yes      1:yes       *1,0 
    85      1:yes      1:yes       *1,0 
    86      1:yes      1:yes       *1,0 
    87      1:yes      1:yes       *1,0 
    88      1:yes      1:yes       *1,0 
    89      1:yes      1:yes       *1,0 
    90      1:yes      1:yes       *1,0 
    91      1:yes      1:yes       *1,0 
    92      1:yes      1:yes       *1,0 
    93      1:yes      1:yes       *1,0 
    94      1:yes      1:yes       *1,0 
    95      1:yes      1:yes       *1,0 
    96      1:yes      1:yes       *1,0 
    97      1:yes      1:yes       *1,0 
    98      1:yes      1:yes       *1,0 
    99      1:yes      1:yes       *1,0 
   100      1:yes      1:yes       *1,0 
   101      1:yes       2:no   +   0,*1 
   102      1:yes      1:yes       *1,0 
   103      1:yes      1:yes       *1,0 
   104      1:yes      1:yes       *1,0 
   105      1:yes      1:yes       *1,0 
   106      1:yes      1:yes       *1,0 
   107      1:yes      1:yes       *1,0 
   108      1:yes      1:yes       *1,0 
   109      1:yes      1:yes       *1,0 
   110      1:yes      1:yes       *1,0 
   111      1:yes      1:yes       *1,0 
   112      1:yes      1:yes       *1,0 
   113      1:yes      1:yes       *1,0 
   114      1:yes      1:yes       *1,0 
   115      1:yes      1:yes       *1,0 
   116      1:yes      1:yes       *1,0 
   117      1:yes       2:no   +   0,*1 
   118      1:yes      1:yes       *1,0 
   119      1:yes      1:yes       *1,0 
   120      1:yes       2:no   +   0,*1 
   121      1:yes      1:yes       *1,0 
   122      1:yes      1:yes       *1,0 
   123      1:yes      1:yes       *1,0 
   124      1:yes      1:yes       *1,0 
   125      1:yes      1:yes       *1,0 
   126      1:yes      1:yes       *1,0 
   127      1:yes      1:yes       *1,0 
   128      1:yes      1:yes       *1,0 
   129      1:yes      1:yes       *1,0 
   130      1:yes      1:yes       *1,0 
   131      1:yes      1:yes       *1,0 
   132      1:yes      1:yes       *1,0 
   133      1:yes      1:yes       *1,0 
   134      1:yes      1:yes       *1,0 
   135      1:yes      1:yes       *1,0 
   136      1:yes      1:yes       *1,0 
   137      1:yes      1:yes       *1,0 
   138      1:yes      1:yes       *1,0 
   139      1:yes      1:yes       *1,0 
   140      1:yes       2:no   +   0,*1 
   141      1:yes      1:yes       *1,0 


========== Summary ==========

Correctly Classified Instances        1243               87.8445 %
Incorrectly Classified Instances       172               12.1555 %
Kappa statistic                          0.6429
Mean absolute error                      0.1216
Root mean squared error                  0.3486
Relative absolute error                 33.8944 %
Root relative squared error             82.3593 %
Total Number of Instances             1415     


=== Detailed Accuracy By Class ===

               TP Rate   FP Rate   Precision   Recall  F-Measure   ROC Area  Class
                 0.943     0.332      0.903     0.943     0.922      0.805    yes
                 0.668     0.057      0.781     0.668     0.72       0.805    no
Weighted Avg.    0.878     0.268      0.874     0.878     0.875      0.805


=== Confusion Matrix ===

    a    b   <-- classified as
 1022   62 |    a = yes
  110  221 |    b = no


========== Use the built Classifier: weka.classifiers.functions.SMO to classify instances ==========
Error trained instances:
79: S,P,?,?,?,?,-1,NA,0,NA,0,115.13194,1,73,ABC1,ATYPICAL,B3_strand,no | yes, 1.0, 0.0
85: G,R,0.45455,0.368331,0.448276,0.374269,-2,NA,0,NA,1,174.20274,0,48,AKT,AGC,B3_strand,yes | no, 0.0, 1.0
87: T,A,?,0.051813,?,?,0,NA,0,NA,0,89.09404,1,93,AKT,AGC,Activation_segment_Nt#Activation_segment_Ct,yes | no, 0.0, 1.0
115: R,K,?,0.008458,?,?,2,NA,0,NA,1,146.18934,1,148,ALK,TK,Activation_segment_Nt#Activation_segment_Ct,no | yes, 1.0, 0.0
123: E,K,0.154995,0.050556,0.8,0.196078,1,NA,0,NA,1,146.18934,1,109,AXL,TK,G_helix#H_and_I_helix,yes | no, 0.0, 1.0
124: P,H,0.179976,0.13996,0.8,0.262745,-2,NA,0,NA,1,155.15634,0,90,AXL,TK,E_helix,yes | no, 0.0, 1.0
131: A,V,?,0.190808,?,?,0,NA,0,NA,0,117.14784,0,67,STKR,TKL,G_helix#H_and_I_helix,no | yes, 1.0, 0.0
238: L,F,0.284788,0.042412,0.818182,0.211765,0,NA,0,NA,0,165.19184,0,124,TEC,TK,G_helix#H_and_I_helix,no | yes, 1.0, 0.0
239: R,H,0.106357,0.113702,1,0.85098,0,NA,0,NA,1,155.15634,1,148,TEC,TK,H_and_I_helix,no | yes, 1.0, 0.0
241: T,A,0.302868,0.022882,0.363636,0.168627,0,NA,0,NA,0,89.09404,1,93,TEC,TK,H_and_I_helix,no | yes, 1.0, 0.0
250: A,T,0.418997,0.290208,0.736842,0.292011,0,NA,0,NA,1,119.12034,0,67,CAMKK,OTHER,G_loop,yes | no, 0.0, 1.0
262: N,S,?,?,?,?,1,NA,0,NA,1,105.09344,1,96,CDK,CMGC,Catalytic_loop,yes | no, 0.0, 1.0
267: P,L,0.118558,0.028879,0.77,0.267361,-3,NA,0,NA,0,131.17464,0,90,CDK,CMGC,C_helix,yes | no, 0.0, 1.0
269: P,S,?,0.030077,?,?,-1,NA,0,NA,1,105.09344,0,90,CDK,CMGC,G_helix#H_and_I_helix,yes | no, 0.0, 1.0
270: R,Q,?,0.36798,?,?,1,NA,0,NA,1,146.14594,1,148,CDK,CMGC,G_helix#H_and_I_helix,yes | no, 0.0, 1.0
272: S,N,0.130179,0.085699,0.38,0.204861,1,NA,0,NA,1,132.11904,1,73,CDK,CMGC,E_helix,yes | no, 0.0, 1.0
277: D,N,0.20493,0.117652,0.59,0.583333,1,NA,0,NA,1,132.11904,1,91,CDK,CMGC,G_helix#H_and_I_helix,yes | no, 0.0, 1.0
278: G,E,0.078284,0.048658,0.26,0.118056,-2,NA,0,NA,1,147.13074,0,48,CDK,CMGC,B3_strand#C_helix,yes | no, 0.0, 1.0
284: G,R,0.716841,0.548967,0.79,0.774306,-2,NA,0,NA,1,174.20274,0,48,CDK,CMGC,G_loop,yes | no, 0.0, 1.0
286: P,L,0.334888,0.05412,0.29,0.295139,-3,NA,0,NA,0,131.17464,0,90,CDK,CMGC,F_helix,yes | no, 0.0, 1.0
287: E,Q,0.155575,0.071923,0.09,0.208333,2,NA,0,NA,1,146.14594,1,109,CDK,CMGC,Linker,yes | no, 0.0, 1.0
288: D,N,?,0.025169,?,?,1,NA,0,NA,1,132.11904,1,91,CDK,CMGC,Activation_segment_Nt#Activation_segment_Ct,yes | no, 0.0, 1.0
296: E,K,0.136086,0.013773,0.235294,0.166667,1,NA,0,NA,1,146.18934,1,109,CDKL,CMGC,Linker,no | yes, 1.0, 0.0
297: I,V,?,?,?,?,3,NA,0,NA,0,117.14784,0,124,CAMKL,CAMK,H_and_I_helix,no | yes, 1.0, 0.0
298: R,Q,?,?,?,?,1,NA,0,NA,1,146.14594,1,148,CAMKL,CAMK,Activation_segment_Nt#Activation_segment_Ct,no | yes, 1.0, 0.0
302: H,N,?,?,?,?,1,NA,0,NA,1,132.11904,1,118,CLK,CMGC,C_helix#Linker,yes | no, 0.0, 1.0
308: G,S,?,?,?,?,0,NA,0,NA,1,105.09344,0,48,CLK,CMGC,G_helix#H_and_I_helix,yes | no, 0.0, 1.0
309: R,H,?,?,?,?,0,NA,0,NA,1,155.15634,1,148,CLK,CMGC,Activation_segment_Ct,yes | no, 0.0, 1.0
310: D,N,?,?,?,?,1,NA,0,NA,1,132.11904,1,91,CLK,CMGC,G_helix#H_and_I_helix,yes | no, 0.0, 1.0
368: L,V,0.346703,0.100617,0.875,0.760784,1,Phosphorylation,0,NA,0,117.14784,0,124,DDR,TK,G_helix,no | yes, 1.0, 0.0
369: R,W,0.41919,0.2987,1,0.85098,-3,NA,0,NA,0,204.22844,1,148,DDR,TK,H_and_I_helix,no | yes, 1.0, 0.0
378: G,R,?,0.027865,?,?,-2,NA,0,NA,1,174.20274,0,48,DYRK,CMGC,F_helix,no | yes, 1.0, 0.0
380: T,I,0.432412,0.320103,0.695652,0.899306,-1,NA,0,NA,0,131.17464,1,93,DYRK,CMGC,Activation_segment_Nt,no | yes, 1.0, 0.0
424: H,Q,0.125321,0.031515,0.363636,0.309804,0,NA,0,NA,1,146.14594,1,118,EGFR,TK,Activation_segment_Ct#F_helix,no | yes, 1.0, 0.0
426: K,N,0.908494,0.819705,1,0.988235,0,NA,0,NA,1,132.11904,1,135,EGFR,TK,Catalytic_loop,no | yes, 1.0, 0.0
451: R,G,0.065283,0.056444,0.545455,0.109804,-2,NA,0,NA,0,75.06714,1,148,EGFR,TK,H_and_I_helix,no | yes, 1.0, 0.0
472: V,E,0.17821,0.032222,0.909091,0.243137,-2,NA,0,NA,1,147.13074,0,105,EGFR,TK,Activation_segment_Nt,no | yes, 1.0, 0.0
474: V,I,0.159439,0.010034,0.818182,0.14902,3,NA,0,NA,0,131.17464,0,105,EGFR,TK,H_and_I_helix,no | yes, 1.0, 0.0
585: D,H,0.325613,0.026395,0.727273,0.192157,-1,NA,0,NA,1,155.15634,1,91,EGFR,TK,C_helix,no | yes, 1.0, 0.0
683: E,D,0.098711,0.072519,0.6,0.035294,2,NA,0,NA,1,133.10384,1,109,VEGFR,TK,H_and_I_helix,no | yes, 1.0, 0.0
684: H,Q,0.07453,0.022281,0.3,0.172549,0,NA,0,NA,1,146.14594,1,118,VEGFR,TK,B3_strand#C_helix,no | yes, 1.0, 0.0
685: R,H,0.302868,0.016553,0.4,0.168627,0,NA,0,NA,1,155.15634,1,148,VEGFR,TK,H_and_I_helix,no | yes, 1.0, 0.0
689: A,D,?,?,?,?,-2,NA,0,NA,1,133.10384,0,67,ULK,OTHER,G_loop,no | yes, 1.0, 0.0
691: A,D,0.342783,0.053737,0.516129,0.392157,-2,NA,0,NA,1,133.10384,0,67,SRC,TK,Activation_segment_Ct,no | yes, 1.0, 0.0
693: I,F,0.12441,0.023471,0.83871,0.290196,0,NA,0,NA,0,165.19184,0,124,SRC,TK,F_helix,no | yes, 1.0, 0.0
694: Q,K,0.174207,0.057487,0.258065,0.192157,1,NA,0,NA,1,146.18934,1,114,SRC,TK,G_loop,no | yes, 1.0, 0.0
698: P,L,0.67055,0.580955,1,0.721763,-3,NA,0,NA,0,131.17464,0,90,NAK,OTHER,G_helix,yes | no, 0.0, 1.0
712: A,T,?,?,?,?,0,NA,0,NA,1,119.12034,0,67,STE20,STE,H_and_I_helix,no | yes, 1.0, 0.0
714: R,W,?,?,?,?,-3,NA,0,NA,0,204.22844,1,148,STE20,STE,G_helix#H_and_I_helix,no | yes, 1.0, 0.0
715: W,R,?,?,?,?,-3,NA,0,NA,1,174.20274,0,163,STE20,STE,G_loop,no | yes, 1.0, 0.0
720: S,N,?,0.024616,?,?,1,NA,0,NA,1,132.11904,1,73,DYRK,CMGC,H_and_I_helix,no | yes, 1.0, 0.0
721: V,I,?,0.016577,?,?,3,NA,0,NA,0,131.17464,0,105,DYRK,CMGC,G_helix#H_and_I_helix,no | yes, 1.0, 0.0
752: F,Y,0.552157,0.12553,0.421053,0.486111,3,NA,0,NA,0,181.19124,0,135,RCK,CMGC,E_helix,yes | no, 0.0, 1.0
758: P,S,?,0.037337,?,?,-1,NA,0,NA,1,105.09344,0,90,RCK,CMGC,Activation_segment_Nt#Activation_segment_Ct,yes | no, 0.0, 1.0
770: R,G,0.237696,0.155696,0.909091,0.222222,-2,NA,0,NA,0,75.06714,1,148,IRAK,TKL,E_helix,no | yes, 1.0, 0.0
771: S,L,?,0.044937,?,?,-2,NA,0,NA,0,131.17464,1,73,IRAK,TKL,G_helix#H_and_I_helix,no | yes, 1.0, 0.0
790: K,N,0.174207,0.047299,0.7,0.192157,0,NA,0,NA,1,132.11904,1,135,VEGFR,TK,G_loop,no | yes, 1.0, 0.0
793: V,E,0.860353,0.399863,1,0.933333,-2,NA,0,NA,1,147.13074,0,105,VEGFR,TK,G_loop,no | yes, 1.0, 0.0
794: V,I,?,0.00074,?,?,3,NA,0,NA,0,131.17464,0,105,VEGFR,TK,Linker#E_helix,no | yes, 1.0, 0.0
923: T,M,0.346703,0.004857,0.516129,0.760784,-1,NA,0,NA,0,149.20784,1,93,SRC,TK,G_helix,no | yes, 1.0, 0.0
924: V,L,?,0.003091,?,?,1,NA,0,NA,0,131.17464,0,105,SRC,TK,G_helix,no | yes, 1.0, 0.0
925: F,Y,0.167113,0.020932,0.428571,0.166667,3,NA,0,NA,0,181.19124,0,135,LISK,TKL,H_and_I_helix,no | yes, 1.0, 0.0
928: R,H,?,?,?,?,0,NA,0,NA,1,155.15634,1,148,LISK,TKL,C_helix,no | yes, 1.0, 0.0
929: D,E,?,?,?,?,2,NA,0,NA,1,147.13074,1,91,STE20,STE,C_helix,no | yes, 1.0, 0.0
930: D,N,?,?,?,?,1,NA,0,NA,1,132.11904,1,91,STE20,STE,E_helix,no | yes, 1.0, 0.0
931: D,E,?,?,?,?,2,NA,0,NA,1,147.13074,1,91,STE20,STE,E_helix,no | yes, 1.0, 0.0
932: S,R,?,?,?,?,-1,NA,0,NA,1,174.20274,1,73,STE20,STE,Catalytic_loop,no | yes, 1.0, 0.0
944: Q,P,0.129958,0.166748,0.870968,0.72549,-1,NA,0,NA,0,115.13194,1,114,SRC,TK,G_helix#H_and_I_helix,no | yes, 1.0, 0.0
946: V,L,0.253733,0.14176,0.516129,0.419608,1,NA,0,NA,0,131.17464,0,105,SRC,TK,G_helix,no | yes, 1.0, 0.0
953: R,P,0.962928,0.770723,0.947368,0.930556,-2,NA,0,NA,0,115.13194,1,148,RCK,CMGC,H_and_I_helix,yes | no, 0.0, 1.0
954: A,T,?,?,?,?,0,NA,0,NA,1,119.12034,0,67,STE7,STE,B3_strand,no | yes, 1.0, 0.0
974: L,F,0.360836,0.400752,0.666667,0.747312,0,NA,0,NA,0,165.19184,0,124,STE7,STE,Activation_segment_Nt,no | yes, 1.0, 0.0
981: A,G,0.120518,0.058678,0.5,0.268817,0,NA,0,NA,0,75.06714,0,67,STE11,STE,E_helix,no | yes, 1.0, 0.0
995: H,P,?,0.016406,?,?,-2,NA,0,NA,0,115.13194,1,118,CAMKL,CAMK,H_and_I_helix,no | yes, 1.0, 0.0
998: E,Q,0.182737,0.167377,0.570423,0.426295,2,NA,0,NA,1,146.14594,1,109,CAMKL,CAMK,C_helix,no | yes, 1.0, 0.0
1000: E,K,0.195655,0.059922,0.443662,0.239044,1,NA,0,NA,1,146.18934,1,109,CAMKL,CAMK,C_helix,no | yes, 1.0, 0.0
1001: E,Q,0.070003,0.063672,0.105634,0.099602,2,NA,0,NA,1,146.14594,1,109,CAMKL,CAMK,Activation_segment_Nt,no | yes, 1.0, 0.0
1005: I,M,?,0.039126,?,?,1,NA,0,NA,0,149.20784,0,124,MAST,AGC,Activation_segment_Nt,no | yes, 1.0, 0.0
1011: P,A,?,0.00029,?,?,-1,NA,0,NA,0,89.09404,0,90,MAST,AGC,Activation_segment_Nt#Activation_segment_Ct,no | yes, 1.0, 0.0
1051: D,N,?,?,?,?,1,NA,0,NA,1,132.11904,1,91,STE20,STE,C_helix,no | yes, 1.0, 0.0
1055: P,L,?,?,?,?,-3,NA,0,NA,0,131.17464,0,90,MAPKAPK,CAMK,H_and_I_helix,no | yes, 1.0, 0.0
1070: A,T,0.06589,0.120765,0.4,0.179063,0,NA,0,NA,1,119.12034,0,67,MOS,OTHER,C_helix,yes | no, 0.0, 1.0
1111: G,S,0.147045,?,0.405405,0.38172,0,NA,0,NA,1,105.09344,0,48,STE20,STE,Linker,no | yes, 1.0, 0.0
1113: P,S,?,?,?,?,-1,NA,0,NA,1,105.09344,0,90,STE20,STE,G_helix#H_and_I_helix,no | yes, 1.0, 0.0
1114: E,K,0.302868,0.095669,0.468468,0.451613,1,NA,0,NA,1,146.18934,1,109,STE20,STE,H_and_I_helix,no | yes, 1.0, 0.0
1121: D,N,0.307229,0.027743,0.207207,0.16129,1,NA,0,NA,1,132.11904,1,91,STE20,STE,Activation_segment_Ct#F_helix,no | yes, 1.0, 0.0
1125: A,G,0.325613,0.071568,0.234234,0.150538,0,NA,0,NA,0,75.06714,0,67,STE20,STE,C_helix,yes | no, 0.0, 1.0
1138: N,D,0.568057,0.483306,0.716049,0.559229,1,NA,0,NA,1,133.10384,1,96,NEK,OTHER,C_helix,no | yes, 1.0, 0.0
1139: P,A,0.162641,0.030962,0.555556,0.245179,-1,NA,0,NA,0,89.09404,0,90,NEK,OTHER,G_helix#H_and_I_helix,no | yes, 1.0, 0.0
1143: P,A,0.351119,0.140419,0.345679,0.085399,-1,NA,0,NA,0,89.09404,0,90,NEK,OTHER,E_helix,no | yes, 1.0, 0.0
1150: A,T,0.28741,0.071718,0.907692,0.847222,0,NA,0,NA,1,119.12034,0,67,MAPK,CMGC,G_helix,yes | no, 0.0, 1.0
1153: P,T,0.173269,0.113947,0.184615,0.243056,-1,NA,0,NA,1,119.12034,0,90,MAPK,CMGC,Linker#E_helix,yes | no, 0.0, 1.0
1157: P,A,0.07787,0.041705,0.171171,0.139785,-1,NA,0,NA,0,89.09404,0,90,STE20,STE,Activation_segment_Ct,no | yes, 1.0, 0.0
1167: W,C,0.334723,0.040948,0.891892,0.612903,-2,NA,0,NA,0,121.15404,0,163,STE20,STE,Linker,yes | no, 0.0, 1.0
1169: K,N,0.855633,0.713457,0.963964,0.978495,0,NA,0,NA,1,132.11904,1,135,STE20,STE,Catalytic_loop,no | yes, 1.0, 0.0
1170: M,I,0.182295,0.029059,0.153153,0.102151,1,NA,0,NA,0,131.17464,0,124,STE20,STE,G_helix#H_and_I_helix,no | yes, 1.0, 0.0
1173: V,I,0.087338,0.107669,0.558559,0.344086,3,NA,0,NA,0,131.17464,0,105,STE20,STE,H_and_I_helix,yes | no, 0.0, 1.0
1175: V,M,0.284788,0.113642,0.161972,0.219124,1,NA,0,NA,0,149.20784,0,105,CAMKL,CAMK,G_helix#H_and_I_helix,no | yes, 1.0, 0.0
1218: K,R,0.855633,0.719601,0.875,0.948207,2,NA,0,NA,1,174.20274,1,135,PIM,CAMK,B3_strand,no | yes, 1.0, 0.0
1221: A,T,0.169956,0.066445,?,0.132231,0,NA,0,NA,1,119.12034,0,67,NKF2,OTHER,E_helix,no | yes, 1.0, 0.0
1223: P,L,?,0.001596,?,?,-3,NA,0,NA,0,131.17464,0,90,NKF2,OTHER,C_helix#Linker,no | yes, 1.0, 0.0
1236: L,M,0.084357,0.023685,0.291667,0.107438,2,NA,0,NA,0,149.20784,0,124,PLK,OTHER,Activation_segment_Nt#Activation_segment_Ct,no | yes, 1.0, 0.0
1240: A,D,?,0.003148,?,?,-2,NA,0,NA,1,133.10384,0,67,RET,TK,Linker#E_helix,no | yes, 1.0, 0.0
1248: E,G,?,0.013168,?,?,-2,NA,0,NA,0,75.06714,1,109,RET,TK,G_loop#B3_strand,no | yes, 1.0, 0.0
1250: E,D,0.224059,0.188481,0.5,0.270588,2,NA,0,NA,1,133.10384,1,109,RET,TK,C_helix,no | yes, 1.0, 0.0
1260: Q,E,0.159715,0.07103,0.75,0.321569,2,NA,0,NA,1,147.13074,1,114,RET,TK,C_helix,no | yes, 1.0, 0.0
1262: Q,H,0.354984,0.092933,1,0.321569,0,NA,0,NA,1,155.15634,1,114,RET,TK,Catalytic_loop,no | yes, 1.0, 0.0
1267: V,D,?,0.012282,?,?,-3,NA,0,NA,1,133.10384,0,105,RET,TK,Linker#E_helix,no | yes, 1.0, 0.0
1275: E,V,0.302868,0.094963,0.266667,0.228395,-2,NA,0,NA,0,117.14784,1,109,RIPK,TKL,H_and_I_helix,no | yes, 1.0, 0.0
1281: T,N,?,0.022921,?,?,0,NA,0,NA,1,132.11904,1,93,DMPK,AGC,G_helix#H_and_I_helix,no | yes, 1.0, 0.0
1285: T,M,0.136086,0.009427,0.571429,0.227451,-1,NA,0,NA,0,149.20784,1,93,ROR,TK,Linker,no | yes, 1.0, 0.0
1301: E,G,?,0.01523,?,?,-2,NA,0,NA,0,75.06714,1,109,SGK,AGC,B3_strand#C_helix,no | yes, 1.0, 0.0
1323: D,N,0.155575,0.08151,0.378378,0.225806,1,NA,0,NA,1,132.11904,1,91,STE20,STE,Linker,no | yes, 1.0, 0.0
1324: Q,K,0.407514,0.343367,0.801802,0.822581,1,NA,0,NA,1,146.18934,1,114,STE20,STE,H_and_I_helix,no | yes, 1.0, 0.0
1327: N,S,0.381456,0.085815,0.580645,0.282353,1,NA,0,NA,1,105.09344,1,96,SRC,TK,G_loop,no | yes, 1.0, 0.0
1328: R,C,0.27082,0.036223,0.354839,0.133333,-3,NA,0,NA,0,121.15404,1,148,SRC,TK,G_helix,no | yes, 1.0, 0.0
1329: R,Q,0.398598,0.081006,0.387097,0.32549,1,NA,0,NA,1,146.14594,1,148,SRC,TK,H_and_I_helix,no | yes, 1.0, 0.0
1331: R,K,?,?,?,?,2,NA,0,NA,1,146.18934,1,148,SRPK,CMGC,Catalytic_loop#Activation_segment_Nt,no | yes, 1.0, 0.0
1348: H,Q,0.193861,0.147823,0.454545,0.160784,0,NA,0,NA,1,146.14594,1,118,TEC,TK,Linker,no | yes, 1.0, 0.0
1349: L,M,0.133657,0.012128,0.636364,0.254902,2,NA,0,NA,0,149.20784,0,124,TEC,TK,C_helix,no | yes, 1.0, 0.0
1352: S,N,0.167941,0.097201,0.454545,0.352941,1,NA,0,NA,1,132.11904,1,73,TEC,TK,G_loop,no | yes, 1.0, 0.0
1353: V,A,0.418997,0.241069,0.909091,0.729412,0,NA,0,NA,0,89.09404,0,105,TEC,TK,G_loop,no | yes, 1.0, 0.0
1360: E,V,?,0.012706,?,?,-2,NA,0,NA,0,117.14784,1,109,STKR,TKL,C_helix,no | yes, 1.0, 0.0
1370: V,A,0.084053,0.014779,0.225806,0.148148,0,NA,0,NA,0,89.09404,0,105,STKR,TKL,Activation_segment_Nt#Activation_segment_Ct,no | yes, 1.0, 0.0
1374: D,V,0.098794,0.062362,0.777778,0.176309,-3,NA,0,NA,0,117.14784,1,91,TLK,OTHER,Activation_segment_Nt#Activation_segment_Ct,no | yes, 1.0, 0.0
1391: D,N,0.193557,0.063719,0.833333,0.129477,1,NA,0,NA,1,132.11904,1,91,TTK,OTHER,H_and_I_helix,no | yes, 1.0, 0.0
1392: K,R,0.438071,0.0154,0.333333,0.578512,2,NA,0,NA,1,174.20274,1,135,TTK,OTHER,Linker,no | yes, 1.0, 0.0
1395: A,T,0.685538,0.174432,0.6,0.729412,0,NA,0,NA,1,119.12034,0,67,AXL,TK,F_helix,yes | no, 0.0, 1.0
1396: N,K,?,0.03167,?,?,0,NA,0,NA,1,146.18934,1,96,AXL,TK,Linker,yes | no, 0.0, 1.0
1402: C,Y,?,?,?,?,-2,NA,0,NA,0,181.19124,0,86,VRK,CK1,E_helix,no | yes, 1.0, 0.0
1403: S,L,?,?,?,?,-2,NA,0,NA,0,131.17464,1,73,VRK,CK1,Linker,no | yes, 1.0, 0.0
1407: L,M,?,?,?,?,2,NA,0,NA,0,149.20784,0,124,SRC,TK,E_helix,no | yes, 1.0, 0.0
1408: R,K,?,?,?,?,2,NA,0,NA,1,146.18934,1,148,SRC,TK,F_helix,no | yes, 1.0, 0.0
1409: F,L,0.335634,0.038024,0.21875,0.222222,0,NA,0,NA,0,131.17464,0,135,MLK,TKL,Activation_segment_Ct,yes | no, 0.0, 1.0
1411: L,V,0.506114,0.427905,0.59375,0.524691,1,NA,0,NA,0,117.14784,0,124,MLK,TKL,C_helix,yes | no, 0.0, 1.0
Total 135 miss classified instance(s).
************************************************************
Classify unseen data:

========== Use the built Classifier: weka.classifiers.functions.SMO to classify instances ==========
Error trained instances:
Total 0 miss classified instance(s).

************************************************************
End weka.classifiers.functions.SMO
************************************************************

************************************************************
Start weka.classifiers.trees.RandomForest / default
************************************************************

========== Strat build & save Classifier: weka.classifiers.trees.RandomForest ==========
Classifier was saved at: C:\Coding\Java\CancerML/Data/Results/Classification/20121222_200553/Model/weka.classifiers.trees.RandomForest.model

========== Strat 10-fold  cross-validation==========

========== Strat writing Classification Summary ==========
Classification summary was saved at: C:\Coding\Java\CancerML/Data/Results/Classification/20121222_200553/Classified/weka.classifiers.trees.RandomForest-Classified.txt
Relation Name:  Analysis_Disease-weka.filters.unsupervised.attribute.Remove-R1,9,10,13,16,17,18,20,21,23,24,25,26,27
Num Instances:  1415
Num Attributes: 18

     Name                      Type  Nom  Int Real     Missing      Unique  Dist
   1 Amino_Acid_WT              Nom 100%   0%   0%     0 /  0%     0 /  0%    20 
   2 Amino_Acid_MT              Nom 100%   0%   0%     0 /  0%     0 /  0%    20 
   3 Conservation_Consensus_Al  Num   0%   0%  75%   351 / 25%    24 /  2%   240 
   4 Conservation_Wild_AllKina  Num   0%   0%  86%   196 / 14%   921 / 65%  1026 
   5 Conservation_Consensus_Fa  Num   0%  17%  57%   366 / 26%   130 /  9%   211 
   6 Conservation_Consensus_Gr  Num   0%   0%  73%   383 / 27%   232 / 16%   412 
   7 Blosum62                   Num   0% 100%   0%     0 /  0%     1 /  0%     8 
   8 Modification               Nom 100%   0%   0%     0 /  0%     0 /  0%     2 
   9 Is_Pk_Domain               Nom 100%   0%   0%     0 /  0%     0 /  0%     1 
  10 Binding_Site               Nom 100%   0%   0%     0 /  0%     0 /  0%     1 
  11 Side_Chain_Polarity_MT     Nom 100%   0%   0%     0 /  0%     0 /  0%     2 
  12 Avg_Mass_MT                Num   0%   0% 100%     0 /  0%     0 /  0%    19 
  13 Side_Chain_Polarity_WT     Nom 100%   0%   0%     0 /  0%     0 /  0%     2 
  14 Van_der_Waals_Volume_WT    Num   0% 100%   0%     0 /  0%     0 /  0%    17 
  15 Protein_Family             Nom 100%   0%   0%     0 /  0%     8 /  1%    92 
  16 Protein_Group              Nom 100%   0%   0%     0 /  0%     0 /  0%     9 
  17 Sub_domain                 Nom 100%   0%   0%     0 /  0%     1 /  0%    21 
  18 Disease                    Nom 100%   0%   0%     0 /  0%     0 /  0%     2 


========== Cross Validation Result ==========
 inst#     actual  predicted error distribution
     1       2:no      1:yes   +   *0.79,0.21 
     2       2:no       2:no       0.193,*0.807 
     3       2:no       2:no       0.233,*0.767 
     4       2:no       2:no       0.328,*0.672 
     5       2:no       2:no       0.311,*0.689 
     6       2:no      1:yes   +   *0.589,0.411 
     7       2:no       2:no       0.19,*0.81 
     8       2:no      1:yes   +   *0.79,0.21 
     9       2:no       2:no       0.15,*0.85 
    10       2:no      1:yes   +   *0.794,0.206 
    11       2:no       2:no       0.374,*0.626 
    12       2:no       2:no       0.491,*0.509 
    13       2:no      1:yes   +   *0.549,0.451 
    14       2:no       2:no       0.267,*0.733 
    15       2:no       2:no       0.379,*0.621 
    16       2:no       2:no       0.426,*0.574 
    17       2:no      1:yes   +   *0.759,0.241 
    18       2:no      1:yes   +   *0.702,0.298 
    19       2:no      1:yes   +   *0.788,0.212 
    20       2:no       2:no       0.289,*0.711 
    21       2:no      1:yes   +   *0.706,0.294 
    22       2:no      1:yes   +   *0.584,0.416 
    23       2:no      1:yes   +   *1,0 
    24       2:no       2:no       0.441,*0.559 
    25       2:no       2:no       0.134,*0.866 
    26       2:no      1:yes   +   *0.816,0.184 
    27       2:no      1:yes   +   *0.62,0.38 
    28       2:no       2:no       0.306,*0.694 
    29       2:no      1:yes   +   *0.651,0.349 
    30       2:no       2:no       0.109,*0.891 
    31       2:no       2:no       0.463,*0.537 
    32       2:no      1:yes   +   *0.651,0.349 
    33       2:no       2:no       0.159,*0.841 
    34       2:no       2:no       0.313,*0.687 
    35      1:yes      1:yes       *0.897,0.103 
    36      1:yes       2:no   +   0.389,*0.611 
    37      1:yes      1:yes       *0.874,0.126 
    38      1:yes      1:yes       *0.715,0.285 
    39      1:yes      1:yes       *0.9,0.1 
    40      1:yes      1:yes       *0.8,0.2 
    41      1:yes      1:yes       *0.9,0.1 
    42      1:yes      1:yes       *1,0 
    43      1:yes      1:yes       *1,0 
    44      1:yes      1:yes       *0.567,0.433 
    45      1:yes      1:yes       *0.979,0.021 
    46      1:yes      1:yes       *1,0 
    47      1:yes      1:yes       *1,0 
    48      1:yes      1:yes       *1,0 
    49      1:yes      1:yes       *1,0 
    50      1:yes      1:yes       *0.958,0.042 
    51      1:yes      1:yes       *0.908,0.092 
    52      1:yes      1:yes       *0.833,0.167 
    53      1:yes      1:yes       *0.965,0.035 
    54      1:yes      1:yes       *0.87,0.13 
    55      1:yes      1:yes       *0.968,0.032 
    56      1:yes      1:yes       *0.811,0.189 
    57      1:yes      1:yes       *0.975,0.025 
    58      1:yes      1:yes       *0.793,0.207 
    59      1:yes      1:yes       *0.583,0.417 
    60      1:yes      1:yes       *1,0 
    61      1:yes      1:yes       *1,0 
    62      1:yes      1:yes       *0.875,0.125 
    63      1:yes      1:yes       *0.881,0.119 
    64      1:yes      1:yes       *0.793,0.207 
    65      1:yes      1:yes       *1,0 
    66      1:yes      1:yes       *1,0 
    67      1:yes      1:yes       *0.992,0.008 
    68      1:yes       2:no   +   0.312,*0.688 
    69      1:yes      1:yes       *0.709,0.291 
    70      1:yes      1:yes       *1,0 
    71      1:yes      1:yes       *0.6,0.4 
    72      1:yes      1:yes       *0.828,0.172 
    73      1:yes      1:yes       *0.706,0.294 
    74      1:yes      1:yes       *0.8,0.2 
    75      1:yes      1:yes       *1,0 
    76      1:yes      1:yes       *1,0 
    77      1:yes      1:yes       *0.8,0.2 
    78      1:yes      1:yes       *0.585,0.415 
    79      1:yes      1:yes       *1,0 
    80      1:yes      1:yes       *0.973,0.027 
    81      1:yes      1:yes       *0.858,0.142 
    82      1:yes      1:yes       *0.756,0.244 
    83      1:yes      1:yes       *0.507,0.493 
    84      1:yes      1:yes       *1,0 
    85      1:yes      1:yes       *1,0 
    86      1:yes      1:yes       *0.893,0.107 
    87      1:yes      1:yes       *1,0 
    88      1:yes      1:yes       *0.874,0.126 
    89      1:yes      1:yes       *0.98,0.02 
    90      1:yes      1:yes       *0.876,0.124 
    91      1:yes      1:yes       *0.929,0.071 
    92      1:yes      1:yes       *0.988,0.012 
    93      1:yes      1:yes       *0.607,0.393 
    94      1:yes      1:yes       *0.923,0.077 
    95      1:yes      1:yes       *1,0 
    96      1:yes      1:yes       *1,0 
    97      1:yes      1:yes       *0.9,0.1 
    98      1:yes      1:yes       *0.961,0.039 
    99      1:yes      1:yes       *1,0 
   100      1:yes      1:yes       *0.988,0.012 
   101      1:yes      1:yes       *0.725,0.275 
   102      1:yes      1:yes       *0.533,0.467 
   103      1:yes      1:yes       *0.65,0.35 
   104      1:yes      1:yes       *0.996,0.004 
   105      1:yes      1:yes       *0.791,0.209 
   106      1:yes      1:yes       *0.965,0.035 
   107      1:yes      1:yes       *0.993,0.007 
   108      1:yes      1:yes       *0.905,0.095 
   109      1:yes      1:yes       *1,0 
   110      1:yes      1:yes       *0.753,0.247 
   111      1:yes      1:yes       *0.9,0.1 
   112      1:yes      1:yes       *0.974,0.026 
   113      1:yes       2:no   +   0.34,*0.66 
   114      1:yes      1:yes       *1,0 
   115      1:yes      1:yes       *1,0 
   116      1:yes      1:yes       *1,0 
   117      1:yes      1:yes       *0.892,0.108 
   118      1:yes      1:yes       *0.981,0.019 
   119      1:yes      1:yes       *0.875,0.125 
   120      1:yes      1:yes       *0.99,0.01 
   121      1:yes      1:yes       *0.869,0.131 
   122      1:yes      1:yes       *0.641,0.359 
   123      1:yes      1:yes       *1,0 
   124      1:yes      1:yes       *0.802,0.198 
   125      1:yes      1:yes       *0.927,0.073 
   126      1:yes      1:yes       *0.596,0.404 
   127      1:yes      1:yes       *0.975,0.025 
   128      1:yes      1:yes       *1,0 
   129      1:yes      1:yes       *0.98,0.02 
   130      1:yes      1:yes       *0.843,0.157 
   131      1:yes      1:yes       *1,0 
   132      1:yes      1:yes       *1,0 
   133      1:yes      1:yes       *0.968,0.032 
   134      1:yes      1:yes       *0.92,0.08 
   135      1:yes      1:yes       *0.996,0.004 
   136      1:yes      1:yes       *1,0 
   137      1:yes      1:yes       *0.503,0.497 
   138      1:yes      1:yes       *0.655,0.345 
   139      1:yes      1:yes       *0.988,0.013 
   140      1:yes      1:yes       *1,0 
   141      1:yes      1:yes       *1,0 
   142      1:yes      1:yes       *0.775,0.225 
     1       2:no       2:no       0.097,*0.903 
     2       2:no       2:no       0.044,*0.956 
     3       2:no       2:no       0.05,*0.95 
     4       2:no       2:no       0,*1 
     5       2:no      1:yes   +   *0.675,0.325 
     6       2:no       2:no       0.224,*0.776 
     7       2:no       2:no       0.344,*0.656 
     8       2:no      1:yes   +   *0.848,0.152 
     9       2:no      1:yes   +   *0.935,0.065 
    10       2:no      1:yes   +   *0.749,0.251 
    11       2:no       2:no       0.075,*0.925 
    12       2:no       2:no       0.242,*0.758 
    13       2:no      1:yes   +   *0.85,0.15 
    14       2:no       2:no       0.272,*0.728 
    15       2:no       2:no       0.494,*0.506 
    16       2:no      1:yes   +   *0.639,0.361 
    17       2:no       2:no       0.1,*0.9 
    18       2:no       2:no       0.407,*0.593 
    19       2:no       2:no       0,*1 
    20       2:no       2:no       0.354,*0.646 
    21       2:no      1:yes   +   *0.798,0.202 
    22       2:no       2:no       0.309,*0.691 
    23       2:no       2:no       0.48,*0.52 
    24       2:no       2:no       0.195,*0.805 
    25       2:no      1:yes   +   *0.968,0.032 
    26       2:no       2:no       0,*1 
    27       2:no      1:yes   +   *0.696,0.304 
    28       2:no      1:yes   +   *0.645,0.355 
    29       2:no       2:no       0.393,*0.607 
    30       2:no      1:yes   +   *1,0 
    31       2:no       2:no       0.346,*0.654 
    32       2:no      1:yes   +   *0.647,0.353 
    33       2:no       2:no       0.242,*0.758 
    34      1:yes      1:yes       *0.836,0.164 
    35      1:yes      1:yes       *0.936,0.064 
    36      1:yes      1:yes       *0.918,0.082 
    37      1:yes      1:yes       *1,0 
    38      1:yes      1:yes       *0.914,0.086 
    39      1:yes      1:yes       *0.635,0.365 
    40      1:yes      1:yes       *0.855,0.145 
    41      1:yes      1:yes       *0.95,0.05 
    42      1:yes      1:yes       *0.931,0.069 
    43      1:yes      1:yes       *1,0 
    44      1:yes      1:yes       *1,0 
    45      1:yes      1:yes       *0.85,0.15 
    46      1:yes       2:no   +   0.415,*0.585 
    47      1:yes      1:yes       *0.962,0.038 
    48      1:yes      1:yes       *0.56,0.44 
    49      1:yes      1:yes       *0.919,0.081 
    50      1:yes      1:yes       *0.9,0.1 
    51      1:yes      1:yes       *0.964,0.036 
    52      1:yes      1:yes       *0.667,0.333 
    53      1:yes      1:yes       *1,0 
    54      1:yes      1:yes       *1,0 
    55      1:yes      1:yes       *0.899,0.101 
    56      1:yes      1:yes       *0.991,0.009 
    57      1:yes      1:yes       *0.959,0.041 
    58      1:yes      1:yes       *0.938,0.062 
    59      1:yes      1:yes       *0.989,0.011 
    60      1:yes      1:yes       *1,0 
    61      1:yes      1:yes       *0.967,0.033 
    62      1:yes       2:no   +   0.05,*0.95 
    63      1:yes      1:yes       *1,0 
    64      1:yes       2:no   +   0.393,*0.607 
    65      1:yes      1:yes       *1,0 
    66      1:yes      1:yes       *0.951,0.049 
    67      1:yes      1:yes       *0.975,0.025 
    68      1:yes      1:yes       *1,0 
    69      1:yes      1:yes       *0.881,0.119 
    70      1:yes       2:no   +   0.323,*0.677 
    71      1:yes       2:no   +   0.48,*0.52 
    72      1:yes      1:yes       *1,0 
    73      1:yes      1:yes       *0.858,0.142 
    74      1:yes      1:yes       *1,0 
    75      1:yes      1:yes       *0.94,0.06 
    76      1:yes      1:yes       *0.9,0.1 
    77      1:yes      1:yes       *0.633,0.367 
    78      1:yes      1:yes       *0.644,0.356 
    79      1:yes       2:no   +   0.372,*0.628 
    80      1:yes      1:yes       *0.764,0.236 
    81      1:yes      1:yes       *0.942,0.058 
    82      1:yes      1:yes       *0.974,0.026 
    83      1:yes      1:yes       *0.98,0.02 
    84      1:yes      1:yes       *0.978,0.022 
    85      1:yes       2:no   +   0.474,*0.526 
    86      1:yes      1:yes       *0.95,0.05 
    87      1:yes       2:no   +   0.482,*0.518 
    88      1:yes      1:yes       *0.631,0.369 
    89      1:yes      1:yes       *0.918,0.082 
    90      1:yes      1:yes       *1,0 
    91      1:yes      1:yes       *0.725,0.275 
    92      1:yes      1:yes       *0.913,0.087 
    93      1:yes      1:yes       *1,0 
    94      1:yes      1:yes       *0.783,0.217 
    95      1:yes      1:yes       *1,0 
    96      1:yes      1:yes       *1,0 
    97      1:yes       2:no   +   0.399,*0.601 
    98      1:yes      1:yes       *1,0 
    99      1:yes      1:yes       *1,0 
   100      1:yes      1:yes       *0.996,0.004 
   101      1:yes      1:yes       *0.971,0.029 
   102      1:yes      1:yes       *0.975,0.025 
   103      1:yes      1:yes       *0.955,0.045 
   104      1:yes      1:yes       *0.973,0.027 
   105      1:yes      1:yes       *0.944,0.056 
   106      1:yes      1:yes       *0.665,0.335 
   107      1:yes      1:yes       *0.605,0.395 
   108      1:yes      1:yes       *1,0 
   109      1:yes      1:yes       *1,0 
   110      1:yes      1:yes       *0.648,0.352 
   111      1:yes      1:yes       *0.762,0.238 
   112      1:yes      1:yes       *0.947,0.053 
   113      1:yes      1:yes       *1,0 
   114      1:yes      1:yes       *1,0 
   115      1:yes      1:yes       *0.953,0.047 
   116      1:yes      1:yes       *1,0 
   117      1:yes      1:yes       *1,0 
   118      1:yes      1:yes       *1,0 
   119      1:yes      1:yes       *1,0 
   120      1:yes      1:yes       *1,0 
   121      1:yes      1:yes       *0.952,0.048 
   122      1:yes      1:yes       *1,0 
   123      1:yes      1:yes       *0.909,0.091 
   124      1:yes      1:yes       *0.989,0.011 
   125      1:yes      1:yes       *0.883,0.117 
   126      1:yes      1:yes       *1,0 
   127      1:yes      1:yes       *0.891,0.109 
   128      1:yes      1:yes       *0.983,0.017 
   129      1:yes      1:yes       *0.748,0.252 
   130      1:yes      1:yes       *0.926,0.074 
   131      1:yes      1:yes       *0.944,0.056 
   132      1:yes      1:yes       *1,0 
   133      1:yes       2:no   +   0.428,*0.572 
   134      1:yes      1:yes       *0.975,0.025 
   135      1:yes      1:yes       *0.946,0.054 
   136      1:yes      1:yes       *0.998,0.002 
   137      1:yes      1:yes       *0.978,0.022 
   138      1:yes      1:yes       *1,0 
   139      1:yes      1:yes       *0.597,0.403 
   140      1:yes      1:yes       *0.836,0.164 
   141      1:yes      1:yes       *1,0 
   142      1:yes      1:yes       *0.997,0.003 
     1       2:no       2:no       0.2,*0.8 
     2       2:no       2:no       0.441,*0.559 
     3       2:no      1:yes   +   *0.8,0.2 
     4       2:no      1:yes   +   *0.543,0.457 
     5       2:no       2:no       0.35,*0.65 
     6       2:no       2:no       0.16,*0.84 
     7       2:no      1:yes   +   *0.668,0.332 
     8       2:no       2:no       0.171,*0.829 
     9       2:no       2:no       0.289,*0.711 
    10       2:no      1:yes   +   *0.756,0.244 
    11       2:no       2:no       0.305,*0.695 
    12       2:no       2:no       0.056,*0.944 
    13       2:no      1:yes   +   *0.862,0.138 
    14       2:no      1:yes   +   *0.729,0.271 
    15       2:no       2:no       0.458,*0.542 
    16       2:no       2:no       0.215,*0.785 
    17       2:no       2:no       0.377,*0.623 
    18       2:no      1:yes   +   *0.867,0.133 
    19       2:no       2:no       0.252,*0.748 
    20       2:no       2:no       0.442,*0.558 
    21       2:no       2:no       0.07,*0.93 
    22       2:no      1:yes   +   *0.691,0.309 
    23       2:no       2:no       0.469,*0.531 
    24       2:no       2:no       0.308,*0.692 
    25       2:no       2:no       0.266,*0.734 
    26       2:no       2:no       0.26,*0.74 
    27       2:no       2:no       0.057,*0.943 
    28       2:no       2:no       0.217,*0.783 
    29       2:no      1:yes   +   *0.675,0.325 
    30       2:no       2:no       0.106,*0.894 
    31       2:no       2:no       0.313,*0.688 
    32       2:no       2:no       0.325,*0.675 
    33       2:no       2:no       0.437,*0.563 
    34      1:yes      1:yes       *1,0 
    35      1:yes      1:yes       *0.932,0.068 
    36      1:yes      1:yes       *0.757,0.243 
    37      1:yes       2:no   +   0.277,*0.723 
    38      1:yes      1:yes       *0.903,0.097 
    39      1:yes      1:yes       *0.975,0.025 
    40      1:yes      1:yes       *1,0 
    41      1:yes      1:yes       *0.98,0.02 
    42      1:yes      1:yes       *0.989,0.011 
    43      1:yes      1:yes       *0.957,0.043 
    44      1:yes      1:yes       *0.911,0.089 
    45      1:yes      1:yes       *0.748,0.252 
    46      1:yes      1:yes       *0.863,0.138 
    47      1:yes      1:yes       *1,0 
    48      1:yes      1:yes       *0.659,0.341 
    49      1:yes      1:yes       *1,0 
    50      1:yes      1:yes       *0.6,0.4 
    51      1:yes      1:yes       *0.62,0.38 
    52      1:yes      1:yes       *1,0 
    53      1:yes       2:no   +   0.268,*0.732 
    54      1:yes      1:yes       *0.8,0.2 
    55      1:yes      1:yes       *0.946,0.054 
    56      1:yes      1:yes       *0.9,0.1 
    57      1:yes      1:yes       *0.838,0.163 
    58      1:yes      1:yes       *0.602,0.398 
    59      1:yes      1:yes       *0.9,0.1 
    60      1:yes      1:yes       *1,0 
    61      1:yes      1:yes       *1,0 
    62      1:yes      1:yes       *0.844,0.156 
    63      1:yes       2:no   +   0.43,*0.57 
    64      1:yes      1:yes       *0.912,0.088 
    65      1:yes      1:yes       *1,0 
    66      1:yes      1:yes       *0.847,0.153 
    67      1:yes      1:yes       *0.969,0.031 
    68      1:yes      1:yes       *0.976,0.024 
    69      1:yes      1:yes       *0.967,0.033 
    70      1:yes      1:yes       *0.979,0.021 
    71      1:yes      1:yes       *1,0 
    72      1:yes      1:yes       *1,0 
    73      1:yes      1:yes       *1,0 
    74      1:yes      1:yes       *1,0 
    75      1:yes      1:yes       *0.7,0.3 
    76      1:yes       2:no   +   0.428,*0.572 
    77      1:yes      1:yes       *0.994,0.006 
    78      1:yes      1:yes       *0.75,0.25 
    79      1:yes      1:yes       *0.872,0.128 
    80      1:yes      1:yes       *1,0 
    81      1:yes      1:yes       *0.886,0.114 
    82      1:yes      1:yes       *1,0 
    83      1:yes      1:yes       *1,0 
    84      1:yes      1:yes       *1,0 
    85      1:yes      1:yes       *0.967,0.033 
    86      1:yes      1:yes       *1,0 
    87      1:yes      1:yes       *0.615,0.385 
    88      1:yes      1:yes       *0.845,0.155 
    89      1:yes      1:yes       *0.726,0.274 
    90      1:yes      1:yes       *0.508,0.492 
    91      1:yes      1:yes       *1,0 
    92      1:yes      1:yes       *1,0 
    93      1:yes      1:yes       *0.954,0.046 
    94      1:yes       2:no   +   0.46,*0.54 
    95      1:yes       2:no   +   0.267,*0.733 
    96      1:yes      1:yes       *0.992,0.008 
    97      1:yes      1:yes       *0.9,0.1 
    98      1:yes      1:yes       *0.675,0.325 
    99      1:yes      1:yes       *0.642,0.358 
   100      1:yes      1:yes       *0.789,0.211 
   101      1:yes      1:yes       *0.845,0.155 
   102      1:yes      1:yes       *0.818,0.182 
   103      1:yes      1:yes       *1,0 
   104      1:yes      1:yes       *0.905,0.095 
   105      1:yes      1:yes       *0.968,0.032 
   106      1:yes      1:yes       *0.828,0.172 
   107      1:yes      1:yes       *1,0 
   108      1:yes      1:yes       *0.931,0.069 
   109      1:yes      1:yes       *0.77,0.23 
   110      1:yes      1:yes       *1,0 
   111      1:yes      1:yes       *1,0 
   112      1:yes      1:yes       *0.765,0.235 
   113      1:yes      1:yes       *1,0 
   114      1:yes      1:yes       *1,0 
   115      1:yes      1:yes       *1,0 
   116      1:yes      1:yes       *0.896,0.104 
   117      1:yes      1:yes       *0.996,0.004 
   118      1:yes      1:yes       *1,0 
   119      1:yes      1:yes       *0.944,0.056 
   120      1:yes      1:yes       *1,0 
   121      1:yes      1:yes       *1,0 
   122      1:yes      1:yes       *1,0 
   123      1:yes      1:yes       *0.97,0.03 
   124      1:yes      1:yes       *0.693,0.307 
   125      1:yes      1:yes       *1,0 
   126      1:yes      1:yes       *0.9,0.1 
   127      1:yes      1:yes       *0.977,0.023 
   128      1:yes      1:yes       *0.965,0.035 
   129      1:yes      1:yes       *0.96,0.04 
   130      1:yes      1:yes       *0.665,0.335 
   131      1:yes      1:yes       *1,0 
   132      1:yes      1:yes       *0.972,0.028 
   133      1:yes      1:yes       *0.536,0.464 
   134      1:yes      1:yes       *0.777,0.223 
   135      1:yes      1:yes       *0.786,0.214 
   136      1:yes      1:yes       *0.96,0.04 
   137      1:yes      1:yes       *0.963,0.038 
   138      1:yes      1:yes       *0.947,0.053 
   139      1:yes      1:yes       *0.96,0.04 
   140      1:yes      1:yes       *0.694,0.306 
   141      1:yes      1:yes       *0.9,0.1 
   142      1:yes      1:yes       *0.956,0.044 
     1       2:no       2:no       0.441,*0.559 
     2       2:no       2:no       0.232,*0.768 
     3       2:no       2:no       0.394,*0.606 
     4       2:no      1:yes   +   *0.705,0.295 
     5       2:no       2:no       0,*1 
     6       2:no      1:yes   +   *0.765,0.235 
     7       2:no       2:no       0.219,*0.781 
     8       2:no      1:yes   +   *0.724,0.276 
     9       2:no       2:no       0.175,*0.825 
    10       2:no      1:yes   +   *0.502,0.498 
    11       2:no       2:no       0.277,*0.723 
    12       2:no       2:no       0.179,*0.821 
    13       2:no       2:no       0,*1 
    14       2:no       2:no       0.265,*0.735 
    15       2:no       2:no       0.144,*0.856 
    16       2:no       2:no       0.258,*0.742 
    17       2:no       2:no       0.485,*0.515 
    18       2:no       2:no       0.006,*0.994 
    19       2:no      1:yes   +   *0.527,0.473 
    20       2:no      1:yes   +   *0.683,0.317 
    21       2:no      1:yes   +   *0.617,0.383 
    22       2:no      1:yes   +   *0.972,0.028 
    23       2:no       2:no       0.206,*0.794 
    24       2:no      1:yes   +   *0.608,0.392 
    25       2:no      1:yes   +   *0.501,0.499 
    26       2:no      1:yes   +   *0.747,0.253 
    27       2:no       2:no       0.267,*0.733 
    28       2:no      1:yes   +   *0.719,0.281 
    29       2:no       2:no       0.27,*0.73 
    30       2:no      1:yes   +   *0.9,0.1 
    31       2:no       2:no       0.306,*0.694 
    32       2:no      1:yes   +   *0.716,0.284 
    33       2:no       2:no       0.458,*0.542 
    34      1:yes      1:yes       *0.981,0.019 
    35      1:yes      1:yes       *0.663,0.337 
    36      1:yes      1:yes       *0.806,0.194 
    37      1:yes      1:yes       *1,0 
    38      1:yes      1:yes       *0.891,0.109 
    39      1:yes      1:yes       *0.992,0.008 
    40      1:yes      1:yes       *0.991,0.009 
    41      1:yes      1:yes       *0.544,0.456 
    42      1:yes      1:yes       *0.865,0.135 
    43      1:yes      1:yes       *0.686,0.314 
    44      1:yes      1:yes       *0.986,0.014 
    45      1:yes      1:yes       *1,0 
    46      1:yes      1:yes       *0.93,0.07 
    47      1:yes      1:yes       *0.97,0.03 
    48      1:yes      1:yes       *0.862,0.138 
    49      1:yes      1:yes       *0.993,0.007 
    50      1:yes      1:yes       *0.764,0.236 
    51      1:yes      1:yes       *1,0 
    52      1:yes      1:yes       *0.96,0.04 
    53      1:yes      1:yes       *0.933,0.067 
    54      1:yes      1:yes       *0.883,0.117 
    55      1:yes      1:yes       *1,0 
    56      1:yes      1:yes       *0.968,0.032 
    57      1:yes       2:no   +   0.385,*0.615 
    58      1:yes       2:no   +   0.182,*0.818 
    59      1:yes      1:yes       *0.7,0.3 
    60      1:yes      1:yes       *0.917,0.083 
    61      1:yes      1:yes       *0.804,0.196 
    62      1:yes      1:yes       *0.673,0.327 
    63      1:yes      1:yes       *0.841,0.159 
    64      1:yes      1:yes       *0.971,0.029 
    65      1:yes      1:yes       *1,0 
    66      1:yes      1:yes       *0.84,0.16 
    67      1:yes      1:yes       *0.9,0.1 
    68      1:yes      1:yes       *0.96,0.04 
    69      1:yes      1:yes       *1,0 
    70      1:yes      1:yes       *0.878,0.122 
    71      1:yes      1:yes       *0.681,0.319 
    72      1:yes      1:yes       *1,0 
    73      1:yes      1:yes       *1,0 
    74      1:yes      1:yes       *0.821,0.179 
    75      1:yes      1:yes       *0.883,0.117 
    76      1:yes      1:yes       *0.98,0.02 
    77      1:yes      1:yes       *1,0 
    78      1:yes      1:yes       *0.9,0.1 
    79      1:yes      1:yes       *1,0 
    80      1:yes      1:yes       *0.95,0.05 
    81      1:yes      1:yes       *0.681,0.319 
    82      1:yes      1:yes       *1,0 
    83      1:yes      1:yes       *1,0 
    84      1:yes      1:yes       *1,0 
    85      1:yes      1:yes       *0.9,0.1 
    86      1:yes      1:yes       *0.853,0.147 
    87      1:yes      1:yes       *0.967,0.033 
    88      1:yes      1:yes       *0.747,0.253 
    89      1:yes      1:yes       *0.861,0.139 
    90      1:yes      1:yes       *0.868,0.132 
    91      1:yes      1:yes       *0.935,0.065 
    92      1:yes      1:yes       *1,0 
    93      1:yes      1:yes       *0.675,0.325 
    94      1:yes      1:yes       *0.9,0.1 
    95      1:yes      1:yes       *0.929,0.071 
    96      1:yes      1:yes       *1,0 
    97      1:yes      1:yes       *0.95,0.05 
    98      1:yes      1:yes       *0.989,0.011 
    99      1:yes      1:yes       *1,0 
   100      1:yes      1:yes       *1,0 
   101      1:yes      1:yes       *1,0 
   102      1:yes      1:yes       *0.751,0.249 
   103      1:yes      1:yes       *0.975,0.025 
   104      1:yes      1:yes       *0.93,0.07 
   105      1:yes      1:yes       *0.981,0.019 
   106      1:yes      1:yes       *1,0 
   107      1:yes      1:yes       *0.975,0.025 
   108      1:yes      1:yes       *0.845,0.155 
   109      1:yes      1:yes       *0.634,0.366 
   110      1:yes      1:yes       *0.9,0.1 
   111      1:yes      1:yes       *0.694,0.306 
   112      1:yes      1:yes       *1,0 
   113      1:yes      1:yes       *0.894,0.106 
   114      1:yes      1:yes       *0.797,0.203 
   115      1:yes      1:yes       *1,0 
   116      1:yes      1:yes       *0.967,0.033 
   117      1:yes      1:yes       *0.776,0.224 
   118      1:yes      1:yes       *1,0 
   119      1:yes      1:yes       *1,0 
   120      1:yes      1:yes       *1,0 
   121      1:yes      1:yes       *1,0 
   122      1:yes      1:yes       *0.762,0.238 
   123      1:yes      1:yes       *1,0 
   124      1:yes      1:yes       *1,0 
   125      1:yes      1:yes       *0.767,0.233 
   126      1:yes      1:yes       *0.789,0.211 
   127      1:yes      1:yes       *0.836,0.164 
   128      1:yes      1:yes       *0.934,0.066 
   129      1:yes      1:yes       *0.893,0.107 
   130      1:yes      1:yes       *0.854,0.146 
   131      1:yes      1:yes       *0.7,0.3 
   132      1:yes      1:yes       *0.769,0.231 
   133      1:yes      1:yes       *0.986,0.014 
   134      1:yes      1:yes       *0.95,0.05 
   135      1:yes      1:yes       *1,0 
   136      1:yes      1:yes       *0.993,0.007 
   137      1:yes      1:yes       *0.867,0.133 
   138      1:yes      1:yes       *0.984,0.016 
   139      1:yes      1:yes       *0.952,0.048 
   140      1:yes      1:yes       *0.993,0.007 
   141      1:yes      1:yes       *0.888,0.112 
   142      1:yes      1:yes       *0.58,0.42 
     1       2:no       2:no       0.474,*0.526 
     2       2:no      1:yes   +   *0.783,0.217 
     3       2:no      1:yes   +   *0.745,0.255 
     4       2:no       2:no       0.466,*0.534 
     5       2:no      1:yes   +   *0.859,0.141 
     6       2:no       2:no       0.281,*0.719 
     7       2:no      1:yes   +   *0.602,0.398 
     8       2:no      1:yes   +   *0.902,0.098 
     9       2:no       2:no       0.35,*0.65 
    10       2:no      1:yes   +   *0.862,0.138 
    11       2:no      1:yes   +   *0.509,0.491 
    12       2:no      1:yes   +   *0.774,0.226 
    13       2:no       2:no       0.213,*0.787 
    14       2:no      1:yes   +   *0.65,0.35 
    15       2:no       2:no       0.394,*0.606 
    16       2:no       2:no       0.07,*0.93 
    17       2:no       2:no       0.353,*0.647 
    18       2:no       2:no       0.065,*0.935 
    19       2:no      1:yes   +   *0.5,0.5 
    20       2:no      1:yes   +   *0.614,0.386 
    21       2:no       2:no       0.415,*0.585 
    22       2:no      1:yes   +   *0.76,0.24 
    23       2:no      1:yes   +   *0.865,0.135 
    24       2:no      1:yes   +   *0.777,0.223 
    25       2:no       2:no       0.008,*0.992 
    26       2:no       2:no       0.332,*0.668 
    27       2:no      1:yes   +   *0.757,0.243 
    28       2:no      1:yes   +   *0.705,0.295 
    29       2:no       2:no       0.166,*0.834 
    30       2:no       2:no       0.214,*0.786 
    31       2:no      1:yes   +   *0.839,0.161 
    32       2:no      1:yes   +   *0.733,0.267 
    33       2:no       2:no       0.336,*0.664 
    34      1:yes      1:yes       *0.94,0.06 
    35      1:yes      1:yes       *1,0 
    36      1:yes      1:yes       *1,0 
    37      1:yes      1:yes       *0.855,0.145 
    38      1:yes      1:yes       *1,0 
    39      1:yes       2:no   +   0.36,*0.64 
    40      1:yes      1:yes       *1,0 
    41      1:yes      1:yes       *0.745,0.255 
    42      1:yes      1:yes       *1,0 
    43      1:yes      1:yes       *0.985,0.015 
    44      1:yes      1:yes       *0.61,0.39 
    45      1:yes      1:yes       *0.983,0.017 
    46      1:yes      1:yes       *0.953,0.047 
    47      1:yes      1:yes       *0.997,0.003 
    48      1:yes      1:yes       *0.794,0.206 
    49      1:yes      1:yes       *0.504,0.496 
    50      1:yes       2:no   +   0.497,*0.503 
    51      1:yes      1:yes       *0.962,0.038 
    52      1:yes      1:yes       *0.994,0.006 
    53      1:yes       2:no   +   0.439,*0.561 
    54      1:yes      1:yes       *0.742,0.258 
    55      1:yes      1:yes       *0.653,0.347 
    56      1:yes      1:yes       *0.9,0.1 
    57      1:yes      1:yes       *1,0 
    58      1:yes      1:yes       *1,0 
    59      1:yes      1:yes       *0.991,0.009 
    60      1:yes      1:yes       *0.974,0.026 
    61      1:yes      1:yes       *0.659,0.341 
    62      1:yes      1:yes       *0.999,0.001 
    63      1:yes      1:yes       *0.716,0.284 
    64      1:yes      1:yes       *0.881,0.119 
    65      1:yes      1:yes       *0.63,0.37 
    66      1:yes      1:yes       *0.993,0.007 
    67      1:yes      1:yes       *1,0 
    68      1:yes      1:yes       *0.968,0.032 
    69      1:yes      1:yes       *0.772,0.228 
    70      1:yes      1:yes       *1,0 
    71      1:yes      1:yes       *1,0 
    72      1:yes      1:yes       *1,0 
    73      1:yes      1:yes       *1,0 
    74      1:yes      1:yes       *0.916,0.084 
    75      1:yes      1:yes       *0.782,0.218 
    76      1:yes      1:yes       *0.9,0.1 
    77      1:yes      1:yes       *1,0 
    78      1:yes      1:yes       *0.961,0.039 
    79      1:yes      1:yes       *0.995,0.005 
    80      1:yes      1:yes       *0.9,0.1 
    81      1:yes      1:yes       *1,0 
    82      1:yes      1:yes       *1,0 
    83      1:yes      1:yes       *1,0 
    84      1:yes      1:yes       *1,0 
    85      1:yes      1:yes       *1,0 
    86      1:yes      1:yes       *0.675,0.325 
    87      1:yes      1:yes       *1,0 
    88      1:yes      1:yes       *0.674,0.326 
    89      1:yes      1:yes       *0.93,0.07 
    90      1:yes       2:no   +   0.2,*0.8 
    91      1:yes      1:yes       *1,0 
    92      1:yes      1:yes       *0.742,0.258 
    93      1:yes      1:yes       *0.517,0.483 
    94      1:yes      1:yes       *0.975,0.025 
    95      1:yes      1:yes       *0.801,0.199 
    96      1:yes      1:yes       *0.838,0.162 
    97      1:yes      1:yes       *0.9,0.1 
    98      1:yes      1:yes       *0.788,0.213 
    99      1:yes      1:yes       *0.946,0.054 
   100      1:yes      1:yes       *0.871,0.129 
   101      1:yes      1:yes       *0.994,0.006 
   102      1:yes      1:yes       *0.57,0.43 
   103      1:yes      1:yes       *1,0 
   104      1:yes      1:yes       *1,0 
   105      1:yes      1:yes       *0.847,0.153 
   106      1:yes      1:yes       *1,0 
   107      1:yes      1:yes       *1,0 
   108      1:yes      1:yes       *1,0 
   109      1:yes      1:yes       *0.9,0.1 
   110      1:yes      1:yes       *0.586,0.414 
   111      1:yes      1:yes       *1,0 
   112      1:yes      1:yes       *0.658,0.342 
   113      1:yes      1:yes       *0.96,0.04 
   114      1:yes      1:yes       *0.9,0.1 
   115      1:yes      1:yes       *1,0 
   116      1:yes      1:yes       *0.933,0.067 
   117      1:yes      1:yes       *1,0 
   118      1:yes      1:yes       *1,0 
   119      1:yes      1:yes       *0.95,0.05 
   120      1:yes      1:yes       *0.861,0.139 
   121      1:yes      1:yes       *0.767,0.233 
   122      1:yes      1:yes       *0.846,0.154 
   123      1:yes      1:yes       *0.994,0.006 
   124      1:yes      1:yes       *0.97,0.03 
   125      1:yes      1:yes       *1,0 
   126      1:yes      1:yes       *0.836,0.164 
   127      1:yes      1:yes       *0.98,0.02 
   128      1:yes      1:yes       *1,0 
   129      1:yes      1:yes       *0.889,0.111 
   130      1:yes      1:yes       *1,0 
   131      1:yes      1:yes       *0.884,0.116 
   132      1:yes      1:yes       *0.64,0.36 
   133      1:yes      1:yes       *1,0 
   134      1:yes      1:yes       *0.986,0.014 
   135      1:yes      1:yes       *0.686,0.314 
   136      1:yes      1:yes       *0.899,0.101 
   137      1:yes      1:yes       *0.915,0.085 
   138      1:yes      1:yes       *1,0 
   139      1:yes      1:yes       *1,0 
   140      1:yes      1:yes       *0.878,0.122 
   141      1:yes      1:yes       *0.658,0.342 
   142      1:yes      1:yes       *0.9,0.1 
     1       2:no       2:no       0.422,*0.578 
     2       2:no       2:no       0.2,*0.8 
     3       2:no      1:yes   +   *0.509,0.491 
     4       2:no       2:no       0.135,*0.865 
     5       2:no      1:yes   +   *0.554,0.446 
     6       2:no       2:no       0.183,*0.817 
     7       2:no      1:yes   +   *0.96,0.04 
     8       2:no       2:no       0.347,*0.653 
     9       2:no      1:yes   +   *0.819,0.181 
    10       2:no      1:yes   +   *0.515,0.485 
    11       2:no      1:yes   +   *0.719,0.281 
    12       2:no      1:yes   +   *0.5,0.5 
    13       2:no       2:no       0.086,*0.914 
    14       2:no       2:no       0.455,*0.545 
    15       2:no       2:no       0.297,*0.703 
    16       2:no       2:no       0.3,*0.7 
    17       2:no      1:yes   +   *0.533,0.467 
    18       2:no       2:no       0.222,*0.778 
    19       2:no      1:yes   +   *0.626,0.374 
    20       2:no       2:no       0.09,*0.91 
    21       2:no       2:no       0.087,*0.913 
    22       2:no       2:no       0.1,*0.9 
    23       2:no       2:no       0.489,*0.511 
    24       2:no       2:no       0.108,*0.892 
    25       2:no      1:yes   +   *0.909,0.091 
    26       2:no       2:no       0.399,*0.601 
    27       2:no      1:yes   +   *0.888,0.113 
    28       2:no       2:no       0.057,*0.943 
    29       2:no       2:no       0.454,*0.546 
    30       2:no       2:no       0.483,*0.517 
    31       2:no       2:no       0.265,*0.735 
    32       2:no      1:yes   +   *0.599,0.401 
    33       2:no       2:no       0.365,*0.635 
    34      1:yes      1:yes       *0.84,0.16 
    35      1:yes      1:yes       *0.947,0.053 
    36      1:yes      1:yes       *0.9,0.1 
    37      1:yes      1:yes       *1,0 
    38      1:yes      1:yes       *1,0 
    39      1:yes      1:yes       *0.975,0.025 
    40      1:yes      1:yes       *1,0 
    41      1:yes      1:yes       *1,0 
    42      1:yes      1:yes       *0.983,0.017 
    43      1:yes      1:yes       *0.995,0.005 
    44      1:yes      1:yes       *1,0 
    45      1:yes      1:yes       *1,0 
    46      1:yes      1:yes       *1,0 
    47      1:yes      1:yes       *1,0 
    48      1:yes      1:yes       *0.959,0.041 
    49      1:yes      1:yes       *0.901,0.099 
    50      1:yes      1:yes       *1,0 
    51      1:yes      1:yes       *0.884,0.116 
    52      1:yes      1:yes       *0.79,0.21 
    53      1:yes      1:yes       *1,0 
    54      1:yes      1:yes       *0.994,0.006 
    55      1:yes      1:yes       *1,0 
    56      1:yes      1:yes       *1,0 
    57      1:yes      1:yes       *0.96,0.04 
    58      1:yes       2:no   +   0.198,*0.802 
    59      1:yes      1:yes       *0.954,0.046 
    60      1:yes      1:yes       *0.7,0.3 
    61      1:yes      1:yes       *1,0 
    62      1:yes      1:yes       *0.9,0.1 
    63      1:yes      1:yes       *0.825,0.175 
    64      1:yes      1:yes       *0.768,0.232 
    65      1:yes      1:yes       *0.713,0.287 
    66      1:yes      1:yes       *0.913,0.087 
    67      1:yes      1:yes       *0.989,0.011 
    68      1:yes      1:yes       *0.967,0.033 
    69      1:yes      1:yes       *1,0 
    70      1:yes      1:yes       *0.817,0.183 
    71      1:yes       2:no   +   0.135,*0.865 
    72      1:yes       2:no   +   0.367,*0.633 
    73      1:yes      1:yes       *1,0 
    74      1:yes      1:yes       *0.983,0.017 
    75      1:yes      1:yes       *0.766,0.234 
    76      1:yes      1:yes       *0.971,0.029 
    77      1:yes      1:yes       *0.933,0.067 
    78      1:yes      1:yes       *0.94,0.06 
    79      1:yes      1:yes       *0.9,0.1 
    80      1:yes      1:yes       *0.526,0.474 
    81      1:yes      1:yes       *0.89,0.11 
    82      1:yes      1:yes       *0.7,0.3 
    83      1:yes      1:yes       *0.95,0.05 
    84      1:yes      1:yes       *1,0 
    85      1:yes      1:yes       *0.9,0.1 
    86      1:yes      1:yes       *0.813,0.187 
    87      1:yes      1:yes       *0.991,0.009 
    88      1:yes      1:yes       *0.938,0.063 
    89      1:yes      1:yes       *1,0 
    90      1:yes       2:no   +   0.289,*0.711 
    91      1:yes      1:yes       *0.984,0.016 
    92      1:yes      1:yes       *1,0 
    93      1:yes      1:yes       *1,0 
    94      1:yes      1:yes       *1,0 
    95      1:yes      1:yes       *0.924,0.076 
    96      1:yes      1:yes       *0.963,0.038 
    97      1:yes      1:yes       *0.94,0.06 
    98      1:yes      1:yes       *0.595,0.405 
    99      1:yes      1:yes       *0.7,0.3 
   100      1:yes      1:yes       *0.911,0.089 
   101      1:yes      1:yes       *0.932,0.068 
   102      1:yes      1:yes       *1,0 
   103      1:yes      1:yes       *0.745,0.255 
   104      1:yes      1:yes       *0.762,0.238 
   105      1:yes      1:yes       *0.691,0.309 
   106      1:yes      1:yes       *0.993,0.007 
   107      1:yes      1:yes       *0.715,0.285 
   108      1:yes      1:yes       *0.615,0.385 
   109      1:yes      1:yes       *0.793,0.207 
   110      1:yes      1:yes       *1,0 
   111      1:yes      1:yes       *0.871,0.129 
   112      1:yes      1:yes       *0.9,0.1 
   113      1:yes      1:yes       *0.944,0.056 
   114      1:yes       2:no   +   0.312,*0.688 
   115      1:yes      1:yes       *1,0 
   116      1:yes      1:yes       *0.9,0.1 
   117      1:yes       2:no   +   0.2,*0.8 
   118      1:yes      1:yes       *0.962,0.038 
   119      1:yes      1:yes       *1,0 
   120      1:yes      1:yes       *1,0 
   121      1:yes      1:yes       *1,0 
   122      1:yes      1:yes       *1,0 
   123      1:yes       2:no   +   0.389,*0.611 
   124      1:yes      1:yes       *0.809,0.191 
   125      1:yes      1:yes       *0.993,0.007 
   126      1:yes      1:yes       *1,0 
   127      1:yes      1:yes       *0.965,0.035 
   128      1:yes      1:yes       *0.698,0.302 
   129      1:yes       2:no   +   0.419,*0.581 
   130      1:yes      1:yes       *0.945,0.055 
   131      1:yes      1:yes       *0.917,0.083 
   132      1:yes      1:yes       *1,0 
   133      1:yes      1:yes       *0.913,0.087 
   134      1:yes      1:yes       *1,0 
   135      1:yes      1:yes       *0.662,0.338 
   136      1:yes      1:yes       *0.937,0.063 
   137      1:yes      1:yes       *1,0 
   138      1:yes      1:yes       *1,0 
   139      1:yes      1:yes       *1,0 
   140      1:yes      1:yes       *1,0 
   141      1:yes      1:yes       *0.958,0.042 
     1       2:no       2:no       0.468,*0.532 
     2       2:no       2:no       0.105,*0.895 
     3       2:no      1:yes   +   *0.803,0.197 
     4       2:no      1:yes   +   *0.884,0.116 
     5       2:no       2:no       0.421,*0.579 
     6       2:no       2:no       0.123,*0.877 
     7       2:no       2:no       0.4,*0.6 
     8       2:no      1:yes   +   *0.723,0.277 
     9       2:no      1:yes   +   *0.813,0.187 
    10       2:no      1:yes   +   *0.687,0.313 
    11       2:no       2:no       0.475,*0.525 
    12       2:no       2:no       0.36,*0.64 
    13       2:no       2:no       0.285,*0.715 
    14       2:no       2:no       0.388,*0.612 
    15       2:no       2:no       0.2,*0.8 
    16       2:no       2:no       0.396,*0.604 
    17       2:no       2:no       0.449,*0.551 
    18       2:no      1:yes   +   *0.932,0.068 
    19       2:no      1:yes   +   *0.856,0.144 
    20       2:no       2:no       0.49,*0.51 
    21       2:no       2:no       0.225,*0.775 
    22       2:no       2:no       0.215,*0.785 
    23       2:no      1:yes   +   *0.537,0.463 
    24       2:no      1:yes   +   *0.677,0.323 
    25       2:no       2:no       0.344,*0.656 
    26       2:no       2:no       0.414,*0.586 
    27       2:no      1:yes   +   *0.924,0.076 
    28       2:no       2:no       0.175,*0.825 
    29       2:no       2:no       0.434,*0.566 
    30       2:no      1:yes   +   *0.832,0.168 
    31       2:no       2:no       0.395,*0.605 
    32       2:no       2:no       0.298,*0.702 
    33       2:no       2:no       0.33,*0.67 
    34      1:yes      1:yes       *0.624,0.376 
    35      1:yes      1:yes       *0.963,0.037 
    36      1:yes      1:yes       *1,0 
    37      1:yes      1:yes       *0.988,0.012 
    38      1:yes      1:yes       *0.731,0.269 
    39      1:yes      1:yes       *0.991,0.009 
    40      1:yes      1:yes       *0.87,0.13 
    41      1:yes      1:yes       *0.818,0.182 
    42      1:yes      1:yes       *1,0 
    43      1:yes       2:no   +   0.367,*0.633 
    44      1:yes      1:yes       *0.993,0.007 
    45      1:yes      1:yes       *1,0 
    46      1:yes       2:no   +   0.32,*0.68 
    47      1:yes      1:yes       *0.857,0.143 
    48      1:yes      1:yes       *1,0 
    49      1:yes       2:no   +   0.445,*0.555 
    50      1:yes      1:yes       *0.984,0.016 
    51      1:yes      1:yes       *0.55,0.45 
    52      1:yes      1:yes       *1,0 
    53      1:yes      1:yes       *1,0 
    54      1:yes      1:yes       *1,0 
    55      1:yes      1:yes       *0.907,0.093 
    56      1:yes       2:no   +   0.471,*0.529 
    57      1:yes      1:yes       *1,0 
    58      1:yes      1:yes       *0.844,0.156 
    59      1:yes      1:yes       *0.985,0.015 
    60      1:yes      1:yes       *0.82,0.18 
    61      1:yes      1:yes       *0.975,0.025 
    62      1:yes      1:yes       *1,0 
    63      1:yes      1:yes       *1,0 
    64      1:yes      1:yes       *0.77,0.23 
    65      1:yes      1:yes       *0.993,0.007 
    66      1:yes       2:no   +   0.408,*0.592 
    67      1:yes      1:yes       *0.853,0.147 
    68      1:yes      1:yes       *0.847,0.153 
    69      1:yes      1:yes       *1,0 
    70      1:yes      1:yes       *0.949,0.051 
    71      1:yes      1:yes       *0.982,0.018 
    72      1:yes      1:yes       *0.954,0.046 
    73      1:yes      1:yes       *1,0 
    74      1:yes      1:yes       *0.802,0.198 
    75      1:yes      1:yes       *0.928,0.072 
    76      1:yes      1:yes       *0.784,0.216 
    77      1:yes      1:yes       *1,0 
    78      1:yes      1:yes       *0.95,0.05 
    79      1:yes      1:yes       *0.957,0.043 
    80      1:yes      1:yes       *0.737,0.263 
    81      1:yes       2:no   +   0.45,*0.55 
    82      1:yes      1:yes       *0.875,0.125 
    83      1:yes      1:yes       *0.763,0.237 
    84      1:yes      1:yes       *0.876,0.124 
    85      1:yes      1:yes       *0.556,0.444 
    86      1:yes      1:yes       *1,0 
    87      1:yes      1:yes       *0.9,0.1 
    88      1:yes      1:yes       *0.867,0.133 
    89      1:yes      1:yes       *0.967,0.033 
    90      1:yes      1:yes       *0.943,0.057 
    91      1:yes      1:yes       *1,0 
    92      1:yes      1:yes       *0.993,0.007 
    93      1:yes      1:yes       *0.686,0.314 
    94      1:yes      1:yes       *0.831,0.169 
    95      1:yes      1:yes       *0.731,0.269 
    96      1:yes      1:yes       *1,0 
    97      1:yes      1:yes       *1,0 
    98      1:yes      1:yes       *0.98,0.02 
    99      1:yes      1:yes       *0.998,0.002 
   100      1:yes      1:yes       *0.85,0.15 
   101      1:yes      1:yes       *1,0 
   102      1:yes      1:yes       *0.9,0.1 
   103      1:yes      1:yes       *0.797,0.203 
   104      1:yes      1:yes       *1,0 
   105      1:yes      1:yes       *0.89,0.11 
   106      1:yes      1:yes       *0.9,0.1 
   107      1:yes      1:yes       *0.731,0.269 
   108      1:yes      1:yes       *0.725,0.275 
   109      1:yes      1:yes       *0.857,0.143 
   110      1:yes      1:yes       *0.888,0.112 
   111      1:yes      1:yes       *1,0 
   112      1:yes      1:yes       *0.696,0.304 
   113      1:yes      1:yes       *1,0 
   114      1:yes      1:yes       *1,0 
   115      1:yes      1:yes       *1,0 
   116      1:yes      1:yes       *0.887,0.113 
   117      1:yes       2:no   +   0.299,*0.701 
   118      1:yes      1:yes       *0.868,0.132 
   119      1:yes      1:yes       *1,0 
   120      1:yes      1:yes       *0.9,0.1 
   121      1:yes      1:yes       *0.501,0.499 
   122      1:yes      1:yes       *0.878,0.122 
   123      1:yes      1:yes       *0.711,0.289 
   124      1:yes      1:yes       *1,0 
   125      1:yes      1:yes       *0.907,0.093 
   126      1:yes      1:yes       *0.986,0.014 
   127      1:yes      1:yes       *1,0 
   128      1:yes      1:yes       *0.98,0.02 
   129      1:yes      1:yes       *1,0 
   130      1:yes      1:yes       *0.945,0.055 
   131      1:yes      1:yes       *1,0 
   132      1:yes      1:yes       *0.943,0.057 
   133      1:yes      1:yes       *1,0 
   134      1:yes      1:yes       *0.892,0.108 
   135      1:yes      1:yes       *0.986,0.014 
   136      1:yes      1:yes       *1,0 
   137      1:yes      1:yes       *1,0 
   138      1:yes       2:no   +   0.273,*0.727 
   139      1:yes      1:yes       *1,0 
   140      1:yes      1:yes       *0.717,0.283 
   141      1:yes      1:yes       *1,0 
     1       2:no       2:no       0.405,*0.595 
     2       2:no       2:no       0.394,*0.606 
     3       2:no       2:no       0.132,*0.868 
     4       2:no       2:no       0.32,*0.68 
     5       2:no       2:no       0.479,*0.521 
     6       2:no       2:no       0.299,*0.701 
     7       2:no      1:yes   +   *0.828,0.172 
     8       2:no       2:no       0.307,*0.693 
     9       2:no       2:no       0.37,*0.63 
    10       2:no      1:yes   +   *0.663,0.337 
    11       2:no       2:no       0.4,*0.6 
    12       2:no       2:no       0.2,*0.8 
    13       2:no      1:yes   +   *0.558,0.442 
    14       2:no      1:yes   +   *0.664,0.336 
    15       2:no      1:yes   +   *0.712,0.288 
    16       2:no       2:no       0.233,*0.767 
    17       2:no      1:yes   +   *0.519,0.481 
    18       2:no      1:yes   +   *0.702,0.298 
    19       2:no       2:no       0.364,*0.636 
    20       2:no      1:yes   +   *0.801,0.199 
    21       2:no       2:no       0.34,*0.66 
    22       2:no       2:no       0.3,*0.7 
    23       2:no       2:no       0.069,*0.931 
    24       2:no      1:yes   +   *0.904,0.096 
    25       2:no       2:no       0.378,*0.622 
    26       2:no      1:yes   +   *0.981,0.019 
    27       2:no       2:no       0.352,*0.648 
    28       2:no       2:no       0.084,*0.916 
    29       2:no       2:no       0.442,*0.558 
    30       2:no       2:no       0.411,*0.589 
    31       2:no      1:yes   +   *0.652,0.348 
    32       2:no      1:yes   +   *0.929,0.071 
    33       2:no      1:yes   +   *0.58,0.42 
    34      1:yes      1:yes       *1,0 
    35      1:yes      1:yes       *0.833,0.167 
    36      1:yes      1:yes       *0.617,0.383 
    37      1:yes      1:yes       *0.985,0.015 
    38      1:yes      1:yes       *0.795,0.205 
    39      1:yes      1:yes       *0.99,0.01 
    40      1:yes       2:no   +   0.381,*0.619 
    41      1:yes      1:yes       *0.993,0.007 
    42      1:yes      1:yes       *0.891,0.109 
    43      1:yes      1:yes       *1,0 
    44      1:yes      1:yes       *0.674,0.326 
    45      1:yes      1:yes       *0.973,0.027 
    46      1:yes      1:yes       *0.969,0.031 
    47      1:yes      1:yes       *0.944,0.056 
    48      1:yes      1:yes       *0.985,0.015 
    49      1:yes      1:yes       *0.923,0.077 
    50      1:yes      1:yes       *0.938,0.062 
    51      1:yes      1:yes       *0.923,0.077 
    52      1:yes       2:no   +   0.476,*0.524 
    53      1:yes      1:yes       *1,0 
    54      1:yes      1:yes       *0.943,0.057 
    55      1:yes      1:yes       *0.625,0.375 
    56      1:yes      1:yes       *0.78,0.22 
    57      1:yes      1:yes       *0.823,0.177 
    58      1:yes      1:yes       *1,0 
    59      1:yes      1:yes       *0.59,0.41 
    60      1:yes      1:yes       *0.625,0.375 
    61      1:yes      1:yes       *0.728,0.272 
    62      1:yes      1:yes       *1,0 
    63      1:yes      1:yes       *0.9,0.1 
    64      1:yes      1:yes       *1,0 
    65      1:yes      1:yes       *0.893,0.107 
    66      1:yes      1:yes       *0.872,0.128 
    67      1:yes      1:yes       *0.884,0.116 
    68      1:yes      1:yes       *0.983,0.017 
    69      1:yes      1:yes       *0.713,0.287 
    70      1:yes      1:yes       *0.876,0.124 
    71      1:yes      1:yes       *1,0 
    72      1:yes      1:yes       *0.92,0.08 
    73      1:yes      1:yes       *0.9,0.1 
    74      1:yes      1:yes       *0.95,0.05 
    75      1:yes      1:yes       *0.882,0.118 
    76      1:yes      1:yes       *0.779,0.221 
    77      1:yes      1:yes       *0.704,0.296 
    78      1:yes      1:yes       *1,0 
    79      1:yes      1:yes       *0.767,0.233 
    80      1:yes      1:yes       *0.936,0.064 
    81      1:yes      1:yes       *1,0 
    82      1:yes      1:yes       *0.914,0.086 
    83      1:yes      1:yes       *0.874,0.126 
    84      1:yes      1:yes       *0.949,0.051 
    85      1:yes      1:yes       *0.914,0.086 
    86      1:yes      1:yes       *0.796,0.204 
    87      1:yes      1:yes       *1,0 
    88      1:yes      1:yes       *0.926,0.074 
    89      1:yes      1:yes       *0.86,0.14 
    90      1:yes      1:yes       *0.869,0.131 
    91      1:yes      1:yes       *0.754,0.246 
    92      1:yes      1:yes       *0.864,0.136 
    93      1:yes      1:yes       *0.972,0.028 
    94      1:yes      1:yes       *0.87,0.13 
    95      1:yes      1:yes       *0.902,0.098 
    96      1:yes      1:yes       *1,0 
    97      1:yes      1:yes       *0.608,0.392 
    98      1:yes      1:yes       *0.986,0.014 
    99      1:yes      1:yes       *0.908,0.092 
   100      1:yes      1:yes       *0.98,0.02 
   101      1:yes      1:yes       *1,0 
   102      1:yes      1:yes       *0.783,0.217 
   103      1:yes      1:yes       *0.967,0.033 
   104      1:yes      1:yes       *0.94,0.06 
   105      1:yes      1:yes       *0.752,0.248 
   106      1:yes      1:yes       *0.652,0.348 
   107      1:yes      1:yes       *1,0 
   108      1:yes      1:yes       *0.668,0.332 
   109      1:yes      1:yes       *1,0 
   110      1:yes      1:yes       *0.626,0.374 
   111      1:yes      1:yes       *0.975,0.025 
   112      1:yes       2:no   +   0.484,*0.516 
   113      1:yes      1:yes       *0.99,0.01 
   114      1:yes      1:yes       *0.886,0.114 
   115      1:yes      1:yes       *0.864,0.136 
   116      1:yes      1:yes       *0.914,0.086 
   117      1:yes      1:yes       *0.737,0.263 
   118      1:yes      1:yes       *1,0 
   119      1:yes      1:yes       *1,0 
   120      1:yes      1:yes       *0.95,0.05 
   121      1:yes      1:yes       *0.976,0.024 
   122      1:yes      1:yes       *0.787,0.213 
   123      1:yes      1:yes       *0.949,0.051 
   124      1:yes      1:yes       *1,0 
   125      1:yes      1:yes       *1,0 
   126      1:yes      1:yes       *1,0 
   127      1:yes      1:yes       *0.983,0.017 
   128      1:yes      1:yes       *1,0 
   129      1:yes      1:yes       *1,0 
   130      1:yes      1:yes       *0.94,0.06 
   131      1:yes      1:yes       *0.886,0.114 
   132      1:yes      1:yes       *0.812,0.188 
   133      1:yes      1:yes       *0.981,0.019 
   134      1:yes      1:yes       *0.95,0.05 
   135      1:yes      1:yes       *0.73,0.27 
   136      1:yes      1:yes       *0.971,0.029 
   137      1:yes      1:yes       *1,0 
   138      1:yes      1:yes       *1,0 
   139      1:yes      1:yes       *0.942,0.058 
   140      1:yes      1:yes       *1,0 
   141      1:yes       2:no   +   0.371,*0.629 
     1       2:no       2:no       0.339,*0.661 
     2       2:no       2:no       0.095,*0.905 
     3       2:no      1:yes   +   *0.844,0.156 
     4       2:no       2:no       0.153,*0.847 
     5       2:no      1:yes   +   *0.672,0.328 
     6       2:no       2:no       0.471,*0.529 
     7       2:no      1:yes   +   *0.832,0.168 
     8       2:no       2:no       0,*1 
     9       2:no       2:no       0.451,*0.549 
    10       2:no       2:no       0.476,*0.524 
    11       2:no      1:yes   +   *0.68,0.32 
    12       2:no       2:no       0.309,*0.691 
    13       2:no      1:yes   +   *0.835,0.165 
    14       2:no       2:no       0.279,*0.721 
    15       2:no       2:no       0.119,*0.881 
    16       2:no       2:no       0.341,*0.659 
    17       2:no      1:yes   +   *0.55,0.45 
    18       2:no       2:no       0.1,*0.9 
    19       2:no       2:no       0.244,*0.756 
    20       2:no       2:no       0.238,*0.762 
    21       2:no      1:yes   +   *0.833,0.167 
    22       2:no      1:yes   +   *0.751,0.249 
    23       2:no      1:yes   +   *0.5,0.5 
    24       2:no       2:no       0.183,*0.817 
    25       2:no      1:yes   +   *0.775,0.225 
    26       2:no      1:yes   +   *0.95,0.05 
    27       2:no       2:no       0.233,*0.767 
    28       2:no      1:yes   +   *0.831,0.169 
    29       2:no       2:no       0.032,*0.968 
    30       2:no       2:no       0.25,*0.75 
    31       2:no       2:no       0.488,*0.512 
    32       2:no      1:yes   +   *0.589,0.411 
    33       2:no       2:no       0.418,*0.582 
    34      1:yes      1:yes       *0.771,0.229 
    35      1:yes      1:yes       *0.854,0.146 
    36      1:yes      1:yes       *0.719,0.281 
    37      1:yes      1:yes       *0.981,0.019 
    38      1:yes      1:yes       *1,0 
    39      1:yes      1:yes       *1,0 
    40      1:yes      1:yes       *0.724,0.276 
    41      1:yes      1:yes       *0.678,0.322 
    42      1:yes      1:yes       *1,0 
    43      1:yes      1:yes       *0.952,0.048 
    44      1:yes      1:yes       *0.878,0.122 
    45      1:yes      1:yes       *0.883,0.117 
    46      1:yes      1:yes       *0.98,0.02 
    47      1:yes      1:yes       *0.817,0.183 
    48      1:yes      1:yes       *0.916,0.084 
    49      1:yes      1:yes       *1,0 
    50      1:yes       2:no   +   0.42,*0.58 
    51      1:yes      1:yes       *0.781,0.219 
    52      1:yes      1:yes       *0.9,0.1 
    53      1:yes      1:yes       *0.9,0.1 
    54      1:yes      1:yes       *0.893,0.107 
    55      1:yes      1:yes       *1,0 
    56      1:yes      1:yes       *0.927,0.073 
    57      1:yes      1:yes       *0.927,0.073 
    58      1:yes      1:yes       *0.755,0.245 
    59      1:yes      1:yes       *1,0 
    60      1:yes      1:yes       *1,0 
    61      1:yes      1:yes       *0.982,0.018 
    62      1:yes      1:yes       *0.842,0.158 
    63      1:yes      1:yes       *0.833,0.167 
    64      1:yes      1:yes       *1,0 
    65      1:yes       2:no   +   0.394,*0.606 
    66      1:yes      1:yes       *0.9,0.1 
    67      1:yes      1:yes       *1,0 
    68      1:yes      1:yes       *0.673,0.327 
    69      1:yes      1:yes       *0.882,0.118 
    70      1:yes      1:yes       *0.731,0.269 
    71      1:yes      1:yes       *0.999,0.001 
    72      1:yes      1:yes       *1,0 
    73      1:yes      1:yes       *0.913,0.087 
    74      1:yes      1:yes       *0.796,0.204 
    75      1:yes      1:yes       *1,0 
    76      1:yes      1:yes       *1,0 
    77      1:yes      1:yes       *0.95,0.05 
    78      1:yes       2:no   +   0.243,*0.757 
    79      1:yes      1:yes       *1,0 
    80      1:yes      1:yes       *1,0 
    81      1:yes      1:yes       *0.992,0.008 
    82      1:yes      1:yes       *1,0 
    83      1:yes      1:yes       *1,0 
    84      1:yes      1:yes       *0.964,0.036 
    85      1:yes      1:yes       *1,0 
    86      1:yes       2:no   +   0.466,*0.534 
    87      1:yes      1:yes       *0.988,0.013 
    88      1:yes      1:yes       *0.605,0.395 
    89      1:yes      1:yes       *1,0 
    90      1:yes      1:yes       *1,0 
    91      1:yes      1:yes       *0.9,0.1 
    92      1:yes      1:yes       *0.616,0.384 
    93      1:yes      1:yes       *1,0 
    94      1:yes      1:yes       *0.992,0.008 
    95      1:yes      1:yes       *1,0 
    96      1:yes      1:yes       *0.704,0.296 
    97      1:yes      1:yes       *0.848,0.152 
    98      1:yes      1:yes       *1,0 
    99      1:yes      1:yes       *0.917,0.083 
   100      1:yes      1:yes       *0.9,0.1 
   101      1:yes      1:yes       *0.907,0.093 
   102      1:yes      1:yes       *1,0 
   103      1:yes      1:yes       *0.865,0.135 
   104      1:yes      1:yes       *0.844,0.156 
   105      1:yes      1:yes       *1,0 
   106      1:yes       2:no   +   0.47,*0.53 
   107      1:yes      1:yes       *0.78,0.22 
   108      1:yes      1:yes       *0.966,0.034 
   109      1:yes      1:yes       *0.899,0.101 
   110      1:yes      1:yes       *1,0 
   111      1:yes      1:yes       *1,0 
   112      1:yes      1:yes       *0.941,0.059 
   113      1:yes      1:yes       *0.526,0.474
[truncated: 537,753 more chars]
