# Supplementary material for: Prediction and Prioritization of Rare Oncogenic Mutations in the Cancer Kinome Using Novel Features and Multiple Classifiers
Source: PLoS Comput Biol. 2014 Apr 17;10(4):e1003545. doi: 10.1371/journal.pcbi.1003545 (PMC3990476; doi:10.1371/journal.pcbi.1003545)
Supplement: Dataset S1 — Detailed experiment records and results. Complete data sets, outputs and log files for all computational experiments. These files can be loaded in Weka [26] to reproduce the results presented in this paper. (ZIP) [file pcbi.1003545.s001.zip › 20121222_200553/RS_20121222_200553_Indexes.csv]

algorithms	tpRate_	fpRate_	precision_	recall_	fMeasure_	roc_	class
J48	0.934	0.366	0.893	0.934	0.913	0.883	yes
J48	0.634	0.066	0.745	0.634	0.685	0.883	no
J48	0.864	0.296	0.858	0.864	0.86	0.883	avg.
RandomForest	0.946	0.399	0.886	0.946	0.915	0.905	yes
RandomForest	0.601	0.054	0.771	0.601	0.676	0.905	no
RandomForest	0.865	0.318	0.859	0.865	0.859	0.905	avg.
NBTree	0.933	0.387	0.888	0.933	0.91	0.875	yes
NBTree	0.613	0.067	0.736	0.613	0.669	0.875	no
NBTree	0.858	0.312	0.852	0.858	0.853	0.875	avg.
FT	0.903	0.317	0.903	0.903	0.903	0.831	yes
FT	0.683	0.097	0.683	0.683	0.683	0.831	no
FT	0.852	0.266	0.852	0.852	0.852	0.831	avg.
DecisionTable	0.957	0.372	0.894	0.957	0.924	0.92	yes
DecisionTable	0.628	0.043	0.816	0.628	0.71	0.92	no
DecisionTable	0.88	0.295	0.876	0.88	0.874	0.92	avg.
DTNB	0.935	0.366	0.893	0.935	0.914	0.923	yes
DTNB	0.634	0.065	0.75	0.634	0.687	0.923	no
DTNB	0.865	0.295	0.86	0.865	0.861	0.923	avg.
LWL	0.946	0.378	0.891	0.946	0.918	0.85	yes
LWL	0.622	0.054	0.777	0.622	0.691	0.85	no
LWL	0.87	0.302	0.865	0.87	0.865	0.85	avg.
BayesNet	0.877	0.284	0.91	0.877	0.893	0.916	yes
BayesNet	0.716	0.123	0.641	0.716	0.676	0.916	no
BayesNet	0.84	0.246	0.847	0.84	0.843	0.916	avg.
NaiveBayes	0.875	0.302	0.905	0.875	0.89	0.904	yes
NaiveBayes	0.698	0.125	0.631	0.698	0.663	0.904	no
NaiveBayes	0.834	0.261	0.841	0.834	0.837	0.904	avg.
SMO	0.943	0.332	0.903	0.943	0.922	0.805	yes
SMO	0.668	0.057	0.781	0.668	0.72	0.805	no
SMO	0.878	0.268	0.874	0.878	0.875	0.805	avg.
MultilayerPerceptron	0.892	0.372	0.887	0.892	0.89	0.864	yes
MultilayerPerceptron	0.628	0.108	0.64	0.628	0.634	0.864	no
MultilayerPerceptron	0.83	0.31	0.829	0.83	0.83	0.864	avg.
