# Supplementary material for: Prediction and Prioritization of Rare Oncogenic Mutations in the Cancer Kinome Using Novel Features and Multiple Classifiers
Source: PLoS Comput Biol. 2014 Apr 17;10(4):e1003545. doi: 10.1371/journal.pcbi.1003545 (PMC3990476; doi:10.1371/journal.pcbi.1003545)
Supplement: Dataset S1 — Detailed experiment records and results. Complete data sets, outputs and log files for all computational experiments. These files can be loaded in Weka [26] to reproduce the results presented in this paper. (ZIP) [file pcbi.1003545.s001.zip › 20121222_200553/20121222_200553_CombinedClassifierIndexes.csv]

th	tp	fn	tn	fp	tpRate	fpRate	accuracy	precision	recall	fMeasure	roc	class
0.05	1084	0	132	199	1.0	0.6012084592145015	0.8593639575971731	0.8448947778643804	1.0	0.9159273341782848	n/n	yes
0.05	1084	0	132	199	0.3987915407854985	0.0	0.8593639575971731	1.0	0.3987915407854985	0.5701943844492441	n/n	no
0.05	1084	0	132	199	0.8593639575971731	0.46057241681167466	0.8593639575971731	0.8811773421943381	0.8593639575971731	0.8350527007080991	n/n	avg.
0.1	1084	0	157	174	1.0	0.525679758308157	0.8770318021201413	0.8616852146263911	1.0	0.9257045260461144	n/n	yes
0.1	1084	0	157	174	0.4743202416918429	0.0	0.8770318021201413	1.0	0.4743202416918429	0.6434426229508197	n/n	no
0.1	1084	0	157	174	0.8770318021201413	0.4027115604282984	0.8770318021201413	0.8940401220176735	0.8770318021201413	0.8596771833432575	n/n	avg.
0.15	1084	0	187	144	1.0	0.4350453172205438	0.8982332155477032	0.8827361563517915	1.0	0.9377162629757786	n/n	yes
0.15	1084	0	187	144	0.5649546827794562	0.0	0.8982332155477032	1.0	0.5649546827794562	0.722007722007722	n/n	no
0.15	1084	0	187	144	0.8982332155477032	0.333278532768247	0.8982332155477032	0.9101667798482982	0.8982332155477032	0.8872572332510954	n/n	avg.
0.2	1083	1	198	133	0.9990774907749077	0.40181268882175225	0.9053003533568904	0.890625	0.9990774907749077	0.9417391304347826	n/n	yes
0.2	1083	1	198	133	0.5981873111782477	9.225092250922509E-4	0.9053003533568904	0.9949748743718593	0.5981873111782477	0.7471698113207547	n/n	no
0.2	1083	1	198	133	0.9053003533568904	0.30803555140373495	0.9053003533568904	0.9150347585986469	0.9053003533568904	0.8962250352922079	n/n	avg.
0.25	1082	2	211	120	0.9981549815498155	0.36253776435045315	0.9137809187279152	0.9001663893510815	0.9981549815498155	0.9466316710411199	n/n	yes
0.25	1082	2	211	120	0.6374622356495468	0.0018450184501845018	0.9137809187279152	0.9906103286384976	0.6374622356495468	0.7757352941176471	n/n	no
0.25	1082	2	211	120	0.9137809187279152	0.27816370152855285	0.9137809187279152	0.9213232401667245	0.9137809187279152	0.9066552040717422	n/n	avg.
0.3	1081	3	235	96	0.9972324723247232	0.29003021148036257	0.930035335689046	0.9184367034834324	0.9972324723247232	0.9562140645731977	n/n	yes
0.3	1081	3	235	96	0.7099697885196374	0.0027675276752767526	0.930035335689046	0.9873949579831933	0.7099697885196374	0.8260105448154658	n/n	no
0.3	1081	3	235	96	0.930035335689046	0.22283307484468523	0.930035335689046	0.9345675743240125	0.930035335689046	0.9257565627782794	n/n	avg.
0.35	1076	8	246	85	0.992619926199262	0.256797583081571	0.9342756183745583	0.9267872523686477	0.992619926199262	0.9585746102449889	n/n	yes
0.35	1076	8	246	85	0.743202416918429	0.007380073800738007	0.9342756183745583	0.968503937007874	0.743202416918429	0.841025641025641	n/n	no
0.35	1076	8	246	85	0.9342756183745583	0.19845327525686732	0.9342756183745583	0.9365457135810744	0.9342756183745583	0.9310772895300744	n/n	avg.
0.4	1071	13	259	72	0.9880073800738007	0.2175226586102719	0.9399293286219081	0.937007874015748	0.9880073800738007	0.9618320610687023	n/n	yes
0.4	1071	13	259	72	0.7824773413897281	0.011992619926199263	0.9399293286219081	0.9522058823529411	0.7824773413897281	0.8590381426202321	n/n	no
0.4	1071	13	259	72	0.9399293286219081	0.16944460715837928	0.9399293286219081	0.9405630264960384	0.9399293286219081	0.9377862751984242	n/n	avg.
0.45	1067	17	268	63	0.9843173431734318	0.1903323262839879	0.9434628975265018	0.9442477876106194	0.9843173431734318	0.96386630532972	n/n	yes
0.45	1067	17	268	63	0.8096676737160121	0.015682656826568265	0.9434628975265018	0.9403508771929825	0.8096676737160121	0.8701298701298701	n/n	no
0.45	1067	17	268	63	0.9434628975265018	0.14947788063705794	0.9434628975265018	0.9433362135129248	0.9434628975265018	0.9419392664243134	n/n	avg.
0.5	1060	24	277	54	0.977859778597786	0.16314199395770393	0.9448763250883392	0.9515260323159784	0.977859778597786	0.9645131938125568	n/n	yes
0.5	1060	24	277	54	0.8368580060422961	0.02214022140221402	0.9448763250883392	0.920265780730897	0.8368580060422961	0.8765822784810127	n/n	no
0.5	1060	24	277	54	0.9448763250883392	0.13015854044825717	0.9448763250883392	0.9442135635706344	0.9448763250883392	0.9439441952438352	n/n	avg.
0.55	1048	36	285	46	0.966789667896679	0.13897280966767372	0.9420494699646643	0.9579524680073126	0.966789667896679	0.9623507805325987	n/n	yes
0.55	1048	36	285	46	0.8610271903323263	0.033210332103321034	0.9420494699646643	0.8878504672897196	0.8610271903323263	0.8742331288343558	n/n	no
0.55	1048	36	285	46	0.9420494699646643	0.11423261173565907	0.9420494699646643	0.9415540494648934	0.9420494699646643	0.9417381001706775	n/n	avg.
0.6	1039	45	294	37	0.9584870848708487	0.11178247734138973	0.9420494699646643	0.9656133828996283	0.9584870848708487	0.962037037037037	n/n	yes
0.6	1039	45	294	37	0.8882175226586103	0.04151291512915129	0.9420494699646643	0.8672566371681416	0.8882175226586103	0.8776119402985074	n/n	no
0.6	1039	45	294	37	0.9420494699646643	0.09534486243520533	0.9420494699646643	0.9426055505059023	0.9420494699646643	0.9422881274819463	n/n	avg.
0.65	1019	65	311	20	0.9400369003690037	0.06042296072507553	0.9399293286219081	0.9807507218479307	0.9400369003690037	0.9599623174752708	n/n	yes
0.65	1019	65	311	20	0.9395770392749244	0.05996309963099631	0.9399293286219081	0.8271276595744681	0.9395770392749244	0.8797736916548797	n/n	no
0.65	1019	65	311	20	0.9399293286219081	0.06031538897797996	0.9399293286219081	0.9448148677048097	0.9399293286219081	0.9412044127780628	n/n	avg.
0.7	996	88	318	13	0.9188191881918819	0.03927492447129909	0.9286219081272085	0.9871159563924677	0.9188191881918819	0.9517439082656474	n/n	yes
0.7	996	88	318	13	0.9607250755287009	0.08118081180811808	0.9286219081272085	0.7832512315270936	0.9607250755287009	0.8629579375848032	n/n	no
0.7	996	88	318	13	0.9286219081272085	0.04907764440662566	0.9286219081272085	0.9394274589151258	0.9286219081272085	0.9309748932159234	n/n	avg.
0.75	968	116	324	7	0.8929889298892989	0.021148036253776436	0.9130742049469964	0.9928205128205129	0.8929889298892989	0.9402622632345798	n/n	yes
0.75	968	116	324	7	0.9788519637462235	0.1070110701107011	0.9130742049469964	0.7363636363636363	0.9788519637462235	0.8404669260700389	n/n	no
0.75	968	116	324	7	0.9130742049469964	0.04123331131147401	0.9130742049469964	0.9328295403065722	0.9130742049469964	0.9169179122794823	n/n	avg.
0.8	929	155	327	4	0.8570110701107011	0.012084592145015106	0.8876325088339223	0.9957127545551983	0.8570110701107011	0.9211700545364403	n/n	yes
0.8	929	155	327	4	0.9879154078549849	0.1429889298892989	0.8876325088339223	0.6784232365145229	0.9879154078549849	0.8044280442804428	n/n	no
0.8	929	155	327	4	0.8876325088339223	0.04270603086823626	0.8876325088339223	0.9214916729499236	0.8876325088339223	0.8938614994871577	n/n	avg.
0.85	864	220	330	1	0.7970479704797048	0.0030211480362537764	0.8438162544169612	0.9988439306358381	0.7970479704797048	0.8866085171883017	n/n	yes
0.85	864	220	330	1	0.9969788519637462	0.2029520295202952	0.8438162544169612	0.6	0.9969788519637462	0.7491486946651532	n/n	no
0.85	864	220	330	1	0.8438162544169612	0.04978943197351011	0.8438162544169612	0.9055454564022957	0.8438162544169612	0.8544536046404838	n/n	avg.
0.9	785	299	330	1	0.724169741697417	0.0030211480362537764	0.7879858657243817	0.9987277353689568	0.724169741697417	0.839572192513369	n/n	yes
0.9	785	299	330	1	0.9969788519637462	0.275830258302583	0.7879858657243817	0.5246422893481717	0.9969788519637462	0.6875	n/n	no
0.9	785	299	330	1	0.7879858657243817	0.06683727206321842	0.7879858657243817	0.8878285956990769	0.7879858657243817	0.8039991213317964	n/n	avg.
