# Supplementary material for: Prediction and Prioritization of Rare Oncogenic Mutations in the Cancer Kinome Using Novel Features and Multiple Classifiers
Source: PLoS Comput Biol. 2014 Apr 17;10(4):e1003545. doi: 10.1371/journal.pcbi.1003545 (PMC3990476; doi:10.1371/journal.pcbi.1003545)
Supplement: Dataset S1 — Detailed experiment records and results. Complete data sets, outputs and log files for all computational experiments. These files can be loaded in Weka [26] to reproduce the results presented in this paper. (ZIP) [file pcbi.1003545.s001.zip › 20121222_215232/Classified/weka.classifiers.bayes.NaiveBayes-CrossValidation-20121222_215302.txt]

========== Data Summary ==========
Relation Name:  Analysis_Disease-weka.filters.unsupervised.attribute.Remove-R1,9,10,13,16,17,18,20,21,23,24,25,26,27
Num Instances:  557
Num Attributes: 18

     Name                      Type  Nom  Int Real     Missing      Unique  Dist
   1 Amino_Acid_WT              Nom 100%   0%   0%     0 /  0%     0 /  0%    20 
   2 Amino_Acid_MT              Nom 100%   0%   0%     0 /  0%     0 /  0%    20 
   3 Conservation_Consensus_Al  Num   0%   0%  65%   197 / 35%    76 / 14%   158 
   4 Conservation_Wild_AllKina  Num   0%   0%  72%   155 / 28%   279 / 50%   322 
   5 Conservation_Consensus_Fa  Num   0%  14%  50%   199 / 36%    63 / 11%    97 
   6 Conservation_Consensus_Gr  Num   0%   0%  64%   199 / 36%   137 / 25%   201 
   7 Blosum62                   Num   0% 100%   0%     0 /  0%     0 /  0%     7 
   8 Modification               Nom 100%   0%   0%     0 /  0%     0 /  0%     2 
   9 Is_Pk_Domain               Nom 100%   0%   0%     0 /  0%     0 /  0%     1 
  10 Binding_Site               Nom 100%   0%   0%     0 /  0%     0 /  0%     1 
  11 Side_Chain_Polarity_MT     Nom 100%   0%   0%     0 /  0%     0 /  0%     2 
  12 Avg_Mass_MT                Num   0%   0% 100%     0 /  0%     0 /  0%    19 
  13 Side_Chain_Polarity_WT     Nom 100%   0%   0%     0 /  0%     0 /  0%     2 
  14 Van_der_Waals_Volume_WT    Num   0% 100%   0%     0 /  0%     0 /  0%    17 
  15 Protein_Family             Nom 100%   0%   0%     0 /  0%    14 /  3%    56 
  16 Protein_Group              Nom 100%   0%   0%     0 /  0%     1 /  0%     9 
  17 Sub_domain                 Nom 100%   0%   0%     0 /  0%     1 /  0%    20 
  18 Disease                    Nom 100%   0%   0%     0 /  0%     0 /  0%     2 

========== Cross Validation Result ==========
 inst#     actual  predicted error distribution
     1       2:no       2:no       0.002,*0.998 
     2       2:no       2:no       0.001,*0.999 
     3       2:no       2:no       0.022,*0.978 
     4       2:no       2:no       0.001,*0.999 
     5       2:no       2:no       0.319,*0.681 
     6       2:no       2:no       0.003,*0.997 
     7       2:no       2:no       0.015,*0.985 
     8       2:no       2:no       0.269,*0.731 
     9       2:no       2:no       0,*1 
    10       2:no       2:no       0.001,*0.999 
    11       2:no       2:no       0,*1 
    12       2:no       2:no       0,*1 
    13       2:no       2:no       0.034,*0.966 
    14       2:no       2:no       0.001,*0.999 
    15       2:no       2:no       0.005,*0.995 
    16       2:no       2:no       0,*1 
    17       2:no       2:no       0.036,*0.964 
    18       2:no       2:no       0.001,*0.999 
    19       2:no       2:no       0.004,*0.996 
    20       2:no       2:no       0,*1 
    21       2:no       2:no       0.005,*0.995 
    22       2:no       2:no       0,*1 
    23       2:no       2:no       0,*1 
    24       2:no       2:no       0.005,*0.995 
    25       2:no       2:no       0,*1 
    26       2:no       2:no       0,*1 
    27       2:no       2:no       0.011,*0.989 
    28       2:no       2:no       0,*1 
    29       2:no       2:no       0,*1 
    30       2:no       2:no       0.004,*0.996 
    31       2:no       2:no       0,*1 
    32       2:no       2:no       0,*1 
    33       2:no       2:no       0,*1 
    34       2:no       2:no       0.017,*0.983 
    35      1:yes      1:yes       *0.999,0.001 
    36      1:yes      1:yes       *0.962,0.038 
    37      1:yes      1:yes       *0.953,0.047 
    38      1:yes      1:yes       *0.993,0.007 
    39      1:yes      1:yes       *0.996,0.004 
    40      1:yes      1:yes       *1,0 
    41      1:yes      1:yes       *0.97,0.03 
    42      1:yes      1:yes       *0.975,0.025 
    43      1:yes      1:yes       *0.999,0.001 
    44      1:yes      1:yes       *0.975,0.025 
    45      1:yes      1:yes       *1,0 
    46      1:yes      1:yes       *0.994,0.006 
    47      1:yes      1:yes       *0.965,0.035 
    48      1:yes      1:yes       *0.994,0.006 
    49      1:yes      1:yes       *1,0 
    50      1:yes      1:yes       *0.999,0.001 
    51      1:yes      1:yes       *1,0 
    52      1:yes      1:yes       *0.998,0.002 
    53      1:yes      1:yes       *0.999,0.001 
    54      1:yes      1:yes       *1,0 
    55      1:yes      1:yes       *0.709,0.291 
    56      1:yes      1:yes       *0.685,0.315 
     1       2:no       2:no       0,*1 
     2       2:no       2:no       0.001,*0.999 
     3       2:no       2:no       0.002,*0.998 
     4       2:no       2:no       0.16,*0.84 
     5       2:no       2:no       0.002,*0.998 
     6       2:no       2:no       0,*1 
     7       2:no       2:no       0,*1 
     8       2:no       2:no       0,*1 
     9       2:no       2:no       0.003,*0.997 
    10       2:no       2:no       0.145,*0.855 
    11       2:no       2:no       0,*1 
    12       2:no       2:no       0,*1 
    13       2:no       2:no       0.025,*0.975 
    14       2:no       2:no       0.006,*0.994 
    15       2:no       2:no       0.026,*0.974 
    16       2:no       2:no       0,*1 
    17       2:no       2:no       0,*1 
    18       2:no      1:yes   +   *0.816,0.184 
    19       2:no       2:no       0.005,*0.995 
    20       2:no       2:no       0.023,*0.977 
    21       2:no       2:no       0,*1 
    22       2:no       2:no       0.001,*0.999 
    23       2:no       2:no       0,*1 
    24       2:no       2:no       0,*1 
    25       2:no       2:no       0,*1 
    26       2:no       2:no       0.006,*0.994 
    27       2:no       2:no       0.256,*0.744 
    28       2:no       2:no       0.001,*0.999 
    29       2:no       2:no       0,*1 
    30       2:no      1:yes   +   *0.554,0.446 
    31       2:no       2:no       0,*1 
    32       2:no       2:no       0.339,*0.661 
    33       2:no       2:no       0,*1 
    34      1:yes      1:yes       *0.911,0.089 
    35      1:yes      1:yes       *0.996,0.004 
    36      1:yes      1:yes       *0.947,0.053 
    37      1:yes      1:yes       *0.994,0.006 
    38      1:yes      1:yes       *0.984,0.016 
    39      1:yes      1:yes       *0.989,0.011 
    40      1:yes      1:yes       *1,0 
    41      1:yes      1:yes       *1,0 
    42      1:yes      1:yes       *0.998,0.002 
    43      1:yes      1:yes       *0.808,0.192 
    44      1:yes      1:yes       *1,0 
    45      1:yes      1:yes       *0.968,0.032 
    46      1:yes      1:yes       *0.999,0.001 
    47      1:yes      1:yes       *1,0 
    48      1:yes      1:yes       *0.999,0.001 
    49      1:yes      1:yes       *1,0 
    50      1:yes       2:no   +   0.455,*0.545 
    51      1:yes      1:yes       *0.999,0.001 
    52      1:yes      1:yes       *1,0 
    53      1:yes      1:yes       *0.977,0.023 
    54      1:yes      1:yes       *0.942,0.058 
    55      1:yes      1:yes       *0.995,0.005 
    56      1:yes      1:yes       *0.939,0.061 
     1       2:no       2:no       0,*1 
     2       2:no       2:no       0.002,*0.998 
     3       2:no       2:no       0,*1 
     4       2:no       2:no       0.001,*0.999 
     5       2:no       2:no       0.005,*0.995 
     6       2:no       2:no       0.001,*0.999 
     7       2:no       2:no       0,*1 
     8       2:no       2:no       0,*1 
     9       2:no       2:no       0.387,*0.613 
    10       2:no       2:no       0,*1 
    11       2:no       2:no       0.001,*0.999 
    12       2:no       2:no       0,*1 
    13       2:no       2:no       0.01,*0.99 
    14       2:no       2:no       0.039,*0.961 
    15       2:no       2:no       0.12,*0.88 
    16       2:no       2:no       0.001,*0.999 
    17       2:no       2:no       0.014,*0.986 
    18       2:no       2:no       0.024,*0.976 
    19       2:no       2:no       0,*1 
    20       2:no       2:no       0,*1 
    21       2:no       2:no       0.366,*0.634 
    22       2:no       2:no       0,*1 
    23       2:no       2:no       0,*1 
    24       2:no       2:no       0.152,*0.848 
    25       2:no       2:no       0,*1 
    26       2:no       2:no       0,*1 
    27       2:no       2:no       0.106,*0.894 
    28       2:no       2:no       0,*1 
    29       2:no       2:no       0,*1 
    30       2:no       2:no       0,*1 
    31       2:no       2:no       0.001,*0.999 
    32       2:no       2:no       0.001,*0.999 
    33       2:no       2:no       0.002,*0.998 
    34      1:yes      1:yes       *0.982,0.018 
    35      1:yes      1:yes       *1,0 
    36      1:yes      1:yes       *0.974,0.026 
    37      1:yes      1:yes       *0.999,0.001 
    38      1:yes      1:yes       *0.997,0.003 
    39      1:yes      1:yes       *0.912,0.088 
    40      1:yes      1:yes       *1,0 
    41      1:yes      1:yes       *1,0 
    42      1:yes      1:yes       *1,0 
    43      1:yes      1:yes       *0.959,0.041 
    44      1:yes      1:yes       *1,0 
    45      1:yes      1:yes       *1,0 
    46      1:yes      1:yes       *0.992,0.008 
    47      1:yes      1:yes       *1,0 
    48      1:yes      1:yes       *0.964,0.036 
    49      1:yes      1:yes       *0.99,0.01 
    50      1:yes      1:yes       *0.967,0.033 
    51      1:yes      1:yes       *1,0 
    52      1:yes      1:yes       *1,0 
    53      1:yes      1:yes       *0.881,0.119 
    54      1:yes       2:no   +   0.05,*0.95 
    55      1:yes      1:yes       *0.933,0.067 
    56      1:yes      1:yes       *0.996,0.004 
     1       2:no       2:no       0,*1 
     2       2:no       2:no       0,*1 
     3       2:no       2:no       0,*1 
     4       2:no      1:yes   +   *0.996,0.004 
     5       2:no       2:no       0.017,*0.983 
     6       2:no       2:no       0,*1 
     7       2:no       2:no       0,*1 
     8       2:no       2:no       0.001,*0.999 
     9       2:no       2:no       0,*1 
    10       2:no       2:no       0.002,*0.998 
    11       2:no       2:no       0,*1 
    12       2:no       2:no       0.315,*0.685 
    13       2:no       2:no       0,*1 
    14       2:no       2:no       0.001,*0.999 
    15       2:no       2:no       0,*1 
    16       2:no       2:no       0.299,*0.701 
    17       2:no       2:no       0.346,*0.654 
    18       2:no       2:no       0,*1 
    19       2:no       2:no       0,*1 
    20       2:no       2:no       0.118,*0.882 
    21       2:no       2:no       0,*1 
    22       2:no       2:no       0.001,*0.999 
    23       2:no       2:no       0,*1 
    24       2:no       2:no       0.001,*0.999 
    25       2:no      1:yes   +   *0.794,0.206 
    26       2:no       2:no       0,*1 
    27       2:no       2:no       0,*1 
    28       2:no       2:no       0.013,*0.987 
    29       2:no       2:no       0.001,*0.999 
    30       2:no       2:no       0.075,*0.925 
    31       2:no      1:yes   +   *0.536,0.464 
    32       2:no       2:no       0.002,*0.998 
    33       2:no       2:no       0,*1 
    34      1:yes      1:yes       *1,0 
    35      1:yes      1:yes       *0.973,0.027 
    36      1:yes      1:yes       *0.945,0.055 
    37      1:yes      1:yes       *0.955,0.045 
    38      1:yes      1:yes       *0.989,0.011 
    39      1:yes      1:yes       *0.997,0.003 
    40      1:yes      1:yes       *0.97,0.03 
    41      1:yes      1:yes       *0.941,0.059 
    42      1:yes      1:yes       *0.579,0.421 
    43      1:yes      1:yes       *0.998,0.002 
    44      1:yes      1:yes       *1,0 
    45      1:yes      1:yes       *1,0 
    46      1:yes      1:yes       *0.981,0.019 
    47      1:yes      1:yes       *0.944,0.056 
    48      1:yes      1:yes       *1,0 
    49      1:yes      1:yes       *1,0 
    50      1:yes      1:yes       *0.996,0.004 
    51      1:yes      1:yes       *0.999,0.001 
    52      1:yes      1:yes       *0.998,0.002 
    53      1:yes      1:yes       *0.937,0.063 
    54      1:yes      1:yes       *0.936,0.064 
    55      1:yes      1:yes       *1,0 
    56      1:yes      1:yes       *0.998,0.002 
     1       2:no       2:no       0.004,*0.996 
     2       2:no       2:no       0.001,*0.999 
     3       2:no       2:no       0.003,*0.997 
     4       2:no       2:no       0,*1 
     5       2:no       2:no       0.001,*0.999 
     6       2:no       2:no       0,*1 
     7       2:no       2:no       0.001,*0.999 
     8       2:no       2:no       0.005,*0.995 
     9       2:no       2:no       0,*1 
    10       2:no       2:no       0.376,*0.624 
    11       2:no       2:no       0.24,*0.76 
    12       2:no       2:no       0.048,*0.952 
    13       2:no       2:no       0.115,*0.885 
    14       2:no       2:no       0,*1 
    15       2:no       2:no       0,*1 
    16       2:no       2:no       0.001,*0.999 
    17       2:no       2:no       0.074,*0.926 
    18       2:no       2:no       0.003,*0.997 
    19       2:no       2:no       0,*1 
    20       2:no       2:no       0,*1 
    21       2:no       2:no       0.001,*0.999 
    22       2:no       2:no       0.001,*0.999 
    23       2:no       2:no       0,*1 
    24       2:no       2:no       0,*1 
    25       2:no      1:yes   +   *0.7,0.3 
    26       2:no       2:no       0,*1 
    27       2:no       2:no       0,*1 
    28       2:no       2:no       0.001,*0.999 
    29       2:no       2:no       0,*1 
    30       2:no       2:no       0.038,*0.962 
    31       2:no       2:no       0.027,*0.973 
    32       2:no       2:no       0,*1 
    33       2:no       2:no       0,*1 
    34      1:yes      1:yes       *0.959,0.041 
    35      1:yes      1:yes       *0.982,0.018 
    36      1:yes      1:yes       *1,0 
    37      1:yes      1:yes       *0.957,0.043 
    38      1:yes      1:yes       *0.839,0.161 
    39      1:yes      1:yes       *0.988,0.012 
    40      1:yes      1:yes       *0.962,0.038 
    41      1:yes      1:yes       *1,0 
    42      1:yes      1:yes       *0.996,0.004 
    43      1:yes      1:yes       *0.999,0.001 
    44      1:yes      1:yes       *0.999,0.001 
    45      1:yes      1:yes       *0.998,0.002 
    46      1:yes      1:yes       *0.959,0.041 
    47      1:yes      1:yes       *0.979,0.021 
    48      1:yes      1:yes       *1,0 
    49      1:yes      1:yes       *0.979,0.021 
    50      1:yes      1:yes       *0.955,0.045 
    51      1:yes      1:yes       *0.973,0.027 
    52      1:yes      1:yes       *0.993,0.007 
    53      1:yes      1:yes       *0.928,0.072 
    54      1:yes      1:yes       *1,0 
    55      1:yes      1:yes       *0.987,0.013 
    56      1:yes      1:yes       *1,0 
     1       2:no       2:no       0.349,*0.651 
     2       2:no       2:no       0.001,*0.999 
     3       2:no       2:no       0.003,*0.997 
     4       2:no       2:no       0,*1 
     5       2:no       2:no       0.005,*0.995 
     6       2:no       2:no       0.001,*0.999 
     7       2:no       2:no       0.297,*0.703 
     8       2:no       2:no       0,*1 
     9       2:no       2:no       0,*1 
    10       2:no       2:no       0,*1 
    11       2:no       2:no       0,*1 
    12       2:no       2:no       0.162,*0.838 
    13       2:no       2:no       0.032,*0.968 
    14       2:no       2:no       0,*1 
    15       2:no       2:no       0,*1 
    16       2:no      1:yes   +   *0.97,0.03 
    17       2:no       2:no       0,*1 
    18       2:no       2:no       0,*1 
    19       2:no       2:no       0,*1 
    20       2:no       2:no       0.364,*0.636 
    21       2:no       2:no       0,*1 
    22       2:no       2:no       0.006,*0.994 
    23       2:no       2:no       0.012,*0.988 
    24       2:no       2:no       0.01,*0.99 
    25       2:no       2:no       0,*1 
    26       2:no       2:no       0,*1 
    27       2:no       2:no       0.01,*0.99 
    28       2:no       2:no       0.073,*0.927 
    29       2:no       2:no       0,*1 
    30       2:no       2:no       0,*1 
    31       2:no       2:no       0.012,*0.988 
    32       2:no       2:no       0,*1 
    33       2:no       2:no       0.007,*0.993 
    34      1:yes      1:yes       *1,0 
    35      1:yes      1:yes       *0.83,0.17 
    36      1:yes      1:yes       *0.999,0.001 
    37      1:yes      1:yes       *0.999,0.001 
    38      1:yes      1:yes       *1,0 
    39      1:yes       2:no   +   0,*1 
    40      1:yes       2:no   +   0.463,*0.537 
    41      1:yes      1:yes       *1,0 
    42      1:yes      1:yes       *1,0 
    43      1:yes      1:yes       *0.996,0.004 
    44      1:yes      1:yes       *0.978,0.022 
    45      1:yes      1:yes       *0.999,0.001 
    46      1:yes      1:yes       *0.997,0.003 
    47      1:yes      1:yes       *1,0 
    48      1:yes      1:yes       *0.998,0.002 
    49      1:yes      1:yes       *1,0 
    50      1:yes      1:yes       *0.903,0.097 
    51      1:yes      1:yes       *0.969,0.031 
    52      1:yes      1:yes       *0.984,0.016 
    53      1:yes      1:yes       *0.848,0.152 
    54      1:yes      1:yes       *0.999,0.001 
    55      1:yes      1:yes       *1,0 
    56      1:yes      1:yes       *1,0 
     1       2:no       2:no       0,*1 
     2       2:no       2:no       0.001,*0.999 
     3       2:no       2:no       0.379,*0.621 
     4       2:no       2:no       0.002,*0.998 
     5       2:no       2:no       0.002,*0.998 
     6       2:no       2:no       0.001,*0.999 
     7       2:no       2:no       0,*1 
     8       2:no       2:no       0,*1 
     9       2:no       2:no       0.011,*0.989 
    10       2:no       2:no       0,*1 
    11       2:no       2:no       0.007,*0.993 
    12       2:no       2:no       0,*1 
    13       2:no       2:no       0.004,*0.996 
    14       2:no       2:no       0,*1 
    15       2:no      1:yes   +   *0.632,0.368 
    16       2:no       2:no       0.001,*0.999 
    17       2:no       2:no       0,*1 
    18       2:no       2:no       0,*1 
    19       2:no      1:yes   +   *0.574,0.426 
    20       2:no       2:no       0.001,*0.999 
    21       2:no       2:no       0,*1 
    22       2:no       2:no       0.011,*0.989 
    23       2:no       2:no       0.106,*0.894 
    24       2:no       2:no       0.009,*0.991 
    25       2:no       2:no       0,*1 
    26       2:no       2:no       0.004,*0.996 
    27       2:no       2:no       0,*1 
    28       2:no       2:no       0,*1 
    29       2:no      1:yes   +   *0.87,0.13 
    30       2:no       2:no       0.045,*0.955 
    31       2:no       2:no       0.001,*0.999 
    32       2:no       2:no       0,*1 
    33       2:no       2:no       0,*1 
    34      1:yes      1:yes       *0.84,0.16 
    35      1:yes      1:yes       *1,0 
    36      1:yes      1:yes       *0.998,0.002 
    37      1:yes      1:yes       *0.869,0.131 
    38      1:yes      1:yes       *0.995,0.005 
    39      1:yes      1:yes       *0.997,0.003 
    40      1:yes      1:yes       *0.94,0.06 
    41      1:yes      1:yes       *0.992,0.008 
    42      1:yes      1:yes       *0.984,0.016 
    43      1:yes      1:yes       *1,0 
    44      1:yes      1:yes       *1,0 
    45      1:yes      1:yes       *0.999,0.001 
    46      1:yes      1:yes       *1,0 
    47      1:yes      1:yes       *0.997,0.003 
    48      1:yes      1:yes       *0.999,0.001 
    49      1:yes      1:yes       *1,0 
    50      1:yes      1:yes       *0.998,0.002 
    51      1:yes      1:yes       *0.907,0.093 
    52      1:yes      1:yes       *0.941,0.059 
    53      1:yes      1:yes       *1,0 
    54      1:yes      1:yes       *0.866,0.134 
    55      1:yes      1:yes       *0.994,0.006 
    56      1:yes      1:yes       *0.992,0.008 
     1       2:no      1:yes   +   *0.533,0.467 
     2       2:no       2:no       0,*1 
     3       2:no       2:no       0.338,*0.662 
     4       2:no      1:yes   +   *0.748,0.252 
     5       2:no       2:no       0,*1 
     6       2:no       2:no       0,*1 
     7       2:no       2:no       0,*1 
     8       2:no       2:no       0.01,*0.99 
     9       2:no       2:no       0,*1 
    10       2:no       2:no       0,*1 
    11       2:no       2:no       0.001,*0.999 
    12       2:no       2:no       0.009,*0.991 
    13       2:no       2:no       0.386,*0.614 
    14       2:no       2:no       0,*1 
    15       2:no       2:no       0,*1 
    16       2:no      1:yes   +   *0.999,0.001 
    17       2:no       2:no       0.071,*0.929 
    18       2:no       2:no       0.011,*0.989 
    19       2:no       2:no       0.002,*0.998 
    20       2:no       2:no       0,*1 
    21       2:no       2:no       0.012,*0.988 
    22       2:no       2:no       0.003,*0.997 
    23       2:no       2:no       0,*1 
    24       2:no       2:no       0.002,*0.998 
    25       2:no      1:yes   +   *1,0 
    26       2:no       2:no       0,*1 
    27       2:no       2:no       0,*1 
    28       2:no       2:no       0,*1 
    29       2:no       2:no       0.072,*0.928 
    30       2:no       2:no       0.146,*0.854 
    31       2:no       2:no       0.239,*0.761 
    32       2:no       2:no       0.178,*0.822 
    33       2:no      1:yes   +   *0.703,0.297 
    34      1:yes      1:yes       *1,0 
    35      1:yes      1:yes       *0.999,0.001 
    36      1:yes      1:yes       *0.938,0.062 
    37      1:yes      1:yes       *0.993,0.007 
    38      1:yes      1:yes       *1,0 
    39      1:yes      1:yes       *1,0 
    40      1:yes      1:yes       *1,0 
    41      1:yes      1:yes       *0.996,0.004 
    42      1:yes      1:yes       *0.541,0.459 
    43      1:yes      1:yes       *0.758,0.242 
    44      1:yes      1:yes       *0.999,0.001 
    45      1:yes      1:yes       *0.972,0.028 
    46      1:yes      1:yes       *0.999,0.001 
    47      1:yes       2:no   +   0.442,*0.558 
    48      1:yes      1:yes       *1,0 
    49      1:yes      1:yes       *0.967,0.033 
    50      1:yes      1:yes       *0.996,0.004 
    51      1:yes      1:yes       *0.999,0.001 
    52      1:yes      1:yes       *0.937,0.063 
    53      1:yes       2:no   +   0.158,*0.842 
    54      1:yes      1:yes       *1,0 
    55      1:yes      1:yes       *0.996,0.004 
     1       2:no       2:no       0,*1 
     2       2:no       2:no       0,*1 
     3       2:no       2:no       0.018,*0.982 
     4       2:no       2:no       0,*1 
     5       2:no       2:no       0.001,*0.999 
     6       2:no       2:no       0,*1 
     7       2:no       2:no       0,*1 
     8       2:no       2:no       0,*1 
     9       2:no       2:no       0.047,*0.953 
    10       2:no       2:no       0,*1 
    11       2:no       2:no       0.076,*0.924 
    12       2:no       2:no       0,*1 
    13       2:no       2:no       0.001,*0.999 
    14       2:no      1:yes   +   *0.704,0.296 
    15       2:no       2:no       0,*1 
    16       2:no       2:no       0.274,*0.726 
    17       2:no       2:no       0.001,*0.999 
    18       2:no       2:no       0.001,*0.999 
    19       2:no       2:no       0,*1 
    20       2:no       2:no       0.002,*0.998 
    21       2:no       2:no       0.013,*0.987 
    22       2:no       2:no       0,*1 
    23       2:no       2:no       0.001,*0.999 
    24       2:no       2:no       0.015,*0.985 
    25       2:no       2:no       0.023,*0.977 
    26       2:no       2:no       0,*1 
    27       2:no      1:yes   +   *0.65,0.35 
    28       2:no       2:no       0,*1 
    29       2:no       2:no       0.002,*0.998 
    30       2:no       2:no       0.01,*0.99 
    31       2:no      1:yes   +   *0.986,0.014 
    32       2:no       2:no       0,*1 
    33       2:no       2:no       0,*1 
    34      1:yes      1:yes       *0.941,0.059 
    35      1:yes      1:yes       *1,0 
    36      1:yes      1:yes       *1,0 
    37      1:yes      1:yes       *0.999,0.001 
    38      1:yes      1:yes       *0.998,0.002 
    39      1:yes      1:yes       *0.96,0.04 
    40      1:yes      1:yes       *0.989,0.011 
    41      1:yes      1:yes       *1,0 
    42      1:yes      1:yes       *0.996,0.004 
    43      1:yes      1:yes       *0.644,0.356 
    44      1:yes      1:yes       *0.986,0.014 
    45      1:yes      1:yes       *0.816,0.184 
    46      1:yes      1:yes       *1,0 
    47      1:yes      1:yes       *0.53,0.47 
    48      1:yes      1:yes       *0.978,0.022 
    49      1:yes      1:yes       *0.977,0.023 
    50      1:yes      1:yes       *0.999,0.001 
    51      1:yes       2:no   +   0.028,*0.972 
    52      1:yes      1:yes       *1,0 
    53      1:yes      1:yes       *0.985,0.015 
    54      1:yes      1:yes       *0.779,0.221 
    55      1:yes      1:yes       *0.985,0.015 
     1       2:no       2:no       0.025,*0.975 
     2       2:no       2:no       0.001,*0.999 
     3       2:no       2:no       0.112,*0.888 
     4       2:no       2:no       0.002,*0.998 
     5       2:no       2:no       0.223,*0.777 
     6       2:no       2:no       0.063,*0.937 
     7       2:no      1:yes   +   *0.501,0.499 
     8       2:no       2:no       0.216,*0.784 
     9       2:no       2:no       0,*1 
    10       2:no       2:no       0.416,*0.584 
    11       2:no       2:no       0.005,*0.995 
    12       2:no      1:yes   +   *0.984,0.016 
    13       2:no       2:no       0,*1 
    14       2:no       2:no       0,*1 
    15       2:no       2:no       0,*1 
    16       2:no       2:no       0,*1 
    17       2:no       2:no       0.201,*0.799 
    18       2:no       2:no       0,*1 
    19       2:no       2:no       0.006,*0.994 
    20       2:no       2:no       0,*1 
    21       2:no       2:no       0.002,*0.998 
    22       2:no       2:no       0,*1 
    23       2:no       2:no       0,*1 
    24       2:no       2:no       0,*1 
    25       2:no       2:no       0.005,*0.995 
    26       2:no       2:no       0.001,*0.999 
    27       2:no       2:no       0,*1 
    28       2:no       2:no       0.078,*0.922 
    29       2:no       2:no       0.018,*0.982 
    30       2:no      1:yes   +   *0.908,0.092 
    31       2:no       2:no       0,*1 
    32       2:no      1:yes   +   *0.628,0.372 
    33       2:no       2:no       0,*1 
    34      1:yes      1:yes       *0.999,0.001 
    35      1:yes      1:yes       *0.999,0.001 
    36      1:yes      1:yes       *1,0 
    37      1:yes      1:yes       *1,0 
    38      1:yes      1:yes       *0.997,0.003 
    39      1:yes      1:yes       *0.999,0.001 
    40      1:yes       2:no   +   0.453,*0.547 
    41      1:yes      1:yes       *0.999,0.001 
    42      1:yes      1:yes       *0.841,0.159 
    43      1:yes      1:yes       *0.984,0.016 
    44      1:yes      1:yes       *0.999,0.001 
    45      1:yes      1:yes       *0.998,0.002 
    46      1:yes      1:yes       *0.995,0.005 
    47      1:yes      1:yes       *0.828,0.172 
    48      1:yes      1:yes       *1,0 
    49      1:yes      1:yes       *0.928,0.072 
    50      1:yes      1:yes       *0.998,0.002 
    51      1:yes      1:yes       *0.893,0.107 
    52      1:yes      1:yes       *1,0 
    53      1:yes      1:yes       *0.961,0.039 
    54      1:yes      1:yes       *1,0 
    55      1:yes      1:yes       *1,0 

========== Summary ==========

Correctly Classified Instances         527               94.614  %
Incorrectly Classified Instances        30                5.386  %
Kappa statistic                          0.8894
Mean absolute error                      0.0728
Root mean squared error                  0.2001
Relative absolute error                 15.0902 %
Root relative squared error             40.7415 %
Total Number of Instances              557     

=== Detailed Accuracy By Class ===

               TP Rate   FP Rate   Precision   Recall  F-Measure   ROC Area  Class
                 0.965     0.066      0.908     0.965     0.936      0.984    yes
                 0.934     0.035      0.975     0.934     0.954      0.984    no
Weighted Avg.    0.946     0.048      0.948     0.946     0.946      0.984

=== Confusion Matrix ===

   a   b   <-- classified as
 218   8 |   a = yes
  22 309 |   b = no
