# Supplementary material for: Prediction and Prioritization of Rare Oncogenic Mutations in the Cancer Kinome Using Novel Features and Multiple Classifiers
Source: PLoS Comput Biol. 2014 Apr 17;10(4):e1003545. doi: 10.1371/journal.pcbi.1003545 (PMC3990476; doi:10.1371/journal.pcbi.1003545)
Supplement: Dataset S1 — Detailed experiment records and results. Complete data sets, outputs and log files for all computational experiments. These files can be loaded in Weka [26] to reproduce the results presented in this paper. (ZIP) [file pcbi.1003545.s001.zip › 20121222_215232/Classified/weka.classifiers.rules.DecisionTable-CrossValidation-20121222_215242.txt]

========== Data Summary ==========
Relation Name:  Analysis_Disease-weka.filters.unsupervised.attribute.Remove-R1,9,10,13,16,17,18,20,21,23,24,25,26,27
Num Instances:  557
Num Attributes: 18

     Name                      Type  Nom  Int Real     Missing      Unique  Dist
   1 Amino_Acid_WT              Nom 100%   0%   0%     0 /  0%     0 /  0%    20 
   2 Amino_Acid_MT              Nom 100%   0%   0%     0 /  0%     0 /  0%    20 
   3 Conservation_Consensus_Al  Num   0%   0%  65%   197 / 35%    76 / 14%   158 
   4 Conservation_Wild_AllKina  Num   0%   0%  72%   155 / 28%   279 / 50%   322 
   5 Conservation_Consensus_Fa  Num   0%  14%  50%   199 / 36%    63 / 11%    97 
   6 Conservation_Consensus_Gr  Num   0%   0%  64%   199 / 36%   137 / 25%   201 
   7 Blosum62                   Num   0% 100%   0%     0 /  0%     0 /  0%     7 
   8 Modification               Nom 100%   0%   0%     0 /  0%     0 /  0%     2 
   9 Is_Pk_Domain               Nom 100%   0%   0%     0 /  0%     0 /  0%     1 
  10 Binding_Site               Nom 100%   0%   0%     0 /  0%     0 /  0%     1 
  11 Side_Chain_Polarity_MT     Nom 100%   0%   0%     0 /  0%     0 /  0%     2 
  12 Avg_Mass_MT                Num   0%   0% 100%     0 /  0%     0 /  0%    19 
  13 Side_Chain_Polarity_WT     Nom 100%   0%   0%     0 /  0%     0 /  0%     2 
  14 Van_der_Waals_Volume_WT    Num   0% 100%   0%     0 /  0%     0 /  0%    17 
  15 Protein_Family             Nom 100%   0%   0%     0 /  0%    14 /  3%    56 
  16 Protein_Group              Nom 100%   0%   0%     0 /  0%     1 /  0%     9 
  17 Sub_domain                 Nom 100%   0%   0%     0 /  0%     1 /  0%    20 
  18 Disease                    Nom 100%   0%   0%     0 /  0%     0 /  0%     2 

========== Cross Validation Result ==========
 inst#     actual  predicted error distribution
     1       2:no       2:no       0.053,*0.947 
     2       2:no       2:no       0.077,*0.923 
     3       2:no       2:no       0.036,*0.964 
     4       2:no       2:no       0.048,*0.952 
     5       2:no       2:no       0.2,*0.8 
     6       2:no       2:no       0.2,*0.8 
     7       2:no       2:no       0.053,*0.947 
     8       2:no       2:no       0.286,*0.714 
     9       2:no       2:no       0.033,*0.967 
    10       2:no       2:no       0.027,*0.973 
    11       2:no       2:no       0.034,*0.966 
    12       2:no       2:no       0.053,*0.947 
    13       2:no       2:no       0.077,*0.923 
    14       2:no       2:no       0.033,*0.967 
    15       2:no       2:no       0.25,*0.75 
    16       2:no       2:no       0.033,*0.967 
    17       2:no       2:no       0.077,*0.923 
    18       2:no       2:no       0.048,*0.952 
    19       2:no       2:no       0.408,*0.592 
    20       2:no       2:no       0.053,*0.947 
    21       2:no       2:no       0.143,*0.857 
    22       2:no       2:no       0.077,*0.923 
    23       2:no       2:no       0.027,*0.973 
    24       2:no       2:no       0.034,*0.966 
    25       2:no       2:no       0.143,*0.857 
    26       2:no       2:no       0.25,*0.75 
    27       2:no       2:no       0.286,*0.714 
    28       2:no       2:no       0.053,*0.947 
    29       2:no       2:no       0.027,*0.973 
    30       2:no       2:no       0.048,*0.952 
    31       2:no       2:no       0.036,*0.964 
    32       2:no       2:no       0.033,*0.967 
    33       2:no       2:no       0.027,*0.973 
    34       2:no       2:no       0.077,*0.923 
    35      1:yes      1:yes       *0.979,0.021 
    36      1:yes      1:yes       *0.923,0.077 
    37      1:yes      1:yes       *0.933,0.067 
    38      1:yes      1:yes       *0.978,0.022 
    39      1:yes      1:yes       *0.979,0.021 
    40      1:yes      1:yes       *0.923,0.077 
    41      1:yes      1:yes       *0.923,0.077 
    42      1:yes      1:yes       *0.923,0.077 
    43      1:yes      1:yes       *0.923,0.077 
    44      1:yes      1:yes       *0.979,0.021 
    45      1:yes      1:yes       *0.978,0.022 
    46      1:yes      1:yes       *0.923,0.077 
    47      1:yes      1:yes       *0.923,0.077 
    48      1:yes      1:yes       *0.979,0.021 
    49      1:yes      1:yes       *0.979,0.021 
    50      1:yes      1:yes       *0.979,0.021 
    51      1:yes      1:yes       *0.923,0.077 
    52      1:yes      1:yes       *0.978,0.022 
    53      1:yes      1:yes       *0.978,0.022 
    54      1:yes      1:yes       *0.978,0.022 
    55      1:yes      1:yes       *0.923,0.077 
    56      1:yes      1:yes       *0.923,0.077 
     1       2:no       2:no       0.083,*0.917 
     2       2:no       2:no       0.111,*0.889 
     3       2:no       2:no       0.077,*0.923 
     4       2:no      1:yes   +   *0.5,0.5 
     5       2:no       2:no       0.032,*0.968 
     6       2:no       2:no       0.083,*0.917 
     7       2:no       2:no       0.1,*0.9 
     8       2:no       2:no       0.077,*0.923 
     9       2:no       2:no       0.111,*0.889 
    10       2:no       2:no       0.25,*0.75 
    11       2:no       2:no       0.111,*0.889 
    12       2:no       2:no       0.032,*0.968 
    13       2:no       2:no       0.077,*0.923 
    14       2:no       2:no       0.083,*0.917 
    15       2:no       2:no       0.406,*0.594 
    16       2:no       2:no       0.1,*0.9 
    17       2:no       2:no       0.03,*0.97 
    18       2:no       2:no       0.2,*0.8 
    19       2:no       2:no       0.036,*0.964 
    20       2:no       2:no       0.333,*0.667 
    21       2:no      1:yes   +   *0.5,0.5 
    22       2:no       2:no       0.036,*0.964 
    23       2:no       2:no       0.1,*0.9 
    24       2:no       2:no       0.03,*0.97 
    25       2:no       2:no       0.03,*0.97 
    26       2:no       2:no       0.032,*0.968 
    27       2:no      1:yes   +   *0.5,0.5 
    28       2:no       2:no       0.1,*0.9 
    29       2:no       2:no       0.03,*0.97 
    30       2:no       2:no       0.406,*0.594 
    31       2:no       2:no       0.077,*0.923 
    32       2:no       2:no       0.03,*0.97 
    33       2:no       2:no       0.077,*0.923 
    34      1:yes      1:yes       *0.917,0.083 
    35      1:yes       2:no   +   0.406,*0.594 
    36      1:yes      1:yes       *0.93,0.07 
    37      1:yes      1:yes       *0.93,0.07 
    38      1:yes      1:yes       *0.917,0.083 
    39      1:yes      1:yes       *0.978,0.022 
    40      1:yes      1:yes       *0.978,0.022 
    41      1:yes      1:yes       *0.978,0.022 
    42      1:yes      1:yes       *0.978,0.022 
    43      1:yes      1:yes       *0.917,0.083 
    44      1:yes      1:yes       *0.93,0.07 
    45      1:yes      1:yes       *0.917,0.083 
    46      1:yes      1:yes       *0.93,0.07 
    47      1:yes      1:yes       *0.98,0.02 
    48      1:yes      1:yes       *0.978,0.022 
    49      1:yes      1:yes       *0.93,0.07 
    50      1:yes      1:yes       *0.93,0.07 
    51      1:yes      1:yes       *0.98,0.02 
    52      1:yes      1:yes       *0.93,0.07 
    53      1:yes      1:yes       *0.98,0.02 
    54      1:yes      1:yes       *0.93,0.07 
    55      1:yes      1:yes       *0.978,0.022 
    56      1:yes      1:yes       *0.93,0.07 
     1       2:no       2:no       0.028,*0.972 
     2       2:no       2:no       0.036,*0.964 
     3       2:no       2:no       0.053,*0.947 
     4       2:no       2:no       0.033,*0.967 
     5       2:no       2:no       0.033,*0.967 
     6       2:no      1:yes   +   *0.5,0.5 
     7       2:no       2:no       0.034,*0.966 
     8       2:no       2:no       0.406,*0.594 
     9       2:no       2:no       0.2,*0.8 
    10       2:no       2:no       0.048,*0.952 
    11       2:no       2:no       0.033,*0.967 
    12       2:no       2:no       0.2,*0.8 
    13       2:no       2:no       0.167,*0.833 
    14       2:no       2:no       0.071,*0.929 
    15       2:no       2:no       0.167,*0.833 
    16       2:no       2:no       0.167,*0.833 
    17       2:no       2:no       0.053,*0.947 
    18       2:no       2:no       0.053,*0.947 
    19       2:no       2:no       0.053,*0.947 
    20       2:no       2:no       0.048,*0.952 
    21       2:no       2:no       0.028,*0.972 
    22       2:no       2:no       0.034,*0.966 
    23       2:no       2:no       0.25,*0.75 
    24       2:no      1:yes   +   *0.5,0.5 
    25       2:no       2:no       0.028,*0.972 
    26       2:no       2:no       0.036,*0.964 
    27       2:no       2:no       0.25,*0.75 
    28       2:no       2:no       0.048,*0.952 
    29       2:no       2:no       0.053,*0.947 
    30       2:no       2:no       0.167,*0.833 
    31       2:no       2:no       0.028,*0.972 
    32       2:no       2:no       0.033,*0.967 
    33       2:no       2:no       0.028,*0.972 
    34      1:yes      1:yes       *0.923,0.077 
    35      1:yes      1:yes       *0.98,0.02 
    36      1:yes      1:yes       *0.923,0.077 
    37      1:yes      1:yes       *0.923,0.077 
    38      1:yes      1:yes       *0.98,0.02 
    39      1:yes      1:yes       *0.923,0.077 
    40      1:yes      1:yes       *0.979,0.021 
    41      1:yes      1:yes       *0.923,0.077 
    42      1:yes      1:yes       *0.98,0.02 
    43      1:yes      1:yes       *0.923,0.077 
    44      1:yes      1:yes       *0.979,0.021 
    45      1:yes      1:yes       *0.98,0.02 
    46      1:yes      1:yes       *0.923,0.077 
    47      1:yes      1:yes       *0.979,0.021 
    48      1:yes      1:yes       *0.923,0.077 
    49      1:yes      1:yes       *0.923,0.077 
    50      1:yes      1:yes       *0.923,0.077 
    51      1:yes      1:yes       *0.979,0.021 
    52      1:yes      1:yes       *0.923,0.077 
    53      1:yes      1:yes       *0.923,0.077 
    54      1:yes       2:no   +   0.143,*0.857 
    55      1:yes      1:yes       *0.923,0.077 
    56      1:yes      1:yes       *0.98,0.02 
     1       2:no       2:no       0.028,*0.972 
     2       2:no       2:no       0.028,*0.972 
     3       2:no       2:no       0.048,*0.952 
     4       2:no       2:no       0.333,*0.667 
     5       2:no       2:no       0.091,*0.909 
     6       2:no       2:no       0.037,*0.963 
     7       2:no       2:no       0.031,*0.969 
     8       2:no       2:no       0.036,*0.964 
     9       2:no       2:no       0.028,*0.972 
    10       2:no       2:no       0.028,*0.972 
    11       2:no       2:no       0.25,*0.75 
    12       2:no      1:yes   +   *0.5,0.5 
    13       2:no       2:no       0.037,*0.963 
    14       2:no       2:no       0.406,*0.594 
    15       2:no       2:no       0.077,*0.923 
    16       2:no       2:no       0.091,*0.909 
    17       2:no       2:no       0.333,*0.667 
    18       2:no       2:no       0.048,*0.952 
    19       2:no      1:yes   +   *0.5,0.5 
    20       2:no       2:no       0.077,*0.923 
    21       2:no       2:no       0.037,*0.963 
    22       2:no       2:no       0.031,*0.969 
    23       2:no       2:no       0.077,*0.923 
    24       2:no       2:no       0.037,*0.963 
    25       2:no      1:yes   +   *0.667,0.333 
    26       2:no       2:no       0.028,*0.972 
    27       2:no       2:no       0.036,*0.964 
    28       2:no       2:no       0.091,*0.909 
    29       2:no       2:no       0.25,*0.75 
    30       2:no       2:no       0.333,*0.667 
    31       2:no       2:no       0.077,*0.923 
    32       2:no       2:no       0.143,*0.857 
    33       2:no       2:no       0.048,*0.952 
    34      1:yes      1:yes       *0.979,0.021 
    35      1:yes      1:yes       *0.923,0.077 
    36      1:yes      1:yes       *0.923,0.077 
    37      1:yes      1:yes       *0.667,0.333 
    38      1:yes      1:yes       *0.979,0.021 
    39      1:yes      1:yes       *0.979,0.021 
    40      1:yes      1:yes       *0.979,0.021 
    41      1:yes      1:yes       *0.923,0.077 
    42      1:yes       2:no   +   0.25,*0.75 
    43      1:yes      1:yes       *0.979,0.021 
    44      1:yes      1:yes       *0.923,0.077 
    45      1:yes      1:yes       *0.923,0.077 
    46      1:yes      1:yes       *0.667,0.333 
    47      1:yes      1:yes       *0.923,0.077 
    48      1:yes      1:yes       *0.979,0.021 
    49      1:yes      1:yes       *0.923,0.077 
    50      1:yes      1:yes       *0.979,0.021 
    51      1:yes      1:yes       *0.923,0.077 
    52      1:yes      1:yes       *0.979,0.021 
    53      1:yes      1:yes       *0.923,0.077 
    54      1:yes      1:yes       *0.923,0.077 
    55      1:yes      1:yes       *0.979,0.021 
    56      1:yes      1:yes       *0.979,0.021 
     1       2:no       2:no       0.406,*0.594 
     2       2:no       2:no       0.333,*0.667 
     3       2:no       2:no       0.031,*0.969 
     4       2:no       2:no       0.167,*0.833 
     5       2:no      1:yes   +   *0.5,0.5 
     6       2:no       2:no       0.333,*0.667 
     7       2:no       2:no       0.038,*0.962 
     8       2:no       2:no       0.045,*0.955 
     9       2:no       2:no       0.038,*0.962 
    10       2:no       2:no       0.333,*0.667 
    11       2:no       2:no       0.2,*0.8 
    12       2:no      1:yes   +   *0.5,0.5 
    13       2:no       2:no       0.143,*0.857 
    14       2:no       2:no       0.034,*0.966 
    15       2:no       2:no       0.167,*0.833 
    16       2:no       2:no       0.333,*0.667 
    17       2:no       2:no       0.026,*0.974 
    18       2:no       2:no       0.031,*0.969 
    19       2:no       2:no       0.038,*0.962 
    20       2:no       2:no       0.077,*0.923 
    21       2:no       2:no       0.038,*0.962 
    22       2:no       2:no       0.077,*0.923 
    23       2:no       2:no       0.333,*0.667 
    24       2:no       2:no       0.034,*0.966 
    25       2:no       2:no       0.048,*0.952 
    26       2:no       2:no       0.026,*0.974 
    27       2:no       2:no       0.048,*0.952 
    28       2:no       2:no       0.286,*0.714 
    29       2:no       2:no       0.045,*0.955 
    30       2:no      1:yes   +   *0.5,0.5 
    31       2:no       2:no       0.077,*0.923 
    32       2:no       2:no       0.2,*0.8 
    33       2:no       2:no       0.048,*0.952 
    34      1:yes      1:yes       *0.922,0.078 
    35      1:yes      1:yes       *0.979,0.021 
    36      1:yes      1:yes       *0.979,0.021 
    37      1:yes       2:no   +   0.333,*0.667 
    38      1:yes      1:yes       *0.922,0.078 
    39      1:yes      1:yes       *0.922,0.078 
    40      1:yes      1:yes       *0.922,0.078 
    41      1:yes      1:yes       *0.922,0.078 
    42      1:yes      1:yes       *0.979,0.021 
    43      1:yes      1:yes       *0.979,0.021 
    44      1:yes      1:yes       *0.979,0.021 
    45      1:yes      1:yes       *0.922,0.078 
    46      1:yes      1:yes       *0.922,0.078 
    47      1:yes      1:yes       *0.922,0.078 
    48      1:yes      1:yes       *0.979,0.021 
    49      1:yes      1:yes       *0.75,0.25 
    50      1:yes      1:yes       *0.922,0.078 
    51      1:yes      1:yes       *0.979,0.021 
    52      1:yes      1:yes       *0.922,0.078 
    53      1:yes      1:yes       *0.922,0.078 
    54      1:yes      1:yes       *0.979,0.021 
    55      1:yes      1:yes       *0.979,0.021 
    56      1:yes      1:yes       *0.979,0.021 
     1       2:no      1:yes   +   *0.5,0.5 
     2       2:no       2:no       0.071,*0.929 
     3       2:no       2:no       0.027,*0.973 
     4       2:no       2:no       0.143,*0.857 
     5       2:no       2:no       0.111,*0.889 
     6       2:no       2:no       0.406,*0.594 
     7       2:no      1:yes   +   *0.8,0.2 
     8       2:no       2:no       0.091,*0.909 
     9       2:no       2:no       0.333,*0.667 
    10       2:no       2:no       0.038,*0.962 
    11       2:no       2:no       0.03,*0.97 
    12       2:no       2:no       0.091,*0.909 
    13       2:no      1:yes   +   *0.5,0.5 
    14       2:no       2:no       0.091,*0.909 
    15       2:no       2:no       0.038,*0.962 
    16       2:no       2:no       0.333,*0.667 
    17       2:no       2:no       0.406,*0.594 
    18       2:no       2:no       0.091,*0.909 
    19       2:no       2:no       0.333,*0.667 
    20       2:no       2:no       0.091,*0.909 
    21       2:no       2:no       0.091,*0.909 
    22       2:no      1:yes   +   *0.5,0.5 
    23       2:no       2:no       0.091,*0.909 
    24       2:no       2:no       0.2,*0.8 
    25       2:no      1:yes   +   *0.5,0.5 
    26       2:no       2:no       0.038,*0.962 
    27       2:no       2:no       0.406,*0.594 
    28       2:no       2:no       0.25,*0.75 
    29       2:no       2:no       0.071,*0.929 
    30       2:no       2:no       0.038,*0.962 
    31       2:no       2:no       0.333,*0.667 
    32       2:no      1:yes   +   *0.5,0.5 
    33       2:no       2:no       0.1,*0.9 
    34      1:yes      1:yes       *0.978,0.022 
    35      1:yes      1:yes       *0.667,0.333 
    36      1:yes      1:yes       *0.978,0.022 
    37      1:yes      1:yes       *0.979,0.021 
    38      1:yes      1:yes       *0.933,0.067 
    39      1:yes      1:yes       *0.667,0.333 
    40      1:yes      1:yes       *0.929,0.071 
    41      1:yes      1:yes       *0.979,0.021 
    42      1:yes      1:yes       *0.933,0.067 
    43      1:yes      1:yes       *0.979,0.021 
    44      1:yes      1:yes       *0.933,0.067 
    45      1:yes      1:yes       *0.933,0.067 
    46      1:yes      1:yes       *0.929,0.071 
    47      1:yes      1:yes       *0.979,0.021 
    48      1:yes      1:yes       *0.978,0.022 
    49      1:yes      1:yes       *0.978,0.022 
    50      1:yes      1:yes       *0.933,0.067 
    51      1:yes      1:yes       *0.978,0.022 
    52      1:yes      1:yes       *0.933,0.067 
    53      1:yes      1:yes       *0.8,0.2 
    54      1:yes      1:yes       *0.978,0.022 
    55      1:yes      1:yes       *0.979,0.021 
    56      1:yes      1:yes       *0.979,0.021 
     1       2:no       2:no       0.1,*0.9 
     2       2:no       2:no       0.091,*0.909 
     3       2:no      1:yes   +   *0.5,0.5 
     4       2:no       2:no       0.036,*0.964 
     5       2:no       2:no       0.034,*0.966 
     6       2:no       2:no       0.067,*0.933 
     7       2:no       2:no       0.111,*0.889 
     8       2:no       2:no       0.111,*0.889 
     9       2:no      1:yes   +   *0.5,0.5 
    10       2:no       2:no       0.067,*0.933 
    11       2:no       2:no       0.03,*0.97 
    12       2:no       2:no       0.091,*0.909 
    13       2:no       2:no       0.2,*0.8 
    14       2:no       2:no       0.03,*0.97 
    15       2:no      1:yes   +   *0.5,0.5 
    16       2:no       2:no       0.091,*0.909 
    17       2:no       2:no       0.167,*0.833 
    18       2:no       2:no       0.03,*0.97 
    19       2:no      1:yes   +   *0.5,0.5 
    20       2:no       2:no       0.034,*0.966 
    21       2:no       2:no       0.036,*0.964 
    22       2:no       2:no       0.143,*0.857 
    23       2:no       2:no       0.406,*0.594 
    24       2:no       2:no       0.333,*0.667 
    25       2:no       2:no       0.071,*0.929 
    26       2:no       2:no       0.034,*0.966 
    27       2:no       2:no       0.333,*0.667 
    28       2:no       2:no       0.034,*0.966 
    29       2:no       2:no       0.333,*0.667 
    30       2:no       2:no       0.077,*0.923 
    31       2:no       2:no       0.167,*0.833 
    32       2:no       2:no       0.03,*0.97 
    33       2:no       2:no       0.034,*0.966 
    34      1:yes      1:yes       *0.933,0.067 
    35      1:yes      1:yes       *0.977,0.023 
    36      1:yes      1:yes       *0.933,0.067 
    37      1:yes      1:yes       *0.933,0.067 
    38      1:yes      1:yes       *0.977,0.023 
    39      1:yes      1:yes       *0.976,0.024 
    40      1:yes      1:yes       *0.933,0.067 
    41      1:yes      1:yes       *0.976,0.024 
    42      1:yes      1:yes       *0.933,0.067 
    43      1:yes      1:yes       *0.976,0.024 
    44      1:yes      1:yes       *0.977,0.023 
    45      1:yes      1:yes       *0.976,0.024 
    46      1:yes      1:yes       *0.976,0.024 
    47      1:yes      1:yes       *0.933,0.067 
    48      1:yes      1:yes       *0.976,0.024 
    49      1:yes      1:yes       *0.976,0.024 
    50      1:yes      1:yes       *0.833,0.167 
    51      1:yes      1:yes       *0.933,0.067 
    52      1:yes      1:yes       *0.929,0.071 
    53      1:yes      1:yes       *0.977,0.023 
    54      1:yes      1:yes       *0.933,0.067 
    55      1:yes      1:yes       *0.976,0.024 
    56      1:yes      1:yes       *0.929,0.071 
     1       2:no       2:no       0.25,*0.75 
     2       2:no       2:no       0.043,*0.957 
     3       2:no      1:yes   +   *0.5,0.5 
     4       2:no       2:no       0.407,*0.593 
     5       2:no       2:no       0.077,*0.923 
     6       2:no       2:no       0.077,*0.923 
     7       2:no       2:no       0.063,*0.938 
     8       2:no       2:no       0.063,*0.938 
     9       2:no       2:no       0.05,*0.95 
    10       2:no       2:no       0.111,*0.889 
    11       2:no       2:no       0.043,*0.957 
    12       2:no       2:no       0.143,*0.857 
    13       2:no      1:yes   +   *0.919,0.081 
    14       2:no       2:no       0.2,*0.8 
    15       2:no       2:no       0.05,*0.95 
    16       2:no      1:yes   +   *0.961,0.039 
    17       2:no       2:no       0.333,*0.667 
    18       2:no       2:no       0.083,*0.917 
    19       2:no       2:no       0.043,*0.957 
    20       2:no       2:no       0.043,*0.957 
    21       2:no       2:no       0.407,*0.593 
    22       2:no       2:no       0.083,*0.917 
    23       2:no       2:no       0.043,*0.957 
    24       2:no       2:no       0.111,*0.889 
    25       2:no      1:yes   +   *0.919,0.081 
    26       2:no       2:no       0.063,*0.938 
    27       2:no       2:no       0.043,*0.957 
    28       2:no      1:yes   +   *0.5,0.5 
    29       2:no       2:no       0.2,*0.8 
    30       2:no      1:yes   +   *0.667,0.333 
    31       2:no       2:no       0.143,*0.857 
    32       2:no      1:yes   +   *0.5,0.5 
    33       2:no       2:no       0.407,*0.593 
    34      1:yes      1:yes       *0.938,0.063 
    35      1:yes      1:yes       *0.923,0.077 
    36      1:yes      1:yes       *0.875,0.125 
    37      1:yes      1:yes       *0.938,0.063 
    38      1:yes      1:yes       *0.961,0.039 
    39      1:yes      1:yes       *0.961,0.039 
    40      1:yes      1:yes       *0.938,0.063 
    41      1:yes      1:yes       *0.919,0.081 
    42      1:yes      1:yes       *0.919,0.081 
    43      1:yes      1:yes       *0.961,0.039 
    44      1:yes      1:yes       *0.972,0.028 
    45      1:yes      1:yes       *0.961,0.039 
    46      1:yes      1:yes       *0.923,0.077 
    47      1:yes      1:yes       *0.919,0.081 
    48      1:yes      1:yes       *0.971,0.029 
    49      1:yes      1:yes       *0.919,0.081 
    50      1:yes      1:yes       *0.971,0.029 
    51      1:yes      1:yes       *0.961,0.039 
    52      1:yes      1:yes       *0.75,0.25 
    53      1:yes      1:yes       *0.5,0.5 
    54      1:yes      1:yes       *0.961,0.039 
    55      1:yes      1:yes       *0.919,0.081 
     1       2:no       2:no       0.048,*0.952 
     2       2:no       2:no       0.034,*0.966 
     3       2:no       2:no       0.071,*0.929 
     4       2:no       2:no       0.04,*0.96 
     5       2:no       2:no       0.077,*0.923 
     6       2:no       2:no       0.04,*0.96 
     7       2:no       2:no       0.029,*0.971 
     8       2:no       2:no       0.048,*0.952 
     9       2:no       2:no       0.091,*0.909 
    10       2:no       2:no       0.048,*0.952 
    11       2:no      1:yes   +   *0.5,0.5 
    12       2:no       2:no       0.029,*0.971 
    13       2:no       2:no       0.04,*0.96 
    14       2:no      1:yes   +   *0.5,0.5 
    15       2:no       2:no       0.077,*0.923 
    16       2:no      1:yes   +   *0.667,0.333 
    17       2:no       2:no       0.043,*0.957 
    18       2:no       2:no       0.143,*0.857 
    19       2:no       2:no       0.04,*0.96 
    20       2:no       2:no       0.034,*0.966 
    21       2:no       2:no       0.091,*0.909 
    22       2:no       2:no       0.143,*0.857 
    23       2:no       2:no       0.034,*0.966 
    24       2:no       2:no       0.029,*0.971 
    25       2:no       2:no       0.029,*0.971 
    26       2:no       2:no       0.034,*0.966 
    27       2:no       2:no       0.407,*0.593 
    28       2:no       2:no       0.029,*0.971 
    29       2:no       2:no       0.034,*0.966 
    30       2:no       2:no       0.091,*0.909 
    31       2:no       2:no       0.407,*0.593 
    32       2:no       2:no       0.04,*0.96 
    33       2:no       2:no       0.029,*0.971 
    34      1:yes      1:yes       *0.921,0.079 
    35      1:yes      1:yes       *0.921,0.079 
    36      1:yes      1:yes       *0.921,0.079 
    37      1:yes      1:yes       *0.979,0.021 
    38      1:yes      1:yes       *0.921,0.079 
    39      1:yes      1:yes       *0.921,0.079 
    40      1:yes      1:yes       *0.921,0.079 
    41      1:yes      1:yes       *0.98,0.02 
    42      1:yes      1:yes       *0.98,0.02 
    43      1:yes      1:yes       *0.921,0.079 
    44      1:yes      1:yes       *0.921,0.079 
    45      1:yes      1:yes       *0.921,0.079 
    46      1:yes      1:yes       *0.98,0.02 
    47      1:yes      1:yes       *0.921,0.079 
    48      1:yes      1:yes       *0.98,0.02 
    49      1:yes      1:yes       *0.921,0.079 
    50      1:yes      1:yes       *0.979,0.021 
    51      1:yes      1:yes       *0.667,0.333 
    52      1:yes      1:yes       *0.979,0.021 
    53      1:yes      1:yes       *0.667,0.333 
    54      1:yes      1:yes       *0.921,0.079 
    55      1:yes      1:yes       *0.98,0.02 
     1       2:no      1:yes   +   *0.5,0.5 
     2       2:no       2:no       0.1,*0.9 
     3       2:no       2:no       0.1,*0.9 
     4       2:no       2:no       0.077,*0.923 
     5       2:no       2:no       0.25,*0.75 
     6       2:no       2:no       0.407,*0.593 
     7       2:no       2:no       0.083,*0.917 
     8       2:no      1:yes   +   *0.5,0.5 
     9       2:no       2:no       0.067,*0.933 
    10       2:no       2:no       0.333,*0.667 
    11       2:no       2:no       0.407,*0.593 
    12       2:no      1:yes   +   *0.955,0.045 
    13       2:no       2:no       0.029,*0.971 
    14       2:no       2:no       0.038,*0.962 
    15       2:no       2:no       0.067,*0.933 
    16       2:no       2:no       0.029,*0.971 
    17       2:no      1:yes   +   *0.955,0.045 
    18       2:no       2:no       0.038,*0.962 
    19       2:no       2:no       0.038,*0.962 
    20       2:no       2:no       0.032,*0.968 
    21       2:no       2:no       0.407,*0.593 
    22       2:no       2:no       0.25,*0.75 
    23       2:no       2:no       0.077,*0.923 
    24       2:no       2:no       0.038,*0.962 
    25       2:no       2:no       0.032,*0.968 
    26       2:no       2:no       0.032,*0.968 
    27       2:no       2:no       0.333,*0.667 
    28       2:no       2:no       0.407,*0.593 
    29       2:no       2:no       0.083,*0.917 
    30       2:no       2:no       0.407,*0.593 
    31       2:no       2:no       0.1,*0.9 
    32       2:no       2:no       0.25,*0.75 
    33       2:no       2:no       0.029,*0.971 
    34      1:yes      1:yes       *0.8,0.2 
    35      1:yes      1:yes       *0.955,0.045 
    36      1:yes      1:yes       *0.978,0.022 
    37      1:yes      1:yes       *0.976,0.024 
    38      1:yes      1:yes       *0.955,0.045 
    39      1:yes      1:yes       *0.976,0.024 
    40      1:yes      1:yes       *0.5,0.5 
    41      1:yes      1:yes       *0.976,0.024 
    42      1:yes      1:yes       *0.955,0.045 
    43      1:yes      1:yes       *0.976,0.024 
    44      1:yes      1:yes       *0.978,0.022 
    45      1:yes      1:yes       *0.8,0.2 
    46      1:yes      1:yes       *0.976,0.024 
    47      1:yes      1:yes       *0.929,0.071 
    48      1:yes      1:yes       *0.955,0.045 
    49      1:yes      1:yes       *0.929,0.071 
    50      1:yes      1:yes       *0.955,0.045 
    51      1:yes      1:yes       *0.667,0.333 
    52      1:yes      1:yes       *0.976,0.024 
    53      1:yes      1:yes       *0.955,0.045 
    54      1:yes      1:yes       *0.978,0.022 
    55      1:yes      1:yes       *0.976,0.024 

========== Summary ==========

Correctly Classified Instances         518               92.9982 %
Incorrectly Classified Instances        39                7.0018 %
Kappa statistic                          0.8579
Mean absolute error                      0.131 
Root mean squared error                  0.2129
Relative absolute error                 27.1679 %
Root relative squared error             43.347  %
Total Number of Instances              557     

=== Detailed Accuracy By Class ===

               TP Rate   FP Rate   Precision   Recall  F-Measure   ROC Area  Class
                 0.982     0.106      0.864     0.982     0.919      0.99     yes
                 0.894     0.018      0.987     0.894     0.938      0.99     no
Weighted Avg.    0.93      0.053      0.937     0.93      0.931      0.99 

=== Confusion Matrix ===

   a   b   <-- classified as
 222   4 |   a = yes
  35 296 |   b = no
