# Supplementary material for: Prediction and Prioritization of Rare Oncogenic Mutations in the Cancer Kinome Using Novel Features and Multiple Classifiers
Source: PLoS Comput Biol. 2014 Apr 17;10(4):e1003545. doi: 10.1371/journal.pcbi.1003545 (PMC3990476; doi:10.1371/journal.pcbi.1003545)
Supplement: Dataset S1 — Detailed experiment records and results. Complete data sets, outputs and log files for all computational experiments. These files can be loaded in Weka [26] to reproduce the results presented in this paper. (ZIP) [file pcbi.1003545.s001.zip › 20121222_215232/Classified/weka.classifiers.bayes.BayesNet-CrossValidation-20121222_215234.txt]

========== Data Summary ==========
Relation Name:  Analysis_Disease-weka.filters.unsupervised.attribute.Remove-R1,9,10,13,16,17,18,20,21,23,24,25,26,27
Num Instances:  557
Num Attributes: 18

     Name                      Type  Nom  Int Real     Missing      Unique  Dist
   1 Amino_Acid_WT              Nom 100%   0%   0%     0 /  0%     0 /  0%    20 
   2 Amino_Acid_MT              Nom 100%   0%   0%     0 /  0%     0 /  0%    20 
   3 Conservation_Consensus_Al  Num   0%   0%  65%   197 / 35%    76 / 14%   158 
   4 Conservation_Wild_AllKina  Num   0%   0%  72%   155 / 28%   279 / 50%   322 
   5 Conservation_Consensus_Fa  Num   0%  14%  50%   199 / 36%    63 / 11%    97 
   6 Conservation_Consensus_Gr  Num   0%   0%  64%   199 / 36%   137 / 25%   201 
   7 Blosum62                   Num   0% 100%   0%     0 /  0%     0 /  0%     7 
   8 Modification               Nom 100%   0%   0%     0 /  0%     0 /  0%     2 
   9 Is_Pk_Domain               Nom 100%   0%   0%     0 /  0%     0 /  0%     1 
  10 Binding_Site               Nom 100%   0%   0%     0 /  0%     0 /  0%     1 
  11 Side_Chain_Polarity_MT     Nom 100%   0%   0%     0 /  0%     0 /  0%     2 
  12 Avg_Mass_MT                Num   0%   0% 100%     0 /  0%     0 /  0%    19 
  13 Side_Chain_Polarity_WT     Nom 100%   0%   0%     0 /  0%     0 /  0%     2 
  14 Van_der_Waals_Volume_WT    Num   0% 100%   0%     0 /  0%     0 /  0%    17 
  15 Protein_Family             Nom 100%   0%   0%     0 /  0%    14 /  3%    56 
  16 Protein_Group              Nom 100%   0%   0%     0 /  0%     1 /  0%     9 
  17 Sub_domain                 Nom 100%   0%   0%     0 /  0%     1 /  0%    20 
  18 Disease                    Nom 100%   0%   0%     0 /  0%     0 /  0%     2 

========== Cross Validation Result ==========
 inst#     actual  predicted error distribution
     1       2:no       2:no       0,*1 
     2       2:no       2:no       0,*1 
     3       2:no       2:no       0.007,*0.993 
     4       2:no       2:no       0,*1 
     5       2:no       2:no       0.082,*0.918 
     6       2:no       2:no       0,*1 
     7       2:no       2:no       0.003,*0.997 
     8       2:no      1:yes   +   *0.608,0.392 
     9       2:no       2:no       0,*1 
    10       2:no       2:no       0,*1 
    11       2:no       2:no       0,*1 
    12       2:no       2:no       0,*1 
    13       2:no       2:no       0.011,*0.989 
    14       2:no       2:no       0,*1 
    15       2:no       2:no       0.001,*0.999 
    16       2:no       2:no       0,*1 
    17       2:no       2:no       0.006,*0.994 
    18       2:no       2:no       0,*1 
    19       2:no       2:no       0.003,*0.997 
    20       2:no       2:no       0,*1 
    21       2:no       2:no       0.001,*0.999 
    22       2:no       2:no       0,*1 
    23       2:no       2:no       0,*1 
    24       2:no       2:no       0,*1 
    25       2:no       2:no       0,*1 
    26       2:no       2:no       0,*1 
    27       2:no       2:no       0.018,*0.982 
    28       2:no       2:no       0,*1 
    29       2:no       2:no       0,*1 
    30       2:no       2:no       0,*1 
    31       2:no       2:no       0,*1 
    32       2:no       2:no       0,*1 
    33       2:no       2:no       0,*1 
    34       2:no       2:no       0.002,*0.998 
    35      1:yes      1:yes       *0.998,0.002 
    36      1:yes      1:yes       *0.989,0.011 
    37      1:yes      1:yes       *0.976,0.024 
    38      1:yes      1:yes       *1,0 
    39      1:yes      1:yes       *0.995,0.005 
    40      1:yes      1:yes       *0.997,0.003 
    41      1:yes      1:yes       *0.997,0.003 
    42      1:yes      1:yes       *0.945,0.055 
    43      1:yes      1:yes       *0.999,0.001 
    44      1:yes      1:yes       *0.992,0.008 
    45      1:yes      1:yes       *1,0 
    46      1:yes      1:yes       *0.995,0.005 
    47      1:yes      1:yes       *0.972,0.028 
    48      1:yes      1:yes       *0.997,0.003 
    49      1:yes      1:yes       *1,0 
    50      1:yes      1:yes       *1,0 
    51      1:yes      1:yes       *1,0 
    52      1:yes      1:yes       *1,0 
    53      1:yes      1:yes       *1,0 
    54      1:yes      1:yes       *1,0 
    55      1:yes      1:yes       *0.95,0.05 
    56      1:yes      1:yes       *0.846,0.154 
     1       2:no       2:no       0,*1 
     2       2:no       2:no       0,*1 
     3       2:no       2:no       0.001,*0.999 
     4       2:no       2:no       0.448,*0.552 
     5       2:no       2:no       0.001,*0.999 
     6       2:no       2:no       0,*1 
     7       2:no       2:no       0,*1 
     8       2:no       2:no       0,*1 
     9       2:no       2:no       0.018,*0.982 
    10       2:no       2:no       0.055,*0.945 
    11       2:no       2:no       0,*1 
    12       2:no       2:no       0,*1 
    13       2:no       2:no       0.011,*0.989 
    14       2:no       2:no       0.014,*0.986 
    15       2:no       2:no       0.04,*0.96 
    16       2:no       2:no       0,*1 
    17       2:no       2:no       0,*1 
    18       2:no      1:yes   +   *0.874,0.126 
    19       2:no       2:no       0,*1 
    20       2:no       2:no       0.001,*0.999 
    21       2:no       2:no       0,*1 
    22       2:no       2:no       0,*1 
    23       2:no       2:no       0,*1 
    24       2:no       2:no       0,*1 
    25       2:no       2:no       0,*1 
    26       2:no       2:no       0.002,*0.998 
    27       2:no       2:no       0.071,*0.929 
    28       2:no       2:no       0,*1 
    29       2:no       2:no       0,*1 
    30       2:no       2:no       0.458,*0.542 
    31       2:no       2:no       0,*1 
    32       2:no       2:no       0.004,*0.996 
    33       2:no       2:no       0,*1 
    34      1:yes      1:yes       *0.994,0.006 
    35      1:yes      1:yes       *0.973,0.027 
    36      1:yes      1:yes       *0.929,0.071 
    37      1:yes      1:yes       *0.999,0.001 
    38      1:yes      1:yes       *0.999,0.001 
    39      1:yes      1:yes       *0.997,0.003 
    40      1:yes      1:yes       *1,0 
    41      1:yes      1:yes       *1,0 
    42      1:yes      1:yes       *1,0 
    43      1:yes      1:yes       *0.98,0.02 
    44      1:yes      1:yes       *1,0 
    45      1:yes      1:yes       *0.981,0.019 
    46      1:yes      1:yes       *1,0 
    47      1:yes      1:yes       *1,0 
    48      1:yes      1:yes       *1,0 
    49      1:yes      1:yes       *1,0 
    50      1:yes      1:yes       *0.764,0.236 
    51      1:yes      1:yes       *1,0 
    52      1:yes      1:yes       *1,0 
    53      1:yes      1:yes       *0.998,0.002 
    54      1:yes      1:yes       *0.926,0.074 
    55      1:yes      1:yes       *1,0 
    56      1:yes      1:yes       *0.987,0.013 
     1       2:no       2:no       0,*1 
     2       2:no       2:no       0.001,*0.999 
     3       2:no       2:no       0,*1 
     4       2:no       2:no       0,*1 
     5       2:no       2:no       0,*1 
     6       2:no       2:no       0,*1 
     7       2:no       2:no       0,*1 
     8       2:no       2:no       0,*1 
     9       2:no       2:no       0.273,*0.727 
    10       2:no       2:no       0,*1 
    11       2:no       2:no       0.001,*0.999 
    12       2:no       2:no       0,*1 
    13       2:no       2:no       0.011,*0.989 
    14       2:no       2:no       0.004,*0.996 
    15       2:no       2:no       0.045,*0.955 
    16       2:no       2:no       0.002,*0.998 
    17       2:no       2:no       0.005,*0.995 
    18       2:no       2:no       0.003,*0.997 
    19       2:no       2:no       0,*1 
    20       2:no       2:no       0,*1 
    21       2:no       2:no       0,*1 
    22       2:no       2:no       0,*1 
    23       2:no       2:no       0,*1 
    24       2:no       2:no       0.038,*0.962 
    25       2:no       2:no       0,*1 
    26       2:no       2:no       0,*1 
    27       2:no       2:no       0.018,*0.982 
    28       2:no       2:no       0,*1 
    29       2:no       2:no       0,*1 
    30       2:no       2:no       0,*1 
    31       2:no       2:no       0,*1 
    32       2:no       2:no       0,*1 
    33       2:no       2:no       0,*1 
    34      1:yes      1:yes       *0.971,0.029 
    35      1:yes      1:yes       *1,0 
    36      1:yes      1:yes       *0.958,0.042 
    37      1:yes      1:yes       *0.999,0.001 
    38      1:yes      1:yes       *0.999,0.001 
    39      1:yes      1:yes       *0.943,0.057 
    40      1:yes      1:yes       *1,0 
    41      1:yes      1:yes       *1,0 
    42      1:yes      1:yes       *1,0 
    43      1:yes      1:yes       *0.91,0.09 
    44      1:yes      1:yes       *1,0 
    45      1:yes      1:yes       *1,0 
    46      1:yes      1:yes       *0.999,0.001 
    47      1:yes      1:yes       *0.999,0.001 
    48      1:yes      1:yes       *0.958,0.042 
    49      1:yes      1:yes       *0.998,0.002 
    50      1:yes      1:yes       *0.956,0.044 
    51      1:yes      1:yes       *1,0 
    52      1:yes      1:yes       *0.999,0.001 
    53      1:yes      1:yes       *0.847,0.153 
    54      1:yes       2:no   +   0.005,*0.995 
    55      1:yes      1:yes       *0.943,0.057 
    56      1:yes      1:yes       *0.999,0.001 
     1       2:no       2:no       0,*1 
     2       2:no       2:no       0,*1 
     3       2:no       2:no       0,*1 
     4       2:no      1:yes   +   *0.867,0.133 
     5       2:no       2:no       0.008,*0.992 
     6       2:no       2:no       0.001,*0.999 
     7       2:no       2:no       0,*1 
     8       2:no       2:no       0,*1 
     9       2:no       2:no       0,*1 
    10       2:no       2:no       0.001,*0.999 
    11       2:no       2:no       0,*1 
    12       2:no       2:no       0.092,*0.908 
    13       2:no       2:no       0,*1 
    14       2:no       2:no       0,*1 
    15       2:no       2:no       0,*1 
    16       2:no      1:yes   +   *0.646,0.354 
    17       2:no      1:yes   +   *0.749,0.251 
    18       2:no       2:no       0,*1 
    19       2:no       2:no       0,*1 
    20       2:no       2:no       0.116,*0.884 
    21       2:no       2:no       0,*1 
    22       2:no       2:no       0,*1 
    23       2:no       2:no       0,*1 
    24       2:no       2:no       0.001,*0.999 
    25       2:no      1:yes   +   *0.889,0.111 
    26       2:no       2:no       0,*1 
    27       2:no       2:no       0,*1 
    28       2:no       2:no       0.013,*0.987 
    29       2:no       2:no       0.001,*0.999 
    30       2:no       2:no       0.022,*0.978 
    31       2:no       2:no       0.237,*0.763 
    32       2:no       2:no       0.001,*0.999 
    33       2:no       2:no       0.001,*0.999 
    34      1:yes      1:yes       *1,0 
    35      1:yes      1:yes       *0.98,0.02 
    36      1:yes      1:yes       *0.985,0.015 
    37      1:yes      1:yes       *0.976,0.024 
    38      1:yes      1:yes       *0.998,0.002 
    39      1:yes      1:yes       *0.999,0.001 
    40      1:yes      1:yes       *0.996,0.004 
    41      1:yes      1:yes       *0.993,0.007 
    42      1:yes       2:no   +   0.374,*0.626 
    43      1:yes      1:yes       *1,0 
    44      1:yes      1:yes       *0.997,0.003 
    45      1:yes      1:yes       *0.999,0.001 
    46      1:yes      1:yes       *0.99,0.01 
    47      1:yes      1:yes       *0.975,0.025 
    48      1:yes      1:yes       *1,0 
    49      1:yes      1:yes       *0.987,0.013 
    50      1:yes      1:yes       *0.999,0.001 
    51      1:yes      1:yes       *0.999,0.001 
    52      1:yes      1:yes       *0.999,0.001 
    53      1:yes      1:yes       *0.994,0.006 
    54      1:yes      1:yes       *0.991,0.009 
    55      1:yes      1:yes       *1,0 
    56      1:yes      1:yes       *0.999,0.001 
     1       2:no       2:no       0.001,*0.999 
     2       2:no       2:no       0.001,*0.999 
     3       2:no       2:no       0.001,*0.999 
     4       2:no       2:no       0,*1 
     5       2:no       2:no       0,*1 
     6       2:no       2:no       0,*1 
     7       2:no       2:no       0,*1 
     8       2:no       2:no       0,*1 
     9       2:no       2:no       0,*1 
    10       2:no       2:no       0.149,*0.851 
    11       2:no       2:no       0.11,*0.89 
    12       2:no       2:no       0.003,*0.997 
    13       2:no       2:no       0.154,*0.846 
    14       2:no       2:no       0,*1 
    15       2:no       2:no       0,*1 
    16       2:no       2:no       0,*1 
    17       2:no       2:no       0.001,*0.999 
    18       2:no       2:no       0.001,*0.999 
    19       2:no       2:no       0,*1 
    20       2:no       2:no       0,*1 
    21       2:no       2:no       0,*1 
    22       2:no       2:no       0,*1 
    23       2:no       2:no       0,*1 
    24       2:no       2:no       0,*1 
    25       2:no       2:no       0.016,*0.984 
    26       2:no       2:no       0,*1 
    27       2:no       2:no       0.001,*0.999 
    28       2:no       2:no       0.001,*0.999 
    29       2:no       2:no       0,*1 
    30       2:no       2:no       0.004,*0.996 
    31       2:no       2:no       0.014,*0.986 
    32       2:no       2:no       0,*1 
    33       2:no       2:no       0,*1 
    34      1:yes      1:yes       *0.995,0.005 
    35      1:yes      1:yes       *0.989,0.011 
    36      1:yes      1:yes       *1,0 
    37      1:yes      1:yes       *0.986,0.014 
    38      1:yes      1:yes       *0.955,0.045 
    39      1:yes      1:yes       *0.998,0.002 
    40      1:yes      1:yes       *0.913,0.087 
    41      1:yes      1:yes       *1,0 
    42      1:yes      1:yes       *0.995,0.005 
    43      1:yes      1:yes       *1,0 
    44      1:yes      1:yes       *1,0 
    45      1:yes      1:yes       *0.999,0.001 
    46      1:yes      1:yes       *0.966,0.034 
    47      1:yes      1:yes       *0.998,0.002 
    48      1:yes      1:yes       *1,0 
    49      1:yes      1:yes       *0.999,0.001 
    50      1:yes      1:yes       *0.97,0.03 
    51      1:yes      1:yes       *0.997,0.003 
    52      1:yes      1:yes       *0.999,0.001 
    53      1:yes      1:yes       *0.969,0.031 
    54      1:yes      1:yes       *1,0 
    55      1:yes      1:yes       *0.997,0.003 
    56      1:yes      1:yes       *1,0 
     1       2:no       2:no       0.065,*0.935 
     2       2:no       2:no       0,*1 
     3       2:no       2:no       0,*1 
     4       2:no       2:no       0,*1 
     5       2:no       2:no       0.003,*0.997 
     6       2:no       2:no       0,*1 
     7       2:no      1:yes   +   *0.646,0.354 
     8       2:no       2:no       0,*1 
     9       2:no       2:no       0,*1 
    10       2:no       2:no       0,*1 
    11       2:no       2:no       0,*1 
    12       2:no       2:no       0.077,*0.923 
    13       2:no       2:no       0.004,*0.996 
    14       2:no       2:no       0,*1 
    15       2:no       2:no       0,*1 
    16       2:no       2:no       0.053,*0.947 
    17       2:no       2:no       0,*1 
    18       2:no       2:no       0,*1 
    19       2:no       2:no       0,*1 
    20       2:no       2:no       0.226,*0.774 
    21       2:no       2:no       0,*1 
    22       2:no       2:no       0.003,*0.997 
    23       2:no       2:no       0.002,*0.998 
    24       2:no       2:no       0.038,*0.962 
    25       2:no       2:no       0,*1 
    26       2:no       2:no       0,*1 
    27       2:no       2:no       0.002,*0.998 
    28       2:no       2:no       0.225,*0.775 
    29       2:no       2:no       0,*1 
    30       2:no       2:no       0,*1 
    31       2:no       2:no       0.002,*0.998 
    32       2:no       2:no       0,*1 
    33       2:no       2:no       0.001,*0.999 
    34      1:yes      1:yes       *1,0 
    35      1:yes      1:yes       *0.952,0.048 
    36      1:yes      1:yes       *1,0 
    37      1:yes      1:yes       *1,0 
    38      1:yes      1:yes       *1,0 
    39      1:yes       2:no   +   0.001,*0.999 
    40      1:yes      1:yes       *0.902,0.098 
    41      1:yes      1:yes       *1,0 
    42      1:yes      1:yes       *1,0 
    43      1:yes      1:yes       *0.999,0.001 
    44      1:yes      1:yes       *0.998,0.002 
    45      1:yes      1:yes       *0.997,0.003 
    46      1:yes      1:yes       *0.999,0.001 
    47      1:yes      1:yes       *1,0 
    48      1:yes      1:yes       *1,0 
    49      1:yes      1:yes       *1,0 
    50      1:yes      1:yes       *0.976,0.024 
    51      1:yes      1:yes       *0.997,0.003 
    52      1:yes      1:yes       *0.998,0.002 
    53      1:yes      1:yes       *0.782,0.218 
    54      1:yes      1:yes       *1,0 
    55      1:yes      1:yes       *1,0 
    56      1:yes      1:yes       *1,0 
     1       2:no       2:no       0,*1 
     2       2:no       2:no       0,*1 
     3       2:no      1:yes   +   *0.524,0.476 
     4       2:no       2:no       0,*1 
     5       2:no       2:no       0,*1 
     6       2:no       2:no       0,*1 
     7       2:no       2:no       0,*1 
     8       2:no       2:no       0,*1 
     9       2:no       2:no       0.002,*0.998 
    10       2:no       2:no       0,*1 
    11       2:no       2:no       0.001,*0.999 
    12       2:no       2:no       0,*1 
    13       2:no       2:no       0.005,*0.995 
    14       2:no       2:no       0,*1 
    15       2:no      1:yes   +   *0.818,0.182 
    16       2:no       2:no       0,*1 
    17       2:no       2:no       0,*1 
    18       2:no       2:no       0,*1 
    19       2:no      1:yes   +   *0.853,0.147 
    20       2:no       2:no       0,*1 
    21       2:no       2:no       0,*1 
    22       2:no       2:no       0.016,*0.984 
    23       2:no       2:no       0.003,*0.997 
    24       2:no       2:no       0,*1 
    25       2:no       2:no       0,*1 
    26       2:no       2:no       0.002,*0.998 
    27       2:no       2:no       0,*1 
    28       2:no       2:no       0,*1 
    29       2:no      1:yes   +   *0.958,0.042 
    30       2:no       2:no       0.01,*0.99 
    31       2:no       2:no       0,*1 
    32       2:no       2:no       0,*1 
    33       2:no       2:no       0,*1 
    34      1:yes      1:yes       *0.855,0.145 
    35      1:yes      1:yes       *1,0 
    36      1:yes      1:yes       *0.998,0.002 
    37      1:yes      1:yes       *0.931,0.069 
    38      1:yes      1:yes       *0.999,0.001 
    39      1:yes      1:yes       *1,0 
    40      1:yes      1:yes       *0.891,0.109 
    41      1:yes      1:yes       *0.998,0.002 
    42      1:yes      1:yes       *0.987,0.013 
    43      1:yes      1:yes       *1,0 
    44      1:yes      1:yes       *1,0 
    45      1:yes      1:yes       *1,0 
    46      1:yes      1:yes       *1,0 
    47      1:yes      1:yes       *0.997,0.003 
    48      1:yes      1:yes       *1,0 
    49      1:yes      1:yes       *1,0 
    50      1:yes      1:yes       *0.998,0.002 
    51      1:yes      1:yes       *0.97,0.03 
    52      1:yes      1:yes       *0.974,0.026 
    53      1:yes      1:yes       *1,0 
    54      1:yes      1:yes       *0.996,0.004 
    55      1:yes      1:yes       *1,0 
    56      1:yes      1:yes       *0.999,0.001 
     1       2:no       2:no       0.083,*0.917 
     2       2:no       2:no       0,*1 
     3       2:no       2:no       0.016,*0.984 
     4       2:no      1:yes   +   *0.516,0.484 
     5       2:no       2:no       0,*1 
     6       2:no       2:no       0,*1 
     7       2:no       2:no       0,*1 
     8       2:no       2:no       0.002,*0.998 
     9       2:no       2:no       0,*1 
    10       2:no       2:no       0,*1 
    11       2:no       2:no       0.001,*0.999 
    12       2:no       2:no       0,*1 
    13       2:no      1:yes   +   *0.67,0.33 
    14       2:no       2:no       0.002,*0.998 
    15       2:no       2:no       0,*1 
    16       2:no      1:yes   +   *1,0 
    17       2:no       2:no       0.035,*0.965 
    18       2:no       2:no       0.001,*0.999 
    19       2:no       2:no       0,*1 
    20       2:no       2:no       0,*1 
    21       2:no       2:no       0.03,*0.97 
    22       2:no       2:no       0.001,*0.999 
    23       2:no       2:no       0,*1 
    24       2:no       2:no       0,*1 
    25       2:no      1:yes   +   *0.998,0.002 
    26       2:no       2:no       0,*1 
    27       2:no       2:no       0,*1 
    28       2:no       2:no       0,*1 
    29       2:no       2:no       0.027,*0.973 
    30       2:no       2:no       0.024,*0.976 
    31       2:no       2:no       0.024,*0.976 
    32       2:no       2:no       0.006,*0.994 
    33       2:no       2:no       0.342,*0.658 
    34      1:yes      1:yes       *1,0 
    35      1:yes      1:yes       *1,0 
    36      1:yes      1:yes       *0.988,0.012 
    37      1:yes      1:yes       *0.997,0.003 
    38      1:yes      1:yes       *1,0 
    39      1:yes      1:yes       *1,0 
    40      1:yes      1:yes       *1,0 
    41      1:yes      1:yes       *0.996,0.004 
    42      1:yes      1:yes       *0.897,0.103 
    43      1:yes      1:yes       *0.983,0.017 
    44      1:yes      1:yes       *1,0 
    45      1:yes      1:yes       *0.999,0.001 
    46      1:yes      1:yes       *1,0 
    47      1:yes      1:yes       *0.797,0.203 
    48      1:yes      1:yes       *1,0 
    49      1:yes      1:yes       *0.997,0.003 
    50      1:yes      1:yes       *0.999,0.001 
    51      1:yes      1:yes       *1,0 
    52      1:yes      1:yes       *0.996,0.004 
    53      1:yes       2:no   +   0.262,*0.738 
    54      1:yes      1:yes       *1,0 
    55      1:yes      1:yes       *1,0 
     1       2:no       2:no       0,*1 
     2       2:no       2:no       0,*1 
     3       2:no       2:no       0.006,*0.994 
     4       2:no       2:no       0,*1 
     5       2:no       2:no       0.004,*0.996 
     6       2:no       2:no       0,*1 
     7       2:no       2:no       0,*1 
     8       2:no       2:no       0,*1 
     9       2:no       2:no       0.094,*0.906 
    10       2:no       2:no       0,*1 
    11       2:no       2:no       0.008,*0.992 
    12       2:no       2:no       0,*1 
    13       2:no       2:no       0,*1 
    14       2:no       2:no       0.233,*0.767 
    15       2:no       2:no       0,*1 
    16       2:no       2:no       0.074,*0.926 
    17       2:no       2:no       0,*1 
    18       2:no       2:no       0,*1 
    19       2:no       2:no       0,*1 
    20       2:no       2:no       0,*1 
    21       2:no       2:no       0.024,*0.976 
    22       2:no       2:no       0,*1 
    23       2:no       2:no       0,*1 
    24       2:no       2:no       0,*1 
    25       2:no       2:no       0,*1 
    26       2:no       2:no       0,*1 
    27       2:no      1:yes   +   *0.654,0.346 
    28       2:no       2:no       0,*1 
    29       2:no       2:no       0.001,*0.999 
    30       2:no       2:no       0.013,*0.987 
    31       2:no      1:yes   +   *0.982,0.018 
    32       2:no       2:no       0,*1 
    33       2:no       2:no       0,*1 
    34      1:yes      1:yes       *0.885,0.115 
    35      1:yes      1:yes       *1,0 
    36      1:yes      1:yes       *0.999,0.001 
    37      1:yes      1:yes       *1,0 
    38      1:yes      1:yes       *0.998,0.002 
    39      1:yes      1:yes       *0.948,0.052 
    40      1:yes      1:yes       *0.999,0.001 
    41      1:yes      1:yes       *1,0 
    42      1:yes      1:yes       *0.997,0.003 
    43      1:yes      1:yes       *0.899,0.101 
    44      1:yes      1:yes       *0.996,0.004 
    45      1:yes      1:yes       *0.982,0.018 
    46      1:yes      1:yes       *1,0 
    47      1:yes      1:yes       *0.82,0.18 
    48      1:yes      1:yes       *0.998,0.002 
    49      1:yes      1:yes       *0.951,0.049 
    50      1:yes      1:yes       *1,0 
    51      1:yes       2:no   +   0.004,*0.996 
    52      1:yes      1:yes       *1,0 
    53      1:yes      1:yes       *0.986,0.014 
    54      1:yes      1:yes       *0.893,0.107 
    55      1:yes      1:yes       *0.998,0.002 
     1       2:no       2:no       0.001,*0.999 
     2       2:no       2:no       0,*1 
     3       2:no       2:no       0.039,*0.961 
     4       2:no       2:no       0,*1 
     5       2:no       2:no       0.296,*0.704 
     6       2:no       2:no       0.016,*0.984 
     7       2:no       2:no       0.1,*0.9 
     8       2:no       2:no       0.13,*0.87 
     9       2:no       2:no       0,*1 
    10       2:no       2:no       0.049,*0.951 
    11       2:no       2:no       0,*1 
    12       2:no      1:yes   +   *0.981,0.019 
    13       2:no       2:no       0,*1 
    14       2:no       2:no       0,*1 
    15       2:no       2:no       0,*1 
    16       2:no       2:no       0,*1 
    17       2:no       2:no       0.196,*0.804 
    18       2:no       2:no       0,*1 
    19       2:no       2:no       0,*1 
    20       2:no       2:no       0,*1 
    21       2:no       2:no       0.015,*0.985 
    22       2:no       2:no       0,*1 
    23       2:no       2:no       0,*1 
    24       2:no       2:no       0,*1 
    25       2:no       2:no       0.001,*0.999 
    26       2:no       2:no       0,*1 
    27       2:no       2:no       0,*1 
    28       2:no       2:no       0.004,*0.996 
    29       2:no       2:no       0.007,*0.993 
    30       2:no       2:no       0.299,*0.701 
    31       2:no       2:no       0,*1 
    32       2:no       2:no       0.18,*0.82 
    33       2:no       2:no       0,*1 
    34      1:yes      1:yes       *0.998,0.002 
    35      1:yes      1:yes       *0.997,0.003 
    36      1:yes      1:yes       *1,0 
    37      1:yes      1:yes       *1,0 
    38      1:yes      1:yes       *1,0 
    39      1:yes      1:yes       *1,0 
    40      1:yes      1:yes       *0.897,0.103 
    41      1:yes      1:yes       *1,0 
    42      1:yes      1:yes       *0.872,0.128 
    43      1:yes      1:yes       *0.996,0.004 
    44      1:yes      1:yes       *1,0 
    45      1:yes      1:yes       *1,0 
    46      1:yes      1:yes       *1,0 
    47      1:yes      1:yes       *0.989,0.011 
    48      1:yes      1:yes       *0.999,0.001 
    49      1:yes      1:yes       *0.994,0.006 
    50      1:yes      1:yes       *1,0 
    51      1:yes      1:yes       *0.986,0.014 
    52      1:yes      1:yes       *1,0 
    53      1:yes      1:yes       *0.927,0.073 
    54      1:yes      1:yes       *1,0 
    55      1:yes      1:yes       *1,0 

========== Summary ==========

Correctly Classified Instances         534               95.8707 %
Incorrectly Classified Instances        23                4.1293 %
Kappa statistic                          0.9151
Mean absolute error                      0.0507
Root mean squared error                  0.1762
Relative absolute error                 10.518  %
Root relative squared error             35.8865 %
Total Number of Instances              557     

=== Detailed Accuracy By Class ===

               TP Rate   FP Rate   Precision   Recall  F-Measure   ROC Area  Class
                 0.978     0.054      0.925     0.978     0.951      0.99     yes
                 0.946     0.022      0.984     0.946     0.965      0.99     no
Weighted Avg.    0.959     0.035      0.96      0.959     0.959      0.99 

=== Confusion Matrix ===

   a   b   <-- classified as
 221   5 |   a = yes
  18 313 |   b = no
