# Supplementary material for: Prediction and Prioritization of Rare Oncogenic Mutations in the Cancer Kinome Using Novel Features and Multiple Classifiers
Source: PLoS Comput Biol. 2014 Apr 17;10(4):e1003545. doi: 10.1371/journal.pcbi.1003545 (PMC3990476; doi:10.1371/journal.pcbi.1003545)
Supplement: Dataset S1 — Detailed experiment records and results. Complete data sets, outputs and log files for all computational experiments. These files can be loaded in Weka [26] to reproduce the results presented in this paper. (ZIP) [file pcbi.1003545.s001.zip › 20121222_215232/Classified/weka.classifiers.rules.DTNB-CrossValidation-20121222_215248.txt]

========== Data Summary ==========
Relation Name:  Analysis_Disease-weka.filters.unsupervised.attribute.Remove-R1,9,10,13,16,17,18,20,21,23,24,25,26,27
Num Instances:  557
Num Attributes: 18

     Name                      Type  Nom  Int Real     Missing      Unique  Dist
   1 Amino_Acid_WT              Nom 100%   0%   0%     0 /  0%     0 /  0%    20 
   2 Amino_Acid_MT              Nom 100%   0%   0%     0 /  0%     0 /  0%    20 
   3 Conservation_Consensus_Al  Num   0%   0%  65%   197 / 35%    76 / 14%   158 
   4 Conservation_Wild_AllKina  Num   0%   0%  72%   155 / 28%   279 / 50%   322 
   5 Conservation_Consensus_Fa  Num   0%  14%  50%   199 / 36%    63 / 11%    97 
   6 Conservation_Consensus_Gr  Num   0%   0%  64%   199 / 36%   137 / 25%   201 
   7 Blosum62                   Num   0% 100%   0%     0 /  0%     0 /  0%     7 
   8 Modification               Nom 100%   0%   0%     0 /  0%     0 /  0%     2 
   9 Is_Pk_Domain               Nom 100%   0%   0%     0 /  0%     0 /  0%     1 
  10 Binding_Site               Nom 100%   0%   0%     0 /  0%     0 /  0%     1 
  11 Side_Chain_Polarity_MT     Nom 100%   0%   0%     0 /  0%     0 /  0%     2 
  12 Avg_Mass_MT                Num   0%   0% 100%     0 /  0%     0 /  0%    19 
  13 Side_Chain_Polarity_WT     Nom 100%   0%   0%     0 /  0%     0 /  0%     2 
  14 Van_der_Waals_Volume_WT    Num   0% 100%   0%     0 /  0%     0 /  0%    17 
  15 Protein_Family             Nom 100%   0%   0%     0 /  0%    14 /  3%    56 
  16 Protein_Group              Nom 100%   0%   0%     0 /  0%     1 /  0%     9 
  17 Sub_domain                 Nom 100%   0%   0%     0 /  0%     1 /  0%    20 
  18 Disease                    Nom 100%   0%   0%     0 /  0%     0 /  0%     2 

========== Cross Validation Result ==========
 inst#     actual  predicted error distribution
     1       2:no       2:no       0.044,*0.956 
     2       2:no       2:no       0.063,*0.937 
     3       2:no       2:no       0.03,*0.97 
     4       2:no       2:no       0.04,*0.96 
     5       2:no       2:no       0.149,*0.851 
     6       2:no       2:no       0.149,*0.851 
     7       2:no       2:no       0.044,*0.956 
     8       2:no       2:no       0.226,*0.774 
     9       2:no       2:no       0.028,*0.972 
    10       2:no       2:no       0.023,*0.977 
    11       2:no       2:no       0.029,*0.971 
    12       2:no       2:no       0.044,*0.956 
    13       2:no       2:no       0.063,*0.937 
    14       2:no       2:no       0.028,*0.972 
    15       2:no       2:no       0.18,*0.82 
    16       2:no       2:no       0.028,*0.972 
    17       2:no       2:no       0.063,*0.937 
    18       2:no       2:no       0.04,*0.96 
    19       2:no       2:no       0.468,*0.532 
    20       2:no       2:no       0.044,*0.956 
    21       2:no       2:no       0.111,*0.889 
    22       2:no       2:no       0.063,*0.937 
    23       2:no       2:no       0.023,*0.977 
    24       2:no       2:no       0.029,*0.971 
    25       2:no       2:no       0.111,*0.889 
    26       2:no       2:no       0.18,*0.82 
    27       2:no       2:no       0.226,*0.774 
    28       2:no       2:no       0.044,*0.956 
    29       2:no       2:no       0.033,*0.967 
    30       2:no       2:no       0.04,*0.96 
    31       2:no       2:no       0.03,*0.97 
    32       2:no       2:no       0.028,*0.972 
    33       2:no       2:no       0.023,*0.977 
    34       2:no       2:no       0.063,*0.937 
    35      1:yes      1:yes       *0.977,0.023 
    36      1:yes      1:yes       *0.914,0.086 
    37      1:yes      1:yes       *0.929,0.071 
    38      1:yes      1:yes       *0.983,0.017 
    39      1:yes      1:yes       *0.977,0.023 
    40      1:yes      1:yes       *0.914,0.086 
    41      1:yes      1:yes       *0.914,0.086 
    42      1:yes      1:yes       *0.939,0.061 
    43      1:yes      1:yes       *0.939,0.061 
    44      1:yes      1:yes       *0.977,0.023 
    45      1:yes      1:yes       *0.983,0.017 
    46      1:yes      1:yes       *0.939,0.061 
    47      1:yes      1:yes       *0.914,0.086 
    48      1:yes      1:yes       *0.977,0.023 
    49      1:yes      1:yes       *0.992,0.008 
    50      1:yes      1:yes       *0.977,0.023 
    51      1:yes      1:yes       *0.969,0.031 
    52      1:yes      1:yes       *0.976,0.024 
    53      1:yes      1:yes       *0.976,0.024 
    54      1:yes      1:yes       *0.976,0.024 
    55      1:yes      1:yes       *0.914,0.086 
    56      1:yes      1:yes       *0.914,0.086 
     1       2:no       2:no       0.04,*0.96 
     2       2:no       2:no       0.063,*0.937 
     3       2:no       2:no       0.038,*0.962 
     4       2:no       2:no       0.305,*0.695 
     5       2:no       2:no       0.027,*0.973 
     6       2:no       2:no       0.04,*0.96 
     7       2:no       2:no       0.034,*0.966 
     8       2:no       2:no       0.034,*0.966 
     9       2:no       2:no       0.063,*0.937 
    10       2:no       2:no       0.226,*0.774 
    11       2:no       2:no       0.063,*0.937 
    12       2:no       2:no       0.027,*0.973 
    13       2:no       2:no       0.059,*0.941 
    14       2:no       2:no       0.04,*0.96 
    15       2:no       2:no       0.467,*0.533 
    16       2:no       2:no       0.034,*0.966 
    17       2:no       2:no       0.024,*0.976 
    18       2:no       2:no       0.155,*0.845 
    19       2:no       2:no       0.03,*0.97 
    20       2:no       2:no       0.226,*0.774 
    21       2:no       2:no       0.226,*0.774 
    22       2:no       2:no       0.03,*0.97 
    23       2:no       2:no       0.034,*0.966 
    24       2:no       2:no       0.024,*0.976 
    25       2:no       2:no       0.024,*0.976 
    26       2:no       2:no       0.027,*0.973 
    27       2:no       2:no       0.305,*0.695 
    28       2:no       2:no       0.034,*0.966 
    29       2:no       2:no       0.024,*0.976 
    30       2:no       2:no       0.467,*0.533 
    31       2:no       2:no       0.034,*0.966 
    32       2:no       2:no       0.024,*0.976 
    33       2:no       2:no       0.038,*0.962 
    34      1:yes      1:yes       *0.913,0.087 
    35      1:yes      1:yes       *0.978,0.022 
    36      1:yes      1:yes       *0.94,0.06 
    37      1:yes      1:yes       *0.915,0.085 
    38      1:yes      1:yes       *0.913,0.087 
    39      1:yes      1:yes       *0.975,0.025 
    40      1:yes      1:yes       *0.991,0.009 
    41      1:yes      1:yes       *0.983,0.017 
    42      1:yes      1:yes       *0.991,0.009 
    43      1:yes      1:yes       *0.913,0.087 
    44      1:yes      1:yes       *0.915,0.085 
    45      1:yes      1:yes       *0.913,0.087 
    46      1:yes      1:yes       *0.915,0.085 
    47      1:yes      1:yes       *0.978,0.022 
    48      1:yes      1:yes       *0.975,0.025 
    49      1:yes      1:yes       *0.915,0.085 
    50      1:yes      1:yes       *0.915,0.085 
    51      1:yes      1:yes       *0.978,0.022 
    52      1:yes      1:yes       *0.915,0.085 
    53      1:yes      1:yes       *0.978,0.022 
    54      1:yes      1:yes       *0.915,0.085 
    55      1:yes      1:yes       *0.991,0.009 
    56      1:yes      1:yes       *0.915,0.085 
     1       2:no       2:no       0.024,*0.976 
     2       2:no       2:no       0.03,*0.97 
     3       2:no       2:no       0.044,*0.956 
     4       2:no       2:no       0.028,*0.972 
     5       2:no       2:no       0.028,*0.972 
     6       2:no       2:no       0.305,*0.695 
     7       2:no       2:no       0.029,*0.971 
     8       2:no       2:no       0.467,*0.533 
     9       2:no       2:no       0.149,*0.851 
    10       2:no       2:no       0.04,*0.96 
    11       2:no       2:no       0.028,*0.972 
    12       2:no       2:no       0.204,*0.796 
    13       2:no       2:no       0.097,*0.903 
    14       2:no       2:no       0.059,*0.941 
    15       2:no       2:no       0.127,*0.873 
    16       2:no       2:no       0.176,*0.824 
    17       2:no       2:no       0.063,*0.937 
    18       2:no       2:no       0.044,*0.956 
    19       2:no       2:no       0.044,*0.956 
    20       2:no       2:no       0.04,*0.96 
    21       2:no       2:no       0.024,*0.976 
    22       2:no       2:no       0.029,*0.971 
    23       2:no       2:no       0.18,*0.82 
    24       2:no       2:no       0.305,*0.695 
    25       2:no       2:no       0.024,*0.976 
    26       2:no       2:no       0.022,*0.978 
    27       2:no       2:no       0.18,*0.82 
    28       2:no       2:no       0.03,*0.97 
    29       2:no       2:no       0.044,*0.956 
    30       2:no       2:no       0.127,*0.873 
    31       2:no       2:no       0.024,*0.976 
    32       2:no       2:no       0.028,*0.972 
    33       2:no       2:no       0.034,*0.966 
    34      1:yes      1:yes       *0.979,0.021 
    35      1:yes      1:yes       *0.984,0.016 
    36      1:yes      1:yes       *0.94,0.06 
    37      1:yes      1:yes       *0.969,0.031 
    38      1:yes      1:yes       *0.977,0.023 
    39      1:yes      1:yes       *0.914,0.086 
    40      1:yes      1:yes       *0.998,0.002 
    41      1:yes      1:yes       *0.991,0.009 
    42      1:yes      1:yes       *0.998,0.002 
    43      1:yes      1:yes       *0.969,0.031 
    44      1:yes      1:yes       *0.996,0.004 
    45      1:yes      1:yes       *0.992,0.008 
    46      1:yes      1:yes       *0.971,0.029 
    47      1:yes      1:yes       *0.976,0.024 
    48      1:yes      1:yes       *0.984,0.016 
    49      1:yes      1:yes       *0.919,0.081 
    50      1:yes      1:yes       *0.914,0.086 
    51      1:yes      1:yes       *0.998,0.002 
    52      1:yes      1:yes       *0.919,0.081 
    53      1:yes      1:yes       *0.914,0.086 
    54      1:yes       2:no   +   0.111,*0.889 
    55      1:yes      1:yes       *0.914,0.086 
    56      1:yes      1:yes       *0.984,0.016 
     1       2:no       2:no       0.034,*0.966 
     2       2:no       2:no       0.024,*0.976 
     3       2:no       2:no       0.058,*0.942 
     4       2:no       2:no       0.259,*0.741 
     5       2:no       2:no       0.074,*0.926 
     6       2:no       2:no       0.031,*0.969 
     7       2:no       2:no       0.027,*0.973 
     8       2:no       2:no       0.03,*0.97 
     9       2:no       2:no       0.024,*0.976 
    10       2:no       2:no       0.024,*0.976 
    11       2:no       2:no       0.18,*0.82 
    12       2:no       2:no       0.305,*0.695 
    13       2:no       2:no       0.031,*0.969 
    14       2:no       2:no       0.467,*0.533 
    15       2:no       2:no       0.063,*0.937 
    16       2:no       2:no       0.074,*0.926 
    17       2:no       2:no       0.259,*0.741 
    18       2:no       2:no       0.04,*0.96 
    19       2:no       2:no       0.305,*0.695 
    20       2:no       2:no       0.063,*0.937 
    21       2:no       2:no       0.031,*0.969 
    22       2:no       2:no       0.027,*0.973 
    23       2:no       2:no       0.09,*0.91 
    24       2:no       2:no       0.031,*0.969 
    25       2:no      1:yes   +   *0.724,0.276 
    26       2:no       2:no       0.034,*0.966 
    27       2:no       2:no       0.03,*0.97 
    28       2:no       2:no       0.074,*0.926 
    29       2:no       2:no       0.18,*0.82 
    30       2:no       2:no       0.3,*0.7 
    31       2:no       2:no       0.063,*0.937 
    32       2:no       2:no       0.111,*0.889 
    33       2:no       2:no       0.04,*0.96 
    34      1:yes      1:yes       *0.997,0.003 
    35      1:yes      1:yes       *0.969,0.031 
    36      1:yes      1:yes       *0.914,0.086 
    37      1:yes      1:yes       *0.885,0.115 
    38      1:yes      1:yes       *0.992,0.008 
    39      1:yes      1:yes       *0.977,0.023 
    40      1:yes      1:yes       *0.977,0.023 
    41      1:yes      1:yes       *0.914,0.086 
    42      1:yes       2:no   +   0.18,*0.82 
    43      1:yes      1:yes       *0.996,0.004 
    44      1:yes      1:yes       *0.984,0.016 
    45      1:yes      1:yes       *0.94,0.06 
    46      1:yes      1:yes       *0.794,0.206 
    47      1:yes      1:yes       *0.914,0.086 
    48      1:yes      1:yes       *0.997,0.003 
    49      1:yes      1:yes       *0.969,0.031 
    50      1:yes      1:yes       *0.984,0.016 
    51      1:yes      1:yes       *0.914,0.086 
    52      1:yes      1:yes       *0.984,0.016 
    53      1:yes      1:yes       *0.94,0.06 
    54      1:yes      1:yes       *0.914,0.086 
    55      1:yes      1:yes       *0.984,0.016 
    56      1:yes      1:yes       *0.976,0.024 
     1       2:no       2:no       0.467,*0.533 
     2       2:no       2:no       0.226,*0.774 
     3       2:no       2:no       0.027,*0.973 
     4       2:no       2:no       0.127,*0.873 
     5       2:no       2:no       0.305,*0.695 
     6       2:no       2:no       0.226,*0.774 
     7       2:no       2:no       0.033,*0.967 
     8       2:no       2:no       0.038,*0.962 
     9       2:no       2:no       0.047,*0.953 
    10       2:no       2:no       0.226,*0.774 
    11       2:no       2:no       0.149,*0.851 
    12       2:no       2:no       0.305,*0.695 
    13       2:no       2:no       0.111,*0.889 
    14       2:no       2:no       0.029,*0.971 
    15       2:no       2:no       0.127,*0.873 
    16       2:no       2:no       0.226,*0.774 
    17       2:no       2:no       0.032,*0.968 
    18       2:no       2:no       0.027,*0.973 
    19       2:no       2:no       0.033,*0.967 
    20       2:no       2:no       0.063,*0.937 
    21       2:no       2:no       0.033,*0.967 
    22       2:no       2:no       0.063,*0.937 
    23       2:no       2:no       0.226,*0.774 
    24       2:no       2:no       0.029,*0.971 
    25       2:no       2:no       0.04,*0.96 
    26       2:no       2:no       0.022,*0.978 
    27       2:no       2:no       0.04,*0.96 
    28       2:no       2:no       0.226,*0.774 
    29       2:no       2:no       0.038,*0.962 
    30       2:no       2:no       0.305,*0.695 
    31       2:no       2:no       0.063,*0.937 
    32       2:no       2:no       0.149,*0.851 
    33       2:no       2:no       0.04,*0.96 
    34      1:yes      1:yes       *0.939,0.061 
    35      1:yes      1:yes       *0.984,0.016 
    36      1:yes      1:yes       *0.977,0.023 
    37      1:yes       2:no   +   0.467,*0.533 
    38      1:yes      1:yes       *0.969,0.031 
    39      1:yes      1:yes       *0.913,0.087 
    40      1:yes      1:yes       *0.939,0.061 
    41      1:yes      1:yes       *0.939,0.061 
    42      1:yes      1:yes       *0.977,0.023 
    43      1:yes      1:yes       *0.977,0.023 
    44      1:yes      1:yes       *0.976,0.024 
    45      1:yes      1:yes       *0.939,0.061 
    46      1:yes      1:yes       *0.913,0.087 
    47      1:yes      1:yes       *0.939,0.061 
    48      1:yes      1:yes       *0.984,0.016 
    49      1:yes      1:yes       *0.778,0.222 
    50      1:yes      1:yes       *0.913,0.087 
    51      1:yes      1:yes       *0.977,0.023 
    52      1:yes      1:yes       *0.913,0.087 
    53      1:yes      1:yes       *0.969,0.031 
    54      1:yes      1:yes       *0.977,0.023 
    55      1:yes      1:yes       *0.976,0.024 
    56      1:yes      1:yes       *0.984,0.016 
     1       2:no       2:no       0.305,*0.695 
     2       2:no       2:no       0.053,*0.947 
     3       2:no       2:no       0.033,*0.967 
     4       2:no       2:no       0.155,*0.845 
     5       2:no       2:no       0.063,*0.937 
     6       2:no       2:no       0.467,*0.533 
     7       2:no      1:yes   +   *0.928,0.072 
     8       2:no       2:no       0.047,*0.953 
     9       2:no       2:no       0.149,*0.851 
    10       2:no       2:no       0.033,*0.967 
    11       2:no       2:no       0.026,*0.974 
    12       2:no       2:no       0.068,*0.932 
    13       2:no       2:no       0.305,*0.695 
    14       2:no       2:no       0.033,*0.967 
    15       2:no       2:no       0.033,*0.967 
    16       2:no       2:no       0.18,*0.82 
    17       2:no       2:no       0.305,*0.695 
    18       2:no       2:no       0.033,*0.967 
    19       2:no       2:no       0.033,*0.967 
    20       2:no       2:no       0.068,*0.932 
    21       2:no       2:no       0.033,*0.967 
    22       2:no       2:no       0.305,*0.695 
    23       2:no       2:no       0.068,*0.932 
    24       2:no       2:no       0.111,*0.889 
    25       2:no       2:no       0.023,*0.977 
    26       2:no       2:no       0.033,*0.967 
    27       2:no       2:no       0.467,*0.533 
    28       2:no       2:no       0.226,*0.774 
    29       2:no       2:no       0.037,*0.963 
    30       2:no       2:no       0.033,*0.967 
    31       2:no       2:no       0.18,*0.82 
    32       2:no       2:no       0.023,*0.977 
    33       2:no       2:no       0.059,*0.941 
    34      1:yes      1:yes       *0.996,0.004 
    35      1:yes      1:yes       *0.794,0.206 
    36      1:yes      1:yes       *0.998,0.002 
    37      1:yes      1:yes       *0.992,0.008 
    38      1:yes      1:yes       *0.987,0.013 
    39      1:yes       2:no   +   0.369,*0.631 
    40      1:yes      1:yes       *0.925,0.075 
    41      1:yes      1:yes       *0.992,0.008 
    42      1:yes      1:yes       *0.974,0.026 
    43      1:yes      1:yes       *0.996,0.004 
    44      1:yes      1:yes       *0.95,0.05 
    45      1:yes      1:yes       *0.974,0.026 
    46      1:yes      1:yes       *0.947,0.053 
    47      1:yes      1:yes       *0.998,0.002 
    48      1:yes      1:yes       *0.975,0.025 
    49      1:yes      1:yes       *0.998,0.002 
    50      1:yes      1:yes       *0.983,0.017 
    51      1:yes      1:yes       *0.983,0.017 
    52      1:yes      1:yes       *0.95,0.05 
    53      1:yes      1:yes       *0.928,0.072 
    54      1:yes      1:yes       *0.996,0.004 
    55      1:yes      1:yes       *0.984,0.016 
    56      1:yes      1:yes       *0.977,0.023 
     1       2:no       2:no       0.09,*0.91 
     2       2:no       2:no       0.04,*0.96 
     3       2:no       2:no       0.369,*0.631 
     4       2:no       2:no       0.03,*0.97 
     5       2:no       2:no       0.029,*0.971 
     6       2:no       2:no       0.029,*0.971 
     7       2:no       2:no       0.063,*0.937 
     8       2:no       2:no       0.063,*0.937 
     9       2:no       2:no       0.305,*0.695 
    10       2:no       2:no       0.029,*0.971 
    11       2:no       2:no       0.023,*0.977 
    12       2:no       2:no       0.03,*0.97 
    13       2:no       2:no       0.226,*0.774 
    14       2:no       2:no       0.023,*0.977 
    15       2:no       2:no       0.226,*0.774 
    16       2:no       2:no       0.04,*0.96 
    17       2:no       2:no       0.127,*0.873 
    18       2:no       2:no       0.023,*0.977 
    19       2:no       2:no       0.305,*0.695 
    20       2:no       2:no       0.029,*0.971 
    21       2:no       2:no       0.03,*0.97 
    22       2:no       2:no       0.111,*0.889 
    23       2:no      1:yes   +   *0.562,0.438 
    24       2:no       2:no       0.226,*0.774 
    25       2:no       2:no       0.053,*0.947 
    26       2:no       2:no       0.029,*0.971 
    27       2:no       2:no       0.18,*0.82 
    28       2:no       2:no       0.029,*0.971 
    29       2:no       2:no       0.149,*0.851 
    30       2:no       2:no       0.059,*0.941 
    31       2:no       2:no       0.127,*0.873 
    32       2:no       2:no       0.023,*0.977 
    33       2:no       2:no       0.029,*0.971 
    34      1:yes      1:yes       *0.916,0.084 
    35      1:yes      1:yes       *0.998,0.002 
    36      1:yes      1:yes       *0.916,0.084 
    37      1:yes      1:yes       *0.97,0.03 
    38      1:yes      1:yes       *0.992,0.008 
    39      1:yes      1:yes       *0.991,0.009 
    40      1:yes      1:yes       *0.916,0.084 
    41      1:yes      1:yes       *0.974,0.026 
    42      1:yes      1:yes       *0.941,0.059 
    43      1:yes      1:yes       *0.982,0.018 
    44      1:yes      1:yes       *0.984,0.016 
    45      1:yes      1:yes       *0.995,0.005 
    46      1:yes      1:yes       *0.998,0.002 
    47      1:yes      1:yes       *0.916,0.084 
    48      1:yes      1:yes       *0.974,0.026 
    49      1:yes      1:yes       *0.996,0.004 
    50      1:yes      1:yes       *0.984,0.016 
    51      1:yes      1:yes       *0.97,0.03 
    52      1:yes      1:yes       *0.925,0.075 
    53      1:yes      1:yes       *0.984,0.016 
    54      1:yes      1:yes       *0.941,0.059 
    55      1:yes      1:yes       *0.991,0.009 
    56      1:yes      1:yes       *0.925,0.075 
     1       2:no       2:no       0.149,*0.851 
     2       2:no       2:no       0.028,*0.972 
     3       2:no       2:no       0.149,*0.851 
     4       2:no      1:yes   +   *0.793,0.207 
     5       2:no       2:no       0.04,*0.96 
     6       2:no       2:no       0.04,*0.96 
     7       2:no       2:no       0.033,*0.967 
     8       2:no       2:no       0.03,*0.97 
     9       2:no       2:no       0.03,*0.97 
    10       2:no       2:no       0.044,*0.956 
    11       2:no       2:no       0.028,*0.972 
    12       2:no       2:no       0.059,*0.941 
    13       2:no      1:yes   +   *0.949,0.051 
    14       2:no       2:no       0.128,*0.872 
    15       2:no       2:no       0.03,*0.97 
    16       2:no      1:yes   +   *0.949,0.051 
    17       2:no       2:no       0.149,*0.851 
    18       2:no       2:no       0.038,*0.962 
    19       2:no       2:no       0.028,*0.972 
    20       2:no       2:no       0.023,*0.977 
    21       2:no       2:no       0.467,*0.533 
    22       2:no       2:no       0.055,*0.945 
    23       2:no       2:no       0.023,*0.977 
    24       2:no       2:no       0.04,*0.96 
    25       2:no      1:yes   +   *0.949,0.051 
    26       2:no       2:no       0.022,*0.978 
    27       2:no       2:no       0.028,*0.972 
    28       2:no       2:no       0.128,*0.872 
    29       2:no       2:no       0.059,*0.941 
    30       2:no       2:no       0.369,*0.631 
    31       2:no       2:no       0.063,*0.937 
    32       2:no       2:no       0.18,*0.82 
    33       2:no       2:no       0.467,*0.533 
    34      1:yes      1:yes       *0.977,0.023 
    35      1:yes      1:yes       *0.977,0.023 
    36      1:yes      1:yes       *0.95,0.05 
    37      1:yes      1:yes       *0.984,0.016 
    38      1:yes      1:yes       *0.964,0.036 
    39      1:yes      1:yes       *0.991,0.009 
    40      1:yes      1:yes       *0.992,0.008 
    41      1:yes      1:yes       *0.949,0.051 
    42      1:yes      1:yes       *0.964,0.036 
    43      1:yes      1:yes       *0.964,0.036 
    44      1:yes      1:yes       *0.999,0.001 
    45      1:yes      1:yes       *0.964,0.036 
    46      1:yes      1:yes       *0.992,0.008 
    47      1:yes      1:yes       *0.949,0.051 
    48      1:yes      1:yes       *0.998,0.002 
    49      1:yes      1:yes       *0.949,0.051 
    50      1:yes      1:yes       *0.996,0.004 
    51      1:yes      1:yes       *0.949,0.051 
    52      1:yes      1:yes       *0.837,0.163 
    53      1:yes       2:no   +   0.149,*0.851 
    54      1:yes      1:yes       *0.949,0.051 
    55      1:yes      1:yes       *0.982,0.018 
     1       2:no       2:no       0.04,*0.96 
     2       2:no       2:no       0.029,*0.971 
     3       2:no       2:no       0.059,*0.941 
     4       2:no       2:no       0.034,*0.966 
     5       2:no       2:no       0.063,*0.937 
     6       2:no       2:no       0.034,*0.966 
     7       2:no       2:no       0.024,*0.976 
     8       2:no       2:no       0.04,*0.96 
     9       2:no       2:no       0.189,*0.811 
    10       2:no       2:no       0.04,*0.96 
    11       2:no       2:no       0.305,*0.695 
    12       2:no       2:no       0.024,*0.976 
    13       2:no       2:no       0.034,*0.966 
    14       2:no       2:no       0.369,*0.631 
    15       2:no       2:no       0.063,*0.937 
    16       2:no       2:no       0.467,*0.533 
    17       2:no       2:no       0.037,*0.963 
    18       2:no       2:no       0.111,*0.889 
    19       2:no       2:no       0.034,*0.966 
    20       2:no       2:no       0.029,*0.971 
    21       2:no       2:no       0.074,*0.926 
    22       2:no       2:no       0.111,*0.889 
    23       2:no       2:no       0.029,*0.971 
    24       2:no       2:no       0.024,*0.976 
    25       2:no       2:no       0.024,*0.976 
    26       2:no       2:no       0.029,*0.971 
    27       2:no       2:no       0.467,*0.533 
    28       2:no       2:no       0.024,*0.976 
    29       2:no       2:no       0.029,*0.971 
    30       2:no       2:no       0.104,*0.896 
    31       2:no       2:no       0.467,*0.533 
    32       2:no       2:no       0.034,*0.966 
    33       2:no       2:no       0.024,*0.976 
    34      1:yes      1:yes       *0.912,0.088 
    35      1:yes      1:yes       *0.912,0.088 
    36      1:yes      1:yes       *0.912,0.088 
    37      1:yes      1:yes       *0.977,0.023 
    38      1:yes      1:yes       *0.912,0.088 
    39      1:yes      1:yes       *0.938,0.062 
    40      1:yes      1:yes       *0.912,0.088 
    41      1:yes      1:yes       *0.977,0.023 
    42      1:yes      1:yes       *0.977,0.023 
    43      1:yes      1:yes       *0.912,0.088 
    44      1:yes      1:yes       *0.938,0.062 
    45      1:yes      1:yes       *0.912,0.088 
    46      1:yes      1:yes       *0.977,0.023 
    47      1:yes      1:yes       *0.912,0.088 
    48      1:yes      1:yes       *0.977,0.023 
    49      1:yes      1:yes       *0.938,0.062 
    50      1:yes      1:yes       *0.977,0.023 
    51      1:yes       2:no   +   0.467,*0.533 
    52      1:yes      1:yes       *0.977,0.023 
    53      1:yes      1:yes       *0.725,0.275 
    54      1:yes      1:yes       *0.938,0.062 
    55      1:yes      1:yes       *0.977,0.023 
     1       2:no       2:no       0.305,*0.695 
     2       2:no       2:no       0.038,*0.962 
     3       2:no       2:no       0.063,*0.937 
     4       2:no       2:no       0.031,*0.969 
     5       2:no       2:no       0.26,*0.74 
     6       2:no      1:yes   +   *0.568,0.432 
     7       2:no       2:no       0.063,*0.937 
     8       2:no       2:no       0.305,*0.695 
     9       2:no       2:no       0.031,*0.969 
    10       2:no       2:no       0.26,*0.74 
    11       2:no       2:no       0.467,*0.533 
    12       2:no      1:yes   +   *0.958,0.042 
    13       2:no       2:no       0.023,*0.977 
    14       2:no       2:no       0.033,*0.967 
    15       2:no       2:no       0.031,*0.969 
    16       2:no       2:no       0.023,*0.977 
    17       2:no      1:yes   +   *0.94,0.06 
    18       2:no       2:no       0.033,*0.967 
    19       2:no       2:no       0.033,*0.967 
    20       2:no       2:no       0.028,*0.972 
    21       2:no       2:no       0.467,*0.533 
    22       2:no       2:no       0.111,*0.889 
    23       2:no       2:no       0.031,*0.969 
    24       2:no       2:no       0.033,*0.967 
    25       2:no       2:no       0.028,*0.972 
    26       2:no       2:no       0.028,*0.972 
    27       2:no       2:no       0.226,*0.774 
    28       2:no       2:no       0.467,*0.533 
    29       2:no       2:no       0.063,*0.937 
    30       2:no       2:no       0.467,*0.533 
    31       2:no       2:no       0.038,*0.962 
    32       2:no       2:no       0.149,*0.851 
    33       2:no       2:no       0.023,*0.977 
    34      1:yes      1:yes       *0.977,0.023 
    35      1:yes      1:yes       *0.94,0.06 
    36      1:yes      1:yes       *0.992,0.008 
    37      1:yes      1:yes       *0.975,0.025 
    38      1:yes      1:yes       *0.958,0.042 
    39      1:yes      1:yes       *0.983,0.017 
    40      1:yes       2:no   +   0.467,*0.533 
    41      1:yes      1:yes       *0.975,0.025 
    42      1:yes      1:yes       *0.94,0.06 
    43      1:yes      1:yes       *0.983,0.017 
    44      1:yes      1:yes       *0.977,0.023 
    45      1:yes      1:yes       *0.977,0.023 
    46      1:yes      1:yes       *0.983,0.017 
    47      1:yes      1:yes       *0.925,0.075 
    48      1:yes      1:yes       *0.94,0.06 
    49      1:yes      1:yes       *0.925,0.075 
    50      1:yes      1:yes       *0.94,0.06 
    51      1:yes      1:yes       *0.725,0.275 
    52      1:yes      1:yes       *0.983,0.017 
    53      1:yes      1:yes       *0.94,0.06 
    54      1:yes      1:yes       *0.977,0.023 
    55      1:yes      1:yes       *0.983,0.017 

========== Summary ==========

Correctly Classified Instances         540               96.9479 %
Incorrectly Classified Instances        17                3.0521 %
Kappa statistic                          0.9368
Mean absolute error                      0.1031
Root mean squared error                  0.1884
Relative absolute error                 21.377  %
Root relative squared error             38.3594 %
Total Number of Instances              557     

=== Detailed Accuracy By Class ===

               TP Rate   FP Rate   Precision   Recall  F-Measure   ROC Area  Class
                 0.969     0.03       0.956     0.969     0.963      0.989    yes
                 0.97      0.031      0.979     0.97      0.974      0.989    no
Weighted Avg.    0.969     0.031      0.97      0.969     0.97       0.989

=== Confusion Matrix ===

   a   b   <-- classified as
 219   7 |   a = yes
  10 321 |   b = no
