# Supplementary material for: Prediction and Prioritization of Rare Oncogenic Mutations in the Cancer Kinome Using Novel Features and Multiple Classifiers
Source: PLoS Comput Biol. 2014 Apr 17;10(4):e1003545. doi: 10.1371/journal.pcbi.1003545 (PMC3990476; doi:10.1371/journal.pcbi.1003545)
Supplement: Dataset S1 — Detailed experiment records and results. Complete data sets, outputs and log files for all computational experiments. These files can be loaded in Weka [26] to reproduce the results presented in this paper. (ZIP) [file pcbi.1003545.s001.zip › 20121222_215232/Classified/weka.classifiers.trees.RandomForest-CrossValidation-20121222_215244.txt]

========== Data Summary ==========
Relation Name:  Analysis_Disease-weka.filters.unsupervised.attribute.Remove-R1,9,10,13,16,17,18,20,21,23,24,25,26,27
Num Instances:  557
Num Attributes: 18

     Name                      Type  Nom  Int Real     Missing      Unique  Dist
   1 Amino_Acid_WT              Nom 100%   0%   0%     0 /  0%     0 /  0%    20 
   2 Amino_Acid_MT              Nom 100%   0%   0%     0 /  0%     0 /  0%    20 
   3 Conservation_Consensus_Al  Num   0%   0%  65%   197 / 35%    76 / 14%   158 
   4 Conservation_Wild_AllKina  Num   0%   0%  72%   155 / 28%   279 / 50%   322 
   5 Conservation_Consensus_Fa  Num   0%  14%  50%   199 / 36%    63 / 11%    97 
   6 Conservation_Consensus_Gr  Num   0%   0%  64%   199 / 36%   137 / 25%   201 
   7 Blosum62                   Num   0% 100%   0%     0 /  0%     0 /  0%     7 
   8 Modification               Nom 100%   0%   0%     0 /  0%     0 /  0%     2 
   9 Is_Pk_Domain               Nom 100%   0%   0%     0 /  0%     0 /  0%     1 
  10 Binding_Site               Nom 100%   0%   0%     0 /  0%     0 /  0%     1 
  11 Side_Chain_Polarity_MT     Nom 100%   0%   0%     0 /  0%     0 /  0%     2 
  12 Avg_Mass_MT                Num   0%   0% 100%     0 /  0%     0 /  0%    19 
  13 Side_Chain_Polarity_WT     Nom 100%   0%   0%     0 /  0%     0 /  0%     2 
  14 Van_der_Waals_Volume_WT    Num   0% 100%   0%     0 /  0%     0 /  0%    17 
  15 Protein_Family             Nom 100%   0%   0%     0 /  0%    14 /  3%    56 
  16 Protein_Group              Nom 100%   0%   0%     0 /  0%     1 /  0%     9 
  17 Sub_domain                 Nom 100%   0%   0%     0 /  0%     1 /  0%    20 
  18 Disease                    Nom 100%   0%   0%     0 /  0%     0 /  0%     2 

========== Cross Validation Result ==========
 inst#     actual  predicted error distribution
     1       2:no       2:no       0.111,*0.889 
     2       2:no       2:no       0,*1 
     3       2:no       2:no       0.1,*0.9 
     4       2:no       2:no       0.1,*0.9 
     5       2:no       2:no       0.398,*0.602 
     6       2:no       2:no       0.05,*0.95 
     7       2:no       2:no       0.056,*0.944 
     8       2:no       2:no       0.267,*0.733 
     9       2:no       2:no       0.05,*0.95 
    10       2:no       2:no       0,*1 
    11       2:no       2:no       0,*1 
    12       2:no       2:no       0,*1 
    13       2:no       2:no       0.164,*0.836 
    14       2:no       2:no       0,*1 
    15       2:no       2:no       0.015,*0.985 
    16       2:no       2:no       0.033,*0.967 
    17       2:no       2:no       0.025,*0.975 
    18       2:no       2:no       0.126,*0.874 
    19       2:no       2:no       0.245,*0.755 
    20       2:no       2:no       0.1,*0.9 
    21       2:no       2:no       0,*1 
    22       2:no       2:no       0,*1 
    23       2:no       2:no       0.1,*0.9 
    24       2:no       2:no       0.071,*0.929 
    25       2:no       2:no       0,*1 
    26       2:no       2:no       0,*1 
    27       2:no       2:no       0.198,*0.802 
    28       2:no       2:no       0,*1 
    29       2:no       2:no       0,*1 
    30       2:no       2:no       0.1,*0.9 
    31       2:no       2:no       0,*1 
    32       2:no       2:no       0.025,*0.975 
    33       2:no       2:no       0.065,*0.935 
    34       2:no       2:no       0,*1 
    35      1:yes      1:yes       *1,0 
    36      1:yes      1:yes       *0.979,0.021 
    37      1:yes      1:yes       *0.952,0.048 
    38      1:yes      1:yes       *1,0 
    39      1:yes      1:yes       *0.928,0.072 
    40      1:yes      1:yes       *0.86,0.14 
    41      1:yes      1:yes       *0.8,0.2 
    42      1:yes      1:yes       *0.994,0.006 
    43      1:yes      1:yes       *1,0 
    44      1:yes      1:yes       *0.873,0.127 
    45      1:yes      1:yes       *1,0 
    46      1:yes      1:yes       *0.9,0.1 
    47      1:yes      1:yes       *0.882,0.118 
    48      1:yes      1:yes       *0.978,0.022 
    49      1:yes      1:yes       *1,0 
    50      1:yes      1:yes       *0.978,0.022 
    51      1:yes      1:yes       *1,0 
    52      1:yes      1:yes       *0.943,0.057 
    53      1:yes      1:yes       *1,0 
    54      1:yes      1:yes       *0.997,0.003 
    55      1:yes      1:yes       *0.888,0.112 
    56      1:yes      1:yes       *0.683,0.317 
     1       2:no       2:no       0.107,*0.893 
     2       2:no       2:no       0,*1 
     3       2:no       2:no       0.07,*0.93 
     4       2:no       2:no       0.4,*0.6 
     5       2:no       2:no       0.044,*0.956 
     6       2:no       2:no       0.032,*0.968 
     7       2:no       2:no       0.039,*0.961 
     8       2:no       2:no       0.124,*0.876 
     9       2:no       2:no       0.07,*0.93 
    10       2:no      1:yes   +   *0.573,0.427 
    11       2:no       2:no       0.033,*0.967 
    12       2:no       2:no       0,*1 
    13       2:no       2:no       0.27,*0.73 
    14       2:no       2:no       0.291,*0.709 
    15       2:no       2:no       0.339,*0.661 
    16       2:no       2:no       0.118,*0.882 
    17       2:no       2:no       0.056,*0.944 
    18       2:no       2:no       0.265,*0.735 
    19       2:no       2:no       0.053,*0.947 
    20       2:no       2:no       0.138,*0.863 
    21       2:no       2:no       0.04,*0.96 
    22       2:no       2:no       0.053,*0.947 
    23       2:no       2:no       0.047,*0.953 
    24       2:no       2:no       0.2,*0.8 
    25       2:no       2:no       0,*1 
    26       2:no       2:no       0.124,*0.876 
    27       2:no       2:no       0.133,*0.867 
    28       2:no       2:no       0.033,*0.967 
    29       2:no       2:no       0.127,*0.873 
    30       2:no       2:no       0.494,*0.506 
    31       2:no       2:no       0.074,*0.926 
    32       2:no       2:no       0.173,*0.827 
    33       2:no       2:no       0,*1 
    34      1:yes      1:yes       *0.7,0.3 
    35      1:yes      1:yes       *0.829,0.171 
    36      1:yes      1:yes       *1,0 
    37      1:yes      1:yes       *1,0 
    38      1:yes      1:yes       *0.778,0.222 
    39      1:yes      1:yes       *0.836,0.164 
    40      1:yes      1:yes       *0.994,0.006 
    41      1:yes      1:yes       *1,0 
    42      1:yes      1:yes       *1,0 
    43      1:yes      1:yes       *0.693,0.307 
    44      1:yes      1:yes       *0.9,0.1 
    45      1:yes      1:yes       *0.692,0.308 
    46      1:yes      1:yes       *0.893,0.107 
    47      1:yes      1:yes       *1,0 
    48      1:yes      1:yes       *0.838,0.163 
    49      1:yes      1:yes       *0.86,0.14 
    50      1:yes      1:yes       *0.948,0.052 
    51      1:yes      1:yes       *1,0 
    52      1:yes      1:yes       *0.912,0.088 
    53      1:yes      1:yes       *0.757,0.243 
    54      1:yes      1:yes       *0.8,0.2 
    55      1:yes      1:yes       *1,0 
    56      1:yes      1:yes       *0.638,0.362 
     1       2:no       2:no       0.074,*0.926 
     2       2:no       2:no       0.3,*0.7 
     3       2:no       2:no       0.017,*0.983 
     4       2:no       2:no       0.153,*0.847 
     5       2:no       2:no       0.02,*0.98 
     6       2:no       2:no       0.075,*0.925 
     7       2:no       2:no       0.149,*0.851 
     8       2:no       2:no       0.218,*0.782 
     9       2:no       2:no       0.329,*0.671 
    10       2:no       2:no       0.235,*0.765 
    11       2:no       2:no       0.063,*0.938 
    12       2:no       2:no       0.068,*0.932 
    13       2:no       2:no       0.102,*0.898 
    14       2:no       2:no       0.275,*0.725 
    15       2:no       2:no       0.286,*0.714 
    16       2:no       2:no       0.098,*0.902 
    17       2:no       2:no       0.072,*0.928 
    18       2:no       2:no       0.264,*0.736 
    19       2:no       2:no       0.088,*0.912 
    20       2:no       2:no       0.05,*0.95 
    21       2:no       2:no       0.288,*0.713 
    22       2:no       2:no       0.027,*0.973 
    23       2:no       2:no       0.162,*0.838 
    24       2:no       2:no       0.2,*0.8 
    25       2:no       2:no       0.034,*0.966 
    26       2:no       2:no       0,*1 
    27       2:no       2:no       0.181,*0.819 
    28       2:no       2:no       0,*1 
    29       2:no       2:no       0.054,*0.946 
    30       2:no       2:no       0.074,*0.926 
    31       2:no       2:no       0.283,*0.717 
    32       2:no       2:no       0.033,*0.968 
    33       2:no       2:no       0.288,*0.712 
    34      1:yes      1:yes       *0.83,0.17 
    35      1:yes      1:yes       *0.807,0.193 
    36      1:yes      1:yes       *1,0 
    37      1:yes      1:yes       *0.85,0.15 
    38      1:yes      1:yes       *0.791,0.209 
    39      1:yes      1:yes       *0.659,0.341 
    40      1:yes      1:yes       *1,0 
    41      1:yes      1:yes       *1,0 
    42      1:yes      1:yes       *1,0 
    43      1:yes      1:yes       *1,0 
    44      1:yes      1:yes       *0.974,0.026 
    45      1:yes      1:yes       *0.98,0.02 
    46      1:yes      1:yes       *0.917,0.083 
    47      1:yes      1:yes       *0.72,0.28 
    48      1:yes      1:yes       *0.8,0.2 
    49      1:yes      1:yes       *0.691,0.309 
    50      1:yes      1:yes       *0.81,0.19 
    51      1:yes      1:yes       *1,0 
    52      1:yes      1:yes       *1,0 
    53      1:yes       2:no   +   0.41,*0.59 
    54      1:yes       2:no   +   0.09,*0.91 
    55      1:yes      1:yes       *0.667,0.333 
    56      1:yes      1:yes       *0.943,0.057 
     1       2:no       2:no       0,*1 
     2       2:no       2:no       0,*1 
     3       2:no       2:no       0,*1 
     4       2:no       2:no       0.089,*0.911 
     5       2:no       2:no       0.385,*0.615 
     6       2:no       2:no       0.083,*0.917 
     7       2:no       2:no       0.169,*0.831 
     8       2:no       2:no       0,*1 
     9       2:no       2:no       0.017,*0.983 
    10       2:no       2:no       0.126,*0.874 
    11       2:no       2:no       0.111,*0.889 
    12       2:no       2:no       0.283,*0.717 
    13       2:no       2:no       0.203,*0.797 
    14       2:no       2:no       0.169,*0.831 
    15       2:no       2:no       0.052,*0.948 
    16       2:no       2:no       0.425,*0.575 
    17       2:no       2:no       0.494,*0.506 
    18       2:no       2:no       0.128,*0.872 
    19       2:no       2:no       0.019,*0.981 
    20       2:no       2:no       0.158,*0.842 
    21       2:no       2:no       0.05,*0.95 
    22       2:no       2:no       0.234,*0.766 
    23       2:no       2:no       0.123,*0.877 
    24       2:no       2:no       0,*1 
    25       2:no      1:yes   +   *0.784,0.216 
    26       2:no       2:no       0.1,*0.9 
    27       2:no       2:no       0.1,*0.9 
    28       2:no       2:no       0.245,*0.755 
    29       2:no       2:no       0.098,*0.902 
    30       2:no       2:no       0.304,*0.696 
    31       2:no       2:no       0.285,*0.715 
    32       2:no       2:no       0.037,*0.963 
    33       2:no       2:no       0.07,*0.93 
    34      1:yes      1:yes       *1,0 
    35      1:yes      1:yes       *0.997,0.003 
    36      1:yes      1:yes       *0.862,0.138 
    37      1:yes      1:yes       *0.778,0.222 
    38      1:yes      1:yes       *0.882,0.118 
    39      1:yes      1:yes       *0.677,0.323 
    40      1:yes      1:yes       *0.728,0.272 
    41      1:yes      1:yes       *0.775,0.225 
    42      1:yes       2:no   +   0.404,*0.596 
    43      1:yes      1:yes       *1,0 
    44      1:yes      1:yes       *0.746,0.254 
    45      1:yes      1:yes       *1,0 
    46      1:yes      1:yes       *0.83,0.17 
    47      1:yes      1:yes       *0.838,0.162 
    48      1:yes      1:yes       *1,0 
    49      1:yes      1:yes       *0.602,0.398 
    50      1:yes      1:yes       *0.794,0.206 
    51      1:yes      1:yes       *0.86,0.14 
    52      1:yes      1:yes       *0.896,0.104 
    53      1:yes      1:yes       *0.661,0.339 
    54      1:yes      1:yes       *0.845,0.155 
    55      1:yes      1:yes       *1,0 
    56      1:yes      1:yes       *0.83,0.17 
     1       2:no       2:no       0.18,*0.82 
     2       2:no       2:no       0.206,*0.794 
     3       2:no       2:no       0.14,*0.86 
     4       2:no       2:no       0.109,*0.891 
     5       2:no       2:no       0.142,*0.858 
     6       2:no       2:no       0,*1 
     7       2:no       2:no       0.24,*0.76 
     8       2:no       2:no       0.117,*0.883 
     9       2:no       2:no       0.041,*0.959 
    10       2:no       2:no       0.382,*0.618 
    11       2:no       2:no       0.456,*0.544 
    12       2:no       2:no       0.173,*0.827 
    13       2:no       2:no       0.334,*0.666 
    14       2:no       2:no       0.164,*0.836 
    15       2:no       2:no       0.014,*0.986 
    16       2:no       2:no       0.127,*0.873 
    17       2:no       2:no       0.034,*0.966 
    18       2:no       2:no       0.128,*0.872 
    19       2:no       2:no       0.112,*0.888 
    20       2:no       2:no       0.042,*0.958 
    21       2:no       2:no       0.128,*0.872 
    22       2:no       2:no       0.108,*0.892 
    23       2:no       2:no       0,*1 
    24       2:no       2:no       0.101,*0.899 
    25       2:no       2:no       0,*1 
    26       2:no       2:no       0.179,*0.821 
    27       2:no       2:no       0.045,*0.955 
    28       2:no       2:no       0.164,*0.836 
    29       2:no       2:no       0.1,*0.9 
    30       2:no       2:no       0.302,*0.698 
    31       2:no       2:no       0.271,*0.729 
    32       2:no       2:no       0.042,*0.957 
    33       2:no       2:no       0.147,*0.853 
    34      1:yes      1:yes       *1,0 
    35      1:yes      1:yes       *1,0 
    36      1:yes      1:yes       *1,0 
    37      1:yes      1:yes       *0.676,0.324 
    38      1:yes      1:yes       *0.8,0.2 
    39      1:yes      1:yes       *0.94,0.06 
    40      1:yes      1:yes       *0.992,0.008 
    41      1:yes      1:yes       *1,0 
    42      1:yes      1:yes       *0.74,0.26 
    43      1:yes      1:yes       *0.947,0.053 
    44      1:yes      1:yes       *0.898,0.102 
    45      1:yes      1:yes       *0.85,0.15 
    46      1:yes      1:yes       *0.806,0.194 
    47      1:yes      1:yes       *1,0 
    48      1:yes      1:yes       *1,0 
    49      1:yes      1:yes       *0.936,0.064 
    50      1:yes      1:yes       *0.632,0.368 
    51      1:yes      1:yes       *0.74,0.26 
    52      1:yes      1:yes       *0.827,0.173 
    53      1:yes      1:yes       *0.95,0.05 
    54      1:yes      1:yes       *0.902,0.098 
    55      1:yes      1:yes       *0.784,0.216 
    56      1:yes      1:yes       *0.9,0.1 
     1       2:no       2:no       0.262,*0.738 
     2       2:no       2:no       0,*1 
     3       2:no       2:no       0.307,*0.693 
     4       2:no       2:no       0.031,*0.969 
     5       2:no       2:no       0.057,*0.943 
     6       2:no       2:no       0.252,*0.748 
     7       2:no       2:no       0.347,*0.653 
     8       2:no       2:no       0.182,*0.818 
     9       2:no       2:no       0.046,*0.954 
    10       2:no       2:no       0.129,*0.871 
    11       2:no       2:no       0.08,*0.92 
    12       2:no       2:no       0.303,*0.697 
    13       2:no       2:no       0.284,*0.716 
    14       2:no       2:no       0.2,*0.8 
    15       2:no       2:no       0.26,*0.74 
    16       2:no       2:no       0.336,*0.664 
    17       2:no       2:no       0.019,*0.981 
    18       2:no       2:no       0.174,*0.826 
    19       2:no       2:no       0.061,*0.939 
    20       2:no      1:yes   +   *0.583,0.417 
    21       2:no       2:no       0.066,*0.934 
    22       2:no       2:no       0.13,*0.87 
    23       2:no       2:no       0.079,*0.921 
    24       2:no       2:no       0.095,*0.905 
    25       2:no       2:no       0.077,*0.923 
    26       2:no       2:no       0.059,*0.941 
    27       2:no       2:no       0.224,*0.776 
    28       2:no       2:no       0.258,*0.742 
    29       2:no       2:no       0.22,*0.78 
    30       2:no       2:no       0,*1 
    31       2:no       2:no       0.057,*0.943 
    32       2:no       2:no       0.119,*0.881 
    33       2:no       2:no       0.343,*0.657 
    34      1:yes      1:yes       *1,0 
    35      1:yes      1:yes       *0.719,0.281 
    36      1:yes      1:yes       *1,0 
    37      1:yes      1:yes       *0.9,0.1 
    38      1:yes      1:yes       *1,0 
    39      1:yes       2:no   +   0.251,*0.749 
    40      1:yes      1:yes       *0.692,0.308 
    41      1:yes      1:yes       *0.955,0.045 
    42      1:yes      1:yes       *0.983,0.017 
    43      1:yes      1:yes       *0.875,0.125 
    44      1:yes      1:yes       *0.9,0.1 
    45      1:yes      1:yes       *0.897,0.103 
    46      1:yes      1:yes       *0.8,0.2 
    47      1:yes      1:yes       *1,0 
    48      1:yes      1:yes       *0.7,0.3 
    49      1:yes      1:yes       *1,0 
    50      1:yes      1:yes       *0.867,0.133 
    51      1:yes      1:yes       *0.613,0.387 
    52      1:yes       2:no   +   0.4,*0.6 
    53      1:yes       2:no   +   0.4,*0.6 
    54      1:yes      1:yes       *0.864,0.136 
    55      1:yes      1:yes       *1,0 
    56      1:yes      1:yes       *0.838,0.163 
     1       2:no       2:no       0.015,*0.985 
     2       2:no       2:no       0.023,*0.977 
     3       2:no       2:no       0.281,*0.719 
     4       2:no       2:no       0.1,*0.9 
     5       2:no       2:no       0.066,*0.934 
     6       2:no       2:no       0.167,*0.833 
     7       2:no       2:no       0.088,*0.912 
     8       2:no       2:no       0.074,*0.926 
     9       2:no       2:no       0.152,*0.848 
    10       2:no       2:no       0.007,*0.993 
    11       2:no       2:no       0.24,*0.76 
    12       2:no       2:no       0,*1 
    13       2:no       2:no       0.294,*0.706 
    14       2:no       2:no       0,*1 
    15       2:no       2:no       0.342,*0.658 
    16       2:no       2:no       0,*1 
    17       2:no       2:no       0.039,*0.961 
    18       2:no       2:no       0,*1 
    19       2:no       2:no       0.277,*0.723 
    20       2:no       2:no       0.028,*0.972 
    21       2:no       2:no       0,*1 
    22       2:no       2:no       0.154,*0.846 
    23       2:no       2:no       0.252,*0.748 
    24       2:no       2:no       0.152,*0.848 
    25       2:no       2:no       0,*1 
    26       2:no       2:no       0.269,*0.731 
    27       2:no       2:no       0.093,*0.907 
    28       2:no       2:no       0.03,*0.97 
    29       2:no       2:no       0.375,*0.625 
    30       2:no       2:no       0.138,*0.862 
    31       2:no       2:no       0.127,*0.873 
    32       2:no       2:no       0.126,*0.874 
    33       2:no       2:no       0.033,*0.967 
    34      1:yes      1:yes       *0.824,0.176 
    35      1:yes      1:yes       *1,0 
    36      1:yes      1:yes       *0.995,0.005 
    37      1:yes      1:yes       *0.9,0.1 
    38      1:yes      1:yes       *0.8,0.2 
    39      1:yes      1:yes       *0.9,0.1 
    40      1:yes      1:yes       *0.877,0.123 
    41      1:yes      1:yes       *0.7,0.3 
    42      1:yes      1:yes       *0.752,0.248 
    43      1:yes      1:yes       *0.78,0.22 
    44      1:yes      1:yes       *0.985,0.015 
    45      1:yes      1:yes       *1,0 
    46      1:yes      1:yes       *1,0 
    47      1:yes      1:yes       *0.695,0.305 
    48      1:yes      1:yes       *0.883,0.117 
    49      1:yes      1:yes       *0.9,0.1 
    50      1:yes      1:yes       *0.8,0.2 
    51      1:yes      1:yes       *1,0 
    52      1:yes      1:yes       *0.742,0.258 
    53      1:yes      1:yes       *1,0 
    54      1:yes      1:yes       *0.9,0.1 
    55      1:yes      1:yes       *1,0 
    56      1:yes      1:yes       *0.736,0.264 
     1       2:no       2:no       0.32,*0.68 
     2       2:no       2:no       0,*1 
     3       2:no       2:no       0.216,*0.784 
     4       2:no      1:yes   +   *0.82,0.18 
     5       2:no       2:no       0,*1 
     6       2:no       2:no       0.092,*0.908 
     7       2:no       2:no       0.038,*0.962 
     8       2:no       2:no       0.066,*0.934 
     9       2:no       2:no       0,*1 
    10       2:no       2:no       0.098,*0.902 
    11       2:no       2:no       0.256,*0.744 
    12       2:no       2:no       0.13,*0.87 
    13       2:no      1:yes   +   *0.575,0.425 
    14       2:no       2:no       0.19,*0.81 
    15       2:no       2:no       0,*1 
    16       2:no      1:yes   +   *0.893,0.107 
    17       2:no       2:no       0.107,*0.893 
    18       2:no       2:no       0.15,*0.85 
    19       2:no       2:no       0.111,*0.889 
    20       2:no       2:no       0,*1 
    21       2:no       2:no       0.235,*0.765 
    22       2:no       2:no       0.066,*0.934 
    23       2:no       2:no       0,*1 
    24       2:no       2:no       0,*1 
    25       2:no      1:yes   +   *0.608,0.392 
    26       2:no       2:no       0,*1 
    27       2:no       2:no       0,*1 
    28       2:no       2:no       0.072,*0.928 
    29       2:no       2:no       0.394,*0.606 
    30       2:no       2:no       0.173,*0.827 
    31       2:no       2:no       0.467,*0.533 
    32       2:no       2:no       0.277,*0.723 
    33       2:no       2:no       0.437,*0.563 
    34      1:yes      1:yes       *0.811,0.189 
    35      1:yes      1:yes       *0.736,0.264 
    36      1:yes      1:yes       *0.861,0.139 
    37      1:yes      1:yes       *0.9,0.1 
    38      1:yes      1:yes       *1,0 
    39      1:yes      1:yes       *1,0 
    40      1:yes      1:yes       *0.988,0.013 
    41      1:yes      1:yes       *0.798,0.202 
    42      1:yes      1:yes       *0.8,0.2 
    43      1:yes      1:yes       *1,0 
    44      1:yes      1:yes       *1,0 
    45      1:yes      1:yes       *0.9,0.1 
    46      1:yes      1:yes       *1,0 
    47      1:yes      1:yes       *0.75,0.25 
    48      1:yes      1:yes       *1,0 
    49      1:yes      1:yes       *0.95,0.05 
    50      1:yes      1:yes       *1,0 
    51      1:yes      1:yes       *1,0 
    52      1:yes      1:yes       *0.865,0.135 
    53      1:yes       2:no   +   0.274,*0.726 
    54      1:yes      1:yes       *1,0 
    55      1:yes      1:yes       *0.959,0.041 
     1       2:no       2:no       0,*1 
     2       2:no       2:no       0,*1 
     3       2:no       2:no       0.291,*0.709 
     4       2:no       2:no       0,*1 
     5       2:no       2:no       0.015,*0.985 
     6       2:no       2:no       0.018,*0.982 
     7       2:no       2:no       0,*1 
     8       2:no       2:no       0,*1 
     9       2:no       2:no       0.354,*0.646 
    10       2:no       2:no       0,*1 
    11       2:no       2:no       0.139,*0.861 
    12       2:no       2:no       0,*1 
    13       2:no       2:no       0.012,*0.988 
    14       2:no       2:no       0.323,*0.677 
    15       2:no       2:no       0,*1 
    16       2:no      1:yes   +   *0.615,0.385 
    17       2:no       2:no       0.012,*0.988 
    18       2:no       2:no       0.094,*0.906 
    19       2:no       2:no       0,*1 
    20       2:no       2:no       0,*1 
    21       2:no       2:no       0.202,*0.798 
    22       2:no       2:no       0,*1 
    23       2:no       2:no       0,*1 
    24       2:no       2:no       0.025,*0.975 
    25       2:no       2:no       0.063,*0.937 
    26       2:no       2:no       0.011,*0.989 
    27       2:no       2:no       0.409,*0.591 
    28       2:no       2:no       0,*1 
    29       2:no       2:no       0.04,*0.96 
    30       2:no       2:no       0.06,*0.94 
    31       2:no      1:yes   +   *0.51,0.49 
    32       2:no       2:no       0,*1 
    33       2:no       2:no       0,*1 
    34      1:yes      1:yes       *1,0 
    35      1:yes      1:yes       *0.79,0.21 
    36      1:yes      1:yes       *0.959,0.041 
    37      1:yes      1:yes       *0.975,0.025 
    38      1:yes      1:yes       *0.943,0.057 
    39      1:yes       2:no   +   0.1,*0.9 
    40      1:yes      1:yes       *0.548,0.452 
    41      1:yes      1:yes       *1,0 
    42      1:yes      1:yes       *0.899,0.101 
    43      1:yes      1:yes       *0.669,0.331 
    44      1:yes      1:yes       *0.753,0.247 
    45      1:yes      1:yes       *0.609,0.391 
    46      1:yes      1:yes       *1,0 
    47      1:yes      1:yes       *0.79,0.21 
    48      1:yes      1:yes       *0.967,0.033 
    49      1:yes      1:yes       *0.997,0.003 
    50      1:yes      1:yes       *1,0 
    51      1:yes       2:no   +   0.343,*0.657 
    52      1:yes      1:yes       *0.961,0.039 
    53      1:yes      1:yes       *0.852,0.148 
    54      1:yes      1:yes       *1,0 
    55      1:yes      1:yes       *1,0 
     1       2:no       2:no       0.125,*0.875 
     2       2:no       2:no       0.1,*0.9 
     3       2:no       2:no       0.389,*0.611 
     4       2:no       2:no       0.038,*0.963 
     5       2:no       2:no       0.29,*0.71 
     6       2:no       2:no       0.326,*0.674 
     7       2:no       2:no       0.376,*0.624 
     8       2:no      1:yes   +   *0.513,0.487 
     9       2:no       2:no       0.004,*0.996 
    10       2:no       2:no       0.181,*0.819 
    11       2:no       2:no       0.156,*0.844 
    12       2:no      1:yes   +   *1,0 
    13       2:no       2:no       0.046,*0.954 
    14       2:no       2:no       0.1,*0.9 
    15       2:no       2:no       0.063,*0.938 
    16       2:no       2:no       0.2,*0.8 
    17       2:no       2:no       0.383,*0.617 
    18       2:no       2:no       0.05,*0.95 
    19       2:no       2:no       0.2,*0.8 
    20       2:no       2:no       0,*1 
    21       2:no       2:no       0.309,*0.691 
    22       2:no       2:no       0.044,*0.956 
    23       2:no       2:no       0.106,*0.894 
    24       2:no       2:no       0.034,*0.966 
    25       2:no       2:no       0.148,*0.852 
    26       2:no       2:no       0.041,*0.959 
    27       2:no       2:no       0.074,*0.926 
    28       2:no       2:no       0.226,*0.774 
    29       2:no       2:no       0.131,*0.869 
    30       2:no       2:no       0.266,*0.734 
    31       2:no       2:no       0.146,*0.854 
    32       2:no       2:no       0.346,*0.654 
    33       2:no       2:no       0,*1 
    34      1:yes      1:yes       *0.883,0.117 
    35      1:yes      1:yes       *0.8,0.2 
    36      1:yes      1:yes       *1,0 
    37      1:yes      1:yes       *0.967,0.033 
    38      1:yes      1:yes       *1,0 
    39      1:yes      1:yes       *1,0 
    40      1:yes       2:no   +   0.384,*0.616 
    41      1:yes      1:yes       *0.9,0.1 
    42      1:yes      1:yes       *1,0 
    43      1:yes      1:yes       *0.9,0.1 
    44      1:yes      1:yes       *0.9,0.1 
    45      1:yes      1:yes       *0.85,0.15 
    46      1:yes      1:yes       *0.983,0.017 
    47      1:yes      1:yes       *0.512,0.488 
    48      1:yes      1:yes       *0.735,0.265 
    49      1:yes      1:yes       *1,0 
    50      1:yes      1:yes       *0.719,0.281 
    51      1:yes      1:yes       *0.858,0.142 
    52      1:yes      1:yes       *1,0 
    53      1:yes      1:yes       *0.903,0.097 
    54      1:yes      1:yes       *0.98,0.02 
    55      1:yes      1:yes       *1,0 

========== Summary ==========

Correctly Classified Instances         536               96.2298 %
Incorrectly Classified Instances        21                3.7702 %
Kappa statistic                          0.9219
Mean absolute error                      0.1413
Root mean squared error                  0.2141
Relative absolute error                 29.301  %
Root relative squared error             43.5947 %
Total Number of Instances              557     

=== Detailed Accuracy By Class ===

               TP Rate   FP Rate   Precision   Recall  F-Measure   ROC Area  Class
                 0.956     0.033      0.952     0.956     0.954      0.987    yes
                 0.967     0.044      0.97      0.967     0.968      0.987    no
Weighted Avg.    0.962     0.04       0.962     0.962     0.962      0.987

=== Confusion Matrix ===

   a   b   <-- classified as
 216  10 |   a = yes
  11 320 |   b = no
