# Supplementary material for: Prediction and Prioritization of Rare Oncogenic Mutations in the Cancer Kinome Using Novel Features and Multiple Classifiers
Source: PLoS Comput Biol. 2014 Apr 17;10(4):e1003545. doi: 10.1371/journal.pcbi.1003545 (PMC3990476; doi:10.1371/journal.pcbi.1003545)
Supplement: Dataset S1 — Detailed experiment records and results. Complete data sets, outputs and log files for all computational experiments. These files can be loaded in Weka [26] to reproduce the results presented in this paper. (ZIP) [file pcbi.1003545.s001.zip › 20121222_215232/Classified/weka.classifiers.trees.FT-CrossValidation-20121222_215301.txt]

========== Data Summary ==========
Relation Name:  Analysis_Disease-weka.filters.unsupervised.attribute.Remove-R1,9,10,13,16,17,18,20,21,23,24,25,26,27
Num Instances:  557
Num Attributes: 18

     Name                      Type  Nom  Int Real     Missing      Unique  Dist
   1 Amino_Acid_WT              Nom 100%   0%   0%     0 /  0%     0 /  0%    20 
   2 Amino_Acid_MT              Nom 100%   0%   0%     0 /  0%     0 /  0%    20 
   3 Conservation_Consensus_Al  Num   0%   0%  65%   197 / 35%    76 / 14%   158 
   4 Conservation_Wild_AllKina  Num   0%   0%  72%   155 / 28%   279 / 50%   322 
   5 Conservation_Consensus_Fa  Num   0%  14%  50%   199 / 36%    63 / 11%    97 
   6 Conservation_Consensus_Gr  Num   0%   0%  64%   199 / 36%   137 / 25%   201 
   7 Blosum62                   Num   0% 100%   0%     0 /  0%     0 /  0%     7 
   8 Modification               Nom 100%   0%   0%     0 /  0%     0 /  0%     2 
   9 Is_Pk_Domain               Nom 100%   0%   0%     0 /  0%     0 /  0%     1 
  10 Binding_Site               Nom 100%   0%   0%     0 /  0%     0 /  0%     1 
  11 Side_Chain_Polarity_MT     Nom 100%   0%   0%     0 /  0%     0 /  0%     2 
  12 Avg_Mass_MT                Num   0%   0% 100%     0 /  0%     0 /  0%    19 
  13 Side_Chain_Polarity_WT     Nom 100%   0%   0%     0 /  0%     0 /  0%     2 
  14 Van_der_Waals_Volume_WT    Num   0% 100%   0%     0 /  0%     0 /  0%    17 
  15 Protein_Family             Nom 100%   0%   0%     0 /  0%    14 /  3%    56 
  16 Protein_Group              Nom 100%   0%   0%     0 /  0%     1 /  0%     9 
  17 Sub_domain                 Nom 100%   0%   0%     0 /  0%     1 /  0%    20 
  18 Disease                    Nom 100%   0%   0%     0 /  0%     0 /  0%     2 

========== Cross Validation Result ==========
 inst#     actual  predicted error distribution
     1       2:no       2:no       0.001,*0.999 
     2       2:no       2:no       0.001,*0.999 
     3       2:no       2:no       0,*1 
     4       2:no       2:no       0.007,*0.993 
     5       2:no       2:no       0.001,*0.999 
     6       2:no       2:no       0.001,*0.999 
     7       2:no       2:no       0.001,*0.999 
     8       2:no       2:no       0.03,*0.97 
     9       2:no       2:no       0.001,*0.999 
    10       2:no       2:no       0.021,*0.979 
    11       2:no       2:no       0.001,*0.999 
    12       2:no       2:no       0.003,*0.997 
    13       2:no       2:no       0.043,*0.957 
    14       2:no       2:no       0.001,*0.999 
    15       2:no       2:no       0.001,*0.999 
    16       2:no       2:no       0.007,*0.993 
    17       2:no       2:no       0.002,*0.998 
    18       2:no       2:no       0.001,*0.999 
    19       2:no       2:no       0.001,*0.999 
    20       2:no       2:no       0.021,*0.979 
    21       2:no       2:no       0.001,*0.999 
    22       2:no       2:no       0.001,*0.999 
    23       2:no       2:no       0.001,*0.999 
    24       2:no       2:no       0.009,*0.991 
    25       2:no       2:no       0,*1 
    26       2:no       2:no       0,*1 
    27       2:no       2:no       0.022,*0.978 
    28       2:no       2:no       0.001,*0.999 
    29       2:no       2:no       0,*1 
    30       2:no       2:no       0,*1 
    31       2:no       2:no       0.001,*0.999 
    32       2:no       2:no       0.001,*0.999 
    33       2:no       2:no       0.001,*0.999 
    34       2:no       2:no       0.01,*0.99 
    35      1:yes      1:yes       *1,0 
    36      1:yes      1:yes       *0.998,0.002 
    37      1:yes      1:yes       *1,0 
    38      1:yes      1:yes       *0.952,0.048 
    39      1:yes      1:yes       *1,0 
    40      1:yes      1:yes       *0.998,0.002 
    41      1:yes      1:yes       *0.998,0.002 
    42      1:yes      1:yes       *0.99,0.01 
    43      1:yes      1:yes       *0.98,0.02 
    44      1:yes      1:yes       *1,0 
    45      1:yes      1:yes       *1,0 
    46      1:yes      1:yes       *0.98,0.02 
    47      1:yes      1:yes       *0.993,0.007 
    48      1:yes      1:yes       *0.996,0.004 
    49      1:yes      1:yes       *1,0 
    50      1:yes      1:yes       *1,0 
    51      1:yes      1:yes       *0.99,0.01 
    52      1:yes      1:yes       *1,0 
    53      1:yes      1:yes       *1,0 
    54      1:yes      1:yes       *1,0 
    55      1:yes      1:yes       *0.999,0.001 
    56      1:yes      1:yes       *0.797,0.203 
     1       2:no       2:no       0.001,*0.999 
     2       2:no       2:no       0.001,*0.999 
     3       2:no       2:no       0.003,*0.997 
     4       2:no       2:no       0.004,*0.996 
     5       2:no       2:no       0.001,*0.999 
     6       2:no       2:no       0,*1 
     7       2:no       2:no       0.173,*0.827 
     8       2:no       2:no       0.001,*0.999 
     9       2:no       2:no       0.001,*0.999 
    10       2:no       2:no       0.245,*0.755 
    11       2:no       2:no       0.001,*0.999 
    12       2:no       2:no       0,*1 
    13       2:no       2:no       0.005,*0.995 
    14       2:no       2:no       0,*1 
    15       2:no       2:no       0,*1 
    16       2:no       2:no       0.04,*0.96 
    17       2:no       2:no       0,*1 
    18       2:no       2:no       0.01,*0.99 
    19       2:no       2:no       0.004,*0.996 
    20       2:no       2:no       0.001,*0.999 
    21       2:no       2:no       0.001,*0.999 
    22       2:no       2:no       0.001,*0.999 
    23       2:no       2:no       0.027,*0.973 
    24       2:no       2:no       0,*1 
    25       2:no       2:no       0.001,*0.999 
    26       2:no       2:no       0.003,*0.997 
    27       2:no       2:no       0.359,*0.641 
    28       2:no       2:no       0,*1 
    29       2:no       2:no       0,*1 
    30       2:no       2:no       0.002,*0.998 
    31       2:no       2:no       0.001,*0.999 
    32       2:no       2:no       0.002,*0.998 
    33       2:no       2:no       0,*1 
    34      1:yes      1:yes       *1,0 
    35      1:yes      1:yes       *1,0 
    36      1:yes      1:yes       *0.992,0.008 
    37      1:yes      1:yes       *0.999,0.001 
    38      1:yes      1:yes       *0.998,0.002 
    39      1:yes      1:yes       *0.999,0.001 
    40      1:yes      1:yes       *1,0 
    41      1:yes      1:yes       *1,0 
    42      1:yes      1:yes       *0.996,0.004 
    43      1:yes      1:yes       *1,0 
    44      1:yes      1:yes       *0.999,0.001 
    45      1:yes      1:yes       *0.998,0.002 
    46      1:yes      1:yes       *1,0 
    47      1:yes      1:yes       *0.999,0.001 
    48      1:yes      1:yes       *0.999,0.001 
    49      1:yes      1:yes       *0.992,0.008 
    50      1:yes      1:yes       *0.995,0.005 
    51      1:yes      1:yes       *0.994,0.006 
    52      1:yes      1:yes       *0.998,0.002 
    53      1:yes      1:yes       *1,0 
    54      1:yes      1:yes       *0.975,0.025 
    55      1:yes      1:yes       *0.999,0.001 
    56      1:yes      1:yes       *0.989,0.011 
     1       2:no       2:no       0.001,*0.999 
     2       2:no       2:no       0,*1 
     3       2:no       2:no       0,*1 
     4       2:no       2:no       0.002,*0.998 
     5       2:no       2:no       0.001,*0.999 
     6       2:no       2:no       0,*1 
     7       2:no       2:no       0,*1 
     8       2:no       2:no       0,*1 
     9       2:no       2:no       0.001,*0.999 
    10       2:no       2:no       0,*1 
    11       2:no       2:no       0,*1 
    12       2:no       2:no       0,*1 
    13       2:no       2:no       0,*1 
    14       2:no       2:no       0.001,*0.999 
    15       2:no       2:no       0,*1 
    16       2:no       2:no       0,*1 
    17       2:no       2:no       0,*1 
    18       2:no       2:no       0.004,*0.996 
    19       2:no       2:no       0.002,*0.998 
    20       2:no       2:no       0,*1 
    21       2:no       2:no       0,*1 
    22       2:no       2:no       0,*1 
    23       2:no       2:no       0,*1 
    24       2:no       2:no       0,*1 
    25       2:no       2:no       0,*1 
    26       2:no       2:no       0,*1 
    27       2:no       2:no       0,*1 
    28       2:no       2:no       0.001,*0.999 
    29       2:no       2:no       0,*1 
    30       2:no       2:no       0,*1 
    31       2:no       2:no       0,*1 
    32       2:no       2:no       0.003,*0.997 
    33       2:no       2:no       0,*1 
    34      1:yes      1:yes       *0.999,0.001 
    35      1:yes      1:yes       *1,0 
    36      1:yes      1:yes       *0.998,0.002 
    37      1:yes      1:yes       *0.987,0.013 
    38      1:yes      1:yes       *1,0 
    39      1:yes      1:yes       *1,0 
    40      1:yes      1:yes       *1,0 
    41      1:yes      1:yes       *0.991,0.009 
    42      1:yes      1:yes       *1,0 
    43      1:yes      1:yes       *0.98,0.02 
    44      1:yes      1:yes       *0.997,0.003 
    45      1:yes      1:yes       *0.999,0.001 
    46      1:yes      1:yes       *1,0 
    47      1:yes      1:yes       *1,0 
    48      1:yes      1:yes       *0.997,0.003 
    49      1:yes      1:yes       *1,0 
    50      1:yes      1:yes       *0.998,0.002 
    51      1:yes      1:yes       *1,0 
    52      1:yes      1:yes       *0.999,0.001 
    53      1:yes      1:yes       *0.991,0.009 
    54      1:yes       2:no   +   0.001,*0.999 
    55      1:yes      1:yes       *0.999,0.001 
    56      1:yes      1:yes       *1,0 
     1       2:no       2:no       0,*1 
     2       2:no       2:no       0,*1 
     3       2:no       2:no       0,*1 
     4       2:no       2:no       0.332,*0.668 
     5       2:no       2:no       0.003,*0.997 
     6       2:no       2:no       0.001,*0.999 
     7       2:no       2:no       0.009,*0.991 
     8       2:no       2:no       0.002,*0.998 
     9       2:no       2:no       0.002,*0.998 
    10       2:no       2:no       0.001,*0.999 
    11       2:no       2:no       0,*1 
    12       2:no       2:no       0.017,*0.983 
    13       2:no       2:no       0,*1 
    14       2:no       2:no       0,*1 
    15       2:no       2:no       0,*1 
    16       2:no       2:no       0.003,*0.997 
    17       2:no       2:no       0.221,*0.779 
    18       2:no       2:no       0,*1 
    19       2:no       2:no       0.01,*0.99 
    20       2:no       2:no       0.045,*0.955 
    21       2:no       2:no       0.001,*0.999 
    22       2:no       2:no       0.009,*0.991 
    23       2:no       2:no       0.001,*0.999 
    24       2:no       2:no       0.001,*0.999 
    25       2:no      1:yes   +   *0.969,0.031 
    26       2:no       2:no       0,*1 
    27       2:no       2:no       0,*1 
    28       2:no       2:no       0.03,*0.97 
    29       2:no       2:no       0.001,*0.999 
    30       2:no       2:no       0.187,*0.813 
    31       2:no       2:no       0.006,*0.994 
    32       2:no       2:no       0.001,*0.999 
    33       2:no       2:no       0.001,*0.999 
    34      1:yes      1:yes       *0.996,0.004 
    35      1:yes      1:yes       *0.998,0.002 
    36      1:yes      1:yes       *0.989,0.011 
    37      1:yes      1:yes       *0.99,0.01 
    38      1:yes      1:yes       *1,0 
    39      1:yes      1:yes       *1,0 
    40      1:yes      1:yes       *0.999,0.001 
    41      1:yes      1:yes       *0.972,0.028 
    42      1:yes       2:no   +   0.001,*0.999 
    43      1:yes      1:yes       *0.966,0.034 
    44      1:yes      1:yes       *0.831,0.169 
    45      1:yes      1:yes       *0.992,0.008 
    46      1:yes      1:yes       *0.938,0.062 
    47      1:yes      1:yes       *0.999,0.001 
    48      1:yes      1:yes       *1,0 
    49      1:yes      1:yes       *0.991,0.009 
    50      1:yes      1:yes       *1,0 
    51      1:yes      1:yes       *0.992,0.008 
    52      1:yes      1:yes       *0.993,0.007 
    53      1:yes      1:yes       *0.994,0.006 
    54      1:yes      1:yes       *0.982,0.018 
    55      1:yes      1:yes       *1,0 
    56      1:yes      1:yes       *1,0 
     1       2:no       2:no       0.001,*0.999 
     2       2:no       2:no       0.001,*0.999 
     3       2:no       2:no       0,*1 
     4       2:no       2:no       0,*1 
     5       2:no       2:no       0.001,*0.999 
     6       2:no       2:no       0,*1 
     7       2:no       2:no       0,*1 
     8       2:no       2:no       0.001,*0.999 
     9       2:no       2:no       0,*1 
    10       2:no       2:no       0.006,*0.994 
    11       2:no       2:no       0.137,*0.863 
    12       2:no       2:no       0,*1 
    13       2:no       2:no       0.006,*0.994 
    14       2:no       2:no       0.002,*0.998 
    15       2:no       2:no       0.003,*0.997 
    16       2:no       2:no       0.002,*0.998 
    17       2:no       2:no       0,*1 
    18       2:no       2:no       0,*1 
    19       2:no       2:no       0.001,*0.999 
    20       2:no       2:no       0,*1 
    21       2:no       2:no       0.001,*0.999 
    22       2:no       2:no       0,*1 
    23       2:no       2:no       0,*1 
    24       2:no       2:no       0.008,*0.992 
    25       2:no       2:no       0.001,*0.999 
    26       2:no       2:no       0,*1 
    27       2:no       2:no       0.001,*0.999 
    28       2:no       2:no       0.018,*0.982 
    29       2:no       2:no       0.004,*0.996 
    30       2:no       2:no       0.012,*0.988 
    31       2:no       2:no       0.002,*0.998 
    32       2:no       2:no       0,*1 
    33       2:no       2:no       0.001,*0.999 
    34      1:yes      1:yes       *0.989,0.011 
    35      1:yes      1:yes       *1,0 
    36      1:yes      1:yes       *1,0 
    37      1:yes       2:no   +   0.049,*0.951 
    38      1:yes      1:yes       *0.997,0.003 
    39      1:yes      1:yes       *0.999,0.001 
    40      1:yes      1:yes       *0.989,0.011 
    41      1:yes      1:yes       *0.999,0.001 
    42      1:yes      1:yes       *1,0 
    43      1:yes      1:yes       *1,0 
    44      1:yes      1:yes       *1,0 
    45      1:yes      1:yes       *0.989,0.011 
    46      1:yes      1:yes       *0.999,0.001 
    47      1:yes      1:yes       *0.871,0.129 
    48      1:yes      1:yes       *0.992,0.008 
    49      1:yes      1:yes       *0.919,0.081 
    50      1:yes      1:yes       *0.999,0.001 
    51      1:yes      1:yes       *1,0 
    52      1:yes      1:yes       *0.999,0.001 
    53      1:yes      1:yes       *0.97,0.03 
    54      1:yes      1:yes       *1,0 
    55      1:yes      1:yes       *0.999,0.001 
    56      1:yes      1:yes       *1,0 
     1       2:no       2:no       0,*1 
     2       2:no       2:no       0,*1 
     3       2:no       2:no       0,*1 
     4       2:no       2:no       0,*1 
     5       2:no       2:no       0.026,*0.974 
     6       2:no       2:no       0.004,*0.996 
     7       2:no      1:yes   +   *0.973,0.027 
     8       2:no       2:no       0,*1 
     9       2:no       2:no       0,*1 
    10       2:no       2:no       0,*1 
    11       2:no       2:no       0.004,*0.996 
    12       2:no       2:no       0.032,*0.968 
    13       2:no       2:no       0,*1 
    14       2:no       2:no       0,*1 
    15       2:no       2:no       0.007,*0.993 
    16       2:no       2:no       0.056,*0.944 
    17       2:no       2:no       0,*1 
    18       2:no       2:no       0,*1 
    19       2:no       2:no       0.003,*0.997 
    20       2:no       2:no       0.004,*0.996 
    21       2:no       2:no       0,*1 
    22       2:no       2:no       0,*1 
    23       2:no       2:no       0.004,*0.996 
    24       2:no       2:no       0.015,*0.985 
    25       2:no       2:no       0,*1 
    26       2:no       2:no       0,*1 
    27       2:no       2:no       0,*1 
    28       2:no       2:no       0.004,*0.996 
    29       2:no       2:no       0,*1 
    30       2:no       2:no       0,*1 
    31       2:no       2:no       0,*1 
    32       2:no       2:no       0.003,*0.997 
    33       2:no       2:no       0,*1 
    34      1:yes      1:yes       *0.999,0.001 
    35      1:yes      1:yes       *0.999,0.001 
    36      1:yes      1:yes       *0.975,0.025 
    37      1:yes      1:yes       *1,0 
    38      1:yes      1:yes       *0.998,0.002 
    39      1:yes       2:no   +   0,*1 
    40      1:yes       2:no   +   0.006,*0.994 
    41      1:yes      1:yes       *1,0 
    42      1:yes      1:yes       *0.991,0.009 
    43      1:yes      1:yes       *0.999,0.001 
    44      1:yes      1:yes       *0.995,0.005 
    45      1:yes      1:yes       *0.998,0.002 
    46      1:yes      1:yes       *1,0 
    47      1:yes      1:yes       *0.998,0.002 
    48      1:yes      1:yes       *0.999,0.001 
    49      1:yes      1:yes       *1,0 
    50      1:yes      1:yes       *0.988,0.012 
    51      1:yes      1:yes       *0.999,0.001 
    52      1:yes      1:yes       *0.984,0.016 
    53      1:yes      1:yes       *0.995,0.005 
    54      1:yes      1:yes       *0.975,0.025 
    55      1:yes      1:yes       *0.997,0.003 
    56      1:yes      1:yes       *1,0 
     1       2:no       2:no       0,*1 
     2       2:no       2:no       0.001,*0.999 
     3       2:no       2:no       0,*1 
     4       2:no       2:no       0.001,*0.999 
     5       2:no       2:no       0,*1 
     6       2:no       2:no       0,*1 
     7       2:no       2:no       0,*1 
     8       2:no       2:no       0,*1 
     9       2:no       2:no       0.001,*0.999 
    10       2:no       2:no       0,*1 
    11       2:no       2:no       0.001,*0.999 
    12       2:no       2:no       0,*1 
    13       2:no       2:no       0.017,*0.983 
    14       2:no       2:no       0,*1 
    15       2:no       2:no       0.015,*0.985 
    16       2:no       2:no       0,*1 
    17       2:no       2:no       0,*1 
    18       2:no       2:no       0,*1 
    19       2:no       2:no       0.007,*0.993 
    20       2:no       2:no       0.39,*0.61 
    21       2:no       2:no       0,*1 
    22       2:no       2:no       0.021,*0.979 
    23       2:no       2:no       0.002,*0.998 
    24       2:no       2:no       0.001,*0.999 
    25       2:no       2:no       0,*1 
    26       2:no       2:no       0,*1 
    27       2:no       2:no       0,*1 
    28       2:no       2:no       0,*1 
    29       2:no       2:no       0.004,*0.996 
    30       2:no       2:no       0.091,*0.909 
    31       2:no       2:no       0.001,*0.999 
    32       2:no       2:no       0,*1 
    33       2:no       2:no       0,*1 
    34      1:yes      1:yes       *0.999,0.001 
    35      1:yes      1:yes       *0.999,0.001 
    36      1:yes      1:yes       *0.992,0.008 
    37      1:yes      1:yes       *0.993,0.007 
    38      1:yes      1:yes       *1,0 
    39      1:yes      1:yes       *1,0 
    40      1:yes      1:yes       *0.99,0.01 
    41      1:yes      1:yes       *1,0 
    42      1:yes      1:yes       *0.992,0.008 
    43      1:yes      1:yes       *0.997,0.003 
    44      1:yes      1:yes       *1,0 
    45      1:yes      1:yes       *0.997,0.003 
    46      1:yes      1:yes       *1,0 
    47      1:yes      1:yes       *0.998,0.002 
    48      1:yes      1:yes       *0.924,0.076 
    49      1:yes      1:yes       *1,0 
    50      1:yes      1:yes       *1,0 
    51      1:yes      1:yes       *0.993,0.007 
    52      1:yes      1:yes       *1,0 
    53      1:yes      1:yes       *1,0 
    54      1:yes      1:yes       *0.819,0.181 
    55      1:yes      1:yes       *1,0 
    56      1:yes      1:yes       *0.999,0.001 
     1       2:no       2:no       0.055,*0.945 
     2       2:no       2:no       0,*1 
     3       2:no       2:no       0.043,*0.957 
     4       2:no       2:no       0.005,*0.995 
     5       2:no       2:no       0,*1 
     6       2:no       2:no       0,*1 
     7       2:no       2:no       0.013,*0.987 
     8       2:no       2:no       0.001,*0.999 
     9       2:no       2:no       0.001,*0.999 
    10       2:no       2:no       0,*1 
    11       2:no       2:no       0,*1 
    12       2:no       2:no       0,*1 
    13       2:no      1:yes   +   *1,0 
    14       2:no       2:no       0.002,*0.998 
    15       2:no       2:no       0.001,*0.999 
    16       2:no      1:yes   +   *1,0 
    17       2:no       2:no       0.006,*0.994 
    18       2:no       2:no       0.004,*0.996 
    19       2:no       2:no       0,*1 
    20       2:no       2:no       0,*1 
    21       2:no       2:no       0.004,*0.996 
    22       2:no       2:no       0,*1 
    23       2:no       2:no       0,*1 
    24       2:no       2:no       0,*1 
    25       2:no      1:yes   +   *1,0 
    26       2:no       2:no       0,*1 
    27       2:no       2:no       0,*1 
    28       2:no       2:no       0,*1 
    29       2:no       2:no       0.003,*0.997 
    30       2:no       2:no       0.001,*0.999 
    31       2:no       2:no       0.005,*0.995 
    32       2:no       2:no       0,*1 
    33       2:no       2:no       0.006,*0.994 
    34      1:yes      1:yes       *1,0 
    35      1:yes      1:yes       *1,0 
    36      1:yes      1:yes       *1,0 
    37      1:yes      1:yes       *1,0 
    38      1:yes      1:yes       *1,0 
    39      1:yes      1:yes       *1,0 
    40      1:yes      1:yes       *1,0 
    41      1:yes      1:yes       *1,0 
    42      1:yes      1:yes       *1,0 
    43      1:yes      1:yes       *1,0 
    44      1:yes      1:yes       *1,0 
    45      1:yes      1:yes       *1,0 
    46      1:yes      1:yes       *1,0 
    47      1:yes      1:yes       *1,0 
    48      1:yes      1:yes       *1,0 
    49      1:yes      1:yes       *1,0 
    50      1:yes      1:yes       *1,0 
    51      1:yes      1:yes       *1,0 
    52      1:yes      1:yes       *1,0 
    53      1:yes       2:no   +   0.005,*0.995 
    54      1:yes      1:yes       *1,0 
    55      1:yes      1:yes       *1,0 
     1       2:no       2:no       0,*1 
     2       2:no       2:no       0,*1 
     3       2:no       2:no       0.002,*0.998 
     4       2:no       2:no       0,*1 
     5       2:no       2:no       0.001,*0.999 
     6       2:no       2:no       0,*1 
     7       2:no       2:no       0,*1 
     8       2:no       2:no       0,*1 
     9       2:no       2:no       0.001,*0.999 
    10       2:no       2:no       0,*1 
    11       2:no       2:no       0.002,*0.998 
    12       2:no       2:no       0,*1 
    13       2:no       2:no       0.003,*0.997 
    14       2:no       2:no       0.022,*0.978 
    15       2:no       2:no       0,*1 
    16       2:no      1:yes   +   *0.585,0.415 
    17       2:no       2:no       0.003,*0.997 
    18       2:no       2:no       0,*1 
    19       2:no       2:no       0,*1 
    20       2:no       2:no       0,*1 
    21       2:no       2:no       0.037,*0.963 
    22       2:no       2:no       0,*1 
    23       2:no       2:no       0,*1 
    24       2:no       2:no       0.005,*0.995 
    25       2:no       2:no       0,*1 
    26       2:no       2:no       0,*1 
    27       2:no       2:no       0.024,*0.976 
    28       2:no       2:no       0.005,*0.995 
    29       2:no       2:no       0,*1 
    30       2:no       2:no       0.001,*0.999 
    31       2:no       2:no       0.093,*0.907 
    32       2:no       2:no       0,*1 
    33       2:no       2:no       0.02,*0.98 
    34      1:yes      1:yes       *0.989,0.011 
    35      1:yes      1:yes       *0.896,0.104 
    36      1:yes      1:yes       *0.999,0.001 
    37      1:yes      1:yes       *0.998,0.002 
    38      1:yes      1:yes       *0.994,0.006 
    39      1:yes       2:no   +   0.424,*0.576 
    40      1:yes      1:yes       *0.999,0.001 
    41      1:yes      1:yes       *1,0 
    42      1:yes      1:yes       *0.999,0.001 
    43      1:yes      1:yes       *0.999,0.001 
    44      1:yes      1:yes       *0.999,0.001 
    45      1:yes      1:yes       *0.824,0.176 
    46      1:yes      1:yes       *0.999,0.001 
    47      1:yes      1:yes       *0.979,0.021 
    48      1:yes      1:yes       *1,0 
    49      1:yes      1:yes       *0.993,0.007 
    50      1:yes      1:yes       *1,0 
    51      1:yes       2:no   +   0.197,*0.803 
    52      1:yes      1:yes       *1,0 
    53      1:yes      1:yes       *1,0 
    54      1:yes      1:yes       *0.986,0.014 
    55      1:yes      1:yes       *1,0 
     1       2:no       2:no       0,*1 
     2       2:no       2:no       0.001,*0.999 
     3       2:no       2:no       0.001,*0.999 
     4       2:no       2:no       0,*1 
     5       2:no       2:no       0.002,*0.998 
     6       2:no      1:yes   +   *0.969,0.031 
     7       2:no       2:no       0.002,*0.998 
     8       2:no       2:no       0,*1 
     9       2:no       2:no       0,*1 
    10       2:no       2:no       0.049,*0.951 
    11       2:no       2:no       0,*1 
    12       2:no      1:yes   +   *0.999,0.001 
    13       2:no       2:no       0,*1 
    14       2:no       2:no       0.002,*0.998 
    15       2:no       2:no       0,*1 
    16       2:no       2:no       0,*1 
    17       2:no       2:no       0.278,*0.722 
    18       2:no       2:no       0,*1 
    19       2:no       2:no       0,*1 
    20       2:no       2:no       0,*1 
    21       2:no       2:no       0,*1 
    22       2:no       2:no       0,*1 
    23       2:no       2:no       0,*1 
    24       2:no       2:no       0,*1 
    25       2:no       2:no       0,*1 
    26       2:no       2:no       0,*1 
    27       2:no       2:no       0,*1 
    28       2:no       2:no       0.003,*0.997 
    29       2:no       2:no       0.001,*0.999 
    30       2:no       2:no       0,*1 
    31       2:no       2:no       0,*1 
    32       2:no       2:no       0,*1 
    33       2:no       2:no       0.001,*0.999 
    34      1:yes      1:yes       *0.998,0.002 
    35      1:yes      1:yes       *0.998,0.002 
    36      1:yes      1:yes       *0.993,0.007 
    37      1:yes      1:yes       *1,0 
    38      1:yes      1:yes       *0.99,0.01 
    39      1:yes      1:yes       *1,0 
    40      1:yes       2:no   +   0.068,*0.932 
    41      1:yes      1:yes       *1,0 
    42      1:yes      1:yes       *0.99,0.01 
    43      1:yes      1:yes       *1,0 
    44      1:yes      1:yes       *0.899,0.101 
    45      1:yes      1:yes       *0.962,0.038 
    46      1:yes      1:yes       *0.994,0.006 
    47      1:yes      1:yes       *0.998,0.002 
    48      1:yes      1:yes       *0.97,0.03 
    49      1:yes      1:yes       *0.996,0.004 
    50      1:yes      1:yes       *0.998,0.002 
    51      1:yes      1:yes       *0.997,0.003 
    52      1:yes      1:yes       *1,0 
    53      1:yes      1:yes       *0.999,0.001 
    54      1:yes      1:yes       *0.995,0.005 
    55      1:yes      1:yes       *1,0 

========== Summary ==========

Correctly Classified Instances         540               96.9479 %
Incorrectly Classified Instances        17                3.0521 %
Kappa statistic                          0.9367
Mean absolute error                      0.0386
Root mean squared error                  0.1684
Relative absolute error                  8.0079 %
Root relative squared error             34.2941 %
Total Number of Instances              557     

=== Detailed Accuracy By Class ===

               TP Rate   FP Rate   Precision   Recall  F-Measure   ROC Area  Class
                 0.96      0.024      0.964     0.96      0.962      0.981    yes
                 0.976     0.04       0.973     0.976     0.974      0.981    no
Weighted Avg.    0.969     0.033      0.969     0.969     0.969      0.981

=== Confusion Matrix ===

   a   b   <-- classified as
 217   9 |   a = yes
   8 323 |   b = no
