# Supplementary material for: Prediction and Prioritization of Rare Oncogenic Mutations in the Cancer Kinome Using Novel Features and Multiple Classifiers
Source: PLoS Comput Biol. 2014 Apr 17;10(4):e1003545. doi: 10.1371/journal.pcbi.1003545 (PMC3990476; doi:10.1371/journal.pcbi.1003545)
Supplement: Dataset S1 — Detailed experiment records and results. Complete data sets, outputs and log files for all computational experiments. These files can be loaded in Weka [26] to reproduce the results presented in this paper. (ZIP) [file pcbi.1003545.s001.zip › 20121222_215232/Classified/weka.classifiers.trees.NBTree-CrossValidation-20121222_215254.txt]

========== Data Summary ==========
Relation Name:  Analysis_Disease-weka.filters.unsupervised.attribute.Remove-R1,9,10,13,16,17,18,20,21,23,24,25,26,27
Num Instances:  557
Num Attributes: 18

     Name                      Type  Nom  Int Real     Missing      Unique  Dist
   1 Amino_Acid_WT              Nom 100%   0%   0%     0 /  0%     0 /  0%    20 
   2 Amino_Acid_MT              Nom 100%   0%   0%     0 /  0%     0 /  0%    20 
   3 Conservation_Consensus_Al  Num   0%   0%  65%   197 / 35%    76 / 14%   158 
   4 Conservation_Wild_AllKina  Num   0%   0%  72%   155 / 28%   279 / 50%   322 
   5 Conservation_Consensus_Fa  Num   0%  14%  50%   199 / 36%    63 / 11%    97 
   6 Conservation_Consensus_Gr  Num   0%   0%  64%   199 / 36%   137 / 25%   201 
   7 Blosum62                   Num   0% 100%   0%     0 /  0%     0 /  0%     7 
   8 Modification               Nom 100%   0%   0%     0 /  0%     0 /  0%     2 
   9 Is_Pk_Domain               Nom 100%   0%   0%     0 /  0%     0 /  0%     1 
  10 Binding_Site               Nom 100%   0%   0%     0 /  0%     0 /  0%     1 
  11 Side_Chain_Polarity_MT     Nom 100%   0%   0%     0 /  0%     0 /  0%     2 
  12 Avg_Mass_MT                Num   0%   0% 100%     0 /  0%     0 /  0%    19 
  13 Side_Chain_Polarity_WT     Nom 100%   0%   0%     0 /  0%     0 /  0%     2 
  14 Van_der_Waals_Volume_WT    Num   0% 100%   0%     0 /  0%     0 /  0%    17 
  15 Protein_Family             Nom 100%   0%   0%     0 /  0%    14 /  3%    56 
  16 Protein_Group              Nom 100%   0%   0%     0 /  0%     1 /  0%     9 
  17 Sub_domain                 Nom 100%   0%   0%     0 /  0%     1 /  0%    20 
  18 Disease                    Nom 100%   0%   0%     0 /  0%     0 /  0%     2 

========== Cross Validation Result ==========
 inst#     actual  predicted error distribution
     1       2:no       2:no       0.001,*0.999 
     2       2:no       2:no       0,*1 
     3       2:no       2:no       0,*1 
     4       2:no       2:no       0,*1 
     5       2:no      1:yes   +   *0.765,0.235 
     6       2:no       2:no       0,*1 
     7       2:no       2:no       0,*1 
     8       2:no       2:no       0.207,*0.793 
     9       2:no       2:no       0,*1 
    10       2:no       2:no       0,*1 
    11       2:no       2:no       0,*1 
    12       2:no       2:no       0,*1 
    13       2:no       2:no       0.054,*0.946 
    14       2:no       2:no       0,*1 
    15       2:no       2:no       0,*1 
    16       2:no       2:no       0,*1 
    17       2:no       2:no       0.005,*0.995 
    18       2:no       2:no       0,*1 
    19       2:no       2:no       0,*1 
    20       2:no       2:no       0.002,*0.998 
    21       2:no       2:no       0.069,*0.931 
    22       2:no       2:no       0,*1 
    23       2:no       2:no       0,*1 
    24       2:no       2:no       0,*1 
    25       2:no       2:no       0,*1 
    26       2:no       2:no       0,*1 
    27       2:no       2:no       0.117,*0.883 
    28       2:no       2:no       0,*1 
    29       2:no       2:no       0,*1 
    30       2:no       2:no       0,*1 
    31       2:no       2:no       0,*1 
    32       2:no       2:no       0,*1 
    33       2:no       2:no       0,*1 
    34       2:no       2:no       0.076,*0.924 
    35      1:yes      1:yes       *1,0 
    36      1:yes      1:yes       *0.984,0.016 
    37      1:yes      1:yes       *0.991,0.009 
    38      1:yes      1:yes       *0.995,0.005 
    39      1:yes      1:yes       *0.996,0.004 
    40      1:yes      1:yes       *0.978,0.022 
    41      1:yes      1:yes       *0.979,0.021 
    42      1:yes      1:yes       *0.999,0.001 
    43      1:yes      1:yes       *0.999,0.001 
    44      1:yes      1:yes       *0.988,0.012 
    45      1:yes      1:yes       *1,0 
    46      1:yes      1:yes       *0.983,0.017 
    47      1:yes      1:yes       *0.988,0.012 
    48      1:yes      1:yes       *1,0 
    49      1:yes      1:yes       *1,0 
    50      1:yes      1:yes       *1,0 
    51      1:yes      1:yes       *0.998,0.002 
    52      1:yes      1:yes       *0.997,0.003 
    53      1:yes      1:yes       *0.999,0.001 
    54      1:yes      1:yes       *1,0 
    55      1:yes      1:yes       *0.97,0.03 
    56      1:yes      1:yes       *0.939,0.061 
     1       2:no       2:no       0,*1 
     2       2:no       2:no       0.001,*0.999 
     3       2:no       2:no       0.003,*0.997 
     4       2:no       2:no       0.4,*0.6 
     5       2:no       2:no       0.003,*0.997 
     6       2:no       2:no       0,*1 
     7       2:no       2:no       0,*1 
     8       2:no       2:no       0,*1 
     9       2:no       2:no       0.048,*0.952 
    10       2:no       2:no       0.092,*0.908 
    11       2:no       2:no       0,*1 
    12       2:no       2:no       0,*1 
    13       2:no       2:no       0.046,*0.954 
    14       2:no       2:no       0.026,*0.974 
    15       2:no       2:no       0.041,*0.959 
    16       2:no       2:no       0,*1 
    17       2:no       2:no       0,*1 
    18       2:no      1:yes   +   *0.854,0.146 
    19       2:no       2:no       0.002,*0.998 
    20       2:no       2:no       0.003,*0.997 
    21       2:no       2:no       0,*1 
    22       2:no       2:no       0.002,*0.998 
    23       2:no       2:no       0,*1 
    24       2:no       2:no       0,*1 
    25       2:no       2:no       0,*1 
    26       2:no       2:no       0.009,*0.991 
    27       2:no       2:no       0.106,*0.894 
    28       2:no       2:no       0,*1 
    29       2:no       2:no       0,*1 
    30       2:no      1:yes   +   *0.632,0.368 
    31       2:no       2:no       0.001,*0.999 
    32       2:no       2:no       0.006,*0.994 
    33       2:no       2:no       0,*1 
    34      1:yes      1:yes       *0.98,0.02 
    35      1:yes      1:yes       *0.974,0.026 
    36      1:yes      1:yes       *0.937,0.063 
    37      1:yes      1:yes       *0.998,0.002 
    38      1:yes      1:yes       *0.998,0.002 
    39      1:yes      1:yes       *0.998,0.002 
    40      1:yes      1:yes       *1,0 
    41      1:yes      1:yes       *1,0 
    42      1:yes      1:yes       *1,0 
    43      1:yes      1:yes       *0.969,0.031 
    44      1:yes      1:yes       *1,0 
    45      1:yes      1:yes       *0.947,0.053 
    46      1:yes      1:yes       *0.999,0.001 
    47      1:yes      1:yes       *1,0 
    48      1:yes      1:yes       *1,0 
    49      1:yes      1:yes       *1,0 
    50      1:yes      1:yes       *0.794,0.206 
    51      1:yes      1:yes       *1,0 
    52      1:yes      1:yes       *1,0 
    53      1:yes      1:yes       *0.997,0.003 
    54      1:yes      1:yes       *0.933,0.067 
    55      1:yes      1:yes       *0.999,0.001 
    56      1:yes      1:yes       *0.976,0.024 
     1       2:no       2:no       0,*1 
     2       2:no       2:no       0.108,*0.892 
     3       2:no       2:no       0,*1 
     4       2:no       2:no       0.001,*0.999 
     5       2:no       2:no       0.008,*0.992 
     6       2:no       2:no       0.002,*0.998 
     7       2:no       2:no       0.001,*0.999 
     8       2:no       2:no       0.036,*0.964 
     9       2:no       2:no       0.464,*0.536 
    10       2:no       2:no       0.001,*0.999 
    11       2:no       2:no       0.01,*0.99 
    12       2:no       2:no       0,*1 
    13       2:no       2:no       0.026,*0.974 
    14       2:no       2:no       0.01,*0.99 
    15       2:no       2:no       0.273,*0.727 
    16       2:no       2:no       0.008,*0.992 
    17       2:no       2:no       0.025,*0.975 
    18       2:no       2:no       0.016,*0.984 
    19       2:no       2:no       0.001,*0.999 
    20       2:no       2:no       0.005,*0.995 
    21       2:no       2:no       0.002,*0.998 
    22       2:no       2:no       0,*1 
    23       2:no       2:no       0,*1 
    24       2:no       2:no       0.183,*0.817 
    25       2:no       2:no       0,*1 
    26       2:no       2:no       0,*1 
    27       2:no       2:no       0.112,*0.888 
    28       2:no       2:no       0.247,*0.753 
    29       2:no       2:no       0,*1 
    30       2:no       2:no       0.001,*0.999 
    31       2:no       2:no       0.001,*0.999 
    32       2:no       2:no       0.002,*0.998 
    33       2:no       2:no       0.002,*0.998 
    34      1:yes      1:yes       *0.975,0.025 
    35      1:yes      1:yes       *1,0 
    36      1:yes      1:yes       *0.954,0.046 
    37      1:yes      1:yes       *0.998,0.002 
    38      1:yes      1:yes       *0.999,0.001 
    39      1:yes      1:yes       *0.959,0.041 
    40      1:yes      1:yes       *1,0 
    41      1:yes      1:yes       *0.999,0.001 
    42      1:yes      1:yes       *1,0 
    43      1:yes      1:yes       *0.905,0.095 
    44      1:yes      1:yes       *1,0 
    45      1:yes      1:yes       *1,0 
    46      1:yes      1:yes       *0.997,0.003 
    47      1:yes      1:yes       *0.996,0.004 
    48      1:yes      1:yes       *0.952,0.048 
    49      1:yes      1:yes       *0.995,0.005 
    50      1:yes      1:yes       *0.966,0.034 
    51      1:yes      1:yes       *1,0 
    52      1:yes      1:yes       *0.997,0.003 
    53      1:yes       2:no   +   0.017,*0.983 
    54      1:yes       2:no   +   0,*1 
    55      1:yes      1:yes       *0.974,0.026 
    56      1:yes      1:yes       *0.999,0.001 
     1       2:no       2:no       0,*1 
     2       2:no       2:no       0,*1 
     3       2:no       2:no       0,*1 
     4       2:no      1:yes   +   *0.967,0.033 
     5       2:no       2:no       0.11,*0.89 
     6       2:no       2:no       0.003,*0.997 
     7       2:no       2:no       0.001,*0.999 
     8       2:no       2:no       0,*1 
     9       2:no       2:no       0,*1 
    10       2:no       2:no       0.002,*0.998 
    11       2:no       2:no       0,*1 
    12       2:no       2:no       0.158,*0.842 
    13       2:no       2:no       0,*1 
    14       2:no       2:no       0.001,*0.999 
    15       2:no       2:no       0,*1 
    16       2:no      1:yes   +   *0.662,0.338 
    17       2:no      1:yes   +   *0.683,0.317 
    18       2:no       2:no       0,*1 
    19       2:no       2:no       0,*1 
    20       2:no       2:no       0.168,*0.832 
    21       2:no       2:no       0.001,*0.999 
    22       2:no       2:no       0.001,*0.999 
    23       2:no       2:no       0,*1 
    24       2:no       2:no       0.003,*0.997 
    25       2:no      1:yes   +   *0.7,0.3 
    26       2:no       2:no       0,*1 
    27       2:no       2:no       0,*1 
    28       2:no       2:no       0.035,*0.965 
    29       2:no       2:no       0.003,*0.997 
    30       2:no       2:no       0.037,*0.963 
    31       2:no       2:no       0.318,*0.682 
    32       2:no       2:no       0.004,*0.996 
    33       2:no       2:no       0.001,*0.999 
    34      1:yes      1:yes       *1,0 
    35      1:yes      1:yes       *0.967,0.033 
    36      1:yes      1:yes       *0.937,0.063 
    37      1:yes      1:yes       *0.989,0.011 
    38      1:yes      1:yes       *0.994,0.006 
    39      1:yes      1:yes       *0.997,0.003 
    40      1:yes      1:yes       *0.986,0.014 
    41      1:yes      1:yes       *0.988,0.012 
    42      1:yes      1:yes       *0.811,0.189 
    43      1:yes      1:yes       *0.998,0.002 
    44      1:yes      1:yes       *0.999,0.001 
    45      1:yes      1:yes       *1,0 
    46      1:yes      1:yes       *0.995,0.005 
    47      1:yes      1:yes       *0.957,0.043 
    48      1:yes      1:yes       *1,0 
    49      1:yes      1:yes       *0.996,0.004 
    50      1:yes      1:yes       *0.999,0.001 
    51      1:yes      1:yes       *1,0 
    52      1:yes      1:yes       *1,0 
    53      1:yes      1:yes       *0.988,0.012 
    54      1:yes      1:yes       *0.984,0.016 
    55      1:yes      1:yes       *1,0 
    56      1:yes      1:yes       *0.998,0.002 
     1       2:no       2:no       0.007,*0.993 
     2       2:no       2:no       0.003,*0.997 
     3       2:no       2:no       0.002,*0.998 
     4       2:no       2:no       0,*1 
     5       2:no       2:no       0.001,*0.999 
     6       2:no       2:no       0,*1 
     7       2:no       2:no       0.001,*0.999 
     8       2:no       2:no       0,*1 
     9       2:no       2:no       0,*1 
    10       2:no       2:no       0.246,*0.754 
    11       2:no       2:no       0.303,*0.697 
    12       2:no       2:no       0.01,*0.99 
    13       2:no       2:no       0.264,*0.736 
    14       2:no       2:no       0,*1 
    15       2:no       2:no       0,*1 
    16       2:no       2:no       0.001,*0.999 
    17       2:no       2:no       0.002,*0.998 
    18       2:no       2:no       0.002,*0.998 
    19       2:no       2:no       0,*1 
    20       2:no       2:no       0,*1 
    21       2:no       2:no       0.001,*0.999 
    22       2:no       2:no       0.001,*0.999 
    23       2:no       2:no       0,*1 
    24       2:no       2:no       0,*1 
    25       2:no       2:no       0.017,*0.983 
    26       2:no       2:no       0,*1 
    27       2:no       2:no       0.002,*0.998 
    28       2:no       2:no       0.001,*0.999 
    29       2:no       2:no       0,*1 
    30       2:no       2:no       0.021,*0.979 
    31       2:no       2:no       0.054,*0.946 
    32       2:no       2:no       0,*1 
    33       2:no       2:no       0,*1 
    34      1:yes      1:yes       *0.99,0.01 
    35      1:yes      1:yes       *0.98,0.02 
    36      1:yes      1:yes       *1,0 
    37      1:yes      1:yes       *0.97,0.03 
    38      1:yes      1:yes       *0.954,0.046 
    39      1:yes      1:yes       *0.995,0.005 
    40      1:yes      1:yes       *0.917,0.083 
    41      1:yes      1:yes       *1,0 
    42      1:yes      1:yes       *0.991,0.009 
    43      1:yes      1:yes       *1,0 
    44      1:yes      1:yes       *0.999,0.001 
    45      1:yes      1:yes       *0.999,0.001 
    46      1:yes      1:yes       *0.966,0.034 
    47      1:yes      1:yes       *0.995,0.005 
    48      1:yes      1:yes       *1,0 
    49      1:yes      1:yes       *0.996,0.004 
    50      1:yes      1:yes       *0.97,0.03 
    51      1:yes      1:yes       *0.994,0.006 
    52      1:yes      1:yes       *0.998,0.002 
    53      1:yes      1:yes       *0.968,0.032 
    54      1:yes      1:yes       *1,0 
    55      1:yes      1:yes       *0.995,0.005 
    56      1:yes      1:yes       *1,0 
     1       2:no       2:no       0.203,*0.797 
     2       2:no       2:no       0.002,*0.998 
     3       2:no       2:no       0.001,*0.999 
     4       2:no       2:no       0,*1 
     5       2:no       2:no       0.01,*0.99 
     6       2:no       2:no       0.002,*0.998 
     7       2:no       2:no       0.452,*0.548 
     8       2:no       2:no       0,*1 
     9       2:no       2:no       0.001,*0.999 
    10       2:no       2:no       0,*1 
    11       2:no       2:no       0,*1 
    12       2:no       2:no       0.219,*0.781 
    13       2:no       2:no       0.018,*0.982 
    14       2:no       2:no       0,*1 
    15       2:no       2:no       0,*1 
    16       2:no       2:no       0.085,*0.915 
    17       2:no       2:no       0.001,*0.999 
    18       2:no       2:no       0,*1 
    19       2:no       2:no       0,*1 
    20       2:no       2:no       0.489,*0.511 
    21       2:no       2:no       0,*1 
    22       2:no       2:no       0.015,*0.985 
    23       2:no       2:no       0.013,*0.987 
    24       2:no       2:no       0.066,*0.934 
    25       2:no       2:no       0,*1 
    26       2:no       2:no       0.001,*0.999 
    27       2:no       2:no       0.007,*0.993 
    28       2:no       2:no       0.276,*0.724 
    29       2:no       2:no       0.001,*0.999 
    30       2:no       2:no       0,*1 
    31       2:no       2:no       0.025,*0.975 
    32       2:no       2:no       0,*1 
    33       2:no       2:no       0.004,*0.996 
    34      1:yes      1:yes       *1,0 
    35      1:yes      1:yes       *0.924,0.076 
    36      1:yes      1:yes       *1,0 
    37      1:yes      1:yes       *0.999,0.001 
    38      1:yes      1:yes       *1,0 
    39      1:yes       2:no   +   0.003,*0.997 
    40      1:yes      1:yes       *0.853,0.147 
    41      1:yes      1:yes       *1,0 
    42      1:yes      1:yes       *1,0 
    43      1:yes      1:yes       *0.997,0.003 
    44      1:yes      1:yes       *0.996,0.004 
    45      1:yes      1:yes       *0.993,0.007 
    46      1:yes      1:yes       *0.997,0.003 
    47      1:yes      1:yes       *1,0 
    48      1:yes      1:yes       *0.999,0.001 
    49      1:yes      1:yes       *1,0 
    50      1:yes      1:yes       *0.975,0.025 
    51      1:yes      1:yes       *0.995,0.005 
    52      1:yes      1:yes       *0.997,0.003 
    53      1:yes      1:yes       *0.761,0.239 
    54      1:yes      1:yes       *0.999,0.001 
    55      1:yes      1:yes       *1,0 
    56      1:yes      1:yes       *1,0 
     1       2:no       2:no       0.001,*0.999 
     2       2:no       2:no       0,*1 
     3       2:no       2:no       0.401,*0.599 
     4       2:no       2:no       0.002,*0.998 
     5       2:no       2:no       0.002,*0.998 
     6       2:no       2:no       0.001,*0.999 
     7       2:no       2:no       0,*1 
     8       2:no       2:no       0,*1 
     9       2:no       2:no       0.009,*0.991 
    10       2:no       2:no       0,*1 
    11       2:no       2:no       0.001,*0.999 
    12       2:no       2:no       0,*1 
    13       2:no       2:no       0.013,*0.987 
    14       2:no       2:no       0,*1 
    15       2:no      1:yes   +   *0.785,0.215 
    16       2:no       2:no       0.001,*0.999 
    17       2:no       2:no       0,*1 
    18       2:no       2:no       0,*1 
    19       2:no      1:yes   +   *0.82,0.18 
    20       2:no       2:no       0.001,*0.999 
    21       2:no       2:no       0,*1 
    22       2:no       2:no       0.038,*0.962 
    23       2:no       2:no       0.006,*0.994 
    24       2:no       2:no       0.003,*0.997 
    25       2:no       2:no       0.001,*0.999 
    26       2:no       2:no       0.008,*0.992 
    27       2:no       2:no       0,*1 
    28       2:no       2:no       0,*1 
    29       2:no      1:yes   +   *0.953,0.047 
    30       2:no       2:no       0.041,*0.959 
    31       2:no       2:no       0,*1 
    32       2:no       2:no       0.001,*0.999 
    33       2:no       2:no       0,*1 
    34      1:yes      1:yes       *0.888,0.112 
    35      1:yes      1:yes       *1,0 
    36      1:yes      1:yes       *0.995,0.005 
    37      1:yes      1:yes       *0.936,0.064 
    38      1:yes      1:yes       *0.999,0.001 
    39      1:yes      1:yes       *0.998,0.002 
    40      1:yes      1:yes       *0.812,0.188 
    41      1:yes      1:yes       *0.993,0.007 
    42      1:yes      1:yes       *0.988,0.012 
    43      1:yes      1:yes       *1,0 
    44      1:yes      1:yes       *1,0 
    45      1:yes      1:yes       *1,0 
    46      1:yes      1:yes       *1,0 
    47      1:yes      1:yes       *0.994,0.006 
    48      1:yes      1:yes       *0.999,0.001 
    49      1:yes      1:yes       *1,0 
    50      1:yes      1:yes       *0.999,0.001 
    51      1:yes      1:yes       *0.972,0.028 
    52      1:yes      1:yes       *0.92,0.08 
    53      1:yes      1:yes       *1,0 
    54      1:yes      1:yes       *0.99,0.01 
    55      1:yes      1:yes       *0.998,0.002 
    56      1:yes      1:yes       *0.998,0.002 
     1       2:no       2:no       0.144,*0.856 
     2       2:no       2:no       0,*1 
     3       2:no       2:no       0.037,*0.963 
     4       2:no       2:no       0.421,*0.579 
     5       2:no       2:no       0,*1 
     6       2:no       2:no       0,*1 
     7       2:no       2:no       0,*1 
     8       2:no       2:no       0.011,*0.989 
     9       2:no       2:no       0,*1 
    10       2:no       2:no       0,*1 
    11       2:no       2:no       0.003,*0.997 
    12       2:no       2:no       0,*1 
    13       2:no      1:yes   +   *0.831,0.169 
    14       2:no       2:no       0.003,*0.997 
    15       2:no       2:no       0,*1 
    16       2:no      1:yes   +   *1,0 
    17       2:no       2:no       0.123,*0.877 
    18       2:no       2:no       0.006,*0.994 
    19       2:no       2:no       0.001,*0.999 
    20       2:no       2:no       0,*1 
    21       2:no       2:no       0.08,*0.92 
    22       2:no       2:no       0.003,*0.997 
    23       2:no       2:no       0,*1 
    24       2:no       2:no       0.001,*0.999 
    25       2:no      1:yes   +   *0.997,0.003 
    26       2:no       2:no       0,*1 
    27       2:no       2:no       0,*1 
    28       2:no       2:no       0.001,*0.999 
    29       2:no       2:no       0.103,*0.897 
    30       2:no       2:no       0.117,*0.883 
    31       2:no       2:no       0.033,*0.967 
    32       2:no       2:no       0.029,*0.971 
    33       2:no      1:yes   +   *0.518,0.482 
    34      1:yes      1:yes       *1,0 
    35      1:yes      1:yes       *1,0 
    36      1:yes      1:yes       *0.982,0.018 
    37      1:yes      1:yes       *0.997,0.003 
    38      1:yes      1:yes       *1,0 
    39      1:yes      1:yes       *1,0 
    40      1:yes      1:yes       *1,0 
    41      1:yes      1:yes       *0.997,0.003 
    42      1:yes      1:yes       *0.922,0.078 
    43      1:yes      1:yes       *0.986,0.014 
    44      1:yes      1:yes       *1,0 
    45      1:yes      1:yes       *0.999,0.001 
    46      1:yes      1:yes       *1,0 
    47      1:yes      1:yes       *0.849,0.151 
    48      1:yes      1:yes       *1,0 
    49      1:yes      1:yes       *0.994,0.006 
    50      1:yes      1:yes       *0.995,0.005 
    51      1:yes      1:yes       *1,0 
    52      1:yes      1:yes       *0.987,0.013 
    53      1:yes       2:no   +   0.331,*0.669 
    54      1:yes      1:yes       *1,0 
    55      1:yes      1:yes       *0.999,0.001 
     1       2:no       2:no       0,*1 
     2       2:no       2:no       0,*1 
     3       2:no       2:no       0.023,*0.977 
     4       2:no       2:no       0,*1 
     5       2:no       2:no       0.015,*0.985 
     6       2:no       2:no       0,*1 
     7       2:no       2:no       0,*1 
     8       2:no       2:no       0,*1 
     9       2:no       2:no       0.175,*0.825 
    10       2:no       2:no       0,*1 
    11       2:no       2:no       0.054,*0.946 
    12       2:no       2:no       0,*1 
    13       2:no       2:no       0.001,*0.999 
    14       2:no       2:no       0.273,*0.727 
    15       2:no       2:no       0,*1 
    16       2:no       2:no       0.102,*0.898 
    17       2:no       2:no       0.001,*0.999 
    18       2:no       2:no       0,*1 
    19       2:no       2:no       0,*1 
    20       2:no       2:no       0.003,*0.997 
    21       2:no       2:no       0.053,*0.947 
    22       2:no       2:no       0,*1 
    23       2:no       2:no       0.001,*0.999 
    24       2:no       2:no       0,*1 
    25       2:no       2:no       0.001,*0.999 
    26       2:no       2:no       0,*1 
    27       2:no      1:yes   +   *0.781,0.219 
    28       2:no       2:no       0,*1 
    29       2:no       2:no       0.002,*0.998 
    30       2:no       2:no       0.031,*0.969 
    31       2:no      1:yes   +   *0.989,0.011 
    32       2:no       2:no       0,*1 
    33       2:no       2:no       0,*1 
    34      1:yes      1:yes       *0.893,0.107 
    35      1:yes      1:yes       *1,0 
    36      1:yes      1:yes       *0.998,0.002 
    37      1:yes      1:yes       *1,0 
    38      1:yes      1:yes       *0.996,0.004 
    39      1:yes      1:yes       *0.95,0.05 
    40      1:yes      1:yes       *0.998,0.002 
    41      1:yes      1:yes       *1,0 
    42      1:yes      1:yes       *0.997,0.003 
    43      1:yes      1:yes       *0.917,0.083 
    44      1:yes      1:yes       *0.991,0.009 
    45      1:yes      1:yes       *0.963,0.037 
    46      1:yes      1:yes       *1,0 
    47      1:yes      1:yes       *0.835,0.165 
    48      1:yes      1:yes       *0.997,0.003 
    49      1:yes      1:yes       *0.952,0.048 
    50      1:yes      1:yes       *1,0 
    51      1:yes       2:no   +   0.006,*0.994 
    52      1:yes      1:yes       *1,0 
    53      1:yes      1:yes       *0.954,0.046 
    54      1:yes      1:yes       *0.898,0.102 
    55      1:yes      1:yes       *0.996,0.004 
     1       2:no       2:no       0.037,*0.963 
     2       2:no       2:no       0.002,*0.998 
     3       2:no      1:yes   +   *0.501,0.499 
     4       2:no       2:no       0.429,*0.571 
     5       2:no       2:no       0.472,*0.528 
     6       2:no       2:no       0.025,*0.975 
     7       2:no      1:yes   +   *0.777,0.223 
     8       2:no      1:yes   +   *0.846,0.154 
     9       2:no       2:no       0,*1 
    10       2:no       2:no       0.001,*0.999 
    11       2:no       2:no       0.04,*0.96 
    12       2:no      1:yes   +   *0.992,0.008 
    13       2:no       2:no       0,*1 
    14       2:no       2:no       0.012,*0.988 
    15       2:no       2:no       0.014,*0.986 
    16       2:no       2:no       0,*1 
    17       2:no       2:no       0.292,*0.708 
    18       2:no       2:no       0.012,*0.988 
    19       2:no       2:no       0.022,*0.978 
    20       2:no       2:no       0.001,*0.999 
    21       2:no       2:no       0.074,*0.926 
    22       2:no       2:no       0.007,*0.993 
    23       2:no       2:no       0.002,*0.998 
    24       2:no       2:no       0.001,*0.999 
    25       2:no       2:no       0.037,*0.963 
    26       2:no       2:no       0.003,*0.997 
    27       2:no       2:no       0,*1 
    28       2:no       2:no       0.003,*0.997 
    29       2:no       2:no       0.186,*0.814 
    30       2:no       2:no       0.238,*0.762 
    31       2:no       2:no       0.019,*0.981 
    32       2:no       2:no       0.145,*0.855 
    33       2:no       2:no       0,*1 
    34      1:yes      1:yes       *0.999,0.001 
    35      1:yes      1:yes       *0.839,0.161 
    36      1:yes      1:yes       *1,0 
    37      1:yes      1:yes       *1,0 
    38      1:yes      1:yes       *1,0 
    39      1:yes      1:yes       *0.984,0.016 
    40      1:yes       2:no   +   0.064,*0.936 
    41      1:yes      1:yes       *0.999,0.001 
    42      1:yes       2:no   +   0.004,*0.996 
    43      1:yes      1:yes       *0.967,0.033 
    44      1:yes      1:yes       *0.999,0.001 
    45      1:yes      1:yes       *0.898,0.102 
    46      1:yes      1:yes       *0.981,0.019 
    47      1:yes      1:yes       *0.722,0.278 
    48      1:yes      1:yes       *0.8,0.2 
    49      1:yes      1:yes       *0.992,0.008 
    50      1:yes      1:yes       *0.6,0.4 
    51      1:yes       2:no   +   0.195,*0.805 
    52      1:yes      1:yes       *1,0 
    53      1:yes       2:no   +   0.003,*0.997 
    54      1:yes      1:yes       *0.998,0.002 
    55      1:yes      1:yes       *1,0 

========== Summary ==========

Correctly Classified Instances         528               94.7935 %
Incorrectly Classified Instances        29                5.2065 %
Kappa statistic                          0.8929
Mean absolute error                      0.0727
Root mean squared error                  0.2109
Relative absolute error                 15.0651 %
Root relative squared error             42.9478 %
Total Number of Instances              557     

=== Detailed Accuracy By Class ===

               TP Rate   FP Rate   Precision   Recall  F-Measure   ROC Area  Class
                 0.96      0.06       0.916     0.96      0.937      0.98     yes
                 0.94      0.04       0.972     0.94      0.955      0.98     no
Weighted Avg.    0.948     0.048      0.949     0.948     0.948      0.98 

=== Confusion Matrix ===

   a   b   <-- classified as
 217   9 |   a = yes
  20 311 |   b = no
