# Supplementary material for: Prediction and Prioritization of Rare Oncogenic Mutations in the Cancer Kinome Using Novel Features and Multiple Classifiers
Source: PLoS Comput Biol. 2014 Apr 17;10(4):e1003545. doi: 10.1371/journal.pcbi.1003545 (PMC3990476; doi:10.1371/journal.pcbi.1003545)
Supplement: Dataset S1 — Detailed experiment records and results. Complete data sets, outputs and log files for all computational experiments. These files can be loaded in Weka [26] to reproduce the results presented in this paper. (ZIP) [file pcbi.1003545.s001.zip › 20121222_215232/MappedRs/CombinedMultiClassifierMappedRs-Training-20121222_222021.csv]

Data_Source	Frequency	Gene	Mutation_Position	Amino_Acid_WT	Amino_Acid_MT	Conservation_Consensus_AllKinase	Conservation_Wild_AllKinase	Conservation_Consensus_Family	Conservation_Consensus_Group	Blosum62	Modification	Is_Pk_Domain	Binding_Site	Side_Chain_Polarity_MT	Avg_Mass_MT	Side_Chain_Polarity_WT	Van_der_Waals_Volume_WT	Protein_Family	Protein_Group	Sub_domain	Class	weka.classifiers.bayes.BayesNet	crossEvalAccuracy	predictedClass	DistClass_yes	DistClass_no	weka.classifiers.lazy.LWL	crossEvalAccuracy	predictedClass	DistClass_yes	DistClass_no	weka.classifiers.rules.DecisionTable	crossEvalAccuracy	predictedClass	DistClass_yes	DistClass_no	weka.classifiers.functions.SMO	crossEvalAccuracy	predictedClass	DistClass_yes	DistClass_no	weka.classifiers.trees.RandomForest	crossEvalAccuracy	predictedClass	DistClass_yes	DistClass_no	weka.classifiers.rules.DTNB	crossEvalAccuracy	predictedClass
SNP@Domain	1	NEK4	225	P	A	0.162641	0.030962	0.555556	0.245179	-1	NA	0	NA	0	89.09404	0	90	NEK	OTHER	G_helix#H_and_I_helix	no	weka.classifiers.bayes.BayesNet	95.87073608617594	no	2.0864088141721946E-6	0.9999979135911857	weka.classifiers.lazy.LWL	96.22980251346499	no	0.0	1.0	weka.classifiers.rules.DecisionTable	92.99820466786356	no	0.25	0.75	weka.classifiers.functions.SMO	97.30700179533214	no	0.0	1.0	weka.classifiers.trees.RandomForest	96.22980251346499	no	0.0	1.0	weka.classifiers.rules.DTNB	96.94793536804309	no
COSMIC	3	PDGFRA	659	N	K	0.206641	0.025561	0.888889	0.345098	0	NA	0	NA	1	146.18934	1	96	PDGFR	TK	C_helix	yes	weka.classifiers.bayes.BayesNet	95.87073608617594	yes	0.9997707924164528	2.2920758354722494E-4	weka.classifiers.lazy.LWL	96.22980251346499	yes	1.0	0.0	weka.classifiers.rules.DecisionTable	92.99820466786356	yes	0.9803921568627451	0.0196078431372549	weka.classifiers.functions.SMO	97.30700179533214	yes	1.0	0.0	weka.classifiers.trees.RandomForest	96.22980251346499	yes	0.9	0.1	weka.classifiers.rules.DTNB	96.94793536804309	yes
SNP@Domain	1	FUSED	17	A	D	?	?	?	?	-2	NA	0	NA	1	133.10384	0	67	ULK	OTHER	G_loop	no	weka.classifiers.bayes.BayesNet	95.87073608617594	no	5.533946742540408E-4	0.999446605325746	weka.classifiers.lazy.LWL	96.22980251346499	no	0.0	1.0	weka.classifiers.rules.DecisionTable	92.99820466786356	no	0.3333333333333333	0.6666666666666666	weka.classifiers.functions.SMO	97.30700179533214	no	0.0	1.0	weka.classifiers.trees.RandomForest	96.22980251346499	no	0.0	1.0	weka.classifiers.rules.DTNB	96.94793536804309	no
SNP@Domain	1	JNK1	224	L	V	?	?	?	?	1	NA	0	NA	0	117.14784	0	124	MAPK	CMGC	G_helix	no	weka.classifiers.bayes.BayesNet	95.87073608617594	no	3.528950456422927E-5	0.9999647104954359	weka.classifiers.lazy.LWL	96.22980251346499	no	0.0	1.0	weka.classifiers.rules.DecisionTable	92.99820466786356	no	0.06666666666666667	0.9333333333333333	weka.classifiers.functions.SMO	97.30700179533214	no	0.0	1.0	weka.classifiers.trees.RandomForest	96.22980251346499	no	0.016816816816816814	0.9831831831831831	weka.classifiers.rules.DTNB	96.94793536804309	no
SNP@Domain	1	HRI	549	I	T	?	?	?	?	-1	NA	0	NA	1	119.12034	0	124	PEK	OTHER	H_and_I_helix	no	weka.classifiers.bayes.BayesNet	95.87073608617594	no	4.3701735397761706E-7	0.9999995629826459	weka.classifiers.lazy.LWL	96.22980251346499	no	0.0	1.0	weka.classifiers.rules.DecisionTable	92.99820466786356	no	0.03333333333333333	0.9666666666666667	weka.classifiers.functions.SMO	97.30700179533214	no	0.0	1.0	weka.classifiers.trees.RandomForest	96.22980251346499	no	0.0	1.0	weka.classifiers.rules.DTNB	96.94793536804309	no
COSMIC	3	EGFR	874	G	S	0.11254	0.043891	0.727273	0.235294	0	NA	0	NA	1	105.09344	0	48	EGFR	TK	Activation_segment_Nt#Activation_segment_Ct	yes	weka.classifiers.bayes.BayesNet	95.87073608617594	yes	0.9999874864307081	1.2513569291881145E-5	weka.classifiers.lazy.LWL	96.22980251346499	yes	0.9452636339467774	0.054736366053222525	weka.classifiers.rules.DecisionTable	92.99820466786356	yes	0.9306930693069307	0.06930693069306931	weka.classifiers.functions.SMO	97.30700179533214	yes	1.0	0.0	weka.classifiers.trees.RandomForest	96.22980251346499	yes	0.975	0.025	weka.classifiers.rules.DTNB	96.94793536804309	yes
COSMIC	14	FGFR3	650	K	M	0.269523	0.077561	1	0.172549	-1	NA	0	NA	0	149.20784	1	135	FGFR	TK	Activation_segment_Nt#Activation_segment_Ct	yes	weka.classifiers.bayes.BayesNet	95.87073608617594	yes	0.999135520943	8.644790570001641E-4	weka.classifiers.lazy.LWL	96.22980251346499	yes	1.0	0.0	weka.classifiers.rules.DecisionTable	92.99820466786356	yes	0.8	0.2	weka.classifiers.functions.SMO	97.30700179533214	yes	1.0	0.0	weka.classifiers.trees.RandomForest	96.22980251346499	yes	1.0	0.0	weka.classifiers.rules.DTNB	96.94793536804309	yes
SNP@Domain	1	NEK4	64	N	D	0.568057	0.483306	0.716049	0.559229	1	NA	0	NA	1	133.10384	1	96	NEK	OTHER	C_helix	no	weka.classifiers.bayes.BayesNet	95.87073608617594	no	5.524772862876205E-4	0.9994475227137124	weka.classifiers.lazy.LWL	96.22980251346499	no	0.0	1.0	weka.classifiers.rules.DecisionTable	92.99820466786356	no	0.25	0.75	weka.classifiers.functions.SMO	97.30700179533214	no	0.0	1.0	weka.classifiers.trees.RandomForest	96.22980251346499	no	0.03333333333333333	0.9666666666666666	weka.classifiers.rules.DTNB	96.94793536804309	no
SNP@Domain	1	COT	183	L	F	?	?	?	?	0	NA	0	NA	0	165.19184	0	124	STE-UNIQUE	STE	C_helix	no	weka.classifiers.bayes.BayesNet	95.87073608617594	no	2.603389397479E-4	0.9997396610602521	weka.classifiers.lazy.LWL	96.22980251346499	no	0.0	1.0	weka.classifiers.rules.DecisionTable	92.99820466786356	no	0.029411764705882353	0.9705882352941176	weka.classifiers.functions.SMO	97.30700179533214	no	0.0	1.0	weka.classifiers.trees.RandomForest	96.22980251346499	no	0.1	0.9	weka.classifiers.rules.DTNB	96.94793536804309	no
SNP@Domain	1	CDK4	123	H	Q	0.438071	0.410846	0.85	0.871528	0	NA	0	NA	1	146.14594	1	118	CDK	CMGC	E_helix	no	weka.classifiers.bayes.BayesNet	95.87073608617594	no	3.500947252069344E-5	0.9999649905274793	weka.classifiers.lazy.LWL	96.22980251346499	no	0.0	1.0	weka.classifiers.rules.DecisionTable	92.99820466786356	no	0.041666666666666664	0.9583333333333334	weka.classifiers.functions.SMO	97.30700179533214	no	0.0	1.0	weka.classifiers.trees.RandomForest	96.22980251346499	no	0.0	1.0	weka.classifiers.rules.DTNB	96.94793536804309	no
SNP@Domain	1	LIMK1	580	F	Y	0.167113	0.020932	0.428571	0.166667	3	NA	0	NA	0	181.19124	0	135	LISK	TKL	H_and_I_helix	no	weka.classifiers.bayes.BayesNet	95.87073608617594	no	0.0037094173360127827	0.9962905826639872	weka.classifiers.lazy.LWL	96.22980251346499	no	0.0	1.0	weka.classifiers.rules.DecisionTable	92.99820466786356	no	0.3333333333333333	0.6666666666666666	weka.classifiers.functions.SMO	97.30700179533214	no	0.0	1.0	weka.classifiers.trees.RandomForest	96.22980251346499	no	0.065	0.9349999999999999	weka.classifiers.rules.DTNB	96.94793536804309	no
SNP@Domain	1	TRB1	241	T	S	?	?	?	?	1	NA	0	NA	1	105.09344	1	93	TRBL	CAMK	Activation_segment_Nt#Activation_segment_Ct	no	weka.classifiers.bayes.BayesNet	95.87073608617594	no	0.02136674836375026	0.9786332516362498	weka.classifiers.lazy.LWL	96.22980251346499	no	0.0	1.0	weka.classifiers.rules.DecisionTable	92.99820466786356	no	0.3333333333333333	0.6666666666666666	weka.classifiers.functions.SMO	97.30700179533214	no	0.0	1.0	weka.classifiers.trees.RandomForest	96.22980251346499	no	0.0	1.0	weka.classifiers.rules.DTNB	96.94793536804309	no
COSMIC	2	KIT	839	E	K	0.924918	0.46862	1	0.988235	1	NA	0	NA	1	146.18934	1	109	PDGFR	TK	Activation_segment_Ct	yes	weka.classifiers.bayes.BayesNet	95.87073608617594	yes	0.99935016013024	6.498398697599324E-4	weka.classifiers.lazy.LWL	96.22980251346499	yes	1.0	0.0	weka.classifiers.rules.DecisionTable	92.99820466786356	yes	0.9803921568627451	0.0196078431372549	weka.classifiers.functions.SMO	97.30700179533214	yes	1.0	0.0	weka.classifiers.trees.RandomForest	96.22980251346499	yes	1.0	0.0	weka.classifiers.rules.DTNB	96.94793536804309	yes
SNP@Domain	1	MAK	269	L	F	0.664615	0.524383	0.947368	0.819444	0	NA	0	NA	0	165.19184	0	124	RCK	CMGC	H_and_I_helix	no	weka.classifiers.bayes.BayesNet	95.87073608617594	no	1.1197209160927329E-5	0.9999888027908391	weka.classifiers.lazy.LWL	96.22980251346499	no	0.0	1.0	weka.classifiers.rules.DecisionTable	92.99820466786356	no	0.03225806451612903	0.967741935483871	weka.classifiers.functions.SMO	97.30700179533214	no	0.0	1.0	weka.classifiers.trees.RandomForest	96.22980251346499	no	0.0	1.0	weka.classifiers.rules.DTNB	96.94793536804309	no
SNP@Domain	1	LCK	436	V	L	?	0.003091	?	?	1	NA	0	NA	0	131.17464	0	105	SRC	TK	G_helix	no	weka.classifiers.bayes.BayesNet	95.87073608617594	no	0.0034894946503370586	0.9965105053496629	weka.classifiers.lazy.LWL	96.22980251346499	no	0.0	1.0	weka.classifiers.rules.DecisionTable	92.99820466786356	no	0.07142857142857142	0.9285714285714286	weka.classifiers.functions.SMO	97.30700179533214	no	0.0	1.0	weka.classifiers.trees.RandomForest	96.22980251346499	no	0.0670896746902708	0.9329103253097293	weka.classifiers.rules.DTNB	96.94793536804309	no
COSMIC	338	BRAF	600	V	E	0.070003	0.061992	0.5	0.092593	-2	NA	0	NA	1	147.13074	0	105	RAF	TKL	Activation_segment_Nt	yes	weka.classifiers.bayes.BayesNet	95.87073608617594	yes	0.9994938110550905	5.061889449095744E-4	weka.classifiers.lazy.LWL	96.22980251346499	yes	1.0	0.0	weka.classifiers.rules.DecisionTable	92.99820466786356	yes	0.9814814814814815	0.018518518518518517	weka.classifiers.functions.SMO	97.30700179533214	yes	1.0	0.0	weka.classifiers.trees.RandomForest	96.22980251346499	yes	1.0	0.0	weka.classifiers.rules.DTNB	96.94793536804309	yes
COSMIC	2	KIT	820	D	N	0.131973	0.063348	1	0.372549	1	NA	0	NA	1	132.11904	1	91	PDGFR	TK	Activation_segment_Nt#Activation_segment_Ct	yes	weka.classifiers.bayes.BayesNet	95.87073608617594	yes	0.9998756443622131	1.2435563778680144E-4	weka.classifiers.lazy.LWL	96.22980251346499	yes	1.0	0.0	weka.classifiers.rules.DecisionTable	92.99820466786356	yes	0.9803921568627451	0.0196078431372549	weka.classifiers.functions.SMO	97.30700179533214	yes	1.0	0.0	weka.classifiers.trees.RandomForest	96.22980251346499	yes	1.0	0.0	weka.classifiers.rules.DTNB	96.94793536804309	yes
COSMIC	4	BRAF	592	I	M	0.360836	0.336216	0.833333	0.617284	1	NA	0	NA	0	149.20784	0	124	RAF	TKL	Activation_segment_Nt	yes	weka.classifiers.bayes.BayesNet	95.87073608617594	yes	0.9999596327127792	4.036728722086755E-5	weka.classifiers.lazy.LWL	96.22980251346499	yes	1.0	0.0	weka.classifiers.rules.DecisionTable	92.99820466786356	yes	0.9814814814814815	0.018518518518518517	weka.classifiers.functions.SMO	97.30700179533214	yes	1.0	0.0	weka.classifiers.trees.RandomForest	96.22980251346499	yes	1.0	0.0	weka.classifiers.rules.DTNB	96.94793536804309	yes
SNP@Domain	1	MOS	225	E	Q	0.070003	0.065638	0.6	0.112948	2	NA	0	NA	1	146.14594	1	109	MOS	OTHER	Activation_segment_Nt	no	weka.classifiers.bayes.BayesNet	95.87073608617594	no	1.832252486652786E-5	0.9999816774751334	weka.classifiers.lazy.LWL	96.22980251346499	no	0.0	1.0	weka.classifiers.rules.DecisionTable	92.99820466786356	no	0.024390243902439025	0.975609756097561	weka.classifiers.functions.SMO	97.30700179533214	no	0.0	1.0	weka.classifiers.trees.RandomForest	96.22980251346499	no	0.0	1.0	weka.classifiers.rules.DTNB	96.94793536804309	no
SNP@Domain	1	CDC2	88	S	F	?	?	?	?	-2	NA	0	NA	0	165.19184	1	73	CDK	CMGC	Linker	no	weka.classifiers.bayes.BayesNet	95.87073608617594	no	4.0325793978647935E-5	0.9999596742060214	weka.classifiers.lazy.LWL	96.22980251346499	no	0.0	1.0	weka.classifiers.rules.DecisionTable	92.99820466786356	no	0.041666666666666664	0.9583333333333334	weka.classifiers.functions.SMO	97.30700179533214	no	0.0	1.0	weka.classifiers.trees.RandomForest	96.22980251346499	no	0.0698936785746874	0.9301063214253127	weka.classifiers.rules.DTNB	96.94793536804309	no
SNP@Domain	1	PITSLRE	589	Q	L	?	?	?	?	-2	NA	0	NA	0	131.17464	1	114	CDK	CMGC	Activation_segment_Nt#Activation_segment_Ct	no	weka.classifiers.bayes.BayesNet	95.87073608617594	no	2.1837559822533458E-5	0.9999781624401773	weka.classifiers.lazy.LWL	96.22980251346499	no	0.0	1.0	weka.classifiers.rules.DecisionTable	92.99820466786356	no	0.041666666666666664	0.9583333333333334	weka.classifiers.functions.SMO	97.30700179533214	no	0.0	1.0	weka.classifiers.trees.RandomForest	96.22980251346499	no	0.03235294117647059	0.9676470588235293	weka.classifiers.rules.DTNB	96.94793536804309	no
COSMIC	3	EGFR	776	R	C	0.206641	0.182063	0.818182	0.345098	-3	NA	0	NA	0	121.15404	1	148	EGFR	TK	C_helix	yes	weka.classifiers.bayes.BayesNet	95.87073608617594	yes	0.9961001581367995	0.0038998418632004064	weka.classifiers.lazy.LWL	96.22980251346499	yes	0.9382561978358456	0.061743802164154565	weka.classifiers.rules.DecisionTable	92.99820466786356	yes	0.9306930693069307	0.06930693069306931	weka.classifiers.functions.SMO	97.30700179533214	yes	1.0	0.0	weka.classifiers.trees.RandomForest	96.22980251346499	yes	0.9666666666666666	0.033333333333333326	weka.classifiers.rules.DTNB	96.94793536804309	yes
SNP@Domain	1	TTK	758	D	N	0.193557	0.063719	0.833333	0.129477	1	NA	0	NA	1	132.11904	1	91	TTK	OTHER	H_and_I_helix	no	weka.classifiers.bayes.BayesNet	95.87073608617594	no	1.5275056021875442E-4	0.9998472494397812	weka.classifiers.lazy.LWL	96.22980251346499	no	0.0	1.0	weka.classifiers.rules.DecisionTable	92.99820466786356	no	0.3333333333333333	0.6666666666666666	weka.classifiers.functions.SMO	97.30700179533214	no	0.0	1.0	weka.classifiers.trees.RandomForest	96.22980251346499	no	0.0	1.0	weka.classifiers.rules.DTNB	96.94793536804309	no
SNP@Domain	1	PAK4	442	K	N	0.855633	0.713457	0.963964	0.978495	0	NA	0	NA	1	132.11904	1	135	STE20	STE	Catalytic_loop	no	weka.classifiers.bayes.BayesNet	95.87073608617594	no	0.009671682940821961	0.9903283170591781	weka.classifiers.lazy.LWL	96.22980251346499	no	0.038246201008522246	0.9617537989914777	weka.classifiers.rules.DecisionTable	92.99820466786356	no	0.041666666666666664	0.9583333333333334	weka.classifiers.functions.SMO	97.30700179533214	no	0.0	1.0	weka.classifiers.trees.RandomForest	96.22980251346499	no	0.003076923076923077	0.9969230769230769	weka.classifiers.rules.DTNB	96.94793536804309	no
SNP@Domain	1	COT	254	F	L	?	?	?	?	0	NA	0	NA	0	131.17464	0	135	STE-UNIQUE	STE	Catalytic_loop	no	weka.classifiers.bayes.BayesNet	95.87073608617594	no	7.240456933253161E-4	0.9992759543066748	weka.classifiers.lazy.LWL	96.22980251346499	no	0.03820225585103537	0.9617977441489646	weka.classifiers.rules.DecisionTable	92.99820466786356	no	0.029411764705882353	0.9705882352941176	weka.classifiers.functions.SMO	97.30700179533214	no	0.0	1.0	weka.classifiers.trees.RandomForest	96.22980251346499	no	0.1	0.9	weka.classifiers.rules.DTNB	96.94793536804309	no
COSMIC	4	BRAF	596	G	R	0.935269	0.777363	0.833333	0.895062	-2	NA	0	NA	1	174.20274	0	48	RAF	TKL	Activation_segment_Nt	yes	weka.classifiers.bayes.BayesNet	95.87073608617594	yes	0.9999983868245883	1.6131754116666642E-6	weka.classifiers.lazy.LWL	96.22980251346499	yes	1.0	0.0	weka.classifiers.rules.DecisionTable	92.99820466786356	yes	0.9814814814814815	0.018518518518518517	weka.classifiers.functions.SMO	97.30700179533214	yes	1.0	0.0	weka.classifiers.trees.RandomForest	96.22980251346499	yes	1.0	0.0	weka.classifiers.rules.DTNB	96.94793536804309	yes
SNP@Domain	1	ROCK2	431	T	N	?	0.022921	?	?	0	NA	0	NA	1	132.11904	1	93	DMPK	AGC	G_helix#H_and_I_helix	no	weka.classifiers.bayes.BayesNet	95.87073608617594	no	3.8905919132721947E-5	0.9999610940808673	weka.classifiers.lazy.LWL	96.22980251346499	no	0.0	1.0	weka.classifiers.rules.DecisionTable	92.99820466786356	yes	0.5	0.5	weka.classifiers.functions.SMO	97.30700179533214	no	0.0	1.0	weka.classifiers.trees.RandomForest	96.22980251346499	no	0.04111310592459605	0.958886894075404	weka.classifiers.rules.DTNB	96.94793536804309	no
SNP@Domain	1	PINK1	305	P	L	?	0.001596	?	?	-3	NA	0	NA	0	131.17464	0	90	NKF2	OTHER	C_helix#Linker	no	weka.classifiers.bayes.BayesNet	95.87073608617594	no	9.853874701700361E-7	0.9999990146125299	weka.classifiers.lazy.LWL	96.22980251346499	no	0.0	1.0	weka.classifiers.rules.DecisionTable	92.99820466786356	no	0.3333333333333333	0.6666666666666666	weka.classifiers.functions.SMO	97.30700179533214	no	0.0	1.0	weka.classifiers.trees.RandomForest	96.22980251346499	no	0.011111111111111112	0.9888888888888889	weka.classifiers.rules.DTNB	96.94793536804309	no
COSMIC	2	BRAF	594	D	K	0.965413	0.823111	0.944444	0.932099	-1	NA	0	NA	1	146.18934	1	91	RAF	TKL	Activation_segment_Nt	yes	weka.classifiers.bayes.BayesNet	95.87073608617594	yes	0.9999767034624499	2.3296537550081567E-5	weka.classifiers.lazy.LWL	96.22980251346499	yes	1.0	0.0	weka.classifiers.rules.DecisionTable	92.99820466786356	yes	0.9814814814814815	0.018518518518518517	weka.classifiers.functions.SMO	97.30700179533214	yes	1.0	0.0	weka.classifiers.trees.RandomForest	96.22980251346499	yes	1.0	0.0	weka.classifiers.rules.DTNB	96.94793536804309	yes
SNP@Domain	1	NRK	64	N	D	?	0.000929	?	?	1	NA	0	NA	1	133.10384	1	96	STE20	STE	B3_strand#C_helix	no	weka.classifiers.bayes.BayesNet	95.87073608617594	no	7.763532937942654E-5	0.9999223646706206	weka.classifiers.lazy.LWL	96.22980251346499	no	0.042920582882356305	0.9570794171176438	weka.classifiers.rules.DecisionTable	92.99820466786356	no	0.041666666666666664	0.9583333333333334	weka.classifiers.functions.SMO	97.30700179533214	no	0.0	1.0	weka.classifiers.trees.RandomForest	96.22980251346499	no	0.0	1.0	weka.classifiers.rules.DTNB	96.94793536804309	no
SNP@Domain	1	MAK	94	F	L	?	0.072663	?	?	0	NA	0	NA	0	131.17464	0	135	RCK	CMGC	Linker#E_helix	no	weka.classifiers.bayes.BayesNet	95.87073608617594	no	3.27500887089379E-5	0.9999672499112912	weka.classifiers.lazy.LWL	96.22980251346499	no	0.0	1.0	weka.classifiers.rules.DecisionTable	92.99820466786356	no	0.03225806451612903	0.967741935483871	weka.classifiers.functions.SMO	97.30700179533214	no	0.0	1.0	weka.classifiers.trees.RandomForest	96.22980251346499	no	0.0	1.0	weka.classifiers.rules.DTNB	96.94793536804309	no
SNP@Domain	1	RET	771	Q	E	0.159715	0.07103	0.75	0.321569	2	NA	0	NA	1	147.13074	1	114	RET	TK	C_helix	no	weka.classifiers.bayes.BayesNet	95.87073608617594	no	0.01810187082872476	0.9818981291712752	weka.classifiers.lazy.LWL	96.22980251346499	no	0.11387422548364393	0.886125774516356	weka.classifiers.rules.DecisionTable	92.99820466786356	no	0.25	0.75	weka.classifiers.functions.SMO	97.30700179533214	no	0.0	1.0	weka.classifiers.trees.RandomForest	96.22980251346499	no	0.0	1.0	weka.classifiers.rules.DTNB	96.94793536804309	no
COSMIC	2	BRAF	466	G	E	0.947746	0.7184	0.944444	0.901235	-2	NA	0	NA	1	147.13074	0	48	RAF	TKL	G_loop	yes	weka.classifiers.bayes.BayesNet	95.87073608617594	yes	0.9999976798439804	2.320156019629721E-6	weka.classifiers.lazy.LWL	96.22980251346499	yes	1.0	0.0	weka.classifiers.rules.DecisionTable	92.99820466786356	yes	0.9814814814814815	0.018518518518518517	weka.classifiers.functions.SMO	97.30700179533214	yes	1.0	0.0	weka.classifiers.trees.RandomForest	96.22980251346499	yes	1.0	0.0	weka.classifiers.rules.DTNB	96.94793536804309	yes
SNP@Domain	1	FLT4	890	H	Q	0.07453	0.022281	0.3	0.172549	0	NA	0	NA	1	146.14594	1	118	VEGFR	TK	B3_strand#C_helix	no	weka.classifiers.bayes.BayesNet	95.87073608617594	no	0.008014991669938519	0.9919850083300614	weka.classifiers.lazy.LWL	96.22980251346499	no	0.09859629762449038	0.9014037023755096	weka.classifiers.rules.DecisionTable	92.99820466786356	no	0.125	0.875	weka.classifiers.functions.SMO	97.30700179533214	no	0.0	1.0	weka.classifiers.trees.RandomForest	96.22980251346499	no	0.061965317919075155	0.9380346820809249	weka.classifiers.rules.DTNB	96.94793536804309	no
SNP@Domain	1	EGFR	848	V	E	0.17821	0.032222	0.909091	0.243137	-2	NA	0	NA	1	147.13074	0	105	EGFR	TK	Activation_segment_Nt	no	weka.classifiers.bayes.BayesNet	95.87073608617594	yes	0.9997644495191904	2.3555048080964517E-4	weka.classifiers.lazy.LWL	96.22980251346499	yes	0.9257733299565051	0.07422667004349469	weka.classifiers.rules.DecisionTable	92.99820466786356	yes	0.9306930693069307	0.06930693069306931	weka.classifiers.functions.SMO	97.30700179533214	yes	1.0	0.0	weka.classifiers.trees.RandomForest	96.22980251346499	yes	0.5	0.5	weka.classifiers.rules.DTNB	96.94793536804309	yes
COSMIC	2	KIT	818	K	R	?	0.031572	?	?	2	NA	0	NA	1	174.20274	1	135	PDGFR	TK	Activation_segment_Nt#Activation_segment_Ct	yes	weka.classifiers.bayes.BayesNet	95.87073608617594	yes	0.9983122419232159	0.0016877580767841523	weka.classifiers.lazy.LWL	96.22980251346499	yes	1.0	0.0	weka.classifiers.rules.DecisionTable	92.99820466786356	yes	0.9803921568627451	0.0196078431372549	weka.classifiers.functions.SMO	97.30700179533214	yes	1.0	0.0	weka.classifiers.trees.RandomForest	96.22980251346499	yes	0.9575757575757576	0.04242424242424243	weka.classifiers.rules.DTNB	96.94793536804309	yes
SNP@Domain	1	ROR1	566	T	M	0.136086	0.009427	0.571429	0.227451	-1	NA	0	NA	0	149.20784	1	93	ROR	TK	Linker	no	weka.classifiers.bayes.BayesNet	95.87073608617594	no	0.13423195160250637	0.8657680483974937	weka.classifiers.lazy.LWL	96.22980251346499	no	0.0	1.0	weka.classifiers.rules.DecisionTable	92.99820466786356	yes	0.5	0.5	weka.classifiers.functions.SMO	97.30700179533214	no	0.0	1.0	weka.classifiers.trees.RandomForest	96.22980251346499	no	0.18502275283771347	0.8149772471622866	weka.classifiers.rules.DTNB	96.94793536804309	no
COSMIC	2	EGFR	838	L	P	0.327905	0.447092	1	0.843137	-3	NA	0	NA	0	115.13194	0	124	EGFR	TK	Catalytic_loop	yes	weka.classifiers.bayes.BayesNet	95.87073608617594	yes	0.9988091230794103	0.0011908769205897394	weka.classifiers.lazy.LWL	96.22980251346499	yes	0.9496638598068697	0.05033614019313022	weka.classifiers.rules.DecisionTable	92.99820466786356	yes	0.9306930693069307	0.06930693069306931	weka.classifiers.functions.SMO	97.30700179533214	yes	1.0	0.0	weka.classifiers.trees.RandomForest	96.22980251346499	yes	1.0	0.0	weka.classifiers.rules.DTNB	96.94793536804309	yes
COSMIC	3	KIT	820	D	V	0.131973	0.063348	1	0.372549	-3	NA	0	NA	0	117.14784	1	91	PDGFR	TK	Activation_segment_Nt#Activation_segment_Ct	yes	weka.classifiers.bayes.BayesNet	95.87073608617594	yes	0.9999271451541009	7.28548458991584E-5	weka.classifiers.lazy.LWL	96.22980251346499	yes	1.0	0.0	weka.classifiers.rules.DecisionTable	92.99820466786356	yes	0.9803921568627451	0.0196078431372549	weka.classifiers.functions.SMO	97.30700179533214	yes	1.0	0.0	weka.classifiers.trees.RandomForest	96.22980251346499	yes	1.0	0.0	weka.classifiers.rules.DTNB	96.94793536804309	yes
SNP@Domain	1	HRI	235	M	T	?	?	?	?	-1	NA	0	NA	1	119.12034	0	124	PEK	OTHER	C_helix	no	weka.classifiers.bayes.BayesNet	95.87073608617594	no	1.5181082362475519E-5	0.9999848189176375	weka.classifiers.lazy.LWL	96.22980251346499	no	0.0	1.0	weka.classifiers.rules.DecisionTable	92.99820466786356	no	0.03333333333333333	0.9666666666666667	weka.classifiers.functions.SMO	97.30700179533214	no	0.0	1.0	weka.classifiers.trees.RandomForest	96.22980251346499	no	0.0	1.0	weka.classifiers.rules.DTNB	96.94793536804309	no
COSMIC	7	KIT	823	Y	D	0.234411	0.046412	1	0.286275	-3	Phosphorylation	0	NA	1	133.10384	0	141	PDGFR	TK	Activation_segment_Nt#Activation_segment_Ct	yes	weka.classifiers.bayes.BayesNet	95.87073608617594	yes	0.9999008500286344	9.914997136566014E-5	weka.classifiers.lazy.LWL	96.22980251346499	yes	1.0	0.0	weka.classifiers.rules.DecisionTable	92.99820466786356	yes	0.9803921568627451	0.0196078431372549	weka.classifiers.functions.SMO	97.30700179533214	yes	1.0	0.0	weka.classifiers.trees.RandomForest	96.22980251346499	yes	1.0	0.0	weka.classifiers.rules.DTNB	96.94793536804309	yes
SNP@Domain	1	COT	216	A	S	?	?	?	?	1	NA	0	NA	1	105.09344	0	67	STE-UNIQUE	STE	Linker	no	weka.classifiers.bayes.BayesNet	95.87073608617594	no	1.984239514798734E-4	0.9998015760485202	weka.classifiers.lazy.LWL	96.22980251346499	no	0.023700870566079404	0.9762991294339206	weka.classifiers.rules.DecisionTable	92.99820466786356	no	0.029411764705882353	0.9705882352941176	weka.classifiers.functions.SMO	97.30700179533214	no	0.0	1.0	weka.classifiers.trees.RandomForest	96.22980251346499	no	0.0	1.0	weka.classifiers.rules.DTNB	96.94793536804309	no
SNP@Domain	1	COT	288	L	F	?	?	?	?	0	NA	0	NA	0	165.19184	0	124	STE-UNIQUE	STE	Activation_segment_Ct	no	weka.classifiers.bayes.BayesNet	95.87073608617594	no	2.2495849906469727E-4	0.9997750415009352	weka.classifiers.lazy.LWL	96.22980251346499	no	0.03235679931203654	0.9676432006879633	weka.classifiers.rules.DecisionTable	92.99820466786356	no	0.029411764705882353	0.9705882352941176	weka.classifiers.functions.SMO	97.30700179533214	no	0.0	1.0	weka.classifiers.trees.RandomForest	96.22980251346499	no	0.0	1.0	weka.classifiers.rules.DTNB	96.94793536804309	no
SNP@Domain	1	MOS	149	H	Y	0.250973	0.075395	0.6	0.190083	2	NA	0	NA	0	181.19124	1	118	MOS	OTHER	Linker	no	weka.classifiers.bayes.BayesNet	95.87073608617594	no	3.014498092342068E-5	0.9999698550190765	weka.classifiers.lazy.LWL	96.22980251346499	no	0.0	1.0	weka.classifiers.rules.DecisionTable	92.99820466786356	no	0.024390243902439025	0.975609756097561	weka.classifiers.functions.SMO	97.30700179533214	no	0.0	1.0	weka.classifiers.trees.RandomForest	96.22980251346499	no	0.10779939363314806	0.892200606366852	weka.classifiers.rules.DTNB	96.94793536804309	no
COSMIC	2	EGFR	836	R	C	0.788804	0.606701	1	0.921569	-3	NA	0	NA	0	121.15404	1	148	EGFR	TK	Catalytic_loop	yes	weka.classifiers.bayes.BayesNet	95.87073608617594	yes	0.9976786605968648	0.0023213394031352664	weka.classifiers.lazy.LWL	96.22980251346499	yes	0.9419071200403422	0.05809287995965763	weka.classifiers.rules.DecisionTable	92.99820466786356	yes	0.9306930693069307	0.06930693069306931	weka.classifiers.functions.SMO	97.30700179533214	yes	1.0	0.0	weka.classifiers.trees.RandomForest	96.22980251346499	yes	1.0	0.0	weka.classifiers.rules.DTNB	96.94793536804309	yes
SNP@Domain	1	HRI	225	G	R	?	?	?	?	-2	NA	0	NA	1	174.20274	0	48	PEK	OTHER	C_helix	no	weka.classifiers.bayes.BayesNet	95.87073608617594	no	0.0016919286385846802	0.9983080713614153	weka.classifiers.lazy.LWL	96.22980251346499	no	0.0	1.0	weka.classifiers.rules.DecisionTable	92.99820466786356	no	0.03333333333333333	0.9666666666666667	weka.classifiers.functions.SMO	97.30700179533214	no	0.0	1.0	weka.classifiers.trees.RandomForest	96.22980251346499	no	0.0	1.0	weka.classifiers.rules.DTNB	96.94793536804309	no
SNP@Domain	1	MYO3A	204	D	N	0.307229	0.027743	0.207207	0.16129	1	NA	0	NA	1	132.11904	1	91	STE20	STE	Activation_segment_Ct#F_helix	no	weka.classifiers.bayes.BayesNet	95.87073608617594	no	6.738754092162627E-5	0.9999326124590783	weka.classifiers.lazy.LWL	96.22980251346499	no	0.041509959844894376	0.9584900401551055	weka.classifiers.rules.DecisionTable	92.99820466786356	no	0.041666666666666664	0.9583333333333334	weka.classifiers.functions.SMO	97.30700179533214	no	0.0	1.0	weka.classifiers.trees.RandomForest	96.22980251346499	no	0.0	1.0	weka.classifiers.rules.DTNB	96.94793536804309	no
SNP@Domain	1	HGK	94	L	V	?	?	?	?	1	NA	0	NA	0	117.14784	0	124	STE20	STE	C_helix#Linker	no	weka.classifiers.bayes.BayesNet	95.87073608617594	no	2.3573063133220778E-5	0.9999764269368667	weka.classifiers.lazy.LWL	96.22980251346499	no	0.030766159785367016	0.9692338402146331	weka.classifiers.rules.DecisionTable	92.99820466786356	no	0.041666666666666664	0.9583333333333334	weka.classifiers.functions.SMO	97.30700179533214	no	0.0	1.0	weka.classifiers.trees.RandomForest	96.22980251346499	no	0.02807832796737712	0.9719216720326228	weka.classifiers.rules.DTNB	96.94793536804309	no
COSMIC	5	EGFR	861	L	Q	0.070003	0.12363	0.818182	0.215686	-2	NA	0	NA	1	146.14594	0	124	EGFR	TK	Activation_segment_Nt	yes	weka.classifiers.bayes.BayesNet	95.87073608617594	yes	0.9972402613298219	0.0027597386701781437	weka.classifiers.lazy.LWL	96.22980251346499	yes	0.9373228938012423	0.06267710619875755	weka.classifiers.rules.DecisionTable	92.99820466786356	yes	0.9306930693069307	0.06930693069306931	weka.classifiers.functions.SMO	97.30700179533214	yes	1.0	0.0	weka.classifiers.trees.RandomForest	96.22980251346499	yes	1.0	0.0	weka.classifiers.rules.DTNB	96.94793536804309	yes
COSMIC	3	FLT3	835	D	H	0.070003	0.024888	1	0.215686	-1	NA	0	NA	1	155.15634	1	91	PDGFR	TK	Activation_segment_Nt	yes	weka.classifiers.bayes.BayesNet	95.87073608617594	yes	0.999938504498107	6.149550189302263E-5	weka.classifiers.lazy.LWL	96.22980251346499	yes	1.0	0.0	weka.classifiers.rules.DecisionTable	92.99820466786356	yes	0.9803921568627451	0.0196078431372549	weka.classifiers.functions.SMO	97.30700179533214	yes	1.0	0.0	weka.classifiers.trees.RandomForest	96.22980251346499	yes	1.0	0.0	weka.classifiers.rules.DTNB	96.94793536804309	yes
COSMIC	2	EGFR	725	T	M	0.146852	0.122923	0.909091	0.380392	-1	Phosphorylation	0	NA	0	149.20784	1	93	EGFR	TK	G_loop	yes	weka.classifiers.bayes.BayesNet	95.87073608617594	yes	0.9996209361882498	3.790638117502872E-4	weka.classifiers.lazy.LWL	96.22980251346499	yes	0.9438480537776492	0.05615194622235084	weka.classifiers.rules.DecisionTable	92.99820466786356	yes	0.9306930693069307	0.06930693069306931	weka.classifiers.functions.SMO	97.30700179533214	yes	1.0	0.0	weka.classifiers.trees.RandomForest	96.22980251346499	yes	0.9611238771673282	0.03887612283267182	weka.classifiers.rules.DTNB	96.94793536804309	yes
COSMIC	2	EGFR	765	V	M	0.308472	0.130614	0.454545	0.364706	1	NA	0	NA	0	149.20784	0	105	EGFR	TK	C_helix	yes	weka.classifiers.bayes.BayesNet	95.87073608617594	yes	0.97465814944342	0.02534185055657998	weka.classifiers.lazy.LWL	96.22980251346499	yes	0.9453235321159219	0.05467646788407809	weka.classifiers.rules.DecisionTable	92.99820466786356	yes	0.9306930693069307	0.06930693069306931	weka.classifiers.functions.SMO	97.30700179533214	yes	1.0	0.0	weka.classifiers.trees.RandomForest	96.22980251346499	yes	1.0	0.0	weka.classifiers.rules.DTNB	96.94793536804309	yes
SNP@Domain	1	COT	211	R	C	?	?	?	?	-3	NA	0	NA	0	121.15404	1	148	STE-UNIQUE	STE	Linker	no	weka.classifiers.bayes.BayesNet	95.87073608617594	no	1.331203726917268E-4	0.9998668796273082	weka.classifiers.lazy.LWL	96.22980251346499	no	0.0	1.0	weka.classifiers.rules.DecisionTable	92.99820466786356	no	0.029411764705882353	0.9705882352941176	weka.classifiers.functions.SMO	97.30700179533214	no	0.0	1.0	weka.classifiers.trees.RandomForest	96.22980251346499	no	0.10208429828624363	0.8979157017137563	weka.classifiers.rules.DTNB	96.94793536804309	no
SNP@Domain	1	MOS	67	K	Q	0.864438	0.656333	1	0.76584	1	NA	0	NA	1	146.14594	1	135	MOS	OTHER	G_loop	no	weka.classifiers.bayes.BayesNet	95.87073608617594	no	2.955718461244827E-4	0.9997044281538755	weka.classifiers.lazy.LWL	96.22980251346499	no	0.0	1.0	weka.classifiers.rules.DecisionTable	92.99820466786356	no	0.024390243902439025	0.975609756097561	weka.classifiers.functions.SMO	97.30700179533214	no	0.0	1.0	weka.classifiers.trees.RandomForest	96.22980251346499	no	0.0	1.0	weka.classifiers.rules.DTNB	96.94793536804309	no
SNP@Domain	1	COT	205	M	I	?	?	?	?	1	NA	0	NA	0	131.17464	0	124	STE-UNIQUE	STE	Linker	no	weka.classifiers.bayes.BayesNet	95.87073608617594	no	1.0730811946486038E-4	0.9998926918805352	weka.classifiers.lazy.LWL	96.22980251346499	no	0.035109339964540055	0.96489066003546	weka.classifiers.rules.DecisionTable	92.99820466786356	no	0.029411764705882353	0.9705882352941176	weka.classifiers.functions.SMO	97.30700179533214	no	0.0	1.0	weka.classifiers.trees.RandomForest	96.22980251346499	no	0.0	1.0	weka.classifiers.rules.DTNB	96.94793536804309	no
COSMIC	2	EGFR	850	H	D	0.123389	0.083716	0.636364	0.341176	-1	NA	0	NA	1	133.10384	1	118	EGFR	TK	Activation_segment_Nt	yes	weka.classifiers.bayes.BayesNet	95.87073608617594	yes	0.9857368704682145	0.014263129531785575	weka.classifiers.lazy.LWL	96.22980251346499	yes	0.9311192362141025	0.06888076378589719	weka.classifiers.rules.DecisionTable	92.99820466786356	yes	0.9306930693069307	0.06930693069306931	weka.classifiers.functions.SMO	97.30700179533214	yes	1.0	0.0	weka.classifiers.trees.RandomForest	96.22980251346499	yes	0.9650872817955112	0.03491271820448878	weka.classifiers.rules.DTNB	96.94793536804309	yes
COSMIC	2	EGFR	713	K	F	0.174207	0.079296	0.454545	0.192157	-3	NA	0	NA	0	165.19184	1	135	EGFR	TK	G_loop	yes	weka.classifiers.bayes.BayesNet	95.87073608617594	yes	0.9743792419253711	0.02562075807462893	weka.classifiers.lazy.LWL	96.22980251346499	yes	0.9387624062017044	0.06123759379829567	weka.classifiers.rules.DecisionTable	92.99820466786356	yes	0.9306930693069307	0.06930693069306931	weka.classifiers.functions.SMO	97.30700179533214	yes	1.0	0.0	weka.classifiers.trees.RandomForest	96.22980251346499	yes	1.0	0.0	weka.classifiers.rules.DTNB	96.94793536804309	yes
COSMIC	2	BRAF	594	D	V	0.965413	0.823111	0.944444	0.932099	-3	NA	0	NA	0	117.14784	1	91	RAF	TKL	Activation_segment_Nt	yes	weka.classifiers.bayes.BayesNet	95.87073608617594	yes	0.9999751129135489	2.4887086451006958E-5	weka.classifiers.lazy.LWL	96.22980251346499	yes	1.0	0.0	weka.classifiers.rules.DecisionTable	92.99820466786356	yes	0.9814814814814815	0.018518518518518517	weka.classifiers.functions.SMO	97.30700179533214	yes	1.0	0.0	weka.classifiers.trees.RandomForest	96.22980251346499	yes	1.0	0.0	weka.classifiers.rules.DTNB	96.94793536804309	yes
SNP@Domain	1	PITSLRE	658	V	A	?	?	?	?	0	NA	0	NA	0	89.09404	0	105	CDK	CMGC	G_helix#H_and_I_helix	no	weka.classifiers.bayes.BayesNet	95.87073608617594	no	1.9871312919087966E-6	0.9999980128687082	weka.classifiers.lazy.LWL	96.22980251346499	no	0.0	1.0	weka.classifiers.rules.DecisionTable	92.99820466786356	no	0.041666666666666664	0.9583333333333334	weka.classifiers.functions.SMO	97.30700179533214	no	0.0	1.0	weka.classifiers.trees.RandomForest	96.22980251346499	no	0.0	1.0	weka.classifiers.rules.DTNB	96.94793536804309	no
SNP@Domain	1	MER	740	L	V	?	?	?	?	1	NA	0	NA	0	117.14784	0	124	AXL	TK	Activation_segment_Nt	no	weka.classifiers.bayes.BayesNet	95.87073608617594	no	0.18014335868934198	0.819856641310658	weka.classifiers.lazy.LWL	96.22980251346499	no	0.0	1.0	weka.classifiers.rules.DecisionTable	92.99820466786356	no	0.06666666666666667	0.9333333333333333	weka.classifiers.functions.SMO	97.30700179533214	no	0.0	1.0	weka.classifiers.trees.RandomForest	96.22980251346499	no	0.1511125983491657	0.8488874016508342	weka.classifiers.rules.DTNB	96.94793536804309	no
SNP@Domain	1	P38A	249	K	R	?	?	?	?	2	NA	0	NA	1	174.20274	1	135	MAPK	CMGC	G_helix#H_and_I_helix	no	weka.classifiers.bayes.BayesNet	95.87073608617594	no	3.5435300008686886E-6	0.999996456469999	weka.classifiers.lazy.LWL	96.22980251346499	no	0.0	1.0	weka.classifiers.rules.DecisionTable	92.99820466786356	no	0.06666666666666667	0.9333333333333333	weka.classifiers.functions.SMO	97.30700179533214	no	0.0	1.0	weka.classifiers.trees.RandomForest	96.22980251346499	no	0.0	1.0	weka.classifiers.rules.DTNB	96.94793536804309	no
SNP@Domain	1	HRI	558	R	S	?	?	?	?	-1	NA	0	NA	1	105.09344	1	148	PEK	OTHER	H_and_I_helix	no	weka.classifiers.bayes.BayesNet	95.87073608617594	no	4.941763462926241E-7	0.9999995058236537	weka.classifiers.lazy.LWL	96.22980251346499	no	0.0	1.0	weka.classifiers.rules.DecisionTable	92.99820466786356	no	0.03333333333333333	0.9666666666666667	weka.classifiers.functions.SMO	97.30700179533214	no	0.0	1.0	weka.classifiers.trees.RandomForest	96.22980251346499	no	0.0	1.0	weka.classifiers.rules.DTNB	96.94793536804309	no
COSMIC	3	EGFR	721	G	S	0.947746	0.72622	1	0.964706	0	NA	0	NA	1	105.09344	0	48	EGFR	TK	G_loop	yes	weka.classifiers.bayes.BayesNet	95.87073608617594	yes	0.9999610274995958	3.897250040410877E-5	weka.classifiers.lazy.LWL	96.22980251346499	yes	0.9525089152078605	0.04749108479213936	weka.classifiers.rules.DecisionTable	92.99820466786356	yes	0.9306930693069307	0.06930693069306931	weka.classifiers.functions.SMO	97.30700179533214	yes	1.0	0.0	weka.classifiers.trees.RandomForest	96.22980251346499	yes	1.0	0.0	weka.classifiers.rules.DTNB	96.94793536804309	yes
SNP@Domain	1	COT	190	A	S	?	?	?	?	1	NA	0	NA	1	105.09344	0	67	STE-UNIQUE	STE	C_helix	no	weka.classifiers.bayes.BayesNet	95.87073608617594	no	3.5100418520484276E-4	0.9996489958147953	weka.classifiers.lazy.LWL	96.22980251346499	no	0.023236034728161208	0.9767639652718388	weka.classifiers.rules.DecisionTable	92.99820466786356	no	0.029411764705882353	0.9705882352941176	weka.classifiers.functions.SMO	97.30700179533214	no	0.0	1.0	weka.classifiers.trees.RandomForest	96.22980251346499	no	0.0	1.0	weka.classifiers.rules.DTNB	96.94793536804309	no
SNP@Domain	1	MOK	60	R	S	?	?	?	?	-1	NA	0	NA	1	105.09344	1	148	RCK	CMGC	C_helix	no	weka.classifiers.bayes.BayesNet	95.87073608617594	no	3.2519075984797615E-5	0.9999674809240153	weka.classifiers.lazy.LWL	96.22980251346499	no	0.0	1.0	weka.classifiers.rules.DecisionTable	92.99820466786356	no	0.03225806451612903	0.967741935483871	weka.classifiers.functions.SMO	97.30700179533214	no	0.0	1.0	weka.classifiers.trees.RandomForest	96.22980251346499	no	0.0	1.0	weka.classifiers.rules.DTNB	96.94793536804309	no
SNP@Domain	1	NLK	165	V	A	0.07453	0.022569	0.307692	0.3125	0	NA	0	NA	0	89.09404	0	105	MAPK	CMGC	B3_strand#C_helix	no	weka.classifiers.bayes.BayesNet	95.87073608617594	no	1.984928641560299E-5	0.9999801507135844	weka.classifiers.lazy.LWL	96.22980251346499	no	0.0	1.0	weka.classifiers.rules.DecisionTable	92.99820466786356	no	0.06666666666666667	0.9333333333333333	weka.classifiers.functions.SMO	97.30700179533214	no	0.0	1.0	weka.classifiers.trees.RandomForest	96.22980251346499	no	0.03770491803278688	0.962295081967213	weka.classifiers.rules.DTNB	96.94793536804309	no
COSMIC	2	KIT	859	L	P	0.527756	0.248691	1	0.25098	-3	NA	0	NA	0	115.13194	0	124	PDGFR	TK	G_helix	yes	weka.classifiers.bayes.BayesNet	95.87073608617594	yes	0.9991561130783538	8.438869216461137E-4	weka.classifiers.lazy.LWL	96.22980251346499	yes	1.0	0.0	weka.classifiers.rules.DecisionTable	92.99820466786356	yes	0.9803921568627451	0.0196078431372549	weka.classifiers.functions.SMO	97.30700179533214	yes	1.0	0.0	weka.classifiers.trees.RandomForest	96.22980251346499	yes	1.0	0.0	weka.classifiers.rules.DTNB	96.94793536804309	yes
SNP@Domain	1	GAK	189	G	E	0.360836	0.402317	0.75	0.410468	-2	NA	0	NA	1	147.13074	0	48	NAK	OTHER	Activation_segment_Nt	no	weka.classifiers.bayes.BayesNet	95.87073608617594	no	0.00957790815861251	0.9904220918413875	weka.classifiers.lazy.LWL	96.22980251346499	no	0.0	1.0	weka.classifiers.rules.DecisionTable	92.99820466786356	no	0.16666666666666666	0.8333333333333334	weka.classifiers.functions.SMO	97.30700179533214	no	0.0	1.0	weka.classifiers.trees.RandomForest	96.22980251346499	no	0.04333333333333335	0.9566666666666667	weka.classifiers.rules.DTNB	96.94793536804309	no
SNP@Domain	1	MOS	89	R	Q	0.252132	0.117704	0.4	0.366391	1	NA	0	NA	1	146.14594	1	148	MOS	OTHER	B3_strand	no	weka.classifiers.bayes.BayesNet	95.87073608617594	no	1.435191949624298E-6	0.9999985648080504	weka.classifiers.lazy.LWL	96.22980251346499	no	0.0	1.0	weka.classifiers.rules.DecisionTable	92.99820466786356	no	0.024390243902439025	0.975609756097561	weka.classifiers.functions.SMO	97.30700179533214	no	0.0	1.0	weka.classifiers.trees.RandomForest	96.22980251346499	no	0.016666666666666666	0.9833333333333334	weka.classifiers.rules.DTNB	96.94793536804309	no
SNP@Domain	1	MOS	225	Q	E	0.070003	0.065638	0.6	0.112948	2	NA	0	NA	1	147.13074	1	114	MOS	OTHER	Activation_segment_Nt	no	weka.classifiers.bayes.BayesNet	95.87073608617594	no	5.174577655460818E-5	0.9999482542234454	weka.classifiers.lazy.LWL	96.22980251346499	no	0.0	1.0	weka.classifiers.rules.DecisionTable	92.99820466786356	no	0.024390243902439025	0.975609756097561	weka.classifiers.functions.SMO	97.30700179533214	no	0.0	1.0	weka.classifiers.trees.RandomForest	96.22980251346499	no	0.0	1.0	weka.classifiers.rules.DTNB	96.94793536804309	no
COSMIC	7	EGFR	719	G	S	0.864438	0.653598	1	0.94902	0	NA	0	NA	1	105.09344	0	48	EGFR	TK	G_loop	yes	weka.classifiers.bayes.BayesNet	95.87073608617594	yes	0.9999610274995958	3.897250040410877E-5	weka.classifiers.lazy.LWL	96.22980251346499	yes	0.952465837718389	0.047534162281610975	weka.classifiers.rules.DecisionTable	92.99820466786356	yes	0.9306930693069307	0.06930693069306931	weka.classifiers.functions.SMO	97.30700179533214	yes	1.0	0.0	weka.classifiers.trees.RandomForest	96.22980251346499	yes	1.0	0.0	weka.classifiers.rules.DTNB	96.94793536804309	yes
SNP@Domain	1	ERK5	261	Y	N	?	?	?	?	-2	NA	0	NA	1	132.11904	0	141	MAPK	CMGC	G_helix	no	weka.classifiers.bayes.BayesNet	95.87073608617594	no	2.4345628212011123E-5	0.9999756543717881	weka.classifiers.lazy.LWL	96.22980251346499	no	0.0	1.0	weka.classifiers.rules.DecisionTable	92.99820466786356	no	0.06666666666666667	0.9333333333333333	weka.classifiers.functions.SMO	97.30700179533214	no	0.0	1.0	weka.classifiers.trees.RandomForest	96.22980251346499	no	0.0	1.0	weka.classifiers.rules.DTNB	96.94793536804309	no
SNP@Domain	1	MYO3B	275	I	V	0.159439	0.01966	0.18018	0.155914	3	NA	0	NA	0	117.14784	0	124	STE20	STE	H_and_I_helix	no	weka.classifiers.bayes.BayesNet	95.87073608617594	no	1.0926012159547973E-6	0.9999989073987842	weka.classifiers.lazy.LWL	96.22980251346499	no	0.0371499168745461	0.9628500831254538	weka.classifiers.rules.DecisionTable	92.99820466786356	no	0.041666666666666664	0.9583333333333334	weka.classifiers.functions.SMO	97.30700179533214	no	0.0	1.0	weka.classifiers.trees.RandomForest	96.22980251346499	no	0.0375	0.9625	weka.classifiers.rules.DTNB	96.94793536804309	no
SNP@Domain	1	VRK3	288	C	Y	?	?	?	?	-2	NA	0	NA	0	181.19124	0	86	VRK	CK1	E_helix	no	weka.classifiers.bayes.BayesNet	95.87073608617594	no	0.009072867217912657	0.9909271327820874	weka.classifiers.lazy.LWL	96.22980251346499	no	0.0	1.0	weka.classifiers.rules.DecisionTable	92.99820466786356	no	0.3333333333333333	0.6666666666666666	weka.classifiers.functions.SMO	97.30700179533214	no	0.0	1.0	weka.classifiers.trees.RandomForest	96.22980251346499	no	0.075	0.925	weka.classifiers.rules.DTNB	96.94793536804309	no
SNP@Domain	1	CDK2	156	S	F	?	0.026218	?	?	-2	NA	0	NA	0	165.19184	1	73	CDK	CMGC	Activation_segment_Nt#Activation_segment_Ct	no	weka.classifiers.bayes.BayesNet	95.87073608617594	no	1.7284657919195608E-4	0.999827153420808	weka.classifiers.lazy.LWL	96.22980251346499	no	0.0	1.0	weka.classifiers.rules.DecisionTable	92.99820466786356	no	0.041666666666666664	0.9583333333333334	weka.classifiers.functions.SMO	97.30700179533214	no	0.0	1.0	weka.classifiers.trees.RandomForest	96.22980251346499	no	0.057537356735606934	0.9424626432643931	weka.classifiers.rules.DTNB	96.94793536804309	no
COSMIC	15	BRAF	601	K	E	?	0.035167	?	?	1	NA	0	NA	1	147.13074	1	135	RAF	TKL	Activation_segment_Nt#Activation_segment_Ct	yes	weka.classifiers.bayes.BayesNet	95.87073608617594	yes	0.999407623255088	5.923767449119771E-4	weka.classifiers.lazy.LWL	96.22980251346499	yes	1.0	0.0	weka.classifiers.rules.DecisionTable	92.99820466786356	yes	0.9814814814814815	0.018518518518518517	weka.classifiers.functions.SMO	97.30700179533214	yes	1.0	0.0	weka.classifiers.trees.RandomForest	96.22980251346499	yes	0.9333333333333333	0.06666666666666668	weka.classifiers.rules.DTNB	96.94793536804309	yes
COSMIC	3	KIT	816	D	E	0.070003	0.025876	1	0.215686	2	NA	0	NA	1	147.13074	1	91	PDGFR	TK	Activation_segment_Nt	yes	weka.classifiers.bayes.BayesNet	95.87073608617594	yes	0.9999843545496043	1.5645450395662765E-5	weka.classifiers.lazy.LWL	96.22980251346499	yes	1.0	0.0	weka.classifiers.rules.DecisionTable	92.99820466786356	yes	0.9803921568627451	0.0196078431372549	weka.classifiers.functions.SMO	97.30700179533214	yes	1.0	0.0	weka.classifiers.trees.RandomForest	96.22980251346499	yes	1.0	0.0	weka.classifiers.rules.DTNB	96.94793536804309	yes
SNP@Domain	1	SCYL1	59	Q	L	0.183951	0.074962	?	0.170799	-2	NA	0	NA	0	131.17464	1	114	SCY1	OTHER	C_helix	no	weka.classifiers.bayes.BayesNet	95.87073608617594	no	9.334007277576372E-5	0.9999066599272243	weka.classifiers.lazy.LWL	96.22980251346499	no	0.0	1.0	weka.classifiers.rules.DecisionTable	92.99820466786356	yes	0.5	0.5	weka.classifiers.functions.SMO	97.30700179533214	no	0.0	1.0	weka.classifiers.trees.RandomForest	96.22980251346499	no	0.04129263913824057	0.9587073608617593	weka.classifiers.rules.DTNB	96.94793536804309	no
SNP@Domain	1	LIMK2	381	R	H	?	?	?	?	0	NA	0	NA	1	155.15634	1	148	LISK	TKL	C_helix	no	weka.classifiers.bayes.BayesNet	95.87073608617594	no	0.09637865260623009	0.9036213473937699	weka.classifiers.lazy.LWL	96.22980251346499	no	0.0	1.0	weka.classifiers.rules.DecisionTable	92.99820466786356	no	0.3333333333333333	0.6666666666666666	weka.classifiers.functions.SMO	97.30700179533214	no	0.0	1.0	weka.classifiers.trees.RandomForest	96.22980251346499	no	0.033605442176870746	0.9663945578231292	weka.classifiers.rules.DTNB	96.94793536804309	no
COSMIC	8	BRAF	469	G	V	0.716841	0.538657	0.944444	0.790123	-3	NA	0	NA	0	117.14784	0	48	RAF	TKL	G_loop	yes	weka.classifiers.bayes.BayesNet	95.87073608617594	yes	0.9999943064702361	5.693529763970462E-6	weka.classifiers.lazy.LWL	96.22980251346499	yes	1.0	0.0	weka.classifiers.rules.DecisionTable	92.99820466786356	yes	0.9814814814814815	0.018518518518518517	weka.classifiers.functions.SMO	97.30700179533214	yes	1.0	0.0	weka.classifiers.trees.RandomForest	96.22980251346499	yes	1.0	0.0	weka.classifiers.rules.DTNB	96.94793536804309	yes
COSMIC	4	EGFR	751	T	I	0.078284	0.024531	0.272727	0.203922	-1	NA	0	NA	0	131.17464	1	93	EGFR	TK	B3_strand#C_helix	yes	weka.classifiers.bayes.BayesNet	95.87073608617594	yes	0.9483833394474385	0.05161666055256157	weka.classifiers.lazy.LWL	96.22980251346499	yes	0.9389533398709551	0.0610466601290448	weka.classifiers.rules.DecisionTable	92.99820466786356	yes	0.9306930693069307	0.06930693069306931	weka.classifiers.functions.SMO	97.30700179533214	yes	1.0	0.0	weka.classifiers.trees.RandomForest	96.22980251346499	yes	0.7892307692307693	0.21076923076923076	weka.classifiers.rules.DTNB	96.94793536804309	yes
COSMIC	3	EGFR	747	L	P	0.252132	0.235988	0.727273	0.65098	-3	NA	0	NA	0	115.13194	0	124	EGFR	TK	B3_strand	yes	weka.classifiers.bayes.BayesNet	95.87073608617594	yes	0.9979509661118207	0.0020490338881792784	weka.classifiers.lazy.LWL	96.22980251346499	yes	0.949596379426708	0.05040362057329208	weka.classifiers.rules.DecisionTable	92.99820466786356	yes	0.9306930693069307	0.06930693069306931	weka.classifiers.functions.SMO	97.30700179533214	yes	1.0	0.0	weka.classifiers.trees.RandomForest	96.22980251346499	yes	1.0	0.0	weka.classifiers.rules.DTNB	96.94793536804309	yes
SNP@Domain	1	RIPK3	260	E	V	0.302868	0.094963	0.266667	0.228395	-2	NA	0	NA	0	117.14784	1	109	RIPK	TKL	H_and_I_helix	no	weka.classifiers.bayes.BayesNet	95.87073608617594	no	0.007667708557835624	0.9923322914421645	weka.classifiers.lazy.LWL	96.22980251346499	no	0.0	1.0	weka.classifiers.rules.DecisionTable	92.99820466786356	yes	0.5	0.5	weka.classifiers.functions.SMO	97.30700179533214	no	0.0	1.0	weka.classifiers.trees.RandomForest	96.22980251346499	no	0.08497320500533202	0.9150267949946679	weka.classifiers.rules.DTNB	96.94793536804309	no
SNP@Domain	1	CDK4	58	P	S	0.095978	0.079208	0.38	0.340278	-1	NA	0	NA	1	105.09344	0	90	CDK	CMGC	C_helix	no	weka.classifiers.bayes.BayesNet	95.87073608617594	no	1.9113643116131914E-5	0.9999808863568839	weka.classifiers.lazy.LWL	96.22980251346499	no	0.0	1.0	weka.classifiers.rules.DecisionTable	92.99820466786356	no	0.041666666666666664	0.9583333333333334	weka.classifiers.functions.SMO	97.30700179533214	no	0.0	1.0	weka.classifiers.trees.RandomForest	96.22980251346499	no	0.0	1.0	weka.classifiers.rules.DTNB	96.94793536804309	no
COSMIC	11	KIT	816	D	V	0.070003	0.025876	1	0.215686	-3	NA	0	NA	0	117.14784	1	91	PDGFR	TK	Activation_segment_Nt	yes	weka.classifiers.bayes.BayesNet	95.87073608617594	yes	0.9999616077061365	3.839229386350978E-5	weka.classifiers.lazy.LWL	96.22980251346499	yes	1.0	0.0	weka.classifiers.rules.DecisionTable	92.99820466786356	yes	0.9803921568627451	0.0196078431372549	weka.classifiers.functions.SMO	97.30700179533214	yes	1.0	0.0	weka.classifiers.trees.RandomForest	96.22980251346499	yes	1.0	0.0	weka.classifiers.rules.DTNB	96.94793536804309	yes
SNP@Domain	1	ILK	316	V	L	0.37196	0.004719	0.71875	0.487654	1	NA	0	NA	0	131.17464	0	105	MLK	TKL	Catalytic_loop	no	weka.classifiers.bayes.BayesNet	95.87073608617594	no	0.05801982488528869	0.9419801751147113	weka.classifiers.lazy.LWL	96.22980251346499	no	0.0	1.0	weka.classifiers.rules.DecisionTable	92.99820466786356	no	0.16666666666666666	0.8333333333333334	weka.classifiers.functions.SMO	97.30700179533214	no	0.0	1.0	weka.classifiers.trees.RandomForest	96.22980251346499	no	0.0	1.0	weka.classifiers.rules.DTNB	96.94793536804309	no
SNP@Domain	1	LOK	85	D	E	?	?	?	?	2	NA	0	NA	1	147.13074	1	91	STE20	STE	C_helix	no	weka.classifiers.bayes.BayesNet	95.87073608617594	no	0.002623546674130549	0.9973764533258695	weka.classifiers.lazy.LWL	96.22980251346499	no	0.03714386034236112	0.9628561396576388	weka.classifiers.rules.DecisionTable	92.99820466786356	no	0.041666666666666664	0.9583333333333334	weka.classifiers.functions.SMO	97.30700179533214	no	0.0	1.0	weka.classifiers.trees.RandomForest	96.22980251346499	no	0.018280054029716344	0.9817199459702837	weka.classifiers.rules.DTNB	96.94793536804309	no
SNP@Domain	1	ICK	161	P	H	0.753664	0.021253	0.789474	0.385417	-2	NA	0	NA	1	155.15634	0	90	RCK	CMGC	Activation_segment_Ct	no	weka.classifiers.bayes.BayesNet	95.87073608617594	no	1.5187144246254115E-7	0.9999998481285575	weka.classifiers.lazy.LWL	96.22980251346499	no	0.0	1.0	weka.classifiers.rules.DecisionTable	92.99820466786356	no	0.03225806451612903	0.967741935483871	weka.classifiers.functions.SMO	97.30700179533214	no	0.0	1.0	weka.classifiers.trees.RandomForest	96.22980251346499	no	0.034482758620689655	0.9655172413793103	weka.classifiers.rules.DTNB	96.94793536804309	no
SNP@Domain	1	JNK1	228	R	T	?	?	?	?	-1	NA	0	NA	1	119.12034	1	148	MAPK	CMGC	G_helix#H_and_I_helix	no	weka.classifiers.bayes.BayesNet	95.87073608617594	no	5.87961424069216E-7	0.999999412038576	weka.classifiers.lazy.LWL	96.22980251346499	no	0.0	1.0	weka.classifiers.rules.DecisionTable	92.99820466786356	no	0.06666666666666667	0.9333333333333333	weka.classifiers.functions.SMO	97.30700179533214	no	0.0	1.0	weka.classifiers.trees.RandomForest	96.22980251346499	no	0.0	1.0	weka.classifiers.rules.DTNB	96.94793536804309	no
SNP@Domain	1	HRI	375	N	S	?	?	?	?	1	NA	0	NA	1	105.09344	1	96	PEK	OTHER	C_helix#Linker	no	weka.classifiers.bayes.BayesNet	95.87073608617594	no	6.54005080529346E-6	0.9999934599491948	weka.classifiers.lazy.LWL	96.22980251346499	no	0.0	1.0	weka.classifiers.rules.DecisionTable	92.99820466786356	no	0.03333333333333333	0.9666666666666667	weka.classifiers.functions.SMO	97.30700179533214	no	0.0	1.0	weka.classifiers.trees.RandomForest	96.22980251346499	no	0.06	0.9400000000000001	weka.classifiers.rules.DTNB	96.94793536804309	no
COSMIC	3	KIT	820	D	E	0.131973	0.063348	1	0.372549	2	NA	0	NA	1	147.13074	1	91	PDGFR	TK	Activation_segment_Nt#Activation_segment_Ct	yes	weka.classifiers.bayes.BayesNet	95.87073608617594	yes	0.9999703099232096	2.969007679041009E-5	weka.classifiers.lazy.LWL	96.22980251346499	yes	1.0	0.0	weka.classifiers.rules.DecisionTable	92.99820466786356	yes	0.9803921568627451	0.0196078431372549	weka.classifiers.functions.SMO	97.30700179533214	yes	1.0	0.0	weka.classifiers.trees.RandomForest	96.22980251346499	yes	1.0	0.0	weka.classifiers.rules.DTNB	96.94793536804309	yes
COSMIC	4	EGFR	835	H	L	0.908494	0.819705	1	0.988235	-3	NA	0	NA	0	131.17464	1	118	EGFR	TK	Catalytic_loop	yes	weka.classifiers.bayes.BayesNet	95.87073608617594	yes	0.9974317674661554	0.002568232533844626	weka.classifiers.lazy.LWL	96.22980251346499	yes	0.9433718825292362	0.05662811747076374	weka.classifiers.rules.DecisionTable	92.99820466786356	yes	0.9306930693069307	0.06930693069306931	weka.classifiers.functions.SMO	97.30700179533214	yes	1.0	0.0	weka.classifiers.trees.RandomForest	96.22980251346499	yes	0.8857142857142858	0.11428571428571428	weka.classifiers.rules.DTNB	96.94793536804309	yes
SNP@Domain	1	CLK1	369	L	H	?	?	?	?	-3	NA	0	NA	1	155.15634	0	124	CLK	CMGC	G_helix	no	weka.classifiers.bayes.BayesNet	95.87073608617594	no	4.259315441257368E-5	0.9999574068455874	weka.classifiers.lazy.LWL	96.22980251346499	no	0.0	1.0	weka.classifiers.rules.DecisionTable	92.99820466786356	no	0.125	0.875	weka.classifiers.functions.SMO	97.30700179533214	no	0.0	1.0	weka.classifiers.trees.RandomForest	96.22980251346499	no	0.0	1.0	weka.classifiers.rules.DTNB	96.94793536804309	no
COSMIC	2	FLT1	943	E	K	?	0.001554	?	?	1	NA	0	NA	1	146.18934	1	109	VEGFR	TK	Linker#E_helix	yes	weka.classifiers.bayes.BayesNet	95.87073608617594	no	0.0272479555295338	0.9727520444704663	weka.classifiers.lazy.LWL	96.22980251346499	yes	0.690139382514053	0.30986061748594695	weka.classifiers.rules.DecisionTable	92.99820466786356	no	0.125	0.875	weka.classifiers.functions.SMO	97.30700179533214	no	0.0	1.0	weka.classifiers.trees.RandomForest	96.22980251346499	no	0.4437693925306956	0.5562306074693043	weka.classifiers.rules.DTNB	96.94793536804309	no
SNP@Domain	1	CDK2	47	L	P	0.159715	0.042099	0.6	0.274306	-3	NA	0	NA	0	115.13194	0	124	CDK	CMGC	C_helix	no	weka.classifiers.bayes.BayesNet	95.87073608617594	no	9.337858375646365E-5	0.9999066214162435	weka.classifiers.lazy.LWL	96.22980251346499	no	0.0	1.0	weka.classifiers.rules.DecisionTable	92.99820466786356	no	0.041666666666666664	0.9583333333333334	weka.classifiers.functions.SMO	97.30700179533214	no	0.0	1.0	weka.classifiers.trees.RandomForest	96.22980251346499	no	0.0	1.0	weka.classifiers.rules.DTNB	96.94793536804309	no
SNP@Domain	1	COT	240	V	I	?	?	?	?	3	NA	0	NA	0	131.17464	0	105	STE-UNIQUE	STE	E_helix	no	weka.classifiers.bayes.BayesNet	95.87073608617594	no	6.779921955844035E-5	0.9999322007804416	weka.classifiers.lazy.LWL	96.22980251346499	no	0.026493240585612723	0.9735067594143874	weka.classifiers.rules.DecisionTable	92.99820466786356	no	0.029411764705882353	0.9705882352941176	weka.classifiers.functions.SMO	97.30700179533214	no	0.0	1.0	weka.classifiers.trees.RandomForest	96.22980251346499	no	0.0	1.0	weka.classifiers.rules.DTNB	96.94793536804309	no
SNP@Domain	1	MOS	245	R	Q	0.73321	0.012329	0.4	0.699725	1	NA	0	NA	1	146.14594	1	148	MOS	OTHER	Activation_segment_Ct	no	weka.classifiers.bayes.BayesNet	95.87073608617594	no	6.747019362841857E-7	0.9999993252980637	weka.classifiers.lazy.LWL	96.22980251346499	no	0.0	1.0	weka.classifiers.rules.DecisionTable	92.99820466786356	no	0.024390243902439025	0.975609756097561	weka.classifiers.functions.SMO	97.30700179533214	no	0.0	1.0	weka.classifiers.trees.RandomForest	96.22980251346499	no	0.0	1.0	weka.classifiers.rules.DTNB	96.94793536804309	no
SNP@Domain	1	ICK	150	T	N	0.084357	0.104631	0.473684	0.194444	0	NA	0	NA	1	132.11904	1	93	RCK	CMGC	Activation_segment_Nt	no	weka.classifiers.bayes.BayesNet	95.87073608617594	no	1.9020058389481603E-4	0.9998097994161051	weka.classifiers.lazy.LWL	96.22980251346499	no	0.0	1.0	weka.classifiers.rules.DecisionTable	92.99820466786356	no	0.03225806451612903	0.967741935483871	weka.classifiers.functions.SMO	97.30700179533214	no	0.0	1.0	weka.classifiers.trees.RandomForest	96.22980251346499	no	0.0	1.0	weka.classifiers.rules.DTNB	96.94793536804309	no
SNP@Domain	1	HRI	191	K	R	?	?	?	?	2	NA	0	NA	1	174.20274	1	135	PEK	OTHER	B3_strand	no	weka.classifiers.bayes.BayesNet	95.87073608617594	no	3.511289843841415E-5	0.9999648871015615	weka.classifiers.lazy.LWL	96.22980251346499	no	0.0	1.0	weka.classifiers.rules.DecisionTable	92.99820466786356	no	0.03333333333333333	0.9666666666666667	weka.classifiers.functions.SMO	97.30700179533214	no	0.0	1.0	weka.classifiers.trees.RandomForest	96.22980251346499	no	0.0	1.0	weka.classifiers.rules.DTNB	96.94793536804309	no
SNP@Domain	1	COT	237	Q	K	?	?	?	?	1	NA	0	NA	1	146.18934	1	114	STE-UNIQUE	STE	E_helix	no	weka.classifiers.bayes.BayesNet	95.87073608617594	no	9.836689534750592E-6	0.9999901633104652	weka.classifiers.lazy.LWL	96.22980251346499	no	0.03353255979852492	0.9664674402014747	weka.classifiers.rules.DecisionTable	92.99820466786356	no	0.029411764705882353	0.9705882352941176	weka.classifiers.functions.SMO	97.30700179533214	no	0.0	1.0	weka.classifiers.trees.RandomForest	96.22980251346499	no	0.0	1.0	weka.classifiers.rules.DTNB	96.94793536804309	no
COSMIC	3	BRAF	600	V	D	0.070003	0.061992	0.5	0.092593	-3	NA	0	NA	1	133.10384	0	105	RAF	TKL	Activation_segment_Nt	yes	weka.classifiers.bayes.BayesNet	95.87073608617594	yes	0.9985017275881857	0.001498272411814265	weka.classifiers.lazy.LWL	96.22980251346499	yes	1.0	0.0	weka.classifiers.rules.DecisionTable	92.99820466786356	yes	0.9814814814814815	0.018518518518518517	weka.classifiers.functions.SMO	97.30700179533214	yes	1.0	0.0	weka.classifiers.trees.RandomForest	96.22980251346499	yes	1.0	0.0	weka.classifiers.rules.DTNB	96.94793536804309	yes
SNP@Domain	1	TAK1	108	E	Q	?	?	?	?	2	NA	0	NA	1	146.14594	1	109	MLK	TKL	Linker	no	weka.classifiers.bayes.BayesNet	95.87073608617594	no	0.016632083727456528	0.9833679162725434	weka.classifiers.lazy.LWL	96.22980251346499	no	0.0	1.0	weka.classifiers.rules.DecisionTable	92.99820466786356	no	0.16666666666666666	0.8333333333333334	weka.classifiers.functions.SMO	97.30700179533214	no	0.0	1.0	weka.classifiers.trees.RandomForest	96.22980251346499	no	0.04047907472813323	0.9595209252718668	weka.classifiers.rules.DTNB	96.94793536804309	no
COSMIC	3	EGFR	871	A	T	0.146907	0.036864	0.636364	0.403922	0	NA	0	NA	1	119.12034	0	67	EGFR	TK	Activation_segment_Nt#Activation_segment_Ct	yes	weka.classifiers.bayes.BayesNet	95.87073608617594	yes	0.9598024801777644	0.04019751982223568	weka.classifiers.lazy.LWL	96.22980251346499	yes	0.9435698087627671	0.056430191237232905	weka.classifiers.rules.DecisionTable	92.99820466786356	yes	0.9306930693069307	0.06930693069306931	weka.classifiers.functions.SMO	97.30700179533214	yes	1.0	0.0	weka.classifiers.trees.RandomForest	96.22980251346499	yes	1.0	0.0	weka.classifiers.rules.DTNB	96.94793536804309	yes
SNP@Domain	1	HRI	440	R	G	?	?	?	?	-2	NA	0	NA	0	75.06714	1	148	PEK	OTHER	Catalytic_loop	no	weka.classifiers.bayes.BayesNet	95.87073608617594	no	2.9104492733393673E-5	0.9999708955072666	weka.classifiers.lazy.LWL	96.22980251346499	no	0.0	1.0	weka.classifiers.rules.DecisionTable	92.99820466786356	no	0.03333333333333333	0.9666666666666667	weka.classifiers.functions.SMO	97.30700179533214	no	0.0	1.0	weka.classifiers.trees.RandomForest	96.22980251346499	no	0.1	0.9	weka.classifiers.rules.DTNB	96.94793536804309	no
SNP@Domain	1	MOK	223	R	Q	?	?	?	?	1	NA	0	NA	1	146.14594	1	148	RCK	CMGC	G_helix#H_and_I_helix	no	weka.classifiers.bayes.BayesNet	95.87073608617594	no	9.452952269245151E-8	0.9999999054704773	weka.classifiers.lazy.LWL	96.22980251346499	no	0.0	1.0	weka.classifiers.rules.DecisionTable	92.99820466786356	no	0.03225806451612903	0.967741935483871	weka.classifiers.functions.SMO	97.30700179533214	no	0.0	1.0	weka.classifiers.trees.RandomForest	96.22980251346499	no	0.0	1.0	weka.classifiers.rules.DTNB	96.94793536804309	no
COSMIC	2	ERBB2	755	L	S	0.252132	0.235343	0.727273	0.65098	-2	NA	0	NA	1	105.09344	0	124	EGFR	TK	B3_strand	yes	weka.classifiers.bayes.BayesNet	95.87073608617594	yes	0.9980805744758824	0.0019194255241174966	weka.classifiers.lazy.LWL	96.22980251346499	yes	0.9460403558427396	0.05395964415726028	weka.classifiers.rules.DecisionTable	92.99820466786356	yes	0.9306930693069307	0.06930693069306931	weka.classifiers.functions.SMO	97.30700179533214	yes	1.0	0.0	weka.classifiers.trees.RandomForest	96.22980251346499	yes	1.0	0.0	weka.classifiers.rules.DTNB	96.94793536804309	yes
COSMIC	2	EGFR	807	D	N	0.173269	0.031913	0.454545	0.156863	1	NA	0	NA	1	132.11904	1	91	EGFR	TK	Linker#E_helix	yes	weka.classifiers.bayes.BayesNet	95.87073608617594	yes	0.9097052797564732	0.09029472024352671	weka.classifiers.lazy.LWL	96.22980251346499	yes	0.9288312881122556	0.07116871188774455	weka.classifiers.rules.DecisionTable	92.99820466786356	yes	0.9306930693069307	0.06930693069306931	weka.classifiers.functions.SMO	97.30700179533214	yes	1.0	0.0	weka.classifiers.trees.RandomForest	96.22980251346499	yes	0.7217309909162171	0.27826900908378294	weka.classifiers.rules.DTNB	96.94793536804309	yes
SNP@Domain	1	MOK	55	L	Q	?	?	?	?	-2	NA	0	NA	1	146.14594	0	124	RCK	CMGC	C_helix	no	weka.classifiers.bayes.BayesNet	95.87073608617594	no	1.1344435688106029E-5	0.9999886555643118	weka.classifiers.lazy.LWL	96.22980251346499	no	0.0	1.0	weka.classifiers.rules.DecisionTable	92.99820466786356	no	0.03225806451612903	0.967741935483871	weka.classifiers.functions.SMO	97.30700179533214	no	0.0	1.0	weka.classifiers.trees.RandomForest	96.22980251346499	no	0.1	0.9	weka.classifiers.rules.DTNB	96.94793536804309	no
COSMIC	2	BRAF	587	D	E	0.17821	0.205778	0.555556	0.265432	2	NA	0	NA	1	147.13074	1	91	RAF	TKL	Activation_segment_Nt	yes	weka.classifiers.bayes.BayesNet	95.87073608617594	yes	0.9998289219083574	1.71078091642623E-4	weka.classifiers.lazy.LWL	96.22980251346499	yes	1.0	0.0	weka.classifiers.rules.DecisionTable	92.99820466786356	yes	0.9814814814814815	0.018518518518518517	weka.classifiers.functions.SMO	97.30700179533214	yes	1.0	0.0	weka.classifiers.trees.RandomForest	96.22980251346499	yes	1.0	0.0	weka.classifiers.rules.DTNB	96.94793536804309	yes
COSMIC	2	EGFR	842	N	D	0.965937	0.843883	1	0.964706	1	NA	0	NA	1	133.10384	1	96	EGFR	TK	Catalytic_loop	yes	weka.classifiers.bayes.BayesNet	95.87073608617594	yes	0.9987806385512009	0.001219361448799135	weka.classifiers.lazy.LWL	96.22980251346499	yes	0.9387312236387128	0.06126877636128734	weka.classifiers.rules.DecisionTable	92.99820466786356	yes	0.9306930693069307	0.06930693069306931	weka.classifiers.functions.SMO	97.30700179533214	yes	1.0	0.0	weka.classifiers.trees.RandomForest	96.22980251346499	yes	0.9909090909090909	0.009090909090909089	weka.classifiers.rules.DTNB	96.94793536804309	yes
SNP@Domain	1	TEC	421	L	M	0.133657	0.012128	0.636364	0.254902	2	NA	0	NA	0	149.20784	0	124	TEC	TK	C_helix	no	weka.classifiers.bayes.BayesNet	95.87073608617594	no	0.03671817571545811	0.9632818242845419	weka.classifiers.lazy.LWL	96.22980251346499	no	0.0	1.0	weka.classifiers.rules.DecisionTable	92.99820466786356	no	0.125	0.875	weka.classifiers.functions.SMO	97.30700179533214	no	0.0	1.0	weka.classifiers.trees.RandomForest	96.22980251346499	no	0.06363636363636363	0.9363636363636363	weka.classifiers.rules.DTNB	96.94793536804309	no
SNP@Domain	1	PIM2	165	K	R	0.855633	0.719601	0.875	0.948207	2	NA	0	NA	1	174.20274	1	135	PIM	CAMK	B3_strand	no	weka.classifiers.bayes.BayesNet	95.87073608617594	no	0.07937384566915277	0.9206261543308473	weka.classifiers.lazy.LWL	96.22980251346499	no	0.0	1.0	weka.classifiers.rules.DecisionTable	92.99820466786356	yes	0.5	0.5	weka.classifiers.functions.SMO	97.30700179533214	no	0.0	1.0	weka.classifiers.trees.RandomForest	96.22980251346499	no	0.04129263913824057	0.9587073608617593	weka.classifiers.rules.DTNB	96.94793536804309	no
SNP@Domain	1	MOS	223	V	M	0.532724	0.29568	0.8	0.449036	1	NA	0	NA	0	149.20784	0	105	MOS	OTHER	Activation_segment_Nt	no	weka.classifiers.bayes.BayesNet	95.87073608617594	no	3.6638239131034416E-5	0.999963361760869	weka.classifiers.lazy.LWL	96.22980251346499	no	0.0	1.0	weka.classifiers.rules.DecisionTable	92.99820466786356	no	0.024390243902439025	0.975609756097561	weka.classifiers.functions.SMO	97.30700179533214	no	0.0	1.0	weka.classifiers.trees.RandomForest	96.22980251346499	no	0.0	1.0	weka.classifiers.rules.DTNB	96.94793536804309	no
COSMIC	6	BRAF	601	K	N	?	0.035167	?	?	0	NA	0	NA	1	132.11904	1	135	RAF	TKL	Activation_segment_Nt#Activation_segment_Ct	yes	weka.classifiers.bayes.BayesNet	95.87073608617594	yes	0.9975232985099439	0.002476701490056046	weka.classifiers.lazy.LWL	96.22980251346499	yes	1.0	0.0	weka.classifiers.rules.DecisionTable	92.99820466786356	yes	0.9814814814814815	0.018518518518518517	weka.classifiers.functions.SMO	97.30700179533214	yes	1.0	0.0	weka.classifiers.trees.RandomForest	96.22980251346499	yes	0.9	0.1	weka.classifiers.rules.DTNB	96.94793536804309	yes
SNP@Domain	1	MARK3	108	E	Q	0.182737	0.167377	0.570423	0.426295	2	NA	0	NA	1	146.14594	1	109	CAMKL	CAMK	C_helix	no	weka.classifiers.bayes.BayesNet	95.87073608617594	no	2.1737989672195512E-4	0.999782620103278	weka.classifiers.lazy.LWL	96.22980251346499	no	0.0	1.0	weka.classifiers.rules.DecisionTable	92.99820466786356	no	0.125	0.875	weka.classifiers.functions.SMO	97.30700179533214	no	0.0	1.0	weka.classifiers.trees.RandomForest	96.22980251346499	no	0.0	1.0	weka.classifiers.rules.DTNB	96.94793536804309	no
SNP@Domain	1	HRI	283	T	R	?	?	?	?	-1	NA	0	NA	1	174.20274	1	93	PEK	OTHER	C_helix#Linker	no	weka.classifiers.bayes.BayesNet	95.87073608617594	no	4.614978828380137E-6	0.9999953850211716	weka.classifiers.lazy.LWL	96.22980251346499	no	0.0	1.0	weka.classifiers.rules.DecisionTable	92.99820466786356	no	0.03333333333333333	0.9666666666666667	weka.classifiers.functions.SMO	97.30700179533214	no	0.0	1.0	weka.classifiers.trees.RandomForest	96.22980251346499	no	0.0	1.0	weka.classifiers.rules.DTNB	96.94793536804309	no
SNP@Domain	1	COT	221	P	Q	?	?	?	?	-1	NA	0	NA	1	146.14594	0	90	STE-UNIQUE	STE	Linker	no	weka.classifiers.bayes.BayesNet	95.87073608617594	no	7.852792758767312E-6	0.9999921472072413	weka.classifiers.lazy.LWL	96.22980251346499	no	0.02840129621593991	0.97159870378406	weka.classifiers.rules.DecisionTable	92.99820466786356	no	0.029411764705882353	0.9705882352941176	weka.classifiers.functions.SMO	97.30700179533214	no	0.0	1.0	weka.classifiers.trees.RandomForest	96.22980251346499	no	0.0	1.0	weka.classifiers.rules.DTNB	96.94793536804309	no
COSMIC	2	EGFR	718	L	P	0.374831	0.369342	1	0.67451	-3	NA	0	NA	0	115.13194	0	124	EGFR	TK	G_loop	yes	weka.classifiers.bayes.BayesNet	95.87073608617594	yes	0.9988411025379444	0.0011588974620555166	weka.classifiers.lazy.LWL	96.22980251346499	yes	0.9514743472645371	0.04852565273546282	weka.classifiers.rules.DecisionTable	92.99820466786356	yes	0.9306930693069307	0.06930693069306931	weka.classifiers.functions.SMO	97.30700179533214	yes	1.0	0.0	weka.classifiers.trees.RandomForest	96.22980251346499	yes	0.9933333333333334	0.006666666666666666	weka.classifiers.rules.DTNB	96.94793536804309	yes
SNP@Domain	1	CLK1	390	M	I	?	?	?	?	1	NA	0	NA	0	131.17464	0	124	CLK	CMGC	G_helix#H_and_I_helix	no	weka.classifiers.bayes.BayesNet	95.87073608617594	no	2.3791628443136384E-6	0.9999976208371558	weka.classifiers.lazy.LWL	96.22980251346499	no	0.0	1.0	weka.classifiers.rules.DecisionTable	92.99820466786356	no	0.125	0.875	weka.classifiers.functions.SMO	97.30700179533214	no	0.0	1.0	weka.classifiers.trees.RandomForest	96.22980251346499	no	0.05614035087719298	0.9438596491228071	weka.classifiers.rules.DTNB	96.94793536804309	no
SNP@Domain	1	HRI	356	V	L	?	?	?	?	1	NA	0	NA	0	131.17464	0	105	PEK	OTHER	C_helix#Linker	no	weka.classifiers.bayes.BayesNet	95.87073608617594	no	2.015447423550832E-6	0.9999979845525766	weka.classifiers.lazy.LWL	96.22980251346499	no	0.0	1.0	weka.classifiers.rules.DecisionTable	92.99820466786356	no	0.03333333333333333	0.9666666666666667	weka.classifiers.functions.SMO	97.30700179533214	no	0.0	1.0	weka.classifiers.trees.RandomForest	96.22980251346499	no	0.0	1.0	weka.classifiers.rules.DTNB	96.94793536804309	no
SNP@Domain	1	TEC	387	V	A	0.418997	0.241069	0.909091	0.729412	0	NA	0	NA	0	89.09404	0	105	TEC	TK	G_loop	no	weka.classifiers.bayes.BayesNet	95.87073608617594	yes	0.8103301759491366	0.18966982405086352	weka.classifiers.lazy.LWL	96.22980251346499	no	0.0	1.0	weka.classifiers.rules.DecisionTable	92.99820466786356	no	0.125	0.875	weka.classifiers.functions.SMO	97.30700179533214	no	0.0	1.0	weka.classifiers.trees.RandomForest	96.22980251346499	no	0.2	0.8	weka.classifiers.rules.DTNB	96.94793536804309	no
SNP@Domain	1	CHK1	254	I	V	?	?	?	?	3	NA	0	NA	0	117.14784	0	124	CAMKL	CAMK	H_and_I_helix	no	weka.classifiers.bayes.BayesNet	95.87073608617594	no	1.8605792288449947E-5	0.9999813942077116	weka.classifiers.lazy.LWL	96.22980251346499	no	0.0	1.0	weka.classifiers.rules.DecisionTable	92.99820466786356	no	0.125	0.875	weka.classifiers.functions.SMO	97.30700179533214	no	0.0	1.0	weka.classifiers.trees.RandomForest	96.22980251346499	no	0.07862802468191439	0.9213719753180856	weka.classifiers.rules.DTNB	96.94793536804309	no
COSMIC	9	KIT	816	D	Y	0.070003	0.025876	1	0.215686	-3	NA	0	NA	0	181.19124	1	91	PDGFR	TK	Activation_segment_Nt	yes	weka.classifiers.bayes.BayesNet	95.87073608617594	yes	0.9999783716335952	2.1628366404890956E-5	weka.classifiers.lazy.LWL	96.22980251346499	yes	1.0	0.0	weka.classifiers.rules.DecisionTable	92.99820466786356	yes	0.9803921568627451	0.0196078431372549	weka.classifiers.functions.SMO	97.30700179533214	yes	1.0	0.0	weka.classifiers.trees.RandomForest	96.22980251346499	yes	1.0	0.0	weka.classifiers.rules.DTNB	96.94793536804309	yes
SNP@Domain	1	ERK5	244	T	M	?	?	?	?	-1	NA	0	NA	0	149.20784	1	93	MAPK	CMGC	F_helix	no	weka.classifiers.bayes.BayesNet	95.87073608617594	no	1.9879539505973374E-5	0.999980120460494	weka.classifiers.lazy.LWL	96.22980251346499	no	0.0	1.0	weka.classifiers.rules.DecisionTable	92.99820466786356	no	0.06666666666666667	0.9333333333333333	weka.classifiers.functions.SMO	97.30700179533214	no	0.0	1.0	weka.classifiers.trees.RandomForest	96.22980251346499	no	0.08332140300644238	0.9166785969935576	weka.classifiers.rules.DTNB	96.94793536804309	no
COSMIC	2	FLT3	835	D	V	0.070003	0.024888	1	0.215686	-3	NA	0	NA	0	117.14784	1	91	PDGFR	TK	Activation_segment_Nt	yes	weka.classifiers.bayes.BayesNet	95.87073608617594	yes	0.9999616077061365	3.839229386350978E-5	weka.classifiers.lazy.LWL	96.22980251346499	yes	1.0	0.0	weka.classifiers.rules.DecisionTable	92.99820466786356	yes	0.9803921568627451	0.0196078431372549	weka.classifiers.functions.SMO	97.30700179533214	yes	1.0	0.0	weka.classifiers.trees.RandomForest	96.22980251346499	yes	1.0	0.0	weka.classifiers.rules.DTNB	96.94793536804309	yes
COSMIC	2	EGFR	858	L	Q	0.51031	0.409919	0.818182	0.803922	-2	NA	0	NA	1	146.14594	0	124	EGFR	TK	Activation_segment_Nt	yes	weka.classifiers.bayes.BayesNet	95.87073608617594	yes	0.9972402613298219	0.0027597386701781437	weka.classifiers.lazy.LWL	96.22980251346499	yes	0.9427741091996286	0.05722589080037133	weka.classifiers.rules.DecisionTable	92.99820466786356	yes	0.9306930693069307	0.06930693069306931	weka.classifiers.functions.SMO	97.30700179533214	yes	1.0	0.0	weka.classifiers.trees.RandomForest	96.22980251346499	yes	1.0	0.0	weka.classifiers.rules.DTNB	96.94793536804309	yes
SNP@Domain	1	COT	385	P	S	?	?	?	?	-1	NA	0	NA	1	105.09344	0	90	STE-UNIQUE	STE	H_and_I_helix	no	weka.classifiers.bayes.BayesNet	95.87073608617594	no	1.5318666471671818E-6	0.9999984681333527	weka.classifiers.lazy.LWL	96.22980251346499	no	0.02145961786438065	0.9785403821356193	weka.classifiers.rules.DecisionTable	92.99820466786356	no	0.029411764705882353	0.9705882352941176	weka.classifiers.functions.SMO	97.30700179533214	no	0.0	1.0	weka.classifiers.trees.RandomForest	96.22980251346499	no	0.0	1.0	weka.classifiers.rules.DTNB	96.94793536804309	no
COSMIC	3	EGFR	839	A	T	0.855633	0.053439	1	0.894118	0	NA	0	NA	1	119.12034	0	67	EGFR	TK	Catalytic_loop	yes	weka.classifiers.bayes.BayesNet	95.87073608617594	yes	0.9964381719563343	0.003561828043665757	weka.classifiers.lazy.LWL	96.22980251346499	yes	0.945298232975714	0.05470176702428608	weka.classifiers.rules.DecisionTable	92.99820466786356	yes	0.9306930693069307	0.06930693069306931	weka.classifiers.functions.SMO	97.30700179533214	yes	1.0	0.0	weka.classifiers.trees.RandomForest	96.22980251346499	yes	1.0	0.0	weka.classifiers.rules.DTNB	96.94793536804309	yes
SNP@Domain	1	ILK	251	S	T	0.571287	0.094684	0.5	0.382716	1	NA	0	NA	1	119.12034	1	73	MLK	TKL	C_helix	no	weka.classifiers.bayes.BayesNet	95.87073608617594	no	0.1446712625203513	0.8553287374796488	weka.classifiers.lazy.LWL	96.22980251346499	no	0.0	1.0	weka.classifiers.rules.DecisionTable	92.99820466786356	no	0.16666666666666666	0.8333333333333334	weka.classifiers.functions.SMO	97.30700179533214	no	0.0	1.0	weka.classifiers.trees.RandomForest	96.22980251346499	no	0.13557342523453955	0.8644265747654604	weka.classifiers.rules.DTNB	96.94793536804309	no
SNP@Domain	1	HRI	262	Y	H	?	?	?	?	2	NA	0	NA	1	155.15634	0	141	PEK	OTHER	C_helix#Linker	no	weka.classifiers.bayes.BayesNet	95.87073608617594	no	1.776099584419066E-6	0.9999982239004157	weka.classifiers.lazy.LWL	96.22980251346499	no	0.0	1.0	weka.classifiers.rules.DecisionTable	92.99820466786356	no	0.03333333333333333	0.9666666666666667	weka.classifiers.functions.SMO	97.30700179533214	no	0.0	1.0	weka.classifiers.trees.RandomForest	96.22980251346499	no	0.0	1.0	weka.classifiers.rules.DTNB	96.94793536804309	no
SNP@Domain	1	KIS	158	V	F	?	?	?	?	-1	NA	0	NA	0	165.19184	0	105	KIS	OTHER	Catalytic_loop	no	weka.classifiers.bayes.BayesNet	95.87073608617594	no	8.352119825555718E-4	0.9991647880174443	weka.classifiers.lazy.LWL	96.22980251346499	no	0.0	1.0	weka.classifiers.rules.DecisionTable	92.99820466786356	no	0.3333333333333333	0.6666666666666666	weka.classifiers.functions.SMO	97.30700179533214	no	0.0	1.0	weka.classifiers.trees.RandomForest	96.22980251346499	no	0.0	1.0	weka.classifiers.rules.DTNB	96.94793536804309	no
COSMIC	2	BRAF	462	R	I	0.166837	0.041884	0.5	0.148148	-3	NA	0	NA	0	131.17464	1	148	RAF	TKL	G_loop	yes	weka.classifiers.bayes.BayesNet	95.87073608617594	yes	0.9931312887827763	0.006868711217223773	weka.classifiers.lazy.LWL	96.22980251346499	yes	1.0	0.0	weka.classifiers.rules.DecisionTable	92.99820466786356	yes	0.9814814814814815	0.018518518518518517	weka.classifiers.functions.SMO	97.30700179533214	yes	1.0	0.0	weka.classifiers.trees.RandomForest	96.22980251346499	yes	0.8358340592334494	0.1641659407665505	weka.classifiers.rules.DTNB	96.94793536804309	yes
SNP@Domain	1	DDR1	835	R	W	0.41919	0.2987	1	0.85098	-3	NA	0	NA	0	204.22844	1	148	DDR	TK	H_and_I_helix	no	weka.classifiers.bayes.BayesNet	95.87073608617594	no	0.021702184109025868	0.9782978158909742	weka.classifiers.lazy.LWL	96.22980251346499	no	0.0	1.0	weka.classifiers.rules.DecisionTable	92.99820466786356	no	0.3333333333333333	0.6666666666666666	weka.classifiers.functions.SMO	97.30700179533214	no	0.0	1.0	weka.classifiers.trees.RandomForest	96.22980251346499	no	0.0	1.0	weka.classifiers.rules.DTNB	96.94793536804309	no
COSMIC	9	PDGFRA	842	D	V	0.070003	0.02574	1	0.215686	-3	NA	0	NA	0	117.14784	1	91	PDGFR	TK	Activation_segment_Nt	yes	weka.classifiers.bayes.BayesNet	95.87073608617594	yes	0.9999616077061365	3.839229386350978E-5	weka.classifiers.lazy.LWL	96.22980251346499	yes	1.0	0.0	weka.classifiers.rules.DecisionTable	92.99820466786356	yes	0.9803921568627451	0.0196078431372549	weka.classifiers.functions.SMO	97.30700179533214	yes	1.0	0.0	weka.classifiers.trees.RandomForest	96.22980251346499	yes	1.0	0.0	weka.classifiers.rules.DTNB	96.94793536804309	yes
SNP@Domain	1	PASK	1210	V	M	0.284788	0.113642	0.161972	0.219124	1	NA	0	NA	0	149.20784	0	105	CAMKL	CAMK	G_helix#H_and_I_helix	no	weka.classifiers.bayes.BayesNet	95.87073608617594	no	5.0085354533364884E-5	0.9999499146454667	weka.classifiers.lazy.LWL	96.22980251346499	no	0.0	1.0	weka.classifiers.rules.DecisionTable	92.99820466786356	no	0.125	0.875	weka.classifiers.functions.SMO	97.30700179533214	no	0.0	1.0	weka.classifiers.trees.RandomForest	96.22980251346499	no	0.0	1.0	weka.classifiers.rules.DTNB	96.94793536804309	no
SNP@Domain	1	MINK	38	S	G	?	?	?	?	0	NA	0	NA	0	75.06714	1	73	STE20	STE	G_loop	no	weka.classifiers.bayes.BayesNet	95.87073608617594	no	9.289382619669436E-4	0.9990710617380331	weka.classifiers.lazy.LWL	96.22980251346499	no	0.0	1.0	weka.classifiers.rules.DecisionTable	92.99820466786356	no	0.041666666666666664	0.9583333333333334	weka.classifiers.functions.SMO	97.30700179533214	no	0.0	1.0	weka.classifiers.trees.RandomForest	96.22980251346499	no	0.0	1.0	weka.classifiers.rules.DTNB	96.94793536804309	no
SNP@Domain	1	MOS	88	M	I	0.186021	0.050603	0.4	0.157025	1	NA	0	NA	0	131.17464	0	124	MOS	OTHER	B3_strand	no	weka.classifiers.bayes.BayesNet	95.87073608617594	no	6.5050641173632915E-6	0.9999934949358826	weka.classifiers.lazy.LWL	96.22980251346499	no	0.0	1.0	weka.classifiers.rules.DecisionTable	92.99820466786356	no	0.024390243902439025	0.975609756097561	weka.classifiers.functions.SMO	97.30700179533214	no	0.0	1.0	weka.classifiers.trees.RandomForest	96.22980251346499	no	0.0	1.0	weka.classifiers.rules.DTNB	96.94793536804309	no
SNP@Domain	1	AAK1	156	C	G	?	?	?	?	-3	NA	0	NA	0	75.06714	0	86	NAK	OTHER	E_helix	no	weka.classifiers.bayes.BayesNet	95.87073608617594	no	5.6534776252286446E-5	0.9999434652237478	weka.classifiers.lazy.LWL	96.22980251346499	no	0.0	1.0	weka.classifiers.rules.DecisionTable	92.99820466786356	no	0.16666666666666666	0.8333333333333334	weka.classifiers.functions.SMO	97.30700179533214	no	0.0	1.0	weka.classifiers.trees.RandomForest	96.22980251346499	no	0.19927724240177908	0.800722757598221	weka.classifiers.rules.DTNB	96.94793536804309	no
COSMIC	3	BRAF	595	F	S	0.86488	0.737323	0.944444	0.679012	-2	NA	0	NA	1	105.09344	0	135	RAF	TKL	Activation_segment_Nt	yes	weka.classifiers.bayes.BayesNet	95.87073608617594	yes	0.9999790740994196	2.0925900580425582E-5	weka.classifiers.lazy.LWL	96.22980251346499	yes	1.0	0.0	weka.classifiers.rules.DecisionTable	92.99820466786356	yes	0.9814814814814815	0.018518518518518517	weka.classifiers.functions.SMO	97.30700179533214	yes	1.0	0.0	weka.classifiers.trees.RandomForest	96.22980251346499	yes	1.0	0.0	weka.classifiers.rules.DTNB	96.94793536804309	yes
COSMIC	3	ABL1	315	T	I	0.368731	0.105632	1	0.407843	-1	NA	0	NA	0	131.17464	1	93	ABL	TK	C_helix	yes	weka.classifiers.bayes.BayesNet	95.87073608617594	yes	0.9992331704600509	7.668295399490407E-4	weka.classifiers.lazy.LWL	96.22980251346499	yes	1.0	0.0	weka.classifiers.rules.DecisionTable	92.99820466786356	yes	0.9375	0.0625	weka.classifiers.functions.SMO	97.30700179533214	yes	1.0	0.0	weka.classifiers.trees.RandomForest	96.22980251346499	yes	1.0	0.0	weka.classifiers.rules.DTNB	96.94793536804309	yes
COSMIC	2	KIT	816	D	A	0.070003	0.025876	1	0.215686	-2	NA	0	NA	0	89.09404	1	91	PDGFR	TK	Activation_segment_Nt	yes	weka.classifiers.bayes.BayesNet	95.87073608617594	yes	0.9999731975219418	2.6802478058258156E-5	weka.classifiers.lazy.LWL	96.22980251346499	yes	1.0	0.0	weka.classifiers.rules.DecisionTable	92.99820466786356	yes	0.9803921568627451	0.0196078431372549	weka.classifiers.functions.SMO	97.30700179533214	yes	1.0	0.0	weka.classifiers.trees.RandomForest	96.22980251346499	yes	1.0	0.0	weka.classifiers.rules.DTNB	96.94793536804309	yes
SNP@Domain	1	COT	190	A	D	?	?	?	?	-2	NA	0	NA	1	133.10384	0	67	STE-UNIQUE	STE	C_helix	no	weka.classifiers.bayes.BayesNet	95.87073608617594	no	1.8571752528669927E-4	0.9998142824747133	weka.classifiers.lazy.LWL	96.22980251346499	no	0.02828837169891814	0.9717116283010819	weka.classifiers.rules.DecisionTable	92.99820466786356	no	0.029411764705882353	0.9705882352941176	weka.classifiers.functions.SMO	97.30700179533214	no	0.0	1.0	weka.classifiers.trees.RandomForest	96.22980251346499	no	0.0	1.0	weka.classifiers.rules.DTNB	96.94793536804309	no
SNP@Domain	1	COT	367	G	R	?	?	?	?	-2	NA	0	NA	1	174.20274	0	48	STE-UNIQUE	STE	H_and_I_helix	no	weka.classifiers.bayes.BayesNet	95.87073608617594	no	1.8884900386268442E-4	0.9998111509961374	weka.classifiers.lazy.LWL	96.22980251346499	no	0.026169065247740875	0.9738309347522591	weka.classifiers.rules.DecisionTable	92.99820466786356	no	0.029411764705882353	0.9705882352941176	weka.classifiers.functions.SMO	97.30700179533214	no	0.0	1.0	weka.classifiers.trees.RandomForest	96.22980251346499	no	0.0	1.0	weka.classifiers.rules.DTNB	96.94793536804309	no
COSMIC	2	MET	1209	A	G	0.485329	0.356673	0.833333	0.894118	0	NA	0	NA	0	75.06714	0	67	MET	TK	Catalytic_loop	yes	weka.classifiers.bayes.BayesNet	95.87073608617594	yes	0.9943437936660899	0.00565620633391013	weka.classifiers.lazy.LWL	96.22980251346499	yes	1.0	0.0	weka.classifiers.rules.DecisionTable	92.99820466786356	yes	0.75	0.25	weka.classifiers.functions.SMO	97.30700179533214	yes	1.0	0.0	weka.classifiers.trees.RandomForest	96.22980251346499	yes	0.95	0.05	weka.classifiers.rules.DTNB	96.94793536804309	yes
SNP@Domain	1	CDK4	24	R	C	0.18707	0.129872	0.36	0.059028	-3	NA	0	NA	0	121.15404	1	148	CDK	CMGC	G_loop#B3_strand	no	weka.classifiers.bayes.BayesNet	95.87073608617594	no	8.31912415747582E-5	0.9999168087584253	weka.classifiers.lazy.LWL	96.22980251346499	no	0.0	1.0	weka.classifiers.rules.DecisionTable	92.99820466786356	no	0.041666666666666664	0.9583333333333334	weka.classifiers.functions.SMO	97.30700179533214	no	0.0	1.0	weka.classifiers.trees.RandomForest	96.22980251346499	no	0.08621323529411767	0.9137867647058824	weka.classifiers.rules.DTNB	96.94793536804309	no
COSMIC	3	FLT3	836	I	M	0.084357	0.059947	1	0.266667	1	NA	0	NA	0	149.20784	0	124	PDGFR	TK	Activation_segment_Nt	yes	weka.classifiers.bayes.BayesNet	95.87073608617594	yes	0.9999377275545172	6.227244548287414E-5	weka.classifiers.lazy.LWL	96.22980251346499	yes	1.0	0.0	weka.classifiers.rules.DecisionTable	92.99820466786356	yes	0.9803921568627451	0.0196078431372549	weka.classifiers.functions.SMO	97.30700179533214	yes	1.0	0.0	weka.classifiers.trees.RandomForest	96.22980251346499	yes	0.910151356993737	0.08984864300626305	weka.classifiers.rules.DTNB	96.94793536804309	yes
COSMIC	3	EGFR	858	L	M	0.51031	0.409919	0.818182	0.803922	2	NA	0	NA	0	149.20784	0	124	EGFR	TK	Activation_segment_Nt	yes	weka.classifiers.bayes.BayesNet	95.87073608617594	yes	0.9996292370808338	3.707629191661758E-4	weka.classifiers.lazy.LWL	96.22980251346499	yes	0.9513416426846104	0.04865835731538936	weka.classifiers.rules.DecisionTable	92.99820466786356	yes	0.9306930693069307	0.06930693069306931	weka.classifiers.functions.SMO	97.30700179533214	yes	1.0	0.0	weka.classifiers.trees.RandomForest	96.22980251346499	yes	1.0	0.0	weka.classifiers.rules.DTNB	96.94793536804309	yes
COSMIC	5	EGFR	843	V	I	0.49038	0.193511	1	0.372549	3	NA	0	NA	0	131.17464	0	105	EGFR	TK	Catalytic_loop	yes	weka.classifiers.bayes.BayesNet	95.87073608617594	yes	0.9987368060689438	0.0012631939310562433	weka.classifiers.lazy.LWL	96.22980251346499	yes	0.9404980494807826	0.05950195051921761	weka.classifiers.rules.DecisionTable	92.99820466786356	yes	0.9306930693069307	0.06930693069306931	weka.classifiers.functions.SMO	97.30700179533214	yes	1.0	0.0	weka.classifiers.trees.RandomForest	96.22980251346499	yes	0.9	0.1	weka.classifiers.rules.DTNB	96.94793536804309	yes
SNP@Domain	1	ICK	45	H	R	0.097137	0.007423	0.578947	0.107639	0	NA	0	NA	1	174.20274	1	118	RCK	CMGC	C_helix	no	weka.classifiers.bayes.BayesNet	95.87073608617594	no	1.0275280397974973E-5	0.9999897247196019	weka.classifiers.lazy.LWL	96.22980251346499	no	0.0	1.0	weka.classifiers.rules.DecisionTable	92.99820466786356	no	0.03225806451612903	0.967741935483871	weka.classifiers.functions.SMO	97.30700179533214	no	0.0	1.0	weka.classifiers.trees.RandomForest	96.22980251346499	no	0.0	1.0	weka.classifiers.rules.DTNB	96.94793536804309	no
COSMIC	2	KIT	820	D	H	0.131973	0.063348	1	0.372549	-1	NA	0	NA	1	155.15634	1	91	PDGFR	TK	Activation_segment_Nt#Activation_segment_Ct	yes	weka.classifiers.bayes.BayesNet	95.87073608617594	yes	0.9998833059463708	1.1669405362926569E-4	weka.classifiers.lazy.LWL	96.22980251346499	yes	1.0	0.0	weka.classifiers.rules.DecisionTable	92.99820466786356	yes	0.9803921568627451	0.0196078431372549	weka.classifiers.functions.SMO	97.30700179533214	yes	1.0	0.0	weka.classifiers.trees.RandomForest	96.22980251346499	yes	1.0	0.0	weka.classifiers.rules.DTNB	96.94793536804309	yes
COSMIC	2	EGFR	849	Q	R	0.371518	0.011978	0.454545	0.184314	1	NA	0	NA	1	174.20274	1	114	EGFR	TK	Activation_segment_Nt	yes	weka.classifiers.bayes.BayesNet	95.87073608617594	yes	0.8466467822696521	0.1533532177303479	weka.classifiers.lazy.LWL	96.22980251346499	yes	0.9337311173625431	0.06626888263745684	weka.classifiers.rules.DecisionTable	92.99820466786356	yes	0.9306930693069307	0.06930693069306931	weka.classifiers.functions.SMO	97.30700179533214	yes	1.0	0.0	weka.classifiers.trees.RandomForest	96.22980251346499	yes	0.9968085106382979	0.0031914893617020663	weka.classifiers.rules.DTNB	96.94793536804309	yes
SNP@Domain	1	MOS	142	V	I	0.177989	0.014236	0.6	0.534435	3	NA	0	NA	0	131.17464	0	105	MOS	OTHER	Linker	no	weka.classifiers.bayes.BayesNet	95.87073608617594	no	6.233736071886575E-6	0.9999937662639281	weka.classifiers.lazy.LWL	96.22980251346499	no	0.0	1.0	weka.classifiers.rules.DecisionTable	92.99820466786356	no	0.024390243902439025	0.975609756097561	weka.classifiers.functions.SMO	97.30700179533214	no	0.0	1.0	weka.classifiers.trees.RandomForest	96.22980251346499	no	0.1	0.9	weka.classifiers.rules.DTNB	96.94793536804309	no
COSMIC	2	ERBB2	769	D	H	0.325613	0.026198	0.727273	0.192157	-1	NA	0	NA	1	155.15634	1	91	EGFR	TK	C_helix	yes	weka.classifiers.bayes.BayesNet	95.87073608617594	yes	0.9991169197724343	8.830802275655884E-4	weka.classifiers.lazy.LWL	96.22980251346499	yes	0.9234429439446173	0.07655705605538246	weka.classifiers.rules.DecisionTable	92.99820466786356	yes	0.9306930693069307	0.06930693069306931	weka.classifiers.functions.SMO	97.30700179533214	yes	1.0	0.0	weka.classifiers.trees.RandomForest	96.22980251346499	yes	0.8	0.2	weka.classifiers.rules.DTNB	96.94793536804309	yes
SNP@Domain	1	MER	727	V	G	?	?	?	?	-3	NA	0	NA	0	75.06714	0	105	AXL	TK	Catalytic_loop	no	weka.classifiers.bayes.BayesNet	95.87073608617594	no	0.07355410154785162	0.9264458984521484	weka.classifiers.lazy.LWL	96.22980251346499	no	0.0	1.0	weka.classifiers.rules.DecisionTable	92.99820466786356	no	0.06666666666666667	0.9333333333333333	weka.classifiers.functions.SMO	97.30700179533214	no	0.0	1.0	weka.classifiers.trees.RandomForest	96.22980251346499	no	0.022016806722689082	0.977983193277311	weka.classifiers.rules.DTNB	96.94793536804309	no
SNP@Domain	1	MER	656	E	K	?	?	?	?	1	NA	0	NA	1	146.18934	1	109	AXL	TK	C_helix	no	weka.classifiers.bayes.BayesNet	95.87073608617594	no	0.03476385472579119	0.9652361452742089	weka.classifiers.lazy.LWL	96.22980251346499	no	0.0	1.0	weka.classifiers.rules.DecisionTable	92.99820466786356	no	0.06666666666666667	0.9333333333333333	weka.classifiers.functions.SMO	97.30700179533214	no	0.0	1.0	weka.classifiers.trees.RandomForest	96.22980251346499	no	0.0	1.0	weka.classifiers.rules.DTNB	96.94793536804309	no
COSMIC	4	BRAF	597	L	Q	0.51031	0.407999	0.888889	0.62963	-2	NA	0	NA	1	146.14594	0	124	RAF	TKL	Activation_segment_Nt	yes	weka.classifiers.bayes.BayesNet	95.87073608617594	yes	0.99974184696558	2.5815303442009314E-4	weka.classifiers.lazy.LWL	96.22980251346499	yes	1.0	0.0	weka.classifiers.rules.DecisionTable	92.99820466786356	yes	0.9814814814814815	0.018518518518518517	weka.classifiers.functions.SMO	97.30700179533214	yes	1.0	0.0	weka.classifiers.trees.RandomForest	96.22980251346499	yes	0.9570491803278689	0.04295081967213115	weka.classifiers.rules.DTNB	96.94793536804309	yes
COSMIC	21	BRAF	600	V	K	0.070003	0.061992	0.5	0.092593	-2	NA	0	NA	1	146.18934	0	105	RAF	TKL	Activation_segment_Nt	yes	weka.classifiers.bayes.BayesNet	95.87073608617594	yes	0.9988379893718079	0.0011620106281921751	weka.classifiers.lazy.LWL	96.22980251346499	yes	1.0	0.0	weka.classifiers.rules.DecisionTable	92.99820466786356	yes	0.9814814814814815	0.018518518518518517	weka.classifiers.functions.SMO	97.30700179533214	yes	1.0	0.0	weka.classifiers.trees.RandomForest	96.22980251346499	yes	1.0	0.0	weka.classifiers.rules.DTNB	96.94793536804309	yes
COSMIC	2	FLT3	835	D	N	0.070003	0.024888	1	0.215686	1	NA	0	NA	1	132.11904	1	91	PDGFR	TK	Activation_segment_Nt	yes	weka.classifiers.bayes.BayesNet	95.87073608617594	yes	0.9999344667543986	6.553324560146778E-5	weka.classifiers.lazy.LWL	96.22980251346499	yes	1.0	0.0	weka.classifiers.rules.DecisionTable	92.99820466786356	yes	0.9803921568627451	0.0196078431372549	weka.classifiers.functions.SMO	97.30700179533214	yes	1.0	0.0	weka.classifiers.trees.RandomForest	96.22980251346499	yes	1.0	0.0	weka.classifiers.rules.DTNB	96.94793536804309	yes
COSMIC	4	BRAF	605	S	G	?	0.044343	?	?	0	NA	0	NA	0	75.06714	1	73	RAF	TKL	Activation_segment_Nt#Activation_segment_Ct	yes	weka.classifiers.bayes.BayesNet	95.87073608617594	yes	0.9984140855235469	0.0015859144764531357	weka.classifiers.lazy.LWL	96.22980251346499	yes	1.0	0.0	weka.classifiers.rules.DecisionTable	92.99820466786356	yes	0.9814814814814815	0.018518518518518517	weka.classifiers.functions.SMO	97.30700179533214	yes	1.0	0.0	weka.classifiers.trees.RandomForest	96.22980251346499	yes	0.9	0.1	weka.classifiers.rules.DTNB	96.94793536804309	yes
COSMIC	2	PDGFRA	659	N	Y	0.206641	0.025561	0.888889	0.345098	-2	NA	0	NA	0	181.19124	1	96	PDGFR	TK	C_helix	yes	weka.classifiers.bayes.BayesNet	95.87073608617594	yes	0.9998620491543518	1.3795084564810256E-4	weka.classifiers.lazy.LWL	96.22980251346499	yes	1.0	0.0	weka.classifiers.rules.DecisionTable	92.99820466786356	yes	0.9803921568627451	0.0196078431372549	weka.classifiers.functions.SMO	97.30700179533214	yes	1.0	0.0	weka.classifiers.trees.RandomForest	96.22980251346499	yes	0.95	0.05	weka.classifiers.rules.DTNB	96.94793536804309	yes
SNP@Domain	1	CSK	221	N	D	0.372153	0.30567	0.714286	0.584314	1	NA	0	NA	1	133.10384	1	96	CSK	TK	B3_strand	no	weka.classifiers.bayes.BayesNet	95.87073608617594	no	0.11082408748632748	0.8891759125136725	weka.classifiers.lazy.LWL	96.22980251346499	no	0.0	1.0	weka.classifiers.rules.DecisionTable	92.99820466786356	no	0.25	0.75	weka.classifiers.functions.SMO	97.30700179533214	no	0.0	1.0	weka.classifiers.trees.RandomForest	96.22980251346499	no	0.1	0.9	weka.classifiers.rules.DTNB	96.94793536804309	no
SNP@Domain	1	TRKA	613	G	V	?	?	?	?	-3	NA	0	NA	0	117.14784	0	48	TRK	TK	Linker#E_helix	no	weka.classifiers.bayes.BayesNet	95.87073608617594	yes	0.7896927543963747	0.21030724560362538	weka.classifiers.lazy.LWL	96.22980251346499	no	0.0	1.0	weka.classifiers.rules.DecisionTable	92.99820466786356	no	0.3333333333333333	0.6666666666666666	weka.classifiers.functions.SMO	97.30700179533214	no	0.0	1.0	weka.classifiers.trees.RandomForest	96.22980251346499	no	0.11703912706635029	0.8829608729336498	weka.classifiers.rules.DTNB	96.94793536804309	no
SNP@Domain	1	MER	713	V	L	?	?	?	?	1	NA	0	NA	0	131.17464	0	105	AXL	TK	E_helix	no	weka.classifiers.bayes.BayesNet	95.87073608617594	no	0.006199158712382128	0.9938008412876179	weka.classifiers.lazy.LWL	96.22980251346499	no	0.0	1.0	weka.classifiers.rules.DecisionTable	92.99820466786356	no	0.06666666666666667	0.9333333333333333	weka.classifiers.functions.SMO	97.30700179533214	no	0.0	1.0	weka.classifiers.trees.RandomForest	96.22980251346499	no	0.0	1.0	weka.classifiers.rules.DTNB	96.94793536804309	no
COSMIC	2	EGFR	847	T	A	0.168631	0.027935	0.636364	0.360784	0	NA	0	NA	0	89.09404	1	93	EGFR	TK	Catalytic_loop#Activation_segment_Nt	yes	weka.classifiers.bayes.BayesNet	95.87073608617594	yes	0.9891658136042992	0.010834186395700782	weka.classifiers.lazy.LWL	96.22980251346499	yes	0.9413981555796126	0.05860184442038713	weka.classifiers.rules.DecisionTable	92.99820466786356	yes	0.9306930693069307	0.06930693069306931	weka.classifiers.functions.SMO	97.30700179533214	yes	1.0	0.0	weka.classifiers.trees.RandomForest	96.22980251346499	yes	1.0	0.0	weka.classifiers.rules.DTNB	96.94793536804309	yes
SNP@Domain	1	MARK4	205	E	Q	0.070003	0.063672	0.105634	0.099602	2	NA	0	NA	1	146.14594	1	109	CAMKL	CAMK	Activation_segment_Nt	no	weka.classifiers.bayes.BayesNet	95.87073608617594	no	7.316458115459535E-4	0.999268354188454	weka.classifiers.lazy.LWL	96.22980251346499	no	0.0	1.0	weka.classifiers.rules.DecisionTable	92.99820466786356	no	0.125	0.875	weka.classifiers.functions.SMO	97.30700179533214	no	0.0	1.0	weka.classifiers.trees.RandomForest	96.22980251346499	no	0.0	1.0	weka.classifiers.rules.DTNB	96.94793536804309	no
SNP@Domain	1	COT	209	L	M	?	?	?	?	2	NA	0	NA	0	149.20784	0	124	STE-UNIQUE	STE	Linker	no	weka.classifiers.bayes.BayesNet	95.87073608617594	no	3.0554556347757125E-4	0.9996944544365224	weka.classifiers.lazy.LWL	96.22980251346499	no	0.03383636916722538	0.9661636308327747	weka.classifiers.rules.DecisionTable	92.99820466786356	no	0.029411764705882353	0.9705882352941176	weka.classifiers.functions.SMO	97.30700179533214	no	0.0	1.0	weka.classifiers.trees.RandomForest	96.22980251346499	no	0.0	1.0	weka.classifiers.rules.DTNB	96.94793536804309	no
COSMIC	4	PDGFRA	849	Y	C	0.234411	0.051046	1	0.286275	-2	Phosphorylation	0	NA	0	121.15404	0	141	PDGFR	TK	Activation_segment_Nt#Activation_segment_Ct	yes	weka.classifiers.bayes.BayesNet	95.87073608617594	yes	0.9999537358705892	4.626412941083488E-5	weka.classifiers.lazy.LWL	96.22980251346499	yes	1.0	0.0	weka.classifiers.rules.DecisionTable	92.99820466786356	yes	0.9803921568627451	0.0196078431372549	weka.classifiers.functions.SMO	97.30700179533214	yes	1.0	0.0	weka.classifiers.trees.RandomForest	96.22980251346499	yes	1.0	0.0	weka.classifiers.rules.DTNB	96.94793536804309	yes
COSMIC	3	KIT	829	A	P	?	0.02774	?	?	-1	NA	0	NA	0	115.13194	0	67	PDGFR	TK	Activation_segment_Nt#Activation_segment_Ct	yes	weka.classifiers.bayes.BayesNet	95.87073608617594	yes	0.9971972957731771	0.0028027042268228383	weka.classifiers.lazy.LWL	96.22980251346499	yes	1.0	0.0	weka.classifiers.rules.DecisionTable	92.99820466786356	yes	0.9803921568627451	0.0196078431372549	weka.classifiers.functions.SMO	97.30700179533214	yes	1.0	0.0	weka.classifiers.trees.RandomForest	96.22980251346499	yes	0.8505268199233716	0.14947318007662835	weka.classifiers.rules.DTNB	96.94793536804309	yes
COSMIC	2	ABL1	359	F	C	0.471306	0.059669	0.857143	0.188235	-2	NA	0	NA	0	121.15404	0	135	ABL	TK	E_helix	yes	weka.classifiers.bayes.BayesNet	95.87073608617594	yes	0.9972813800179741	0.0027186199820259964	weka.classifiers.lazy.LWL	96.22980251346499	yes	1.0	0.0	weka.classifiers.rules.DecisionTable	92.99820466786356	yes	0.9375	0.0625	weka.classifiers.functions.SMO	97.30700179533214	yes	1.0	0.0	weka.classifiers.trees.RandomForest	96.22980251346499	yes	0.9372549019607843	0.0627450980392157	weka.classifiers.rules.DTNB	96.94793536804309	yes
COSMIC	4	EGFR	831	R	C	0.106882	0.093308	0.363636	0.352941	-3	NA	0	NA	0	121.15404	1	148	EGFR	TK	Catalytic_loop	yes	weka.classifiers.bayes.BayesNet	95.87073608617594	yes	0.9622275249355986	0.037772475064401394	weka.classifiers.lazy.LWL	96.22980251346499	yes	0.9371721499492882	0.06282785005071202	weka.classifiers.rules.DecisionTable	92.99820466786356	yes	0.9306930693069307	0.06930693069306931	weka.classifiers.functions.SMO	97.30700179533214	yes	1.0	0.0	weka.classifiers.trees.RandomForest	96.22980251346499	yes	1.0	0.0	weka.classifiers.rules.DTNB	96.94793536804309	yes
SNP@Domain	1	AKT1	167	V	A	0.418997	0.130776	0.793103	0.561404	0	NA	0	NA	0	89.09404	0	105	AKT	AGC	G_loop	no	weka.classifiers.bayes.BayesNet	95.87073608617594	no	0.0011193320087474353	0.9988806679912526	weka.classifiers.lazy.LWL	96.22980251346499	no	0.0	1.0	weka.classifiers.rules.DecisionTable	92.99820466786356	no	0.2	0.8	weka.classifiers.functions.SMO	97.30700179533214	no	0.0	1.0	weka.classifiers.trees.RandomForest	96.22980251346499	no	0.0	1.0	weka.classifiers.rules.DTNB	96.94793536804309	no
SNP@Domain	1	COT	349	R	Q	?	?	?	?	1	NA	0	NA	1	146.14594	1	148	STE-UNIQUE	STE	G_helix#H_and_I_helix	no	weka.classifiers.bayes.BayesNet	95.87073608617594	no	6.03895495524058E-7	0.9999993961045045	weka.classifiers.lazy.LWL	96.22980251346499	no	0.03918595475065579	0.9608140452493442	weka.classifiers.rules.DecisionTable	92.99820466786356	no	0.029411764705882353	0.9705882352941176	weka.classifiers.functions.SMO	97.30700179533214	no	0.0	1.0	weka.classifiers.trees.RandomForest	96.22980251346499	no	0.0	1.0	weka.classifiers.rules.DTNB	96.94793536804309	no
COSMIC	3	EGFR	720	S	F	0.195628	0.099806	0.818182	0.309804	-2	NA	0	NA	0	165.19184	1	73	EGFR	TK	G_loop	yes	weka.classifiers.bayes.BayesNet	95.87073608617594	yes	0.9984836743240492	0.0015163256759507403	weka.classifiers.lazy.LWL	96.22980251346499	yes	0.943612007121183	0.0563879928788169	weka.classifiers.rules.DecisionTable	92.99820466786356	yes	0.9306930693069307	0.06930693069306931	weka.classifiers.functions.SMO	97.30700179533214	yes	1.0	0.0	weka.classifiers.trees.RandomForest	96.22980251346499	yes	1.0	0.0	weka.classifiers.rules.DTNB	96.94793536804309	yes
SNP@Domain	1	ERBB3	758	D	H	0.325613	0.026395	0.727273	0.192157	-1	NA	0	NA	1	155.15634	1	91	EGFR	TK	C_helix	no	weka.classifiers.bayes.BayesNet	95.87073608617594	yes	0.9991169197724343	8.830802275655884E-4	weka.classifiers.lazy.LWL	96.22980251346499	yes	0.9234405130515542	0.07655948694844575	weka.classifiers.rules.DecisionTable	92.99820466786356	yes	0.9306930693069307	0.06930693069306931	weka.classifiers.functions.SMO	97.30700179533214	yes	1.0	0.0	weka.classifiers.trees.RandomForest	96.22980251346499	no	0.2	0.8	weka.classifiers.rules.DTNB	96.94793536804309	yes
COSMIC	2	EGFR	774	V	M	0.485356	0.198506	0.363636	0.419608	1	NA	0	NA	0	149.20784	0	105	EGFR	TK	C_helix	yes	weka.classifiers.bayes.BayesNet	95.87073608617594	yes	0.97465814944342	0.02534185055657998	weka.classifiers.lazy.LWL	96.22980251346499	yes	0.9469771339426385	0.053022866057362186	weka.classifiers.rules.DecisionTable	92.99820466786356	yes	0.9306930693069307	0.06930693069306931	weka.classifiers.functions.SMO	97.30700179533214	yes	1.0	0.0	weka.classifiers.trees.RandomForest	96.22980251346499	yes	1.0	0.0	weka.classifiers.rules.DTNB	96.94793536804309	yes
COSMIC	4	EGFR	833	L	V	0.471306	0.085484	0.727273	0.188235	1	NA	0	NA	0	117.14784	0	124	EGFR	TK	Catalytic_loop	yes	weka.classifiers.bayes.BayesNet	95.87073608617594	yes	0.9992139922057623	7.860077942376671E-4	weka.classifiers.lazy.LWL	96.22980251346499	yes	0.9461095792018462	0.053890420798153885	weka.classifiers.rules.DecisionTable	92.99820466786356	yes	0.9306930693069307	0.06930693069306931	weka.classifiers.functions.SMO	97.30700179533214	yes	1.0	0.0	weka.classifiers.trees.RandomForest	96.22980251346499	yes	0.9666666666666666	0.033333333333333326	weka.classifiers.rules.DTNB	96.94793536804309	yes
SNP@Domain	1	COT	165	D	G	?	?	?	?	-1	NA	0	NA	0	75.06714	1	91	STE-UNIQUE	STE	B3_strand	no	weka.classifiers.bayes.BayesNet	95.87073608617594	no	2.94862310651645E-4	0.9997051376893483	weka.classifiers.lazy.LWL	96.22980251346499	no	0.04442866102137733	0.9555713389786225	weka.classifiers.rules.DecisionTable	92.99820466786356	no	0.029411764705882353	0.9705882352941176	weka.classifiers.functions.SMO	97.30700179533214	no	0.0	1.0	weka.classifiers.trees.RandomForest	96.22980251346499	no	0.0	1.0	weka.classifiers.rules.DTNB	96.94793536804309	no
SNP@Domain	1	MOS	233	D	G	?	0.024392	?	?	-1	NA	0	NA	0	75.06714	1	91	MOS	OTHER	Activation_segment_Nt#Activation_segment_Ct	no	weka.classifiers.bayes.BayesNet	95.87073608617594	no	1.729605752576372E-4	0.9998270394247425	weka.classifiers.lazy.LWL	96.22980251346499	no	0.0	1.0	weka.classifiers.rules.DecisionTable	92.99820466786356	no	0.024390243902439025	0.975609756097561	weka.classifiers.functions.SMO	97.30700179533214	no	0.0	1.0	weka.classifiers.trees.RandomForest	96.22980251346499	no	0.03764367816091954	0.9623563218390805	weka.classifiers.rules.DTNB	96.94793536804309	no
SNP@Domain	1	HGK	249	Y	H	?	?	?	?	2	NA	0	NA	1	155.15634	0	141	STE20	STE	G_helix#H_and_I_helix	no	weka.classifiers.bayes.BayesNet	95.87073608617594	no	6.466650754858871E-6	0.9999935333492451	weka.classifiers.lazy.LWL	96.22980251346499	no	0.022393709800597808	0.9776062901994022	weka.classifiers.rules.DecisionTable	92.99820466786356	no	0.041666666666666664	0.9583333333333334	weka.classifiers.functions.SMO	97.30700179533214	no	0.0	1.0	weka.classifiers.trees.RandomForest	96.22980251346499	no	0.05	0.95	weka.classifiers.rules.DTNB	96.94793536804309	no
SNP@Domain	1	MOS	235	N	T	0.146907	0.031888	0.6	0.209366	0	NA	0	NA	1	119.12034	1	96	MOS	OTHER	Activation_segment_Nt#Activation_segment_Ct	no	weka.classifiers.bayes.BayesNet	95.87073608617594	no	9.553346732653575E-5	0.9999044665326735	weka.classifiers.lazy.LWL	96.22980251346499	no	0.0	1.0	weka.classifiers.rules.DecisionTable	92.99820466786356	no	0.024390243902439025	0.975609756097561	weka.classifiers.functions.SMO	97.30700179533214	no	0.0	1.0	weka.classifiers.trees.RandomForest	96.22980251346499	no	0.0	1.0	weka.classifiers.rules.DTNB	96.94793536804309	no
SNP@Domain	1	MOS	242	T	P	0.675463	0.549716	0.8	0.669421	-1	NA	0	NA	0	115.13194	1	93	MOS	OTHER	Activation_segment_Ct	no	weka.classifiers.bayes.BayesNet	95.87073608617594	no	7.612228388734034E-6	0.9999923877716111	weka.classifiers.lazy.LWL	96.22980251346499	no	0.0	1.0	weka.classifiers.rules.DecisionTable	92.99820466786356	no	0.024390243902439025	0.975609756097561	weka.classifiers.functions.SMO	97.30700179533214	no	0.0	1.0	weka.classifiers.trees.RandomForest	96.22980251346499	no	0.04281496062992125	0.9571850393700787	weka.classifiers.rules.DTNB	96.94793536804309	no
COSMIC	2	BRAF	600	V	A	0.070003	0.061992	0.5	0.092593	0	NA	0	NA	0	89.09404	0	105	RAF	TKL	Activation_segment_Nt	yes	weka.classifiers.bayes.BayesNet	95.87073608617594	yes	0.9991331426481557	8.66857351844329E-4	weka.classifiers.lazy.LWL	96.22980251346499	yes	1.0	0.0	weka.classifiers.rules.DecisionTable	92.99820466786356	yes	0.9814814814814815	0.018518518518518517	weka.classifiers.functions.SMO	97.30700179533214	yes	1.0	0.0	weka.classifiers.trees.RandomForest	96.22980251346499	yes	1.0	0.0	weka.classifiers.rules.DTNB	96.94793536804309	yes
SNP@Domain	1	CLK1	444	D	N	?	?	?	?	1	NA	0	NA	1	132.11904	1	91	CLK	CMGC	H_and_I_helix	no	weka.classifiers.bayes.BayesNet	95.87073608617594	no	4.565693929888375E-6	0.9999954343060701	weka.classifiers.lazy.LWL	96.22980251346499	no	0.0	1.0	weka.classifiers.rules.DecisionTable	92.99820466786356	no	0.125	0.875	weka.classifiers.functions.SMO	97.30700179533214	no	0.0	1.0	weka.classifiers.trees.RandomForest	96.22980251346499	no	0.00842440171531332	0.9915755982846866	weka.classifiers.rules.DTNB	96.94793536804309	no
SNP@Domain	1	MER	668	R	L	?	?	?	?	-2	NA	0	NA	0	131.17464	1	148	AXL	TK	Linker	no	weka.classifiers.bayes.BayesNet	95.87073608617594	no	0.008545631557313062	0.991454368442687	weka.classifiers.lazy.LWL	96.22980251346499	no	0.0	1.0	weka.classifiers.rules.DecisionTable	92.99820466786356	no	0.06666666666666667	0.9333333333333333	weka.classifiers.functions.SMO	97.30700179533214	no	0.0	1.0	weka.classifiers.trees.RandomForest	96.22980251346499	no	0.0440771349862259	0.955922865013774	weka.classifiers.rules.DTNB	96.94793536804309	no
SNP@Domain	1	MER	619	R	H	?	?	?	?	0	NA	0	NA	1	155.15634	1	148	AXL	TK	B3_strand	no	weka.classifiers.bayes.BayesNet	95.87073608617594	no	0.005521023071065021	0.9944789769289349	weka.classifiers.lazy.LWL	96.22980251346499	no	0.0	1.0	weka.classifiers.rules.DecisionTable	92.99820466786356	no	0.06666666666666667	0.9333333333333333	weka.classifiers.functions.SMO	97.30700179533214	no	0.0	1.0	weka.classifiers.trees.RandomForest	96.22980251346499	no	0.10403606418644011	0.8959639358135598	weka.classifiers.rules.DTNB	96.94793536804309	no
COSMIC	2	EGFR	779	G	S	0.33994	0.316301	0.818182	0.823529	0	NA	0	NA	1	105.09344	0	48	EGFR	TK	C_helix	yes	weka.classifiers.bayes.BayesNet	95.87073608617594	yes	0.999932612750776	6.738724922401676E-5	weka.classifiers.lazy.LWL	96.22980251346499	yes	0.9488593193367512	0.051140680663248825	weka.classifiers.rules.DecisionTable	92.99820466786356	yes	0.9306930693069307	0.06930693069306931	weka.classifiers.functions.SMO	97.30700179533214	yes	1.0	0.0	weka.classifiers.trees.RandomForest	96.22980251346499	yes	1.0	0.0	weka.classifiers.rules.DTNB	96.94793536804309	yes
COSMIC	7	BRAF	597	L	V	0.51031	0.407999	0.888889	0.62963	1	NA	0	NA	0	117.14784	0	124	RAF	TKL	Activation_segment_Nt	yes	weka.classifiers.bayes.BayesNet	95.87073608617594	yes	0.9999403035111921	5.969648880788724E-5	weka.classifiers.lazy.LWL	96.22980251346499	yes	1.0	0.0	weka.classifiers.rules.DecisionTable	92.99820466786356	yes	0.9814814814814815	0.018518518518518517	weka.classifiers.functions.SMO	97.30700179533214	yes	1.0	0.0	weka.classifiers.trees.RandomForest	96.22980251346499	yes	0.972651356993737	0.02734864300626305	weka.classifiers.rules.DTNB	96.94793536804309	yes
COSMIC	5	EGFR	719	G	A	0.864438	0.653598	1	0.94902	0	NA	0	NA	0	89.09404	0	48	EGFR	TK	G_loop	yes	weka.classifiers.bayes.BayesNet	95.87073608617594	yes	0.9999574038630289	4.2596136971224954E-5	weka.classifiers.lazy.LWL	96.22980251346499	yes	0.9563541831856162	0.04364581681438372	weka.classifiers.rules.DecisionTable	92.99820466786356	yes	0.9306930693069307	0.06930693069306931	weka.classifiers.functions.SMO	97.30700179533214	yes	1.0	0.0	weka.classifiers.trees.RandomForest	96.22980251346499	yes	1.0	0.0	weka.classifiers.rules.DTNB	96.94793536804309	yes
COSMIC	2	EGFR	839	A	V	0.855633	0.053439	1	0.894118	0	NA	0	NA	0	117.14784	0	67	EGFR	TK	Catalytic_loop	yes	weka.classifiers.bayes.BayesNet	95.87073608617594	yes	0.9975622022352687	0.002437797764731214	weka.classifiers.lazy.LWL	96.22980251346499	yes	0.9502230141266049	0.049776985873395414	weka.classifiers.rules.DecisionTable	92.99820466786356	yes	0.9306930693069307	0.06930693069306931	weka.classifiers.functions.SMO	97.30700179533214	yes	1.0	0.0	weka.classifiers.trees.RandomForest	96.22980251346499	yes	1.0	0.0	weka.classifiers.rules.DTNB	96.94793536804309	yes
SNP@Domain	1	MOS	295	Q	K	0.129958	0.089188	0.2	0.137741	1	NA	0	NA	1	146.18934	1	114	MOS	OTHER	G_helix#H_and_I_helix	no	weka.classifiers.bayes.BayesNet	95.87073608617594	no	9.643885594502199E-8	0.999999903561144	weka.classifiers.lazy.LWL	96.22980251346499	no	0.0	1.0	weka.classifiers.rules.DecisionTable	92.99820466786356	no	0.024390243902439025	0.975609756097561	weka.classifiers.functions.SMO	97.30700179533214	no	0.0	1.0	weka.classifiers.trees.RandomForest	96.22980251346499	no	0.04883720930232558	0.9511627906976745	weka.classifiers.rules.DTNB	96.94793536804309	no
SNP@Domain	1	GAK	87	L	P	0.095978	0.009482	0.125	0.107438	-3	NA	0	NA	0	115.13194	0	124	NAK	OTHER	C_helix	no	weka.classifiers.bayes.BayesNet	95.87073608617594	no	6.308989522235022E-5	0.9999369101047776	weka.classifiers.lazy.LWL	96.22980251346499	no	0.0	1.0	weka.classifiers.rules.DecisionTable	92.99820466786356	no	0.16666666666666666	0.8333333333333334	weka.classifiers.functions.SMO	97.30700179533214	no	0.0	1.0	weka.classifiers.trees.RandomForest	96.22980251346499	no	0.0	1.0	weka.classifiers.rules.DTNB	96.94793536804309	no
COSMIC	9	BRAF	600	V	R	0.070003	0.061992	0.5	0.092593	-3	NA	0	NA	1	174.20274	0	105	RAF	TKL	Activation_segment_Nt	yes	weka.classifiers.bayes.BayesNet	95.87073608617594	yes	0.9990645110459708	9.354889540292397E-4	weka.classifiers.lazy.LWL	96.22980251346499	yes	1.0	0.0	weka.classifiers.rules.DecisionTable	92.99820466786356	yes	0.9814814814814815	0.018518518518518517	weka.classifiers.functions.SMO	97.30700179533214	yes	1.0	0.0	weka.classifiers.trees.RandomForest	96.22980251346499	yes	1.0	0.0	weka.classifiers.rules.DTNB	96.94793536804309	yes
SNP@Domain	1	RET	791	E	D	0.224059	0.188481	0.5	0.270588	2	NA	0	NA	1	133.10384	1	109	RET	TK	C_helix	no	weka.classifiers.bayes.BayesNet	95.87073608617594	no	0.15744888642590818	0.8425511135740918	weka.classifiers.lazy.LWL	96.22980251346499	no	0.10388052530662353	0.8961194746933765	weka.classifiers.rules.DecisionTable	92.99820466786356	no	0.25	0.75	weka.classifiers.functions.SMO	97.30700179533214	no	0.0	1.0	weka.classifiers.trees.RandomForest	96.22980251346499	no	0.0	1.0	weka.classifiers.rules.DTNB	96.94793536804309	no
SNP@Domain	1	MOS	174	L	V	0.179976	0.202191	0.6	0.206612	1	NA	0	NA	0	117.14784	0	124	MOS	OTHER	E_helix	no	weka.classifiers.bayes.BayesNet	95.87073608617594	no	5.219490302763113E-6	0.9999947805096973	weka.classifiers.lazy.LWL	96.22980251346499	no	0.0	1.0	weka.classifiers.rules.DecisionTable	92.99820466786356	no	0.024390243902439025	0.975609756097561	weka.classifiers.functions.SMO	97.30700179533214	no	0.0	1.0	weka.classifiers.trees.RandomForest	96.22980251346499	no	0.0	1.0	weka.classifiers.rules.DTNB	96.94793536804309	no
SNP@Domain	1	HGK	258	A	T	?	?	?	?	0	NA	0	NA	1	119.12034	0	67	STE20	STE	H_and_I_helix	no	weka.classifiers.bayes.BayesNet	95.87073608617594	no	3.5587286546702355E-6	0.9999964412713455	weka.classifiers.lazy.LWL	96.22980251346499	no	0.021524127763027333	0.9784758722369725	weka.classifiers.rules.DecisionTable	92.99820466786356	no	0.041666666666666664	0.9583333333333334	weka.classifiers.functions.SMO	97.30700179533214	no	0.0	1.0	weka.classifiers.trees.RandomForest	96.22980251346499	no	0.0	1.0	weka.classifiers.rules.DTNB	96.94793536804309	no
SNP@Domain	1	MARK2	275	H	P	?	0.016406	?	?	-2	NA	0	NA	0	115.13194	1	118	CAMKL	CAMK	H_and_I_helix	no	weka.classifiers.bayes.BayesNet	95.87073608617594	no	6.856349025190911E-6	0.9999931436509749	weka.classifiers.lazy.LWL	96.22980251346499	no	0.0	1.0	weka.classifiers.rules.DecisionTable	92.99820466786356	no	0.125	0.875	weka.classifiers.functions.SMO	97.30700179533214	no	0.0	1.0	weka.classifiers.trees.RandomForest	96.22980251346499	no	0.1	0.9	weka.classifiers.rules.DTNB	96.94793536804309	no
SNP@Domain	1	MST4	249	E	K	0.302868	0.095669	0.468468	0.451613	1	NA	0	NA	1	146.18934	1	109	STE20	STE	H_and_I_helix	no	weka.classifiers.bayes.BayesNet	95.87073608617594	no	5.483693418185095E-6	0.9999945163065818	weka.classifiers.lazy.LWL	96.22980251346499	no	0.03616795164284084	0.9638320483571591	weka.classifiers.rules.DecisionTable	92.99820466786356	no	0.041666666666666664	0.9583333333333334	weka.classifiers.functions.SMO	97.30700179533214	no	0.0	1.0	weka.classifiers.trees.RandomForest	96.22980251346499	no	0.058060589455556	0.941939410544444	weka.classifiers.rules.DTNB	96.94793536804309	no
COSMIC	2	ALK	1275	R	Q	0.313468	0.240811	0.857143	?	1	NA	0	NA	1	146.14594	1	148	ALK	TK	Activation_segment_Nt	yes	weka.classifiers.bayes.BayesNet	95.87073608617594	yes	0.9460501979548662	0.05394980204513382	weka.classifiers.lazy.LWL	96.22980251346499	yes	0.7160856770033944	0.2839143229966055	weka.classifiers.rules.DecisionTable	92.99820466786356	yes	0.5	0.5	weka.classifiers.functions.SMO	97.30700179533214	yes	1.0	0.0	weka.classifiers.trees.RandomForest	96.22980251346499	yes	0.553654399073812	0.446345600926188	weka.classifiers.rules.DTNB	96.94793536804309	yes
SNP@Domain	1	HRI	478	G	S	?	?	?	?	0	NA	0	NA	1	105.09344	0	48	PEK	OTHER	Activation_segment_Nt#Activation_segment_Ct	no	weka.classifiers.bayes.BayesNet	95.87073608617594	no	0.004820633762062477	0.9951793662379376	weka.classifiers.lazy.LWL	96.22980251346499	no	0.0	1.0	weka.classifiers.rules.DecisionTable	92.99820466786356	no	0.03333333333333333	0.9666666666666667	weka.classifiers.functions.SMO	97.30700179533214	no	0.0	1.0	weka.classifiers.trees.RandomForest	96.22980251346499	no	0.03764367816091954	0.9623563218390805	weka.classifiers.rules.DTNB	96.94793536804309	no
SNP@Domain	1	CLK2	465	A	V	?	?	?	?	0	NA	0	NA	0	117.14784	0	67	CLK	CMGC	H_and_I_helix	no	weka.classifiers.bayes.BayesNet	95.87073608617594	no	2.3244884871482937E-6	0.9999976755115128	weka.classifiers.lazy.LWL	96.22980251346499	no	0.0	1.0	weka.classifiers.rules.DecisionTable	92.99820466786356	no	0.125	0.875	weka.classifiers.functions.SMO	97.30700179533214	no	0.0	1.0	weka.classifiers.trees.RandomForest	96.22980251346499	no	0.05	0.95	weka.classifiers.rules.DTNB	96.94793536804309	no
SNP@Domain	1	COT	158	A	V	?	?	?	?	0	NA	0	NA	0	117.14784	0	67	STE-UNIQUE	STE	B3_strand	no	weka.classifiers.bayes.BayesNet	95.87073608617594	no	9.858374841484872E-5	0.9999014162515851	weka.classifiers.lazy.LWL	96.22980251346499	no	0.029575322883407484	0.9704246771165923	weka.classifiers.rules.DecisionTable	92.99820466786356	no	0.029411764705882353	0.9705882352941176	weka.classifiers.functions.SMO	97.30700179533214	no	0.0	1.0	weka.classifiers.trees.RandomForest	96.22980251346499	no	0.0	1.0	weka.classifiers.rules.DTNB	96.94793536804309	no
COSMIC	2	EGFR	832	R	H	0.354984	0.074478	0.727273	0.321569	0	NA	0	NA	1	155.15634	1	148	EGFR	TK	Catalytic_loop	yes	weka.classifiers.bayes.BayesNet	95.87073608617594	yes	0.9970322678596224	0.0029677321403775475	weka.classifiers.lazy.LWL	96.22980251346499	yes	0.9297139770217946	0.07028602297820508	weka.classifiers.rules.DecisionTable	92.99820466786356	yes	0.9306930693069307	0.06930693069306931	weka.classifiers.functions.SMO	97.30700179533214	yes	1.0	0.0	weka.classifiers.trees.RandomForest	96.22980251346499	yes	0.890909090909091	0.10909090909090909	weka.classifiers.rules.DTNB	96.94793536804309	yes
SNP@Domain	1	YES	389	L	M	?	?	?	?	2	NA	0	NA	0	149.20784	0	124	SRC	TK	E_helix	no	weka.classifiers.bayes.BayesNet	95.87073608617594	no	0.013664490549092582	0.9863355094509075	weka.classifiers.lazy.LWL	96.22980251346499	no	0.0	1.0	weka.classifiers.rules.DecisionTable	92.99820466786356	no	0.07142857142857142	0.9285714285714286	weka.classifiers.functions.SMO	97.30700179533214	no	0.0	1.0	weka.classifiers.trees.RandomForest	96.22980251346499	no	0.10331705773541418	0.8966829422645859	weka.classifiers.rules.DTNB	96.94793536804309	no
SNP@Domain	1	MOS	301	R	P	?	0.051091	?	?	-2	NA	0	NA	0	115.13194	1	148	MOS	OTHER	G_helix#H_and_I_helix	no	weka.classifiers.bayes.BayesNet	95.87073608617594	no	4.0759131844222857E-7	0.9999995924086815	weka.classifiers.lazy.LWL	96.22980251346499	no	0.0	1.0	weka.classifiers.rules.DecisionTable	92.99820466786356	no	0.024390243902439025	0.975609756097561	weka.classifiers.functions.SMO	97.30700179533214	no	0.0	1.0	weka.classifiers.trees.RandomForest	96.22980251346499	no	0.0	1.0	weka.classifiers.rules.DTNB	96.94793536804309	no
SNP@Domain	1	CDC2	59	R	G	?	?	?	?	-2	NA	0	NA	0	75.06714	1	148	CDK	CMGC	C_helix	no	weka.classifiers.bayes.BayesNet	95.87073608617594	no	2.4053352243895854E-5	0.999975946647756	weka.classifiers.lazy.LWL	96.22980251346499	no	0.0	1.0	weka.classifiers.rules.DecisionTable	92.99820466786356	no	0.041666666666666664	0.9583333333333334	weka.classifiers.functions.SMO	97.30700179533214	no	0.0	1.0	weka.classifiers.trees.RandomForest	96.22980251346499	no	0.0	1.0	weka.classifiers.rules.DTNB	96.94793536804309	no
SNP@Domain	1	MOK	64	V	I	?	?	?	?	3	NA	0	NA	0	131.17464	0	105	RCK	CMGC	C_helix	no	weka.classifiers.bayes.BayesNet	95.87073608617594	no	6.782531306135618E-5	0.9999321746869386	weka.classifiers.lazy.LWL	96.22980251346499	no	0.0	1.0	weka.classifiers.rules.DecisionTable	92.99820466786356	no	0.03225806451612903	0.967741935483871	weka.classifiers.functions.SMO	97.30700179533214	no	0.0	1.0	weka.classifiers.trees.RandomForest	96.22980251346499	no	0.11947368421052632	0.8805263157894737	weka.classifiers.rules.DTNB	96.94793536804309	no
SNP@Domain	1	CDK2	14	F	L	0.313385	0.076036	0.68	0.347222	0	Phosphorylation	0	NA	0	131.17464	0	135	CDK	CMGC	G_loop	no	weka.classifiers.bayes.BayesNet	95.87073608617594	no	2.732893987486755E-4	0.9997267106012514	weka.classifiers.lazy.LWL	96.22980251346499	no	0.0	1.0	weka.classifiers.rules.DecisionTable	92.99820466786356	no	0.041666666666666664	0.9583333333333334	weka.classifiers.functions.SMO	97.30700179533214	no	0.0	1.0	weka.classifiers.trees.RandomForest	96.22980251346499	no	0.03235294117647059	0.9676470588235293	weka.classifiers.rules.DTNB	96.94793536804309	no
SNP@Domain	1	MOS	65	L	V	0.166837	0.043685	0.2	0.165289	1	NA	0	NA	0	117.14784	0	124	MOS	OTHER	G_loop	no	weka.classifiers.bayes.BayesNet	95.87073608617594	no	4.224060791496129E-5	0.9999577593920851	weka.classifiers.lazy.LWL	96.22980251346499	no	0.0	1.0	weka.classifiers.rules.DecisionTable	92.99820466786356	no	0.024390243902439025	0.975609756097561	weka.classifiers.functions.SMO	97.30700179533214	no	0.0	1.0	weka.classifiers.trees.RandomForest	96.22980251346499	no	0.0	1.0	weka.classifiers.rules.DTNB	96.94793536804309	no
SNP@Domain	1	CTK	330	P	L	?	?	?	?	-3	NA	0	NA	0	131.17464	0	90	CSK	TK	E_helix	no	weka.classifiers.bayes.BayesNet	95.87073608617594	no	0.004456786176368507	0.9955432138236314	weka.classifiers.lazy.LWL	96.22980251346499	no	0.0	1.0	weka.classifiers.rules.DecisionTable	92.99820466786356	no	0.25	0.75	weka.classifiers.functions.SMO	97.30700179533214	no	0.0	1.0	weka.classifiers.trees.RandomForest	96.22980251346499	no	0.014285714285714285	0.9857142857142858	weka.classifiers.rules.DTNB	96.94793536804309	no
COSMIC	2	KIT	814	A	S	0.532724	0.235459	1	0.435294	1	NA	0	NA	1	105.09344	0	67	PDGFR	TK	Activation_segment_Nt	yes	weka.classifiers.bayes.BayesNet	95.87073608617594	yes	0.999917785742943	8.221425705692823E-5	weka.classifiers.lazy.LWL	96.22980251346499	yes	1.0	0.0	weka.classifiers.rules.DecisionTable	92.99820466786356	yes	0.9803921568627451	0.0196078431372549	weka.classifiers.functions.SMO	97.30700179533214	yes	1.0	0.0	weka.classifiers.trees.RandomForest	96.22980251346499	yes	1.0	0.0	weka.classifiers.rules.DTNB	96.94793536804309	yes
COSMIC	2	KIT	654	V	E	0.571287	0.237631	0.888889	0.588235	-2	NA	0	NA	1	147.13074	0	105	PDGFR	TK	C_helix	yes	weka.classifiers.bayes.BayesNet	95.87073608617594	yes	0.9998440821090002	1.559178909997161E-4	weka.classifiers.lazy.LWL	96.22980251346499	yes	1.0	0.0	weka.classifiers.rules.DecisionTable	92.99820466786356	yes	0.9803921568627451	0.0196078431372549	weka.classifiers.functions.SMO	97.30700179533214	yes	1.0	0.0	weka.classifiers.trees.RandomForest	96.22980251346499	yes	0.892403536977492	0.10759646302250805	weka.classifiers.rules.DTNB	96.94793536804309	yes
COSMIC	12	KIT	816	D	H	0.070003	0.025876	1	0.215686	-1	NA	0	NA	1	155.15634	1	91	PDGFR	TK	Activation_segment_Nt	yes	weka.classifiers.bayes.BayesNet	95.87073608617594	yes	0.999938504498107	6.149550189302263E-5	weka.classifiers.lazy.LWL	96.22980251346499	yes	1.0	0.0	weka.classifiers.rules.DecisionTable	92.99820466786356	yes	0.9803921568627451	0.0196078431372549	weka.classifiers.functions.SMO	97.30700179533214	yes	1.0	0.0	weka.classifiers.trees.RandomForest	96.22980251346499	yes	1.0	0.0	weka.classifiers.rules.DTNB	96.94793536804309	yes
COSMIC	3	EGFR	719	G	D	0.864438	0.653598	1	0.94902	-1	NA	0	NA	1	133.10384	0	48	EGFR	TK	G_loop	yes	weka.classifiers.bayes.BayesNet	95.87073608617594	yes	0.9999263327579929	7.366724200696152E-5	weka.classifiers.lazy.LWL	96.22980251346499	yes	0.95142922045259	0.04857077954741016	weka.classifiers.rules.DecisionTable	92.99820466786356	yes	0.9306930693069307	0.06930693069306931	weka.classifiers.functions.SMO	97.30700179533214	yes	1.0	0.0	weka.classifiers.trees.RandomForest	96.22980251346499	yes	1.0	0.0	weka.classifiers.rules.DTNB	96.94793536804309	yes
COSMIC	2	BRAF	618	L	S	0.06981	0.051412	0.333333	0.246914	-2	NA	0	NA	1	105.09344	0	124	RAF	TKL	Activation_segment_Ct	yes	weka.classifiers.bayes.BayesNet	95.87073608617594	yes	0.9965881896926901	0.0034118103073099895	weka.classifiers.lazy.LWL	96.22980251346499	yes	1.0	0.0	weka.classifiers.rules.DecisionTable	92.99820466786356	yes	0.9814814814814815	0.018518518518518517	weka.classifiers.functions.SMO	97.30700179533214	yes	1.0	0.0	weka.classifiers.trees.RandomForest	96.22980251346499	yes	1.0	0.0	weka.classifiers.rules.DTNB	96.94793536804309	yes
COSMIC	5	BRAF	581	N	S	0.965937	0.839312	0.944444	0.932099	1	NA	0	NA	1	105.09344	1	96	RAF	TKL	Catalytic_loop	yes	weka.classifiers.bayes.BayesNet	95.87073608617594	yes	0.9999397404099305	6.025959006947289E-5	weka.classifiers.lazy.LWL	96.22980251346499	yes	1.0	0.0	weka.classifiers.rules.DecisionTable	92.99820466786356	yes	0.9814814814814815	0.018518518518518517	weka.classifiers.functions.SMO	97.30700179533214	yes	1.0	0.0	weka.classifiers.trees.RandomForest	96.22980251346499	yes	0.9585035674561189	0.041496432543881065	weka.classifiers.rules.DTNB	96.94793536804309	yes
SNP@Domain	1	CDKL5	103	E	K	0.136086	0.013773	0.235294	0.166667	1	NA	0	NA	1	146.18934	1	109	CDKL	CMGC	Linker	no	weka.classifiers.bayes.BayesNet	95.87073608617594	no	7.444542106870747E-5	0.9999255545789312	weka.classifiers.lazy.LWL	96.22980251346499	no	0.0	1.0	weka.classifiers.rules.DecisionTable	92.99820466786356	yes	0.5	0.5	weka.classifiers.functions.SMO	97.30700179533214	no	0.0	1.0	weka.classifiers.trees.RandomForest	96.22980251346499	no	0.09012984844056615	0.9098701515594338	weka.classifiers.rules.DTNB	96.94793536804309	no
COSMIC	5	EGFR	859	A	T	0.532724	0.407355	0.909091	0.435294	0	NA	0	NA	1	119.12034	0	67	EGFR	TK	Activation_segment_Nt	yes	weka.classifiers.bayes.BayesNet	95.87073608617594	yes	0.9986936167402565	0.0013063832597434806	weka.classifiers.lazy.LWL	96.22980251346499	yes	0.9444395619539172	0.05556043804608252	weka.classifiers.rules.DecisionTable	92.99820466786356	yes	0.9306930693069307	0.06930693069306931	weka.classifiers.functions.SMO	97.30700179533214	yes	1.0	0.0	weka.classifiers.trees.RandomForest	96.22980251346499	yes	0.9913985554826	0.00860144451739987	weka.classifiers.rules.DTNB	96.94793536804309	yes
COSMIC	2	KIT	816	D	N	0.070003	0.025876	1	0.215686	1	NA	0	NA	1	132.11904	1	91	PDGFR	TK	Activation_segment_Nt	yes	weka.classifiers.bayes.BayesNet	95.87073608617594	yes	0.9999344667543986	6.553324560146778E-5	weka.classifiers.lazy.LWL	96.22980251346499	yes	1.0	0.0	weka.classifiers.rules.DecisionTable	92.99820466786356	yes	0.9803921568627451	0.0196078431372549	weka.classifiers.functions.SMO	97.30700179533214	yes	1.0	0.0	weka.classifiers.trees.RandomForest	96.22980251346499	yes	1.0	0.0	weka.classifiers.rules.DTNB	96.94793536804309	yes
SNP@Domain	1	MAP3K3	465	A	G	0.120518	0.058678	0.5	0.268817	0	NA	0	NA	0	75.06714	0	67	STE11	STE	E_helix	no	weka.classifiers.bayes.BayesNet	95.87073608617594	no	6.98803074283891E-4	0.9993011969257161	weka.classifiers.lazy.LWL	96.22980251346499	no	0.039789798417869005	0.9602102015821311	weka.classifiers.rules.DecisionTable	92.99820466786356	yes	0.5	0.5	weka.classifiers.functions.SMO	97.30700179533214	no	0.0	1.0	weka.classifiers.trees.RandomForest	96.22980251346499	no	0.23240574506283665	0.7675942549371634	weka.classifiers.rules.DTNB	96.94793536804309	no
SNP@Domain	1	SGK2	76	E	G	?	0.01523	?	?	-2	NA	0	NA	0	75.06714	1	109	SGK	AGC	B3_strand#C_helix	no	weka.classifiers.bayes.BayesNet	95.87073608617594	no	7.479933240388104E-4	0.9992520066759611	weka.classifiers.lazy.LWL	96.22980251346499	no	0.0	1.0	weka.classifiers.rules.DecisionTable	92.99820466786356	yes	0.5	0.5	weka.classifiers.functions.SMO	97.30700179533214	no	0.0	1.0	weka.classifiers.trees.RandomForest	96.22980251346499	no	0.08192503074413053	0.9180749692558695	weka.classifiers.rules.DTNB	96.94793536804309	no
COSMIC	2	EGFR	779	G	F	0.33994	0.316301	0.818182	0.823529	-3	NA	0	NA	0	165.19184	0	48	EGFR	TK	C_helix	yes	weka.classifiers.bayes.BayesNet	95.87073608617594	yes	0.9998730056755418	1.2699432445809682E-4	weka.classifiers.lazy.LWL	96.22980251346499	yes	0.9526538661777146	0.047346133822285294	weka.classifiers.rules.DecisionTable	92.99820466786356	yes	0.9306930693069307	0.06930693069306931	weka.classifiers.functions.SMO	97.30700179533214	yes	1.0	0.0	weka.classifiers.trees.RandomForest	96.22980251346499	yes	1.0	0.0	weka.classifiers.rules.DTNB	96.94793536804309	yes
COSMIC	2	ABL1	279	E	K	0.078284	0.162921	0.571429	0.203922	1	NA	0	NA	1	146.18934	1	109	ABL	TK	G_loop#B3_strand	yes	weka.classifiers.bayes.BayesNet	95.87073608617594	yes	0.9871569737643121	0.012843026235688044	weka.classifiers.lazy.LWL	96.22980251346499	yes	1.0	0.0	weka.classifiers.rules.DecisionTable	92.99820466786356	yes	0.9375	0.0625	weka.classifiers.functions.SMO	97.30700179533214	yes	1.0	0.0	weka.classifiers.trees.RandomForest	96.22980251346499	yes	0.9158833063209076	0.08411669367909239	weka.classifiers.rules.DTNB	96.94793536804309	yes
SNP@Domain	1	MER	594	E	K	?	?	?	?	1	NA	0	NA	1	146.18934	1	109	AXL	TK	G_loop	no	weka.classifiers.bayes.BayesNet	95.87073608617594	no	0.0586257566267304	0.9413742433732697	weka.classifiers.lazy.LWL	96.22980251346499	no	0.0	1.0	weka.classifiers.rules.DecisionTable	92.99820466786356	no	0.06666666666666667	0.9333333333333333	weka.classifiers.functions.SMO	97.30700179533214	no	0.0	1.0	weka.classifiers.trees.RandomForest	96.22980251346499	no	0.04113865932047751	0.9588613406795226	weka.classifiers.rules.DTNB	96.94793536804309	no
COSMIC	2	EGFR	761	D	Y	0.325613	0.026609	0.727273	0.192157	-3	NA	0	NA	0	181.19124	1	91	EGFR	TK	C_helix	yes	weka.classifiers.bayes.BayesNet	95.87073608617594	yes	0.99968924943842	3.107505615800063E-4	weka.classifiers.lazy.LWL	96.22980251346499	yes	0.9384823109417298	0.061517689058270014	weka.classifiers.rules.DecisionTable	92.99820466786356	yes	0.9306930693069307	0.06930693069306931	weka.classifiers.functions.SMO	97.30700179533214	yes	1.0	0.0	weka.classifiers.trees.RandomForest	96.22980251346499	yes	0.8666666666666666	0.1333333333333333	weka.classifiers.rules.DTNB	96.94793536804309	yes
SNP@Domain	1	ERK5	202	R	C	?	?	?	?	-3	NA	0	NA	0	121.15404	1	148	MAPK	CMGC	Activation_segment_Nt	no	weka.classifiers.bayes.BayesNet	95.87073608617594	no	3.5649180790937857E-4	0.9996435081920905	weka.classifiers.lazy.LWL	96.22980251346499	no	0.0	1.0	weka.classifiers.rules.DecisionTable	92.99820466786356	no	0.06666666666666667	0.9333333333333333	weka.classifiers.functions.SMO	97.30700179533214	no	0.0	1.0	weka.classifiers.trees.RandomForest	96.22980251346499	no	0.0	1.0	weka.classifiers.rules.DTNB	96.94793536804309	no
SNP@Domain	1	MOK	248	A	V	?	?	?	?	0	NA	0	NA	0	117.14784	0	67	RCK	CMGC	G_helix#H_and_I_helix	no	weka.classifiers.bayes.BayesNet	95.87073608617594	no	6.910345302627771E-7	0.9999993089654696	weka.classifiers.lazy.LWL	96.22980251346499	no	0.0	1.0	weka.classifiers.rules.DecisionTable	92.99820466786356	no	0.03225806451612903	0.967741935483871	weka.classifiers.functions.SMO	97.30700179533214	no	0.0	1.0	weka.classifiers.trees.RandomForest	96.22980251346499	no	0.05	0.95	weka.classifiers.rules.DTNB	96.94793536804309	no
SNP@Domain	1	COT	222	E	K	?	?	?	?	1	NA	0	NA	1	146.18934	1	109	STE-UNIQUE	STE	Linker#E_helix	no	weka.classifiers.bayes.BayesNet	95.87073608617594	no	1.1478316837452178E-4	0.9998852168316255	weka.classifiers.lazy.LWL	96.22980251346499	no	0.034149622827048164	0.9658503771729517	weka.classifiers.rules.DecisionTable	92.99820466786356	no	0.029411764705882353	0.9705882352941176	weka.classifiers.functions.SMO	97.30700179533214	no	0.0	1.0	weka.classifiers.trees.RandomForest	96.22980251346499	no	0.008365261813537675	0.9916347381864623	weka.classifiers.rules.DTNB	96.94793536804309	no
COSMIC	2	EGFR	734	E	K	0.292103	0.031957	0.636364	0.180392	1	NA	0	NA	1	146.18934	1	109	EGFR	TK	G_loop#B3_strand	yes	weka.classifiers.bayes.BayesNet	95.87073608617594	yes	0.9730076529063568	0.026992347093643284	weka.classifiers.lazy.LWL	96.22980251346499	yes	0.9342531900939052	0.0657468099060945	weka.classifiers.rules.DecisionTable	92.99820466786356	yes	0.9306930693069307	0.06930693069306931	weka.classifiers.functions.SMO	97.30700179533214	yes	1.0	0.0	weka.classifiers.trees.RandomForest	96.22980251346499	yes	1.0	0.0	weka.classifiers.rules.DTNB	96.94793536804309	yes
SNP@Domain	1	MER	628	Q	H	?	?	?	?	0	NA	0	NA	1	155.15634	1	114	AXL	TK	B3_strand#C_helix	no	weka.classifiers.bayes.BayesNet	95.87073608617594	no	0.00283277573116161	0.9971672242688384	weka.classifiers.lazy.LWL	96.22980251346499	no	0.0	1.0	weka.classifiers.rules.DecisionTable	92.99820466786356	no	0.06666666666666667	0.9333333333333333	weka.classifiers.functions.SMO	97.30700179533214	no	0.0	1.0	weka.classifiers.trees.RandomForest	96.22980251346499	no	0.034482758620689655	0.9655172413793103	weka.classifiers.rules.DTNB	96.94793536804309	no
SNP@Domain	1	DYRK3	351	T	I	0.432412	0.320103	0.695652	0.899306	-1	NA	0	NA	0	131.17464	1	93	DYRK	CMGC	Activation_segment_Nt	no	weka.classifiers.bayes.BayesNet	95.87073608617594	no	0.0027418030885232782	0.9972581969114767	weka.classifiers.lazy.LWL	96.22980251346499	no	0.0	1.0	weka.classifiers.rules.DecisionTable	92.99820466786356	no	0.2	0.8	weka.classifiers.functions.SMO	97.30700179533214	no	0.0	1.0	weka.classifiers.trees.RandomForest	96.22980251346499	no	0.0	1.0	weka.classifiers.rules.DTNB	96.94793536804309	no
COSMIC	3	EGFR	851	V	I	0.265769	0.236607	1	0.219608	3	NA	0	NA	0	131.17464	0	105	EGFR	TK	Activation_segment_Nt	yes	weka.classifiers.bayes.BayesNet	95.87073608617594	yes	0.999537370043329	4.62629956671135E-4	weka.classifiers.lazy.LWL	96.22980251346499	yes	0.9381000568717046	0.06189994312829568	weka.classifiers.rules.DecisionTable	92.99820466786356	yes	0.9306930693069307	0.06930693069306931	weka.classifiers.functions.SMO	97.30700179533214	yes	1.0	0.0	weka.classifiers.trees.RandomForest	96.22980251346499	yes	1.0	0.0	weka.classifiers.rules.DTNB	96.94793536804309	yes
SNP@Domain	1	HRI	170	A	T	?	?	?	?	0	NA	0	NA	1	119.12034	0	67	PEK	OTHER	G_loop	no	weka.classifiers.bayes.BayesNet	95.87073608617594	no	3.873068620835081E-5	0.9999612693137917	weka.classifiers.lazy.LWL	96.22980251346499	no	0.0	1.0	weka.classifiers.rules.DecisionTable	92.99820466786356	no	0.03333333333333333	0.9666666666666667	weka.classifiers.functions.SMO	97.30700179533214	no	0.0	1.0	weka.classifiers.trees.RandomForest	96.22980251346499	no	0.0	1.0	weka.classifiers.rules.DTNB	96.94793536804309	no
SNP@Domain	1	MOK	137	P	H	?	?	?	?	-2	NA	0	NA	1	155.15634	0	90	RCK	CMGC	Catalytic_loop	no	weka.classifiers.bayes.BayesNet	95.87073608617594	no	9.881310486813488E-6	0.9999901186895133	weka.classifiers.lazy.LWL	96.22980251346499	no	0.0	1.0	weka.classifiers.rules.DecisionTable	92.99820466786356	no	0.03225806451612903	0.967741935483871	weka.classifiers.functions.SMO	97.30700179533214	no	0.0	1.0	weka.classifiers.trees.RandomForest	96.22980251346499	no	0.0	1.0	weka.classifiers.rules.DTNB	96.94793536804309	no
SNP@Domain	1	ICK	71	M	V	0.187512	0.125088	0.473684	0.149306	1	NA	0	NA	0	117.14784	0	124	RCK	CMGC	C_helix	no	weka.classifiers.bayes.BayesNet	95.87073608617594	no	1.7424838960567048E-5	0.9999825751610395	weka.classifiers.lazy.LWL	96.22980251346499	no	0.0	1.0	weka.classifiers.rules.DecisionTable	92.99820466786356	no	0.03225806451612903	0.967741935483871	weka.classifiers.functions.SMO	97.30700179533214	no	0.0	1.0	weka.classifiers.trees.RandomForest	96.22980251346499	no	0.0	1.0	weka.classifiers.rules.DTNB	96.94793536804309	no
SNP@Domain	1	PINK1	340	A	T	0.169956	0.066445	?	0.132231	0	NA	0	NA	1	119.12034	0	67	NKF2	OTHER	E_helix	no	weka.classifiers.bayes.BayesNet	95.87073608617594	no	3.0288102745043893E-5	0.9999697118972549	weka.classifiers.lazy.LWL	96.22980251346499	no	0.0	1.0	weka.classifiers.rules.DecisionTable	92.99820466786356	no	0.3333333333333333	0.6666666666666666	weka.classifiers.functions.SMO	97.30700179533214	no	0.0	1.0	weka.classifiers.trees.RandomForest	96.22980251346499	no	0.0	1.0	weka.classifiers.rules.DTNB	96.94793536804309	no
COSMIC	2	ABL1	317	F	L	0.460347	0.151375	0.714286	0.4	0	NA	0	NA	0	131.17464	0	135	ABL	TK	C_helix	yes	weka.classifiers.bayes.BayesNet	95.87073608617594	yes	0.9833369262276143	0.01666307377238584	weka.classifiers.lazy.LWL	96.22980251346499	yes	1.0	0.0	weka.classifiers.rules.DecisionTable	92.99820466786356	yes	0.9375	0.0625	weka.classifiers.functions.SMO	97.30700179533214	yes	1.0	0.0	weka.classifiers.trees.RandomForest	96.22980251346499	yes	0.9	0.1	weka.classifiers.rules.DTNB	96.94793536804309	yes
COSMIC	4	EGFR	747	L	S	0.252132	0.235988	0.727273	0.65098	-2	NA	0	NA	1	105.09344	0	124	EGFR	TK	B3_strand	yes	weka.classifiers.bayes.BayesNet	95.87073608617594	yes	0.9980805744758824	0.0019194255241174966	weka.classifiers.lazy.LWL	96.22980251346499	yes	0.946042911504868	0.053957088495131846	weka.classifiers.rules.DecisionTable	92.99820466786356	yes	0.9306930693069307	0.06930693069306931	weka.classifiers.functions.SMO	97.30700179533214	yes	1.0	0.0	weka.classifiers.trees.RandomForest	96.22980251346499	yes	1.0	0.0	weka.classifiers.rules.DTNB	96.94793536804309	yes
SNP@Domain	1	MER	696	F	I	?	?	?	?	0	NA	0	NA	0	131.17464	0	135	AXL	TK	E_helix	no	weka.classifiers.bayes.BayesNet	95.87073608617594	no	0.016734791898060018	0.98326520810194	weka.classifiers.lazy.LWL	96.22980251346499	no	0.0	1.0	weka.classifiers.rules.DecisionTable	92.99820466786356	no	0.06666666666666667	0.9333333333333333	weka.classifiers.functions.SMO	97.30700179533214	no	0.0	1.0	weka.classifiers.trees.RandomForest	96.22980251346499	no	0.0	1.0	weka.classifiers.rules.DTNB	96.94793536804309	no
SNP@Domain	1	CDK5	171	L	I	0.924918	0.013965	0.81	0.913194	2	NA	0	NA	0	131.17464	0	124	CDK	CMGC	Activation_segment_Ct	no	weka.classifiers.bayes.BayesNet	95.87073608617594	no	2.0573320478256183E-6	0.9999979426679522	weka.classifiers.lazy.LWL	96.22980251346499	no	0.0	1.0	weka.classifiers.rules.DecisionTable	92.99820466786356	no	0.041666666666666664	0.9583333333333334	weka.classifiers.functions.SMO	97.30700179533214	no	0.0	1.0	weka.classifiers.trees.RandomForest	96.22980251346499	no	0.0	1.0	weka.classifiers.rules.DTNB	96.94793536804309	no
COSMIC	17	BRAF	594	D	G	0.965413	0.823111	0.944444	0.932099	-1	NA	0	NA	0	75.06714	1	91	RAF	TKL	Activation_segment_Nt	yes	weka.classifiers.bayes.BayesNet	95.87073608617594	yes	0.9999721077642909	2.7892235709213927E-5	weka.classifiers.lazy.LWL	96.22980251346499	yes	1.0	0.0	weka.classifiers.rules.DecisionTable	92.99820466786356	yes	0.9814814814814815	0.018518518518518517	weka.classifiers.functions.SMO	97.30700179533214	yes	1.0	0.0	weka.classifiers.trees.RandomForest	96.22980251346499	yes	0.9	0.1	weka.classifiers.rules.DTNB	96.94793536804309	yes
COSMIC	2	EGFR	775	C	Y	0.571287	0.019935	0.181818	0.588235	-2	NA	0	NA	0	181.19124	0	86	EGFR	TK	C_helix	yes	weka.classifiers.bayes.BayesNet	95.87073608617594	yes	0.9337859256799617	0.06621407432003831	weka.classifiers.lazy.LWL	96.22980251346499	yes	0.9496214713925105	0.05037852860748953	weka.classifiers.rules.DecisionTable	92.99820466786356	yes	0.9306930693069307	0.06930693069306931	weka.classifiers.functions.SMO	97.30700179533214	yes	1.0	0.0	weka.classifiers.trees.RandomForest	96.22980251346499	yes	0.9	0.1	weka.classifiers.rules.DTNB	96.94793536804309	yes
COSMIC	3	BRAF	469	G	S	0.716841	0.538657	0.944444	0.790123	0	NA	0	NA	1	105.09344	0	48	RAF	TKL	G_loop	yes	weka.classifiers.bayes.BayesNet	95.87073608617594	yes	0.9999963634059427	3.6365940572632765E-6	weka.classifiers.lazy.LWL	96.22980251346499	yes	1.0	0.0	weka.classifiers.rules.DecisionTable	92.99820466786356	yes	0.9814814814814815	0.018518518518518517	weka.classifiers.functions.SMO	97.30700179533214	yes	1.0	0.0	weka.classifiers.trees.RandomForest	96.22980251346499	yes	1.0	0.0	weka.classifiers.rules.DTNB	96.94793536804309	yes
COSMIC	2	ERBB2	767	I	M	0.329892	0.11226	0.272727	0.639216	1	NA	0	NA	0	149.20784	0	124	EGFR	TK	C_helix	yes	weka.classifiers.bayes.BayesNet	95.87073608617594	yes	0.9675272485581756	0.032472751441824335	weka.classifiers.lazy.LWL	96.22980251346499	yes	0.9488857379391981	0.051114262060801816	weka.classifiers.rules.DecisionTable	92.99820466786356	yes	0.9306930693069307	0.06930693069306931	weka.classifiers.functions.SMO	97.30700179533214	yes	1.0	0.0	weka.classifiers.trees.RandomForest	96.22980251346499	yes	1.0	0.0	weka.classifiers.rules.DTNB	96.94793536804309	yes
COSMIC	2	KIT	816	D	G	0.070003	0.025876	1	0.215686	-1	NA	0	NA	0	75.06714	1	91	PDGFR	TK	Activation_segment_Nt	yes	weka.classifiers.bayes.BayesNet	95.87073608617594	yes	0.9999569718550374	4.3028144962598046E-5	weka.classifiers.lazy.LWL	96.22980251346499	yes	1.0	0.0	weka.classifiers.rules.DecisionTable	92.99820466786356	yes	0.9803921568627451	0.0196078431372549	weka.classifiers.functions.SMO	97.30700179533214	yes	1.0	0.0	weka.classifiers.trees.RandomForest	96.22980251346499	yes	1.0	0.0	weka.classifiers.rules.DTNB	96.94793536804309	yes
SNP@Domain	1	TRKA	604	H	Y	?	?	?	?	2	NA	0	NA	0	181.19124	1	118	TRK	TK	Linker#E_helix	no	weka.classifiers.bayes.BayesNet	95.87073608617594	no	0.17717176985219193	0.8228282301478081	weka.classifiers.lazy.LWL	96.22980251346499	no	0.0	1.0	weka.classifiers.rules.DecisionTable	92.99820466786356	no	0.3333333333333333	0.6666666666666666	weka.classifiers.functions.SMO	97.30700179533214	no	0.0	1.0	weka.classifiers.trees.RandomForest	96.22980251346499	no	0.05061027605855193	0.9493897239414479	weka.classifiers.rules.DTNB	96.94793536804309	no
SNP@Domain	1	HRI	463	K	R	?	?	?	?	2	NA	0	NA	1	174.20274	1	135	PEK	OTHER	Activation_segment_Nt	no	weka.classifiers.bayes.BayesNet	95.87073608617594	no	3.671399925249099E-4	0.9996328600074751	weka.classifiers.lazy.LWL	96.22980251346499	no	0.0	1.0	weka.classifiers.rules.DecisionTable	92.99820466786356	no	0.03333333333333333	0.9666666666666667	weka.classifiers.functions.SMO	97.30700179533214	no	0.0	1.0	weka.classifiers.trees.RandomForest	96.22980251346499	no	0.023952095808383235	0.9760479041916168	weka.classifiers.rules.DTNB	96.94793536804309	no
SNP@Domain	1	CDK4	127	A	S	0.485329	0.439613	0.89	0.611111	1	NA	0	NA	1	105.09344	0	67	CDK	CMGC	E_helix	no	weka.classifiers.bayes.BayesNet	95.87073608617594	no	1.8828184744999592E-4	0.99981171815255	weka.classifiers.lazy.LWL	96.22980251346499	no	0.0	1.0	weka.classifiers.rules.DecisionTable	92.99820466786356	no	0.041666666666666664	0.9583333333333334	weka.classifiers.functions.SMO	97.30700179533214	no	0.0	1.0	weka.classifiers.trees.RandomForest	96.22980251346499	no	0.0	1.0	weka.classifiers.rules.DTNB	96.94793536804309	no
SNP@Domain	1	DDR1	796	L	V	0.346703	0.100617	0.875	0.760784	1	Phosphorylation	0	NA	0	117.14784	0	124	DDR	TK	G_helix	no	weka.classifiers.bayes.BayesNet	95.87073608617594	yes	0.7428840768540788	0.25711592314592124	weka.classifiers.lazy.LWL	96.22980251346499	no	0.0	1.0	weka.classifiers.rules.DecisionTable	92.99820466786356	no	0.3333333333333333	0.6666666666666666	weka.classifiers.functions.SMO	97.30700179533214	no	0.0	1.0	weka.classifiers.trees.RandomForest	96.22980251346499	no	0.0	1.0	weka.classifiers.rules.DTNB	96.94793536804309	no
SNP@Domain	1	HRI	548	Y	H	?	?	?	?	2	NA	0	NA	1	155.15634	0	141	PEK	OTHER	H_and_I_helix	no	weka.classifiers.bayes.BayesNet	95.87073608617594	no	5.481795572009838E-7	0.9999994518204428	weka.classifiers.lazy.LWL	96.22980251346499	no	0.0	1.0	weka.classifiers.rules.DecisionTable	92.99820466786356	no	0.03333333333333333	0.9666666666666667	weka.classifiers.functions.SMO	97.30700179533214	no	0.0	1.0	weka.classifiers.trees.RandomForest	96.22980251346499	no	0.0	1.0	weka.classifiers.rules.DTNB	96.94793536804309	no
COSMIC	2	ALK	1174	F	C	0.506114	0.051191	1	?	-2	NA	0	NA	0	121.15404	0	135	ALK	TK	C_helix	yes	weka.classifiers.bayes.BayesNet	95.87073608617594	yes	0.9921286349737105	0.0078713650262896	weka.classifiers.lazy.LWL	96.22980251346499	yes	0.8588897832296201	0.14111021677037983	weka.classifiers.rules.DecisionTable	92.99820466786356	yes	0.5	0.5	weka.classifiers.functions.SMO	97.30700179533214	yes	1.0	0.0	weka.classifiers.trees.RandomForest	96.22980251346499	yes	1.0	0.0	weka.classifiers.rules.DTNB	96.94793536804309	yes
SNP@Domain	1	FLT4	1164	E	D	0.098711	0.072519	0.6	0.035294	2	NA	0	NA	1	133.10384	1	109	VEGFR	TK	H_and_I_helix	no	weka.classifiers.bayes.BayesNet	95.87073608617594	no	0.002223354058211915	0.9977766459417882	weka.classifiers.lazy.LWL	96.22980251346499	no	0.0	1.0	weka.classifiers.rules.DecisionTable	92.99820466786356	no	0.125	0.875	weka.classifiers.functions.SMO	97.30700179533214	no	0.0	1.0	weka.classifiers.trees.RandomForest	96.22980251346499	no	0.08376991599839191	0.9162300840016082	weka.classifiers.rules.DTNB	96.94793536804309	no
SNP@Domain	1	MOS	238	A	V	?	0.029626	?	?	0	NA	0	NA	0	117.14784	0	67	MOS	OTHER	Activation_segment_Nt#Activation_segment_Ct	no	weka.classifiers.bayes.BayesNet	95.87073608617594	no	5.7822642325088954E-5	0.9999421773576749	weka.classifiers.lazy.LWL	96.22980251346499	no	0.0	1.0	weka.classifiers.rules.DecisionTable	92.99820466786356	no	0.024390243902439025	0.975609756097561	weka.classifiers.functions.SMO	97.30700179533214	no	0.0	1.0	weka.classifiers.trees.RandomForest	96.22980251346499	no	0.01882183908045977	0.9811781609195401	weka.classifiers.rules.DTNB	96.94793536804309	no
SNP@Domain	1	LYN	461	Q	P	0.129958	0.166748	0.870968	0.72549	-1	NA	0	NA	0	115.13194	1	114	SRC	TK	G_helix#H_and_I_helix	no	weka.classifiers.bayes.BayesNet	95.87073608617594	no	0.004670423951835331	0.9953295760481646	weka.classifiers.lazy.LWL	96.22980251346499	no	0.0	1.0	weka.classifiers.rules.DecisionTable	92.99820466786356	no	0.07142857142857142	0.9285714285714286	weka.classifiers.functions.SMO	97.30700179533214	no	0.0	1.0	weka.classifiers.trees.RandomForest	96.22980251346499	no	0.1	0.9	weka.classifiers.rules.DTNB	96.94793536804309	no
SNP@Domain	1	COT	279	V	I	?	?	?	?	3	NA	0	NA	0	131.17464	0	105	STE-UNIQUE	STE	Activation_segment_Nt#Activation_segment_Ct	no	weka.classifiers.bayes.BayesNet	95.87073608617594	no	0.0010488442497668894	0.9989511557502331	weka.classifiers.lazy.LWL	96.22980251346499	no	0.027191682435368764	0.9728083175646313	weka.classifiers.rules.DecisionTable	92.99820466786356	no	0.029411764705882353	0.9705882352941176	weka.classifiers.functions.SMO	97.30700179533214	no	0.0	1.0	weka.classifiers.trees.RandomForest	96.22980251346499	no	0.06129476584022038	0.9387052341597796	weka.classifiers.rules.DTNB	96.94793536804309	no
SNP@Domain	1	ZAK	115	G	S	0.351451	0.292866	0.875	0.709877	0	NA	0	NA	1	105.09344	0	48	MLK	TKL	E_helix	no	weka.classifiers.bayes.BayesNet	95.87073608617594	yes	0.9548357296705808	0.04516427032941916	weka.classifiers.lazy.LWL	96.22980251346499	no	0.0	1.0	weka.classifiers.rules.DecisionTable	92.99820466786356	no	0.16666666666666666	0.8333333333333334	weka.classifiers.functions.SMO	97.30700179533214	no	0.0	1.0	weka.classifiers.trees.RandomForest	96.22980251346499	no	0.0	1.0	weka.classifiers.rules.DTNB	96.94793536804309	no
SNP@Domain	1	COT	195	T	A	?	?	?	?	0	NA	0	NA	0	89.09404	1	93	STE-UNIQUE	STE	C_helix	no	weka.classifiers.bayes.BayesNet	95.87073608617594	no	6.458500316239003E-4	0.9993541499683761	weka.classifiers.lazy.LWL	96.22980251346499	no	0.0	1.0	weka.classifiers.rules.DecisionTable	92.99820466786356	no	0.029411764705882353	0.9705882352941176	weka.classifiers.functions.SMO	97.30700179533214	no	0.0	1.0	weka.classifiers.trees.RandomForest	96.22980251346499	no	0.04545454545454545	0.9545454545454545	weka.classifiers.rules.DTNB	96.94793536804309	no
COSMIC	2	EGFR	855	D	N	0.965413	0.828589	1	0.968627	1	NA	0	NA	1	132.11904	1	91	EGFR	TK	Activation_segment_Nt	yes	weka.classifiers.bayes.BayesNet	95.87073608617594	yes	0.9995449120106824	4.5508798931758756E-4	weka.classifiers.lazy.LWL	96.22980251346499	yes	0.9353200585759134	0.0646799414240868	weka.classifiers.rules.DecisionTable	92.99820466786356	yes	0.9306930693069307	0.06930693069306931	weka.classifiers.functions.SMO	97.30700179533214	yes	1.0	0.0	weka.classifiers.trees.RandomForest	96.22980251346499	yes	0.9	0.1	weka.classifiers.rules.DTNB	96.94793536804309	yes
SNP@Domain	1	TLK1	646	D	V	0.098794	0.062362	0.777778	0.176309	-3	NA	0	NA	0	117.14784	1	91	TLK	OTHER	Activation_segment_Nt#Activation_segment_Ct	no	weka.classifiers.bayes.BayesNet	95.87073608617594	no	6.546254425900559E-4	0.9993453745574099	weka.classifiers.lazy.LWL	96.22980251346499	no	0.0	1.0	weka.classifiers.rules.DecisionTable	92.99820466786356	yes	0.5	0.5	weka.classifiers.functions.SMO	97.30700179533214	no	0.0	1.0	weka.classifiers.trees.RandomForest	96.22980251346499	no	0.04129263913824057	0.9587073608617593	weka.classifiers.rules.DTNB	96.94793536804309	no
SNP@Domain	1	NLK	158	G	V	0.176995	0.046901	0.292308	0.232639	-3	NA	0	NA	0	117.14784	0	48	MAPK	CMGC	B3_strand	no	weka.classifiers.bayes.BayesNet	95.87073608617594	no	0.0012635586008359115	0.998736441399164	weka.classifiers.lazy.LWL	96.22980251346499	no	0.0	1.0	weka.classifiers.rules.DecisionTable	92.99820466786356	no	0.06666666666666667	0.9333333333333333	weka.classifiers.functions.SMO	97.30700179533214	no	0.0	1.0	weka.classifiers.trees.RandomForest	96.22980251346499	no	0.0	1.0	weka.classifiers.rules.DTNB	96.94793536804309	no
SNP@Domain	1	MOS	282	K	E	0.123747	0.087901	0.8	0.110193	1	NA	0	NA	1	147.13074	1	135	MOS	OTHER	G_helix#H_and_I_helix	no	weka.classifiers.bayes.BayesNet	95.87073608617594	no	1.940498181412291E-7	0.9999998059501819	weka.classifiers.lazy.LWL	96.22980251346499	no	0.0	1.0	weka.classifiers.rules.DecisionTable	92.99820466786356	no	0.024390243902439025	0.975609756097561	weka.classifiers.functions.SMO	97.30700179533214	no	0.0	1.0	weka.classifiers.trees.RandomForest	96.22980251346499	no	0.0	1.0	weka.classifiers.rules.DTNB	96.94793536804309	no
COSMIC	2	MET	1248	Y	C	0.114638	0.032388	0.5	0.2	-2	NA	0	NA	0	121.15404	0	141	MET	TK	Activation_segment_Ct	yes	weka.classifiers.bayes.BayesNet	95.87073608617594	yes	0.9460087404862035	0.053991259513796484	weka.classifiers.lazy.LWL	96.22980251346499	yes	1.0	0.0	weka.classifiers.rules.DecisionTable	92.99820466786356	yes	0.75	0.25	weka.classifiers.functions.SMO	97.30700179533214	yes	1.0	0.0	weka.classifiers.trees.RandomForest	96.22980251346499	yes	1.0	0.0	weka.classifiers.rules.DTNB	96.94793536804309	yes
SNP@Domain	1	PAK4	526	M	I	0.182295	0.029059	0.153153	0.102151	1	NA	0	NA	0	131.17464	0	124	STE20	STE	G_helix#H_and_I_helix	no	weka.classifiers.bayes.BayesNet	95.87073608617594	no	3.901944576838994E-6	0.9999960980554231	weka.classifiers.lazy.LWL	96.22980251346499	no	0.0	1.0	weka.classifiers.rules.DecisionTable	92.99820466786356	no	0.041666666666666664	0.9583333333333334	weka.classifiers.functions.SMO	97.30700179533214	no	0.0	1.0	weka.classifiers.trees.RandomForest	96.22980251346499	no	0.0	1.0	weka.classifiers.rules.DTNB	96.94793536804309	no
COSMIC	4	KIT	825	V	A	0.11254	0.022938	0.555556	0.235294	0	NA	0	NA	0	89.09404	0	105	PDGFR	TK	Activation_segment_Nt#Activation_segment_Ct	yes	weka.classifiers.bayes.BayesNet	95.87073608617594	yes	0.9981432772795346	0.0018567227204654537	weka.classifiers.lazy.LWL	96.22980251346499	yes	1.0	0.0	weka.classifiers.rules.DecisionTable	92.99820466786356	yes	0.9803921568627451	0.0196078431372549	weka.classifiers.functions.SMO	97.30700179533214	yes	1.0	0.0	weka.classifiers.trees.RandomForest	96.22980251346499	yes	0.9666666666666666	0.03333333333333333	weka.classifiers.rules.DTNB	96.94793536804309	yes
SNP@Domain	1	TEC	446	H	Q	0.193861	0.147823	0.454545	0.160784	0	NA	0	NA	1	146.14594	1	118	TEC	TK	Linker	no	weka.classifiers.bayes.BayesNet	95.87073608617594	no	0.00790096774123947	0.9920990322587605	weka.classifiers.lazy.LWL	96.22980251346499	no	0.0	1.0	weka.classifiers.rules.DecisionTable	92.99820466786356	no	0.125	0.875	weka.classifiers.functions.SMO	97.30700179533214	no	0.0	1.0	weka.classifiers.trees.RandomForest	96.22980251346499	no	0.14279939363314806	0.8572006063668519	weka.classifiers.rules.DTNB	96.94793536804309	no
SNP@Domain	1	MOS	74	L	V	0.860353	0.680371	1	0.68595	1	NA	0	NA	0	117.14784	0	124	MOS	OTHER	G_loop	no	weka.classifiers.bayes.BayesNet	95.87073608617594	no	9.721899256175213E-4	0.9990278100743826	weka.classifiers.lazy.LWL	96.22980251346499	no	0.0	1.0	weka.classifiers.rules.DecisionTable	92.99820466786356	no	0.024390243902439025	0.975609756097561	weka.classifiers.functions.SMO	97.30700179533214	no	0.0	1.0	weka.classifiers.trees.RandomForest	96.22980251346499	no	0.0	1.0	weka.classifiers.rules.DTNB	96.94793536804309	no
SNP@Domain	1	NEK6	145	P	A	0.351119	0.140419	0.345679	0.085399	-1	NA	0	NA	0	89.09404	0	90	NEK	OTHER	E_helix	no	weka.classifiers.bayes.BayesNet	95.87073608617594	no	1.2146203262303604E-5	0.9999878537967378	weka.classifiers.lazy.LWL	96.22980251346499	no	0.0	1.0	weka.classifiers.rules.DecisionTable	92.99820466786356	no	0.25	0.75	weka.classifiers.functions.SMO	97.30700179533214	no	0.0	1.0	weka.classifiers.trees.RandomForest	96.22980251346499	no	0.015109137295662897	0.9848908627043371	weka.classifiers.rules.DTNB	96.94793536804309	no
SNP@Domain	1	VRK3	268	S	L	?	?	?	?	-2	NA	0	NA	0	131.17464	1	73	VRK	CK1	Linker	no	weka.classifiers.bayes.BayesNet	95.87073608617594	no	0.011359304442586584	0.9886406955574134	weka.classifiers.lazy.LWL	96.22980251346499	no	0.0	1.0	weka.classifiers.rules.DecisionTable	92.99820466786356	no	0.3333333333333333	0.6666666666666666	weka.classifiers.functions.SMO	97.30700179533214	no	0.0	1.0	weka.classifiers.trees.RandomForest	96.22980251346499	no	0.05238254258396272	0.9476174574160373	weka.classifiers.rules.DTNB	96.94793536804309	no
COSMIC	2	ABL1	396	H	P	0.11254	0.05773	0.857143	0.235294	-2	NA	0	NA	0	115.13194	1	118	ABL	TK	Activation_segment_Nt	yes	weka.classifiers.bayes.BayesNet	95.87073608617594	yes	0.9997728748160847	2.2712518391541114E-4	weka.classifiers.lazy.LWL	96.22980251346499	yes	1.0	0.0	weka.classifiers.rules.DecisionTable	92.99820466786356	yes	0.9375	0.0625	weka.classifiers.functions.SMO	97.30700179533214	yes	1.0	0.0	weka.classifiers.trees.RandomForest	96.22980251346499	yes	0.9913985554826	0.00860144451739987	weka.classifiers.rules.DTNB	96.94793536804309	yes
COSMIC	2	KIT	822	N	I	0.146907	0.024164	0.888889	0.403922	-3	NA	0	NA	0	131.17464	1	96	PDGFR	TK	Activation_segment_Nt#Activation_segment_Ct	yes	weka.classifiers.bayes.BayesNet	95.87073608617594	yes	0.9999190888511496	8.09111488504486E-5	weka.classifiers.lazy.LWL	96.22980251346499	yes	1.0	0.0	weka.classifiers.rules.DecisionTable	92.99820466786356	yes	0.9803921568627451	0.0196078431372549	weka.classifiers.functions.SMO	97.30700179533214	yes	1.0	0.0	weka.classifiers.trees.RandomForest	96.22980251346499	yes	1.0	0.0	weka.classifiers.rules.DTNB	96.94793536804309	yes
COSMIC	8	BRAF	466	G	V	0.947746	0.7184	0.944444	0.901235	-3	NA	0	NA	0	117.14784	0	48	RAF	TKL	G_loop	yes	weka.classifiers.bayes.BayesNet	95.87073608617594	yes	0.9999943064702361	5.693529763970462E-6	weka.classifiers.lazy.LWL	96.22980251346499	yes	1.0	0.0	weka.classifiers.rules.DecisionTable	92.99820466786356	yes	0.9814814814814815	0.018518518518518517	weka.classifiers.functions.SMO	97.30700179533214	yes	1.0	0.0	weka.classifiers.trees.RandomForest	96.22980251346499	yes	1.0	0.0	weka.classifiers.rules.DTNB	96.94793536804309	yes
SNP@Domain	1	MOS	239	N	S	0.11254	0.07504	0.4	0.035813	1	NA	0	NA	1	105.09344	1	96	MOS	OTHER	Activation_segment_Nt#Activation_segment_Ct	no	weka.classifiers.bayes.BayesNet	95.87073608617594	no	1.6021555809846182E-4	0.9998397844419016	weka.classifiers.lazy.LWL	96.22980251346499	no	0.0	1.0	weka.classifiers.rules.DecisionTable	92.99820466786356	no	0.024390243902439025	0.975609756097561	weka.classifiers.functions.SMO	97.30700179533214	no	0.0	1.0	weka.classifiers.trees.RandomForest	96.22980251346499	no	0.0	1.0	weka.classifiers.rules.DTNB	96.94793536804309	no
COSMIC	2	EGFR	864	A	T	?	0.042389	?	?	0	NA	0	NA	1	119.12034	0	67	EGFR	TK	Activation_segment_Nt#Activation_segment_Ct	yes	weka.classifiers.bayes.BayesNet	95.87073608617594	yes	0.9598024801777644	0.04019751982223568	weka.classifiers.lazy.LWL	96.22980251346499	yes	0.9463888181143829	0.05361118188561704	weka.classifiers.rules.DecisionTable	92.99820466786356	yes	0.9306930693069307	0.06930693069306931	weka.classifiers.functions.SMO	97.30700179533214	yes	1.0	0.0	weka.classifiers.trees.RandomForest	96.22980251346499	yes	0.9811781609195401	0.01882183908045977	weka.classifiers.rules.DTNB	96.94793536804309	yes
COSMIC	2	EGFR	721	G	A	0.947746	0.72622	1	0.964706	0	NA	0	NA	0	89.09404	0	48	EGFR	TK	G_loop	yes	weka.classifiers.bayes.BayesNet	95.87073608617594	yes	0.9999574038630289	4.2596136971224954E-5	weka.classifiers.lazy.LWL	96.22980251346499	yes	0.9563948822681454	0.043605117731854846	weka.classifiers.rules.DecisionTable	92.99820466786356	yes	0.9306930693069307	0.06930693069306931	weka.classifiers.functions.SMO	97.30700179533214	yes	1.0	0.0	weka.classifiers.trees.RandomForest	96.22980251346499	yes	1.0	0.0	weka.classifiers.rules.DTNB	96.94793536804309	yes
COSMIC	5	EGFR	863	G	D	?	0.077396	?	?	-1	NA	0	NA	1	133.10384	0	48	EGFR	TK	Activation_segment_Nt#Activation_segment_Ct	yes	weka.classifiers.bayes.BayesNet	95.87073608617594	yes	0.9991137588441288	8.862411558712282E-4	weka.classifiers.lazy.LWL	96.22980251346499	yes	0.9482174845233794	0.05178251547662061	weka.classifiers.rules.DecisionTable	92.99820466786356	yes	0.9306930693069307	0.06930693069306931	weka.classifiers.functions.SMO	97.30700179533214	yes	1.0	0.0	weka.classifiers.trees.RandomForest	96.22980251346499	yes	0.9939189189189189	0.006081081081081081	weka.classifiers.rules.DTNB	96.94793536804309	yes
COSMIC	2	BRAF	582	I	M	0.49038	0.472143	0.722222	0.5	1	NA	0	NA	0	149.20784	0	124	RAF	TKL	Catalytic_loop	yes	weka.classifiers.bayes.BayesNet	95.87073608617594	yes	0.9999503704449895	4.962955501046157E-5	weka.classifiers.lazy.LWL	96.22980251346499	yes	1.0	0.0	weka.classifiers.rules.DecisionTable	92.99820466786356	yes	0.9814814814814815	0.018518518518518517	weka.classifiers.functions.SMO	97.30700179533214	yes	1.0	0.0	weka.classifiers.trees.RandomForest	96.22980251346499	yes	1.0	0.0	weka.classifiers.rules.DTNB	96.94793536804309	yes
SNP@Domain	1	SRPK1	298	R	K	?	?	?	?	2	NA	0	NA	1	146.18934	1	148	SRPK	CMGC	Catalytic_loop#Activation_segment_Nt	no	weka.classifiers.bayes.BayesNet	95.87073608617594	no	3.3047062046496936E-4	0.999669529379535	weka.classifiers.lazy.LWL	96.22980251346499	no	0.0	1.0	weka.classifiers.rules.DecisionTable	92.99820466786356	no	0.2	0.8	weka.classifiers.functions.SMO	97.30700179533214	no	0.0	1.0	weka.classifiers.trees.RandomForest	96.22980251346499	no	0.06445750183385289	0.9355424981661471	weka.classifiers.rules.DTNB	96.94793536804309	no
COSMIC	3	ABL1	459	E	K	0.194192	0.130971	0.857143	0.415686	1	NA	0	NA	1	146.18934	1	109	ABL	TK	G_helix	yes	weka.classifiers.bayes.BayesNet	95.87073608617594	yes	0.9946746186863259	0.0053253813136741185	weka.classifiers.lazy.LWL	96.22980251346499	yes	1.0	0.0	weka.classifiers.rules.DecisionTable	92.99820466786356	yes	0.9375	0.0625	weka.classifiers.functions.SMO	97.30700179533214	yes	1.0	0.0	weka.classifiers.trees.RandomForest	96.22980251346499	yes	0.8	0.2	weka.classifiers.rules.DTNB	96.94793536804309	yes
COSMIC	2	EGFR	796	G	S	0.590775	0.529084	1	0.937255	0	NA	0	NA	1	105.09344	0	48	EGFR	TK	Linker	yes	weka.classifiers.bayes.BayesNet	95.87073608617594	yes	0.9998807825850142	1.1921741498583253E-4	weka.classifiers.lazy.LWL	96.22980251346499	yes	0.9507039927072622	0.04929600729273778	weka.classifiers.rules.DecisionTable	92.99820466786356	yes	0.9306930693069307	0.06930693069306931	weka.classifiers.functions.SMO	97.30700179533214	yes	1.0	0.0	weka.classifiers.trees.RandomForest	96.22980251346499	yes	1.0	0.0	weka.classifiers.rules.DTNB	96.94793536804309	yes
COSMIC	2	EGFR	856	F	L	0.86488	0.742132	1	0.909804	0	NA	0	NA	0	131.17464	0	135	EGFR	TK	Activation_segment_Nt	yes	weka.classifiers.bayes.BayesNet	95.87073608617594	yes	0.9995344527298919	4.655472701081342E-4	weka.classifiers.lazy.LWL	96.22980251346499	yes	0.9502519084988947	0.049748091501105554	weka.classifiers.rules.DecisionTable	92.99820466786356	yes	0.9306930693069307	0.06930693069306931	weka.classifiers.functions.SMO	97.30700179533214	yes	1.0	0.0	weka.classifiers.trees.RandomForest	96.22980251346499	yes	1.0	0.0	weka.classifiers.rules.DTNB	96.94793536804309	yes
COSMIC	2	BRAF	608	H	R	0.131973	0.053519	0.333333	0.166667	0	NA	0	NA	1	174.20274	1	118	RAF	TKL	Activation_segment_Nt#Activation_segment_Ct	yes	weka.classifiers.bayes.BayesNet	95.87073608617594	yes	0.9978216092492435	0.0021783907507564185	weka.classifiers.lazy.LWL	96.22980251346499	yes	1.0	0.0	weka.classifiers.rules.DecisionTable	92.99820466786356	yes	0.9814814814814815	0.018518518518518517	weka.classifiers.functions.SMO	97.30700179533214	yes	1.0	0.0	weka.classifiers.trees.RandomForest	96.22980251346499	yes	0.9279999999999999	0.07199999999999998	weka.classifiers.rules.DTNB	96.94793536804309	yes
SNP@Domain	1	MAK	279	M	K	0.30861	0.314286	0.842105	0.770833	-1	NA	0	NA	1	146.18934	0	124	RCK	CMGC	H_and_I_helix	no	weka.classifiers.bayes.BayesNet	95.87073608617594	no	6.982147076605678E-6	0.9999930178529234	weka.classifiers.lazy.LWL	96.22980251346499	no	0.0	1.0	weka.classifiers.rules.DecisionTable	92.99820466786356	no	0.03225806451612903	0.967741935483871	weka.classifiers.functions.SMO	97.30700179533214	no	0.0	1.0	weka.classifiers.trees.RandomForest	96.22980251346499	no	0.04883720930232558	0.9511627906976745	weka.classifiers.rules.DTNB	96.94793536804309	no
COSMIC	15	FGFR3	650	K	E	0.269523	0.077561	1	0.172549	1	NA	0	NA	1	147.13074	1	135	FGFR	TK	Activation_segment_Nt#Activation_segment_Ct	yes	weka.classifiers.bayes.BayesNet	95.87073608617594	yes	0.9993921501631962	6.07849836803817E-4	weka.classifiers.lazy.LWL	96.22980251346499	yes	1.0	0.0	weka.classifiers.rules.DecisionTable	92.99820466786356	yes	0.8	0.2	weka.classifiers.functions.SMO	97.30700179533214	yes	1.0	0.0	weka.classifiers.trees.RandomForest	96.22980251346499	yes	0.9	0.1	weka.classifiers.rules.DTNB	96.94793536804309	yes
SNP@Domain	1	CDK4	84	D	Y	?	0.012443	?	?	-3	NA	0	NA	0	181.19124	1	91	CDK	CMGC	C_helix#Linker	no	weka.classifiers.bayes.BayesNet	95.87073608617594	no	3.421586383354631E-6	0.9999965784136167	weka.classifiers.lazy.LWL	96.22980251346499	no	0.0	1.0	weka.classifiers.rules.DecisionTable	92.99820466786356	no	0.041666666666666664	0.9583333333333334	weka.classifiers.functions.SMO	97.30700179533214	no	0.0	1.0	weka.classifiers.trees.RandomForest	96.22980251346499	no	0.04597701149425288	0.9540229885057471	weka.classifiers.rules.DTNB	96.94793536804309	no
SNP@Domain	1	FUSED	69	D	A	?	?	?	?	-2	NA	0	NA	0	89.09404	1	91	ULK	OTHER	C_helix	no	weka.classifiers.bayes.BayesNet	95.87073608617594	no	0.0018533838754499624	0.9981466161245501	weka.classifiers.lazy.LWL	96.22980251346499	no	0.0	1.0	weka.classifiers.rules.DecisionTable	92.99820466786356	no	0.3333333333333333	0.6666666666666666	weka.classifiers.functions.SMO	97.30700179533214	no	0.0	1.0	weka.classifiers.trees.RandomForest	96.22980251346499	no	0.0	1.0	weka.classifiers.rules.DTNB	96.94793536804309	no
COSMIC	5	BRAF	469	G	E	0.716841	0.538657	0.944444	0.790123	-2	NA	0	NA	1	147.13074	0	48	RAF	TKL	G_loop	yes	weka.classifiers.bayes.BayesNet	95.87073608617594	yes	0.9999976798439804	2.320156019629721E-6	weka.classifiers.lazy.LWL	96.22980251346499	yes	1.0	0.0	weka.classifiers.rules.DecisionTable	92.99820466786356	yes	0.9814814814814815	0.018518518518518517	weka.classifiers.functions.SMO	97.30700179533214	yes	1.0	0.0	weka.classifiers.trees.RandomForest	96.22980251346499	yes	1.0	0.0	weka.classifiers.rules.DTNB	96.94793536804309	yes
SNP@Domain	1	MOK	243	I	V	?	?	?	?	3	NA	0	NA	0	117.14784	0	124	RCK	CMGC	G_helix#H_and_I_helix	no	weka.classifiers.bayes.BayesNet	95.87073608617594	no	8.280395236866218E-7	0.9999991719604764	weka.classifiers.lazy.LWL	96.22980251346499	no	0.0	1.0	weka.classifiers.rules.DecisionTable	92.99820466786356	no	0.03225806451612903	0.967741935483871	weka.classifiers.functions.SMO	97.30700179533214	no	0.0	1.0	weka.classifiers.trees.RandomForest	96.22980251346499	no	0.0	1.0	weka.classifiers.rules.DTNB	96.94793536804309	no
COSMIC	3	EGFR	748	R	K	0.176995	0.092822	0.454545	0.643137	2	NA	0	NA	1	146.18934	1	148	EGFR	TK	B3_strand	yes	weka.classifiers.bayes.BayesNet	95.87073608617594	yes	0.8002110562735119	0.19978894372648814	weka.classifiers.lazy.LWL	96.22980251346499	yes	0.9336695184566153	0.06633048154338472	weka.classifiers.rules.DecisionTable	92.99820466786356	yes	0.9306930693069307	0.06930693069306931	weka.classifiers.functions.SMO	97.30700179533214	yes	1.0	0.0	weka.classifiers.trees.RandomForest	96.22980251346499	yes	0.9520958083832335	0.04790419161676647	weka.classifiers.rules.DTNB	96.94793536804309	yes
COSMIC	3	EGFR	868	E	G	0.114638	0.044643	0.727273	0.2	-2	NA	0	NA	0	75.06714	1	109	EGFR	TK	Activation_segment_Nt#Activation_segment_Ct	yes	weka.classifiers.bayes.BayesNet	95.87073608617594	yes	0.9991329655226621	8.6703447733795E-4	weka.classifiers.lazy.LWL	96.22980251346499	yes	0.9370924764951211	0.06290752350487873	weka.classifiers.rules.DecisionTable	92.99820466786356	yes	0.9306930693069307	0.06930693069306931	weka.classifiers.functions.SMO	97.30700179533214	yes	1.0	0.0	weka.classifiers.trees.RandomForest	96.22980251346499	yes	0.95	0.05	weka.classifiers.rules.DTNB	96.94793536804309	yes
COSMIC	4	EGFR	776	R	H	0.206641	0.182063	0.818182	0.345098	0	NA	0	NA	1	155.15634	1	148	EGFR	TK	C_helix	yes	weka.classifiers.bayes.BayesNet	95.87073608617594	yes	0.9889903631403629	0.011009636859637106	weka.classifiers.lazy.LWL	96.22980251346499	yes	0.929693304303272	0.07030669569672826	weka.classifiers.rules.DecisionTable	92.99820466786356	yes	0.9306930693069307	0.06930693069306931	weka.classifiers.functions.SMO	97.30700179533214	yes	1.0	0.0	weka.classifiers.trees.RandomForest	96.22980251346499	yes	0.9391836734693877	0.06081632653061224	weka.classifiers.rules.DTNB	96.94793536804309	yes
SNP@Domain	1	MOS	114	V	L	0.74439	0.623159	1	0.584022	1	NA	0	NA	0	131.17464	0	105	MOS	OTHER	C_helix	no	weka.classifiers.bayes.BayesNet	95.87073608617594	no	4.692809249270441E-4	0.999530719075073	weka.classifiers.lazy.LWL	96.22980251346499	no	0.0	1.0	weka.classifiers.rules.DecisionTable	92.99820466786356	no	0.024390243902439025	0.975609756097561	weka.classifiers.functions.SMO	97.30700179533214	no	0.0	1.0	weka.classifiers.trees.RandomForest	96.22980251346499	no	0.0	1.0	weka.classifiers.rules.DTNB	96.94793536804309	no
SNP@Domain	1	IRAK1	453	S	L	?	0.044937	?	?	-2	NA	0	NA	0	131.17464	1	73	IRAK	TKL	G_helix#H_and_I_helix	no	weka.classifiers.bayes.BayesNet	95.87073608617594	no	0.008012246228428608	0.9919877537715713	weka.classifiers.lazy.LWL	96.22980251346499	no	0.0	1.0	weka.classifiers.rules.DecisionTable	92.99820466786356	no	0.3333333333333333	0.6666666666666666	weka.classifiers.functions.SMO	97.30700179533214	no	0.0	1.0	weka.classifiers.trees.RandomForest	96.22980251346499	no	0.07482939632545932	0.9251706036745407	weka.classifiers.rules.DTNB	96.94793536804309	no
COSMIC	2	EGFR	746	E	K	0.186021	0.049284	0.454545	0.392157	1	NA	0	NA	1	146.18934	1	109	EGFR	TK	B3_strand	yes	weka.classifiers.bayes.BayesNet	95.87073608617594	yes	0.8697148182240116	0.13028518177598838	weka.classifiers.lazy.LWL	96.22980251346499	yes	0.9352567334314769	0.06474326656852317	weka.classifiers.rules.DecisionTable	92.99820466786356	yes	0.9306930693069307	0.06930693069306931	weka.classifiers.functions.SMO	97.30700179533214	yes	1.0	0.0	weka.classifiers.trees.RandomForest	96.22980251346499	yes	1.0	0.0	weka.classifiers.rules.DTNB	96.94793536804309	yes
SNP@Domain	1	CDK4	82	R	Q	?	0.044777	?	?	1	NA	0	NA	1	146.14594	1	148	CDK	CMGC	C_helix	no	weka.classifiers.bayes.BayesNet	95.87073608617594	no	6.2327438292511505E-6	0.9999937672561707	weka.classifiers.lazy.LWL	96.22980251346499	no	0.0	1.0	weka.classifiers.rules.DecisionTable	92.99820466786356	no	0.041666666666666664	0.9583333333333334	weka.classifiers.functions.SMO	97.30700179533214	no	0.0	1.0	weka.classifiers.trees.RandomForest	96.22980251346499	no	0.0	1.0	weka.classifiers.rules.DTNB	96.94793536804309	no
COSMIC	2	ABL1	276	D	G	0.106053	0.127534	0.857143	0.321569	-1	NA	0	NA	0	75.06714	1	91	ABL	TK	G_loop	yes	weka.classifiers.bayes.BayesNet	95.87073608617594	yes	0.9996273358615101	3.7266413848981953E-4	weka.classifiers.lazy.LWL	96.22980251346499	yes	1.0	0.0	weka.classifiers.rules.DecisionTable	92.99820466786356	yes	0.9375	0.0625	weka.classifiers.functions.SMO	97.30700179533214	yes	1.0	0.0	weka.classifiers.trees.RandomForest	96.22980251346499	yes	1.0	0.0	weka.classifiers.rules.DTNB	96.94793536804309	yes
SNP@Domain	1	MOK	168	V	M	?	?	?	?	1	NA	0	NA	0	149.20784	0	105	RCK	CMGC	Activation_segment_Ct	no	weka.classifiers.bayes.BayesNet	95.87073608617594	no	8.09305930456163E-5	0.9999190694069544	weka.classifiers.lazy.LWL	96.22980251346499	no	0.0	1.0	weka.classifiers.rules.DecisionTable	92.99820466786356	no	0.03225806451612903	0.967741935483871	weka.classifiers.functions.SMO	97.30700179533214	no	0.0	1.0	weka.classifiers.trees.RandomForest	96.22980251346499	no	0.0	1.0	weka.classifiers.rules.DTNB	96.94793536804309	no
SNP@Domain	1	FYN	445	I	F	0.12441	0.023471	0.83871	0.290196	0	NA	0	NA	0	165.19184	0	124	SRC	TK	F_helix	no	weka.classifiers.bayes.BayesNet	95.87073608617594	no	0.045658117272471224	0.9543418827275287	weka.classifiers.lazy.LWL	96.22980251346499	no	0.0	1.0	weka.classifiers.rules.DecisionTable	92.99820466786356	no	0.07142857142857142	0.9285714285714286	weka.classifiers.functions.SMO	97.30700179533214	no	0.0	1.0	weka.classifiers.trees.RandomForest	96.22980251346499	no	0.10314845938375351	0.8968515406162465	weka.classifiers.rules.DTNB	96.94793536804309	no
COSMIC	2	BRAF	606	G	E	0.084357	0.039557	0.555556	0.092593	-2	NA	0	NA	1	147.13074	0	48	RAF	TKL	Activation_segment_Nt#Activation_segment_Ct	yes	weka.classifiers.bayes.BayesNet	95.87073608617594	yes	0.9999618576428864	3.814235711370338E-5	weka.classifiers.lazy.LWL	96.22980251346499	yes	1.0	0.0	weka.classifiers.rules.DecisionTable	92.99820466786356	yes	0.9814814814814815	0.018518518518518517	weka.classifiers.functions.SMO	97.30700179533214	yes	1.0	0.0	weka.classifiers.trees.RandomForest	96.22980251346499	yes	0.8170162297128589	0.18298377028714105	weka.classifiers.rules.DTNB	96.94793536804309	yes
COSMIC	2	EGFR	752	S	P	0.149943	0.119917	0.454545	0.223529	-1	NA	0	NA	0	115.13194	1	73	EGFR	TK	B3_strand#C_helix	yes	weka.classifiers.bayes.BayesNet	95.87073608617594	yes	0.9528542704361475	0.047145729563852413	weka.classifiers.lazy.LWL	96.22980251346499	yes	0.9413398738415505	0.058660126158449434	weka.classifiers.rules.DecisionTable	92.99820466786356	yes	0.9306930693069307	0.06930693069306931	weka.classifiers.functions.SMO	97.30700179533214	yes	1.0	0.0	weka.classifiers.trees.RandomForest	96.22980251346499	yes	1.0	0.0	weka.classifiers.rules.DTNB	96.94793536804309	yes
SNP@Domain	1	KDR	848	V	E	0.860353	0.399863	1	0.933333	-2	NA	0	NA	1	147.13074	0	105	VEGFR	TK	G_loop	no	weka.classifiers.bayes.BayesNet	95.87073608617594	yes	0.962028035037735	0.03797196496226497	weka.classifiers.lazy.LWL	96.22980251346499	no	0.07200029464686662	0.9279997053531333	weka.classifiers.rules.DecisionTable	92.99820466786356	no	0.125	0.875	weka.classifiers.functions.SMO	97.30700179533214	no	0.0	1.0	weka.classifiers.trees.RandomForest	96.22980251346499	no	0.014285714285714285	0.9857142857142858	weka.classifiers.rules.DTNB	96.94793536804309	no
COSMIC	2	ABL1	351	M	T	0.589643	0.098317	1	0.85098	-1	NA	0	NA	1	119.12034	0	124	ABL	TK	Linker#E_helix	yes	weka.classifiers.bayes.BayesNet	95.87073608617594	yes	0.9915069189152034	0.008493081084796522	weka.classifiers.lazy.LWL	96.22980251346499	yes	1.0	0.0	weka.classifiers.rules.DecisionTable	92.99820466786356	yes	0.9375	0.0625	weka.classifiers.functions.SMO	97.30700179533214	yes	1.0	0.0	weka.classifiers.trees.RandomForest	96.22980251346499	yes	0.9	0.1	weka.classifiers.rules.DTNB	96.94793536804309	yes
SNP@Domain	1	ICK	98	P	L	0.179976	0.148639	0.684211	0.277778	-3	NA	0	NA	0	131.17464	0	90	RCK	CMGC	E_helix	no	weka.classifiers.bayes.BayesNet	95.87073608617594	no	1.1095928932619321E-6	0.9999988904071069	weka.classifiers.lazy.LWL	96.22980251346499	no	0.0	1.0	weka.classifiers.rules.DecisionTable	92.99820466786356	no	0.03225806451612903	0.967741935483871	weka.classifiers.functions.SMO	97.30700179533214	no	0.0	1.0	weka.classifiers.trees.RandomForest	96.22980251346499	no	0.0	1.0	weka.classifiers.rules.DTNB	96.94793536804309	no
SNP@Domain	1	CAMKK2	363	R	C	?	0.065458	?	?	-3	NA	0	NA	0	121.15404	1	148	CAMKK	OTHER	Activation_segment_Ct#F_helix	no	weka.classifiers.bayes.BayesNet	95.87073608617594	no	4.250109808772593E-5	0.9999574989019122	weka.classifiers.lazy.LWL	96.22980251346499	no	0.0	1.0	weka.classifiers.rules.DecisionTable	92.99820466786356	no	0.25	0.75	weka.classifiers.functions.SMO	97.30700179533214	no	0.0	1.0	weka.classifiers.trees.RandomForest	96.22980251346499	no	0.06383588614948751	0.9361641138505125	weka.classifiers.rules.DTNB	96.94793536804309	no
SNP@Domain	1	SLK	117	D	N	0.155575	0.08151	0.378378	0.225806	1	NA	0	NA	1	132.11904	1	91	STE20	STE	Linker	no	weka.classifiers.bayes.BayesNet	95.87073608617594	no	3.54809963344413E-4	0.9996451900366556	weka.classifiers.lazy.LWL	96.22980251346499	no	0.044711265740363604	0.9552887342596366	weka.classifiers.rules.DecisionTable	92.99820466786356	no	0.041666666666666664	0.9583333333333334	weka.classifiers.functions.SMO	97.30700179533214	no	0.0	1.0	weka.classifiers.trees.RandomForest	96.22980251346499	no	0.0	1.0	weka.classifiers.rules.DTNB	96.94793536804309	no
COSMIC	8	BRAF	600	V	M	0.070003	0.061992	0.5	0.092593	1	NA	0	NA	0	149.20784	0	105	RAF	TKL	Activation_segment_Nt	yes	weka.classifiers.bayes.BayesNet	95.87073608617594	yes	0.9992800713119945	7.199286880055258E-4	weka.classifiers.lazy.LWL	96.22980251346499	yes	1.0	0.0	weka.classifiers.rules.DecisionTable	92.99820466786356	yes	0.9814814814814815	0.018518518518518517	weka.classifiers.functions.SMO	97.30700179533214	yes	1.0	0.0	weka.classifiers.trees.RandomForest	96.22980251346499	yes	1.0	0.0	weka.classifiers.rules.DTNB	96.94793536804309	yes
SNP@Domain	1	RET	826	A	D	?	0.003148	?	?	-2	NA	0	NA	1	133.10384	0	67	RET	TK	Linker#E_helix	no	weka.classifiers.bayes.BayesNet	95.87073608617594	no	0.021548318431669183	0.9784516815683307	weka.classifiers.lazy.LWL	96.22980251346499	no	0.0	1.0	weka.classifiers.rules.DecisionTable	92.99820466786356	no	0.25	0.75	weka.classifiers.functions.SMO	97.30700179533214	no	0.0	1.0	weka.classifiers.trees.RandomForest	96.22980251346499	no	0.0	1.0	weka.classifiers.rules.DTNB	96.94793536804309	no
SNP@Domain	1	MOS	77	D	G	0.418997	0.29466	0.6	0.292011	-1	NA	0	NA	0	75.06714	1	91	MOS	OTHER	G_loop	no	weka.classifiers.bayes.BayesNet	95.87073608617594	no	1.2343817543328757E-4	0.9998765618245666	weka.classifiers.lazy.LWL	96.22980251346499	no	0.0	1.0	weka.classifiers.rules.DecisionTable	92.99820466786356	no	0.024390243902439025	0.975609756097561	weka.classifiers.functions.SMO	97.30700179533214	no	0.0	1.0	weka.classifiers.trees.RandomForest	96.22980251346499	no	0.1	0.9	weka.classifiers.rules.DTNB	96.94793536804309	no
SNP@Domain	1	SRC	464	R	C	0.27082	0.036223	0.354839	0.133333	-3	NA	0	NA	0	121.15404	1	148	SRC	TK	G_helix	no	weka.classifiers.bayes.BayesNet	95.87073608617594	no	0.00956535654540537	0.9904346434545948	weka.classifiers.lazy.LWL	96.22980251346499	no	0.0	1.0	weka.classifiers.rules.DecisionTable	92.99820466786356	no	0.07142857142857142	0.9285714285714286	weka.classifiers.functions.SMO	97.30700179533214	no	0.0	1.0	weka.classifiers.trees.RandomForest	96.22980251346499	no	0.1	0.9	weka.classifiers.rules.DTNB	96.94793536804309	no
COSMIC	2	ABL1	450	E	A	0.073923	0.099683	0.285714	0.117647	-1	NA	0	NA	0	89.09404	1	109	ABL	TK	G_helix	yes	weka.classifiers.bayes.BayesNet	95.87073608617594	yes	0.9157658186381763	0.08423418136182376	weka.classifiers.lazy.LWL	96.22980251346499	yes	1.0	0.0	weka.classifiers.rules.DecisionTable	92.99820466786356	yes	0.9375	0.0625	weka.classifiers.functions.SMO	97.30700179533214	yes	1.0	0.0	weka.classifiers.trees.RandomForest	96.22980251346499	yes	1.0	0.0	weka.classifiers.rules.DTNB	96.94793536804309	yes
SNP@Domain	1	MOS	107	L	W	0.275485	0.105198	0.4	0.391185	-2	NA	0	NA	0	204.22844	0	124	MOS	OTHER	C_helix	no	weka.classifiers.bayes.BayesNet	95.87073608617594	no	2.2959752645076473E-5	0.9999770402473549	weka.classifiers.lazy.LWL	96.22980251346499	no	0.0	1.0	weka.classifiers.rules.DecisionTable	92.99820466786356	no	0.024390243902439025	0.975609756097561	weka.classifiers.functions.SMO	97.30700179533214	no	0.0	1.0	weka.classifiers.trees.RandomForest	96.22980251346499	no	0.0	1.0	weka.classifiers.rules.DTNB	96.94793536804309	no
SNP@Domain	1	MNK1	321	P	L	?	?	?	?	-3	NA	0	NA	0	131.17464	0	90	MAPKAPK	CAMK	H_and_I_helix	no	weka.classifiers.bayes.BayesNet	95.87073608617594	no	1.568235689125123E-5	0.9999843176431087	weka.classifiers.lazy.LWL	96.22980251346499	no	0.0	1.0	weka.classifiers.rules.DecisionTable	92.99820466786356	yes	0.5	0.5	weka.classifiers.functions.SMO	97.30700179533214	no	0.0	1.0	weka.classifiers.trees.RandomForest	96.22980251346499	no	0.013585883599193826	0.9864141164008062	weka.classifiers.rules.DTNB	96.94793536804309	no
COSMIC	2	BRAF	616	S	F	0.675463	0.148966	0.444444	0.580247	-2	NA	0	NA	0	165.19184	1	73	RAF	TKL	Activation_segment_Ct	yes	weka.classifiers.bayes.BayesNet	95.87073608617594	yes	0.9952386122807321	0.004761387719267976	weka.classifiers.lazy.LWL	96.22980251346499	yes	1.0	0.0	weka.classifiers.rules.DecisionTable	92.99820466786356	yes	0.9814814814814815	0.018518518518518517	weka.classifiers.functions.SMO	97.30700179533214	yes	1.0	0.0	weka.classifiers.trees.RandomForest	96.22980251346499	yes	0.9	0.1	weka.classifiers.rules.DTNB	96.94793536804309	yes
COSMIC	2	BRAF	592	I	V	0.360836	0.336216	0.833333	0.617284	3	NA	0	NA	0	117.14784	0	124	RAF	TKL	Activation_segment_Nt	yes	weka.classifiers.bayes.BayesNet	95.87073608617594	yes	0.9999303673348722	6.96326651277612E-5	weka.classifiers.lazy.LWL	96.22980251346499	yes	1.0	0.0	weka.classifiers.rules.DecisionTable	92.99820466786356	yes	0.9814814814814815	0.018518518518518517	weka.classifiers.functions.SMO	97.30700179533214	yes	1.0	0.0	weka.classifiers.trees.RandomForest	96.22980251346499	yes	1.0	0.0	weka.classifiers.rules.DTNB	96.94793536804309	yes
SNP@Domain	1	MOS	140	R	Q	0.74795	0.635799	1	0.743802	1	NA	0	NA	1	146.14594	1	148	MOS	OTHER	Linker	no	weka.classifiers.bayes.BayesNet	95.87073608617594	no	3.1130870817118815E-5	0.9999688691291829	weka.classifiers.lazy.LWL	96.22980251346499	no	0.0	1.0	weka.classifiers.rules.DecisionTable	92.99820466786356	no	0.024390243902439025	0.975609756097561	weka.classifiers.functions.SMO	97.30700179533214	no	0.0	1.0	weka.classifiers.trees.RandomForest	96.22980251346499	no	0.0	1.0	weka.classifiers.rules.DTNB	96.94793536804309	no
SNP@Domain	1	MOS	63	K	R	0.135617	0.127461	0.2	0.143251	2	NA	0	NA	1	174.20274	1	135	MOS	OTHER	G_loop	no	weka.classifiers.bayes.BayesNet	95.87073608617594	no	7.367198176885052E-5	0.9999263280182311	weka.classifiers.lazy.LWL	96.22980251346499	no	0.0	1.0	weka.classifiers.rules.DecisionTable	92.99820466786356	no	0.024390243902439025	0.975609756097561	weka.classifiers.functions.SMO	97.30700179533214	no	0.0	1.0	weka.classifiers.trees.RandomForest	96.22980251346499	no	0.0	1.0	weka.classifiers.rules.DTNB	96.94793536804309	no
SNP@Domain	1	HRI	450	S	I	?	?	?	?	-2	NA	0	NA	0	131.17464	1	73	PEK	OTHER	Catalytic_loop	no	weka.classifiers.bayes.BayesNet	95.87073608617594	no	1.2980081971426872E-4	0.9998701991802857	weka.classifiers.lazy.LWL	96.22980251346499	no	0.0	1.0	weka.classifiers.rules.DecisionTable	92.99820466786356	no	0.03333333333333333	0.9666666666666667	weka.classifiers.functions.SMO	97.30700179533214	no	0.0	1.0	weka.classifiers.trees.RandomForest	96.22980251346499	no	0.05	0.95	weka.classifiers.rules.DTNB	96.94793536804309	no
SNP@Domain	1	CDK4	148	A	T	0.480664	0.168807	0.44	0.284722	0	NA	0	NA	1	119.12034	0	67	CDK	CMGC	Catalytic_loop	no	weka.classifiers.bayes.BayesNet	95.87073608617594	no	5.24110534878411E-5	0.999947588946512	weka.classifiers.lazy.LWL	96.22980251346499	no	0.0	1.0	weka.classifiers.rules.DecisionTable	92.99820466786356	no	0.041666666666666664	0.9583333333333334	weka.classifiers.functions.SMO	97.30700179533214	no	0.0	1.0	weka.classifiers.trees.RandomForest	96.22980251346499	no	0.0	1.0	weka.classifiers.rules.DTNB	96.94793536804309	no
SNP@Domain	1	NLK	308	R	H	0.12441	0.019351	0.353846	0.284722	0	NA	0	NA	1	155.15634	1	148	MAPK	CMGC	F_helix	no	weka.classifiers.bayes.BayesNet	95.87073608617594	no	5.061218757922438E-7	0.9999994938781241	weka.classifiers.lazy.LWL	96.22980251346499	no	0.0	1.0	weka.classifiers.rules.DecisionTable	92.99820466786356	no	0.06666666666666667	0.9333333333333333	weka.classifiers.functions.SMO	97.30700179533214	no	0.0	1.0	weka.classifiers.trees.RandomForest	96.22980251346499	no	0.0	1.0	weka.classifiers.rules.DTNB	96.94793536804309	no
COSMIC	11	BRAF	469	G	A	0.716841	0.538657	0.944444	0.790123	0	NA	0	NA	0	89.09404	0	48	RAF	TKL	G_loop	yes	weka.classifiers.bayes.BayesNet	95.87073608617594	yes	0.9999960252648424	3.9747351575712E-6	weka.classifiers.lazy.LWL	96.22980251346499	yes	1.0	0.0	weka.classifiers.rules.DecisionTable	92.99820466786356	yes	0.9814814814814815	0.018518518518518517	weka.classifiers.functions.SMO	97.30700179533214	yes	1.0	0.0	weka.classifiers.trees.RandomForest	96.22980251346499	yes	1.0	0.0	weka.classifiers.rules.DTNB	96.94793536804309	yes
SNP@Domain	1	BTK	607	L	F	0.284788	0.042412	0.818182	0.211765	0	NA	0	NA	0	165.19184	0	124	TEC	TK	G_helix#H_and_I_helix	no	weka.classifiers.bayes.BayesNet	95.87073608617594	no	0.024854141423230357	0.9751458585767696	weka.classifiers.lazy.LWL	96.22980251346499	no	0.0	1.0	weka.classifiers.rules.DecisionTable	92.99820466786356	no	0.125	0.875	weka.classifiers.functions.SMO	97.30700179533214	no	0.0	1.0	weka.classifiers.trees.RandomForest	96.22980251346499	no	0.0	1.0	weka.classifiers.rules.DTNB	96.94793536804309	no
SNP@Domain	1	CDK2	83	D	G	0.177989	0.116449	0.14	0.350694	-1	NA	0	NA	0	75.06714	1	91	CDK	CMGC	Linker	no	weka.classifiers.bayes.BayesNet	95.87073608617594	no	7.703636510886184E-5	0.9999229636348911	weka.classifiers.lazy.LWL	96.22980251346499	no	0.0	1.0	weka.classifiers.rules.DecisionTable	92.99820466786356	no	0.041666666666666664	0.9583333333333334	weka.classifiers.functions.SMO	97.30700179533214	no	0.0	1.0	weka.classifiers.trees.RandomForest	96.22980251346499	no	0.0	1.0	weka.classifiers.rules.DTNB	96.94793536804309	no
COSMIC	2	BRAF	605	S	N	?	0.044343	?	?	1	NA	0	NA	1	132.11904	1	73	RAF	TKL	Activation_segment_Nt#Activation_segment_Ct	yes	weka.classifiers.bayes.BayesNet	95.87073608617594	yes	0.9975865490467115	0.0024134509532884453	weka.classifiers.lazy.LWL	96.22980251346499	yes	1.0	0.0	weka.classifiers.rules.DecisionTable	92.99820466786356	yes	0.9814814814814815	0.018518518518518517	weka.classifiers.functions.SMO	97.30700179533214	yes	1.0	0.0	weka.classifiers.trees.RandomForest	96.22980251346499	yes	1.0	0.0	weka.classifiers.rules.DTNB	96.94793536804309	yes
COSMIC	6	BRAF	464	G	E	0.864438	0.648725	0.888889	0.814815	-2	NA	0	NA	1	147.13074	0	48	RAF	TKL	G_loop	yes	weka.classifiers.bayes.BayesNet	95.87073608617594	yes	0.9999976798439804	2.320156019629721E-6	weka.classifiers.lazy.LWL	96.22980251346499	yes	1.0	0.0	weka.classifiers.rules.DecisionTable	92.99820466786356	yes	0.9814814814814815	0.018518518518518517	weka.classifiers.functions.SMO	97.30700179533214	yes	1.0	0.0	weka.classifiers.trees.RandomForest	96.22980251346499	yes	1.0	0.0	weka.classifiers.rules.DTNB	96.94793536804309	yes
SNP@Domain	1	HRI	528	F	C	?	?	?	?	-2	NA	0	NA	0	121.15404	0	135	PEK	OTHER	G_helix	no	weka.classifiers.bayes.BayesNet	95.87073608617594	no	5.064668781173979E-5	0.9999493533121884	weka.classifiers.lazy.LWL	96.22980251346499	no	0.0	1.0	weka.classifiers.rules.DecisionTable	92.99820466786356	no	0.03333333333333333	0.9666666666666667	weka.classifiers.functions.SMO	97.30700179533214	no	0.0	1.0	weka.classifiers.trees.RandomForest	96.22980251346499	no	0.0	1.0	weka.classifiers.rules.DTNB	96.94793536804309	no
COSMIC	3	EGFR	724	G	S	0.716841	0.545306	1	0.94902	0	NA	0	NA	1	105.09344	0	48	EGFR	TK	G_loop	yes	weka.classifiers.bayes.BayesNet	95.87073608617594	yes	0.9999610274995958	3.897250040410877E-5	weka.classifiers.lazy.LWL	96.22980251346499	yes	0.952255905854491	0.04774409414550904	weka.classifiers.rules.DecisionTable	92.99820466786356	yes	0.9306930693069307	0.06930693069306931	weka.classifiers.functions.SMO	97.30700179533214	yes	1.0	0.0	weka.classifiers.trees.RandomForest	96.22980251346499	yes	1.0	0.0	weka.classifiers.rules.DTNB	96.94793536804309	yes
COSMIC	2	EGFR	720	S	P	0.195628	0.099806	0.818182	0.309804	-1	NA	0	NA	0	115.13194	1	73	EGFR	TK	G_loop	yes	weka.classifiers.bayes.BayesNet	95.87073608617594	yes	0.999140432756079	8.595672439210128E-4	weka.classifiers.lazy.LWL	96.22980251346499	yes	0.9434754510809306	0.056524548919069426	weka.classifiers.rules.DecisionTable	92.99820466786356	yes	0.9306930693069307	0.06930693069306931	weka.classifiers.functions.SMO	97.30700179533214	yes	1.0	0.0	weka.classifiers.trees.RandomForest	96.22980251346499	yes	1.0	0.0	weka.classifiers.rules.DTNB	96.94793536804309	yes
COSMIC	2	KIT	820	D	A	0.131973	0.063348	1	0.372549	-2	NA	0	NA	0	89.09404	1	91	PDGFR	TK	Activation_segment_Nt#Activation_segment_Ct	yes	weka.classifiers.bayes.BayesNet	95.87073608617594	yes	0.9999491379511883	5.086204881163227E-5	weka.classifiers.lazy.LWL	96.22980251346499	yes	1.0	0.0	weka.classifiers.rules.DecisionTable	92.99820466786356	yes	0.9803921568627451	0.0196078431372549	weka.classifiers.functions.SMO	97.30700179533214	yes	1.0	0.0	weka.classifiers.trees.RandomForest	96.22980251346499	yes	1.0	0.0	weka.classifiers.rules.DTNB	96.94793536804309	yes
COSMIC	6	KIT	820	D	Y	0.131973	0.063348	1	0.372549	-3	NA	0	NA	0	181.19124	1	91	PDGFR	TK	Activation_segment_Nt#Activation_segment_Ct	yes	weka.classifiers.bayes.BayesNet	95.87073608617594	yes	0.999958956476527	4.104352347303422E-5	weka.classifiers.lazy.LWL	96.22980251346499	yes	1.0	0.0	weka.classifiers.rules.DecisionTable	92.99820466786356	yes	0.9803921568627451	0.0196078431372549	weka.classifiers.functions.SMO	97.30700179533214	yes	1.0	0.0	weka.classifiers.trees.RandomForest	96.22980251346499	yes	1.0	0.0	weka.classifiers.rules.DTNB	96.94793536804309	yes
COSMIC	2	BRAF	466	G	R	0.947746	0.7184	0.944444	0.901235	-2	NA	0	NA	1	174.20274	0	48	RAF	TKL	G_loop	yes	weka.classifiers.bayes.BayesNet	95.87073608617594	yes	0.9999957102802564	4.289719743577607E-6	weka.classifiers.lazy.LWL	96.22980251346499	yes	1.0	0.0	weka.classifiers.rules.DecisionTable	92.99820466786356	yes	0.9814814814814815	0.018518518518518517	weka.classifiers.functions.SMO	97.30700179533214	yes	1.0	0.0	weka.classifiers.trees.RandomForest	96.22980251346499	yes	1.0	0.0	weka.classifiers.rules.DTNB	96.94793536804309	yes
COSMIC	15	EGFR	790	T	M	0.368731	0.106701	1	0.407843	-1	NA	0	NA	0	149.20784	1	93	EGFR	TK	Linker	yes	weka.classifiers.bayes.BayesNet	95.87073608617594	yes	0.9979079527055656	0.0020920472944344283	weka.classifiers.lazy.LWL	96.22980251346499	yes	0.9433774492866497	0.05662255071335026	weka.classifiers.rules.DecisionTable	92.99820466786356	yes	0.9306930693069307	0.06930693069306931	weka.classifiers.functions.SMO	97.30700179533214	yes	1.0	0.0	weka.classifiers.trees.RandomForest	96.22980251346499	yes	0.9970360824742268	0.002963917525773195	weka.classifiers.rules.DTNB	96.94793536804309	yes
SNP@Domain	1	CLK1	447	H	Y	?	?	?	?	2	NA	0	NA	0	181.19124	1	118	CLK	CMGC	H_and_I_helix	no	weka.classifiers.bayes.BayesNet	95.87073608617594	no	5.194773695961611E-6	0.999994805226304	weka.classifiers.lazy.LWL	96.22980251346499	no	0.0	1.0	weka.classifiers.rules.DecisionTable	92.99820466786356	no	0.125	0.875	weka.classifiers.functions.SMO	97.30700179533214	no	0.0	1.0	weka.classifiers.trees.RandomForest	96.22980251346499	no	0.065	0.9349999999999999	weka.classifiers.rules.DTNB	96.94793536804309	no
SNP@Domain	1	TGFBR2	439	V	A	0.084053	0.014779	0.225806	0.148148	0	NA	0	NA	0	89.09404	0	105	STKR	TKL	Activation_segment_Nt#Activation_segment_Ct	no	weka.classifiers.bayes.BayesNet	95.87073608617594	no	0.36782856990473284	0.6321714300952672	weka.classifiers.lazy.LWL	96.22980251346499	no	0.0	1.0	weka.classifiers.rules.DecisionTable	92.99820466786356	no	0.4	0.6	weka.classifiers.functions.SMO	97.30700179533214	no	0.0	1.0	weka.classifiers.trees.RandomForest	96.22980251346499	no	0.06666666666666668	0.9333333333333333	weka.classifiers.rules.DTNB	96.94793536804309	no
SNP@Domain	1	AKT2	265	Y	N	?	?	?	?	-2	NA	0	NA	1	132.11904	0	141	AKT	AGC	E_helix	no	weka.classifiers.bayes.BayesNet	95.87073608617594	no	3.525439082227715E-4	0.9996474560917773	weka.classifiers.lazy.LWL	96.22980251346499	no	0.0	1.0	weka.classifiers.rules.DecisionTable	92.99820466786356	no	0.2	0.8	weka.classifiers.functions.SMO	97.30700179533214	no	0.0	1.0	weka.classifiers.trees.RandomForest	96.22980251346499	no	0.05222972189623123	0.9477702781037687	weka.classifiers.rules.DTNB	96.94793536804309	no
SNP@Domain	1	EGFR	890	H	Q	0.125321	0.031515	0.363636	0.309804	0	NA	0	NA	1	146.14594	1	118	EGFR	TK	Activation_segment_Ct#F_helix	no	weka.classifiers.bayes.BayesNet	95.87073608617594	no	0.38073408165543265	0.6192659183445673	weka.classifiers.lazy.LWL	96.22980251346499	yes	0.9170918792369138	0.08290812076308637	weka.classifiers.rules.DecisionTable	92.99820466786356	yes	0.9306930693069307	0.06930693069306931	weka.classifiers.functions.SMO	97.30700179533214	no	0.0	1.0	weka.classifiers.trees.RandomForest	96.22980251346499	no	0.1	0.9	weka.classifiers.rules.DTNB	96.94793536804309	yes
COSMIC	2	EGFR	756	N	S	0.118558	0.018785	0.545455	0.203922	1	NA	0	NA	1	105.09344	1	96	EGFR	TK	C_helix	yes	weka.classifiers.bayes.BayesNet	95.87073608617594	yes	0.9288008671320136	0.07119913286798646	weka.classifiers.lazy.LWL	96.22980251346499	yes	0.9352211711712753	0.06477882882872472	weka.classifiers.rules.DecisionTable	92.99820466786356	yes	0.9306930693069307	0.06930693069306931	weka.classifiers.functions.SMO	97.30700179533214	yes	1.0	0.0	weka.classifiers.trees.RandomForest	96.22980251346499	yes	0.9	0.1	weka.classifiers.rules.DTNB	96.94793536804309	yes
COSMIC	2	PDGFRA	674	T	I	0.368731	0.044904	0.666667	0.407843	-1	NA	0	NA	0	131.17464	1	93	PDGFR	TK	Linker	yes	weka.classifiers.bayes.BayesNet	95.87073608617594	yes	0.9930182589488873	0.006981741051112597	weka.classifiers.lazy.LWL	96.22980251346499	yes	1.0	0.0	weka.classifiers.rules.DecisionTable	92.99820466786356	yes	0.9803921568627451	0.0196078431372549	weka.classifiers.functions.SMO	97.30700179533214	yes	1.0	0.0	weka.classifiers.trees.RandomForest	96.22980251346499	yes	1.0	0.0	weka.classifiers.rules.DTNB	96.94793536804309	yes
SNP@Domain	1	ICK	175	W	C	0.125321	0.042948	0.473684	0.135417	-2	NA	0	NA	0	121.15404	0	163	RCK	CMGC	Activation_segment_Ct#F_helix	no	weka.classifiers.bayes.BayesNet	95.87073608617594	no	9.24655395048894E-6	0.9999907534460494	weka.classifiers.lazy.LWL	96.22980251346499	no	0.0	1.0	weka.classifiers.rules.DecisionTable	92.99820466786356	no	0.03225806451612903	0.967741935483871	weka.classifiers.functions.SMO	97.30700179533214	no	0.0	1.0	weka.classifiers.trees.RandomForest	96.22980251346499	no	0.023952095808383235	0.9760479041916168	weka.classifiers.rules.DTNB	96.94793536804309	no
COSMIC	2	FLT3	831	G	E	0.935269	0.446009	1	0.956863	-2	NA	0	NA	1	147.13074	0	48	PDGFR	TK	Activation_segment_Nt	yes	weka.classifiers.bayes.BayesNet	95.87073608617594	yes	0.9999986540002012	1.3459997988338987E-6	weka.classifiers.lazy.LWL	96.22980251346499	yes	1.0	0.0	weka.classifiers.rules.DecisionTable	92.99820466786356	yes	0.9803921568627451	0.0196078431372549	weka.classifiers.functions.SMO	97.30700179533214	yes	1.0	0.0	weka.classifiers.trees.RandomForest	96.22980251346499	yes	1.0	0.0	weka.classifiers.rules.DTNB	96.94793536804309	yes
SNP@Domain	1	GAK	120	L	F	0.334723	0.089632	0.041667	0.410468	0	NA	0	NA	0	165.19184	0	124	NAK	OTHER	Linker	no	weka.classifiers.bayes.BayesNet	95.87073608617594	no	1.1532009381366545E-4	0.9998846799061862	weka.classifiers.lazy.LWL	96.22980251346499	no	0.0	1.0	weka.classifiers.rules.DecisionTable	92.99820466786356	no	0.16666666666666666	0.8333333333333334	weka.classifiers.functions.SMO	97.30700179533214	no	0.0	1.0	weka.classifiers.trees.RandomForest	96.22980251346499	no	0.0	1.0	weka.classifiers.rules.DTNB	96.94793536804309	no
COSMIC	4	RET	918	M	T	0.310569	0.269708	1	0.337255	-1	NA	0	NA	1	119.12034	0	124	RET	TK	Activation_segment_Ct	yes	weka.classifiers.bayes.BayesNet	95.87073608617594	yes	0.6071437441802894	0.39285625581971056	weka.classifiers.lazy.LWL	96.22980251346499	yes	1.0	0.0	weka.classifiers.rules.DecisionTable	92.99820466786356	no	0.25	0.75	weka.classifiers.functions.SMO	97.30700179533214	no	0.0	1.0	weka.classifiers.trees.RandomForest	96.22980251346499	yes	0.814192037470726	0.185807962529274	weka.classifiers.rules.DTNB	96.94793536804309	no
COSMIC	2	ABL1	382	F	L	0.86488	0.738718	1	0.909804	0	NA	0	NA	0	131.17464	0	135	ABL	TK	Catalytic_loop	yes	weka.classifiers.bayes.BayesNet	95.87073608617594	yes	0.9994034485881912	5.965514118089237E-4	weka.classifiers.lazy.LWL	96.22980251346499	yes	1.0	0.0	weka.classifiers.rules.DecisionTable	92.99820466786356	yes	0.9375	0.0625	weka.classifiers.functions.SMO	97.30700179533214	yes	1.0	0.0	weka.classifiers.trees.RandomForest	96.22980251346499	yes	1.0	0.0	weka.classifiers.rules.DTNB	96.94793536804309	yes
COSMIC	2	BRAF	604	W	G	?	0.00439	?	?	-2	NA	0	NA	0	75.06714	0	163	RAF	TKL	Activation_segment_Nt#Activation_segment_Ct	yes	weka.classifiers.bayes.BayesNet	95.87073608617594	yes	0.9910268356543409	0.008973164345659163	weka.classifiers.lazy.LWL	96.22980251346499	yes	1.0	0.0	weka.classifiers.rules.DecisionTable	92.99820466786356	yes	0.9814814814814815	0.018518518518518517	weka.classifiers.functions.SMO	97.30700179533214	yes	1.0	0.0	weka.classifiers.trees.RandomForest	96.22980251346499	yes	0.8539243352375708	0.14607566476242914	weka.classifiers.rules.DTNB	96.94793536804309	yes
COSMIC	2	BRAF	600	V	L	0.070003	0.061992	0.5	0.092593	1	NA	0	NA	0	131.17464	0	105	RAF	TKL	Activation_segment_Nt	yes	weka.classifiers.bayes.BayesNet	95.87073608617594	yes	0.9983541533785882	0.0016458466214119255	weka.classifiers.lazy.LWL	96.22980251346499	yes	1.0	0.0	weka.classifiers.rules.DecisionTable	92.99820466786356	yes	0.9814814814814815	0.018518518518518517	weka.classifiers.functions.SMO	97.30700179533214	yes	1.0	0.0	weka.classifiers.trees.RandomForest	96.22980251346499	yes	1.0	0.0	weka.classifiers.rules.DTNB	96.94793536804309	yes
SNP@Domain	1	RET	869	Q	H	0.354984	0.092933	1	0.321569	0	NA	0	NA	1	155.15634	1	114	RET	TK	Catalytic_loop	no	weka.classifiers.bayes.BayesNet	95.87073608617594	yes	0.5155068959978887	0.4844931040021112	weka.classifiers.lazy.LWL	96.22980251346499	no	0.1228239604118723	0.877176039588128	weka.classifiers.rules.DecisionTable	92.99820466786356	no	0.25	0.75	weka.classifiers.functions.SMO	97.30700179533214	no	0.0	1.0	weka.classifiers.trees.RandomForest	96.22980251346499	no	0.1	0.9	weka.classifiers.rules.DTNB	96.94793536804309	no
SNP@Domain	1	CDK4	81	P	L	?	0.072518	?	?	-3	NA	0	NA	0	131.17464	0	90	CDK	CMGC	C_helix	no	weka.classifiers.bayes.BayesNet	95.87073608617594	no	9.20351656779889E-6	0.9999907964834321	weka.classifiers.lazy.LWL	96.22980251346499	no	0.0	1.0	weka.classifiers.rules.DecisionTable	92.99820466786356	no	0.041666666666666664	0.9583333333333334	weka.classifiers.functions.SMO	97.30700179533214	no	0.0	1.0	weka.classifiers.trees.RandomForest	96.22980251346499	no	0.0	1.0	weka.classifiers.rules.DTNB	96.94793536804309	no
SNP@Domain	1	MOS	109	R	H	0.308472	0.130344	0.4	0.391185	0	NA	0	NA	1	155.15634	1	148	MOS	OTHER	C_helix	no	weka.classifiers.bayes.BayesNet	95.87073608617594	no	8.815380508674194E-6	0.9999911846194913	weka.classifiers.lazy.LWL	96.22980251346499	no	0.0	1.0	weka.classifiers.rules.DecisionTable	92.99820466786356	no	0.024390243902439025	0.975609756097561	weka.classifiers.functions.SMO	97.30700179533214	no	0.0	1.0	weka.classifiers.trees.RandomForest	96.22980251346499	no	0.08	0.9199999999999999	weka.classifiers.rules.DTNB	96.94793536804309	no
COSMIC	8	KIT	642	K	E	0.095978	0.053539	0.888889	0.180392	1	NA	0	NA	1	147.13074	1	135	PDGFR	TK	C_helix	yes	weka.classifiers.bayes.BayesNet	95.87073608617594	yes	0.9998686967682471	1.3130323175288531E-4	weka.classifiers.lazy.LWL	96.22980251346499	yes	1.0	0.0	weka.classifiers.rules.DecisionTable	92.99820466786356	yes	0.9803921568627451	0.0196078431372549	weka.classifiers.functions.SMO	97.30700179533214	yes	1.0	0.0	weka.classifiers.trees.RandomForest	96.22980251346499	yes	1.0	0.0	weka.classifiers.rules.DTNB	96.94793536804309	yes
SNP@Domain	1	MER	646	H	Q	?	?	?	?	0	NA	0	NA	1	146.14594	1	118	AXL	TK	C_helix	no	weka.classifiers.bayes.BayesNet	95.87073608617594	no	0.009853214013963597	0.9901467859860364	weka.classifiers.lazy.LWL	96.22980251346499	no	0.0	1.0	weka.classifiers.rules.DecisionTable	92.99820466786356	no	0.06666666666666667	0.9333333333333333	weka.classifiers.functions.SMO	97.30700179533214	no	0.0	1.0	weka.classifiers.trees.RandomForest	96.22980251346499	no	0.030000000000000006	0.97	weka.classifiers.rules.DTNB	96.94793536804309	no
COSMIC	47	EGFR	858	L	R	0.51031	0.409919	0.818182	0.803922	-2	NA	0	NA	1	174.20274	0	124	EGFR	TK	Activation_segment_Nt	yes	weka.classifiers.bayes.BayesNet	95.87073608617594	yes	0.9995181732404179	4.818267595821003E-4	weka.classifiers.lazy.LWL	96.22980251346499	yes	0.9454505091268187	0.05454949087318115	weka.classifiers.rules.DecisionTable	92.99820466786356	yes	0.9306930693069307	0.06930693069306931	weka.classifiers.functions.SMO	97.30700179533214	yes	1.0	0.0	weka.classifiers.trees.RandomForest	96.22980251346499	yes	1.0	0.0	weka.classifiers.rules.DTNB	96.94793536804309	yes
SNP@Domain	1	RET	838	V	D	?	0.012282	?	?	-3	NA	0	NA	1	133.10384	0	105	RET	TK	Linker#E_helix	no	weka.classifiers.bayes.BayesNet	95.87073608617594	no	0.032941839606870964	0.967058160393129	weka.classifiers.lazy.LWL	96.22980251346499	no	0.0	1.0	weka.classifiers.rules.DecisionTable	92.99820466786356	no	0.25	0.75	weka.classifiers.functions.SMO	97.30700179533214	no	0.0	1.0	weka.classifiers.trees.RandomForest	96.22980251346499	no	0.0	1.0	weka.classifiers.rules.DTNB	96.94793536804309	no
SNP@Domain	1	MOS	213	R	H	0.371518	0.060404	0.8	0.272727	0	NA	0	NA	1	155.15634	1	148	MOS	OTHER	Activation_segment_Nt	no	weka.classifiers.bayes.BayesNet	95.87073608617594	no	5.072285231364572E-6	0.9999949277147687	weka.classifiers.lazy.LWL	96.22980251346499	no	0.0	1.0	weka.classifiers.rules.DecisionTable	92.99820466786356	no	0.024390243902439025	0.975609756097561	weka.classifiers.functions.SMO	97.30700179533214	no	0.0	1.0	weka.classifiers.trees.RandomForest	96.22980251346499	no	0.0	1.0	weka.classifiers.rules.DTNB	96.94793536804309	no
SNP@Domain	1	HRI	369	A	P	?	?	?	?	-1	NA	0	NA	0	115.13194	0	67	PEK	OTHER	C_helix#Linker	no	weka.classifiers.bayes.BayesNet	95.87073608617594	no	2.53460155560262E-6	0.9999974653984445	weka.classifiers.lazy.LWL	96.22980251346499	no	0.0	1.0	weka.classifiers.rules.DecisionTable	92.99820466786356	no	0.03333333333333333	0.9666666666666667	weka.classifiers.functions.SMO	97.30700179533214	no	0.0	1.0	weka.classifiers.trees.RandomForest	96.22980251346499	no	0.015325670498084292	0.9846743295019158	weka.classifiers.rules.DTNB	96.94793536804309	no
SNP@Domain	1	TTK	614	K	R	0.438071	0.0154	0.333333	0.578512	2	NA	0	NA	1	174.20274	1	135	TTK	OTHER	Linker	no	weka.classifiers.bayes.BayesNet	95.87073608617594	no	1.2740247113435008E-4	0.9998725975288657	weka.classifiers.lazy.LWL	96.22980251346499	no	0.0	1.0	weka.classifiers.rules.DecisionTable	92.99820466786356	no	0.3333333333333333	0.6666666666666666	weka.classifiers.functions.SMO	97.30700179533214	no	0.0	1.0	weka.classifiers.trees.RandomForest	96.22980251346499	no	0.014285714285714285	0.9857142857142858	weka.classifiers.rules.DTNB	96.94793536804309	no
SNP@Domain	1	NLK	208	I	T	0.74795	0.631976	0.6	0.746528	-1	NA	0	NA	1	119.12034	0	124	MAPK	CMGC	Linker	no	weka.classifiers.bayes.BayesNet	95.87073608617594	no	3.4190191136340516E-5	0.9999658098088637	weka.classifiers.lazy.LWL	96.22980251346499	no	0.0	1.0	weka.classifiers.rules.DecisionTable	92.99820466786356	no	0.06666666666666667	0.9333333333333333	weka.classifiers.functions.SMO	97.30700179533214	no	0.0	1.0	weka.classifiers.trees.RandomForest	96.22980251346499	no	0.0375	0.9625	weka.classifiers.rules.DTNB	96.94793536804309	no
COSMIC	2	FLT3	835	D	E	0.070003	0.024888	1	0.215686	2	NA	0	NA	1	147.13074	1	91	PDGFR	TK	Activation_segment_Nt	yes	weka.classifiers.bayes.BayesNet	95.87073608617594	yes	0.9999843545496043	1.5645450395662765E-5	weka.classifiers.lazy.LWL	96.22980251346499	yes	1.0	0.0	weka.classifiers.rules.DecisionTable	92.99820466786356	yes	0.9803921568627451	0.0196078431372549	weka.classifiers.functions.SMO	97.30700179533214	yes	1.0	0.0	weka.classifiers.trees.RandomForest	96.22980251346499	yes	1.0	0.0	weka.classifiers.rules.DTNB	96.94793536804309	yes
SNP@Domain	1	CDK2	10	D	G	0.374831	0.293009	0.53	0.427083	-1	NA	0	NA	0	75.06714	1	91	CDK	CMGC	G_loop	no	weka.classifiers.bayes.BayesNet	95.87073608617594	no	2.3563683233893544E-4	0.9997643631676609	weka.classifiers.lazy.LWL	96.22980251346499	no	0.0	1.0	weka.classifiers.rules.DecisionTable	92.99820466786356	no	0.041666666666666664	0.9583333333333334	weka.classifiers.functions.SMO	97.30700179533214	no	0.0	1.0	weka.classifiers.trees.RandomForest	96.22980251346499	no	0.1	0.9	weka.classifiers.rules.DTNB	96.94793536804309	no
SNP@Domain	1	CAMKK1	413	E	G	?	?	?	?	-2	NA	0	NA	0	75.06714	1	109	CAMKK	OTHER	H_and_I_helix	no	weka.classifiers.bayes.BayesNet	95.87073608617594	no	3.956260977610625E-6	0.9999960437390224	weka.classifiers.lazy.LWL	96.22980251346499	no	0.0	1.0	weka.classifiers.rules.DecisionTable	92.99820466786356	no	0.25	0.75	weka.classifiers.functions.SMO	97.30700179533214	no	0.0	1.0	weka.classifiers.trees.RandomForest	96.22980251346499	no	0.0	1.0	weka.classifiers.rules.DTNB	96.94793536804309	no
SNP@Domain	1	CDK3	226	T	I	0.087338	0.032831	0.16	0.170139	-1	NA	0	NA	0	131.17464	1	93	CDK	CMGC	G_helix#H_and_I_helix	no	weka.classifiers.bayes.BayesNet	95.87073608617594	no	1.650571971721733E-6	0.9999983494280283	weka.classifiers.lazy.LWL	96.22980251346499	no	0.0	1.0	weka.classifiers.rules.DecisionTable	92.99820466786356	no	0.041666666666666664	0.9583333333333334	weka.classifiers.functions.SMO	97.30700179533214	no	0.0	1.0	weka.classifiers.trees.RandomForest	96.22980251346499	no	0.0	1.0	weka.classifiers.rules.DTNB	96.94793536804309	no
COSMIC	5	BRAF	594	D	N	0.965413	0.823111	0.944444	0.932099	1	NA	0	NA	1	132.11904	1	91	RAF	TKL	Activation_segment_Nt	yes	weka.classifiers.bayes.BayesNet	95.87073608617594	yes	0.9999575188936014	4.2481106398521363E-5	weka.classifiers.lazy.LWL	96.22980251346499	yes	1.0	0.0	weka.classifiers.rules.DecisionTable	92.99820466786356	yes	0.9814814814814815	0.018518518518518517	weka.classifiers.functions.SMO	97.30700179533214	yes	1.0	0.0	weka.classifiers.trees.RandomForest	96.22980251346499	yes	1.0	0.0	weka.classifiers.rules.DTNB	96.94793536804309	yes
COSMIC	2	FLT3	842	Y	C	0.234411	0.04238	1	0.286275	-2	Phosphorylation	0	NA	0	121.15404	0	141	PDGFR	TK	Activation_segment_Nt#Activation_segment_Ct	yes	weka.classifiers.bayes.BayesNet	95.87073608617594	yes	0.9999537358705892	4.626412941083488E-5	weka.classifiers.lazy.LWL	96.22980251346499	yes	1.0	0.0	weka.classifiers.rules.DecisionTable	92.99820466786356	yes	0.9803921568627451	0.0196078431372549	weka.classifiers.functions.SMO	97.30700179533214	yes	1.0	0.0	weka.classifiers.trees.RandomForest	96.22980251346499	yes	1.0	0.0	weka.classifiers.rules.DTNB	96.94793536804309	yes
SNP@Domain	1	MARK3	122	E	K	0.195655	0.059922	0.443662	0.239044	1	NA	0	NA	1	146.18934	1	109	CAMKL	CAMK	C_helix	no	weka.classifiers.bayes.BayesNet	95.87073608617594	no	0.001003634820449926	0.99899636517955	weka.classifiers.lazy.LWL	96.22980251346499	no	0.0	1.0	weka.classifiers.rules.DecisionTable	92.99820466786356	no	0.125	0.875	weka.classifiers.functions.SMO	97.30700179533214	no	0.0	1.0	weka.classifiers.trees.RandomForest	96.22980251346499	no	0.0	1.0	weka.classifiers.rules.DTNB	96.94793536804309	no
SNP@Domain	1	MOS	221	V	A	0.935269	0.785613	0.8	0.790634	0	NA	0	NA	0	89.09404	0	105	MOS	OTHER	Activation_segment_Nt	no	weka.classifiers.bayes.BayesNet	95.87073608617594	no	3.0423927248231017E-5	0.9999695760727518	weka.classifiers.lazy.LWL	96.22980251346499	no	0.0	1.0	weka.classifiers.rules.DecisionTable	92.99820466786356	no	0.024390243902439025	0.975609756097561	weka.classifiers.functions.SMO	97.30700179533214	no	0.0	1.0	weka.classifiers.trees.RandomForest	96.22980251346499	no	0.0	1.0	weka.classifiers.rules.DTNB	96.94793536804309	no
SNP@Domain	1	MOS	69	L	M	0.947746	0.731728	1	0.829201	2	NA	0	NA	0	149.20784	0	124	MOS	OTHER	G_loop	no	weka.classifiers.bayes.BayesNet	95.87073608617594	no	0.0016758736351200356	0.9983241263648799	weka.classifiers.lazy.LWL	96.22980251346499	no	0.0	1.0	weka.classifiers.rules.DecisionTable	92.99820466786356	no	0.024390243902439025	0.975609756097561	weka.classifiers.functions.SMO	97.30700179533214	no	0.0	1.0	weka.classifiers.trees.RandomForest	96.22980251346499	no	0.0	1.0	weka.classifiers.rules.DTNB	96.94793536804309	no
SNP@Domain	1	ICK	78	D	A	0.589201	0.16839	0.736842	0.760417	-2	NA	0	NA	0	89.09404	1	91	RCK	CMGC	Linker	no	weka.classifiers.bayes.BayesNet	95.87073608617594	no	1.1924975524945972E-5	0.999988075024475	weka.classifiers.lazy.LWL	96.22980251346499	no	0.0	1.0	weka.classifiers.rules.DecisionTable	92.99820466786356	no	0.03225806451612903	0.967741935483871	weka.classifiers.functions.SMO	97.30700179533214	no	0.0	1.0	weka.classifiers.trees.RandomForest	96.22980251346499	no	0.0	1.0	weka.classifiers.rules.DTNB	96.94793536804309	no
COSMIC	2	EGFR	729	G	E	0.418997	0.244254	1	0.729412	-2	NA	0	NA	1	147.13074	0	48	EGFR	TK	G_loop	yes	weka.classifiers.bayes.BayesNet	95.87073608617594	yes	0.9999751351301119	2.486486988796057E-5	weka.classifiers.lazy.LWL	96.22980251346499	yes	0.9464706235032299	0.05352937649677045	weka.classifiers.rules.DecisionTable	92.99820466786356	yes	0.9306930693069307	0.06930693069306931	weka.classifiers.functions.SMO	97.30700179533214	yes	1.0	0.0	weka.classifiers.trees.RandomForest	96.22980251346499	yes	0.9	0.1	weka.classifiers.rules.DTNB	96.94793536804309	yes
COSMIC	2	EGFR	712	F	S	0.381456	0.21075	0.181818	0.282353	-2	NA	0	NA	1	105.09344	0	135	EGFR	TK	G_loop	yes	weka.classifiers.bayes.BayesNet	95.87073608617594	yes	0.9900385550126735	0.009961444987326524	weka.classifiers.lazy.LWL	96.22980251346499	yes	0.9442455960545587	0.05575440394544132	weka.classifiers.rules.DecisionTable	92.99820466786356	yes	0.9306930693069307	0.06930693069306931	weka.classifiers.functions.SMO	97.30700179533214	yes	1.0	0.0	weka.classifiers.trees.RandomForest	96.22980251346499	yes	1.0	0.0	weka.classifiers.rules.DTNB	96.94793536804309	yes
SNP@Domain	1	EGFR	962	R	G	0.065283	0.056444	0.545455	0.109804	-2	NA	0	NA	0	75.06714	1	148	EGFR	TK	H_and_I_helix	no	weka.classifiers.bayes.BayesNet	95.87073608617594	no	0.08319145410349614	0.9168085458965037	weka.classifiers.lazy.LWL	96.22980251346499	yes	0.9202754376623707	0.07972456233762935	weka.classifiers.rules.DecisionTable	92.99820466786356	yes	0.9306930693069307	0.06930693069306931	weka.classifiers.functions.SMO	97.30700179533214	no	0.0	1.0	weka.classifiers.trees.RandomForest	96.22980251346499	no	0.1	0.9	weka.classifiers.rules.DTNB	96.94793536804309	yes
COSMIC	2	EGFR	785	T	I	0.108593	0.045085	0.545455	0.12549	-1	NA	0	NA	0	131.17464	1	93	EGFR	TK	C_helix	yes	weka.classifiers.bayes.BayesNet	95.87073608617594	yes	0.9636729657656509	0.036327034234349	weka.classifiers.lazy.LWL	96.22980251346499	yes	0.9392794525816441	0.06072054741835556	weka.classifiers.rules.DecisionTable	92.99820466786356	yes	0.9306930693069307	0.06930693069306931	weka.classifiers.functions.SMO	97.30700179533214	yes	1.0	0.0	weka.classifiers.trees.RandomForest	96.22980251346499	yes	0.9	0.1	weka.classifiers.rules.DTNB	96.94793536804309	yes
SNP@Domain	1	YES	452	R	K	?	?	?	?	2	NA	0	NA	1	146.18934	1	148	SRC	TK	F_helix	no	weka.classifiers.bayes.BayesNet	95.87073608617594	no	0.0017973883230888203	0.9982026116769112	weka.classifiers.lazy.LWL	96.22980251346499	no	0.0	1.0	weka.classifiers.rules.DecisionTable	92.99820466786356	no	0.07142857142857142	0.9285714285714286	weka.classifiers.functions.SMO	97.30700179533214	no	0.0	1.0	weka.classifiers.trees.RandomForest	96.22980251346499	no	0.09595209580838324	0.9040479041916167	weka.classifiers.rules.DTNB	96.94793536804309	no
SNP@Domain	1	ADCK2	307	S	P	?	?	?	?	-1	NA	0	NA	0	115.13194	1	73	ABC1	ATYPICAL	B3_strand	no	weka.classifiers.bayes.BayesNet	95.87073608617594	no	0.04606233859990454	0.9539376614000954	weka.classifiers.lazy.LWL	96.22980251346499	no	0.0	1.0	weka.classifiers.rules.DecisionTable	92.99820466786356	yes	0.5	0.5	weka.classifiers.functions.SMO	97.30700179533214	no	0.0	1.0	weka.classifiers.trees.RandomForest	96.22980251346499	no	0.08150807899461401	0.9184919210053859	weka.classifiers.rules.DTNB	96.94793536804309	no
SNP@Domain	1	CHK1	156	R	Q	?	?	?	?	1	NA	0	NA	1	146.14594	1	148	CAMKL	CAMK	Activation_segment_Nt#Activation_segment_Ct	no	weka.classifiers.bayes.BayesNet	95.87073608617594	no	3.1599392023166006E-4	0.9996840060797684	weka.classifiers.lazy.LWL	96.22980251346499	no	0.0	1.0	weka.classifiers.rules.DecisionTable	92.99820466786356	no	0.125	0.875	weka.classifiers.functions.SMO	97.30700179533214	no	0.0	1.0	weka.classifiers.trees.RandomForest	96.22980251346499	no	0.0	1.0	weka.classifiers.rules.DTNB	96.94793536804309	no
SNP@Domain	1	HRI	484	R	Q	?	?	?	?	1	NA	0	NA	1	146.14594	1	148	PEK	OTHER	Activation_segment_Nt#Activation_segment_Ct	no	weka.classifiers.bayes.BayesNet	95.87073608617594	no	1.0859724161489224E-5	0.9999891402758384	weka.classifiers.lazy.LWL	96.22980251346499	no	0.0	1.0	weka.classifiers.rules.DecisionTable	92.99820466786356	no	0.03333333333333333	0.9666666666666667	weka.classifiers.functions.SMO	97.30700179533214	no	0.0	1.0	weka.classifiers.trees.RandomForest	96.22980251346499	no	0.0	1.0	weka.classifiers.rules.DTNB	96.94793536804309	no
SNP@Domain	1	MAST2	660	I	M	?	0.039126	?	?	1	NA	0	NA	0	149.20784	0	124	MAST	AGC	Activation_segment_Nt	no	weka.classifiers.bayes.BayesNet	95.87073608617594	no	0.038451131174631656	0.9615488688253684	weka.classifiers.lazy.LWL	96.22980251346499	no	0.0	1.0	weka.classifiers.rules.DecisionTable	92.99820466786356	no	0.3333333333333333	0.6666666666666666	weka.classifiers.functions.SMO	97.30700179533214	no	0.0	1.0	weka.classifiers.trees.RandomForest	96.22980251346499	no	0.04494725592347155	0.9550527440765284	weka.classifiers.rules.DTNB	96.94793536804309	no
SNP@Domain	1	FYN	272	Q	K	0.174207	0.057487	0.258065	0.192157	1	NA	0	NA	1	146.18934	1	114	SRC	TK	G_loop	no	weka.classifiers.bayes.BayesNet	95.87073608617594	no	0.017487275524656818	0.9825127244753431	weka.classifiers.lazy.LWL	96.22980251346499	no	0.0	1.0	weka.classifiers.rules.DecisionTable	92.99820466786356	no	0.07142857142857142	0.9285714285714286	weka.classifiers.functions.SMO	97.30700179533214	no	0.0	1.0	weka.classifiers.trees.RandomForest	96.22980251346499	no	0.0	1.0	weka.classifiers.rules.DTNB	96.94793536804309	no
COSMIC	2	EGFR	863	G	S	?	0.077396	?	?	0	NA	0	NA	1	105.09344	0	48	EGFR	TK	Activation_segment_Nt#Activation_segment_Ct	yes	weka.classifiers.bayes.BayesNet	95.87073608617594	yes	0.9995309684902791	4.690315097210256E-4	weka.classifiers.lazy.LWL	96.22980251346499	yes	0.9489884464203294	0.05101155357967064	weka.classifiers.rules.DecisionTable	92.99820466786356	yes	0.9306930693069307	0.06930693069306931	weka.classifiers.functions.SMO	97.30700179533214	yes	1.0	0.0	weka.classifiers.trees.RandomForest	96.22980251346499	yes	0.9939189189189189	0.006081081081081081	weka.classifiers.rules.DTNB	96.94793536804309	yes
SNP@Domain	1	COT	315	E	K	?	?	?	?	1	NA	0	NA	1	146.18934	1	109	STE-UNIQUE	STE	G_helix	no	weka.classifiers.bayes.BayesNet	95.87073608617594	no	8.077608788882546E-5	0.9999192239121111	weka.classifiers.lazy.LWL	96.22980251346499	no	0.03397731983834563	0.9660226801616542	weka.classifiers.rules.DecisionTable	92.99820466786356	no	0.029411764705882353	0.9705882352941176	weka.classifiers.functions.SMO	97.30700179533214	no	0.0	1.0	weka.classifiers.trees.RandomForest	96.22980251346499	no	0.0	1.0	weka.classifiers.rules.DTNB	96.94793536804309	no
COSMIC	3	BRAF	614	S	P	0.153946	0.023664	0.277778	0.111111	-1	Phosphorylation	0	NA	0	115.13194	1	73	RAF	TKL	Activation_segment_Ct	yes	weka.classifiers.bayes.BayesNet	95.87073608617594	yes	0.9979563465435712	0.0020436534564287306	weka.classifiers.lazy.LWL	96.22980251346499	yes	1.0	0.0	weka.classifiers.rules.DecisionTable	92.99820466786356	yes	0.9814814814814815	0.018518518518518517	weka.classifiers.functions.SMO	97.30700179533214	yes	1.0	0.0	weka.classifiers.trees.RandomForest	96.22980251346499	yes	1.0	0.0	weka.classifiers.rules.DTNB	96.94793536804309	yes
SNP@Domain	1	MOS	101	K	N	0.183951	0.079874	0.6	0.170799	0	NA	0	NA	1	132.11904	1	135	MOS	OTHER	C_helix	no	weka.classifiers.bayes.BayesNet	95.87073608617594	no	1.880666084009501E-5	0.9999811933391599	weka.classifiers.lazy.LWL	96.22980251346499	no	0.0	1.0	weka.classifiers.rules.DecisionTable	92.99820466786356	no	0.024390243902439025	0.975609756097561	weka.classifiers.functions.SMO	97.30700179533214	no	0.0	1.0	weka.classifiers.trees.RandomForest	96.22980251346499	no	0.0	1.0	weka.classifiers.rules.DTNB	96.94793536804309	no
COSMIC	2	ABL1	396	H	R	0.11254	0.05773	0.857143	0.235294	0	NA	0	NA	1	174.20274	1	118	ABL	TK	Activation_segment_Nt	yes	weka.classifiers.bayes.BayesNet	95.87073608617594	yes	0.9997490685745055	2.5093142549439625E-4	weka.classifiers.lazy.LWL	96.22980251346499	yes	1.0	0.0	weka.classifiers.rules.DecisionTable	92.99820466786356	yes	0.9375	0.0625	weka.classifiers.functions.SMO	97.30700179533214	yes	1.0	0.0	weka.classifiers.trees.RandomForest	96.22980251346499	yes	1.0	0.0	weka.classifiers.rules.DTNB	96.94793536804309	yes
COSMIC	12	KIT	822	N	K	0.146907	0.024164	0.888889	0.403922	0	NA	0	NA	1	146.18934	1	96	PDGFR	TK	Activation_segment_Nt#Activation_segment_Ct	yes	weka.classifiers.bayes.BayesNet	95.87073608617594	yes	0.9999053901160476	9.460988395234107E-5	weka.classifiers.lazy.LWL	96.22980251346499	yes	1.0	0.0	weka.classifiers.rules.DecisionTable	92.99820466786356	yes	0.9803921568627451	0.0196078431372549	weka.classifiers.functions.SMO	97.30700179533214	yes	1.0	0.0	weka.classifiers.trees.RandomForest	96.22980251346499	yes	1.0	0.0	weka.classifiers.rules.DTNB	96.94793536804309	yes
COSMIC	2	EGFR	769	V	L	0.506114	0.091186	0.545455	0.239216	1	NA	0	NA	0	131.17464	0	105	EGFR	TK	C_helix	yes	weka.classifiers.bayes.BayesNet	95.87073608617594	yes	0.9438449105740404	0.05615508942595964	weka.classifiers.lazy.LWL	96.22980251346499	yes	0.9447908064742289	0.05520919352577111	weka.classifiers.rules.DecisionTable	92.99820466786356	yes	0.9306930693069307	0.06930693069306931	weka.classifiers.functions.SMO	97.30700179533214	yes	1.0	0.0	weka.classifiers.trees.RandomForest	96.22980251346499	yes	1.0	0.0	weka.classifiers.rules.DTNB	96.94793536804309	yes
SNP@Domain	1	MOS	107	D	H	0.275485	0.105198	0.4	0.391185	-1	NA	0	NA	1	155.15634	1	91	MOS	OTHER	C_helix	no	weka.classifiers.bayes.BayesNet	95.87073608617594	no	4.995176794456011E-5	0.9999500482320554	weka.classifiers.lazy.LWL	96.22980251346499	no	0.0	1.0	weka.classifiers.rules.DecisionTable	92.99820466786356	no	0.024390243902439025	0.975609756097561	weka.classifiers.functions.SMO	97.30700179533214	no	0.0	1.0	weka.classifiers.trees.RandomForest	96.22980251346499	no	0.08	0.9199999999999999	weka.classifiers.rules.DTNB	96.94793536804309	no
COSMIC	2	EGFR	773	H	R	0.568057	0.108248	0.545455	0.635294	0	NA	0	NA	1	174.20274	1	118	EGFR	TK	C_helix	yes	weka.classifiers.bayes.BayesNet	95.87073608617594	yes	0.9601369551522896	0.03986304484771038	weka.classifiers.lazy.LWL	96.22980251346499	yes	0.9347901702841807	0.06520982971581941	weka.classifiers.rules.DecisionTable	92.99820466786356	yes	0.9306930693069307	0.06930693069306931	weka.classifiers.functions.SMO	97.30700179533214	yes	1.0	0.0	weka.classifiers.trees.RandomForest	96.22980251346499	yes	1.0	0.0	weka.classifiers.rules.DTNB	96.94793536804309	yes
SNP@Domain	1	MOS	275	H	Y	0.709388	0.02794	0.6	0.471074	2	NA	0	NA	0	181.19124	1	118	MOS	OTHER	G_helix	no	weka.classifiers.bayes.BayesNet	95.87073608617594	no	1.823606983307264E-5	0.999981763930167	weka.classifiers.lazy.LWL	96.22980251346499	no	0.0	1.0	weka.classifiers.rules.DecisionTable	92.99820466786356	no	0.024390243902439025	0.975609756097561	weka.classifiers.functions.SMO	97.30700179533214	no	0.0	1.0	weka.classifiers.trees.RandomForest	96.22980251346499	no	0.04279939363314806	0.9572006063668519	weka.classifiers.rules.DTNB	96.94793536804309	no
SNP@Domain	1	HRI	463	A	D	?	?	?	?	-2	NA	0	NA	1	133.10384	0	67	PEK	OTHER	Activation_segment_Nt	no	weka.classifiers.bayes.BayesNet	95.87073608617594	no	1.2476353506600123E-4	0.999875236464934	weka.classifiers.lazy.LWL	96.22980251346499	no	0.0	1.0	weka.classifiers.rules.DecisionTable	92.99820466786356	no	0.03333333333333333	0.9666666666666667	weka.classifiers.functions.SMO	97.30700179533214	no	0.0	1.0	weka.classifiers.trees.RandomForest	96.22980251346499	no	0.0	1.0	weka.classifiers.rules.DTNB	96.94793536804309	no
SNP@Domain	1	FLT4	1146	R	H	0.302868	0.016553	0.4	0.168627	0	NA	0	NA	1	155.15634	1	148	VEGFR	TK	H_and_I_helix	no	weka.classifiers.bayes.BayesNet	95.87073608617594	no	2.4097993068587106E-4	0.9997590200693142	weka.classifiers.lazy.LWL	96.22980251346499	no	0.10193774720488791	0.8980622527951122	weka.classifiers.rules.DecisionTable	92.99820466786356	no	0.125	0.875	weka.classifiers.functions.SMO	97.30700179533214	no	0.0	1.0	weka.classifiers.trees.RandomForest	96.22980251346499	no	0.04242610844961838	0.9575738915503816	weka.classifiers.rules.DTNB	96.94793536804309	no
COSMIC	2	KIT	825	V	I	0.11254	0.022938	0.555556	0.235294	3	NA	0	NA	0	131.17464	0	105	PDGFR	TK	Activation_segment_Nt#Activation_segment_Ct	yes	weka.classifiers.bayes.BayesNet	95.87073608617594	yes	0.9978714422139101	0.002128557786090032	weka.classifiers.lazy.LWL	96.22980251346499	yes	1.0	0.0	weka.classifiers.rules.DecisionTable	92.99820466786356	yes	0.9803921568627451	0.0196078431372549	weka.classifiers.functions.SMO	97.30700179533214	yes	1.0	0.0	weka.classifiers.trees.RandomForest	96.22980251346499	yes	0.9666666666666666	0.03333333333333333	weka.classifiers.rules.DTNB	96.94793536804309	yes
SNP@Domain	1	SRPK2	655	F	Y	0.087338	0.012314	0.5	0.170139	3	NA	0	NA	0	181.19124	0	135	SRPK	CMGC	H_and_I_helix	no	weka.classifiers.bayes.BayesNet	95.87073608617594	no	3.0680796467198043E-6	0.9999969319203532	weka.classifiers.lazy.LWL	96.22980251346499	no	0.0	1.0	weka.classifiers.rules.DecisionTable	92.99820466786356	no	0.2	0.8	weka.classifiers.functions.SMO	97.30700179533214	no	0.0	1.0	weka.classifiers.trees.RandomForest	96.22980251346499	no	0.12214285714285715	0.8778571428571429	weka.classifiers.rules.DTNB	96.94793536804309	no
SNP@Domain	1	IRAK1	315	R	G	0.237696	0.155696	0.909091	0.222222	-2	NA	0	NA	0	75.06714	1	148	IRAK	TKL	E_helix	no	weka.classifiers.bayes.BayesNet	95.87073608617594	no	0.2869476011641232	0.7130523988358768	weka.classifiers.lazy.LWL	96.22980251346499	no	0.0	1.0	weka.classifiers.rules.DecisionTable	92.99820466786356	no	0.3333333333333333	0.6666666666666666	weka.classifiers.functions.SMO	97.30700179533214	no	0.0	1.0	weka.classifiers.trees.RandomForest	96.22980251346499	no	0.015625	0.984375	weka.classifiers.rules.DTNB	96.94793536804309	no
SNP@Domain	1	MAK	98	P	L	0.179976	0.14903	0.684211	0.277778	-3	NA	0	NA	0	131.17464	0	90	RCK	CMGC	E_helix	no	weka.classifiers.bayes.BayesNet	95.87073608617594	no	1.1095928932619321E-6	0.9999988904071069	weka.classifiers.lazy.LWL	96.22980251346499	no	0.0	1.0	weka.classifiers.rules.DecisionTable	92.99820466786356	no	0.03225806451612903	0.967741935483871	weka.classifiers.functions.SMO	97.30700179533214	no	0.0	1.0	weka.classifiers.trees.RandomForest	96.22980251346499	no	0.0	1.0	weka.classifiers.rules.DTNB	96.94793536804309	no
COSMIC	6	BRAF	595	F	L	0.86488	0.737323	0.944444	0.679012	0	NA	0	NA	0	131.17464	0	135	RAF	TKL	Activation_segment_Nt	yes	weka.classifiers.bayes.BayesNet	95.87073608617594	yes	0.999956542138641	4.345786135895665E-5	weka.classifiers.lazy.LWL	96.22980251346499	yes	1.0	0.0	weka.classifiers.rules.DecisionTable	92.99820466786356	yes	0.9814814814814815	0.018518518518518517	weka.classifiers.functions.SMO	97.30700179533214	yes	1.0	0.0	weka.classifiers.trees.RandomForest	96.22980251346499	yes	1.0	0.0	weka.classifiers.rules.DTNB	96.94793536804309	yes
SNP@Domain	1	SRPK2	650	S	N	0.194192	0.006636	0.357143	0.385417	1	NA	0	NA	1	132.11904	1	73	SRPK	CMGC	G_helix#H_and_I_helix	no	weka.classifiers.bayes.BayesNet	95.87073608617594	no	1.2370789538241215E-6	0.9999987629210461	weka.classifiers.lazy.LWL	96.22980251346499	no	0.0	1.0	weka.classifiers.rules.DecisionTable	92.99820466786356	no	0.2	0.8	weka.classifiers.functions.SMO	97.30700179533214	no	0.0	1.0	weka.classifiers.trees.RandomForest	96.22980251346499	no	0.043333333333333335	0.9566666666666667	weka.classifiers.rules.DTNB	96.94793536804309	no
COSMIC	3	EGFR	786	V	M	0.284484	0.100955	0.181818	0.243137	1	NA	0	NA	0	149.20784	0	105	EGFR	TK	Linker	yes	weka.classifiers.bayes.BayesNet	95.87073608617594	yes	0.9560217190337297	0.043978280966270364	weka.classifiers.lazy.LWL	96.22980251346499	yes	0.9437256939958781	0.056274306004121796	weka.classifiers.rules.DecisionTable	92.99820466786356	yes	0.9306930693069307	0.06930693069306931	weka.classifiers.functions.SMO	97.30700179533214	yes	1.0	0.0	weka.classifiers.trees.RandomForest	96.22980251346499	yes	1.0	0.0	weka.classifiers.rules.DTNB	96.94793536804309	yes
COSMIC	2	EGFR	854	T	A	0.09791	0.104181	0.818182	0.376471	0	NA	0	NA	0	89.09404	1	93	EGFR	TK	Activation_segment_Nt	yes	weka.classifiers.bayes.BayesNet	95.87073608617594	yes	0.999689755920243	3.102440797570414E-4	weka.classifiers.lazy.LWL	96.22980251346499	yes	0.9408728877398075	0.059127112260192405	weka.classifiers.rules.DecisionTable	92.99820466786356	yes	0.9306930693069307	0.06930693069306931	weka.classifiers.functions.SMO	97.30700179533214	yes	1.0	0.0	weka.classifiers.trees.RandomForest	96.22980251346499	yes	1.0	0.0	weka.classifiers.rules.DTNB	96.94793536804309	yes
SNP@Domain	1	BTK	634	R	H	0.106357	0.113702	1	0.85098	0	NA	0	NA	1	155.15634	1	148	TEC	TK	H_and_I_helix	no	weka.classifiers.bayes.BayesNet	95.87073608617594	no	0.006662138029697036	0.9933378619703028	weka.classifiers.lazy.LWL	96.22980251346499	no	0.0	1.0	weka.classifiers.rules.DecisionTable	92.99820466786356	no	0.125	0.875	weka.classifiers.functions.SMO	97.30700179533214	no	0.0	1.0	weka.classifiers.trees.RandomForest	96.22980251346499	no	0.0196078431372549	0.9803921568627452	weka.classifiers.rules.DTNB	96.94793536804309	no
SNP@Domain	1	HRI	292	N	T	?	?	?	?	0	NA	0	NA	1	119.12034	1	96	PEK	OTHER	C_helix#Linker	no	weka.classifiers.bayes.BayesNet	95.87073608617594	no	2.8558155545223416E-6	0.9999971441844455	weka.classifiers.lazy.LWL	96.22980251346499	no	0.0	1.0	weka.classifiers.rules.DecisionTable	92.99820466786356	no	0.03333333333333333	0.9666666666666667	weka.classifiers.functions.SMO	97.30700179533214	no	0.0	1.0	weka.classifiers.trees.RandomForest	96.22980251346499	no	0.0	1.0	weka.classifiers.rules.DTNB	96.94793536804309	no
COSMIC	2	EGFR	773	H	L	0.568057	0.108248	0.545455	0.635294	-3	NA	0	NA	0	131.17464	1	118	EGFR	TK	C_helix	yes	weka.classifiers.bayes.BayesNet	95.87073608617594	yes	0.931882596801698	0.06811740319830197	weka.classifiers.lazy.LWL	96.22980251346499	yes	0.9420761731436222	0.05792382685637769	weka.classifiers.rules.DecisionTable	92.99820466786356	yes	0.9306930693069307	0.06930693069306931	weka.classifiers.functions.SMO	97.30700179533214	yes	1.0	0.0	weka.classifiers.trees.RandomForest	96.22980251346499	yes	0.9666666666666666	0.033333333333333326	weka.classifiers.rules.DTNB	96.94793536804309	yes
SNP@Domain	1	MOK	266	D	E	?	?	?	?	2	NA	0	NA	1	147.13074	1	91	RCK	CMGC	H_and_I_helix	no	weka.classifiers.bayes.BayesNet	95.87073608617594	no	4.702874973137431E-6	0.9999952971250269	weka.classifiers.lazy.LWL	96.22980251346499	no	0.0	1.0	weka.classifiers.rules.DecisionTable	92.99820466786356	no	0.03225806451612903	0.967741935483871	weka.classifiers.functions.SMO	97.30700179533214	no	0.0	1.0	weka.classifiers.trees.RandomForest	96.22980251346499	no	0.00842440171531332	0.9915755982846866	weka.classifiers.rules.DTNB	96.94793536804309	no
SNP@Domain	1	COT	380	L	F	?	?	?	?	0	NA	0	NA	0	165.19184	0	124	STE-UNIQUE	STE	H_and_I_helix	no	weka.classifiers.bayes.BayesNet	95.87073608617594	no	4.239919896010603E-6	0.9999957600801039	weka.classifiers.lazy.LWL	96.22980251346499	no	0.03135851813440774	0.9686414818655926	weka.classifiers.rules.DecisionTable	92.99820466786356	no	0.029411764705882353	0.9705882352941176	weka.classifiers.functions.SMO	97.30700179533214	no	0.0	1.0	weka.classifiers.trees.RandomForest	96.22980251346499	no	0.0	1.0	weka.classifiers.rules.DTNB	96.94793536804309	no
SNP@Domain	1	COT	144	L	F	?	?	?	?	0	NA	0	NA	0	165.19184	0	124	STE-UNIQUE	STE	G_loop	no	weka.classifiers.bayes.BayesNet	95.87073608617594	no	4.500787400272803E-4	0.9995499212599727	weka.classifiers.lazy.LWL	96.22980251346499	no	0.03239816447135275	0.9676018355286474	weka.classifiers.rules.DecisionTable	92.99820466786356	no	0.029411764705882353	0.9705882352941176	weka.classifiers.functions.SMO	97.30700179533214	no	0.0	1.0	weka.classifiers.trees.RandomForest	96.22980251346499	no	0.011917216283829886	0.9880827837161702	weka.classifiers.rules.DTNB	96.94793536804309	no
SNP@Domain	1	ICK	115	M	L	0.552157	0.12553	0.421053	0.486111	2	NA	0	NA	0	131.17464	0	124	RCK	CMGC	E_helix	no	weka.classifiers.bayes.BayesNet	95.87073608617594	no	2.806612555360712E-6	0.9999971933874446	weka.classifiers.lazy.LWL	96.22980251346499	no	0.0	1.0	weka.classifiers.rules.DecisionTable	92.99820466786356	no	0.03225806451612903	0.967741935483871	weka.classifiers.functions.SMO	97.30700179533214	no	0.0	1.0	weka.classifiers.trees.RandomForest	96.22980251346499	no	0.0	1.0	weka.classifiers.rules.DTNB	96.94793536804309	no
SNP@Domain	1	TRB1	250	A	T	?	?	?	?	0	NA	0	NA	1	119.12034	0	67	TRBL	CAMK	Activation_segment_Ct	no	weka.classifiers.bayes.BayesNet	95.87073608617594	no	0.0016872074367565496	0.9983127925632433	weka.classifiers.lazy.LWL	96.22980251346499	no	0.0	1.0	weka.classifiers.rules.DecisionTable	92.99820466786356	no	0.3333333333333333	0.6666666666666666	weka.classifiers.functions.SMO	97.30700179533214	no	0.0	1.0	weka.classifiers.trees.RandomForest	96.22980251346499	no	0.06547540983606558	0.9345245901639345	weka.classifiers.rules.DTNB	96.94793536804309	no
COSMIC	2	PDGFRA	646	K	E	0.095978	0.051454	0.888889	0.180392	1	NA	0	NA	1	147.13074	1	135	PDGFR	TK	C_helix	yes	weka.classifiers.bayes.BayesNet	95.87073608617594	yes	0.9998686967682471	1.3130323175288531E-4	weka.classifiers.lazy.LWL	96.22980251346499	yes	1.0	0.0	weka.classifiers.rules.DecisionTable	92.99820466786356	yes	0.9803921568627451	0.0196078431372549	weka.classifiers.functions.SMO	97.30700179533214	yes	1.0	0.0	weka.classifiers.trees.RandomForest	96.22980251346499	yes	1.0	0.0	weka.classifiers.rules.DTNB	96.94793536804309	yes
SNP@Domain	1	AKT1	319	E	G	0.924918	0.807981	0.965517	0.959064	-2	NA	0	NA	0	75.06714	1	109	AKT	AGC	Activation_segment_Ct	no	weka.classifiers.bayes.BayesNet	95.87073608617594	no	0.029108902804552035	0.9708910971954479	weka.classifiers.lazy.LWL	96.22980251346499	no	0.0	1.0	weka.classifiers.rules.DecisionTable	92.99820466786356	no	0.2	0.8	weka.classifiers.functions.SMO	97.30700179533214	no	0.0	1.0	weka.classifiers.trees.RandomForest	96.22980251346499	no	0.03103448275862069	0.9689655172413794	weka.classifiers.rules.DTNB	96.94793536804309	no
COSMIC	2	EGFR	795	F	S	0.438402	0.013083	0.272727	0.215686	-2	NA	0	NA	1	105.09344	0	135	EGFR	TK	Linker	yes	weka.classifiers.bayes.BayesNet	95.87073608617594	yes	0.8859789255408566	0.1140210744591435	weka.classifiers.lazy.LWL	96.22980251346499	yes	0.9423889096939605	0.057611090306039676	weka.classifiers.rules.DecisionTable	92.99820466786356	yes	0.9306930693069307	0.06930693069306931	weka.classifiers.functions.SMO	97.30700179533214	yes	1.0	0.0	weka.classifiers.trees.RandomForest	96.22980251346499	yes	1.0	0.0	weka.classifiers.rules.DTNB	96.94793536804309	yes
SNP@Domain	1	LOK	139	D	E	?	?	?	?	2	NA	0	NA	1	147.13074	1	91	STE20	STE	E_helix	no	weka.classifiers.bayes.BayesNet	95.87073608617594	no	4.1142369298569634E-4	0.9995885763070144	weka.classifiers.lazy.LWL	96.22980251346499	no	0.03279298268191279	0.9672070173180871	weka.classifiers.rules.DecisionTable	92.99820466786356	no	0.041666666666666664	0.9583333333333334	weka.classifiers.functions.SMO	97.30700179533214	no	0.0	1.0	weka.classifiers.trees.RandomForest	96.22980251346499	no	0.0	1.0	weka.classifiers.rules.DTNB	96.94793536804309	no
SNP@Domain	1	LOK	133	D	N	?	?	?	?	1	NA	0	NA	1	132.11904	1	91	STE20	STE	E_helix	no	weka.classifiers.bayes.BayesNet	95.87073608617594	no	9.824943654455125E-5	0.9999017505634554	weka.classifiers.lazy.LWL	96.22980251346499	no	0.03287762039632032	0.9671223796036799	weka.classifiers.rules.DecisionTable	92.99820466786356	no	0.041666666666666664	0.9583333333333334	weka.classifiers.functions.SMO	97.30700179533214	no	0.0	1.0	weka.classifiers.trees.RandomForest	96.22980251346499	no	0.0	1.0	weka.classifiers.rules.DTNB	96.94793536804309	no
COSMIC	2	EGFR	832	R	C	0.354984	0.074478	0.727273	0.321569	-3	NA	0	NA	0	121.15404	1	148	EGFR	TK	Catalytic_loop	yes	weka.classifiers.bayes.BayesNet	95.87073608617594	yes	0.9989542589842882	0.0010457410157117646	weka.classifiers.lazy.LWL	96.22980251346499	yes	0.9378210504019632	0.062178949598036826	weka.classifiers.rules.DecisionTable	92.99820466786356	yes	0.9306930693069307	0.06930693069306931	weka.classifiers.functions.SMO	97.30700179533214	yes	1.0	0.0	weka.classifiers.trees.RandomForest	96.22980251346499	yes	1.0	0.0	weka.classifiers.rules.DTNB	96.94793536804309	yes
COSMIC	2	EGFR	802	V	I	0.270378	0.061041	0.909091	0.866667	3	NA	0	NA	0	131.17464	0	105	EGFR	TK	Linker	yes	weka.classifiers.bayes.BayesNet	95.87073608617594	yes	0.9962488251402642	0.003751174859735817	weka.classifiers.lazy.LWL	96.22980251346499	yes	0.9425625299856779	0.05743747001432191	weka.classifiers.rules.DecisionTable	92.99820466786356	yes	0.9306930693069307	0.06930693069306931	weka.classifiers.functions.SMO	97.30700179533214	yes	1.0	0.0	weka.classifiers.trees.RandomForest	96.22980251346499	yes	1.0	0.0	weka.classifiers.rules.DTNB	96.94793536804309	yes
SNP@Domain	1	P38A	243	G	R	?	?	?	?	-2	NA	0	NA	1	174.20274	0	48	MAPK	CMGC	G_helix#H_and_I_helix	no	weka.classifiers.bayes.BayesNet	95.87073608617594	no	7.51816022239594E-5	0.999924818397776	weka.classifiers.lazy.LWL	96.22980251346499	no	0.0	1.0	weka.classifiers.rules.DecisionTable	92.99820466786356	no	0.06666666666666667	0.9333333333333333	weka.classifiers.functions.SMO	97.30700179533214	no	0.0	1.0	weka.classifiers.trees.RandomForest	96.22980251346499	no	0.02416405433646813	0.9758359456635318	weka.classifiers.rules.DTNB	96.94793536804309	no
COSMIC	3	KIT	654	V	A	0.571287	0.237631	0.888889	0.588235	0	NA	0	NA	0	89.09404	0	105	PDGFR	TK	C_helix	yes	weka.classifiers.bayes.BayesNet	95.87073608617594	yes	0.999732921216352	2.670787836479121E-4	weka.classifiers.lazy.LWL	96.22980251346499	yes	1.0	0.0	weka.classifiers.rules.DecisionTable	92.99820466786356	yes	0.9803921568627451	0.0196078431372549	weka.classifiers.functions.SMO	97.30700179533214	yes	1.0	0.0	weka.classifiers.trees.RandomForest	96.22980251346499	yes	1.0	0.0	weka.classifiers.rules.DTNB	96.94793536804309	yes
COSMIC	2	FGFR2	549	N	K	0.206641	0.050927	0.916667	0.345098	0	NA	0	NA	1	146.18934	1	96	FGFR	TK	C_helix	yes	weka.classifiers.bayes.BayesNet	95.87073608617594	yes	0.9974337942104331	0.0025662057895668743	weka.classifiers.lazy.LWL	96.22980251346499	yes	1.0	0.0	weka.classifiers.rules.DecisionTable	92.99820466786356	yes	0.8	0.2	weka.classifiers.functions.SMO	97.30700179533214	yes	1.0	0.0	weka.classifiers.trees.RandomForest	96.22980251346499	yes	0.9	0.1	weka.classifiers.rules.DTNB	96.94793536804309	yes
COSMIC	2	BRAF	605	S	F	?	0.044343	?	?	-2	NA	0	NA	0	165.19184	1	73	RAF	TKL	Activation_segment_Nt#Activation_segment_Ct	yes	weka.classifiers.bayes.BayesNet	95.87073608617594	yes	0.9982968104595835	0.0017031895404164613	weka.classifiers.lazy.LWL	96.22980251346499	yes	1.0	0.0	weka.classifiers.rules.DecisionTable	92.99820466786356	yes	0.9814814814814815	0.018518518518518517	weka.classifiers.functions.SMO	97.30700179533214	yes	1.0	0.0	weka.classifiers.trees.RandomForest	96.22980251346499	yes	1.0	0.0	weka.classifiers.rules.DTNB	96.94793536804309	yes
SNP@Domain	1	SLK	272	Q	K	0.407514	0.343367	0.801802	0.822581	1	NA	0	NA	1	146.18934	1	114	STE20	STE	H_and_I_helix	no	weka.classifiers.bayes.BayesNet	95.87073608617594	no	1.8259115912230821E-7	0.9999998174088409	weka.classifiers.lazy.LWL	96.22980251346499	no	0.03444679986463623	0.9655532001353637	weka.classifiers.rules.DecisionTable	92.99820466786356	no	0.041666666666666664	0.9583333333333334	weka.classifiers.functions.SMO	97.30700179533214	no	0.0	1.0	weka.classifiers.trees.RandomForest	96.22980251346499	no	0.0	1.0	weka.classifiers.rules.DTNB	96.94793536804309	no
SNP@Domain	1	MASTL	620	P	A	?	0.00029	?	?	-1	NA	0	NA	0	89.09404	0	90	MAST	AGC	Activation_segment_Nt#Activation_segment_Ct	no	weka.classifiers.bayes.BayesNet	95.87073608617594	no	9.349817361067685E-4	0.9990650182638933	weka.classifiers.lazy.LWL	96.22980251346499	no	0.0	1.0	weka.classifiers.rules.DecisionTable	92.99820466786356	no	0.3333333333333333	0.6666666666666666	weka.classifiers.functions.SMO	97.30700179533214	no	0.0	1.0	weka.classifiers.trees.RandomForest	96.22980251346499	no	0.025396825396825397	0.9746031746031747	weka.classifiers.rules.DTNB	96.94793536804309	no
SNP@Domain	1	MOS	168	Y	H	?	0.019869	?	?	2	NA	0	NA	1	155.15634	0	141	MOS	OTHER	Linker#E_helix	no	weka.classifiers.bayes.BayesNet	95.87073608617594	no	2.8499882244144014E-6	0.9999971500117756	weka.classifiers.lazy.LWL	96.22980251346499	no	0.0	1.0	weka.classifiers.rules.DecisionTable	92.99820466786356	no	0.024390243902439025	0.975609756097561	weka.classifiers.functions.SMO	97.30700179533214	no	0.0	1.0	weka.classifiers.trees.RandomForest	96.22980251346499	no	0.0537408465817262	0.9462591534182738	weka.classifiers.rules.DTNB	96.94793536804309	no
SNP@Domain	1	HGK	38	W	R	?	?	?	?	-3	NA	0	NA	1	174.20274	0	163	STE20	STE	G_loop	no	weka.classifiers.bayes.BayesNet	95.87073608617594	no	0.0010134400325799984	0.99898655996742	weka.classifiers.lazy.LWL	96.22980251346499	no	0.030807856148092158	0.9691921438519081	weka.classifiers.rules.DecisionTable	92.99820466786356	no	0.041666666666666664	0.9583333333333334	weka.classifiers.functions.SMO	97.30700179533214	no	0.0	1.0	weka.classifiers.trees.RandomForest	96.22980251346499	no	0.011012457842934822	0.9889875421570652	weka.classifiers.rules.DTNB	96.94793536804309	no
COSMIC	2	EGFR	831	R	H	0.106882	0.093308	0.363636	0.352941	0	NA	0	NA	1	155.15634	1	148	EGFR	TK	Catalytic_loop	yes	weka.classifiers.bayes.BayesNet	95.87073608617594	yes	0.8995895286840837	0.10041047131591621	weka.classifiers.lazy.LWL	96.22980251346499	yes	0.9294317663297327	0.07056823367026742	weka.classifiers.rules.DecisionTable	92.99820466786356	yes	0.9306930693069307	0.06930693069306931	weka.classifiers.functions.SMO	97.30700179533214	yes	1.0	0.0	weka.classifiers.trees.RandomForest	96.22980251346499	yes	0.9554350847928829	0.04456491520711704	weka.classifiers.rules.DTNB	96.94793536804309	yes
SNP@Domain	1	P38A	230	D	N	?	?	?	?	1	NA	0	NA	1	132.11904	1	91	MAPK	CMGC	G_helix#H_and_I_helix	no	weka.classifiers.bayes.BayesNet	95.87073608617594	no	2.8550322256522764E-6	0.9999971449677745	weka.classifiers.lazy.LWL	96.22980251346499	no	0.0	1.0	weka.classifiers.rules.DecisionTable	92.99820466786356	no	0.06666666666666667	0.9333333333333333	weka.classifiers.functions.SMO	97.30700179533214	no	0.0	1.0	weka.classifiers.trees.RandomForest	96.22980251346499	no	0.00842440171531332	0.9915755982846866	weka.classifiers.rules.DTNB	96.94793536804309	no
SNP@Domain	1	SRC	505	R	Q	0.398598	0.081006	0.387097	0.32549	1	NA	0	NA	1	146.14594	1	148	SRC	TK	H_and_I_helix	no	weka.classifiers.bayes.BayesNet	95.87073608617594	no	8.178121921940875E-5	0.9999182187807806	weka.classifiers.lazy.LWL	96.22980251346499	no	0.0	1.0	weka.classifiers.rules.DecisionTable	92.99820466786356	no	0.07142857142857142	0.9285714285714286	weka.classifiers.functions.SMO	97.30700179533214	no	0.0	1.0	weka.classifiers.trees.RandomForest	96.22980251346499	no	0.0	1.0	weka.classifiers.rules.DTNB	96.94793536804309	no
SNP@Domain	1	RET	746	E	G	?	0.013168	?	?	-2	NA	0	NA	0	75.06714	1	109	RET	TK	G_loop#B3_strand	no	weka.classifiers.bayes.BayesNet	95.87073608617594	no	0.10257977554682302	0.8974202244531769	weka.classifiers.lazy.LWL	96.22980251346499	no	0.1153478837091436	0.8846521162908565	weka.classifiers.rules.DecisionTable	92.99820466786356	no	0.25	0.75	weka.classifiers.functions.SMO	97.30700179533214	no	0.0	1.0	weka.classifiers.trees.RandomForest	96.22980251346499	no	0.06823641238654096	0.931763587613459	weka.classifiers.rules.DTNB	96.94793536804309	no
COSMIC	4	BRAF	469	G	R	0.716841	0.538657	0.944444	0.790123	-2	NA	0	NA	1	174.20274	0	48	RAF	TKL	G_loop	yes	weka.classifiers.bayes.BayesNet	95.87073608617594	yes	0.9999957102802564	4.289719743577607E-6	weka.classifiers.lazy.LWL	96.22980251346499	yes	1.0	0.0	weka.classifiers.rules.DecisionTable	92.99820466786356	yes	0.9814814814814815	0.018518518518518517	weka.classifiers.functions.SMO	97.30700179533214	yes	1.0	0.0	weka.classifiers.trees.RandomForest	96.22980251346499	yes	1.0	0.0	weka.classifiers.rules.DTNB	96.94793536804309	yes
SNP@Domain	1	GAK	119	R	K	0.284484	0.056266	0.291667	0.316804	2	NA	0	NA	1	146.18934	1	148	NAK	OTHER	Linker	no	weka.classifiers.bayes.BayesNet	95.87073608617594	no	6.277954554761482E-5	0.9999372204544524	weka.classifiers.lazy.LWL	96.22980251346499	no	0.0	1.0	weka.classifiers.rules.DecisionTable	92.99820466786356	no	0.16666666666666666	0.8333333333333334	weka.classifiers.functions.SMO	97.30700179533214	no	0.0	1.0	weka.classifiers.trees.RandomForest	96.22980251346499	no	0.0	1.0	weka.classifiers.rules.DTNB	96.94793536804309	no
COSMIC	6	BRAF	597	L	R	0.51031	0.407999	0.888889	0.62963	-2	NA	0	NA	1	174.20274	0	124	RAF	TKL	Activation_segment_Nt	yes	weka.classifiers.bayes.BayesNet	95.87073608617594	yes	0.9999550218182588	4.4978181741078664E-5	weka.classifiers.lazy.LWL	96.22980251346499	yes	1.0	0.0	weka.classifiers.rules.DecisionTable	92.99820466786356	yes	0.9814814814814815	0.018518518518518517	weka.classifiers.functions.SMO	97.30700179533214	yes	1.0	0.0	weka.classifiers.trees.RandomForest	96.22980251346499	yes	1.0	0.0	weka.classifiers.rules.DTNB	96.94793536804309	yes
SNP@Domain	1	KIS	188	V	I	?	?	?	?	3	NA	0	NA	0	131.17464	0	105	KIS	OTHER	Activation_segment_Nt#Activation_segment_Ct	no	weka.classifiers.bayes.BayesNet	95.87073608617594	no	0.0018067223443647665	0.9981932776556353	weka.classifiers.lazy.LWL	96.22980251346499	no	0.0	1.0	weka.classifiers.rules.DecisionTable	92.99820466786356	no	0.3333333333333333	0.6666666666666666	weka.classifiers.functions.SMO	97.30700179533214	no	0.0	1.0	weka.classifiers.trees.RandomForest	96.22980251346499	no	0.10076845005074671	0.8992315499492533	weka.classifiers.rules.DTNB	96.94793536804309	no
SNP@Domain	1	COT	186	F	L	?	?	?	?	0	NA	0	NA	0	131.17464	0	135	STE-UNIQUE	STE	C_helix	no	weka.classifiers.bayes.BayesNet	95.87073608617594	no	4.304250498061455E-4	0.9995695749501939	weka.classifiers.lazy.LWL	96.22980251346499	no	0.0	1.0	weka.classifiers.rules.DecisionTable	92.99820466786356	no	0.029411764705882353	0.9705882352941176	weka.classifiers.functions.SMO	97.30700179533214	no	0.0	1.0	weka.classifiers.trees.RandomForest	96.22980251346499	no	0.04597701149425288	0.9540229885057471	weka.classifiers.rules.DTNB	96.94793536804309	no
SNP@Domain	1	NRK	225	P	A	0.07787	0.041705	0.171171	0.139785	-1	NA	0	NA	0	89.09404	0	90	STE20	STE	Activation_segment_Ct	no	weka.classifiers.bayes.BayesNet	95.87073608617594	no	7.764555979999207E-5	0.9999223544402001	weka.classifiers.lazy.LWL	96.22980251346499	no	0.0	1.0	weka.classifiers.rules.DecisionTable	92.99820466786356	no	0.041666666666666664	0.9583333333333334	weka.classifiers.functions.SMO	97.30700179533214	no	0.0	1.0	weka.classifiers.trees.RandomForest	96.22980251346499	no	0.0	1.0	weka.classifiers.rules.DTNB	96.94793536804309	no
SNP@Domain	1	MYT1	136	R	C	?	?	?	?	-3	NA	0	NA	0	121.15404	1	148	WEE	OTHER	B3_strand	no	weka.classifiers.bayes.BayesNet	95.87073608617594	no	2.97431839535363E-4	0.9997025681604645	weka.classifiers.lazy.LWL	96.22980251346499	no	0.0	1.0	weka.classifiers.rules.DecisionTable	92.99820466786356	yes	0.5	0.5	weka.classifiers.functions.SMO	97.30700179533214	no	0.0	1.0	weka.classifiers.trees.RandomForest	96.22980251346499	no	0.09019607843137255	0.9098039215686274	weka.classifiers.rules.DTNB	96.94793536804309	no
SNP@Domain	1	CLK1	459	E	G	?	?	?	?	-2	NA	0	NA	0	75.06714	1	109	CLK	CMGC	H_and_I_helix	no	weka.classifiers.bayes.BayesNet	95.87073608617594	no	2.045256589542536E-6	0.9999979547434106	weka.classifiers.lazy.LWL	96.22980251346499	no	0.0	1.0	weka.classifiers.rules.DecisionTable	92.99820466786356	no	0.125	0.875	weka.classifiers.functions.SMO	97.30700179533214	no	0.0	1.0	weka.classifiers.trees.RandomForest	96.22980251346499	no	0.0	1.0	weka.classifiers.rules.DTNB	96.94793536804309	no
SNP@Domain	1	BTK	628	T	A	0.302868	0.022882	0.363636	0.168627	0	NA	0	NA	0	89.09404	1	93	TEC	TK	H_and_I_helix	no	weka.classifiers.bayes.BayesNet	95.87073608617594	no	5.429288421071488E-4	0.9994570711578928	weka.classifiers.lazy.LWL	96.22980251346499	no	0.0	1.0	weka.classifiers.rules.DecisionTable	92.99820466786356	no	0.125	0.875	weka.classifiers.functions.SMO	97.30700179533214	no	0.0	1.0	weka.classifiers.trees.RandomForest	96.22980251346499	no	0.0	1.0	weka.classifiers.rules.DTNB	96.94793536804309	no
SNP@Domain	1	MAP2K7	259	L	F	0.360836	0.400752	0.666667	0.747312	0	NA	0	NA	0	165.19184	0	124	STE7	STE	Activation_segment_Nt	no	weka.classifiers.bayes.BayesNet	95.87073608617594	no	0.07426655124642763	0.9257334487535724	weka.classifiers.lazy.LWL	96.22980251346499	no	0.0	1.0	weka.classifiers.rules.DecisionTable	92.99820466786356	yes	0.6	0.4	weka.classifiers.functions.SMO	97.30700179533214	no	0.0	1.0	weka.classifiers.trees.RandomForest	96.22980251346499	no	0.035849056603773584	0.9641509433962264	weka.classifiers.rules.DTNB	96.94793536804309	yes
COSMIC	2	ABL1	355	E	G	0.867695	0.02578	1	0.141176	-2	NA	0	NA	0	75.06714	1	109	ABL	TK	E_helix	yes	weka.classifiers.bayes.BayesNet	95.87073608617594	yes	0.9812328099069451	0.01876719009305489	weka.classifiers.lazy.LWL	96.22980251346499	yes	1.0	0.0	weka.classifiers.rules.DecisionTable	92.99820466786356	yes	0.9375	0.0625	weka.classifiers.functions.SMO	97.30700179533214	yes	1.0	0.0	weka.classifiers.trees.RandomForest	96.22980251346499	yes	1.0	0.0	weka.classifiers.rules.DTNB	96.94793536804309	yes
SNP@Domain	1	MAK	29	I	V	0.106026	0.097884	0.210526	0.232639	3	NA	0	NA	0	117.14784	0	124	RCK	CMGC	B3_strand	no	weka.classifiers.bayes.BayesNet	95.87073608617594	no	1.8492556027565833E-5	0.9999815074439725	weka.classifiers.lazy.LWL	96.22980251346499	no	0.0	1.0	weka.classifiers.rules.DecisionTable	92.99820466786356	no	0.03225806451612903	0.967741935483871	weka.classifiers.functions.SMO	97.30700179533214	no	0.0	1.0	weka.classifiers.trees.RandomForest	96.22980251346499	no	0.0	1.0	weka.classifiers.rules.DTNB	96.94793536804309	no
COSMIC	2	EGFR	796	G	A	0.590775	0.529084	1	0.937255	0	NA	0	NA	0	89.09404	0	48	EGFR	TK	Linker	yes	weka.classifiers.bayes.BayesNet	95.87073608617594	yes	0.9998696988031257	1.3030119687433228E-4	weka.classifiers.lazy.LWL	96.22980251346499	yes	0.9548793745757203	0.045120625424279893	weka.classifiers.rules.DecisionTable	92.99820466786356	yes	0.9306930693069307	0.06930693069306931	weka.classifiers.functions.SMO	97.30700179533214	yes	1.0	0.0	weka.classifiers.trees.RandomForest	96.22980251346499	yes	1.0	0.0	weka.classifiers.rules.DTNB	96.94793536804309	yes
SNP@Domain	1	MAP2K3	88	A	T	?	?	?	?	0	NA	0	NA	1	119.12034	0	67	STE7	STE	B3_strand	no	weka.classifiers.bayes.BayesNet	95.87073608617594	no	0.00449573978117382	0.9955042602188261	weka.classifiers.lazy.LWL	96.22980251346499	no	0.03533259993580001	0.9646674000642002	weka.classifiers.rules.DecisionTable	92.99820466786356	yes	0.6	0.4	weka.classifiers.functions.SMO	97.30700179533214	no	0.0	1.0	weka.classifiers.trees.RandomForest	96.22980251346499	no	0.10043771043771044	0.8995622895622896	weka.classifiers.rules.DTNB	96.94793536804309	no
SNP@Domain	1	LOK	160	S	R	?	?	?	?	-1	NA	0	NA	1	174.20274	1	73	STE20	STE	Catalytic_loop	no	weka.classifiers.bayes.BayesNet	95.87073608617594	no	0.0013441088136893252	0.9986558911863106	weka.classifiers.lazy.LWL	96.22980251346499	no	0.04475725919207474	0.9552427408079252	weka.classifiers.rules.DecisionTable	92.99820466786356	no	0.041666666666666664	0.9583333333333334	weka.classifiers.functions.SMO	97.30700179533214	no	0.0	1.0	weka.classifiers.trees.RandomForest	96.22980251346499	no	0.05	0.95	weka.classifiers.rules.DTNB	96.94793536804309	no
SNP@Domain	1	COT	361	P	R	?	?	?	?	-2	NA	0	NA	1	174.20274	0	90	STE-UNIQUE	STE	H_and_I_helix	no	weka.classifiers.bayes.BayesNet	95.87073608617594	no	1.2986337428702859E-6	0.999998701366257	weka.classifiers.lazy.LWL	96.22980251346499	no	0.02555627647946023	0.9744437235205398	weka.classifiers.rules.DecisionTable	92.99820466786356	no	0.029411764705882353	0.9705882352941176	weka.classifiers.functions.SMO	97.30700179533214	no	0.0	1.0	weka.classifiers.trees.RandomForest	96.22980251346499	no	0.0	1.0	weka.classifiers.rules.DTNB	96.94793536804309	no
SNP@Domain	1	LOK	262	Y	N	?	?	?	?	-2	NA	0	NA	1	132.11904	0	141	STE20	STE	H_and_I_helix	no	weka.classifiers.bayes.BayesNet	95.87073608617594	no	5.019376097884251E-6	0.9999949806239021	weka.classifiers.lazy.LWL	96.22980251346499	no	0.025465768424849575	0.9745342315751503	weka.classifiers.rules.DecisionTable	92.99820466786356	no	0.041666666666666664	0.9583333333333334	weka.classifiers.functions.SMO	97.30700179533214	no	0.0	1.0	weka.classifiers.trees.RandomForest	96.22980251346499	no	0.05	0.95	weka.classifiers.rules.DTNB	96.94793536804309	no
COSMIC	2	MAP2K4	184	S	L	0.30549	0.069142	0.717949	0.758065	-2	NA	0	NA	0	131.17464	1	73	STE7	STE	Linker	yes	weka.classifiers.bayes.BayesNet	95.87073608617594	no	0.011925212458908728	0.9880747875410913	weka.classifiers.lazy.LWL	96.22980251346499	yes	1.0	0.0	weka.classifiers.rules.DecisionTable	92.99820466786356	yes	0.6	0.4	weka.classifiers.functions.SMO	97.30700179533214	no	0.0	1.0	weka.classifiers.trees.RandomForest	96.22980251346499	yes	0.6374106955757468	0.3625893044242531	weka.classifiers.rules.DTNB	96.94793536804309	yes
COSMIC	5	EGFR	719	G	C	0.864438	0.653598	1	0.94902	-3	NA	0	NA	0	121.15404	0	48	EGFR	TK	G_loop	yes	weka.classifiers.bayes.BayesNet	95.87073608617594	yes	0.9999656267728366	3.437322716340014E-5	weka.classifiers.lazy.LWL	96.22980251346499	yes	0.9556000293676691	0.044399970632330914	weka.classifiers.rules.DecisionTable	92.99820466786356	yes	0.9306930693069307	0.06930693069306931	weka.classifiers.functions.SMO	97.30700179533214	yes	1.0	0.0	weka.classifiers.trees.RandomForest	96.22980251346499	yes	0.9317121124614458	0.06828788753855417	weka.classifiers.rules.DTNB	96.94793536804309	yes
SNP@Domain	1	PLK2	233	L	M	0.084357	0.023685	0.291667	0.107438	2	NA	0	NA	0	149.20784	0	124	PLK	OTHER	Activation_segment_Nt#Activation_segment_Ct	no	weka.classifiers.bayes.BayesNet	95.87073608617594	no	0.002749361795047277	0.9972506382049526	weka.classifiers.lazy.LWL	96.22980251346499	no	0.0	1.0	weka.classifiers.rules.DecisionTable	92.99820466786356	yes	0.5	0.5	weka.classifiers.functions.SMO	97.30700179533214	no	0.0	1.0	weka.classifiers.trees.RandomForest	96.22980251346499	no	0.015109137295662897	0.9848908627043371	weka.classifiers.rules.DTNB	96.94793536804309	no
SNP@Domain	1	CAMKK1	222	A	D	?	?	?	?	-2	NA	0	NA	1	133.10384	0	67	CAMKK	OTHER	C_helix	no	weka.classifiers.bayes.BayesNet	95.87073608617594	no	2.2867370053708655E-4	0.9997713262994629	weka.classifiers.lazy.LWL	96.22980251346499	no	0.0	1.0	weka.classifiers.rules.DecisionTable	92.99820466786356	no	0.25	0.75	weka.classifiers.functions.SMO	97.30700179533214	no	0.0	1.0	weka.classifiers.trees.RandomForest	96.22980251346499	no	0.022505075745744188	0.9774949242542558	weka.classifiers.rules.DTNB	96.94793536804309	no
COSMIC	5	KIT	820	D	G	0.131973	0.063348	1	0.372549	-1	NA	0	NA	0	75.06714	1	91	PDGFR	TK	Activation_segment_Nt#Activation_segment_Ct	yes	weka.classifiers.bayes.BayesNet	95.87073608617594	yes	0.9999183483061397	8.165169386022483E-5	weka.classifiers.lazy.LWL	96.22980251346499	yes	1.0	0.0	weka.classifiers.rules.DecisionTable	92.99820466786356	yes	0.9803921568627451	0.0196078431372549	weka.classifiers.functions.SMO	97.30700179533214	yes	1.0	0.0	weka.classifiers.trees.RandomForest	96.22980251346499	yes	0.9666666666666666	0.033333333333333326	weka.classifiers.rules.DTNB	96.94793536804309	yes
SNP@Domain	1	MINK	85	D	N	?	?	?	?	1	NA	0	NA	1	132.11904	1	91	STE20	STE	C_helix	no	weka.classifiers.bayes.BayesNet	95.87073608617594	no	6.275694213913474E-4	0.9993724305786086	weka.classifiers.lazy.LWL	96.22980251346499	no	0.03738737133314351	0.9626126286668567	weka.classifiers.rules.DecisionTable	92.99820466786356	no	0.041666666666666664	0.9583333333333334	weka.classifiers.functions.SMO	97.30700179533214	no	0.0	1.0	weka.classifiers.trees.RandomForest	96.22980251346499	no	0.0	1.0	weka.classifiers.rules.DTNB	96.94793536804309	no
SNP@Domain	1	HRI	449	V	I	?	?	?	?	3	NA	0	NA	0	131.17464	0	105	PEK	OTHER	Catalytic_loop	no	weka.classifiers.bayes.BayesNet	95.87073608617594	no	1.065107881915331E-4	0.9998934892118084	weka.classifiers.lazy.LWL	96.22980251346499	no	0.0	1.0	weka.classifiers.rules.DecisionTable	92.99820466786356	no	0.03333333333333333	0.9666666666666667	weka.classifiers.functions.SMO	97.30700179533214	no	0.0	1.0	weka.classifiers.trees.RandomForest	96.22980251346499	no	0.0	1.0	weka.classifiers.rules.DTNB	96.94793536804309	no
SNP@Domain	1	COT	328	I	V	?	?	?	?	3	NA	0	NA	0	117.14784	0	124	STE-UNIQUE	STE	G_helix	no	weka.classifiers.bayes.BayesNet	95.87073608617594	no	9.18787646249039E-5	0.999908121235375	weka.classifiers.lazy.LWL	96.22980251346499	no	0.026603903654381214	0.9733960963456189	weka.classifiers.rules.DecisionTable	92.99820466786356	no	0.029411764705882353	0.9705882352941176	weka.classifiers.functions.SMO	97.30700179533214	no	0.0	1.0	weka.classifiers.trees.RandomForest	96.22980251346499	no	0.0	1.0	weka.classifiers.rules.DTNB	96.94793536804309	no
COSMIC	6	BRAF	597	L	S	0.51031	0.407999	0.888889	0.62963	-2	NA	0	NA	1	105.09344	0	124	RAF	TKL	Activation_segment_Nt	yes	weka.classifiers.bayes.BayesNet	95.87073608617594	yes	0.9999618696764571	3.8130323543043223E-5	weka.classifiers.lazy.LWL	96.22980251346499	yes	1.0	0.0	weka.classifiers.rules.DecisionTable	92.99820466786356	yes	0.9814814814814815	0.018518518518518517	weka.classifiers.functions.SMO	97.30700179533214	yes	1.0	0.0	weka.classifiers.trees.RandomForest	96.22980251346499	yes	1.0	0.0	weka.classifiers.rules.DTNB	96.94793536804309	yes
COSMIC	2	KIT	670	T	I	0.368731	0.049503	0.666667	0.407843	-1	NA	0	NA	0	131.17464	1	93	PDGFR	TK	Linker	yes	weka.classifiers.bayes.BayesNet	95.87073608617594	yes	0.9930182589488873	0.006981741051112597	weka.classifiers.lazy.LWL	96.22980251346499	yes	1.0	0.0	weka.classifiers.rules.DecisionTable	92.99820466786356	yes	0.9803921568627451	0.0196078431372549	weka.classifiers.functions.SMO	97.30700179533214	yes	1.0	0.0	weka.classifiers.trees.RandomForest	96.22980251346499	yes	1.0	0.0	weka.classifiers.rules.DTNB	96.94793536804309	yes
SNP@Domain	1	DYRK3	396	G	R	?	0.027865	?	?	-2	NA	0	NA	1	174.20274	0	48	DYRK	CMGC	F_helix	no	weka.classifiers.bayes.BayesNet	95.87073608617594	no	9.539181667909067E-4	0.9990460818332091	weka.classifiers.lazy.LWL	96.22980251346499	no	0.0	1.0	weka.classifiers.rules.DecisionTable	92.99820466786356	no	0.2	0.8	weka.classifiers.functions.SMO	97.30700179533214	no	0.0	1.0	weka.classifiers.trees.RandomForest	96.22980251346499	no	0.06694512694512696	0.9330548730548731	weka.classifiers.rules.DTNB	96.94793536804309	no
COSMIC	2	EGFR	773	H	Y	0.568057	0.108248	0.545455	0.635294	2	NA	0	NA	0	181.19124	1	118	EGFR	TK	C_helix	yes	weka.classifiers.bayes.BayesNet	95.87073608617594	yes	0.9698917032059069	0.030108296794092985	weka.classifiers.lazy.LWL	96.22980251346499	yes	0.9409678634831306	0.05903213651686956	weka.classifiers.rules.DecisionTable	92.99820466786356	yes	0.9306930693069307	0.06930693069306931	weka.classifiers.functions.SMO	97.30700179533214	yes	1.0	0.0	weka.classifiers.trees.RandomForest	96.22980251346499	yes	0.9800000000000001	0.02	weka.classifiers.rules.DTNB	96.94793536804309	yes
SNP@Domain	1	AKT1	357	L	P	0.107268	0.19806	0.448276	0.315789	-3	NA	0	NA	0	115.13194	0	124	AKT	AGC	G_helix#H_and_I_helix	no	weka.classifiers.bayes.BayesNet	95.87073608617594	no	9.429469977177952E-5	0.9999057053002283	weka.classifiers.lazy.LWL	96.22980251346499	no	0.0	1.0	weka.classifiers.rules.DecisionTable	92.99820466786356	no	0.2	0.8	weka.classifiers.functions.SMO	97.30700179533214	no	0.0	1.0	weka.classifiers.trees.RandomForest	96.22980251346499	no	0.09042553191489362	0.9095744680851064	weka.classifiers.rules.DTNB	96.94793536804309	no
SNP@Domain	1	COT	189	V	I	?	?	?	?	3	NA	0	NA	0	131.17464	0	105	STE-UNIQUE	STE	C_helix	no	weka.classifiers.bayes.BayesNet	95.87073608617594	no	4.3313936926681735E-4	0.9995668606307333	weka.classifiers.lazy.LWL	96.22980251346499	no	0.03094456337147667	0.9690554366285234	weka.classifiers.rules.DecisionTable	92.99820466786356	no	0.029411764705882353	0.9705882352941176	weka.classifiers.functions.SMO	97.30700179533214	no	0.0	1.0	weka.classifiers.trees.RandomForest	96.22980251346499	no	0.07999999999999999	0.9199999999999999	weka.classifiers.rules.DTNB	96.94793536804309	no
SNP@Domain	1	MAK	221	E	Q	?	0.01455	?	?	2	NA	0	NA	1	146.14594	1	109	RCK	CMGC	G_helix#H_and_I_helix	no	weka.classifiers.bayes.BayesNet	95.87073608617594	no	3.768261369380069E-8	0.9999999623173864	weka.classifiers.lazy.LWL	96.22980251346499	no	0.0	1.0	weka.classifiers.rules.DecisionTable	92.99820466786356	no	0.03225806451612903	0.967741935483871	weka.classifiers.functions.SMO	97.30700179533214	no	0.0	1.0	weka.classifiers.trees.RandomForest	96.22980251346499	no	0.04614825592522639	0.9538517440747736	weka.classifiers.rules.DTNB	96.94793536804309	no
SNP@Domain	1	HRI	492	R	Q	?	?	?	?	1	NA	0	NA	1	146.14594	1	148	PEK	OTHER	Activation_segment_Ct	no	weka.classifiers.bayes.BayesNet	95.87073608617594	no	3.872744055807397E-6	0.9999961272559441	weka.classifiers.lazy.LWL	96.22980251346499	no	0.0	1.0	weka.classifiers.rules.DecisionTable	92.99820466786356	no	0.03333333333333333	0.9666666666666667	weka.classifiers.functions.SMO	97.30700179533214	no	0.0	1.0	weka.classifiers.trees.RandomForest	96.22980251346499	no	0.015558194774346792	0.9844418052256533	weka.classifiers.rules.DTNB	96.94793536804309	no
COSMIC	2	TGFBR2	393	C	F	0.265769	0.036617	0.83871	0.179012	-2	NA	0	NA	0	165.19184	0	86	STKR	TKL	E_helix#Catalytic_loop	yes	weka.classifiers.bayes.BayesNet	95.87073608617594	yes	0.987510063305651	0.012489936694348985	weka.classifiers.lazy.LWL	96.22980251346499	yes	1.0	0.0	weka.classifiers.rules.DecisionTable	92.99820466786356	no	0.4	0.6	weka.classifiers.functions.SMO	97.30700179533214	yes	1.0	0.0	weka.classifiers.trees.RandomForest	96.22980251346499	yes	0.8092071611253197	0.1907928388746803	weka.classifiers.rules.DTNB	96.94793536804309	no
SNP@Domain	1	CSK	357	S	G	0.2547	0.052627	1	0.317647	0	NA	0	NA	0	75.06714	1	73	CSK	TK	Activation_segment_Ct	no	weka.classifiers.bayes.BayesNet	95.87073608617594	yes	0.7764274202548288	0.2235725797451712	weka.classifiers.lazy.LWL	96.22980251346499	no	0.0	1.0	weka.classifiers.rules.DecisionTable	92.99820466786356	no	0.25	0.75	weka.classifiers.functions.SMO	97.30700179533214	no	0.0	1.0	weka.classifiers.trees.RandomForest	96.22980251346499	no	0.1	0.9	weka.classifiers.rules.DTNB	96.94793536804309	no
SNP@Domain	1	COT	310	A	P	?	?	?	?	-1	NA	0	NA	0	115.13194	0	67	STE-UNIQUE	STE	F_helix	no	weka.classifiers.bayes.BayesNet	95.87073608617594	no	2.5513073787925193E-5	0.9999744869262122	weka.classifiers.lazy.LWL	96.22980251346499	no	0.03194660065398605	0.9680533993460141	weka.classifiers.rules.DecisionTable	92.99820466786356	no	0.029411764705882353	0.9705882352941176	weka.classifiers.functions.SMO	97.30700179533214	no	0.0	1.0	weka.classifiers.trees.RandomForest	96.22980251346499	no	0.06532567049808428	0.9346743295019158	weka.classifiers.rules.DTNB	96.94793536804309	no
COSMIC	2	ERBB4	872	E	K	?	0.085112	?	?	1	NA	0	NA	1	146.18934	1	109	EGFR	TK	Activation_segment_Nt#Activation_segment_Ct	yes	weka.classifiers.bayes.BayesNet	95.87073608617594	yes	0.9735398681170851	0.02646013188291495	weka.classifiers.lazy.LWL	96.22980251346499	yes	0.9389023113238	0.061097688676199816	weka.classifiers.rules.DecisionTable	92.99820466786356	yes	0.9306930693069307	0.06930693069306931	weka.classifiers.functions.SMO	97.30700179533214	yes	1.0	0.0	weka.classifiers.trees.RandomForest	96.22980251346499	yes	1.0	0.0	weka.classifiers.rules.DTNB	96.94793536804309	yes
SNP@Domain	1	CDC2	108	E	Q	?	?	?	?	2	NA	0	NA	1	146.14594	1	109	CDK	CMGC	E_helix	no	weka.classifiers.bayes.BayesNet	95.87073608617594	no	1.6254303248871872E-6	0.9999983745696751	weka.classifiers.lazy.LWL	96.22980251346499	no	0.0	1.0	weka.classifiers.rules.DecisionTable	92.99820466786356	no	0.041666666666666664	0.9583333333333334	weka.classifiers.functions.SMO	97.30700179533214	no	0.0	1.0	weka.classifiers.trees.RandomForest	96.22980251346499	no	0.0	1.0	weka.classifiers.rules.DTNB	96.94793536804309	no
SNP@Domain	1	PITSLRE	629	N	K	?	?	?	?	0	NA	0	NA	1	146.18934	1	96	CDK	CMGC	G_helix	no	weka.classifiers.bayes.BayesNet	95.87073608617594	no	4.022035453659479E-5	0.9999597796454633	weka.classifiers.lazy.LWL	96.22980251346499	no	0.0	1.0	weka.classifiers.rules.DecisionTable	92.99820466786356	no	0.041666666666666664	0.9583333333333334	weka.classifiers.functions.SMO	97.30700179533214	no	0.0	1.0	weka.classifiers.trees.RandomForest	96.22980251346499	no	0.1	0.9	weka.classifiers.rules.DTNB	96.94793536804309	no
SNP@Domain	1	ALK	1288	R	K	?	0.008458	?	?	2	NA	0	NA	1	146.18934	1	148	ALK	TK	Activation_segment_Nt#Activation_segment_Ct	no	weka.classifiers.bayes.BayesNet	95.87073608617594	no	0.37706206556713695	0.622937934432863	weka.classifiers.lazy.LWL	96.22980251346499	no	0.0	1.0	weka.classifiers.rules.DecisionTable	92.99820466786356	yes	0.5	0.5	weka.classifiers.functions.SMO	97.30700179533214	yes	1.0	0.0	weka.classifiers.trees.RandomForest	96.22980251346499	no	0.142529873586161	0.857470126413839	weka.classifiers.rules.DTNB	96.94793536804309	yes
SNP@Domain	1	MST3	236	P	S	?	?	?	?	-1	NA	0	NA	1	105.09344	0	90	STE20	STE	G_helix#H_and_I_helix	no	weka.classifiers.bayes.BayesNet	95.87073608617594	no	2.6400225727450136E-6	0.9999973599774272	weka.classifiers.lazy.LWL	96.22980251346499	no	0.02298064159468352	0.9770193584053166	weka.classifiers.rules.DecisionTable	92.99820466786356	no	0.041666666666666664	0.9583333333333334	weka.classifiers.functions.SMO	97.30700179533214	no	0.0	1.0	weka.classifiers.trees.RandomForest	96.22980251346499	no	0.0	1.0	weka.classifiers.rules.DTNB	96.94793536804309	no
COSMIC	5	EGFR	848	P	L	0.17821	0.032222	0.909091	0.243137	-3	NA	0	NA	0	131.17464	0	90	EGFR	TK	Activation_segment_Nt	yes	weka.classifiers.bayes.BayesNet	95.87073608617594	yes	0.9955923034096145	0.004407696590385562	weka.classifiers.lazy.LWL	96.22980251346499	yes	0.9446742191469449	0.05532578085305486	weka.classifiers.rules.DecisionTable	92.99820466786356	yes	0.9306930693069307	0.06930693069306931	weka.classifiers.functions.SMO	97.30700179533214	yes	1.0	0.0	weka.classifiers.trees.RandomForest	96.22980251346499	yes	0.9	0.1	weka.classifiers.rules.DTNB	96.94793536804309	yes
COSMIC	3	BRAF	464	G	V	0.864438	0.648725	0.888889	0.814815	-3	NA	0	NA	0	117.14784	0	48	RAF	TKL	G_loop	yes	weka.classifiers.bayes.BayesNet	95.87073608617594	yes	0.9999943064702361	5.693529763970462E-6	weka.classifiers.lazy.LWL	96.22980251346499	yes	1.0	0.0	weka.classifiers.rules.DecisionTable	92.99820466786356	yes	0.9814814814814815	0.018518518518518517	weka.classifiers.functions.SMO	97.30700179533214	yes	1.0	0.0	weka.classifiers.trees.RandomForest	96.22980251346499	yes	1.0	0.0	weka.classifiers.rules.DTNB	96.94793536804309	yes
COSMIC	3	PDGFRA	842	D	Y	0.070003	0.02574	1	0.215686	-3	NA	0	NA	0	181.19124	1	91	PDGFR	TK	Activation_segment_Nt	yes	weka.classifiers.bayes.BayesNet	95.87073608617594	yes	0.9999783716335952	2.1628366404890956E-5	weka.classifiers.lazy.LWL	96.22980251346499	yes	1.0	0.0	weka.classifiers.rules.DecisionTable	92.99820466786356	yes	0.9803921568627451	0.0196078431372549	weka.classifiers.functions.SMO	97.30700179533214	yes	1.0	0.0	weka.classifiers.trees.RandomForest	96.22980251346499	yes	1.0	0.0	weka.classifiers.rules.DTNB	96.94793536804309	yes
COSMIC	2	ABL1	384	L	M	0.51031	0.408602	1	0.803922	2	NA	0	NA	0	149.20784	0	124	ABL	TK	Catalytic_loop	yes	weka.classifiers.bayes.BayesNet	95.87073608617594	yes	0.999524892402333	4.7510759766700953E-4	weka.classifiers.lazy.LWL	96.22980251346499	yes	1.0	0.0	weka.classifiers.rules.DecisionTable	92.99820466786356	yes	0.9375	0.0625	weka.classifiers.functions.SMO	97.30700179533214	yes	1.0	0.0	weka.classifiers.trees.RandomForest	96.22980251346499	yes	1.0	0.0	weka.classifiers.rules.DTNB	96.94793536804309	yes
SNP@Domain	1	COT	311	I	V	?	?	?	?	3	NA	0	NA	0	117.14784	0	124	STE-UNIQUE	STE	F_helix	no	weka.classifiers.bayes.BayesNet	95.87073608617594	no	2.0847923270289325E-5	0.9999791520767298	weka.classifiers.lazy.LWL	96.22980251346499	no	0.02644292722101693	0.9735570727789831	weka.classifiers.rules.DecisionTable	92.99820466786356	no	0.029411764705882353	0.9705882352941176	weka.classifiers.functions.SMO	97.30700179533214	no	0.0	1.0	weka.classifiers.trees.RandomForest	96.22980251346499	no	0.0	1.0	weka.classifiers.rules.DTNB	96.94793536804309	no
SNP@Domain	1	HIPK3	500	S	N	?	0.024616	?	?	1	NA	0	NA	1	132.11904	1	73	DYRK	CMGC	H_and_I_helix	no	weka.classifiers.bayes.BayesNet	95.87073608617594	no	4.278200189751499E-6	0.9999957217998102	weka.classifiers.lazy.LWL	96.22980251346499	no	0.0	1.0	weka.classifiers.rules.DecisionTable	92.99820466786356	no	0.2	0.8	weka.classifiers.functions.SMO	97.30700179533214	no	0.0	1.0	weka.classifiers.trees.RandomForest	96.22980251346499	no	0.002745098039215685	0.9972549019607844	weka.classifiers.rules.DTNB	96.94793536804309	no
COSMIC	2	EGFR	717	V	A	0.166837	0.109176	0.909091	0.235294	0	NA	0	NA	0	89.09404	0	105	EGFR	TK	G_loop	yes	weka.classifiers.bayes.BayesNet	95.87073608617594	yes	0.9989278374478194	0.0010721625521805359	weka.classifiers.lazy.LWL	96.22980251346499	yes	0.9431883568714453	0.05681164312855494	weka.classifiers.rules.DecisionTable	92.99820466786356	yes	0.9306930693069307	0.06930693069306931	weka.classifiers.functions.SMO	97.30700179533214	yes	1.0	0.0	weka.classifiers.trees.RandomForest	96.22980251346499	yes	1.0	0.0	weka.classifiers.rules.DTNB	96.94793536804309	yes
SNP@Domain	1	MOK	29	A	S	?	?	?	?	1	NA	0	NA	1	105.09344	0	67	RCK	CMGC	B3_strand	no	weka.classifiers.bayes.BayesNet	95.87073608617594	no	2.4161882483927342E-5	0.999975838117516	weka.classifiers.lazy.LWL	96.22980251346499	no	0.0	1.0	weka.classifiers.rules.DecisionTable	92.99820466786356	no	0.03225806451612903	0.967741935483871	weka.classifiers.functions.SMO	97.30700179533214	no	0.0	1.0	weka.classifiers.trees.RandomForest	96.22980251346499	no	0.0	1.0	weka.classifiers.rules.DTNB	96.94793536804309	no
COSMIC	8	EGFR	768	S	I	0.171281	0.085882	0.727273	0.231373	-2	NA	0	NA	0	131.17464	1	73	EGFR	TK	C_helix	yes	weka.classifiers.bayes.BayesNet	95.87073608617594	yes	0.9992149260941227	7.850739058773469E-4	weka.classifiers.lazy.LWL	96.22980251346499	yes	0.9404364694118722	0.059563530588127994	weka.classifiers.rules.DecisionTable	92.99820466786356	yes	0.9306930693069307	0.06930693069306931	weka.classifiers.functions.SMO	97.30700179533214	yes	1.0	0.0	weka.classifiers.trees.RandomForest	96.22980251346499	yes	0.9	0.1	weka.classifiers.rules.DTNB	96.94793536804309	yes
COSMIC	3	EGFR	767	A	V	0.182737	0.078854	0.727273	0.313725	0	NA	0	NA	0	117.14784	0	67	EGFR	TK	C_helix	yes	weka.classifiers.bayes.BayesNet	95.87073608617594	yes	0.998153362841213	0.0018466371587870156	weka.classifiers.lazy.LWL	96.22980251346499	yes	0.9474816617312897	0.052518338268710336	weka.classifiers.rules.DecisionTable	92.99820466786356	yes	0.9306930693069307	0.06930693069306931	weka.classifiers.functions.SMO	97.30700179533214	yes	1.0	0.0	weka.classifiers.trees.RandomForest	96.22980251346499	yes	0.9131096955807785	0.08689030441922153	weka.classifiers.rules.DTNB	96.94793536804309	yes
SNP@Domain	1	HRI	245	V	I	?	?	?	?	3	NA	0	NA	0	131.17464	0	105	PEK	OTHER	C_helix#Linker	no	weka.classifiers.bayes.BayesNet	95.87073608617594	no	3.339601695122093E-6	0.9999966603983049	weka.classifiers.lazy.LWL	96.22980251346499	no	0.0	1.0	weka.classifiers.rules.DecisionTable	92.99820466786356	no	0.03333333333333333	0.9666666666666667	weka.classifiers.functions.SMO	97.30700179533214	no	0.0	1.0	weka.classifiers.trees.RandomForest	96.22980251346499	no	0.0	1.0	weka.classifiers.rules.DTNB	96.94793536804309	no
SNP@Domain	1	HRI	247	V	I	?	?	?	?	3	NA	0	NA	0	131.17464	0	105	PEK	OTHER	C_helix#Linker	no	weka.classifiers.bayes.BayesNet	95.87073608617594	no	3.339601695122093E-6	0.9999966603983049	weka.classifiers.lazy.LWL	96.22980251346499	no	0.0	1.0	weka.classifiers.rules.DecisionTable	92.99820466786356	no	0.03333333333333333	0.9666666666666667	weka.classifiers.functions.SMO	97.30700179533214	no	0.0	1.0	weka.classifiers.trees.RandomForest	96.22980251346499	no	0.0	1.0	weka.classifiers.rules.DTNB	96.94793536804309	no
SNP@Domain	1	KDR	835	K	N	0.174207	0.047299	0.7	0.192157	0	NA	0	NA	1	132.11904	1	135	VEGFR	TK	G_loop	no	weka.classifiers.bayes.BayesNet	95.87073608617594	no	0.2985936639591588	0.7014063360408411	weka.classifiers.lazy.LWL	96.22980251346499	no	0.09768877171463908	0.9023112282853608	weka.classifiers.rules.DecisionTable	92.99820466786356	no	0.125	0.875	weka.classifiers.functions.SMO	97.30700179533214	no	0.0	1.0	weka.classifiers.trees.RandomForest	96.22980251346499	no	0.1	0.9	weka.classifiers.rules.DTNB	96.94793536804309	no
COSMIC	2	BRAF	466	G	A	0.947746	0.7184	0.944444	0.901235	0	NA	0	NA	0	89.09404	0	48	RAF	TKL	G_loop	yes	weka.classifiers.bayes.BayesNet	95.87073608617594	yes	0.9999960252648424	3.9747351575712E-6	weka.classifiers.lazy.LWL	96.22980251346499	yes	1.0	0.0	weka.classifiers.rules.DecisionTable	92.99820466786356	yes	0.9814814814814815	0.018518518518518517	weka.classifiers.functions.SMO	97.30700179533214	yes	1.0	0.0	weka.classifiers.trees.RandomForest	96.22980251346499	yes	1.0	0.0	weka.classifiers.rules.DTNB	96.94793536804309	yes
SNP@Domain	1	MER	759	R	Q	?	?	?	?	1	NA	0	NA	1	146.14594	1	148	AXL	TK	Activation_segment_Nt#Activation_segment_Ct	no	weka.classifiers.bayes.BayesNet	95.87073608617594	no	0.011204819408870314	0.9887951805911297	weka.classifiers.lazy.LWL	96.22980251346499	no	0.0	1.0	weka.classifiers.rules.DecisionTable	92.99820466786356	no	0.06666666666666667	0.9333333333333333	weka.classifiers.functions.SMO	97.30700179533214	no	0.0	1.0	weka.classifiers.trees.RandomForest	96.22980251346499	no	0.0	1.0	weka.classifiers.rules.DTNB	96.94793536804309	no
COSMIC	3	BRAF	586	E	K	0.168631	0.128595	0.388889	0.141975	1	NA	0	NA	1	146.18934	1	109	RAF	TKL	Activation_segment_Nt	yes	weka.classifiers.bayes.BayesNet	95.87073608617594	yes	0.9981785649629472	0.0018214350370527222	weka.classifiers.lazy.LWL	96.22980251346499	yes	1.0	0.0	weka.classifiers.rules.DecisionTable	92.99820466786356	yes	0.9814814814814815	0.018518518518518517	weka.classifiers.functions.SMO	97.30700179533214	yes	1.0	0.0	weka.classifiers.trees.RandomForest	96.22980251346499	yes	1.0	0.0	weka.classifiers.rules.DTNB	96.94793536804309	yes
SNP@Domain	1	MOS	186	L	P	0.351451	0.105508	0.6	0.146006	-3	NA	0	NA	0	115.13194	0	124	MOS	OTHER	E_helix	no	weka.classifiers.bayes.BayesNet	95.87073608617594	no	5.605392003210322E-6	0.9999943946079968	weka.classifiers.lazy.LWL	96.22980251346499	no	0.0	1.0	weka.classifiers.rules.DecisionTable	92.99820466786356	no	0.024390243902439025	0.975609756097561	weka.classifiers.functions.SMO	97.30700179533214	no	0.0	1.0	weka.classifiers.trees.RandomForest	96.22980251346499	no	0.0	1.0	weka.classifiers.rules.DTNB	96.94793536804309	no
COSMIC	3	ABL1	359	F	V	0.471306	0.059669	0.857143	0.188235	-1	NA	0	NA	0	117.14784	0	135	ABL	TK	E_helix	yes	weka.classifiers.bayes.BayesNet	95.87073608617594	yes	0.9951842723076583	0.004815727692341613	weka.classifiers.lazy.LWL	96.22980251346499	yes	1.0	0.0	weka.classifiers.rules.DecisionTable	92.99820466786356	yes	0.9375	0.0625	weka.classifiers.functions.SMO	97.30700179533214	yes	1.0	0.0	weka.classifiers.trees.RandomForest	96.22980251346499	yes	1.0	0.0	weka.classifiers.rules.DTNB	96.94793536804309	yes
SNP@Domain	1	TEC	374	S	N	0.167941	0.097201	0.454545	0.352941	1	NA	0	NA	1	132.11904	1	73	TEC	TK	G_loop	no	weka.classifiers.bayes.BayesNet	95.87073608617594	no	0.11206858490601608	0.887931415093984	weka.classifiers.lazy.LWL	96.22980251346499	no	0.0	1.0	weka.classifiers.rules.DecisionTable	92.99820466786356	no	0.125	0.875	weka.classifiers.functions.SMO	97.30700179533214	no	0.0	1.0	weka.classifiers.trees.RandomForest	96.22980251346499	no	0.043333333333333335	0.9566666666666667	weka.classifiers.rules.DTNB	96.94793536804309	no
SNP@Domain	1	CLK1	465	R	K	?	?	?	?	2	NA	0	NA	1	146.18934	1	148	CLK	CMGC	H_and_I_helix	no	weka.classifiers.bayes.BayesNet	95.87073608617594	no	1.469241696431715E-6	0.9999985307583037	weka.classifiers.lazy.LWL	96.22980251346499	no	0.0	1.0	weka.classifiers.rules.DecisionTable	92.99820466786356	no	0.125	0.875	weka.classifiers.functions.SMO	97.30700179533214	no	0.0	1.0	weka.classifiers.trees.RandomForest	96.22980251346499	no	0.023952095808383235	0.9760479041916168	weka.classifiers.rules.DTNB	96.94793536804309	no
COSMIC	2	EGFR	871	A	G	0.146907	0.036864	0.636364	0.403922	0	NA	0	NA	0	75.06714	0	67	EGFR	TK	Activation_segment_Nt#Activation_segment_Ct	yes	weka.classifiers.bayes.BayesNet	95.87073608617594	yes	0.968908211922158	0.03109178807784207	weka.classifiers.lazy.LWL	96.22980251346499	yes	0.9458399556402357	0.054160044359764244	weka.classifiers.rules.DecisionTable	92.99820466786356	yes	0.9306930693069307	0.06930693069306931	weka.classifiers.functions.SMO	97.30700179533214	yes	1.0	0.0	weka.classifiers.trees.RandomForest	96.22980251346499	yes	1.0	0.0	weka.classifiers.rules.DTNB	96.94793536804309	yes
SNP@Domain	1	HGK	250	R	W	?	?	?	?	-3	NA	0	NA	0	204.22844	1	148	STE20	STE	G_helix#H_and_I_helix	no	weka.classifiers.bayes.BayesNet	95.87073608617594	no	2.5629355038971966E-6	0.9999974370644961	weka.classifiers.lazy.LWL	96.22980251346499	no	0.0	1.0	weka.classifiers.rules.DecisionTable	92.99820466786356	no	0.041666666666666664	0.9583333333333334	weka.classifiers.functions.SMO	97.30700179533214	no	0.0	1.0	weka.classifiers.trees.RandomForest	96.22980251346499	no	0.1	0.9	weka.classifiers.rules.DTNB	96.94793536804309	no
COSMIC	2	KIT	809	C	G	0.09791	0.054535	0.888889	0.376471	-3	NA	0	NA	0	75.06714	0	86	PDGFR	TK	Activation_segment_Nt	yes	weka.classifiers.bayes.BayesNet	95.87073608617594	yes	0.9999373954556	6.260454439991322E-5	weka.classifiers.lazy.LWL	96.22980251346499	yes	1.0	0.0	weka.classifiers.rules.DecisionTable	92.99820466786356	yes	0.9803921568627451	0.0196078431372549	weka.classifiers.functions.SMO	97.30700179533214	yes	1.0	0.0	weka.classifiers.trees.RandomForest	96.22980251346499	yes	1.0	0.0	weka.classifiers.rules.DTNB	96.94793536804309	yes
SNP@Domain	1	MOS	287	Q	H	0.107268	0.204586	0.4	0.487603	0	NA	0	NA	1	155.15634	1	114	MOS	OTHER	G_helix#H_and_I_helix	no	weka.classifiers.bayes.BayesNet	95.87073608617594	no	7.695461906341595E-8	0.999999923045381	weka.classifiers.lazy.LWL	96.22980251346499	no	0.0	1.0	weka.classifiers.rules.DecisionTable	92.99820466786356	no	0.024390243902439025	0.975609756097561	weka.classifiers.functions.SMO	97.30700179533214	no	0.0	1.0	weka.classifiers.trees.RandomForest	96.22980251346499	no	0.0	1.0	weka.classifiers.rules.DTNB	96.94793536804309	no
SNP@Domain	1	MOK	45	L	V	?	?	?	?	1	NA	0	NA	0	117.14784	0	124	RCK	CMGC	C_helix	no	weka.classifiers.bayes.BayesNet	95.87073608617594	no	4.906605749236576E-5	0.9999509339425077	weka.classifiers.lazy.LWL	96.22980251346499	no	0.0	1.0	weka.classifiers.rules.DecisionTable	92.99820466786356	no	0.03225806451612903	0.967741935483871	weka.classifiers.functions.SMO	97.30700179533214	no	0.0	1.0	weka.classifiers.trees.RandomForest	96.22980251346499	no	0.0	1.0	weka.classifiers.rules.DTNB	96.94793536804309	no
SNP@Domain	1	COT	296	P	L	?	?	?	?	-3	NA	0	NA	0	131.17464	0	90	STE-UNIQUE	STE	Activation_segment_Ct	no	weka.classifiers.bayes.BayesNet	95.87073608617594	no	3.914274419731273E-5	0.9999608572558027	weka.classifiers.lazy.LWL	96.22980251346499	no	0.04084542670018935	0.9591545732998107	weka.classifiers.rules.DecisionTable	92.99820466786356	no	0.029411764705882353	0.9705882352941176	weka.classifiers.functions.SMO	97.30700179533214	no	0.0	1.0	weka.classifiers.trees.RandomForest	96.22980251346499	no	0.0	1.0	weka.classifiers.rules.DTNB	96.94793536804309	no
COSMIC	3	BRAF	615	G	R	0.753664	0.609035	0.722222	0.845679	-2	NA	0	NA	1	174.20274	0	48	RAF	TKL	Activation_segment_Ct	yes	weka.classifiers.bayes.BayesNet	95.87073608617594	yes	0.9999961377215641	3.862278435888169E-6	weka.classifiers.lazy.LWL	96.22980251346499	yes	1.0	0.0	weka.classifiers.rules.DecisionTable	92.99820466786356	yes	0.9814814814814815	0.018518518518518517	weka.classifiers.functions.SMO	97.30700179533214	yes	1.0	0.0	weka.classifiers.trees.RandomForest	96.22980251346499	yes	1.0	0.0	weka.classifiers.rules.DTNB	96.94793536804309	yes
SNP@Domain	1	P38A	237	R	S	?	?	?	?	-1	NA	0	NA	1	105.09344	1	148	MAPK	CMGC	G_helix#H_and_I_helix	no	weka.classifiers.bayes.BayesNet	95.87073608617594	no	1.3464836092771037E-6	0.9999986535163907	weka.classifiers.lazy.LWL	96.22980251346499	no	0.0	1.0	weka.classifiers.rules.DecisionTable	92.99820466786356	no	0.06666666666666667	0.9333333333333333	weka.classifiers.functions.SMO	97.30700179533214	no	0.0	1.0	weka.classifiers.trees.RandomForest	96.22980251346499	no	0.0	1.0	weka.classifiers.rules.DTNB	96.94793536804309	no
SNP@Domain	1	MOK	263	H	N	?	?	?	?	1	NA	0	NA	1	132.11904	1	118	RCK	CMGC	H_and_I_helix	no	weka.classifiers.bayes.BayesNet	95.87073608617594	no	4.2157330475828624E-7	0.9999995784266952	weka.classifiers.lazy.LWL	96.22980251346499	no	0.0	1.0	weka.classifiers.rules.DecisionTable	92.99820466786356	no	0.03225806451612903	0.967741935483871	weka.classifiers.functions.SMO	97.30700179533214	no	0.0	1.0	weka.classifiers.trees.RandomForest	96.22980251346499	no	0.0	1.0	weka.classifiers.rules.DTNB	96.94793536804309	no
SNP@Domain	1	LYN	436	V	L	0.253733	0.14176	0.516129	0.419608	1	NA	0	NA	0	131.17464	0	105	SRC	TK	G_helix	no	weka.classifiers.bayes.BayesNet	95.87073608617594	no	0.014429247526594713	0.9855707524734052	weka.classifiers.lazy.LWL	96.22980251346499	no	0.0	1.0	weka.classifiers.rules.DecisionTable	92.99820466786356	no	0.07142857142857142	0.9285714285714286	weka.classifiers.functions.SMO	97.30700179533214	no	0.0	1.0	weka.classifiers.trees.RandomForest	96.22980251346499	no	0.03770491803278688	0.962295081967213	weka.classifiers.rules.DTNB	96.94793536804309	no
SNP@Domain	1	MER	648	S	I	?	?	?	?	-2	NA	0	NA	0	131.17464	1	73	AXL	TK	C_helix	no	weka.classifiers.bayes.BayesNet	95.87073608617594	no	0.07450523026244554	0.9254947697375544	weka.classifiers.lazy.LWL	96.22980251346499	no	0.0	1.0	weka.classifiers.rules.DecisionTable	92.99820466786356	no	0.06666666666666667	0.9333333333333333	weka.classifiers.functions.SMO	97.30700179533214	no	0.0	1.0	weka.classifiers.trees.RandomForest	96.22980251346499	no	0.19043062200956937	0.8095693779904305	weka.classifiers.rules.DTNB	96.94793536804309	no
SNP@Domain	1	SRC	270	N	S	0.381456	0.085815	0.580645	0.282353	1	NA	0	NA	1	105.09344	1	96	SRC	TK	G_loop	no	weka.classifiers.bayes.BayesNet	95.87073608617594	no	0.19371429575835514	0.8062857042416449	weka.classifiers.lazy.LWL	96.22980251346499	no	0.0	1.0	weka.classifiers.rules.DecisionTable	92.99820466786356	no	0.07142857142857142	0.9285714285714286	weka.classifiers.functions.SMO	97.30700179533214	no	0.0	1.0	weka.classifiers.trees.RandomForest	96.22980251346499	no	0.0	1.0	weka.classifiers.rules.DTNB	96.94793536804309	no
SNP@Domain	1	LCK	431	T	M	0.346703	0.004857	0.516129	0.760784	-1	NA	0	NA	0	149.20784	1	93	SRC	TK	G_helix	no	weka.classifiers.bayes.BayesNet	95.87073608617594	no	0.010313840221553672	0.9896861597784463	weka.classifiers.lazy.LWL	96.22980251346499	no	0.0	1.0	weka.classifiers.rules.DecisionTable	92.99820466786356	no	0.07142857142857142	0.9285714285714286	weka.classifiers.functions.SMO	97.30700179533214	no	0.0	1.0	weka.classifiers.trees.RandomForest	96.22980251346499	no	0.06363636363636363	0.9363636363636363	weka.classifiers.rules.DTNB	96.94793536804309	no
SNP@Domain	1	P38A	232	L	F	?	?	?	?	0	NA	0	NA	0	165.19184	0	124	MAPK	CMGC	G_helix#H_and_I_helix	no	weka.classifiers.bayes.BayesNet	95.87073608617594	no	1.6877428115615008E-6	0.9999983122571884	weka.classifiers.lazy.LWL	96.22980251346499	no	0.0	1.0	weka.classifiers.rules.DecisionTable	92.99820466786356	no	0.06666666666666667	0.9333333333333333	weka.classifiers.functions.SMO	97.30700179533214	no	0.0	1.0	weka.classifiers.trees.RandomForest	96.22980251346499	no	0.016816816816816814	0.9831831831831831	weka.classifiers.rules.DTNB	96.94793536804309	no
SNP@Domain	1	MOS	86	V	A	0.372153	0.247029	0.6	0.297521	0	NA	0	NA	0	89.09404	0	105	MOS	OTHER	B3_strand	no	weka.classifiers.bayes.BayesNet	95.87073608617594	no	2.3244941625123675E-5	0.9999767550583748	weka.classifiers.lazy.LWL	96.22980251346499	no	0.0	1.0	weka.classifiers.rules.DecisionTable	92.99820466786356	no	0.024390243902439025	0.975609756097561	weka.classifiers.functions.SMO	97.30700179533214	no	0.0	1.0	weka.classifiers.trees.RandomForest	96.22980251346499	no	0.0	1.0	weka.classifiers.rules.DTNB	96.94793536804309	no
SNP@Domain	1	COT	159	V	M	?	?	?	?	1	NA	0	NA	0	149.20784	0	105	STE-UNIQUE	STE	B3_strand	no	weka.classifiers.bayes.BayesNet	95.87073608617594	no	2.6299732262517414E-4	0.999737002677375	weka.classifiers.lazy.LWL	96.22980251346499	no	0.031030786476175364	0.9689692135238247	weka.classifiers.rules.DecisionTable	92.99820466786356	no	0.029411764705882353	0.9705882352941176	weka.classifiers.functions.SMO	97.30700179533214	no	0.0	1.0	weka.classifiers.trees.RandomForest	96.22980251346499	no	0.0	1.0	weka.classifiers.rules.DTNB	96.94793536804309	no
SNP@Domain	1	MOS	191	E	A	0.552157	0.126441	0.6	0.327824	-1	NA	0	NA	0	89.09404	1	109	MOS	OTHER	E_helix	no	weka.classifiers.bayes.BayesNet	95.87073608617594	no	5.274886860867382E-6	0.9999947251131391	weka.classifiers.lazy.LWL	96.22980251346499	no	0.0	1.0	weka.classifiers.rules.DecisionTable	92.99820466786356	no	0.024390243902439025	0.975609756097561	weka.classifiers.functions.SMO	97.30700179533214	no	0.0	1.0	weka.classifiers.trees.RandomForest	96.22980251346499	no	0.0	1.0	weka.classifiers.rules.DTNB	96.94793536804309	no
SNP@Domain	1	MOS	62	Y	F	0.159522	0.140811	0.6	0.170799	3	NA	0	NA	0	165.19184	0	141	MOS	OTHER	G_loop	no	weka.classifiers.bayes.BayesNet	95.87073608617594	no	4.1322427344341204E-5	0.9999586775726557	weka.classifiers.lazy.LWL	96.22980251346499	no	0.0	1.0	weka.classifiers.rules.DecisionTable	92.99820466786356	no	0.024390243902439025	0.975609756097561	weka.classifiers.functions.SMO	97.30700179533214	no	0.0	1.0	weka.classifiers.trees.RandomForest	96.22980251346499	no	0.0	1.0	weka.classifiers.rules.DTNB	96.94793536804309	no
COSMIC	2	EGFR	870	H	R	0.073785	0.016133	0.363636	0.168627	0	NA	0	NA	1	174.20274	1	118	EGFR	TK	Activation_segment_Nt#Activation_segment_Ct	yes	weka.classifiers.bayes.BayesNet	95.87073608617594	yes	0.910894413861261	0.08910558613873898	weka.classifiers.lazy.LWL	96.22980251346499	yes	0.9322690875140575	0.06773091248594221	weka.classifiers.rules.DecisionTable	92.99820466786356	yes	0.9306930693069307	0.06930693069306931	weka.classifiers.functions.SMO	97.30700179533214	yes	1.0	0.0	weka.classifiers.trees.RandomForest	96.22980251346499	yes	0.964525993883792	0.035474006116207955	weka.classifiers.rules.DTNB	96.94793536804309	yes
SNP@Domain	1	MOK	167	F	Y	?	?	?	?	3	NA	0	NA	0	181.19124	0	135	RCK	CMGC	Activation_segment_Ct	no	weka.classifiers.bayes.BayesNet	95.87073608617594	no	1.371236136445535E-4	0.9998628763863555	weka.classifiers.lazy.LWL	96.22980251346499	no	0.0	1.0	weka.classifiers.rules.DecisionTable	92.99820466786356	no	0.03225806451612903	0.967741935483871	weka.classifiers.functions.SMO	97.30700179533214	no	0.0	1.0	weka.classifiers.trees.RandomForest	96.22980251346499	no	0.09315661997119719	0.9068433800288028	weka.classifiers.rules.DTNB	96.94793536804309	no
COSMIC	5	BRAF	600	V	G	0.070003	0.061992	0.5	0.092593	-3	NA	0	NA	0	75.06714	0	105	RAF	TKL	Activation_segment_Nt	yes	weka.classifiers.bayes.BayesNet	95.87073608617594	yes	0.998609072480572	0.0013909275194281198	weka.classifiers.lazy.LWL	96.22980251346499	yes	1.0	0.0	weka.classifiers.rules.DecisionTable	92.99820466786356	yes	0.9814814814814815	0.018518518518518517	weka.classifiers.functions.SMO	97.30700179533214	yes	1.0	0.0	weka.classifiers.trees.RandomForest	96.22980251346499	yes	1.0	0.0	weka.classifiers.rules.DTNB	96.94793536804309	yes
COSMIC	2	ABL1	418	I	V	0.12441	0.023488	0.571429	0.290196	3	NA	0	NA	0	117.14784	0	124	ABL	TK	Activation_segment_Nt#Activation_segment_Ct	yes	weka.classifiers.bayes.BayesNet	95.87073608617594	yes	0.9889179999090767	0.011082000090923331	weka.classifiers.lazy.LWL	96.22980251346499	yes	1.0	0.0	weka.classifiers.rules.DecisionTable	92.99820466786356	yes	0.9375	0.0625	weka.classifiers.functions.SMO	97.30700179533214	yes	1.0	0.0	weka.classifiers.trees.RandomForest	96.22980251346499	yes	0.9206032622059507	0.07939673779404934	weka.classifiers.rules.DTNB	96.94793536804309	yes
COSMIC	2	PDGFRA	842	D	I	0.070003	0.02574	1	0.215686	-3	NA	0	NA	0	131.17464	1	91	PDGFR	TK	Activation_segment_Nt	yes	weka.classifiers.bayes.BayesNet	95.87073608617594	yes	0.9999692652328952	3.073476710471702E-5	weka.classifiers.lazy.LWL	96.22980251346499	yes	1.0	0.0	weka.classifiers.rules.DecisionTable	92.99820466786356	yes	0.9803921568627451	0.0196078431372549	weka.classifiers.functions.SMO	97.30700179533214	yes	1.0	0.0	weka.classifiers.trees.RandomForest	96.22980251346499	yes	1.0	0.0	weka.classifiers.rules.DTNB	96.94793536804309	yes
COSMIC	3	EGFR	847	T	I	0.168631	0.027935	0.636364	0.360784	-1	NA	0	NA	0	131.17464	1	93	EGFR	TK	Catalytic_loop#Activation_segment_Nt	yes	weka.classifiers.bayes.BayesNet	95.87073608617594	yes	0.9875959589683228	0.012404041031677368	weka.classifiers.lazy.LWL	96.22980251346499	yes	0.9400749002533365	0.05992509974666319	weka.classifiers.rules.DecisionTable	92.99820466786356	yes	0.9306930693069307	0.06930693069306931	weka.classifiers.functions.SMO	97.30700179533214	yes	1.0	0.0	weka.classifiers.trees.RandomForest	96.22980251346499	yes	1.0	0.0	weka.classifiers.rules.DTNB	96.94793536804309	yes
SNP@Domain	1	CHK2	480	A	T	?	?	?	?	0	NA	0	NA	1	119.12034	0	67	RAD53	CAMK	H_and_I_helix	no	weka.classifiers.bayes.BayesNet	95.87073608617594	no	5.3074623464559683E-5	0.9999469253765355	weka.classifiers.lazy.LWL	96.22980251346499	no	0.0	1.0	weka.classifiers.rules.DecisionTable	92.99820466786356	yes	0.5	0.5	weka.classifiers.functions.SMO	97.30700179533214	no	0.0	1.0	weka.classifiers.trees.RandomForest	96.22980251346499	no	0.08529263913824056	0.9147073608617594	weka.classifiers.rules.DTNB	96.94793536804309	no
COSMIC	2	KIT	643	V	A	0.308472	0.067358	0.555556	0.364706	0	NA	0	NA	0	89.09404	0	105	PDGFR	TK	C_helix	yes	weka.classifiers.bayes.BayesNet	95.87073608617594	yes	0.9955130414575221	0.004486958542478017	weka.classifiers.lazy.LWL	96.22980251346499	yes	1.0	0.0	weka.classifiers.rules.DecisionTable	92.99820466786356	yes	0.9803921568627451	0.0196078431372549	weka.classifiers.functions.SMO	97.30700179533214	yes	1.0	0.0	weka.classifiers.trees.RandomForest	96.22980251346499	yes	1.0	0.0	weka.classifiers.rules.DTNB	96.94793536804309	yes
SNP@Domain	1	TAK1	122	E	K	?	?	?	?	1	NA	0	NA	1	146.18934	1	109	MLK	TKL	Linker#E_helix	no	weka.classifiers.bayes.BayesNet	95.87073608617594	no	0.06295229544677537	0.9370477045532247	weka.classifiers.lazy.LWL	96.22980251346499	no	0.0	1.0	weka.classifiers.rules.DecisionTable	92.99820466786356	no	0.16666666666666666	0.8333333333333334	weka.classifiers.functions.SMO	97.30700179533214	no	0.0	1.0	weka.classifiers.trees.RandomForest	96.22980251346499	no	0.0889622767389108	0.9110377232610892	weka.classifiers.rules.DTNB	96.94793536804309	no
COSMIC	4	EGFR	735	G	S	0.45455	0.399001	0.909091	0.2	0	NA	0	NA	1	105.09344	0	48	EGFR	TK	G_loop#B3_strand	yes	weka.classifiers.bayes.BayesNet	95.87073608617594	yes	0.9999716123226754	2.83876773246331E-5	weka.classifiers.lazy.LWL	96.22980251346499	yes	0.946957159670613	0.0530428403293869	weka.classifiers.rules.DecisionTable	92.99820466786356	yes	0.9306930693069307	0.06930693069306931	weka.classifiers.functions.SMO	97.30700179533214	yes	1.0	0.0	weka.classifiers.trees.RandomForest	96.22980251346499	yes	0.9444072657743785	0.05559273422562141	weka.classifiers.rules.DTNB	96.94793536804309	yes
COSMIC	2	ERBB2	842	V	I	0.37196	0.266446	0.909091	0.443137	3	NA	0	NA	0	131.17464	0	105	EGFR	TK	Catalytic_loop	yes	weka.classifiers.bayes.BayesNet	95.87073608617594	yes	0.9987368060689438	0.0012631939310562433	weka.classifiers.lazy.LWL	96.22980251346499	yes	0.9407034368044651	0.05929656319553495	weka.classifiers.rules.DecisionTable	92.99820466786356	yes	0.9306930693069307	0.06930693069306931	weka.classifiers.functions.SMO	97.30700179533214	yes	1.0	0.0	weka.classifiers.trees.RandomForest	96.22980251346499	yes	0.9	0.1	weka.classifiers.rules.DTNB	96.94793536804309	yes
SNP@Domain	1	EGFR	835	K	N	0.908494	0.819705	1	0.988235	0	NA	0	NA	1	132.11904	1	135	EGFR	TK	Catalytic_loop	no	weka.classifiers.bayes.BayesNet	95.87073608617594	yes	0.9977340547730412	0.0022659452269588277	weka.classifiers.lazy.LWL	96.22980251346499	no	0.0	1.0	weka.classifiers.rules.DecisionTable	92.99820466786356	yes	0.9306930693069307	0.06930693069306931	weka.classifiers.functions.SMO	97.30700179533214	yes	1.0	0.0	weka.classifiers.trees.RandomForest	96.22980251346499	no	0.1	0.9	weka.classifiers.rules.DTNB	96.94793536804309	yes
COSMIC	2	PDGFRA	846	D	Y	0.131973	0.06965	1	0.372549	-3	NA	0	NA	0	181.19124	1	91	PDGFR	TK	Activation_segment_Nt#Activation_segment_Ct	yes	weka.classifiers.bayes.BayesNet	95.87073608617594	yes	0.999958956476527	4.104352347303422E-5	weka.classifiers.lazy.LWL	96.22980251346499	yes	1.0	0.0	weka.classifiers.rules.DecisionTable	92.99820466786356	yes	0.9803921568627451	0.0196078431372549	weka.classifiers.functions.SMO	97.30700179533214	yes	1.0	0.0	weka.classifiers.trees.RandomForest	96.22980251346499	yes	1.0	0.0	weka.classifiers.rules.DTNB	96.94793536804309	yes
COSMIC	2	EGFR	727	Y	H	0.482182	0.360281	0.727273	0.141176	2	NA	0	NA	1	155.15634	0	141	EGFR	TK	G_loop	yes	weka.classifiers.bayes.BayesNet	95.87073608617594	yes	0.9985802883788124	0.0014197116211876683	weka.classifiers.lazy.LWL	96.22980251346499	yes	0.9397710860758721	0.06022891392412778	weka.classifiers.rules.DecisionTable	92.99820466786356	yes	0.9306930693069307	0.06930693069306931	weka.classifiers.functions.SMO	97.30700179533214	yes	1.0	0.0	weka.classifiers.trees.RandomForest	96.22980251346499	yes	1.0	0.0	weka.classifiers.rules.DTNB	96.94793536804309	yes
COSMIC	2	EGFR	801	Y	H	0.147045	0.142062	0.545455	0.458824	2	NA	0	NA	1	155.15634	0	141	EGFR	TK	Linker	yes	weka.classifiers.bayes.BayesNet	95.87073608617594	yes	0.8932977728482994	0.10670222715170061	weka.classifiers.lazy.LWL	96.22980251346499	yes	0.9386489840745612	0.06135101592543848	weka.classifiers.rules.DecisionTable	92.99820466786356	yes	0.9306930693069307	0.06930693069306931	weka.classifiers.functions.SMO	97.30700179533214	yes	1.0	0.0	weka.classifiers.trees.RandomForest	96.22980251346499	yes	0.8505395057431256	0.14946049425687435	weka.classifiers.rules.DTNB	96.94793536804309	yes
COSMIC	2	BRAF	616	S	P	0.675463	0.148966	0.444444	0.580247	-1	NA	0	NA	0	115.13194	1	73	RAF	TKL	Activation_segment_Ct	yes	weka.classifiers.bayes.BayesNet	95.87073608617594	yes	0.9972970831744138	0.0027029168255862848	weka.classifiers.lazy.LWL	96.22980251346499	yes	1.0	0.0	weka.classifiers.rules.DecisionTable	92.99820466786356	yes	0.9814814814814815	0.018518518518518517	weka.classifiers.functions.SMO	97.30700179533214	yes	1.0	0.0	weka.classifiers.trees.RandomForest	96.22980251346499	yes	1.0	0.0	weka.classifiers.rules.DTNB	96.94793536804309	yes
COSMIC	2	BRAF	593	G	D	0.09791	0.128419	0.5	0.160494	-1	NA	0	NA	1	133.10384	0	48	RAF	TKL	Activation_segment_Nt	yes	weka.classifiers.bayes.BayesNet	95.87073608617594	yes	0.9999404504758531	5.954952414694496E-5	weka.classifiers.lazy.LWL	96.22980251346499	yes	1.0	0.0	weka.classifiers.rules.DecisionTable	92.99820466786356	yes	0.9814814814814815	0.018518518518518517	weka.classifiers.functions.SMO	97.30700179533214	yes	1.0	0.0	weka.classifiers.trees.RandomForest	96.22980251346499	yes	0.9433333333333334	0.05666666666666666	weka.classifiers.rules.DTNB	96.94793536804309	yes
COSMIC	2	FGFR3	650	K	T	0.269523	0.077561	1	0.172549	-1	NA	0	NA	1	119.12034	1	135	FGFR	TK	Activation_segment_Nt#Activation_segment_Ct	yes	weka.classifiers.bayes.BayesNet	95.87073608617594	yes	0.9978215678832962	0.002178432116703915	weka.classifiers.lazy.LWL	96.22980251346499	yes	1.0	0.0	weka.classifiers.rules.DecisionTable	92.99820466786356	yes	0.8	0.2	weka.classifiers.functions.SMO	97.30700179533214	yes	1.0	0.0	weka.classifiers.trees.RandomForest	96.22980251346499	yes	1.0	0.0	weka.classifiers.rules.DTNB	96.94793536804309	yes
COSMIC	4	ERBB2	777	V	L	0.506114	0.092158	0.545455	0.239216	1	NA	0	NA	0	131.17464	0	105	EGFR	TK	C_helix	yes	weka.classifiers.bayes.BayesNet	95.87073608617594	yes	0.9438449105740404	0.05615508942595964	weka.classifiers.lazy.LWL	96.22980251346499	yes	0.9447949945483836	0.055205005451616426	weka.classifiers.rules.DecisionTable	92.99820466786356	yes	0.9306930693069307	0.06930693069306931	weka.classifiers.functions.SMO	97.30700179533214	yes	1.0	0.0	weka.classifiers.trees.RandomForest	96.22980251346499	yes	1.0	0.0	weka.classifiers.rules.DTNB	96.94793536804309	yes
SNP@Domain	1	HIPK3	474	V	I	?	0.016577	?	?	3	NA	0	NA	0	131.17464	0	105	DYRK	CMGC	G_helix#H_and_I_helix	no	weka.classifiers.bayes.BayesNet	95.87073608617594	no	2.1644618097989774E-6	0.9999978355381902	weka.classifiers.lazy.LWL	96.22980251346499	no	0.0	1.0	weka.classifiers.rules.DecisionTable	92.99820466786356	no	0.2	0.8	weka.classifiers.functions.SMO	97.30700179533214	no	0.0	1.0	weka.classifiers.trees.RandomForest	96.22980251346499	no	0.02364066193853427	0.9763593380614657	weka.classifiers.rules.DTNB	96.94793536804309	no
COSMIC	2	KIT	655	N	K	0.206641	0.026744	0.888889	0.345098	0	NA	0	NA	1	146.18934	1	96	PDGFR	TK	C_helix	yes	weka.classifiers.bayes.BayesNet	95.87073608617594	yes	0.9997707924164528	2.2920758354722494E-4	weka.classifiers.lazy.LWL	96.22980251346499	yes	1.0	0.0	weka.classifiers.rules.DecisionTable	92.99820466786356	yes	0.9803921568627451	0.0196078431372549	weka.classifiers.functions.SMO	97.30700179533214	yes	1.0	0.0	weka.classifiers.trees.RandomForest	96.22980251346499	yes	0.9	0.1	weka.classifiers.rules.DTNB	96.94793536804309	yes
COSMIC	2	MET	1253	Y	D	0.269523	0.073885	1	0.172549	-3	NA	0	NA	1	133.10384	0	141	MET	TK	Activation_segment_Ct	yes	weka.classifiers.bayes.BayesNet	95.87073608617594	yes	0.9928019905794733	0.007198009420526765	weka.classifiers.lazy.LWL	96.22980251346499	yes	1.0	0.0	weka.classifiers.rules.DecisionTable	92.99820466786356	yes	0.75	0.25	weka.classifiers.functions.SMO	97.30700179533214	yes	1.0	0.0	weka.classifiers.trees.RandomForest	96.22980251346499	yes	1.0	0.0	weka.classifiers.rules.DTNB	96.94793536804309	yes
SNP@Domain	1	FGR	308	V	A	0.095978	0.070072	0.451613	0.180392	0	NA	0	NA	0	89.09404	0	105	SRC	TK	C_helix	no	weka.classifiers.bayes.BayesNet	95.87073608617594	no	0.07523839924493836	0.9247616007550616	weka.classifiers.lazy.LWL	96.22980251346499	no	0.0	1.0	weka.classifiers.rules.DecisionTable	92.99820466786356	no	0.07142857142857142	0.9285714285714286	weka.classifiers.functions.SMO	97.30700179533214	no	0.0	1.0	weka.classifiers.trees.RandomForest	96.22980251346499	no	0.0	1.0	weka.classifiers.rules.DTNB	96.94793536804309	no
SNP@Domain	1	MOS	226	H	D	0.084357	0.192434	0.2	0.107438	-1	NA	0	NA	1	133.10384	1	118	MOS	OTHER	Activation_segment_Nt	no	weka.classifiers.bayes.BayesNet	95.87073608617594	no	8.379343408275206E-5	0.9999162065659174	weka.classifiers.lazy.LWL	96.22980251346499	no	0.0	1.0	weka.classifiers.rules.DecisionTable	92.99820466786356	no	0.024390243902439025	0.975609756097561	weka.classifiers.functions.SMO	97.30700179533214	no	0.0	1.0	weka.classifiers.trees.RandomForest	96.22980251346499	no	0.0	1.0	weka.classifiers.rules.DTNB	96.94793536804309	no
COSMIC	3	EGFR	861	L	R	0.070003	0.12363	0.818182	0.215686	-2	NA	0	NA	1	174.20274	0	124	EGFR	TK	Activation_segment_Nt	yes	weka.classifiers.bayes.BayesNet	95.87073608617594	yes	0.9995181732404179	4.818267595821003E-4	weka.classifiers.lazy.LWL	96.22980251346499	yes	0.9399285232052481	0.06007147679475185	weka.classifiers.rules.DecisionTable	92.99820466786356	yes	0.9306930693069307	0.06930693069306931	weka.classifiers.functions.SMO	97.30700179533214	yes	1.0	0.0	weka.classifiers.trees.RandomForest	96.22980251346499	yes	1.0	0.0	weka.classifiers.rules.DTNB	96.94793536804309	yes
COSMIC	5	KIT	822	N	Y	0.146907	0.024164	0.888889	0.403922	-2	NA	0	NA	0	181.19124	1	96	PDGFR	TK	Activation_segment_Nt#Activation_segment_Ct	yes	weka.classifiers.bayes.BayesNet	95.87073608617594	yes	0.99994306115985	5.693884015015855E-5	weka.classifiers.lazy.LWL	96.22980251346499	yes	1.0	0.0	weka.classifiers.rules.DecisionTable	92.99820466786356	yes	0.9803921568627451	0.0196078431372549	weka.classifiers.functions.SMO	97.30700179533214	yes	1.0	0.0	weka.classifiers.trees.RandomForest	96.22980251346499	yes	0.95	0.05	weka.classifiers.rules.DTNB	96.94793536804309	yes
COSMIC	2	EGFR	733	P	S	0.137881	0.052422	1	0.101961	-1	NA	0	NA	1	105.09344	0	90	EGFR	TK	G_loop#B3_strand	yes	weka.classifiers.bayes.BayesNet	95.87073608617594	yes	0.9943935842034923	0.005606415796507761	weka.classifiers.lazy.LWL	96.22980251346499	yes	0.9410051677072049	0.058994832292795216	weka.classifiers.rules.DecisionTable	92.99820466786356	yes	0.9306930693069307	0.06930693069306931	weka.classifiers.functions.SMO	97.30700179533214	yes	1.0	0.0	weka.classifiers.trees.RandomForest	96.22980251346499	yes	0.9694072657743785	0.030592734225621414	weka.classifiers.rules.DTNB	96.94793536804309	yes
SNP@Domain	1	TGFBR2	316	E	V	?	0.012706	?	?	-2	NA	0	NA	0	117.14784	1	109	STKR	TKL	C_helix	no	weka.classifiers.bayes.BayesNet	95.87073608617594	no	0.12735296394495044	0.8726470360550497	weka.classifiers.lazy.LWL	96.22980251346499	no	0.21192801967087269	0.7880719803291273	weka.classifiers.rules.DecisionTable	92.99820466786356	no	0.4	0.6	weka.classifiers.functions.SMO	97.30700179533214	no	0.0	1.0	weka.classifiers.trees.RandomForest	96.22980251346499	no	0.04614825592522639	0.9538517440747736	weka.classifiers.rules.DTNB	96.94793536804309	no
SNP@Domain	1	FYN	438	A	D	0.342783	0.053737	0.516129	0.392157	-2	NA	0	NA	1	133.10384	0	67	SRC	TK	Activation_segment_Ct	no	weka.classifiers.bayes.BayesNet	95.87073608617594	no	0.025606665240529135	0.9743933347594708	weka.classifiers.lazy.LWL	96.22980251346499	no	0.0	1.0	weka.classifiers.rules.DecisionTable	92.99820466786356	no	0.07142857142857142	0.9285714285714286	weka.classifiers.functions.SMO	97.30700179533214	no	0.0	1.0	weka.classifiers.trees.RandomForest	96.22980251346499	no	0.1	0.9	weka.classifiers.rules.DTNB	96.94793536804309	no
SNP@Domain	1	BMPR2	431	A	V	?	0.190808	?	?	0	NA	0	NA	0	117.14784	0	67	STKR	TKL	G_helix#H_and_I_helix	no	weka.classifiers.bayes.BayesNet	95.87073608617594	no	0.01203302260421246	0.9879669773957875	weka.classifiers.lazy.LWL	96.22980251346499	no	0.0	1.0	weka.classifiers.rules.DecisionTable	92.99820466786356	no	0.4	0.6	weka.classifiers.functions.SMO	97.30700179533214	no	0.0	1.0	weka.classifiers.trees.RandomForest	96.22980251346499	no	0.1833333333333333	0.8166666666666667	weka.classifiers.rules.DTNB	96.94793536804309	no
COSMIC	2	EGFR	860	K	I	0.313468	0.212297	0.454545	0.756863	-3	NA	0	NA	0	131.17464	1	135	EGFR	TK	Activation_segment_Nt	yes	weka.classifiers.bayes.BayesNet	95.87073608617594	yes	0.9934670899330783	0.00653291006692179	weka.classifiers.lazy.LWL	96.22980251346499	yes	0.9383086946773751	0.06169130532262488	weka.classifiers.rules.DecisionTable	92.99820466786356	yes	0.9306930693069307	0.06930693069306931	weka.classifiers.functions.SMO	97.30700179533214	yes	1.0	0.0	weka.classifiers.trees.RandomForest	96.22980251346499	yes	0.9520958083832335	0.04790419161676647	weka.classifiers.rules.DTNB	96.94793536804309	yes
SNP@Domain	1	MER	698	P	S	?	?	?	?	-1	NA	0	NA	1	105.09344	0	90	AXL	TK	E_helix	no	weka.classifiers.bayes.BayesNet	95.87073608617594	no	0.002239144720941529	0.9977608552790586	weka.classifiers.lazy.LWL	96.22980251346499	no	0.0	1.0	weka.classifiers.rules.DecisionTable	92.99820466786356	no	0.06666666666666667	0.9333333333333333	weka.classifiers.functions.SMO	97.30700179533214	no	0.0	1.0	weka.classifiers.trees.RandomForest	96.22980251346499	no	0.055229623354160054	0.94477037664584	weka.classifiers.rules.DTNB	96.94793536804309	no
SNP@Domain	1	MST1	113	G	S	0.147045	?	0.405405	0.38172	0	NA	0	NA	1	105.09344	0	48	STE20	STE	Linker	no	weka.classifiers.bayes.BayesNet	95.87073608617594	no	0.010905710720482666	0.9890942892795174	weka.classifiers.lazy.LWL	96.22980251346499	no	0.028119274734042826	0.9718807252659571	weka.classifiers.rules.DecisionTable	92.99820466786356	no	0.041666666666666664	0.9583333333333334	weka.classifiers.functions.SMO	97.30700179533214	no	0.0	1.0	weka.classifiers.trees.RandomForest	96.22980251346499	no	0.0	1.0	weka.classifiers.rules.DTNB	96.94793536804309	no
SNP@Domain	1	MOS	94	P	A	0.043669	0.055969	0.8	0.088154	-1	NA	0	NA	0	89.09404	0	90	MOS	OTHER	B3_strand#C_helix	no	weka.classifiers.bayes.BayesNet	95.87073608617594	no	4.258140336392501E-7	0.9999995741859663	weka.classifiers.lazy.LWL	96.22980251346499	no	0.0	1.0	weka.classifiers.rules.DecisionTable	92.99820466786356	no	0.024390243902439025	0.975609756097561	weka.classifiers.functions.SMO	97.30700179533214	no	0.0	1.0	weka.classifiers.trees.RandomForest	96.22980251346499	no	0.0	1.0	weka.classifiers.rules.DTNB	96.94793536804309	no
SNP@Domain	1	ICK	151	H	R	0.114638	0.045732	0.578947	0.253472	0	NA	0	NA	1	174.20274	1	118	RCK	CMGC	Activation_segment_Nt#Activation_segment_Ct	no	weka.classifiers.bayes.BayesNet	95.87073608617594	no	1.4211434095805952E-4	0.999857885659042	weka.classifiers.lazy.LWL	96.22980251346499	no	0.0	1.0	weka.classifiers.rules.DecisionTable	92.99820466786356	no	0.03225806451612903	0.967741935483871	weka.classifiers.functions.SMO	97.30700179533214	no	0.0	1.0	weka.classifiers.trees.RandomForest	96.22980251346499	no	0.0	1.0	weka.classifiers.rules.DTNB	96.94793536804309	no
SNP@Domain	1	HRI	471	Y	D	?	?	?	?	-3	NA	0	NA	1	133.10384	0	141	PEK	OTHER	Activation_segment_Nt#Activation_segment_Ct	no	weka.classifiers.bayes.BayesNet	95.87073608617594	no	1.0821451241798373E-4	0.999891785487582	weka.classifiers.lazy.LWL	96.22980251346499	no	0.0	1.0	weka.classifiers.rules.DecisionTable	92.99820466786356	no	0.03333333333333333	0.9666666666666667	weka.classifiers.functions.SMO	97.30700179533214	no	0.0	1.0	weka.classifiers.trees.RandomForest	96.22980251346499	no	0.06590681773627631	0.9340931822637236	weka.classifiers.rules.DTNB	96.94793536804309	no
SNP@Domain	1	CDK2	46	P	H	0.183951	0.049818	0.24	0.204861	-2	Phosphorylation	0	NA	1	155.15634	0	90	CDK	CMGC	C_helix	no	weka.classifiers.bayes.BayesNet	95.87073608617594	no	1.37732539260938E-5	0.999986226746074	weka.classifiers.lazy.LWL	96.22980251346499	no	0.0	1.0	weka.classifiers.rules.DecisionTable	92.99820466786356	no	0.041666666666666664	0.9583333333333334	weka.classifiers.functions.SMO	97.30700179533214	no	0.0	1.0	weka.classifiers.trees.RandomForest	96.22980251346499	no	0.02666666666666666	0.9733333333333333	weka.classifiers.rules.DTNB	96.94793536804309	no
SNP@Domain	1	AXL	639	D	G	0.120518	0.022832	0.6	0.282353	-1	NA	0	NA	0	75.06714	1	91	AXL	TK	E_helix	no	weka.classifiers.bayes.BayesNet	95.87073608617594	no	0.003813144285884623	0.9961868557141154	weka.classifiers.lazy.LWL	96.22980251346499	no	0.0	1.0	weka.classifiers.rules.DecisionTable	92.99820466786356	no	0.06666666666666667	0.9333333333333333	weka.classifiers.functions.SMO	97.30700179533214	no	0.0	1.0	weka.classifiers.trees.RandomForest	96.22980251346499	no	0.0	1.0	weka.classifiers.rules.DTNB	96.94793536804309	no
SNP@Domain	1	ICK	156	V	G	0.146907	0.067559	0.631579	0.302083	-3	Phosphorylation	0	NA	0	75.06714	0	105	RCK	CMGC	Activation_segment_Nt#Activation_segment_Ct	no	weka.classifiers.bayes.BayesNet	95.87073608617594	no	2.1209957184585858E-4	0.9997879004281542	weka.classifiers.lazy.LWL	96.22980251346499	no	0.0	1.0	weka.classifiers.rules.DecisionTable	92.99820466786356	no	0.03225806451612903	0.967741935483871	weka.classifiers.functions.SMO	97.30700179533214	no	0.0	1.0	weka.classifiers.trees.RandomForest	96.22980251346499	no	0.1	0.9	weka.classifiers.rules.DTNB	96.94793536804309	no
SNP@Domain	1	HRI	381	R	H	?	?	?	?	0	NA	0	NA	1	155.15634	1	148	PEK	OTHER	Linker	no	weka.classifiers.bayes.BayesNet	95.87073608617594	no	6.840540904519585E-6	0.9999931594590955	weka.classifiers.lazy.LWL	96.22980251346499	no	0.0	1.0	weka.classifiers.rules.DecisionTable	92.99820466786356	no	0.03333333333333333	0.9666666666666667	weka.classifiers.functions.SMO	97.30700179533214	no	0.0	1.0	weka.classifiers.trees.RandomForest	96.22980251346499	no	0.01360544217687075	0.9863945578231293	weka.classifiers.rules.DTNB	96.94793536804309	no
COSMIC	2	BRAF	598	A	V	0.532724	0.404311	0.5	0.549383	0	NA	0	NA	0	117.14784	0	67	RAF	TKL	Activation_segment_Nt	yes	weka.classifiers.bayes.BayesNet	95.87073608617594	yes	0.9985941681781444	0.0014058318218556753	weka.classifiers.lazy.LWL	96.22980251346499	yes	1.0	0.0	weka.classifiers.rules.DecisionTable	92.99820466786356	yes	0.9814814814814815	0.018518518518518517	weka.classifiers.functions.SMO	97.30700179533214	yes	1.0	0.0	weka.classifiers.trees.RandomForest	96.22980251346499	yes	0.9	0.1	weka.classifiers.rules.DTNB	96.94793536804309	yes
COSMIC	5	FLT3	835	D	Y	0.070003	0.024888	1	0.215686	-3	NA	0	NA	0	181.19124	1	91	PDGFR	TK	Activation_segment_Nt	yes	weka.classifiers.bayes.BayesNet	95.87073608617594	yes	0.9999783716335952	2.1628366404890956E-5	weka.classifiers.lazy.LWL	96.22980251346499	yes	1.0	0.0	weka.classifiers.rules.DecisionTable	92.99820466786356	yes	0.9803921568627451	0.0196078431372549	weka.classifiers.functions.SMO	97.30700179533214	yes	1.0	0.0	weka.classifiers.trees.RandomForest	96.22980251346499	yes	1.0	0.0	weka.classifiers.rules.DTNB	96.94793536804309	yes
SNP@Domain	1	CDC2	122	E	K	?	?	?	?	1	NA	0	NA	1	146.18934	1	109	CDK	CMGC	Catalytic_loop	no	weka.classifiers.bayes.BayesNet	95.87073608617594	no	8.075877158343979E-5	0.9999192412284167	weka.classifiers.lazy.LWL	96.22980251346499	no	0.0	1.0	weka.classifiers.rules.DecisionTable	92.99820466786356	no	0.041666666666666664	0.9583333333333334	weka.classifiers.functions.SMO	97.30700179533214	no	0.0	1.0	weka.classifiers.trees.RandomForest	96.22980251346499	no	0.0	1.0	weka.classifiers.rules.DTNB	96.94793536804309	no
COSMIC	4	EGFR	857	G	R	0.935269	0.781869	1	0.956863	-2	NA	0	NA	1	174.20274	0	48	EGFR	TK	Activation_segment_Nt	yes	weka.classifiers.bayes.BayesNet	95.87073608617594	yes	0.9999827116487288	1.7288351271312735E-5	weka.classifiers.lazy.LWL	96.22980251346499	yes	0.9494135739724442	0.05058642602755585	weka.classifiers.rules.DecisionTable	92.99820466786356	yes	0.9306930693069307	0.06930693069306931	weka.classifiers.functions.SMO	97.30700179533214	yes	1.0	0.0	weka.classifiers.trees.RandomForest	96.22980251346499	yes	1.0	0.0	weka.classifiers.rules.DTNB	96.94793536804309	yes
COSMIC	5	BRAF	599	T	I	0.313468	0.069632	0.5	0.302469	-1	NA	0	NA	0	131.17464	1	93	RAF	TKL	Activation_segment_Nt	yes	weka.classifiers.bayes.BayesNet	95.87073608617594	yes	0.9994400843262345	5.599156737656005E-4	weka.classifiers.lazy.LWL	96.22980251346499	yes	1.0	0.0	weka.classifiers.rules.DecisionTable	92.99820466786356	yes	0.9814814814814815	0.018518518518518517	weka.classifiers.functions.SMO	97.30700179533214	yes	1.0	0.0	weka.classifiers.trees.RandomForest	96.22980251346499	yes	0.7928149606299213	0.20718503937007876	weka.classifiers.rules.DTNB	96.94793536804309	yes
SNP@Domain	1	COT	230	A	V	?	?	?	?	0	NA	0	NA	0	117.14784	0	67	STE-UNIQUE	STE	E_helix	no	weka.classifiers.bayes.BayesNet	95.87073608617594	no	3.5091358904141324E-5	0.999964908641096	weka.classifiers.lazy.LWL	96.22980251346499	no	0.02929618419518186	0.9707038158048182	weka.classifiers.rules.DecisionTable	92.99820466786356	no	0.029411764705882353	0.9705882352941176	weka.classifiers.functions.SMO	97.30700179533214	no	0.0	1.0	weka.classifiers.trees.RandomForest	96.22980251346499	no	0.0	1.0	weka.classifiers.rules.DTNB	96.94793536804309	no
COSMIC	2	EGFR	784	S	F	0.12038	0.073373	0.636364	0.2	-2	NA	0	NA	0	165.19184	1	73	EGFR	TK	C_helix	yes	weka.classifiers.bayes.BayesNet	95.87073608617594	yes	0.9575764989686459	0.04242350103135404	weka.classifiers.lazy.LWL	96.22980251346499	yes	0.9415670363879324	0.05843296361206757	weka.classifiers.rules.DecisionTable	92.99820466786356	yes	0.9306930693069307	0.06930693069306931	weka.classifiers.functions.SMO	97.30700179533214	yes	1.0	0.0	weka.classifiers.trees.RandomForest	96.22980251346499	yes	1.0	0.0	weka.classifiers.rules.DTNB	96.94793536804309	yes
SNP@Domain	1	MOK	209	C	G	?	?	?	?	-3	NA	0	NA	0	75.06714	0	86	RCK	CMGC	G_helix#H_and_I_helix	no	weka.classifiers.bayes.BayesNet	95.87073608617594	no	1.4208128962982695E-6	0.9999985791871037	weka.classifiers.lazy.LWL	96.22980251346499	no	0.0	1.0	weka.classifiers.rules.DecisionTable	92.99820466786356	no	0.03225806451612903	0.967741935483871	weka.classifiers.functions.SMO	97.30700179533214	no	0.0	1.0	weka.classifiers.trees.RandomForest	96.22980251346499	no	0.0	1.0	weka.classifiers.rules.DTNB	96.94793536804309	no
SNP@Domain	1	HRI	265	Y	C	?	?	?	?	-2	NA	0	NA	0	121.15404	0	141	PEK	OTHER	C_helix#Linker	no	weka.classifiers.bayes.BayesNet	95.87073608617594	no	5.05013325281738E-6	0.9999949498667472	weka.classifiers.lazy.LWL	96.22980251346499	no	0.0	1.0	weka.classifiers.rules.DecisionTable	92.99820466786356	no	0.03333333333333333	0.9666666666666667	weka.classifiers.functions.SMO	97.30700179533214	no	0.0	1.0	weka.classifiers.trees.RandomForest	96.22980251346499	no	0.0	1.0	weka.classifiers.rules.DTNB	96.94793536804309	no
COSMIC	2	MAP2K4	154	R	W	0.182737	0.124801	0.179487	0.215054	-3	NA	0	NA	0	204.22844	1	148	STE7	STE	C_helix	yes	weka.classifiers.bayes.BayesNet	95.87073608617594	no	0.006082324177946698	0.9939176758220533	weka.classifiers.lazy.LWL	96.22980251346499	yes	1.0	0.0	weka.classifiers.rules.DecisionTable	92.99820466786356	yes	0.6	0.4	weka.classifiers.functions.SMO	97.30700179533214	no	0.0	1.0	weka.classifiers.trees.RandomForest	96.22980251346499	yes	0.8859259259259259	0.11407407407407408	weka.classifiers.rules.DTNB	96.94793536804309	yes
SNP@Domain	1	EGFR	952	V	I	0.159439	0.010034	0.818182	0.14902	3	NA	0	NA	0	131.17464	0	105	EGFR	TK	H_and_I_helix	no	weka.classifiers.bayes.BayesNet	95.87073608617594	yes	0.5726703844329747	0.4273296155670253	weka.classifiers.lazy.LWL	96.22980251346499	yes	0.9264709821926352	0.07352901780736498	weka.classifiers.rules.DecisionTable	92.99820466786356	yes	0.9306930693069307	0.06930693069306931	weka.classifiers.functions.SMO	97.30700179533214	no	0.0	1.0	weka.classifiers.trees.RandomForest	96.22980251346499	no	0.2	0.8	weka.classifiers.rules.DTNB	96.94793536804309	yes
COSMIC	2	FLT3	835	D	A	0.070003	0.024888	1	0.215686	-2	NA	0	NA	0	89.09404	1	91	PDGFR	TK	Activation_segment_Nt	yes	weka.classifiers.bayes.BayesNet	95.87073608617594	yes	0.9999731975219418	2.6802478058258156E-5	weka.classifiers.lazy.LWL	96.22980251346499	yes	1.0	0.0	weka.classifiers.rules.DecisionTable	92.99820466786356	yes	0.9803921568627451	0.0196078431372549	weka.classifiers.functions.SMO	97.30700179533214	yes	1.0	0.0	weka.classifiers.trees.RandomForest	96.22980251346499	yes	1.0	0.0	weka.classifiers.rules.DTNB	96.94793536804309	yes
SNP@Domain	1	HRI	460	H	Q	?	?	?	?	0	NA	0	NA	1	146.14594	1	118	PEK	OTHER	Activation_segment_Nt	no	weka.classifiers.bayes.BayesNet	95.87073608617594	no	4.3849492150006715E-5	0.99995615050785	weka.classifiers.lazy.LWL	96.22980251346499	no	0.0	1.0	weka.classifiers.rules.DecisionTable	92.99820466786356	no	0.03333333333333333	0.9666666666666667	weka.classifiers.functions.SMO	97.30700179533214	no	0.0	1.0	weka.classifiers.trees.RandomForest	96.22980251346499	no	0.06893176893830996	0.9310682310616901	weka.classifiers.rules.DTNB	96.94793536804309	no
COSMIC	2	EGFR	769	V	M	0.506114	0.091186	0.545455	0.239216	1	NA	0	NA	0	149.20784	0	105	EGFR	TK	C_helix	yes	weka.classifiers.bayes.BayesNet	95.87073608617594	yes	0.97465814944342	0.02534185055657998	weka.classifiers.lazy.LWL	96.22980251346499	yes	0.945292791246355	0.05470720875364479	weka.classifiers.rules.DecisionTable	92.99820466786356	yes	0.9306930693069307	0.06930693069306931	weka.classifiers.functions.SMO	97.30700179533214	yes	1.0	0.0	weka.classifiers.trees.RandomForest	96.22980251346499	yes	1.0	0.0	weka.classifiers.rules.DTNB	96.94793536804309	yes
SNP@Domain	1	COT	306	I	T	?	?	?	?	-1	NA	0	NA	1	119.12034	0	124	STE-UNIQUE	STE	F_helix	no	weka.classifiers.bayes.BayesNet	95.87073608617594	no	1.4252818698722736E-5	0.9999857471813012	weka.classifiers.lazy.LWL	96.22980251346499	no	0.023129646122647826	0.9768703538773523	weka.classifiers.rules.DecisionTable	92.99820466786356	no	0.029411764705882353	0.9705882352941176	weka.classifiers.functions.SMO	97.30700179533214	no	0.0	1.0	weka.classifiers.trees.RandomForest	96.22980251346499	no	0.0	1.0	weka.classifiers.rules.DTNB	96.94793536804309	no
SNP@Domain	1	HRI	433	I	L	?	?	?	?	2	NA	0	NA	0	131.17464	0	124	PEK	OTHER	E_helix	no	weka.classifiers.bayes.BayesNet	95.87073608617594	no	4.631124944404194E-6	0.9999953688750555	weka.classifiers.lazy.LWL	96.22980251346499	no	0.0	1.0	weka.classifiers.rules.DecisionTable	92.99820466786356	no	0.03333333333333333	0.9666666666666667	weka.classifiers.functions.SMO	97.30700179533214	no	0.0	1.0	weka.classifiers.trees.RandomForest	96.22980251346499	no	0.0	1.0	weka.classifiers.rules.DTNB	96.94793536804309	no
SNP@Domain	1	KDR	952	V	I	?	0.00074	?	?	3	NA	0	NA	0	131.17464	0	105	VEGFR	TK	Linker#E_helix	no	weka.classifiers.bayes.BayesNet	95.87073608617594	no	0.048865055634175904	0.9511349443658241	weka.classifiers.lazy.LWL	96.22980251346499	no	0.12100312786308122	0.8789968721369188	weka.classifiers.rules.DecisionTable	92.99820466786356	no	0.125	0.875	weka.classifiers.functions.SMO	97.30700179533214	no	0.0	1.0	weka.classifiers.trees.RandomForest	96.22980251346499	no	0.03502066954601066	0.9649793304539893	weka.classifiers.rules.DTNB	96.94793536804309	no
SNP@Domain	1	SRPK2	654	H	Q	0.093742	0.032929	0.5	0.114583	0	NA	0	NA	1	146.14594	1	118	SRPK	CMGC	H_and_I_helix	no	weka.classifiers.bayes.BayesNet	95.87073608617594	no	8.258471631591452E-7	0.9999991741528368	weka.classifiers.lazy.LWL	96.22980251346499	no	0.0	1.0	weka.classifiers.rules.DecisionTable	92.99820466786356	no	0.2	0.8	weka.classifiers.functions.SMO	97.30700179533214	no	0.0	1.0	weka.classifiers.trees.RandomForest	96.22980251346499	no	0.0	1.0	weka.classifiers.rules.DTNB	96.94793536804309	no
[truncated: 28 more columns]
