# Supplementary material for: Prediction and Prioritization of Rare Oncogenic Mutations in the Cancer Kinome Using Novel Features and Multiple Classifiers
Source: PLoS Comput Biol. 2014 Apr 17;10(4):e1003545. doi: 10.1371/journal.pcbi.1003545 (PMC3990476; doi:10.1371/journal.pcbi.1003545)
Supplement: Dataset S1 — Detailed experiment records and results. Complete data sets, outputs and log files for all computational experiments. These files can be loaded in Weka [26] to reproduce the results presented in this paper. (ZIP) [file pcbi.1003545.s001.zip › 20121222_215232/MappedRs/CombinedMultiClassifierMappedRs-Testing-20121222_222022.csv]

Data_Source	Frequency	Gene	Mutation_Position	Amino_Acid_WT	Amino_Acid_MT	Conservation_Consensus_AllKinase	Conservation_Wild_AllKinase	Conservation_Consensus_Family	Conservation_Consensus_Group	Blosum62	Modification	Is_Pk_Domain	Binding_Site	Side_Chain_Polarity_MT	Avg_Mass_MT	Side_Chain_Polarity_WT	Van_der_Waals_Volume_WT	Protein_Family	Protein_Group	Sub_domain	Class	weka.classifiers.bayes.BayesNet	crossEvalAccuracy	predictedClass	DistClass_yes	DistClass_no	weka.classifiers.lazy.LWL	crossEvalAccuracy	predictedClass	DistClass_yes	DistClass_no	weka.classifiers.rules.DecisionTable	crossEvalAccuracy	predictedClass	DistClass_yes	DistClass_no	weka.classifiers.functions.SMO	crossEvalAccuracy	predictedClass	DistClass_yes	DistClass_no	weka.classifiers.trees.RandomForest	crossEvalAccuracy	predictedClass	DistClass_yes	DistClass_no	weka.classifiers.rules.DTNB	crossEvalAccuracy	predictedClass
COSMIC	1	EGFR	792	L	P	0.460347	0.171013	0.272727	0.4	-3	NA	0	NA	0	115.13194	0	124	EGFR	TK	Linker	yes	weka.classifiers.bayes.BayesNet	95.87073608617594	yes	0.9434990114777343	0.056500988522265747	weka.classifiers.lazy.LWL	96.22980251346499	yes	0.9492689957304699	0.050731004269530026	weka.classifiers.rules.DecisionTable	92.99820466786356	yes	0.9306930693069307	0.06930693069306931	weka.classifiers.functions.SMO	97.30700179533214	yes	1.0	0.0	weka.classifiers.trees.RandomForest	96.22980251346499	yes	0.9	0.1	weka.classifiers.rules.DTNB	96.94793536804309	yes
COSMIC	1	EGFR	787	Q	R	0.334723	0.007161	0.727273	0.34902	1	NA	0	NA	1	174.20274	1	114	EGFR	TK	Linker	yes	weka.classifiers.bayes.BayesNet	95.87073608617594	yes	0.9621908011554458	0.03780919884455423	weka.classifiers.lazy.LWL	96.22980251346499	yes	0.9347770547441705	0.06522294525582986	weka.classifiers.rules.DecisionTable	92.99820466786356	yes	0.9306930693069307	0.06930693069306931	weka.classifiers.functions.SMO	97.30700179533214	yes	1.0	0.0	weka.classifiers.trees.RandomForest	96.22980251346499	yes	0.9968085106382979	0.0031914893617020663	weka.classifiers.rules.DTNB	96.94793536804309	yes
COSMIC	1	EGFR	873	G	E	0.269523	0.078854	0.636364	0.172549	-2	NA	0	NA	1	147.13074	0	48	EGFR	TK	Activation_segment_Nt#Activation_segment_Ct	yes	weka.classifiers.bayes.BayesNet	95.87073608617594	yes	0.9997007063118557	2.992936881441386E-4	weka.classifiers.lazy.LWL	96.22980251346499	yes	0.9415874379423186	0.05841256205768161	weka.classifiers.rules.DecisionTable	92.99820466786356	yes	0.9306930693069307	0.06930693069306931	weka.classifiers.functions.SMO	97.30700179533214	yes	1.0	0.0	weka.classifiers.trees.RandomForest	96.22980251346499	yes	0.875	0.125	weka.classifiers.rules.DTNB	96.94793536804309	yes
COSMIC	1	EGFR	884	E	K	0.924918	0.809936	0.909091	0.988235	1	NA	0	NA	1	146.18934	1	109	EGFR	TK	Activation_segment_Ct	yes	weka.classifiers.bayes.BayesNet	95.87073608617594	yes	0.9955028837814538	0.004497116218546239	weka.classifiers.lazy.LWL	96.22980251346499	yes	0.9390641786970368	0.060935821302963114	weka.classifiers.rules.DecisionTable	92.99820466786356	yes	0.9306930693069307	0.06930693069306931	weka.classifiers.functions.SMO	97.30700179533214	yes	1.0	0.0	weka.classifiers.trees.RandomForest	96.22980251346499	yes	0.9892307692307692	0.01076923076923077	weka.classifiers.rules.DTNB	96.94793536804309	yes
COSMIC	1	EGFR	719	G	V	0.864438	0.653598	1	0.94902	-3	NA	0	NA	0	117.14784	0	48	EGFR	TK	G_loop	yes	weka.classifiers.bayes.BayesNet	95.87073608617594	yes	0.9999389850357987	6.101496420125855E-5	weka.classifiers.lazy.LWL	96.22980251346499	yes	0.9551602731001859	0.04483972689981412	weka.classifiers.rules.DecisionTable	92.99820466786356	yes	0.9306930693069307	0.06930693069306931	weka.classifiers.functions.SMO	97.30700179533214	yes	1.0	0.0	weka.classifiers.trees.RandomForest	96.22980251346499	yes	0.7611238771673282	0.23887612283267182	weka.classifiers.rules.DTNB	96.94793536804309	yes
COSMIC	1	EGFR	746	E	I	0.186021	0.049284	0.454545	0.392157	-3	NA	0	NA	0	131.17464	1	109	EGFR	TK	B3_strand	yes	weka.classifiers.bayes.BayesNet	95.87073608617594	yes	0.8864381403686933	0.11356185963130658	weka.classifiers.lazy.LWL	96.22980251346499	yes	0.939331811932862	0.06066818806713783	weka.classifiers.rules.DecisionTable	92.99820466786356	yes	0.9306930693069307	0.06930693069306931	weka.classifiers.functions.SMO	97.30700179533214	yes	1.0	0.0	weka.classifiers.trees.RandomForest	96.22980251346499	yes	1.0	0.0	weka.classifiers.rules.DTNB	96.94793536804309	yes
COSMIC	1	EGFR	858	L	K	0.51031	0.409919	0.818182	0.803922	-2	NA	0	NA	1	146.18934	0	124	EGFR	TK	Activation_segment_Nt	yes	weka.classifiers.bayes.BayesNet	95.87073608617594	yes	0.9994014366693265	5.985633306735096E-4	weka.classifiers.lazy.LWL	96.22980251346499	yes	0.9446838516351678	0.055316148364832424	weka.classifiers.rules.DecisionTable	92.99820466786356	yes	0.9306930693069307	0.06930693069306931	weka.classifiers.functions.SMO	97.30700179533214	yes	1.0	0.0	weka.classifiers.trees.RandomForest	96.22980251346499	yes	1.0	0.0	weka.classifiers.rules.DTNB	96.94793536804309	yes
COSMIC	1	EGFR	814	L	P	0.237696	0.111696	0.909091	0.678431	-3	NA	0	NA	0	115.13194	0	124	EGFR	TK	E_helix	yes	weka.classifiers.bayes.BayesNet	95.87073608617594	yes	0.9873407165827058	0.012659283417294253	weka.classifiers.lazy.LWL	96.22980251346499	yes	0.9476057696730533	0.052394230326946616	weka.classifiers.rules.DecisionTable	92.99820466786356	yes	0.9306930693069307	0.06930693069306931	weka.classifiers.functions.SMO	97.30700179533214	yes	1.0	0.0	weka.classifiers.trees.RandomForest	96.22980251346499	yes	0.8635352325983202	0.13646476740167973	weka.classifiers.rules.DTNB	96.94793536804309	yes
COSMIC	1	EGFR	743	A	P	0.873658	0.681489	0.818182	0.933333	-1	NA	0	NA	0	115.13194	0	67	EGFR	TK	B3_strand	yes	weka.classifiers.bayes.BayesNet	95.87073608617594	yes	0.9936617719128771	0.006338228087122972	weka.classifiers.lazy.LWL	96.22980251346499	yes	0.953461049351764	0.046538950648235856	weka.classifiers.rules.DecisionTable	92.99820466786356	yes	0.9306930693069307	0.06930693069306931	weka.classifiers.functions.SMO	97.30700179533214	yes	1.0	0.0	weka.classifiers.trees.RandomForest	96.22980251346499	yes	0.7333333333333333	0.2666666666666667	weka.classifiers.rules.DTNB	96.94793536804309	yes
COSMIC	1	EGFR	861	L	F	0.070003	0.12363	0.818182	0.215686	0	NA	0	NA	0	165.19184	0	124	EGFR	TK	Activation_segment_Nt	yes	weka.classifiers.bayes.BayesNet	95.87073608617594	yes	0.9992304019568667	7.695980431331294E-4	weka.classifiers.lazy.LWL	96.22980251346499	yes	0.9439895005062441	0.056010499493755896	weka.classifiers.rules.DecisionTable	92.99820466786356	yes	0.9306930693069307	0.06930693069306931	weka.classifiers.functions.SMO	97.30700179533214	yes	1.0	0.0	weka.classifiers.trees.RandomForest	96.22980251346499	yes	0.9	0.1	weka.classifiers.rules.DTNB	96.94793536804309	yes
COSMIC	1	EGFR	746	E	V	0.186021	0.049284	0.454545	0.392157	-2	NA	0	NA	0	117.14784	1	109	EGFR	TK	B3_strand	yes	weka.classifiers.bayes.BayesNet	95.87073608617594	yes	0.8620466392288251	0.13795336077117498	weka.classifiers.lazy.LWL	96.22980251346499	yes	0.9403074779265911	0.05969252207340908	weka.classifiers.rules.DecisionTable	92.99820466786356	yes	0.9306930693069307	0.06930693069306931	weka.classifiers.functions.SMO	97.30700179533214	yes	1.0	0.0	weka.classifiers.trees.RandomForest	96.22980251346499	yes	0.9727272727272727	0.02727272727272727	weka.classifiers.rules.DTNB	96.94793536804309	yes
COSMIC	1	EGFR	803	R	L	0.093963	0.114215	0.727273	0.501961	-2	NA	0	NA	0	131.17464	1	148	EGFR	TK	Linker	yes	weka.classifiers.bayes.BayesNet	95.87073608617594	yes	0.9927151995465279	0.007284800453472073	weka.classifiers.lazy.LWL	96.22980251346499	yes	0.9379112350793698	0.06208876492063005	weka.classifiers.rules.DecisionTable	92.99820466786356	yes	0.9306930693069307	0.06930693069306931	weka.classifiers.functions.SMO	97.30700179533214	yes	1.0	0.0	weka.classifiers.trees.RandomForest	96.22980251346499	yes	0.6	0.4	weka.classifiers.rules.DTNB	96.94793536804309	yes
COSMIC	1	EGFR	866	E	K	?	0.08544	?	?	1	NA	0	NA	1	146.18934	1	109	EGFR	TK	Activation_segment_Nt#Activation_segment_Ct	yes	weka.classifiers.bayes.BayesNet	95.87073608617594	yes	0.9735398681170851	0.02646013188291495	weka.classifiers.lazy.LWL	96.22980251346499	yes	0.9389028162324078	0.06109718376759217	weka.classifiers.rules.DecisionTable	92.99820466786356	yes	0.9306930693069307	0.06930693069306931	weka.classifiers.functions.SMO	97.30700179533214	yes	1.0	0.0	weka.classifiers.trees.RandomForest	96.22980251346499	yes	1.0	0.0	weka.classifiers.rules.DTNB	96.94793536804309	yes
COSMIC	1	EGFR	858	L	W	0.51031	0.409919	0.818182	0.803922	-2	NA	0	NA	0	204.22844	0	124	EGFR	TK	Activation_segment_Nt	yes	weka.classifiers.bayes.BayesNet	95.87073608617594	yes	0.9990713226462065	9.286773537936036E-4	weka.classifiers.lazy.LWL	96.22980251346499	yes	0.9499449635130488	0.05005503648695123	weka.classifiers.rules.DecisionTable	92.99820466786356	yes	0.9306930693069307	0.06930693069306931	weka.classifiers.functions.SMO	97.30700179533214	yes	1.0	0.0	weka.classifiers.trees.RandomForest	96.22980251346499	yes	0.8940594059405941	0.10594059405940595	weka.classifiers.rules.DTNB	96.94793536804309	yes
COSMIC	1	EGFR	783	T	I	0.187512	0.112049	0.363636	0.141176	-1	NA	0	NA	0	131.17464	1	93	EGFR	TK	C_helix	yes	weka.classifiers.bayes.BayesNet	95.87073608617594	yes	0.9636729657656509	0.036327034234349	weka.classifiers.lazy.LWL	96.22980251346499	yes	0.9395742064502577	0.06042579354974264	weka.classifiers.rules.DecisionTable	92.99820466786356	yes	0.9306930693069307	0.06930693069306931	weka.classifiers.functions.SMO	97.30700179533214	yes	1.0	0.0	weka.classifiers.trees.RandomForest	96.22980251346499	yes	0.7970360824742269	0.2029639175257732	weka.classifiers.rules.DTNB	96.94793536804309	yes
COSMIC	1	EGFR	768	S	N	0.171281	0.085882	0.727273	0.231373	1	NA	0	NA	1	132.11904	1	73	EGFR	TK	C_helix	yes	weka.classifiers.bayes.BayesNet	95.87073608617594	yes	0.9983274792309922	0.0016725207690079223	weka.classifiers.lazy.LWL	96.22980251346499	yes	0.9325766898052822	0.06742331019471787	weka.classifiers.rules.DecisionTable	92.99820466786356	yes	0.9306930693069307	0.06930693069306931	weka.classifiers.functions.SMO	97.30700179533214	yes	1.0	0.0	weka.classifiers.trees.RandomForest	96.22980251346499	yes	0.7	0.3	weka.classifiers.rules.DTNB	96.94793536804309	yes
COSMIC	1	EGFR	785	T	N	0.108593	0.045085	0.545455	0.12549	0	NA	0	NA	1	132.11904	1	93	EGFR	TK	C_helix	yes	weka.classifiers.bayes.BayesNet	95.87073608617594	yes	0.9256003897309312	0.07439961026906874	weka.classifiers.lazy.LWL	96.22980251346499	yes	0.9316537565702065	0.06834624342979377	weka.classifiers.rules.DecisionTable	92.99820466786356	yes	0.9306930693069307	0.06930693069306931	weka.classifiers.functions.SMO	97.30700179533214	yes	1.0	0.0	weka.classifiers.trees.RandomForest	96.22980251346499	yes	0.6874825591699293	0.3125174408300707	weka.classifiers.rules.DTNB	96.94793536804309	yes
COSMIC	1	EGFR	798	L	H	0.832197	0.732717	0.909091	0.913725	-3	NA	0	NA	1	155.15634	0	124	EGFR	TK	Linker	yes	weka.classifiers.bayes.BayesNet	95.87073608617594	yes	0.9917315948153812	0.008268405184618731	weka.classifiers.lazy.LWL	96.22980251346499	yes	0.9453062107666367	0.05469378923336336	weka.classifiers.rules.DecisionTable	92.99820466786356	yes	0.9306930693069307	0.06930693069306931	weka.classifiers.functions.SMO	97.30700179533214	yes	1.0	0.0	weka.classifiers.trees.RandomForest	96.22980251346499	yes	0.7	0.3	weka.classifiers.rules.DTNB	96.94793536804309	yes
COSMIC	1	EGFR	754	K	R	0.07453	0.091894	0.545455	0.172549	2	NA	0	NA	1	174.20274	1	135	EGFR	TK	B3_strand#C_helix	yes	weka.classifiers.bayes.BayesNet	95.87073608617594	yes	0.9468781954447151	0.05312180455528496	weka.classifiers.lazy.LWL	96.22980251346499	yes	0.9305190714200329	0.06948092857996722	weka.classifiers.rules.DecisionTable	92.99820466786356	yes	0.9306930693069307	0.06930693069306931	weka.classifiers.functions.SMO	97.30700179533214	yes	1.0	0.0	weka.classifiers.trees.RandomForest	96.22980251346499	yes	0.7810761273098382	0.2189238726901618	weka.classifiers.rules.DTNB	96.94793536804309	yes
COSMIC	1	EGFR	812	Q	R	0.111933	0.046322	0.727273	0.109804	1	NA	0	NA	1	174.20274	1	114	EGFR	TK	E_helix	yes	weka.classifiers.bayes.BayesNet	95.87073608617594	yes	0.9556969363478389	0.044303063652161065	weka.classifiers.lazy.LWL	96.22980251346499	yes	0.9324513168462611	0.06754868315373895	weka.classifiers.rules.DecisionTable	92.99820466786356	yes	0.9306930693069307	0.06930693069306931	weka.classifiers.functions.SMO	97.30700179533214	yes	1.0	0.0	weka.classifiers.trees.RandomForest	96.22980251346499	yes	0.8313755054655964	0.16862449453440356	weka.classifiers.rules.DTNB	96.94793536804309	yes
COSMIC	1	EGFR	851	V	A	0.265769	0.236607	1	0.219608	0	NA	0	NA	0	89.09404	0	105	EGFR	TK	Activation_segment_Nt	yes	weka.classifiers.bayes.BayesNet	95.87073608617594	yes	0.999596537873343	4.0346212665703127E-4	weka.classifiers.lazy.LWL	96.22980251346499	yes	0.940947769109157	0.059052230890843264	weka.classifiers.rules.DecisionTable	92.99820466786356	yes	0.9306930693069307	0.06930693069306931	weka.classifiers.functions.SMO	97.30700179533214	yes	1.0	0.0	weka.classifiers.trees.RandomForest	96.22980251346499	yes	1.0	0.0	weka.classifiers.rules.DTNB	96.94793536804309	yes
COSMIC	1	EGFR	850	H	N	0.123389	0.083716	0.636364	0.341176	1	NA	0	NA	1	132.11904	1	118	EGFR	TK	Activation_segment_Nt	yes	weka.classifiers.bayes.BayesNet	95.87073608617594	yes	0.9799532017297211	0.02004679827027897	weka.classifiers.lazy.LWL	96.22980251346499	yes	0.9283369566318052	0.07166304336819464	weka.classifiers.rules.DecisionTable	92.99820466786356	yes	0.9306930693069307	0.06930693069306931	weka.classifiers.functions.SMO	97.30700179533214	yes	1.0	0.0	weka.classifiers.trees.RandomForest	96.22980251346499	yes	0.9450872817955112	0.05491271820448877	weka.classifiers.rules.DTNB	96.94793536804309	yes
COSMIC	1	EGFR	744	I	V	0.372153	0.243414	1	0.584314	3	NA	0	NA	0	117.14784	0	124	EGFR	TK	B3_strand	yes	weka.classifiers.bayes.BayesNet	95.87073608617594	yes	0.9922544130786288	0.007745586921371172	weka.classifiers.lazy.LWL	96.22980251346499	yes	0.9464175762000276	0.05358242379997241	weka.classifiers.rules.DecisionTable	92.99820466786356	yes	0.9306930693069307	0.06930693069306931	weka.classifiers.functions.SMO	97.30700179533214	yes	1.0	0.0	weka.classifiers.trees.RandomForest	96.22980251346499	yes	0.8	0.2	weka.classifiers.rules.DTNB	96.94793536804309	yes
COSMIC	1	EGFR	731	W	R	0.118392	0.038587	0.909091	0.231373	-3	NA	0	NA	1	174.20274	0	163	EGFR	TK	G_loop#B3_strand	yes	weka.classifiers.bayes.BayesNet	95.87073608617594	yes	0.9990569676437073	9.430323562927453E-4	weka.classifiers.lazy.LWL	96.22980251346499	yes	0.9375899479790417	0.06241005202095815	weka.classifiers.rules.DecisionTable	92.99820466786356	yes	0.9306930693069307	0.06930693069306931	weka.classifiers.functions.SMO	97.30700179533214	yes	1.0	0.0	weka.classifiers.trees.RandomForest	96.22980251346499	yes	0.6662157764126764	0.3337842235873235	weka.classifiers.rules.DTNB	96.94793536804309	yes
COSMIC	1	EGFR	759	I	N	0.329892	0.112668	0.272727	0.639216	-3	NA	0	NA	1	132.11904	0	124	EGFR	TK	C_helix	yes	weka.classifiers.bayes.BayesNet	95.87073608617594	yes	0.9100602650257851	0.08993973497421495	weka.classifiers.lazy.LWL	96.22980251346499	yes	0.939747339783102	0.060252660216897964	weka.classifiers.rules.DecisionTable	92.99820466786356	yes	0.9306930693069307	0.06930693069306931	weka.classifiers.functions.SMO	97.30700179533214	yes	1.0	0.0	weka.classifiers.trees.RandomForest	96.22980251346499	yes	0.8235961975279507	0.17640380247204931	weka.classifiers.rules.DTNB	96.94793536804309	yes
COSMIC	1	EGFR	745	K	R	0.958788	0.786156	1	0.968627	2	NA	0	ATP	1	174.20274	1	135	EGFR	TK	B3_strand	yes	weka.classifiers.bayes.BayesNet	95.87073608617594	yes	0.9973852839473302	0.002614716052669854	weka.classifiers.lazy.LWL	96.22980251346499	yes	0.9363460854502361	0.0636539145497639	weka.classifiers.rules.DecisionTable	92.99820466786356	yes	0.9306930693069307	0.06930693069306931	weka.classifiers.functions.SMO	97.30700179533214	yes	1.0	0.0	weka.classifiers.trees.RandomForest	96.22980251346499	no	0.4833333333333334	0.5166666666666666	weka.classifiers.rules.DTNB	96.94793536804309	yes
COSMIC	1	EGFR	826	N	S	0.182819	0.050919	0.181818	0.247059	1	NA	0	NA	1	105.09344	1	96	EGFR	TK	E_helix	yes	weka.classifiers.bayes.BayesNet	95.87073608617594	yes	0.8951141367004474	0.10488586329955268	weka.classifiers.lazy.LWL	96.22980251346499	yes	0.9346270248504247	0.06537297514957534	weka.classifiers.rules.DecisionTable	92.99820466786356	yes	0.9306930693069307	0.06930693069306931	weka.classifiers.functions.SMO	97.30700179533214	yes	1.0	0.0	weka.classifiers.trees.RandomForest	96.22980251346499	yes	0.7345669948272986	0.2654330051727015	weka.classifiers.rules.DTNB	96.94793536804309	yes
COSMIC	1	EGFR	741	P	H	0.106026	0.018432	1	0.203922	-2	NA	0	NA	1	155.15634	0	90	EGFR	TK	B3_strand	yes	weka.classifiers.bayes.BayesNet	95.87073608617594	yes	0.8105136375285693	0.18948636247143055	weka.classifiers.lazy.LWL	96.22980251346499	yes	0.9378052060796174	0.062194793920382636	weka.classifiers.rules.DecisionTable	92.99820466786356	yes	0.9306930693069307	0.06930693069306931	weka.classifiers.functions.SMO	97.30700179533214	yes	1.0	0.0	weka.classifiers.trees.RandomForest	96.22980251346499	yes	0.6	0.4	weka.classifiers.rules.DTNB	96.94793536804309	yes
COSMIC	1	EGFR	818	C	Y	0.271483	0.044952	0.636364	0.376471	-2	NA	0	NA	0	181.19124	0	86	EGFR	TK	E_helix	yes	weka.classifiers.bayes.BayesNet	95.87073608617594	yes	0.9022094662550101	0.0977905337449898	weka.classifiers.lazy.LWL	96.22980251346499	yes	0.9461284569734606	0.05387154302653968	weka.classifiers.rules.DecisionTable	92.99820466786356	yes	0.9306930693069307	0.06930693069306931	weka.classifiers.functions.SMO	97.30700179533214	yes	1.0	0.0	weka.classifiers.trees.RandomForest	96.22980251346499	yes	0.6453362255965293	0.35466377440347074	weka.classifiers.rules.DTNB	96.94793536804309	yes
COSMIC	1	EGFR	849	Q	L	0.371518	0.011978	0.454545	0.184314	-2	NA	0	NA	0	131.17464	1	114	EGFR	TK	Activation_segment_Nt	yes	weka.classifiers.bayes.BayesNet	95.87073608617594	yes	0.7582094076860911	0.24179059231390887	weka.classifiers.lazy.LWL	96.22980251346499	yes	0.9388796919331924	0.0611203080668076	weka.classifiers.rules.DecisionTable	92.99820466786356	yes	0.9306930693069307	0.06930693069306931	weka.classifiers.functions.SMO	97.30700179533214	yes	1.0	0.0	weka.classifiers.trees.RandomForest	96.22980251346499	yes	0.696808510638298	0.30319148936170215	weka.classifiers.rules.DTNB	96.94793536804309	yes
COSMIC	1	EGFR	806	K	E	0.246694	0.11974	0.454545	0.282353	1	NA	0	NA	1	147.13074	1	135	EGFR	TK	Linker#E_helix	yes	weka.classifiers.bayes.BayesNet	95.87073608617594	yes	0.969295328763098	0.03070467123690205	weka.classifiers.lazy.LWL	96.22980251346499	yes	0.9271474373158852	0.072852562684115	weka.classifiers.rules.DecisionTable	92.99820466786356	yes	0.9306930693069307	0.06930693069306931	weka.classifiers.functions.SMO	97.30700179533214	yes	1.0	0.0	weka.classifiers.trees.RandomForest	96.22980251346499	yes	0.5750470809792845	0.4249529190207156	weka.classifiers.rules.DTNB	96.94793536804309	yes
COSMIC	1	EGFR	798	L	F	0.832197	0.732717	0.909091	0.913725	0	NA	0	NA	0	165.19184	0	124	EGFR	TK	Linker	yes	weka.classifiers.bayes.BayesNet	95.87073608617594	yes	0.9937734072982812	0.006226592701718728	weka.classifiers.lazy.LWL	96.22980251346499	yes	0.9525091093008343	0.0474908906991656	weka.classifiers.rules.DecisionTable	92.99820466786356	yes	0.9306930693069307	0.06930693069306931	weka.classifiers.functions.SMO	97.30700179533214	yes	1.0	0.0	weka.classifiers.trees.RandomForest	96.22980251346499	yes	0.8	0.2	weka.classifiers.rules.DTNB	96.94793536804309	yes
COSMIC	1	EGFR	761	D	G	0.325613	0.026609	0.727273	0.192157	-1	NA	0	NA	0	75.06714	1	91	EGFR	TK	C_helix	yes	weka.classifiers.bayes.BayesNet	95.87073608617594	yes	0.9993819599700243	6.180400299757898E-4	weka.classifiers.lazy.LWL	96.22980251346499	yes	0.9352027572116831	0.0647972427883167	weka.classifiers.rules.DecisionTable	92.99820466786356	yes	0.9306930693069307	0.06930693069306931	weka.classifiers.functions.SMO	97.30700179533214	yes	1.0	0.0	weka.classifiers.trees.RandomForest	96.22980251346499	yes	0.5304252852313805	0.46957471476861945	weka.classifiers.rules.DTNB	96.94793536804309	yes
COSMIC	1	EGFR	784	S	Y	0.12038	0.073373	0.636364	0.2	-2	NA	0	NA	0	181.19124	1	73	EGFR	TK	C_helix	yes	weka.classifiers.bayes.BayesNet	95.87073608617594	yes	0.9796881972474837	0.020311802752516244	weka.classifiers.lazy.LWL	96.22980251346499	yes	0.9410194843054868	0.058980515694513326	weka.classifiers.rules.DecisionTable	92.99820466786356	yes	0.9306930693069307	0.06930693069306931	weka.classifiers.functions.SMO	97.30700179533214	yes	1.0	0.0	weka.classifiers.trees.RandomForest	96.22980251346499	yes	0.9754098360655737	0.02459016393442623	weka.classifiers.rules.DTNB	96.94793536804309	yes
COSMIC	1	EGFR	857	G	E	0.935269	0.781869	1	0.956863	-2	NA	0	NA	1	147.13074	0	48	EGFR	TK	Activation_segment_Nt	yes	weka.classifiers.bayes.BayesNet	95.87073608617594	yes	0.9999906492931792	9.350706820895604E-6	weka.classifiers.lazy.LWL	96.22980251346499	yes	0.9466633480037198	0.05333665199628041	weka.classifiers.rules.DecisionTable	92.99820466786356	yes	0.9306930693069307	0.06930693069306931	weka.classifiers.functions.SMO	97.30700179533214	yes	1.0	0.0	weka.classifiers.trees.RandomForest	96.22980251346499	yes	1.0	0.0	weka.classifiers.rules.DTNB	96.94793536804309	yes
COSMIC	1	EGFR	861	L	P	0.070003	0.12363	0.818182	0.215686	-3	NA	0	NA	0	115.13194	0	124	EGFR	TK	Activation_segment_Nt	yes	weka.classifiers.bayes.BayesNet	95.87073608617594	yes	0.9995638753135844	4.361246864156154E-4	weka.classifiers.lazy.LWL	96.22980251346499	yes	0.9443565066570451	0.055643493342955055	weka.classifiers.rules.DecisionTable	92.99820466786356	yes	0.9306930693069307	0.06930693069306931	weka.classifiers.functions.SMO	97.30700179533214	yes	1.0	0.0	weka.classifiers.trees.RandomForest	96.22980251346499	yes	1.0	0.0	weka.classifiers.rules.DTNB	96.94793536804309	yes
COSMIC	1	EGFR	779	G	C	0.33994	0.316301	0.818182	0.823529	-3	NA	0	NA	0	121.15404	0	48	EGFR	TK	C_helix	yes	weka.classifiers.bayes.BayesNet	95.87073608617594	yes	0.9999405651428789	5.943485712112497E-5	weka.classifiers.lazy.LWL	96.22980251346499	yes	0.9524069218724185	0.04759307812758159	weka.classifiers.rules.DecisionTable	92.99820466786356	yes	0.9306930693069307	0.06930693069306931	weka.classifiers.functions.SMO	97.30700179533214	yes	1.0	0.0	weka.classifiers.trees.RandomForest	96.22980251346499	yes	1.0	0.0	weka.classifiers.rules.DTNB	96.94793536804309	yes
COSMIC	1	EGFR	768	S	C	0.171281	0.085882	0.727273	0.231373	-1	NA	0	NA	0	121.15404	1	73	EGFR	TK	C_helix	yes	weka.classifiers.bayes.BayesNet	95.87073608617594	yes	0.9994474120447872	5.5258795521275E-4	weka.classifiers.lazy.LWL	96.22980251346499	yes	0.9412649684081013	0.058735031591898676	weka.classifiers.rules.DecisionTable	92.99820466786356	yes	0.9306930693069307	0.06930693069306931	weka.classifiers.functions.SMO	97.30700179533214	yes	1.0	0.0	weka.classifiers.trees.RandomForest	96.22980251346499	yes	0.9754098360655737	0.02459016393442623	weka.classifiers.rules.DTNB	96.94793536804309	yes
COSMIC	1	EGFR	729	G	R	0.418997	0.244254	1	0.729412	-2	NA	0	NA	1	174.20274	0	48	EGFR	TK	G_loop	yes	weka.classifiers.bayes.BayesNet	95.87073608617594	yes	0.9999540284010712	4.597159892882218E-5	weka.classifiers.lazy.LWL	96.22980251346499	yes	0.9487734257348426	0.051226574265157414	weka.classifiers.rules.DecisionTable	92.99820466786356	yes	0.9306930693069307	0.06930693069306931	weka.classifiers.functions.SMO	97.30700179533214	yes	1.0	0.0	weka.classifiers.trees.RandomForest	96.22980251346499	yes	0.9611238771673282	0.03887612283267182	weka.classifiers.rules.DTNB	96.94793536804309	yes
COSMIC	1	EGFR	776	R	G	0.206641	0.182063	0.818182	0.345098	-2	NA	0	NA	0	75.06714	1	148	EGFR	TK	C_helix	yes	weka.classifiers.bayes.BayesNet	95.87073608617594	yes	0.9922711910980098	0.007728808901990172	weka.classifiers.lazy.LWL	96.22980251346499	yes	0.9337127411447446	0.06628725885525516	weka.classifiers.rules.DecisionTable	92.99820466786356	yes	0.9306930693069307	0.06930693069306931	weka.classifiers.functions.SMO	97.30700179533214	yes	1.0	0.0	weka.classifiers.trees.RandomForest	96.22980251346499	yes	0.7590702036441587	0.24092979635584139	weka.classifiers.rules.DTNB	96.94793536804309	yes
COSMIC	1	EGFR	810	G	D	0.179976	0.027581	1	0.262745	-1	NA	0	NA	1	133.10384	0	48	EGFR	TK	E_helix	yes	weka.classifiers.bayes.BayesNet	95.87073608617594	yes	0.9991865208213324	8.134791786674822E-4	weka.classifiers.lazy.LWL	96.22980251346499	yes	0.9426339639841236	0.05736603601587627	weka.classifiers.rules.DecisionTable	92.99820466786356	yes	0.9306930693069307	0.06930693069306931	weka.classifiers.functions.SMO	97.30700179533214	yes	1.0	0.0	weka.classifiers.trees.RandomForest	96.22980251346499	yes	0.7493044633675511	0.2506955366324489	weka.classifiers.rules.DTNB	96.94793536804309	yes
COSMIC	1	EGFR	728	K	R	0.292461	0.241337	0.909091	0.215686	2	NA	0	NA	1	174.20274	1	135	EGFR	TK	G_loop	yes	weka.classifiers.bayes.BayesNet	95.87073608617594	yes	0.9990254756076351	9.74524392364895E-4	weka.classifiers.lazy.LWL	96.22980251346499	yes	0.9329940972162575	0.06700590278374212	weka.classifiers.rules.DecisionTable	92.99820466786356	yes	0.9306930693069307	0.06930693069306931	weka.classifiers.functions.SMO	97.30700179533214	yes	1.0	0.0	weka.classifiers.trees.RandomForest	96.22980251346499	yes	0.7377905438339949	0.26220945616600516	weka.classifiers.rules.DTNB	96.94793536804309	yes
COSMIC	1	EGFR	738	V	G	?	0.003227	?	?	-3	NA	0	NA	0	75.06714	0	105	EGFR	TK	B3_strand	yes	weka.classifiers.bayes.BayesNet	95.87073608617594	yes	0.6765552084621903	0.3234447915378097	weka.classifiers.lazy.LWL	96.22980251346499	yes	0.9437168251585796	0.05628317484142042	weka.classifiers.rules.DecisionTable	92.99820466786356	yes	0.9306930693069307	0.06930693069306931	weka.classifiers.functions.SMO	97.30700179533214	yes	1.0	0.0	weka.classifiers.trees.RandomForest	96.22980251346499	yes	0.6435202853118895	0.3564797146881105	weka.classifiers.rules.DTNB	96.94793536804309	yes
COSMIC	1	EGFR	766	M	T	0.175422	0.15762	0.818182	0.74902	-1	NA	0	NA	1	119.12034	0	124	EGFR	TK	C_helix	yes	weka.classifiers.bayes.BayesNet	95.87073608617594	yes	0.9912034513400396	0.00879654865996049	weka.classifiers.lazy.LWL	96.22980251346499	yes	0.9414187637394463	0.058581236260553685	weka.classifiers.rules.DecisionTable	92.99820466786356	yes	0.9306930693069307	0.06930693069306931	weka.classifiers.functions.SMO	97.30700179533214	yes	1.0	0.0	weka.classifiers.trees.RandomForest	96.22980251346499	yes	0.7626198226364681	0.23738017736353192	weka.classifiers.rules.DTNB	96.94793536804309	yes
COSMIC	1	EGFR	743	A	T	0.873658	0.681489	0.818182	0.933333	0	NA	0	NA	1	119.12034	0	67	EGFR	TK	B3_strand	yes	weka.classifiers.bayes.BayesNet	95.87073608617594	yes	0.9865027321659995	0.013497267834000423	weka.classifiers.lazy.LWL	96.22980251346499	yes	0.9479434094149569	0.05205659058504306	weka.classifiers.rules.DecisionTable	92.99820466786356	yes	0.9306930693069307	0.06930693069306931	weka.classifiers.functions.SMO	97.30700179533214	yes	1.0	0.0	weka.classifiers.trees.RandomForest	96.22980251346499	yes	0.9	0.1	weka.classifiers.rules.DTNB	96.94793536804309	yes
COSMIC	1	EGFR	853	I	T	0.360836	0.337827	0.818182	0.615686	-1	NA	0	NA	1	119.12034	0	124	EGFR	TK	Activation_segment_Nt	yes	weka.classifiers.bayes.BayesNet	95.87073608617594	yes	0.9989095315307629	0.0010904684692371561	weka.classifiers.lazy.LWL	96.22980251346499	yes	0.9412815352695938	0.05871846473040578	weka.classifiers.rules.DecisionTable	92.99820466786356	yes	0.9306930693069307	0.06930693069306931	weka.classifiers.functions.SMO	97.30700179533214	yes	1.0	0.0	weka.classifiers.trees.RandomForest	96.22980251346499	yes	0.9	0.1	weka.classifiers.rules.DTNB	96.94793536804309	yes
COSMIC	1	EGFR	712	F	L	0.381456	0.21075	0.181818	0.282353	0	NA	0	NA	0	131.17464	0	135	EGFR	TK	G_loop	yes	weka.classifiers.bayes.BayesNet	95.87073608617594	yes	0.9795316569199874	0.020468343080012587	weka.classifiers.lazy.LWL	96.22980251346499	yes	0.9477418909837376	0.05225810901626236	weka.classifiers.rules.DecisionTable	92.99820466786356	yes	0.9306930693069307	0.06930693069306931	weka.classifiers.functions.SMO	97.30700179533214	yes	1.0	0.0	weka.classifiers.trees.RandomForest	96.22980251346499	yes	0.6934768183437988	0.30652318165620124	weka.classifiers.rules.DTNB	96.94793536804309	yes
COSMIC	1	EGFR	741	P	L	0.106026	0.018432	1	0.203922	-3	NA	0	NA	0	131.17464	0	90	EGFR	TK	B3_strand	yes	weka.classifiers.bayes.BayesNet	95.87073608617594	yes	0.8377987079188234	0.1622012920811767	weka.classifiers.lazy.LWL	96.22980251346499	yes	0.9445776535258167	0.055422346474183384	weka.classifiers.rules.DecisionTable	92.99820466786356	yes	0.9306930693069307	0.06930693069306931	weka.classifiers.functions.SMO	97.30700179533214	yes	1.0	0.0	weka.classifiers.trees.RandomForest	96.22980251346499	yes	0.7323529411764705	0.26764705882352946	weka.classifiers.rules.DTNB	96.94793536804309	yes
COSMIC	1	EGFR	821	I	T	0.328678	0.317406	1	0.482353	-1	NA	0	NA	1	119.12034	0	124	EGFR	TK	E_helix	yes	weka.classifiers.bayes.BayesNet	95.87073608617594	yes	0.9689175158908988	0.031082484109101097	weka.classifiers.lazy.LWL	96.22980251346499	yes	0.9406702238955541	0.05932977610444594	weka.classifiers.rules.DecisionTable	92.99820466786356	yes	0.9306930693069307	0.06930693069306931	weka.classifiers.functions.SMO	97.30700179533214	yes	1.0	0.0	weka.classifiers.trees.RandomForest	96.22980251346499	yes	0.8635352325983202	0.13646476740167973	weka.classifiers.rules.DTNB	96.94793536804309	yes
COSMIC	1	EGFR	758	E	G	0.159715	0.121906	0.818182	0.321569	-2	NA	0	NA	0	75.06714	1	109	EGFR	TK	C_helix	yes	weka.classifiers.bayes.BayesNet	95.87073608617594	yes	0.9953483339235335	0.004651666076466465	weka.classifiers.lazy.LWL	96.22980251346499	yes	0.9372539477172535	0.06274605228274671	weka.classifiers.rules.DecisionTable	92.99820466786356	yes	0.9306930693069307	0.06930693069306931	weka.classifiers.functions.SMO	97.30700179533214	yes	1.0	0.0	weka.classifiers.trees.RandomForest	96.22980251346499	yes	0.8060706401766005	0.19392935982339957	weka.classifiers.rules.DTNB	96.94793536804309	yes
COSMIC	1	EGFR	744	I	M	0.372153	0.243414	1	0.584314	1	NA	0	NA	0	149.20784	0	124	EGFR	TK	B3_strand	yes	weka.classifiers.bayes.BayesNet	95.87073608617594	yes	0.9954952125420415	0.004504787457958404	weka.classifiers.lazy.LWL	96.22980251346499	yes	0.9478343365040971	0.05216566349590292	weka.classifiers.rules.DecisionTable	92.99820466786356	yes	0.9306930693069307	0.06930693069306931	weka.classifiers.functions.SMO	97.30700179533214	yes	1.0	0.0	weka.classifiers.trees.RandomForest	96.22980251346499	yes	0.8	0.2	weka.classifiers.rules.DTNB	96.94793536804309	yes
COSMIC	1	EGFR	753	P	F	0.143788	0.055605	0.636364	0.211765	-4	NA	0	NA	0	165.19184	0	90	EGFR	TK	B3_strand#C_helix	yes	weka.classifiers.bayes.BayesNet	95.87073608617594	yes	0.6194097086756681	0.3805902913243319	weka.classifiers.lazy.LWL	96.22980251346499	yes	0.9449285656337666	0.05507143436623298	weka.classifiers.rules.DecisionTable	92.99820466786356	yes	0.9306930693069307	0.06930693069306931	weka.classifiers.functions.SMO	97.30700179533214	yes	1.0	0.0	weka.classifiers.trees.RandomForest	96.22980251346499	no	0.4878066804611292	0.5121933195388708	weka.classifiers.rules.DTNB	96.94793536804309	yes
COSMIC	1	EGFR	777	L	Q	0.498302	0.414074	0.909091	0.764706	-2	NA	0	NA	1	146.14594	0	124	EGFR	TK	C_helix	yes	weka.classifiers.bayes.BayesNet	95.87073608617594	yes	0.9874351580684518	0.012564841931548143	weka.classifiers.lazy.LWL	96.22980251346499	yes	0.9428532927030447	0.057146707296955236	weka.classifiers.rules.DecisionTable	92.99820466786356	yes	0.9306930693069307	0.06930693069306931	weka.classifiers.functions.SMO	97.30700179533214	yes	1.0	0.0	weka.classifiers.trees.RandomForest	96.22980251346499	yes	0.7831922510475408	0.21680774895245936	weka.classifiers.rules.DTNB	96.94793536804309	yes
COSMIC	1	EGFR	846	K	R	0.377674	0.043538	0.818182	0.14902	2	NA	0	NA	1	174.20274	1	135	EGFR	TK	Catalytic_loop	yes	weka.classifiers.bayes.BayesNet	95.87073608617594	yes	0.9986331111197245	0.0013668888802755444	weka.classifiers.lazy.LWL	96.22980251346499	yes	0.9304722282405706	0.0695277717594292	weka.classifiers.rules.DecisionTable	92.99820466786356	yes	0.9306930693069307	0.06930693069306931	weka.classifiers.functions.SMO	97.30700179533214	yes	1.0	0.0	weka.classifiers.trees.RandomForest	96.22980251346499	yes	0.8302418861740894	0.1697581138259104	weka.classifiers.rules.DTNB	96.94793536804309	yes
COSMIC	1	EGFR	730	L	F	0.18707	0.044996	0.545455	0.152941	0	NA	0	NA	0	165.19184	0	124	EGFR	TK	G_loop#B3_strand	yes	weka.classifiers.bayes.BayesNet	95.87073608617594	yes	0.9667750553314745	0.03322494466852555	weka.classifiers.lazy.LWL	96.22980251346499	yes	0.9449993381569006	0.055000661843099555	weka.classifiers.rules.DecisionTable	92.99820466786356	yes	0.9306930693069307	0.06930693069306931	weka.classifiers.functions.SMO	97.30700179533214	yes	1.0	0.0	weka.classifiers.trees.RandomForest	96.22980251346499	yes	0.8352941176470589	0.1647058823529412	weka.classifiers.rules.DTNB	96.94793536804309	yes
COSMIC	1	EGFR	770	D	N	0.133657	0.099806	0.636364	0.254902	1	NA	0	NA	1	132.11904	1	91	EGFR	TK	C_helix	yes	weka.classifiers.bayes.BayesNet	95.87073608617594	yes	0.965884764652251	0.03411523534774889	weka.classifiers.lazy.LWL	96.22980251346499	yes	0.928621369849799	0.07137863015020106	weka.classifiers.rules.DecisionTable	92.99820466786356	yes	0.9306930693069307	0.06930693069306931	weka.classifiers.functions.SMO	97.30700179533214	yes	1.0	0.0	weka.classifiers.trees.RandomForest	96.22980251346499	yes	0.575	0.425	weka.classifiers.rules.DTNB	96.94793536804309	yes
COSMIC	1	EGFR	845	V	M	0.480664	0.166416	0.818182	0.568627	1	NA	0	NA	0	149.20784	0	105	EGFR	TK	Catalytic_loop	yes	weka.classifiers.bayes.BayesNet	95.87073608617594	yes	0.9990849544968416	9.150455031583045E-4	weka.classifiers.lazy.LWL	96.22980251346499	yes	0.9449353014511264	0.0550646985488735	weka.classifiers.rules.DecisionTable	92.99820466786356	yes	0.9306930693069307	0.06930693069306931	weka.classifiers.functions.SMO	97.30700179533214	yes	1.0	0.0	weka.classifiers.trees.RandomForest	96.22980251346499	yes	0.7909090909090909	0.20909090909090908	weka.classifiers.rules.DTNB	96.94793536804309	yes
COSMIC	1	EGFR	819	V	A	0.139647	0.049593	0.636364	0.121569	0	NA	0	NA	0	89.09404	0	105	EGFR	TK	E_helix	yes	weka.classifiers.bayes.BayesNet	95.87073608617594	yes	0.7853975935597334	0.2146024064402667	weka.classifiers.lazy.LWL	96.22980251346499	yes	0.9401657072312104	0.05983429276878923	weka.classifiers.rules.DecisionTable	92.99820466786356	yes	0.9306930693069307	0.06930693069306931	weka.classifiers.functions.SMO	97.30700179533214	yes	1.0	0.0	weka.classifiers.trees.RandomForest	96.22980251346499	yes	0.6254760857363895	0.3745239142636106	weka.classifiers.rules.DTNB	96.94793536804309	yes
COSMIC	1	EGFR	864	A	E	?	0.042389	?	?	-1	NA	0	NA	1	147.13074	0	67	EGFR	TK	Activation_segment_Nt#Activation_segment_Ct	yes	weka.classifiers.bayes.BayesNet	95.87073608617594	yes	0.9884668293923022	0.011533170607697844	weka.classifiers.lazy.LWL	96.22980251346499	yes	0.9439839632301069	0.05601603676989307	weka.classifiers.rules.DecisionTable	92.99820466786356	yes	0.9306930693069307	0.06930693069306931	weka.classifiers.functions.SMO	97.30700179533214	yes	1.0	0.0	weka.classifiers.trees.RandomForest	96.22980251346499	yes	0.7492084410350721	0.2507915589649279	weka.classifiers.rules.DTNB	96.94793536804309	yes
COSMIC	1	EGFR	802	V	F	0.270378	0.061041	0.909091	0.866667	-1	NA	0	NA	0	165.19184	0	105	EGFR	TK	Linker	yes	weka.classifiers.bayes.BayesNet	95.87073608617594	yes	0.9943699822798295	0.005630017720170465	weka.classifiers.lazy.LWL	96.22980251346499	yes	0.9449522566796233	0.05504774332037699	weka.classifiers.rules.DecisionTable	92.99820466786356	yes	0.9306930693069307	0.06930693069306931	weka.classifiers.functions.SMO	97.30700179533214	yes	1.0	0.0	weka.classifiers.trees.RandomForest	96.22980251346499	yes	0.9	0.1	weka.classifiers.rules.DTNB	96.94793536804309	yes
COSMIC	1	EGFR	921	S	R	0.056036	0.050654	0.454545	0.184314	-1	NA	0	NA	1	174.20274	1	73	EGFR	TK	G_helix#H_and_I_helix	yes	weka.classifiers.bayes.BayesNet	95.87073608617594	no	0.41516230969307066	0.5848376903069293	weka.classifiers.lazy.LWL	96.22980251346499	yes	0.9342802776488527	0.06571972235114747	weka.classifiers.rules.DecisionTable	92.99820466786356	yes	0.9306930693069307	0.06930693069306931	weka.classifiers.functions.SMO	97.30700179533214	yes	1.0	0.0	weka.classifiers.trees.RandomForest	96.22980251346499	yes	0.7	0.3	weka.classifiers.rules.DTNB	96.94793536804309	yes
COSMIC	1	EGFR	832	R	L	0.354984	0.074478	0.727273	0.321569	-2	NA	0	NA	0	131.17464	1	148	EGFR	TK	Catalytic_loop	yes	weka.classifiers.bayes.BayesNet	95.87073608617594	yes	0.9975410863977641	0.0024589136022359175	weka.classifiers.lazy.LWL	96.22980251346499	yes	0.9370556906364441	0.06294430936355624	weka.classifiers.rules.DecisionTable	92.99820466786356	yes	0.9306930693069307	0.06930693069306931	weka.classifiers.functions.SMO	97.30700179533214	yes	1.0	0.0	weka.classifiers.trees.RandomForest	96.22980251346499	yes	0.9	0.1	weka.classifiers.rules.DTNB	96.94793536804309	yes
COSMIC	1	EGFR	804	E	G	0.136086	0.074302	0.545455	0.227451	-2	NA	0	NA	0	75.06714	1	109	EGFR	TK	Linker	yes	weka.classifiers.bayes.BayesNet	95.87073608617594	yes	0.8775795126855903	0.12242048731440969	weka.classifiers.lazy.LWL	96.22980251346499	yes	0.9365771739563641	0.0634228260436361	weka.classifiers.rules.DecisionTable	92.99820466786356	yes	0.9306930693069307	0.06930693069306931	weka.classifiers.functions.SMO	97.30700179533214	yes	1.0	0.0	weka.classifiers.trees.RandomForest	96.22980251346499	yes	0.85	0.15	weka.classifiers.rules.DTNB	96.94793536804309	yes
COSMIC	1	EGFR	870	H	N	0.073785	0.016133	0.363636	0.168627	1	NA	0	NA	1	132.11904	1	118	EGFR	TK	Activation_segment_Nt#Activation_segment_Ct	yes	weka.classifiers.bayes.BayesNet	95.87073608617594	yes	0.818581522075066	0.18141847792493407	weka.classifiers.lazy.LWL	96.22980251346499	yes	0.9290065562811838	0.07099344371881637	weka.classifiers.rules.DecisionTable	92.99820466786356	yes	0.9306930693069307	0.06930693069306931	weka.classifiers.functions.SMO	97.30700179533214	yes	1.0	0.0	weka.classifiers.trees.RandomForest	96.22980251346499	yes	0.7511926605504586	0.24880733944954128	weka.classifiers.rules.DTNB	96.94793536804309	yes
COSMIC	1	EGFR	742	V	A	0.56099	0.415488	1	0.890196	0	NA	0	NA	0	89.09404	0	105	EGFR	TK	B3_strand	yes	weka.classifiers.bayes.BayesNet	95.87073608617594	yes	0.9957960487640766	0.004203951235923491	weka.classifiers.lazy.LWL	96.22980251346499	yes	0.9473857985676171	0.05261420143238273	weka.classifiers.rules.DecisionTable	92.99820466786356	yes	0.9306930693069307	0.06930693069306931	weka.classifiers.functions.SMO	97.30700179533214	yes	1.0	0.0	weka.classifiers.trees.RandomForest	96.22980251346499	yes	0.6909090909090909	0.3090909090909091	weka.classifiers.rules.DTNB	96.94793536804309	yes
COSMIC	1	EGFR	727	Y	C	0.482182	0.360281	0.727273	0.141176	-2	NA	0	NA	0	121.15404	0	141	EGFR	TK	G_loop	yes	weka.classifiers.bayes.BayesNet	95.87073608617594	yes	0.9995002381467208	4.997618532790946E-4	weka.classifiers.lazy.LWL	96.22980251346499	yes	0.9474874755853817	0.052512524414618504	weka.classifiers.rules.DecisionTable	92.99820466786356	yes	0.9306930693069307	0.06930693069306931	weka.classifiers.functions.SMO	97.30700179533214	yes	1.0	0.0	weka.classifiers.trees.RandomForest	96.22980251346499	yes	0.9317121124614458	0.06828788753855417	weka.classifiers.rules.DTNB	96.94793536804309	yes
COSMIC	1	EGFR	841	R	K	0.276286	0.071517	1	0.913725	2	NA	0	NA	1	146.18934	1	148	EGFR	TK	Catalytic_loop	yes	weka.classifiers.bayes.BayesNet	95.87073608617594	yes	0.9961486201585056	0.003851379841494374	weka.classifiers.lazy.LWL	96.22980251346499	yes	0.933758575653809	0.0662414243461911	weka.classifiers.rules.DecisionTable	92.99820466786356	yes	0.9306930693069307	0.06930693069306931	weka.classifiers.functions.SMO	97.30700179533214	yes	1.0	0.0	weka.classifiers.trees.RandomForest	96.22980251346499	yes	0.9909090909090909	0.009090909090909089	weka.classifiers.rules.DTNB	96.94793536804309	yes
COSMIC	1	EGFR	753	P	S	0.143788	0.055605	0.636364	0.211765	-1	NA	0	NA	1	105.09344	0	90	EGFR	TK	B3_strand#C_helix	yes	weka.classifiers.bayes.BayesNet	95.87073608617594	yes	0.7541351656614254	0.2458648343385746	weka.classifiers.lazy.LWL	96.22980251346499	yes	0.9412798421271358	0.05872015787286415	weka.classifiers.rules.DecisionTable	92.99820466786356	yes	0.9306930693069307	0.06930693069306931	weka.classifiers.functions.SMO	97.30700179533214	yes	1.0	0.0	weka.classifiers.trees.RandomForest	96.22980251346499	yes	0.6525125628140703	0.34748743718592967	weka.classifiers.rules.DTNB	96.94793536804309	yes
COSMIC	1	EGFR	834	V	M	0.37196	0.26631	0.909091	0.443137	1	NA	0	NA	0	149.20784	0	105	EGFR	TK	Catalytic_loop	yes	weka.classifiers.bayes.BayesNet	95.87073608617594	yes	0.9990849544968416	9.150455031583045E-4	weka.classifiers.lazy.LWL	96.22980251346499	yes	0.9438900489664666	0.0561099510335337	weka.classifiers.rules.DecisionTable	92.99820466786356	yes	0.9306930693069307	0.06930693069306931	weka.classifiers.functions.SMO	97.30700179533214	yes	1.0	0.0	weka.classifiers.trees.RandomForest	96.22980251346499	yes	0.890909090909091	0.10909090909090909	weka.classifiers.rules.DTNB	96.94793536804309	yes
COSMIC	1	EGFR	784	S	P	0.12038	0.073373	0.636364	0.2	-1	NA	0	NA	0	115.13194	1	73	EGFR	TK	C_helix	yes	weka.classifiers.bayes.BayesNet	95.87073608617594	yes	0.9755167228776161	0.024483277122383827	weka.classifiers.lazy.LWL	96.22980251346499	yes	0.9410456036846641	0.05895439631533582	weka.classifiers.rules.DecisionTable	92.99820466786356	yes	0.9306930693069307	0.06930693069306931	weka.classifiers.functions.SMO	97.30700179533214	yes	1.0	0.0	weka.classifiers.trees.RandomForest	96.22980251346499	yes	0.9894039735099337	0.010596026490066225	weka.classifiers.rules.DTNB	96.94793536804309	yes
COSMIC	1	EGFR	805	H	I	0.097248	0.062412	0.818182	0.141176	-3	NA	0	NA	0	131.17464	1	118	EGFR	TK	Linker#E_helix	yes	weka.classifiers.bayes.BayesNet	95.87073608617594	yes	0.9927057186654606	0.0072942813345393195	weka.classifiers.lazy.LWL	96.22980251346499	yes	0.9351056317708397	0.06489436822916027	weka.classifiers.rules.DecisionTable	92.99820466786356	yes	0.9306930693069307	0.06930693069306931	weka.classifiers.functions.SMO	97.30700179533214	yes	1.0	0.0	weka.classifiers.trees.RandomForest	96.22980251346499	yes	0.7116033483262074	0.28839665167379264	weka.classifiers.rules.DTNB	96.94793536804309	yes
COSMIC	1	EGFR	810	G	S	0.179976	0.027581	1	0.262745	0	NA	0	NA	1	105.09344	0	48	EGFR	TK	E_helix	yes	weka.classifiers.bayes.BayesNet	95.87073608617594	yes	0.9995694915720928	4.305084279071142E-4	weka.classifiers.lazy.LWL	96.22980251346499	yes	0.9439347886509466	0.05606521134905334	weka.classifiers.rules.DecisionTable	92.99820466786356	yes	0.9306930693069307	0.06930693069306931	weka.classifiers.functions.SMO	97.30700179533214	yes	1.0	0.0	weka.classifiers.trees.RandomForest	96.22980251346499	yes	0.7848122469109164	0.2151877530890835	weka.classifiers.rules.DTNB	96.94793536804309	yes
COSMIC	1	EGFR	752	S	Y	0.149943	0.119917	0.454545	0.223529	-2	NA	0	NA	0	181.19124	1	73	EGFR	TK	B3_strand#C_helix	yes	weka.classifiers.bayes.BayesNet	95.87073608617594	yes	0.9607315556721792	0.03926844432782096	weka.classifiers.lazy.LWL	96.22980251346499	yes	0.940853406056705	0.05914659394329481	weka.classifiers.rules.DecisionTable	92.99820466786356	yes	0.9306930693069307	0.06930693069306931	weka.classifiers.functions.SMO	97.30700179533214	yes	1.0	0.0	weka.classifiers.trees.RandomForest	96.22980251346499	yes	0.8929223988796441	0.10707760112035587	weka.classifiers.rules.DTNB	96.94793536804309	yes
COSMIC	1	EGFR	858	L	A	0.51031	0.409919	0.818182	0.803922	-1	NA	0	NA	0	89.09404	0	124	EGFR	TK	Activation_segment_Nt	yes	weka.classifiers.bayes.BayesNet	95.87073608617594	yes	0.9995535370533575	4.4646294664256496E-4	weka.classifiers.lazy.LWL	96.22980251346499	yes	0.9506964465901324	0.04930355340986761	weka.classifiers.rules.DecisionTable	92.99820466786356	yes	0.9306930693069307	0.06930693069306931	weka.classifiers.functions.SMO	97.30700179533214	yes	1.0	0.0	weka.classifiers.trees.RandomForest	96.22980251346499	yes	1.0	0.0	weka.classifiers.rules.DTNB	96.94793536804309	yes
COSMIC	1	EGFR	834	V	L	0.37196	0.26631	0.909091	0.443137	1	NA	0	NA	0	131.17464	0	105	EGFR	TK	Catalytic_loop	yes	weka.classifiers.bayes.BayesNet	95.87073608617594	yes	0.9979086172436736	0.002091382756326423	weka.classifiers.lazy.LWL	96.22980251346499	yes	0.9435372441679494	0.05646275583205061	weka.classifiers.rules.DecisionTable	92.99820466786356	yes	0.9306930693069307	0.06930693069306931	weka.classifiers.functions.SMO	97.30700179533214	yes	1.0	0.0	weka.classifiers.trees.RandomForest	96.22980251346499	yes	0.9	0.1	weka.classifiers.rules.DTNB	96.94793536804309	yes
COSMIC	1	EGFR	799	L	R	0.155575	0.082832	0.909091	0.188235	-2	NA	0	NA	1	174.20274	0	124	EGFR	TK	Linker	yes	weka.classifiers.bayes.BayesNet	95.87073608617594	yes	0.9960937036515469	0.003906296348453095	weka.classifiers.lazy.LWL	96.22980251346499	yes	0.9407923071790255	0.05920769282097442	weka.classifiers.rules.DecisionTable	92.99820466786356	yes	0.9306930693069307	0.06930693069306931	weka.classifiers.functions.SMO	97.30700179533214	yes	1.0	0.0	weka.classifiers.trees.RandomForest	96.22980251346499	yes	0.9	0.1	weka.classifiers.rules.DTNB	96.94793536804309	yes
COSMIC	1	EGFR	869	Y	C	0.131973	0.038985	0.636364	0.372549	-2	Phosphorylation	0	NA	0	121.15404	0	141	EGFR	TK	Activation_segment_Nt#Activation_segment_Ct	yes	weka.classifiers.bayes.BayesNet	95.87073608617594	yes	0.9946065280895241	0.0053934719104758765	weka.classifiers.lazy.LWL	96.22980251346499	yes	0.945066800317507	0.05493319968249285	weka.classifiers.rules.DecisionTable	92.99820466786356	yes	0.9306930693069307	0.06930693069306931	weka.classifiers.functions.SMO	97.30700179533214	yes	1.0	0.0	weka.classifiers.trees.RandomForest	96.22980251346499	yes	0.9505395057431256	0.04946049425687435	weka.classifiers.rules.DTNB	96.94793536804309	yes
COSMIC	1	EGFR	759	I	V	0.329892	0.112668	0.272727	0.639216	3	NA	0	NA	0	117.14784	0	124	EGFR	TK	C_helix	yes	weka.classifiers.bayes.BayesNet	95.87073608617594	yes	0.945272087765928	0.05472791223407201	weka.classifiers.lazy.LWL	96.22980251346499	yes	0.9469755339372289	0.0530244660627712	weka.classifiers.rules.DecisionTable	92.99820466786356	yes	0.9306930693069307	0.06930693069306931	weka.classifiers.functions.SMO	97.30700179533214	yes	1.0	0.0	weka.classifiers.trees.RandomForest	96.22980251346499	yes	0.992403536977492	0.007596463022508039	weka.classifiers.rules.DTNB	96.94793536804309	yes
COSMIC	1	EGFR	733	P	L	0.137881	0.052422	1	0.101961	-3	NA	0	NA	0	131.17464	0	90	EGFR	TK	G_loop#B3_strand	yes	weka.classifiers.bayes.BayesNet	95.87073608617594	yes	0.9884264833277041	0.011573516672295947	weka.classifiers.lazy.LWL	96.22980251346499	yes	0.9440752687637958	0.0559247312362042	weka.classifiers.rules.DecisionTable	92.99820466786356	yes	0.9306930693069307	0.06930693069306931	weka.classifiers.functions.SMO	97.30700179533214	yes	1.0	0.0	weka.classifiers.trees.RandomForest	96.22980251346499	yes	0.9017602069508491	0.09823979304915083	weka.classifiers.rules.DTNB	96.94793536804309	yes
COSMIC	1	EGFR	811	S	F	0.169404	0.019581	0.727273	0.082353	-2	NA	0	NA	0	165.19184	1	73	EGFR	TK	E_helix	yes	weka.classifiers.bayes.BayesNet	95.87073608617594	yes	0.9586763996349703	0.04132360036502956	weka.classifiers.lazy.LWL	96.22980251346499	yes	0.9397467844196313	0.06025321558036912	weka.classifiers.rules.DecisionTable	92.99820466786356	yes	0.9306930693069307	0.06930693069306931	weka.classifiers.functions.SMO	97.30700179533214	yes	1.0	0.0	weka.classifiers.trees.RandomForest	96.22980251346499	yes	0.7852941176470589	0.21470588235294116	weka.classifiers.rules.DTNB	96.94793536804309	yes
COSMIC	1	EGFR	758	E	D	0.159715	0.121906	0.818182	0.321569	2	NA	0	NA	1	133.10384	1	109	EGFR	TK	C_helix	yes	weka.classifiers.bayes.BayesNet	95.87073608617594	yes	0.9949906037484325	0.005009396251567443	weka.classifiers.lazy.LWL	96.22980251346499	yes	0.9340407096722154	0.06595929032778451	weka.classifiers.rules.DecisionTable	92.99820466786356	yes	0.9306930693069307	0.06930693069306931	weka.classifiers.functions.SMO	97.30700179533214	yes	1.0	0.0	weka.classifiers.trees.RandomForest	96.22980251346499	yes	0.6	0.4	weka.classifiers.rules.DTNB	96.94793536804309	yes
COSMIC	1	EGFR	774	V	L	0.485356	0.198506	0.363636	0.419608	1	NA	0	NA	0	131.17464	0	105	EGFR	TK	C_helix	yes	weka.classifiers.bayes.BayesNet	95.87073608617594	yes	0.9438449105740404	0.05615508942595964	weka.classifiers.lazy.LWL	96.22980251346499	yes	0.946174699378585	0.05382530062141537	weka.classifiers.rules.DecisionTable	92.99820466786356	yes	0.9306930693069307	0.06930693069306931	weka.classifiers.functions.SMO	97.30700179533214	yes	1.0	0.0	weka.classifiers.trees.RandomForest	96.22980251346499	yes	1.0	0.0	weka.classifiers.rules.DTNB	96.94793536804309	yes
COSMIC	1	EGFR	761	D	N	0.325613	0.026609	0.727273	0.192157	1	NA	0	NA	1	132.11904	1	91	EGFR	TK	C_helix	yes	weka.classifiers.bayes.BayesNet	95.87073608617594	yes	0.9990589882218788	9.410117781212357E-4	weka.classifiers.lazy.LWL	96.22980251346499	yes	0.9287485323685337	0.07125146763146625	weka.classifiers.rules.DecisionTable	92.99820466786356	yes	0.9306930693069307	0.06930693069306931	weka.classifiers.functions.SMO	97.30700179533214	yes	1.0	0.0	weka.classifiers.trees.RandomForest	96.22980251346499	no	0.48166666666666663	0.5183333333333333	weka.classifiers.rules.DTNB	96.94793536804309	yes
COSMIC	1	EGFR	743	A	S	0.873658	0.681489	0.818182	0.933333	1	NA	0	NA	1	105.09344	0	67	EGFR	TK	B3_strand	yes	weka.classifiers.bayes.BayesNet	95.87073608617594	yes	0.9940610718255786	0.0059389281744214265	weka.classifiers.lazy.LWL	96.22980251346499	yes	0.9487619558229687	0.05123804417703139	weka.classifiers.rules.DecisionTable	92.99820466786356	yes	0.9306930693069307	0.06930693069306931	weka.classifiers.functions.SMO	97.30700179533214	yes	1.0	0.0	weka.classifiers.trees.RandomForest	96.22980251346499	yes	0.8	0.2	weka.classifiers.rules.DTNB	96.94793536804309	yes
COSMIC	1	EGFR	897	V	I	0.397659	0.345916	0.909091	0.862745	3	NA	0	NA	0	131.17464	0	105	EGFR	TK	F_helix	yes	weka.classifiers.bayes.BayesNet	95.87073608617594	yes	0.9732995760503287	0.02670042394967125	weka.classifiers.lazy.LWL	96.22980251346499	yes	0.9429466496533634	0.057053350346636715	weka.classifiers.rules.DecisionTable	92.99820466786356	yes	0.9306930693069307	0.06930693069306931	weka.classifiers.functions.SMO	97.30700179533214	yes	1.0	0.0	weka.classifiers.trees.RandomForest	96.22980251346499	yes	0.6974638257916947	0.30253617420830536	weka.classifiers.rules.DTNB	96.94793536804309	yes
COSMIC	1	EGFR	806	K	A	0.246694	0.11974	0.454545	0.282353	-1	NA	0	NA	0	89.09404	1	135	EGFR	TK	Linker#E_helix	yes	weka.classifiers.bayes.BayesNet	95.87073608617594	yes	0.9485258450631872	0.051474154936812865	weka.classifiers.lazy.LWL	96.22980251346499	yes	0.9365850607265624	0.06341493927343747	weka.classifiers.rules.DecisionTable	92.99820466786356	yes	0.9306930693069307	0.06930693069306931	weka.classifiers.functions.SMO	97.30700179533214	yes	1.0	0.0	weka.classifiers.trees.RandomForest	96.22980251346499	yes	0.808817331347473	0.1911826686525271	weka.classifiers.rules.DTNB	96.94793536804309	yes
COSMIC	1	EGFR	755	A	D	0.097137	0.060025	0.636364	0.207843	-2	NA	0	NA	1	133.10384	0	67	EGFR	TK	B3_strand#C_helix	yes	weka.classifiers.bayes.BayesNet	95.87073608617594	yes	0.8582727558214562	0.1417272441785439	weka.classifiers.lazy.LWL	96.22980251346499	yes	0.9410430019064606	0.05895699809353905	weka.classifiers.rules.DecisionTable	92.99820466786356	yes	0.9306930693069307	0.06930693069306931	weka.classifiers.functions.SMO	97.30700179533214	yes	1.0	0.0	weka.classifiers.trees.RandomForest	96.22980251346499	yes	0.5525125628140704	0.4474874371859297	weka.classifiers.rules.DTNB	96.94793536804309	yes
COSMIC	1	EGFR	834	V	A	0.37196	0.26631	0.909091	0.443137	0	NA	0	NA	0	89.09404	0	105	EGFR	TK	Catalytic_loop	yes	weka.classifiers.bayes.BayesNet	95.87073608617594	yes	0.9988982487753836	0.0011017512246163774	weka.classifiers.lazy.LWL	96.22980251346499	yes	0.9435169025614402	0.05648309743856011	weka.classifiers.rules.DecisionTable	92.99820466786356	yes	0.9306930693069307	0.06930693069306931	weka.classifiers.functions.SMO	97.30700179533214	yes	1.0	0.0	weka.classifiers.trees.RandomForest	96.22980251346499	yes	0.890909090909091	0.10909090909090909	weka.classifiers.rules.DTNB	96.94793536804309	yes
COSMIC	1	EGFR	858	L	G	0.51031	0.409919	0.818182	0.803922	-4	NA	0	NA	0	75.06714	0	124	EGFR	TK	Activation_segment_Nt	yes	weka.classifiers.bayes.BayesNet	95.87073608617594	yes	0.999283439652018	7.165603479819886E-4	weka.classifiers.lazy.LWL	96.22980251346499	yes	0.9475788865753357	0.05242111342466439	weka.classifiers.rules.DecisionTable	92.99820466786356	yes	0.9306930693069307	0.06930693069306931	weka.classifiers.functions.SMO	97.30700179533214	yes	1.0	0.0	weka.classifiers.trees.RandomForest	96.22980251346499	yes	1.0	0.0	weka.classifiers.rules.DTNB	96.94793536804309	yes
COSMIC	1	EGFR	715	I	S	0.135617	0.09017	0.272727	0.247059	-2	NA	0	NA	1	105.09344	0	124	EGFR	TK	G_loop	yes	weka.classifiers.bayes.BayesNet	95.87073608617594	yes	0.9790616420777785	0.020938357922221613	weka.classifiers.lazy.LWL	96.22980251346499	yes	0.9422320449735492	0.057767955026450706	weka.classifiers.rules.DecisionTable	92.99820466786356	yes	0.9306930693069307	0.06930693069306931	weka.classifiers.functions.SMO	97.30700179533214	yes	1.0	0.0	weka.classifiers.trees.RandomForest	96.22980251346499	yes	1.0	0.0	weka.classifiers.rules.DTNB	96.94793536804309	yes
COSMIC	1	EGFR	715	I	L	0.135617	0.09017	0.272727	0.247059	2	NA	0	NA	0	131.17464	0	124	EGFR	TK	G_loop	yes	weka.classifiers.bayes.BayesNet	95.87073608617594	yes	0.9574740922143701	0.042525907785629945	weka.classifiers.lazy.LWL	96.22980251346499	yes	0.9454274923363604	0.054572507663639885	weka.classifiers.rules.DecisionTable	92.99820466786356	yes	0.9306930693069307	0.06930693069306931	weka.classifiers.functions.SMO	97.30700179533214	yes	1.0	0.0	weka.classifiers.trees.RandomForest	96.22980251346499	yes	0.8934768183437989	0.10652318165620125	weka.classifiers.rules.DTNB	96.94793536804309	yes
COSMIC	1	EGFR	750	A	P	0.043669	0.059273	0.181818	0.184314	-1	NA	0	NA	0	115.13194	0	67	EGFR	TK	B3_strand	yes	weka.classifiers.bayes.BayesNet	95.87073608617594	yes	0.9028395405497933	0.09716045945020677	weka.classifiers.lazy.LWL	96.22980251346499	yes	0.9458258198878884	0.05417418011211147	weka.classifiers.rules.DecisionTable	92.99820466786356	yes	0.9306930693069307	0.06930693069306931	weka.classifiers.functions.SMO	97.30700179533214	yes	1.0	0.0	weka.classifiers.trees.RandomForest	96.22980251346499	yes	0.9	0.1	weka.classifiers.rules.DTNB	96.94793536804309	yes
COSMIC	1	EGFR	733	P	T	0.137881	0.052422	1	0.101961	-1	NA	0	NA	1	119.12034	0	90	EGFR	TK	G_loop#B3_strand	yes	weka.classifiers.bayes.BayesNet	95.87073608617594	yes	0.9872529990158817	0.01274700098411842	weka.classifiers.lazy.LWL	96.22980251346499	yes	0.9392347248721261	0.060765275127873684	weka.classifiers.rules.DecisionTable	92.99820466786356	yes	0.9306930693069307	0.06930693069306931	weka.classifiers.functions.SMO	97.30700179533214	yes	1.0	0.0	weka.classifiers.trees.RandomForest	96.22980251346499	yes	0.9694072657743785	0.030592734225621414	weka.classifiers.rules.DTNB	96.94793536804309	yes
COSMIC	1	EGFR	860	K	E	0.313468	0.212297	0.454545	0.756863	1	NA	0	NA	1	147.13074	1	135	EGFR	TK	Activation_segment_Nt	yes	weka.classifiers.bayes.BayesNet	95.87073608617594	yes	0.9966637893492424	0.0033362106507575646	weka.classifiers.lazy.LWL	96.22980251346499	yes	0.9290043944273082	0.0709956055726916	weka.classifiers.rules.DecisionTable	92.99820466786356	yes	0.9306930693069307	0.06930693069306931	weka.classifiers.functions.SMO	97.30700179533214	yes	1.0	0.0	weka.classifiers.trees.RandomForest	96.22980251346499	yes	0.5854291417165669	0.4145708582834331	weka.classifiers.rules.DTNB	96.94793536804309	yes
COSMIC	1	EGFR	855	D	G	0.965413	0.828589	1	0.968627	-1	NA	0	NA	0	75.06714	1	91	EGFR	TK	Activation_segment_Nt	yes	weka.classifiers.bayes.BayesNet	95.87073608617594	yes	0.9997011560785313	2.988439214686239E-4	weka.classifiers.lazy.LWL	96.22980251346499	yes	0.941389296600458	0.05861070339954193	weka.classifiers.rules.DecisionTable	92.99820466786356	yes	0.9306930693069307	0.06930693069306931	weka.classifiers.functions.SMO	97.30700179533214	yes	1.0	0.0	weka.classifiers.trees.RandomForest	96.22980251346499	yes	0.9	0.1	weka.classifiers.rules.DTNB	96.94793536804309	yes
COSMIC	1	EGFR	721	G	D	0.947746	0.72622	1	0.964706	-1	NA	0	NA	1	133.10384	0	48	EGFR	TK	G_loop	yes	weka.classifiers.bayes.BayesNet	95.87073608617594	yes	0.9999263327579929	7.366724200696152E-5	weka.classifiers.lazy.LWL	96.22980251346499	yes	0.9514979372150262	0.0485020627849738	weka.classifiers.rules.DecisionTable	92.99820466786356	yes	0.9306930693069307	0.06930693069306931	weka.classifiers.functions.SMO	97.30700179533214	yes	1.0	0.0	weka.classifiers.trees.RandomForest	96.22980251346499	yes	1.0	0.0	weka.classifiers.rules.DTNB	96.94793536804309	yes
COSMIC	1	EGFR	829	E	Q	0.867695	0.025769	1	0.141176	2	NA	0	NA	1	146.14594	1	109	EGFR	TK	E_helix	yes	weka.classifiers.bayes.BayesNet	95.87073608617594	yes	0.8640137058797592	0.13598629412024069	weka.classifiers.lazy.LWL	96.22980251346499	yes	0.9321861400607817	0.06781385993921817	weka.classifiers.rules.DecisionTable	92.99820466786356	yes	0.9306930693069307	0.06930693069306931	weka.classifiers.functions.SMO	97.30700179533214	yes	1.0	0.0	weka.classifiers.trees.RandomForest	96.22980251346499	yes	0.5657096828083524	0.4342903171916476	weka.classifiers.rules.DTNB	96.94793536804309	yes
COSMIC	1	EGFR	813	Y	C	0.120518	0.012023	0.181818	0.282353	-2	NA	0	NA	0	121.15404	0	141	EGFR	TK	E_helix	yes	weka.classifiers.bayes.BayesNet	95.87073608617594	yes	0.6118291828443091	0.3881708171556909	weka.classifiers.lazy.LWL	96.22980251346499	yes	0.9431150805628445	0.056884919437155616	weka.classifiers.rules.DecisionTable	92.99820466786356	yes	0.9306930693069307	0.06930693069306931	weka.classifiers.functions.SMO	97.30700179533214	yes	1.0	0.0	weka.classifiers.trees.RandomForest	96.22980251346499	yes	0.7598190045248869	0.24018099547511312	weka.classifiers.rules.DTNB	96.94793536804309	yes
COSMIC	1	EGFR	862	L	P	0.084357	0.190506	1	0.266667	-3	NA	0	NA	0	115.13194	0	124	EGFR	TK	Activation_segment_Nt	yes	weka.classifiers.bayes.BayesNet	95.87073608617594	yes	0.9995638753135844	4.361246864156154E-4	weka.classifiers.lazy.LWL	96.22980251346499	yes	0.9446843574748097	0.05531564252519015	weka.classifiers.rules.DecisionTable	92.99820466786356	yes	0.9306930693069307	0.06930693069306931	weka.classifiers.functions.SMO	97.30700179533214	yes	1.0	0.0	weka.classifiers.trees.RandomForest	96.22980251346499	yes	0.9913985554826	0.00860144451739987	weka.classifiers.rules.DTNB	96.94793536804309	yes
COSMIC	1	EGFR	875	K	R	0.153946	0.047162	1	0.341176	2	NA	0	NA	1	174.20274	1	135	EGFR	TK	Activation_segment_Ct	yes	weka.classifiers.bayes.BayesNet	95.87073608617594	yes	0.9980517122951988	0.0019482877048012336	weka.classifiers.lazy.LWL	96.22980251346499	yes	0.9312246207835053	0.06877537921649489	weka.classifiers.rules.DecisionTable	92.99820466786356	yes	0.9306930693069307	0.06930693069306931	weka.classifiers.functions.SMO	97.30700179533214	yes	1.0	0.0	weka.classifiers.trees.RandomForest	96.22980251346499	yes	0.6742117291523468	0.32578827084765327	weka.classifiers.rules.DTNB	96.94793536804309	yes
COSMIC	1	EGFR	723	F	S	0.519198	0.429367	1	0.917647	-2	NA	0	NA	1	105.09344	0	135	EGFR	TK	G_loop	yes	weka.classifiers.bayes.BayesNet	95.87073608617594	yes	0.9994039789471142	5.960210528858907E-4	weka.classifiers.lazy.LWL	96.22980251346499	yes	0.9473689733243722	0.052631026675627635	weka.classifiers.rules.DecisionTable	92.99820466786356	yes	0.9306930693069307	0.06930693069306931	weka.classifiers.functions.SMO	97.30700179533214	yes	1.0	0.0	weka.classifiers.trees.RandomForest	96.22980251346499	yes	0.9933333333333334	0.006666666666666666	weka.classifiers.rules.DTNB	96.94793536804309	yes
COSMIC	1	EGFR	861	L	V	0.070003	0.12363	0.818182	0.215686	1	NA	0	NA	0	117.14784	0	124	EGFR	TK	Activation_segment_Nt	yes	weka.classifiers.bayes.BayesNet	95.87073608617594	yes	0.999360595442028	6.394045579720861E-4	weka.classifiers.lazy.LWL	96.22980251346499	yes	0.9437206504482171	0.056279349551783216	weka.classifiers.rules.DecisionTable	92.99820466786356	yes	0.9306930693069307	0.06930693069306931	weka.classifiers.functions.SMO	97.30700179533214	yes	1.0	0.0	weka.classifiers.trees.RandomForest	96.22980251346499	yes	0.9	0.1	weka.classifiers.rules.DTNB	96.94793536804309	yes
COSMIC	1	EGFR	856	F	S	0.86488	0.742132	1	0.909804	-2	NA	0	NA	1	105.09344	0	135	EGFR	TK	Activation_segment_Nt	yes	weka.classifiers.bayes.BayesNet	95.87073608617594	yes	0.999775779844567	2.2422015543284446E-4	weka.classifiers.lazy.LWL	96.22980251346499	yes	0.9457189782094939	0.05428102179050617	weka.classifiers.rules.DecisionTable	92.99820466786356	yes	0.9306930693069307	0.06930693069306931	weka.classifiers.functions.SMO	97.30700179533214	yes	1.0	0.0	weka.classifiers.trees.RandomForest	96.22980251346499	yes	1.0	0.0	weka.classifiers.rules.DTNB	96.94793536804309	yes
COSMIC	1	EGFR	838	L	V	0.327905	0.447092	1	0.843137	1	NA	0	NA	0	117.14784	0	124	EGFR	TK	Catalytic_loop	yes	weka.classifiers.bayes.BayesNet	95.87073608617594	yes	0.9982546637279921	0.0017453362720077634	weka.classifiers.lazy.LWL	96.22980251346499	yes	0.9490021195975025	0.05099788040249722	weka.classifiers.rules.DecisionTable	92.99820466786356	yes	0.9306930693069307	0.06930693069306931	weka.classifiers.functions.SMO	97.30700179533214	yes	1.0	0.0	weka.classifiers.trees.RandomForest	96.22980251346499	yes	0.9	0.1	weka.classifiers.rules.DTNB	96.94793536804309	yes
COSMIC	1	EGFR	845	V	A	0.480664	0.166416	0.818182	0.568627	0	NA	0	NA	0	89.09404	0	105	EGFR	TK	Catalytic_loop	yes	weka.classifiers.bayes.BayesNet	95.87073608617594	yes	0.9988982487753836	0.0011017512246163774	weka.classifiers.lazy.LWL	96.22980251346499	yes	0.9445027152775685	0.055497284722431615	weka.classifiers.rules.DecisionTable	92.99820466786356	yes	0.9306930693069307	0.06930693069306931	weka.classifiers.functions.SMO	97.30700179533214	yes	1.0	0.0	weka.classifiers.trees.RandomForest	96.22980251346499	yes	0.7909090909090909	0.20909090909090908	weka.classifiers.rules.DTNB	96.94793536804309	yes
COSMIC	1	EGFR	726	V	M	0.860353	0.674461	1	0.933333	1	NA	0	NA	0	149.20784	0	105	EGFR	TK	G_loop	yes	weka.classifiers.bayes.BayesNet	95.87073608617594	yes	0.9991095334632619	8.904665367381581E-4	weka.classifiers.lazy.LWL	96.22980251346499	yes	0.9501063134324891	0.049893686567510406	weka.classifiers.rules.DecisionTable	92.99820466786356	yes	0.9306930693069307	0.06930693069306931	weka.classifiers.functions.SMO	97.30700179533214	yes	1.0	0.0	weka.classifiers.trees.RandomForest	96.22980251346499	yes	0.7611238771673282	0.23887612283267182	weka.classifiers.rules.DTNB	96.94793536804309	yes
[truncated: 28 more columns]
