# Supplementary material for: Prediction and Prioritization of Rare Oncogenic Mutations in the Cancer Kinome Using Novel Features and Multiple Classifiers
Source: PLoS Comput Biol. 2014 Apr 17;10(4):e1003545. doi: 10.1371/journal.pcbi.1003545 (PMC3990476; doi:10.1371/journal.pcbi.1003545)
Supplement: Dataset S1 — Detailed experiment records and results. Complete data sets, outputs and log files for all computational experiments. These files can be loaded in Weka [26] to reproduce the results presented in this paper. (ZIP) [file pcbi.1003545.s001.zip › 20121222_215232/RS_20121222_215232.txt]

run:
Training: CancerML_20121222_144223-D_CosmicV57_FL1-ND_SNP_At_Domain-Kinase.arff
Testing: CancerML_20121222_145242_v50_v57_Common_Egfr_FE1.arff
clsCategory: 0

========== Data Preprocessing ==========
========== Set Classes Mapping ==========
ClassI2S: {0.0=yes, 1.0=no}
ClassS2I: {yes=0.0, no=1.0}
========== Data Preprocessing ==========
========== Set Classes Mapping ==========
ClassI2S: {0.0=yes, 1.0=no}
ClassS2I: {yes=0.0, no=1.0}
@ Map_Mutation_Info.SQL: SELECT COUNT(Gene) AS Frequency,Gene,Original_Amino_Acid,Mutation_Position,SNP_Amino_Acid,Conservation_Allkinase,Conservation_Allkinase_Wild,Conservation_Family,Conservation_Group,Blosum62,is_signal_peptide,topological_domain,modification,is_pk_domain,is_active_site,binding_site,Side_Chain_Polarity,Side_Chain_Charge,Hydropathy_Index,Natural_Freqs,Avg_Mass,Isoelectric_Point,Van_der_Waals_Volume,Side_Chain_Polarity_Wild,Side_Chain_Charge_Wild,Hydropathy_Index_Wild,Natural_Freqs_Wild,Avg_Mass_Wild,Isoelectric_Point_Wild,Van_der_Waals_Volume_Wild,Protein_Family,Protein_Group,Sub_Domain,Confirmed_Driver,Disease,Data_source FROM processed_result_CosmicV57 WHERE Original_Amino_Acid <> SNP_Amino_Acid AND data_source <> 'MINT' AND (Data_Source = 'COSMIC' OR Data_Source = 'SNP@Domain') GROUP BY Gene,Original_Amino_Acid,Mutation_Position,SNP_Amino_Acid,Conservation_Allkinase,Conservation_Allkinase_Wild,Conservation_Family,Conservation_Group,Blosum62,is_signal_peptide,topological_domain,modification,is_pk_domain,is_active_site,binding_site,Side_Chain_Polarity,Side_Chain_Charge,Hydropathy_Index,Natural_Freqs,Avg_Mass,Isoelectric_Point,Van_der_Waals_Volume,Side_Chain_Polarity_Wild,Side_Chain_Charge_Wild,Hydropathy_Index_Wild,Natural_Freqs_Wild,Avg_Mass_Wild,Isoelectric_Point_Wild,Van_der_Waals_Volume_Wild,Protein_Family,Protein_Group,Sub_Domain,Confirmed_Driver,Disease,Data_Source
MapRsToMutation counter: 4068
@ Map_Mutation_Info.SQL: SELECT COUNT(Gene) AS Frequency,Gene,Original_Amino_Acid,Mutation_Position,SNP_Amino_Acid,Conservation_Allkinase,Conservation_Allkinase_Wild,Conservation_Family,Conservation_Group,Blosum62,is_signal_peptide,topological_domain,modification,is_pk_domain,is_active_site,binding_site,Side_Chain_Polarity,Side_Chain_Charge,Hydropathy_Index,Natural_Freqs,Avg_Mass,Isoelectric_Point,Van_der_Waals_Volume,Side_Chain_Polarity_Wild,Side_Chain_Charge_Wild,Hydropathy_Index_Wild,Natural_Freqs_Wild,Avg_Mass_Wild,Isoelectric_Point_Wild,Van_der_Waals_Volume_Wild,Protein_Family,Protein_Group,Sub_Domain,Confirmed_Driver,Disease,Data_source FROM processed_result_CosmicV57 WHERE Original_Amino_Acid <> SNP_Amino_Acid AND data_source <> 'MINT' AND (Data_Source = 'COSMIC' OR Data_Source = 'SNP@Domain') GROUP BY Gene,Original_Amino_Acid,Mutation_Position,SNP_Amino_Acid,Conservation_Allkinase,Conservation_Allkinase_Wild,Conservation_Family,Conservation_Group,Blosum62,is_signal_peptide,topological_domain,modification,is_pk_domain,is_active_site,binding_site,Side_Chain_Polarity,Side_Chain_Charge,Hydropathy_Index,Natural_Freqs,Avg_Mass,Isoelectric_Point,Van_der_Waals_Volume,Side_Chain_Polarity_Wild,Side_Chain_Charge_Wild,Hydropathy_Index_Wild,Natural_Freqs_Wild,Avg_Mass_Wild,Isoelectric_Point_Wild,Van_der_Waals_Volume_Wild,Protein_Family,Protein_Group,Sub_Domain,Confirmed_Driver,Disease,Data_Source
MapRsToMutation counter: 4068

************************************************************
Start weka.classifiers.bayes.BayesNet / default
************************************************************

========== Strat build & save Classifier: weka.classifiers.bayes.BayesNet ==========
Warning: discretizing data set
Warning: filling in missing values in data set
Classifier was saved at: C:\Coding\Java\CancerML/Data/Results/Classification/20121222_215232/Model/weka.classifiers.bayes.BayesNet.model

========== Strat 10-fold  cross-validation==========
Warning: discretizing data set
Warning: filling in missing values in data set
Warning: discretizing data set
Warning: filling in missing values in data set
Warning: discretizing data set
Warning: filling in missing values in data set
Warning: discretizing data set
Warning: filling in missing values in data set
Warning: discretizing data set
Warning: filling in missing values in data set
Warning: discretizing data set
Warning: filling in missing values in data set
Warning: discretizing data set
Warning: filling in missing values in data set
Warning: discretizing data set
Warning: filling in missing values in data set
Warning: discretizing data set
Warning: filling in missing values in data set
Warning: discretizing data set
Warning: filling in missing values in data set

========== Strat writing Classification Summary ==========
Classification summary was saved at: C:\Coding\Java\CancerML/Data/Results/Classification/20121222_215232/Classified/weka.classifiers.bayes.BayesNet-Classified.txt
Relation Name:  Analysis_Disease-weka.filters.unsupervised.attribute.Remove-R1,9,10,13,16,17,18,20,21,23,24,25,26,27
Num Instances:  557
Num Attributes: 18

     Name                      Type  Nom  Int Real     Missing      Unique  Dist
   1 Amino_Acid_WT              Nom 100%   0%   0%     0 /  0%     0 /  0%    20 
   2 Amino_Acid_MT              Nom 100%   0%   0%     0 /  0%     0 /  0%    20 
   3 Conservation_Consensus_Al  Num   0%   0%  65%   197 / 35%    76 / 14%   158 
   4 Conservation_Wild_AllKina  Num   0%   0%  72%   155 / 28%   279 / 50%   322 
   5 Conservation_Consensus_Fa  Num   0%  14%  50%   199 / 36%    63 / 11%    97 
   6 Conservation_Consensus_Gr  Num   0%   0%  64%   199 / 36%   137 / 25%   201 
   7 Blosum62                   Num   0% 100%   0%     0 /  0%     0 /  0%     7 
   8 Modification               Nom 100%   0%   0%     0 /  0%     0 /  0%     2 
   9 Is_Pk_Domain               Nom 100%   0%   0%     0 /  0%     0 /  0%     1 
  10 Binding_Site               Nom 100%   0%   0%     0 /  0%     0 /  0%     1 
  11 Side_Chain_Polarity_MT     Nom 100%   0%   0%     0 /  0%     0 /  0%     2 
  12 Avg_Mass_MT                Num   0%   0% 100%     0 /  0%     0 /  0%    19 
  13 Side_Chain_Polarity_WT     Nom 100%   0%   0%     0 /  0%     0 /  0%     2 
  14 Van_der_Waals_Volume_WT    Num   0% 100%   0%     0 /  0%     0 /  0%    17 
  15 Protein_Family             Nom 100%   0%   0%     0 /  0%    14 /  3%    56 
  16 Protein_Group              Nom 100%   0%   0%     0 /  0%     1 /  0%     9 
  17 Sub_domain                 Nom 100%   0%   0%     0 /  0%     1 /  0%    20 
  18 Disease                    Nom 100%   0%   0%     0 /  0%     0 /  0%     2 


========== Cross Validation Result ==========
 inst#     actual  predicted error distribution
     1       2:no       2:no       0,*1 
     2       2:no       2:no       0,*1 
     3       2:no       2:no       0.007,*0.993 
     4       2:no       2:no       0,*1 
     5       2:no       2:no       0.082,*0.918 
     6       2:no       2:no       0,*1 
     7       2:no       2:no       0.003,*0.997 
     8       2:no      1:yes   +   *0.608,0.392 
     9       2:no       2:no       0,*1 
    10       2:no       2:no       0,*1 
    11       2:no       2:no       0,*1 
    12       2:no       2:no       0,*1 
    13       2:no       2:no       0.011,*0.989 
    14       2:no       2:no       0,*1 
    15       2:no       2:no       0.001,*0.999 
    16       2:no       2:no       0,*1 
    17       2:no       2:no       0.006,*0.994 
    18       2:no       2:no       0,*1 
    19       2:no       2:no       0.003,*0.997 
    20       2:no       2:no       0,*1 
    21       2:no       2:no       0.001,*0.999 
    22       2:no       2:no       0,*1 
    23       2:no       2:no       0,*1 
    24       2:no       2:no       0,*1 
    25       2:no       2:no       0,*1 
    26       2:no       2:no       0,*1 
    27       2:no       2:no       0.018,*0.982 
    28       2:no       2:no       0,*1 
    29       2:no       2:no       0,*1 
    30       2:no       2:no       0,*1 
    31       2:no       2:no       0,*1 
    32       2:no       2:no       0,*1 
    33       2:no       2:no       0,*1 
    34       2:no       2:no       0.002,*0.998 
    35      1:yes      1:yes       *0.998,0.002 
    36      1:yes      1:yes       *0.989,0.011 
    37      1:yes      1:yes       *0.976,0.024 
    38      1:yes      1:yes       *1,0 
    39      1:yes      1:yes       *0.995,0.005 
    40      1:yes      1:yes       *0.997,0.003 
    41      1:yes      1:yes       *0.997,0.003 
    42      1:yes      1:yes       *0.945,0.055 
    43      1:yes      1:yes       *0.999,0.001 
    44      1:yes      1:yes       *0.992,0.008 
    45      1:yes      1:yes       *1,0 
    46      1:yes      1:yes       *0.995,0.005 
    47      1:yes      1:yes       *0.972,0.028 
    48      1:yes      1:yes       *0.997,0.003 
    49      1:yes      1:yes       *1,0 
    50      1:yes      1:yes       *1,0 
    51      1:yes      1:yes       *1,0 
    52      1:yes      1:yes       *1,0 
    53      1:yes      1:yes       *1,0 
    54      1:yes      1:yes       *1,0 
    55      1:yes      1:yes       *0.95,0.05 
    56      1:yes      1:yes       *0.846,0.154 
     1       2:no       2:no       0,*1 
     2       2:no       2:no       0,*1 
     3       2:no       2:no       0.001,*0.999 
     4       2:no       2:no       0.448,*0.552 
     5       2:no       2:no       0.001,*0.999 
     6       2:no       2:no       0,*1 
     7       2:no       2:no       0,*1 
     8       2:no       2:no       0,*1 
     9       2:no       2:no       0.018,*0.982 
    10       2:no       2:no       0.055,*0.945 
    11       2:no       2:no       0,*1 
    12       2:no       2:no       0,*1 
    13       2:no       2:no       0.011,*0.989 
    14       2:no       2:no       0.014,*0.986 
    15       2:no       2:no       0.04,*0.96 
    16       2:no       2:no       0,*1 
    17       2:no       2:no       0,*1 
    18       2:no      1:yes   +   *0.874,0.126 
    19       2:no       2:no       0,*1 
    20       2:no       2:no       0.001,*0.999 
    21       2:no       2:no       0,*1 
    22       2:no       2:no       0,*1 
    23       2:no       2:no       0,*1 
    24       2:no       2:no       0,*1 
    25       2:no       2:no       0,*1 
    26       2:no       2:no       0.002,*0.998 
    27       2:no       2:no       0.071,*0.929 
    28       2:no       2:no       0,*1 
    29       2:no       2:no       0,*1 
    30       2:no       2:no       0.458,*0.542 
    31       2:no       2:no       0,*1 
    32       2:no       2:no       0.004,*0.996 
    33       2:no       2:no       0,*1 
    34      1:yes      1:yes       *0.994,0.006 
    35      1:yes      1:yes       *0.973,0.027 
    36      1:yes      1:yes       *0.929,0.071 
    37      1:yes      1:yes       *0.999,0.001 
    38      1:yes      1:yes       *0.999,0.001 
    39      1:yes      1:yes       *0.997,0.003 
    40      1:yes      1:yes       *1,0 
    41      1:yes      1:yes       *1,0 
    42      1:yes      1:yes       *1,0 
    43      1:yes      1:yes       *0.98,0.02 
    44      1:yes      1:yes       *1,0 
    45      1:yes      1:yes       *0.981,0.019 
    46      1:yes      1:yes       *1,0 
    47      1:yes      1:yes       *1,0 
    48      1:yes      1:yes       *1,0 
    49      1:yes      1:yes       *1,0 
    50      1:yes      1:yes       *0.764,0.236 
    51      1:yes      1:yes       *1,0 
    52      1:yes      1:yes       *1,0 
    53      1:yes      1:yes       *0.998,0.002 
    54      1:yes      1:yes       *0.926,0.074 
    55      1:yes      1:yes       *1,0 
    56      1:yes      1:yes       *0.987,0.013 
     1       2:no       2:no       0,*1 
     2       2:no       2:no       0.001,*0.999 
     3       2:no       2:no       0,*1 
     4       2:no       2:no       0,*1 
     5       2:no       2:no       0,*1 
     6       2:no       2:no       0,*1 
     7       2:no       2:no       0,*1 
     8       2:no       2:no       0,*1 
     9       2:no       2:no       0.273,*0.727 
    10       2:no       2:no       0,*1 
    11       2:no       2:no       0.001,*0.999 
    12       2:no       2:no       0,*1 
    13       2:no       2:no       0.011,*0.989 
    14       2:no       2:no       0.004,*0.996 
    15       2:no       2:no       0.045,*0.955 
    16       2:no       2:no       0.002,*0.998 
    17       2:no       2:no       0.005,*0.995 
    18       2:no       2:no       0.003,*0.997 
    19       2:no       2:no       0,*1 
    20       2:no       2:no       0,*1 
    21       2:no       2:no       0,*1 
    22       2:no       2:no       0,*1 
    23       2:no       2:no       0,*1 
    24       2:no       2:no       0.038,*0.962 
    25       2:no       2:no       0,*1 
    26       2:no       2:no       0,*1 
    27       2:no       2:no       0.018,*0.982 
    28       2:no       2:no       0,*1 
    29       2:no       2:no       0,*1 
    30       2:no       2:no       0,*1 
    31       2:no       2:no       0,*1 
    32       2:no       2:no       0,*1 
    33       2:no       2:no       0,*1 
    34      1:yes      1:yes       *0.971,0.029 
    35      1:yes      1:yes       *1,0 
    36      1:yes      1:yes       *0.958,0.042 
    37      1:yes      1:yes       *0.999,0.001 
    38      1:yes      1:yes       *0.999,0.001 
    39      1:yes      1:yes       *0.943,0.057 
    40      1:yes      1:yes       *1,0 
    41      1:yes      1:yes       *1,0 
    42      1:yes      1:yes       *1,0 
    43      1:yes      1:yes       *0.91,0.09 
    44      1:yes      1:yes       *1,0 
    45      1:yes      1:yes       *1,0 
    46      1:yes      1:yes       *0.999,0.001 
    47      1:yes      1:yes       *0.999,0.001 
    48      1:yes      1:yes       *0.958,0.042 
    49      1:yes      1:yes       *0.998,0.002 
    50      1:yes      1:yes       *0.956,0.044 
    51      1:yes      1:yes       *1,0 
    52      1:yes      1:yes       *0.999,0.001 
    53      1:yes      1:yes       *0.847,0.153 
    54      1:yes       2:no   +   0.005,*0.995 
    55      1:yes      1:yes       *0.943,0.057 
    56      1:yes      1:yes       *0.999,0.001 
     1       2:no       2:no       0,*1 
     2       2:no       2:no       0,*1 
     3       2:no       2:no       0,*1 
     4       2:no      1:yes   +   *0.867,0.133 
     5       2:no       2:no       0.008,*0.992 
     6       2:no       2:no       0.001,*0.999 
     7       2:no       2:no       0,*1 
     8       2:no       2:no       0,*1 
     9       2:no       2:no       0,*1 
    10       2:no       2:no       0.001,*0.999 
    11       2:no       2:no       0,*1 
    12       2:no       2:no       0.092,*0.908 
    13       2:no       2:no       0,*1 
    14       2:no       2:no       0,*1 
    15       2:no       2:no       0,*1 
    16       2:no      1:yes   +   *0.646,0.354 
    17       2:no      1:yes   +   *0.749,0.251 
    18       2:no       2:no       0,*1 
    19       2:no       2:no       0,*1 
    20       2:no       2:no       0.116,*0.884 
    21       2:no       2:no       0,*1 
    22       2:no       2:no       0,*1 
    23       2:no       2:no       0,*1 
    24       2:no       2:no       0.001,*0.999 
    25       2:no      1:yes   +   *0.889,0.111 
    26       2:no       2:no       0,*1 
    27       2:no       2:no       0,*1 
    28       2:no       2:no       0.013,*0.987 
    29       2:no       2:no       0.001,*0.999 
    30       2:no       2:no       0.022,*0.978 
    31       2:no       2:no       0.237,*0.763 
    32       2:no       2:no       0.001,*0.999 
    33       2:no       2:no       0.001,*0.999 
    34      1:yes      1:yes       *1,0 
    35      1:yes      1:yes       *0.98,0.02 
    36      1:yes      1:yes       *0.985,0.015 
    37      1:yes      1:yes       *0.976,0.024 
    38      1:yes      1:yes       *0.998,0.002 
    39      1:yes      1:yes       *0.999,0.001 
    40      1:yes      1:yes       *0.996,0.004 
    41      1:yes      1:yes       *0.993,0.007 
    42      1:yes       2:no   +   0.374,*0.626 
    43      1:yes      1:yes       *1,0 
    44      1:yes      1:yes       *0.997,0.003 
    45      1:yes      1:yes       *0.999,0.001 
    46      1:yes      1:yes       *0.99,0.01 
    47      1:yes      1:yes       *0.975,0.025 
    48      1:yes      1:yes       *1,0 
    49      1:yes      1:yes       *0.987,0.013 
    50      1:yes      1:yes       *0.999,0.001 
    51      1:yes      1:yes       *0.999,0.001 
    52      1:yes      1:yes       *0.999,0.001 
    53      1:yes      1:yes       *0.994,0.006 
    54      1:yes      1:yes       *0.991,0.009 
    55      1:yes      1:yes       *1,0 
    56      1:yes      1:yes       *0.999,0.001 
     1       2:no       2:no       0.001,*0.999 
     2       2:no       2:no       0.001,*0.999 
     3       2:no       2:no       0.001,*0.999 
     4       2:no       2:no       0,*1 
     5       2:no       2:no       0,*1 
     6       2:no       2:no       0,*1 
     7       2:no       2:no       0,*1 
     8       2:no       2:no       0,*1 
     9       2:no       2:no       0,*1 
    10       2:no       2:no       0.149,*0.851 
    11       2:no       2:no       0.11,*0.89 
    12       2:no       2:no       0.003,*0.997 
    13       2:no       2:no       0.154,*0.846 
    14       2:no       2:no       0,*1 
    15       2:no       2:no       0,*1 
    16       2:no       2:no       0,*1 
    17       2:no       2:no       0.001,*0.999 
    18       2:no       2:no       0.001,*0.999 
    19       2:no       2:no       0,*1 
    20       2:no       2:no       0,*1 
    21       2:no       2:no       0,*1 
    22       2:no       2:no       0,*1 
    23       2:no       2:no       0,*1 
    24       2:no       2:no       0,*1 
    25       2:no       2:no       0.016,*0.984 
    26       2:no       2:no       0,*1 
    27       2:no       2:no       0.001,*0.999 
    28       2:no       2:no       0.001,*0.999 
    29       2:no       2:no       0,*1 
    30       2:no       2:no       0.004,*0.996 
    31       2:no       2:no       0.014,*0.986 
    32       2:no       2:no       0,*1 
    33       2:no       2:no       0,*1 
    34      1:yes      1:yes       *0.995,0.005 
    35      1:yes      1:yes       *0.989,0.011 
    36      1:yes      1:yes       *1,0 
    37      1:yes      1:yes       *0.986,0.014 
    38      1:yes      1:yes       *0.955,0.045 
    39      1:yes      1:yes       *0.998,0.002 
    40      1:yes      1:yes       *0.913,0.087 
    41      1:yes      1:yes       *1,0 
    42      1:yes      1:yes       *0.995,0.005 
    43      1:yes      1:yes       *1,0 
    44      1:yes      1:yes       *1,0 
    45      1:yes      1:yes       *0.999,0.001 
    46      1:yes      1:yes       *0.966,0.034 
    47      1:yes      1:yes       *0.998,0.002 
    48      1:yes      1:yes       *1,0 
    49      1:yes      1:yes       *0.999,0.001 
    50      1:yes      1:yes       *0.97,0.03 
    51      1:yes      1:yes       *0.997,0.003 
    52      1:yes      1:yes       *0.999,0.001 
    53      1:yes      1:yes       *0.969,0.031 
    54      1:yes      1:yes       *1,0 
    55      1:yes      1:yes       *0.997,0.003 
    56      1:yes      1:yes       *1,0 
     1       2:no       2:no       0.065,*0.935 
     2       2:no       2:no       0,*1 
     3       2:no       2:no       0,*1 
     4       2:no       2:no       0,*1 
     5       2:no       2:no       0.003,*0.997 
     6       2:no       2:no       0,*1 
     7       2:no      1:yes   +   *0.646,0.354 
     8       2:no       2:no       0,*1 
     9       2:no       2:no       0,*1 
    10       2:no       2:no       0,*1 
    11       2:no       2:no       0,*1 
    12       2:no       2:no       0.077,*0.923 
    13       2:no       2:no       0.004,*0.996 
    14       2:no       2:no       0,*1 
    15       2:no       2:no       0,*1 
    16       2:no       2:no       0.053,*0.947 
    17       2:no       2:no       0,*1 
    18       2:no       2:no       0,*1 
    19       2:no       2:no       0,*1 
    20       2:no       2:no       0.226,*0.774 
    21       2:no       2:no       0,*1 
    22       2:no       2:no       0.003,*0.997 
    23       2:no       2:no       0.002,*0.998 
    24       2:no       2:no       0.038,*0.962 
    25       2:no       2:no       0,*1 
    26       2:no       2:no       0,*1 
    27       2:no       2:no       0.002,*0.998 
    28       2:no       2:no       0.225,*0.775 
    29       2:no       2:no       0,*1 
    30       2:no       2:no       0,*1 
    31       2:no       2:no       0.002,*0.998 
    32       2:no       2:no       0,*1 
    33       2:no       2:no       0.001,*0.999 
    34      1:yes      1:yes       *1,0 
    35      1:yes      1:yes       *0.952,0.048 
    36      1:yes      1:yes       *1,0 
    37      1:yes      1:yes       *1,0 
    38      1:yes      1:yes       *1,0 
    39      1:yes       2:no   +   0.001,*0.999 
    40      1:yes      1:yes       *0.902,0.098 
    41      1:yes      1:yes       *1,0 
    42      1:yes      1:yes       *1,0 
    43      1:yes      1:yes       *0.999,0.001 
    44      1:yes      1:yes       *0.998,0.002 
    45      1:yes      1:yes       *0.997,0.003 
    46      1:yes      1:yes       *0.999,0.001 
    47      1:yes      1:yes       *1,0 
    48      1:yes      1:yes       *1,0 
    49      1:yes      1:yes       *1,0 
    50      1:yes      1:yes       *0.976,0.024 
    51      1:yes      1:yes       *0.997,0.003 
    52      1:yes      1:yes       *0.998,0.002 
    53      1:yes      1:yes       *0.782,0.218 
    54      1:yes      1:yes       *1,0 
    55      1:yes      1:yes       *1,0 
    56      1:yes      1:yes       *1,0 
     1       2:no       2:no       0,*1 
     2       2:no       2:no       0,*1 
     3       2:no      1:yes   +   *0.524,0.476 
     4       2:no       2:no       0,*1 
     5       2:no       2:no       0,*1 
     6       2:no       2:no       0,*1 
     7       2:no       2:no       0,*1 
     8       2:no       2:no       0,*1 
     9       2:no       2:no       0.002,*0.998 
    10       2:no       2:no       0,*1 
    11       2:no       2:no       0.001,*0.999 
    12       2:no       2:no       0,*1 
    13       2:no       2:no       0.005,*0.995 
    14       2:no       2:no       0,*1 
    15       2:no      1:yes   +   *0.818,0.182 
    16       2:no       2:no       0,*1 
    17       2:no       2:no       0,*1 
    18       2:no       2:no       0,*1 
    19       2:no      1:yes   +   *0.853,0.147 
    20       2:no       2:no       0,*1 
    21       2:no       2:no       0,*1 
    22       2:no       2:no       0.016,*0.984 
    23       2:no       2:no       0.003,*0.997 
    24       2:no       2:no       0,*1 
    25       2:no       2:no       0,*1 
    26       2:no       2:no       0.002,*0.998 
    27       2:no       2:no       0,*1 
    28       2:no       2:no       0,*1 
    29       2:no      1:yes   +   *0.958,0.042 
    30       2:no       2:no       0.01,*0.99 
    31       2:no       2:no       0,*1 
    32       2:no       2:no       0,*1 
    33       2:no       2:no       0,*1 
    34      1:yes      1:yes       *0.855,0.145 
    35      1:yes      1:yes       *1,0 
    36      1:yes      1:yes       *0.998,0.002 
    37      1:yes      1:yes       *0.931,0.069 
    38      1:yes      1:yes       *0.999,0.001 
    39      1:yes      1:yes       *1,0 
    40      1:yes      1:yes       *0.891,0.109 
    41      1:yes      1:yes       *0.998,0.002 
    42      1:yes      1:yes       *0.987,0.013 
    43      1:yes      1:yes       *1,0 
    44      1:yes      1:yes       *1,0 
    45      1:yes      1:yes       *1,0 
    46      1:yes      1:yes       *1,0 
    47      1:yes      1:yes       *0.997,0.003 
    48      1:yes      1:yes       *1,0 
    49      1:yes      1:yes       *1,0 
    50      1:yes      1:yes       *0.998,0.002 
    51      1:yes      1:yes       *0.97,0.03 
    52      1:yes      1:yes       *0.974,0.026 
    53      1:yes      1:yes       *1,0 
    54      1:yes      1:yes       *0.996,0.004 
    55      1:yes      1:yes       *1,0 
    56      1:yes      1:yes       *0.999,0.001 
     1       2:no       2:no       0.083,*0.917 
     2       2:no       2:no       0,*1 
     3       2:no       2:no       0.016,*0.984 
     4       2:no      1:yes   +   *0.516,0.484 
     5       2:no       2:no       0,*1 
     6       2:no       2:no       0,*1 
     7       2:no       2:no       0,*1 
     8       2:no       2:no       0.002,*0.998 
     9       2:no       2:no       0,*1 
    10       2:no       2:no       0,*1 
    11       2:no       2:no       0.001,*0.999 
    12       2:no       2:no       0,*1 
    13       2:no      1:yes   +   *0.67,0.33 
    14       2:no       2:no       0.002,*0.998 
    15       2:no       2:no       0,*1 
    16       2:no      1:yes   +   *1,0 
    17       2:no       2:no       0.035,*0.965 
    18       2:no       2:no       0.001,*0.999 
    19       2:no       2:no       0,*1 
    20       2:no       2:no       0,*1 
    21       2:no       2:no       0.03,*0.97 
    22       2:no       2:no       0.001,*0.999 
    23       2:no       2:no       0,*1 
    24       2:no       2:no       0,*1 
    25       2:no      1:yes   +   *0.998,0.002 
    26       2:no       2:no       0,*1 
    27       2:no       2:no       0,*1 
    28       2:no       2:no       0,*1 
    29       2:no       2:no       0.027,*0.973 
    30       2:no       2:no       0.024,*0.976 
    31       2:no       2:no       0.024,*0.976 
    32       2:no       2:no       0.006,*0.994 
    33       2:no       2:no       0.342,*0.658 
    34      1:yes      1:yes       *1,0 
    35      1:yes      1:yes       *1,0 
    36      1:yes      1:yes       *0.988,0.012 
    37      1:yes      1:yes       *0.997,0.003 
    38      1:yes      1:yes       *1,0 
    39      1:yes      1:yes       *1,0 
    40      1:yes      1:yes       *1,0 
    41      1:yes      1:yes       *0.996,0.004 
    42      1:yes      1:yes       *0.897,0.103 
    43      1:yes      1:yes       *0.983,0.017 
    44      1:yes      1:yes       *1,0 
    45      1:yes      1:yes       *0.999,0.001 
    46      1:yes      1:yes       *1,0 
    47      1:yes      1:yes       *0.797,0.203 
    48      1:yes      1:yes       *1,0 
    49      1:yes      1:yes       *0.997,0.003 
    50      1:yes      1:yes       *0.999,0.001 
    51      1:yes      1:yes       *1,0 
    52      1:yes      1:yes       *0.996,0.004 
    53      1:yes       2:no   +   0.262,*0.738 
    54      1:yes      1:yes       *1,0 
    55      1:yes      1:yes       *1,0 
     1       2:no       2:no       0,*1 
     2       2:no       2:no       0,*1 
     3       2:no       2:no       0.006,*0.994 
     4       2:no       2:no       0,*1 
     5       2:no       2:no       0.004,*0.996 
     6       2:no       2:no       0,*1 
     7       2:no       2:no       0,*1 
     8       2:no       2:no       0,*1 
     9       2:no       2:no       0.094,*0.906 
    10       2:no       2:no       0,*1 
    11       2:no       2:no       0.008,*0.992 
    12       2:no       2:no       0,*1 
    13       2:no       2:no       0,*1 
    14       2:no       2:no       0.233,*0.767 
    15       2:no       2:no       0,*1 
    16       2:no       2:no       0.074,*0.926 
    17       2:no       2:no       0,*1 
    18       2:no       2:no       0,*1 
    19       2:no       2:no       0,*1 
    20       2:no       2:no       0,*1 
    21       2:no       2:no       0.024,*0.976 
    22       2:no       2:no       0,*1 
    23       2:no       2:no       0,*1 
    24       2:no       2:no       0,*1 
    25       2:no       2:no       0,*1 
    26       2:no       2:no       0,*1 
    27       2:no      1:yes   +   *0.654,0.346 
    28       2:no       2:no       0,*1 
    29       2:no       2:no       0.001,*0.999 
    30       2:no       2:no       0.013,*0.987 
    31       2:no      1:yes   +   *0.982,0.018 
    32       2:no       2:no       0,*1 
    33       2:no       2:no       0,*1 
    34      1:yes      1:yes       *0.885,0.115 
    35      1:yes      1:yes       *1,0 
    36      1:yes      1:yes       *0.999,0.001 
    37      1:yes      1:yes       *1,0 
    38      1:yes      1:yes       *0.998,0.002 
    39      1:yes      1:yes       *0.948,0.052 
    40      1:yes      1:yes       *0.999,0.001 
    41      1:yes      1:yes       *1,0 
    42      1:yes      1:yes       *0.997,0.003 
    43      1:yes      1:yes       *0.899,0.101 
    44      1:yes      1:yes       *0.996,0.004 
    45      1:yes      1:yes       *0.982,0.018 
    46      1:yes      1:yes       *1,0 
    47      1:yes      1:yes       *0.82,0.18 
    48      1:yes      1:yes       *0.998,0.002 
    49      1:yes      1:yes       *0.951,0.049 
    50      1:yes      1:yes       *1,0 
    51      1:yes       2:no   +   0.004,*0.996 
    52      1:yes      1:yes       *1,0 
    53      1:yes      1:yes       *0.986,0.014 
    54      1:yes      1:yes       *0.893,0.107 
    55      1:yes      1:yes       *0.998,0.002 
     1       2:no       2:no       0.001,*0.999 
     2       2:no       2:no       0,*1 
     3       2:no       2:no       0.039,*0.961 
     4       2:no       2:no       0,*1 
     5       2:no       2:no       0.296,*0.704 
     6       2:no       2:no       0.016,*0.984 
     7       2:no       2:no       0.1,*0.9 
     8       2:no       2:no       0.13,*0.87 
     9       2:no       2:no       0,*1 
    10       2:no       2:no       0.049,*0.951 
    11       2:no       2:no       0,*1 
    12       2:no      1:yes   +   *0.981,0.019 
    13       2:no       2:no       0,*1 
    14       2:no       2:no       0,*1 
    15       2:no       2:no       0,*1 
    16       2:no       2:no       0,*1 
    17       2:no       2:no       0.196,*0.804 
    18       2:no       2:no       0,*1 
    19       2:no       2:no       0,*1 
    20       2:no       2:no       0,*1 
    21       2:no       2:no       0.015,*0.985 
    22       2:no       2:no       0,*1 
    23       2:no       2:no       0,*1 
    24       2:no       2:no       0,*1 
    25       2:no       2:no       0.001,*0.999 
    26       2:no       2:no       0,*1 
    27       2:no       2:no       0,*1 
    28       2:no       2:no       0.004,*0.996 
    29       2:no       2:no       0.007,*0.993 
    30       2:no       2:no       0.299,*0.701 
    31       2:no       2:no       0,*1 
    32       2:no       2:no       0.18,*0.82 
    33       2:no       2:no       0,*1 
    34      1:yes      1:yes       *0.998,0.002 
    35      1:yes      1:yes       *0.997,0.003 
    36      1:yes      1:yes       *1,0 
    37      1:yes      1:yes       *1,0 
    38      1:yes      1:yes       *1,0 
    39      1:yes      1:yes       *1,0 
    40      1:yes      1:yes       *0.897,0.103 
    41      1:yes      1:yes       *1,0 
    42      1:yes      1:yes       *0.872,0.128 
    43      1:yes      1:yes       *0.996,0.004 
    44      1:yes      1:yes       *1,0 
    45      1:yes      1:yes       *1,0 
    46      1:yes      1:yes       *1,0 
    47      1:yes      1:yes       *0.989,0.011 
    48      1:yes      1:yes       *0.999,0.001 
    49      1:yes      1:yes       *0.994,0.006 
    50      1:yes      1:yes       *1,0 
    51      1:yes      1:yes       *0.986,0.014 
    52      1:yes      1:yes       *1,0 
    53      1:yes      1:yes       *0.927,0.073 
    54      1:yes      1:yes       *1,0 
    55      1:yes      1:yes       *1,0 


========== Summary ==========

Correctly Classified Instances         534               95.8707 %
Incorrectly Classified Instances        23                4.1293 %
Kappa statistic                          0.9151
Mean absolute error                      0.0507
Root mean squared error                  0.1762
Relative absolute error                 10.518  %
Root relative squared error             35.8865 %
Total Number of Instances              557     


=== Detailed Accuracy By Class ===

               TP Rate   FP Rate   Precision   Recall  F-Measure   ROC Area  Class
                 0.978     0.054      0.925     0.978     0.951      0.99     yes
                 0.946     0.022      0.984     0.946     0.965      0.99     no
Weighted Avg.    0.959     0.035      0.96      0.959     0.959      0.99 


=== Confusion Matrix ===

   a   b   <-- classified as
 221   5 |   a = yes
  18 313 |   b = no


========== Use the built Classifier: weka.classifiers.bayes.BayesNet to classify instances ==========
Error trained instances:
150: S,G,0.2547,0.052627,1,0.317647,0,NA,0,NA,0,75.06714,1,73,CSK,TK,Activation_segment_Ct,no | yes, 0.7764274202548288, 0.2235725797451712
152: L,V,0.346703,0.100617,0.875,0.760784,1,Phosphorylation,0,NA,0,117.14784,0,124,DDR,TK,G_helix,no | yes, 0.7428840768540788, 0.25711592314592124
198: K,N,0.908494,0.819705,1,0.988235,0,NA,0,NA,1,132.11904,1,135,EGFR,TK,Catalytic_loop,no | yes, 0.9977340547730412, 0.0022659452269588277
244: V,E,0.17821,0.032222,0.909091,0.243137,-2,NA,0,NA,1,147.13074,0,105,EGFR,TK,Activation_segment_Nt,no | yes, 0.9997644495191904, 2.3555048080964517E-4
246: V,I,0.159439,0.010034,0.818182,0.14902,3,NA,0,NA,0,131.17464,0,105,EGFR,TK,H_and_I_helix,no | yes, 0.5726703844329747, 0.4273296155670253
254: D,H,0.325613,0.026395,0.727273,0.192157,-1,NA,0,NA,1,155.15634,1,91,EGFR,TK,C_helix,no | yes, 0.9991169197724343, 8.830802275655884E-4
264: E,K,?,0.001554,?,?,1,NA,0,NA,1,146.18934,1,109,VEGFR,TK,Linker#E_helix,yes | no, 0.0272479555295338, 0.9727520444704663
339: V,E,0.860353,0.399863,1,0.933333,-2,NA,0,NA,1,147.13074,0,105,VEGFR,TK,G_loop,no | yes, 0.962028035037735, 0.03797196496226497
393: R,W,0.182737,0.124801,0.179487,0.215054,-3,NA,0,NA,0,204.22844,1,148,STE7,STE,C_helix,yes | no, 0.006082324177946698, 0.9939176758220533
394: S,L,0.30549,0.069142,0.717949,0.758065,-2,NA,0,NA,0,131.17464,1,73,STE7,STE,Linker,yes | no, 0.011925212458908728, 0.9880747875410913
520: Q,H,0.354984,0.092933,1,0.321569,0,NA,0,NA,1,155.15634,1,114,RET,TK,Catalytic_loop,no | yes, 0.5155068959978887, 0.4844931040021112
541: V,A,0.418997,0.241069,0.909091,0.729412,0,NA,0,NA,0,89.09404,0,105,TEC,TK,G_loop,no | yes, 0.8103301759491366, 0.18966982405086352
548: G,V,?,?,?,?,-3,NA,0,NA,0,117.14784,0,48,TRK,TK,Linker#E_helix,no | yes, 0.7896927543963747, 0.21030724560362538
556: G,S,0.351451,0.292866,0.875,0.709877,0,NA,0,NA,1,105.09344,0,48,MLK,TKL,E_helix,no | yes, 0.9548357296705808, 0.04516427032941916
Total 14 miss classified instance(s).
************************************************************
Classify unseen data:

========== Use the built Classifier: weka.classifiers.bayes.BayesNet to classify instances ==========
Error trained instances:
86: S,R,0.056036,0.050654,0.454545,0.184314,-1,NA,0,NA,1,174.20274,1,73,EGFR,TK,G_helix#H_and_I_helix,yes | no, 0.41516230969307066, 0.5848376903069293
Total 1 miss classified instance(s).

************************************************************
End weka.classifiers.bayes.BayesNet
************************************************************

************************************************************
Start weka.classifiers.lazy.LWL / default
************************************************************

========== Strat build & save Classifier: weka.classifiers.lazy.LWL ==========
Classifier was saved at: C:\Coding\Java\CancerML/Data/Results/Classification/20121222_215232/Model/weka.classifiers.lazy.LWL.model

========== Strat 10-fold  cross-validation==========

========== Strat writing Classification Summary ==========
Classification summary was saved at: C:\Coding\Java\CancerML/Data/Results/Classification/20121222_215232/Classified/weka.classifiers.lazy.LWL-Classified.txt
Relation Name:  Analysis_Disease-weka.filters.unsupervised.attribute.Remove-R1,9,10,13,16,17,18,20,21,23,24,25,26,27
Num Instances:  557
Num Attributes: 18

     Name                      Type  Nom  Int Real     Missing      Unique  Dist
   1 Amino_Acid_WT              Nom 100%   0%   0%     0 /  0%     0 /  0%    20 
   2 Amino_Acid_MT              Nom 100%   0%   0%     0 /  0%     0 /  0%    20 
   3 Conservation_Consensus_Al  Num   0%   0%  65%   197 / 35%    76 / 14%   158 
   4 Conservation_Wild_AllKina  Num   0%   0%  72%   155 / 28%   279 / 50%   322 
   5 Conservation_Consensus_Fa  Num   0%  14%  50%   199 / 36%    63 / 11%    97 
   6 Conservation_Consensus_Gr  Num   0%   0%  64%   199 / 36%   137 / 25%   201 
   7 Blosum62                   Num   0% 100%   0%     0 /  0%     0 /  0%     7 
   8 Modification               Nom 100%   0%   0%     0 /  0%     0 /  0%     2 
   9 Is_Pk_Domain               Nom 100%   0%   0%     0 /  0%     0 /  0%     1 
  10 Binding_Site               Nom 100%   0%   0%     0 /  0%     0 /  0%     1 
  11 Side_Chain_Polarity_MT     Nom 100%   0%   0%     0 /  0%     0 /  0%     2 
  12 Avg_Mass_MT                Num   0%   0% 100%     0 /  0%     0 /  0%    19 
  13 Side_Chain_Polarity_WT     Nom 100%   0%   0%     0 /  0%     0 /  0%     2 
  14 Van_der_Waals_Volume_WT    Num   0% 100%   0%     0 /  0%     0 /  0%    17 
  15 Protein_Family             Nom 100%   0%   0%     0 /  0%    14 /  3%    56 
  16 Protein_Group              Nom 100%   0%   0%     0 /  0%     1 /  0%     9 
  17 Sub_domain                 Nom 100%   0%   0%     0 /  0%     1 /  0%    20 
  18 Disease                    Nom 100%   0%   0%     0 /  0%     0 /  0%     2 


========== Cross Validation Result ==========
 inst#     actual  predicted error distribution
     1       2:no       2:no       0.052,*0.948 
     2       2:no       2:no       0,*1 
     3       2:no       2:no       0,*1 
     4       2:no       2:no       0,*1 
     5       2:no       2:no       0,*1 
     6       2:no       2:no       0,*1 
     7       2:no       2:no       0.038,*0.962 
     8       2:no       2:no       0.184,*0.816 
     9       2:no       2:no       0.036,*0.964 
    10       2:no       2:no       0,*1 
    11       2:no       2:no       0,*1 
    12       2:no       2:no       0,*1 
    13       2:no       2:no       0,*1 
    14       2:no       2:no       0.036,*0.964 
    15       2:no       2:no       0,*1 
    16       2:no       2:no       0.034,*0.966 
    17       2:no       2:no       0,*1 
    18       2:no       2:no       0,*1 
    19       2:no       2:no       0.052,*0.948 
    20       2:no      1:yes   +   *1,0 
    21       2:no       2:no       0,*1 
    22       2:no       2:no       0,*1 
    23       2:no       2:no       0,*1 
    24       2:no       2:no       0,*1 
    25       2:no       2:no       0,*1 
    26       2:no       2:no       0,*1 
    27       2:no       2:no       0.146,*0.854 
    28       2:no       2:no       0.028,*0.972 
    29       2:no       2:no       0,*1 
    30       2:no       2:no       0,*1 
    31       2:no       2:no       0,*1 
    32       2:no       2:no       0.032,*0.968 
    33       2:no       2:no       0,*1 
    34       2:no       2:no       0,*1 
    35      1:yes      1:yes       *1,0 
    36      1:yes      1:yes       *0.938,0.062 
    37      1:yes      1:yes       *1,0 
    38      1:yes      1:yes       *1,0 
    39      1:yes      1:yes       *1,0 
    40      1:yes      1:yes       *0.937,0.063 
    41      1:yes      1:yes       *0.982,0.018 
    42      1:yes      1:yes       *0.941,0.059 
    43      1:yes      1:yes       *0.938,0.062 
    44      1:yes      1:yes       *1,0 
    45      1:yes      1:yes       *1,0 
    46      1:yes      1:yes       *0.935,0.065 
    47      1:yes      1:yes       *0.932,0.068 
    48      1:yes      1:yes       *1,0 
    49      1:yes      1:yes       *1,0 
    50      1:yes      1:yes       *1,0 
    51      1:yes      1:yes       *0.948,0.052 
    52      1:yes      1:yes       *1,0 
    53      1:yes      1:yes       *1,0 
    54      1:yes      1:yes       *1,0 
    55      1:yes      1:yes       *0.943,0.057 
    56      1:yes      1:yes       *0.921,0.079 
     1       2:no       2:no       0.026,*0.974 
     2       2:no       2:no       0,*1 
     3       2:no       2:no       0,*1 
     4       2:no       2:no       0,*1 
     5       2:no       2:no       0.042,*0.958 
     6       2:no       2:no       0.03,*0.97 
     7       2:no       2:no       0,*1 
     8       2:no       2:no       0,*1 
     9       2:no       2:no       0,*1 
    10       2:no       2:no       0.167,*0.833 
    11       2:no       2:no       0,*1 
    12       2:no       2:no       0.036,*0.964 
    13       2:no       2:no       0,*1 
    14       2:no       2:no       0.032,*0.968 
    15       2:no      1:yes   +   *0.834,0.166 
    16       2:no       2:no       0,*1 
    17       2:no       2:no       0,*1 
    18       2:no       2:no       0,*1 
    19       2:no       2:no       0,*1 
    20       2:no       2:no       0,*1 
    21       2:no       2:no       0,*1 
    22       2:no       2:no       0,*1 
    23       2:no       2:no       0,*1 
    24       2:no       2:no       0,*1 
    25       2:no       2:no       0,*1 
    26       2:no       2:no       0.044,*0.956 
    27       2:no       2:no       0,*1 
    28       2:no       2:no       0,*1 
    29       2:no       2:no       0,*1 
    30       2:no      1:yes   +   *0.826,0.174 
    31       2:no       2:no       0,*1 
    32       2:no       2:no       0,*1 
    33       2:no       2:no       0,*1 
    34      1:yes      1:yes       *1,0 
    35      1:yes      1:yes       *1,0 
    36      1:yes      1:yes       *0.937,0.063 
    37      1:yes      1:yes       *0.937,0.063 
    38      1:yes      1:yes       *1,0 
    39      1:yes      1:yes       *1,0 
    40      1:yes      1:yes       *1,0 
    41      1:yes      1:yes       *1,0 
    42      1:yes      1:yes       *1,0 
    43      1:yes      1:yes       *1,0 
    44      1:yes      1:yes       *0.949,0.051 
    45      1:yes      1:yes       *1,0 
    46      1:yes      1:yes       *0.946,0.054 
    47      1:yes      1:yes       *1,0 
    48      1:yes      1:yes       *1,0 
    49      1:yes      1:yes       *0.94,0.06 
    50      1:yes      1:yes       *0.928,0.072 
    51      1:yes      1:yes       *1,0 
    52      1:yes      1:yes       *0.95,0.05 
    53      1:yes      1:yes       *1,0 
    54      1:yes      1:yes       *0.928,0.072 
    55      1:yes      1:yes       *1,0 
    56      1:yes      1:yes       *0.934,0.066 
     1       2:no       2:no       0,*1 
     2       2:no       2:no       0,*1 
     3       2:no       2:no       0.046,*0.954 
     4       2:no       2:no       0,*1 
     5       2:no       2:no       0.033,*0.967 
     6       2:no       2:no       0,*1 
     7       2:no       2:no       0,*1 
     8       2:no       2:no       0,*1 
     9       2:no       2:no       0,*1 
    10       2:no       2:no       0,*1 
    11       2:no       2:no       0.037,*0.963 
    12       2:no       2:no       0,*1 
    13       2:no       2:no       0,*1 
    14       2:no       2:no       0,*1 
    15       2:no       2:no       0,*1 
    16       2:no       2:no       0,*1 
    17       2:no       2:no       0.044,*0.956 
    18       2:no       2:no       0.053,*0.947 
    19       2:no       2:no       0.055,*0.945 
    20       2:no       2:no       0,*1 
    21       2:no       2:no       0,*1 
    22       2:no       2:no       0,*1 
    23       2:no       2:no       0,*1 
    24       2:no       2:no       0,*1 
    25       2:no       2:no       0,*1 
    26       2:no       2:no       0,*1 
    27       2:no       2:no       0,*1 
    28       2:no       2:no       0,*1 
    29       2:no       2:no       0.026,*0.974 
    30       2:no       2:no       0,*1 
    31       2:no       2:no       0,*1 
    32       2:no       2:no       0.038,*0.962 
    33       2:no       2:no       0,*1 
    34      1:yes      1:yes       *0.938,0.062 
    35      1:yes      1:yes       *1,0 
    36      1:yes      1:yes       *0.934,0.066 
    37      1:yes      1:yes       *0.942,0.058 
    38      1:yes      1:yes       *1,0 
    39      1:yes      1:yes       *0.933,0.067 
    40      1:yes      1:yes       *1,0 
    41      1:yes      1:yes       *0.947,0.053 
    42      1:yes      1:yes       *1,0 
    43      1:yes      1:yes       *0.94,0.06 
    44      1:yes      1:yes       *1,0 
    45      1:yes      1:yes       *1,0 
    46      1:yes      1:yes       *1,0 
    47      1:yes      1:yes       *1,0 
    48      1:yes      1:yes       *0.93,0.07 
    49      1:yes      1:yes       *1,0 
    50      1:yes      1:yes       *0.928,0.072 
    51      1:yes      1:yes       *1,0 
    52      1:yes      1:yes       *1,0 
    53      1:yes      1:yes       *0.923,0.077 
    54      1:yes       2:no   +   0,*1 
    55      1:yes      1:yes       *0.931,0.069 
    56      1:yes      1:yes       *1,0 
     1       2:no       2:no       0,*1 
     2       2:no       2:no       0,*1 
     3       2:no       2:no       0,*1 
     4       2:no       2:no       0.161,*0.839 
     5       2:no       2:no       0,*1 
     6       2:no       2:no       0,*1 
     7       2:no       2:no       0.037,*0.963 
     8       2:no       2:no       0,*1 
     9       2:no       2:no       0,*1 
    10       2:no       2:no       0,*1 
    11       2:no       2:no       0,*1 
    12       2:no       2:no       0,*1 
    13       2:no       2:no       0,*1 
    14       2:no       2:no       0,*1 
    15       2:no       2:no       0,*1 
    16       2:no       2:no       0,*1 
    17       2:no       2:no       0.17,*0.83 
    18       2:no       2:no       0,*1 
    19       2:no       2:no       0,*1 
    20       2:no       2:no       0,*1 
    21       2:no       2:no       0,*1 
    22       2:no       2:no       0.037,*0.963 
    23       2:no       2:no       0,*1 
    24       2:no       2:no       0,*1 
    25       2:no      1:yes   +   *1,0 
    26       2:no       2:no       0,*1 
    27       2:no       2:no       0,*1 
    28       2:no       2:no       0,*1 
    29       2:no       2:no       0,*1 
    30       2:no       2:no       0,*1 
    31       2:no       2:no       0,*1 
    32       2:no       2:no       0,*1 
    33       2:no       2:no       0,*1 
    34      1:yes      1:yes       *1,0 
    35      1:yes      1:yes       *0.943,0.057 
    36      1:yes      1:yes       *0.932,0.068 
    37      1:yes      1:yes       *1,0 
    38      1:yes      1:yes       *1,0 
    39      1:yes      1:yes       *1,0 
    40      1:yes      1:yes       *1,0 
    41      1:yes      1:yes       *0.931,0.069 
    42      1:yes       2:no   +   0,*1 
    43      1:yes      1:yes       *1,0 
    44      1:yes      1:yes       *0.927,0.073 
    45      1:yes      1:yes       *0.944,0.056 
    46      1:yes      1:yes       *1,0 
    47      1:yes      1:yes       *0.941,0.059 
    48      1:yes      1:yes       *1,0 
    49      1:yes      1:yes       *0.935,0.065 
    50      1:yes      1:yes       *1,0 
    51      1:yes      1:yes       *0.942,0.058 
    52      1:yes      1:yes       *1,0 
    53      1:yes      1:yes       *0.926,0.074 
    54      1:yes      1:yes       *0.937,0.063 
    55      1:yes      1:yes       *1,0 
    56      1:yes      1:yes       *1,0 
     1       2:no       2:no       0,*1 
     2       2:no       2:no       0,*1 
     3       2:no       2:no       0,*1 
     4       2:no       2:no       0,*1 
     5       2:no       2:no       0,*1 
     6       2:no       2:no       0,*1 
     7       2:no       2:no       0,*1 
     8       2:no       2:no       0,*1 
     9       2:no       2:no       0,*1 
    10       2:no       2:no       0,*1 
    11       2:no       2:no       0,*1 
    12       2:no       2:no       0,*1 
    13       2:no       2:no       0,*1 
    14       2:no       2:no       0,*1 
    15       2:no       2:no       0,*1 
    16       2:no       2:no       0,*1 
    17       2:no       2:no       0,*1 
    18       2:no       2:no       0.026,*0.974 
    19       2:no       2:no       0,*1 
    20       2:no       2:no       0,*1 
    21       2:no       2:no       0,*1 
    22       2:no       2:no       0,*1 
    23       2:no       2:no       0,*1 
    24       2:no       2:no       0,*1 
    25       2:no       2:no       0.047,*0.953 
    26       2:no       2:no       0,*1 
    27       2:no       2:no       0,*1 
    28       2:no       2:no       0.148,*0.852 
    29       2:no       2:no       0,*1 
    30       2:no       2:no       0,*1 
    31       2:no       2:no       0,*1 
    32       2:no       2:no       0,*1 
    33       2:no       2:no       0.043,*0.957 
    34      1:yes      1:yes       *0.929,0.071 
    35      1:yes      1:yes       *1,0 
    36      1:yes      1:yes       *1,0 
    37      1:yes      1:yes       *0.601,0.399 
    38      1:yes      1:yes       *0.928,0.072 
    39      1:yes      1:yes       *0.935,0.065 
    40      1:yes      1:yes       *0.939,0.061 
    41      1:yes      1:yes       *0.95,0.05 
    42      1:yes      1:yes       *1,0 
    43      1:yes      1:yes       *1,0 
    44      1:yes      1:yes       *1,0 
    45      1:yes      1:yes       *0.938,0.062 
    46      1:yes      1:yes       *0.93,0.07 
    47      1:yes      1:yes       *0.932,0.068 
    48      1:yes      1:yes       *1,0 
    49      1:yes      1:yes       *1,0 
    50      1:yes      1:yes       *0.931,0.069 
    51      1:yes      1:yes       *1,0 
    52      1:yes      1:yes       *0.931,0.069 
    53      1:yes      1:yes       *0.938,0.062 
    54      1:yes      1:yes       *1,0 
    55      1:yes      1:yes       *1,0 
    56      1:yes      1:yes       *1,0 
     1       2:no       2:no       0,*1 
     2       2:no       2:no       0.02,*0.98 
     3       2:no       2:no       0,*1 
     4       2:no       2:no       0,*1 
     5       2:no       2:no       0,*1 
     6       2:no       2:no       0,*1 
     7       2:no      1:yes   +   *0.95,0.05 
     8       2:no       2:no       0,*1 
     9       2:no       2:no       0,*1 
    10       2:no       2:no       0,*1 
    11       2:no       2:no       0.027,*0.973 
    12       2:no       2:no       0,*1 
    13       2:no       2:no       0,*1 
    14       2:no       2:no       0,*1 
    15       2:no       2:no       0,*1 
    16       2:no       2:no       0,*1 
    17       2:no       2:no       0,*1 
    18       2:no       2:no       0,*1 
    19       2:no       2:no       0,*1 
    20       2:no       2:no       0,*1 
    21       2:no       2:no       0,*1 
    22       2:no       2:no       0,*1 
    23       2:no       2:no       0,*1 
    24       2:no       2:no       0,*1 
    25       2:no       2:no       0,*1 
    26       2:no       2:no       0,*1 
    27       2:no       2:no       0,*1 
    28       2:no       2:no       0.153,*0.847 
    29       2:no       2:no       0,*1 
    30       2:no       2:no       0,*1 
    31       2:no       2:no       0,*1 
    32       2:no       2:no       0,*1 
    33       2:no       2:no       0,*1 
    34      1:yes      1:yes       *1,0 
    35      1:yes      1:yes       *1,0 
    36      1:yes      1:yes       *1,0 
    37      1:yes      1:yes       *1,0 
    38      1:yes      1:yes       *0.961,0.039 
    39      1:yes       2:no   +   0.041,*0.959 
    40      1:yes      1:yes       *1,0 
    41      1:yes      1:yes       *1,0 
    42      1:yes      1:yes       *0.954,0.046 
    43      1:yes      1:yes       *1,0 
    44      1:yes      1:yes       *0.955,0.045 
    45      1:yes      1:yes       *0.956,0.044 
    46      1:yes      1:yes       *1,0 
    47      1:yes      1:yes       *1,0 
    48      1:yes      1:yes       *1,0 
    49      1:yes      1:yes       *1,0 
    50      1:yes      1:yes       *0.956,0.044 
    51      1:yes      1:yes       *1,0 
    52      1:yes      1:yes       *0.953,0.047 
    53      1:yes      1:yes       *0.937,0.063 
    54      1:yes      1:yes       *1,0 
    55      1:yes      1:yes       *1,0 
    56      1:yes      1:yes       *1,0 
     1       2:no       2:no       0,*1 
     2       2:no       2:no       0,*1 
     3       2:no       2:no       0.437,*0.563 
     4       2:no       2:no       0,*1 
     5       2:no       2:no       0.036,*0.964 
     6       2:no       2:no       0,*1 
     7       2:no       2:no       0,*1 
     8       2:no       2:no       0,*1 
     9       2:no       2:no       0,*1 
    10       2:no       2:no       0,*1 
    11       2:no       2:no       0,*1 
    12       2:no       2:no       0,*1 
    13       2:no      1:yes   +   *0.668,0.332 
    14       2:no       2:no       0,*1 
    15       2:no       2:no       0,*1 
    16       2:no       2:no       0,*1 
    17       2:no       2:no       0,*1 
    18       2:no       2:no       0,*1 
    19       2:no       2:no       0,*1 
    20       2:no       2:no       0,*1 
    21       2:no       2:no       0,*1 
    22       2:no       2:no       0,*1 
    23       2:no       2:no       0,*1 
    24       2:no       2:no       0,*1 
    25       2:no       2:no       0.036,*0.964 
    26       2:no       2:no       0.032,*0.968 
    27       2:no       2:no       0,*1 
    28       2:no       2:no       0.031,*0.969 
    29       2:no       2:no       0,*1 
    30       2:no       2:no       0,*1 
    31       2:no       2:no       0,*1 
    32       2:no       2:no       0,*1 
    33       2:no       2:no       0.044,*0.956 
    34      1:yes      1:yes       *0.934,0.066 
    35      1:yes      1:yes       *1,0 
    36      1:yes      1:yes       *0.944,0.056 
    37      1:yes      1:yes       *0.939,0.061 
    38      1:yes      1:yes       *1,0 
    39      1:yes      1:yes       *1,0 
    40      1:yes      1:yes       *0.928,0.072 
    41      1:yes      1:yes       *1,0 
    42      1:yes      1:yes       *0.924,0.076 
    43      1:yes      1:yes       *1,0 
    44      1:yes      1:yes       *1,0 
    45      1:yes      1:yes       *1,0 
    46      1:yes      1:yes       *1,0 
    47      1:yes      1:yes       *0.946,0.054 
    48      1:yes      1:yes       *1,0 
    49      1:yes      1:yes       *1,0 
    50      1:yes      1:yes       *1,0 
    51      1:yes      1:yes       *0.939,0.061 
    52      1:yes      1:yes       *1,0 
    53      1:yes      1:yes       *1,0 
    54      1:yes      1:yes       *0.922,0.078 
    55      1:yes      1:yes       *1,0 
    56      1:yes      1:yes       *1,0 
     1       2:no       2:no       0,*1 
     2       2:no       2:no       0.03,*0.97 
     3       2:no       2:no       0,*1 
     4       2:no      1:yes   +   *0.778,0.222 
     5       2:no       2:no       0,*1 
     6       2:no       2:no       0,*1 
     7       2:no       2:no       0,*1 
     8       2:no       2:no       0,*1 
     9       2:no       2:no       0,*1 
    10       2:no       2:no       0,*1 
    11       2:no       2:no       0.038,*0.962 
    12       2:no       2:no       0,*1 
    13       2:no      1:yes   +   *0.962,0.038 
    14       2:no       2:no       0,*1 
    15       2:no       2:no       0,*1 
    16       2:no      1:yes   +   *0.965,0.035 
    17       2:no       2:no       0,*1 
    18       2:no       2:no       0,*1 
    19       2:no       2:no       0.027,*0.973 
    20       2:no       2:no       0,*1 
    21       2:no      1:yes   +   *0.808,0.192 
    22       2:no       2:no       0.041,*0.959 
    23       2:no       2:no       0,*1 
    24       2:no       2:no       0,*1 
    25       2:no      1:yes   +   *0.971,0.029 
    26       2:no       2:no       0,*1 
    27       2:no       2:no       0.026,*0.974 
    28       2:no       2:no       0,*1 
    29       2:no       2:no       0,*1 
    30       2:no       2:no       0.363,*0.637 
    31       2:no       2:no       0,*1 
    32       2:no       2:no       0,*1 
    33       2:no       2:no       0.474,*0.526 
    34      1:yes      1:yes       *1,0 
    35      1:yes      1:yes       *1,0 
    36      1:yes      1:yes       *1,0 
    37      1:yes      1:yes       *1,0 
    38      1:yes      1:yes       *0.977,0.023 
    39      1:yes      1:yes       *0.977,0.023 
    40      1:yes      1:yes       *1,0 
    41      1:yes      1:yes       *0.963,0.037 
    42      1:yes      1:yes       *0.957,0.043 
    43      1:yes      1:yes       *0.963,0.037 
    44      1:yes      1:yes       *1,0 
    45      1:yes      1:yes       *0.965,0.035 
    46      1:yes      1:yes       *1,0 
    47      1:yes      1:yes       *0.961,0.039 
    48      1:yes      1:yes       *1,0 
    49      1:yes      1:yes       *0.957,0.043 
    50      1:yes      1:yes       *1,0 
    51      1:yes      1:yes       *0.971,0.029 
    52      1:yes      1:yes       *1,0 
    53      1:yes       2:no   +   0,*1 
    54      1:yes      1:yes       *0.97,0.03 
    55      1:yes      1:yes       *0.957,0.043 
     1       2:no       2:no       0.019,*0.981 
     2       2:no       2:no       0.009,*0.991 
     3       2:no       2:no       0,*1 
     4       2:no       2:no       0,*1 
     5       2:no       2:no       0,*1 
     6       2:no       2:no       0,*1 
     7       2:no       2:no       0,*1 
     8       2:no       2:no       0.026,*0.974 
     9       2:no       2:no       0,*1 
    10       2:no       2:no       0.016,*0.984 
    11       2:no       2:no       0,*1 
    12       2:no       2:no       0,*1 
    13       2:no       2:no       0,*1 
    14       2:no       2:no       0.345,*0.655 
    15       2:no       2:no       0,*1 
    16       2:no       2:no       0.031,*0.969 
    17       2:no       2:no       0,*1 
    18       2:no       2:no       0,*1 
    19       2:no       2:no       0,*1 
    20       2:no       2:no       0.013,*0.987 
    21       2:no       2:no       0,*1 
    22       2:no       2:no       0,*1 
    23       2:no       2:no       0.024,*0.976 
    24       2:no       2:no       0,*1 
    25       2:no       2:no       0,*1 
    26       2:no       2:no       0.019,*0.981 
    27       2:no      1:yes   +   *0.748,0.252 
    28       2:no       2:no       0,*1 
    29       2:no       2:no       0.019,*0.981 
    30       2:no       2:no       0,*1 
    31       2:no      1:yes   +   *0.779,0.221 
    32       2:no       2:no       0,*1 
    33       2:no       2:no       0,*1 
    34      1:yes      1:yes       *0.932,0.068 
    35      1:yes      1:yes       *0.939,0.061 
    36      1:yes      1:yes       *0.942,0.058 
    37      1:yes      1:yes       *1,0 
    38      1:yes      1:yes       *0.936,0.064 
    39      1:yes      1:yes       *0.91,0.09 
    40      1:yes      1:yes       *0.928,0.072 
    41      1:yes      1:yes       *1,0 
    42      1:yes      1:yes       *1,0 
    43      1:yes      1:yes       *0.929,0.071 
    44      1:yes      1:yes       *0.934,0.066 
    45      1:yes      1:yes       *0.918,0.082 
    46      1:yes      1:yes       *1,0 
    47      1:yes      1:yes       *0.928,0.072 
    48      1:yes      1:yes       *1,0 
    49      1:yes      1:yes       *0.93,0.07 
    50      1:yes      1:yes       *1,0 
    51      1:yes       2:no   +   0,*1 
    52      1:yes      1:yes       *1,0 
    53      1:yes      1:yes       *1,0 
    54      1:yes      1:yes       *0.936,0.064 
    55      1:yes      1:yes       *1,0 
     1       2:no       2:no       0,*1 
     2       2:no       2:no       0,*1 
     3       2:no       2:no       0,*1 
     4       2:no       2:no       0,*1 
     5       2:no       2:no       0.187,*0.813 
     6       2:no       2:no       0.039,*0.961 
     7       2:no       2:no       0,*1 
     8       2:no       2:no       0,*1 
     9       2:no       2:no       0,*1 
    10       2:no       2:no       0,*1 
    11       2:no       2:no       0,*1 
    12       2:no      1:yes   +   *0.957,0.043 
    13       2:no       2:no       0,*1 
    14       2:no       2:no       0,*1 
    15       2:no       2:no       0,*1 
    16       2:no       2:no       0,*1 
    17       2:no      1:yes   +   *0.958,0.042 
    18       2:no       2:no       0,*1 
    19       2:no       2:no       0,*1 
    20       2:no       2:no       0.028,*0.972 
    21       2:no       2:no       0,*1 
    22       2:no       2:no       0,*1 
    23       2:no       2:no       0,*1 
    24       2:no       2:no       0,*1 
    25       2:no       2:no       0.049,*0.951 
    26       2:no       2:no       0.035,*0.965 
    27       2:no       2:no       0,*1 
    28       2:no       2:no       0,*1 
    29       2:no       2:no       0,*1 
    30       2:no       2:no       0,*1 
    31       2:no       2:no       0,*1 
    32       2:no       2:no       0,*1 
    33       2:no       2:no       0,*1 
    34      1:yes      1:yes       *1,0 
    35      1:yes      1:yes       *0.957,0.043 
    36      1:yes      1:yes       *1,0 
    37      1:yes      1:yes       *1,0 
    38      1:yes      1:yes       *0.954,0.046 
    39      1:yes      1:yes       *1,0 
    40      1:yes       2:no   +   0.384,*0.616 
    41      1:yes      1:yes       *1,0 
    42      1:yes      1:yes       *0.958,0.042 
    43      1:yes      1:yes       *1,0 
    44      1:yes      1:yes       *1,0 
    45      1:yes      1:yes       *1,0 
    46      1:yes      1:yes       *1,0 
    47      1:yes      1:yes       *1,0 
    48      1:yes      1:yes       *0.952,0.048 
    49      1:yes      1:yes       *1,0 
    50      1:yes      1:yes       *0.962,0.038 
    51      1:yes      1:yes       *1,0 
    52      1:yes      1:yes       *1,0 
    53      1:yes      1:yes       *0.965,0.035 
    54      1:yes      1:yes       *1,0 
    55      1:yes      1:yes       *1,0 


========== Summary ==========

Correctly Classified Instances         536               96.2298 %
Incorrectly Classified Instances        21                3.7702 %
Kappa statistic                          0.9223
Mean absolute error                      0.0527
Root mean squared error                  0.1824
Relative absolute error                 10.9253 %
Root relative squared error             37.1459 %
Total Number of Instances              557     


=== Detailed Accuracy By Class ===

               TP Rate   FP Rate   Precision   Recall  F-Measure   ROC Area  Class
                 0.973     0.045      0.936     0.973     0.954      0.977    yes
                 0.955     0.027      0.981     0.955     0.968      0.977    no
Weighted Avg.    0.962     0.034      0.963     0.962     0.962      0.977


=== Confusion Matrix ===

   a   b   <-- classified as
 220   6 |   a = yes
  15 316 |   b = no


========== Use the built Classifier: weka.classifiers.lazy.LWL to classify instances ==========
Error trained instances:
196: H,Q,0.125321,0.031515,0.363636,0.309804,0,NA,0,NA,1,146.14594,1,118,EGFR,TK,Activation_segment_Ct#F_helix,no | yes, 0.9170918792369138, 0.08290812076308637
223: R,G,0.065283,0.056444,0.545455,0.109804,-2,NA,0,NA,0,75.06714,1,148,EGFR,TK,H_and_I_helix,no | yes, 0.9202754376623707, 0.07972456233762935
244: V,E,0.17821,0.032222,0.909091,0.243137,-2,NA,0,NA,1,147.13074,0,105,EGFR,TK,Activation_segment_Nt,no | yes, 0.9257733299565051, 0.07422667004349469
246: V,I,0.159439,0.010034,0.818182,0.14902,3,NA,0,NA,0,131.17464,0,105,EGFR,TK,H_and_I_helix,no | yes, 0.9264709821926352, 0.07352901780736498
254: D,H,0.325613,0.026395,0.727273,0.192157,-1,NA,0,NA,1,155.15634,1,91,EGFR,TK,C_helix,no | yes, 0.9234405130515542, 0.07655948694844575
Total 5 miss classified instance(s).
************************************************************
Classify unseen data:

========== Use the built Classifier: weka.classifiers.lazy.LWL to classify instances ==========
Error trained instances:
Total 0 miss classified instance(s).

************************************************************
End weka.classifiers.lazy.LWL
************************************************************

************************************************************
Start weka.classifiers.rules.DecisionTable / default
************************************************************

========== Strat build & save Classifier: weka.classifiers.rules.DecisionTable ==========
Classifier was saved at: C:\Coding\Java\CancerML/Data/Results/Classification/20121222_215232/Model/weka.classifiers.rules.DecisionTable.model

========== Strat 10-fold  cross-validation==========

========== Strat writing Classification Summary ==========
Classification summary was saved at: C:\Coding\Java\CancerML/Data/Results/Classification/20121222_215232/Classified/weka.classifiers.rules.DecisionTable-Classified.txt
Relation Name:  Analysis_Disease-weka.filters.unsupervised.attribute.Remove-R1,9,10,13,16,17,18,20,21,23,24,25,26,27
Num Instances:  557
Num Attributes: 18

     Name                      Type  Nom  Int Real     Missing      Unique  Dist
   1 Amino_Acid_WT              Nom 100%   0%   0%     0 /  0%     0 /  0%    20 
   2 Amino_Acid_MT              Nom 100%   0%   0%     0 /  0%     0 /  0%    20 
   3 Conservation_Consensus_Al  Num   0%   0%  65%   197 / 35%    76 / 14%   158 
   4 Conservation_Wild_AllKina  Num   0%   0%  72%   155 / 28%   279 / 50%   322 
   5 Conservation_Consensus_Fa  Num   0%  14%  50%   199 / 36%    63 / 11%    97 
   6 Conservation_Consensus_Gr  Num   0%   0%  64%   199 / 36%   137 / 25%   201 
   7 Blosum62                   Num   0% 100%   0%     0 /  0%     0 /  0%     7 
   8 Modification               Nom 100%   0%   0%     0 /  0%     0 /  0%     2 
   9 Is_Pk_Domain               Nom 100%   0%   0%     0 /  0%     0 /  0%     1 
  10 Binding_Site               Nom 100%   0%   0%     0 /  0%     0 /  0%     1 
  11 Side_Chain_Polarity_MT     Nom 100%   0%   0%     0 /  0%     0 /  0%     2 
  12 Avg_Mass_MT                Num   0%   0% 100%     0 /  0%     0 /  0%    19 
  13 Side_Chain_Polarity_WT     Nom 100%   0%   0%     0 /  0%     0 /  0%     2 
  14 Van_der_Waals_Volume_WT    Num   0% 100%   0%     0 /  0%     0 /  0%    17 
  15 Protein_Family             Nom 100%   0%   0%     0 /  0%    14 /  3%    56 
  16 Protein_Group              Nom 100%   0%   0%     0 /  0%     1 /  0%     9 
  17 Sub_domain                 Nom 100%   0%   0%     0 /  0%     1 /  0%    20 
  18 Disease                    Nom 100%   0%   0%     0 /  0%     0 /  0%     2 


========== Cross Validation Result ==========
 inst#     actual  predicted error distribution
     1       2:no       2:no       0.053,*0.947 
     2       2:no       2:no       0.077,*0.923 
     3       2:no       2:no       0.036,*0.964 
     4       2:no       2:no       0.048,*0.952 
     5       2:no       2:no       0.2,*0.8 
     6       2:no       2:no       0.2,*0.8 
     7       2:no       2:no       0.053,*0.947 
     8       2:no       2:no       0.286,*0.714 
     9       2:no       2:no       0.033,*0.967 
    10       2:no       2:no       0.027,*0.973 
    11       2:no       2:no       0.034,*0.966 
    12       2:no       2:no       0.053,*0.947 
    13       2:no       2:no       0.077,*0.923 
    14       2:no       2:no       0.033,*0.967 
    15       2:no       2:no       0.25,*0.75 
    16       2:no       2:no       0.033,*0.967 
    17       2:no       2:no       0.077,*0.923 
    18       2:no       2:no       0.048,*0.952 
    19       2:no       2:no       0.408,*0.592 
    20       2:no       2:no       0.053,*0.947 
    21       2:no       2:no       0.143,*0.857 
    22       2:no       2:no       0.077,*0.923 
    23       2:no       2:no       0.027,*0.973 
    24       2:no       2:no       0.034,*0.966 
    25       2:no       2:no       0.143,*0.857 
    26       2:no       2:no       0.25,*0.75 
    27       2:no       2:no       0.286,*0.714 
    28       2:no       2:no       0.053,*0.947 
    29       2:no       2:no       0.027,*0.973 
    30       2:no       2:no       0.048,*0.952 
    31       2:no       2:no       0.036,*0.964 
    32       2:no       2:no       0.033,*0.967 
    33       2:no       2:no       0.027,*0.973 
    34       2:no       2:no       0.077,*0.923 
    35      1:yes      1:yes       *0.979,0.021 
    36      1:yes      1:yes       *0.923,0.077 
    37      1:yes      1:yes       *0.933,0.067 
    38      1:yes      1:yes       *0.978,0.022 
    39      1:yes      1:yes       *0.979,0.021 
    40      1:yes      1:yes       *0.923,0.077 
    41      1:yes      1:yes       *0.923,0.077 
    42      1:yes      1:yes       *0.923,0.077 
    43      1:yes      1:yes       *0.923,0.077 
    44      1:yes      1:yes       *0.979,0.021 
    45      1:yes      1:yes       *0.978,0.022 
    46      1:yes      1:yes       *0.923,0.077 
    47      1:yes      1:yes       *0.923,0.077 
    48      1:yes      1:yes       *0.979,0.021 
    49      1:yes      1:yes       *0.979,0.021 
    50      1:yes      1:yes       *0.979,0.021 
    51      1:yes      1:yes       *0.923,0.077 
    52      1:yes      1:yes       *0.978,0.022 
    53      1:yes      1:yes       *0.978,0.022 
    54      1:yes      1:yes       *0.978,0.022 
    55      1:yes      1:yes       *0.923,0.077 
    56      1:yes      1:yes       *0.923,0.077 
     1       2:no       2:no       0.083,*0.917 
     2       2:no       2:no       0.111,*0.889 
     3       2:no       2:no       0.077,*0.923 
     4       2:no      1:yes   +   *0.5,0.5 
     5       2:no       2:no       0.032,*0.968 
     6       2:no       2:no       0.083,*0.917 
     7       2:no       2:no       0.1,*0.9 
     8       2:no       2:no       0.077,*0.923 
     9       2:no       2:no       0.111,*0.889 
    10       2:no       2:no       0.25,*0.75 
    11       2:no       2:no       0.111,*0.889 
    12       2:no       2:no       0.032,*0.968 
    13       2:no       2:no       0.077,*0.923 
    14       2:no       2:no       0.083,*0.917 
    15       2:no       2:no       0.406,*0.594 
    16       2:no       2:no       0.1,*0.9 
    17       2:no       2:no       0.03,*0.97 
    18       2:no       2:no       0.2,*0.8 
    19       2:no       2:no       0.036,*0.964 
    20       2:no       2:no       0.333,*0.667 
    21       2:no      1:yes   +   *0.5,0.5 
    22       2:no       2:no       0.036,*0.964 
    23       2:no       2:no       0.1,*0.9 
    24       2:no       2:no       0.03,*0.97 
    25       2:no       2:no       0.03,*0.97 
    26       2:no       2:no       0.032,*0.968 
    27       2:no      1:yes   +   *0.5,0.5 
    28       2:no       2:no       0.1,*0.9 
    29       2:no       2:no       0.03,*0.97 
    30       2:no       2:no       0.406,*0.594 
    31       2:no       2:no       0.077,*0.923 
    32       2:no       2:no       0.03,*0.97 
    33       2:no       2:no       0.077,*0.923 
    34      1:yes      1:yes       *0.917,0.083 
    35      1:yes       2:no   +   0.406,*0.594 
    36      1:yes      1:yes       *0.93,0.07 
    37      1:yes      1:yes       *0.93,0.07 
    38      1:yes      1:yes       *0.917,0.083 
    39      1:yes      1:yes       *0.978,0.022 
    40      1:yes      1:yes       *0.978,0.022 
    41      1:yes      1:yes       *0.978,0.022 
    42      1:yes      1:yes       *0.978,0.022 
    43      1:yes      1:yes       *0.917,0.083 
    44      1:yes      1:yes       *0.93,0.07 
    45      1:yes      1:yes       *0.917,0.083 
    46      1:yes      1:yes       *0.93,0.07 
    47      1:yes      1:yes       *0.98,0.02 
    48      1:yes      1:yes       *0.978,0.022 
    49      1:yes      1:yes       *0.93,0.07 
    50      1:yes      1:yes       *0.93,0.07 
    51      1:yes      1:yes       *0.98,0.02 
    52      1:yes      1:yes       *0.93,0.07 
    53      1:yes      1:yes       *0.98,0.02 
    54      1:yes      1:yes       *0.93,0.07 
    55      1:yes      1:yes       *0.978,0.022 
    56      1:yes      1:yes       *0.93,0.07 
     1       2:no       2:no       0.028,*0.972 
     2       2:no       2:no       0.036,*0.964 
     3       2:no       2:no       0.053,*0.947 
     4       2:no       2:no       0.033,*0.967 
     5       2:no       2:no       0.033,*0.967 
     6       2:no      1:yes   +   *0.5,0.5 
     7       2:no       2:no       0.034,*0.966 
     8       2:no       2:no       0.406,*0.594 
     9       2:no       2:no       0.2,*0.8 
    10       2:no       2:no       0.048,*0.952 
    11       2:no       2:no       0.033,*0.967 
    12       2:no       2:no       0.2,*0.8 
    13       2:no       2:no       0.167,*0.833 
    14       2:no       2:no       0.071,*0.929 
    15       2:no       2:no       0.167,*0.833 
    16       2:no       2:no       0.167,*0.833 
    17       2:no       2:no       0.053,*0.947 
    18       2:no       2:no       0.053,*0.947 
    19       2:no       2:no       0.053,*0.947 
    20       2:no       2:no       0.048,*0.952 
    21       2:no       2:no       0.028,*0.972 
    22       2:no       2:no       0.034,*0.966 
    23       2:no       2:no       0.25,*0.75 
    24       2:no      1:yes   +   *0.5,0.5 
    25       2:no       2:no       0.028,*0.972 
    26       2:no       2:no       0.036,*0.964 
    27       2:no       2:no       0.25,*0.75 
    28       2:no       2:no       0.048,*0.952 
    29       2:no       2:no       0.053,*0.947 
    30       2:no       2:no       0.167,*0.833 
    31       2:no       2:no       0.028,*0.972 
    32       2:no       2:no       0.033,*0.967 
    33       2:no       2:no       0.028,*0.972 
    34      1:yes      1:yes       *0.923,0.077 
    35      1:yes      1:yes       *0.98,0.02 
    36      1:yes      1:yes       *0.923,0.077 
    37      1:yes      1:yes       *0.923,0.077 
    38      1:yes      1:yes       *0.98,0.02 
    39      1:yes      1:yes       *0.923,0.077 
    40      1:yes      1:yes       *0.979,0.021 
    41      1:yes      1:yes       *0.923,0.077 
    42      1:yes      1:yes       *0.98,0.02 
    43      1:yes      1:yes       *0.923,0.077 
    44      1:yes      1:yes       *0.979,0.021 
    45      1:yes      1:yes       *0.98,0.02 
    46      1:yes      1:yes       *0.923,0.077 
    47      1:yes      1:yes       *0.979,0.021 
    48      1:yes      1:yes       *0.923,0.077 
    49      1:yes      1:yes       *0.923,0.077 
    50      1:yes      1:yes       *0.923,0.077 
    51      1:yes      1:yes       *0.979,0.021 
    52      1:yes      1:yes       *0.923,0.077 
    53      1:yes      1:yes       *0.923,0.077 
    54      1:yes       2:no   +   0.143,*0.857 
    55      1:yes      1:yes       *0.923,0.077 
    56      1:yes      1:yes       *0.98,0.02 
     1       2:no       2:no       0.028,*0.972 
     2       2:no       2:no       0.028,*0.972 
     3       2:no       2:no       0.048,*0.952 
     4       2:no       2:no       0.333,*0.667 
     5       2:no       2:no       0.091,*0.909 
     6       2:no       2:no       0.037,*0.963 
     7       2:no       2:no       0.031,*0.969 
     8       2:no       2:no       0.036,*0.964 
     9       2:no       2:no       0.028,*0.972 
    10       2:no       2:no       0.028,*0.972 
    11       2:no       2:no       0.25,*0.75 
    12       2:no      1:yes   +   *0.5,0.5 
    13       2:no       2:no       0.037,*0.963 
    14       2:no       2:no       0.406,*0.594 
    15       2:no       2:no       0.077,*0.923 
    16       2:no       2:no       0.091,*0.909 
    17       2:no       2:no       0.333,*0.667 
    18       2:no       2:no       0.048,*0.952 
    19       2:no      1:yes   +   *0.5,0.5 
    20       2:no       2:no       0.077,*0.923 
    21       2:no       2:no       0.037,*0.963 
    22       2:no       2:no       0.031,*0.969 
    23       2:no       2:no       0.077,*0.923 
    24       2:no       2:no       0.037,*0.963 
    25       2:no      1:yes   +   *0.667,0.333 
    26       2:no       2:no       0.028,*0.972 
    27       2:no       2:no       0.036,*0.964 
    28       2:no       2:no       0.091,*0.909 
    29       2:no       2:no       0.25,*0.75 
    30       2:no       2:no       0.333,*0.667 
    31       2:no       2:no       0.077,*0.923 
    32       2:no       2:no       0.143,*0.857 
    33       2:no       2:no       0.048,*0.952 
    34      1:yes      1:yes       *0.979,0.021 
    35      1:yes      1:yes       *0.923,0.077 
    36      1:yes      1:yes       *0.923,0.077 
    37      1:yes      1:yes       *0.667,0.333 
    38      1:yes      1:yes       *0.979,0.021 
    39      1:yes      1:yes       *0.979,0.021 
    40      1:yes      1:yes       *0.979,0.021 
    41      1:yes      1:yes       *0.923,0.077 
    42      1:yes       2:no   +   0.25,*0.75 
    43      1:yes      1:yes       *0.979,0.021 
    44      1:yes      1:yes       *0.923,0.077 
    45      1:yes      1:yes       *0.923,0.077 
    46      1:yes      1:yes       *0.667,0.333 
    47      1:yes      1:yes       *0.923,0.077 
    48      1:yes      1:yes       *0.979,0.021 
    49      1:yes      1:yes       *0.923,0.077 
    50      1:yes      1:yes       *0.979,0.021 
    51      1:yes      1:yes       *0.923,0.077 
    52      1:yes      1:yes       *0.979,0.021 
    53      1:yes      1:yes       *0.923,0.077 
    54      1:yes      1:yes       *0.923,0.077 
    55      1:yes      1:yes       *0.979,0.021 
    56      1:yes      1:yes       *0.979,0.021 
     1       2:no       2:no       0.406,*0.594 
     2       2:no       2:no       0.333,*0.667 
     3       2:no       2:no       0.031,*0.969 
     4       2:no       2:no       0.167,*0.833 
     5       2:no      1:yes   +   *0.5,0.5 
     6       2:no       2:no       0.333,*0.667 
     7       2:no       2:no       0.038,*0.962 
     8       2:no       2:no       0.045,*0.955 
     9       2:no       2:no       0.038,*0.962 
    10       2:no       2:no       0.333,*0.667 
    11       2:no       2:no       0.2,*0.8 
    12       2:no      1:yes   +   *0.5,0.5 
    13       2:no       2:no       0.143,*0.857 
    14       2:no       2:no       0.034,*0.966 
    15       2:no       2:no       0.167,*0.833 
    16       2:no       2:no       0.333,*0.667 
    17       2:no       2:no       0.026,*0.974 
    18       2:no       2:no       0.031,*0.969 
    19       2:no       2:no       0.038,*0.962 
    20       2:no       2:no       0.077,*0.923 
    21       2:no       2:no       0.038,*0.962 
    22       2:no       2:no       0.077,*0.923 
    23       2:no       2:no       0.333,*0.667 
    24       2:no       2:no       0.034,*0.966 
    25       2:no       2:no       0.048,*0.952 
    26       2:no       2:no       0.026,*0.974 
    27       2:no       2:no       0.048,*0.952 
    28       2:no       2:no       0.286,*0.714 
    29       2:no       2:no       0.045,*0.955 
    30       2:no      1:yes   +   *0.5,0.5 
    31       2:no       2:no       0.077,*0.923 
    32       2:no       2:no       0.2,*0.8 
    33       2:no       2:no       0.048,*0.952 
    34      1:yes      1:yes       *0.922,0.078 
    35      1:yes      1:yes       *0.979,0.021 
    36      1:yes      1:yes       *0.979,0.021 
    37      1:yes       2:no   +   0.333,*0.667 
    38      1:yes      1:yes       *0.922,0.078 
    39      1:yes      1:yes       *0.922,0.078 
    40      1:yes      1:yes       *0.922,0.078 
    41      1:yes      1:yes       *0.922,0.078 
    42      1:yes      1:yes       *0.979,0.021 
    43      1:yes      1:yes       *0.979,0.021 
    44      1:yes      1:yes       *0.979,0.021 
    45      1:yes      1:yes       *0.922,0.078 
    46      1:yes      1:yes       *0.922,0.078 
    47      1:yes      1:yes       *0.922,0.078 
    48      1:yes      1:yes       *0.979,0.021 
    49      1:yes      1:yes       *0.75,0.25 
    50      1:yes      1:yes       *0.922,0.078 
    51      1:yes      1:yes       *0.979,0.021 
    52      1:yes      1:yes       *0.922,0.078 
    53      1:yes      1:yes       *0.922,0.078 
    54      1:yes      1:yes       *0.979,0.021 
    55      1:yes      1:yes       *0.979,0.021 
    56      1:yes      1:yes       *0.979,0.021 
     1       2:no      1:yes   +   *0.5,0.5 
     2       2:no       2:no       0.071,*0.929 
     3       2:no       2:no       0.027,*0.973 
     4       2:no       2:no       0.143,*0.857 
     5       2:no       2:no       0.111,*0.889 
     6       2:no       2:no       0.406,*0.594 
     7       2:no      1:yes   +   *0.8,0.2 
     8       2:no       2:no       0.091,*0.909 
     9       2:no       2:no       0.333,*0.667 
    10       2:no       2:no       0.038,*0.962 
    11       2:no       2:no       0.03,*0.97 
    12       2:no       2:no       0.091,*0.909 
    13       2:no      1:yes   +   *0.5,0.5 
    14       2:no       2:no       0.091,*0.909 
    15       2:no       2:no       0.038,*0.962 
    16       2:no       2:no       0.333,*0.667 
    17       2:no       2:no       0.406,*0.594 
    18       2:no       2:no       0.091,*0.909 
    19       2:no       2:no       0.333,*0.667 
    20       2:no       2:no       0.091,*0.909 
    21       2:no       2:no       0.091,*0.909 
    22       2:no      1:yes   +   *0.5,0.5 
    23       2:no       2:no       0.091,*0.909 
    24       2:no       2:no       0.2,*0.8 
    25       2:no      1:yes   +   *0.5,0.5 
    26       2:no       2:no       0.038,*0.962 
    27       2:no       2:no       0.406,*0.594 
    28       2:no       2:no       0.25,*0.75 
    29       2:no       2:no       0.071,*0.929 
    30       2:no       2:no       0.038,*0.962 
    31       2:no       2:no       0.333,*0.667 
    32       2:no      1:yes   +   *0.5,0.5 
    33       2:no       2:no       0.1,*0.9 
    34      1:yes      1:yes       *0.978,0.022 
    35      1:yes      1:yes       *0.667,0.333 
    36      1:yes      1:yes       *0.978,0.022 
    37      1:yes      1:yes       *0.979,0.021 
    38      1:yes      1:yes       *0.933,0.067 
    39      1:yes      1:yes       *0.667,0.333 
    40      1:yes      1:yes       *0.929,0.071 
    41      1:yes      1:yes       *0.979,0.021 
    42      1:yes      1:yes       *0.933,0.067 
    43      1:yes      1:yes       *0.979,0.021 
    44      1:yes      1:yes       *0.933,0.067 
    45      1:yes      1:yes       *0.933,0.067 
    46      1:yes      1:yes       *0.929,0.071 
    47      1:yes      1:yes       *0.979,0.021 
    48      1:yes      1:yes       *0.978,0.022 
    49      1:yes      1:yes       *0.978,0.022 
    50      1:yes      1:yes       *0.933,0.067 
    51      1:yes      1:yes       *0.978,0.022 
    52      1:yes      1:yes       *0.933,0.067 
    53      1:yes      1:yes       *0.8,0.2 
    54      1:yes      1:yes       *0.978,0.022 
    55      1:yes      1:yes       *0.979,0.021 
    56      1:yes      1:yes       *0.979,0.021 
     1       2:no       2:no       0.1,*0.9 
     2       2:no       2:no       0.091,*0.909 
     3       2:no      1:yes   +   *0.5,0.5 
     4       2:no       2:no       0.036,*0.964 
     5       2:no       2:no       0.034,*0.966 
     6       2:no       2:no       0.067,*0.933 
     7       2:no       2:no       0.111,*0.889 
     8       2:no       2:no       0.111,*0.889 
     9       2:no      1:yes   +   *0.5,0.5 
    10       2:no       2:no       0.067,*0.933 
    11       2:no       2:no       0.03,*0.97 
    12       2:no       2:no       0.091,*0.909 
    13       2:no       2:no       0.2,*0.8 
    14       2:no       2:no       0.03,*0.97 
    15       2:no      1:yes   +   *0.5,0.5 
    16       2:no       2:no       0.091,*0.909 
    17       2:no       2:no       0.167,*0.833 
    18       2:no       2:no       0.03,*0.97 
    19       2:no      1:yes   +   *0.5,0.5 
    20       2:no       2:no       0.034,*0.966 
    21       2:no       2:no       0.036,*0.964 
    22       2:no       2:no       0.143,*0.857 
    23       2:no       2:no       0.406,*0.594 
    24       2:no       2:no       0.333,*0.667 
    25       2:no       2:no       0.071,*0.929 
    26       2:no       2:no       0.034,*0.966 
    27       2:no       2:no       0.333,*0.667 
    28       2:no       2:no       0.034,*0.966 
    29       2:no       2:no       0.333,*0.667 
    30       2:no       2:no       0.077,*0.923 
    31       2:no       2:no       0.167,*0.833 
    32       2:no       2:no       0.03,*0.97 
    33       2:no       2:no       0.034,*0.966 
    34      1:yes      1:yes       *0.933,0.067 
    35      1:yes      1:yes       *0.977,0.023 
    36      1:yes      1:yes       *0.933,0.067 
    37      1:yes      1:yes       *0.933,0.067 
    38      1:yes      1:yes       *0.977,0.023 
    39      1:yes      1:yes       *0.976,0.024 
    40      1:yes      1:yes       *0.933,0.067 
    41      1:yes      1:yes       *0.976,0.024 
    42      1:yes      1:yes       *0.933,0.067 
    43      1:yes      1:yes       *0.976,0.024 
    44      1:yes      1:yes       *0.977,0.023 
    45      1:yes      1:yes       *0.976,0.024 
    46      1:yes      1:yes       *0.976,0.024 
    47      1:yes      1:yes       *0.933,0.067 
    48      1:yes      1:yes       *0.976,0.024 
    49      1:yes      1:yes       *0.976,0.024 
    50      1:yes      1:yes       *0.833,0.167 
    51      1:yes      1:yes       *0.933,0.067 
    52      1:yes      1:yes       *0.929,0.071 
    53      1:yes      1:yes       *0.977,0.023 
    54      1:yes      1:yes       *0.933,0.067 
    55      1:yes      1:yes       *0.976,0.024 
    56      1:yes      1:yes       *0.929,0.071 
     1       2:no       2:no       0.25,*0.75 
     2       2:no       2:no       0.043,*0.957 
     3       2:no      1:yes   +   *0.5,0.5 
     4       2:no       2:no       0.407,*0.593 
     5       2:no       2:no       0.077,*0.923 
     6       2:no       2:no       0.077,*0.923 
     7       2:no       2:no       0.063,*0.938 
     8       2:no       2:no       0.063,*0.938 
     9       2:no       2:no       0.05,*0.95 
    10       2:no       2:no       0.111,*0.889 
    11       2:no       2:no       0.043,*0.957 
    12       2:no       2:no       0.143,*0.857 
    13       2:no      1:yes   +   *0.919,0.081 
    14       2:no       2:no       0.2,*0.8 
    15       2:no       2:no       0.05,*0.95 
    16       2:no      1:yes   +   *0.961,0.039 
    17       2:no       2:no       0.333,*0.667 
    18       2:no       2:no       0.083,*0.917 
    19       2:no       2:no       0.043,*0.957 
    20       2:no       2:no       0.043,*0.957 
    21       2:no       2:no       0.407,*0.593 
    22       2:no       2:no       0.083,*0.917 
    23       2:no       2:no       0.043,*0.957 
    24       2:no       2:no       0.111,*0.889 
    25       2:no      1:yes   +   *0.919,0.081 
    26       2:no       2:no       0.063,*0.938 
    27       2:no       2:no       0.043,*0.957 
    28       2:no      1:yes   +   *0.5,0.5 
    29       2:no       2:no       0.2,*0.8 
    30       2:no      1:yes   +   *0.667,0.333 
    31       2:no       2:no       0.143,*0.857 
    32       2:no      1:yes   +   *0.5,0.5 
    33       2:no       2:no       0.407,*0.593 
    34      1:yes      1:yes       *0.938,0.063 
    35      1:yes      1:yes       *0.923,0.077 
    36      1:yes      1:yes       *0.875,0.125 
    37      1:yes      1:yes       *0.938,0.063 
    38      1:yes      1:yes       *0.961,0.039 
    39      1:yes      1:yes       *0.961,0.039 
    40      1:yes      1:yes       *0.938,0.063 
    41      1:yes      1:yes       *0.919,0.081 
    42      1:yes      1:yes       *0.919,0.081 
    43      1:yes      1:yes       *0.961,0.039 
    44      1:yes      1:yes       *0.972,0.028 
    45      1:yes      1:yes       *0.961,0.039 
    46      1:yes      1:yes       *0.923,0.077 
    47      1:yes      1:yes       *0.919,0.081 
    48      1:yes      1:yes       *0.971,0.029 
    49      1:yes      1:yes       *0.919,0.081 
    50      1:yes      1:yes       *0.971,0.029 
    51      1:yes      1:yes       *0.961,0.039 
    52      1:yes      1:yes       *0.75,0.25 
    53      1:yes      1:yes       *0.5,0.5 
    54      1:yes      1:yes       *0.961,0.039 
    55      1:yes      1:yes       *0.919,0.081 
     1       2:no       2:no       0.048,*0.952 
     2       2:no       2:no       0.034,*0.966 
     3       2:no       2:no       0.071,*0.929 
     4       2:no       2:no       0.04,*0.96 
     5       2:no       2:no       0.077,*0.923 
     6       2:no       2:no       0.04,*0.96 
     7       2:no       2:no       0.029,*0.971 
     8       2:no       2:no       0.048,*0.952 
     9       2:no       2:no       0.091,*0.909 
    10       2:no       2:no       0.048,*0.952 
    11       2:no      1:yes   +   *0.5,0.5 
    12       2:no       2:no       0.029,*0.971 
    13       2:no       2:no       0.04,*0.96 
    14       2:no      1:yes   +   *0.5,0.5 
    15       2:no       2:no       0.077,*0.923 
    16       2:no      1:yes   +   *0.667,0.333 
    17       2:no       2:no       0.043,*0.957 
    18       2:no       2:no       0.143,*0.857 
    19       2:no       2:no       0.04,*0.96 
    20       2:no       2:no       0.034,*0.966 
    21       2:no       2:no       0.091,*0.909 
    22       2:no       2:no       0.143,*0.857 
    23       2:no       2:no       0.034,*0.966 
    24       2:no       2:no       0.029,*0.971 
    25       2:no       2:no       0.029,*0.971 
    26       2:no       2:no       0.034,*0.966 
    27       2:no       2:no       0.407,*0.593 
    28       2:no       2:no       0.029,*0.971 
    29       2:no       2:no       0.034,*0.966 
    30       2:no       2:no       0.091,*0.909 
    31       2:no       2:no       0.407,*0.593 
    32       2:no       2:no       0.04,*0.96 
    33       2:no       2:no       0.029,*0.971 
    34      1:yes      1:yes       *0.921,0.079 
    35      1:yes      1:yes       *0.921,0.079 
    36      1:yes      1:yes       *0.921,0.079 
    37      1:yes      1:yes       *0.979,0.021 
    38      1:yes      1:yes       *0.921,0.079 
    39      1:yes      1:yes       *0.921,0.079 
    40      1:yes      1:yes       *0.921,0.079 
    41      1:yes      1:yes       *0.98,0.02 
    42      1:yes      1:yes       *0.98,0.02 
    43      1:yes      1:yes       *0.921,0.079 
    44      1:yes      1:yes       *0.921,0.079 
    45      1:yes      1:yes       *0.921,0.079 
    46      1:yes      1:yes       *0.98,0.02 
    47      1:yes      1:yes       *0.921,0.079 
    48      1:yes      1:yes       *0.98,0.02 
    49      1:yes      1:yes       *0.921,0.079 
    50      1:yes      1:yes       *0.979,0.021 
    51      1:yes      1:yes       *0.667,0.333 
    52      1:yes      1:yes       *0.979,0.021 
    53      1:yes      1:yes       *0.667,0.333 
    54      1:yes      1:yes       *0.921,0.079 
    55      1:yes      1:yes       *0.98,0.02 
     1       2:no      1:yes   +   *0.5,0.5 
     2       2:no       2:no       0.1,*0.9 
     3       2:no       2:no       0.1,*0.9 
     4       2:no       2:no       0.077,*0.923 
     5       2:no       2:no       0.25,*0.75 
     6       2:no       2:no       0.407,*0.593 
     7       2:no       2:no       0.083,*0.917 
     8       2:no      1:yes   +   *0.5,0.5 
     9       2:no       2:no       0.067,*0.933 
    10       2:no       2:no       0.333,*0.667 
    11       2:no       2:no       0.407,*0.593 
    12       2:no      1:yes   +   *0.955,0.045 
    13       2:no       2:no       0.029,*0.971 
    14       2:no       2:no       0.038,*0.962 
    15       2:no       2:no       0.067,*0.933 
    16       2:no       2:no       0.029,*0.971 
    17       2:no      1:yes   +   *0.955,0.045 
    18       2:no       2:no       0.038,*0.962 
    19       2:no       2:no       0.038,*0.962 
    20       2:no       2:no       0.032,*0.968 
    21       2:no       2:no       0.407,*0.593 
    22       2:no       2:no       0.25,*0.75 
    23       2:no       2:no       0.077,*0.923 
    24       2:no       2:no       0.038,*0.962 
    25       2:no       2:no       0.032,*0.968 
    26       2:no       2:no       0.032,*0.968 
    27       2:no       2:no       0.333,*0.667 
    28       2:no       2:no       0.407,*0.593 
    29       2:no       2:no       0.083,*0.917 
    30       2:no       2:no       0.407,*0.593 
    31       2:no       2:no       0.1,*0.9 
    32       2:no       2:no       0.25,*0.75 
    33       2:no       2:no       0.029,*0.971 
    34      1:yes      1:yes       *0.8,0.2 
    35      1:yes      1:yes       *0.955,0.045 
    36      1:yes      1:yes       *0.978,0.022 
    37      1:yes      1:yes       *0.976,0.024 
    38      1:yes      1:yes       *0.955,0.045 
    39      1:yes      1:yes       *0.976,0.024 
    40      1:yes      1:yes       *0.5,0.5 
    41      1:yes      1:yes       *0.976,0.024 
    42      1:yes      1:yes       *0.955,0.045 
    43      1:yes      1:yes       *0.976,0.024 
    44      1:yes      1:yes       *0.978,0.022 
    45      1:yes      1:yes       *0.8,0.2 
    46      1:yes      1:yes       *0.976,0.024 
    47      1:yes      1:yes       *0.929,0.071 
    48      1:yes      1:yes       *0.955,0.045 
    49      1:yes      1:yes       *0.929,0.071 
    50      1:yes      1:yes       *0.955,0.045 
    51      1:yes      1:yes       *0.667,0.333 
    52      1:yes      1:yes       *0.976,0.024 
    53      1:yes      1:yes       *0.955,0.045 
    54      1:yes      1:yes       *0.978,0.022 
    55      1:yes      1:yes       *0.976,0.024 


========== Summary ==========

Correctly Classified Instances         518               92.9982 %
Incorrectly Classified Instances        39                7.0018 %
Kappa statistic                          0.8579
Mean absolute error                      0.131 
Root mean squared error                  0.2129
Relative absolute error                 27.1679 %
Root relative squared error             43.347  %
Total Number of Instances              557     


=== Detailed Accuracy By Class ===

               TP Rate   FP Rate   Precision   Recall  F-Measure   ROC Area  Class
                 0.982     0.106      0.864     0.982     0.919      0.99     yes
                 0.894     0.018      0.987     0.894     0.938      0.99     no
Weighted Avg.    0.93      0.053      0.937     0.93      0.931      0.99 


=== Confusion Matrix ===

   a   b   <-- classified as
 222   4 |   a = yes
  35 296 |   b = no


========== Use the built Classifier: weka.classifiers.rules.DecisionTable to classify instances ==========
Error trained instances:
16: S,P,?,?,?,?,-1,NA,0,NA,0,115.13194,1,73,ABC1,ATYPICAL,B3_strand,no | yes, 0.5, 0.5
23: R,K,?,0.008458,?,?,2,NA,0,NA,1,146.18934,1,148,ALK,TK,Activation_segment_Nt#Activation_segment_Ct,no | yes, 0.5, 0.5
105: E,K,0.136086,0.013773,0.235294,0.166667,1,NA,0,NA,1,146.18934,1,109,CDKL,CMGC,Linker,no | yes, 0.5, 0.5
108: A,T,?,?,?,?,0,NA,0,NA,1,119.12034,0,67,RAD53,CAMK,H_and_I_helix,no | yes, 0.5, 0.5
196: H,Q,0.125321,0.031515,0.363636,0.309804,0,NA,0,NA,1,146.14594,1,118,EGFR,TK,Activation_segment_Ct#F_helix,no | yes, 0.9306930693069307, 0.06930693069306931
198: K,N,0.908494,0.819705,1,0.988235,0,NA,0,NA,1,132.11904,1,135,EGFR,TK,Catalytic_loop,no | yes, 0.9306930693069307, 0.06930693069306931
223: R,G,0.065283,0.056444,0.545455,0.109804,-2,NA,0,NA,0,75.06714,1,148,EGFR,TK,H_and_I_helix,no | yes, 0.9306930693069307, 0.06930693069306931
244: V,E,0.17821,0.032222,0.909091,0.243137,-2,NA,0,NA,1,147.13074,0,105,EGFR,TK,Activation_segment_Nt,no | yes, 0.9306930693069307, 0.06930693069306931
246: V,I,0.159439,0.010034,0.818182,0.14902,3,NA,0,NA,0,131.17464,0,105,EGFR,TK,H_and_I_helix,no | yes, 0.9306930693069307, 0.06930693069306931
254: D,H,0.325613,0.026395,0.727273,0.192157,-1,NA,0,NA,1,155.15634,1,91,EGFR,TK,C_helix,no | yes, 0.9306930693069307, 0.06930693069306931
264: E,K,?,0.001554,?,?,1,NA,0,NA,1,146.18934,1,109,VEGFR,TK,Linker#E_helix,yes | no, 0.125, 0.875
392: A,T,?,?,?,?,0,NA,0,NA,1,119.12034,0,67,STE7,STE,B3_strand,no | yes, 0.6, 0.4
395: L,F,0.360836,0.400752,0.666667,0.747312,0,NA,0,NA,0,165.19184,0,124,STE7,STE,Activation_segment_Nt,no | yes, 0.6, 0.4
396: A,G,0.120518,0.058678,0.5,0.268817,0,NA,0,NA,0,75.06714,0,67,STE11,STE,E_helix,no | yes, 0.5, 0.5
421: P,L,?,?,?,?,-3,NA,0,NA,0,131.17464,0,90,MAPKAPK,CAMK,H_and_I_helix,no | yes, 0.5, 0.5
481: R,C,?,?,?,?,-3,NA,0,NA,0,121.15404,1,148,WEE,OTHER,B3_strand,no | yes, 0.5, 0.5
508: K,R,0.855633,0.719601,0.875,0.948207,2,NA,0,NA,1,174.20274,1,135,PIM,CAMK,B3_strand,no | yes, 0.5, 0.5
514: L,M,0.084357,0.023685,0.291667,0.107438,2,NA,0,NA,0,149.20784,0,124,PLK,OTHER,Activation_segment_Nt#Activation_segment_Ct,no | yes, 0.5, 0.5
518: M,T,0.310569,0.269708,1,0.337255,-1,NA,0,NA,1,119.12034,0,124,RET,TK,Activation_segment_Ct,yes | no, 0.25, 0.75
522: E,V,0.302868,0.094963,0.266667,0.228395,-2,NA,0,NA,0,117.14784,1,109,RIPK,TKL,H_and_I_helix,no | yes, 0.5, 0.5
523: T,N,?,0.022921,?,?,0,NA,0,NA,1,132.11904,1,93,DMPK,AGC,G_helix#H_and_I_helix,no | yes, 0.5, 0.5
524: T,M,0.136086,0.009427,0.571429,0.227451,-1,NA,0,NA,0,149.20784,1,93,ROR,TK,Linker,no | yes, 0.5, 0.5
525: Q,L,0.183951,0.074962,?,0.170799,-2,NA,0,NA,0,131.17464,1,114,SCY1,OTHER,C_helix,no | yes, 0.5, 0.5
526: E,G,?,0.01523,?,?,-2,NA,0,NA,0,75.06714,1,109,SGK,AGC,B3_strand#C_helix,no | yes, 0.5, 0.5
542: C,F,0.265769,0.036617,0.83871,0.179012,-2,NA,0,NA,0,165.19184,0,86,STKR,TKL,E_helix#Catalytic_loop,yes | no, 0.4, 0.6
545: D,V,0.098794,0.062362,0.777778,0.176309,-3,NA,0,NA,0,117.14784,1,91,TLK,OTHER,Activation_segment_Nt#Activation_segment_Ct,no | yes, 0.5, 0.5
Total 26 miss classified instance(s).
************************************************************
Classify unseen data:

========== Use the built Classifier: weka.classifiers.rules.DecisionTable to classify instances ==========
Error trained instances:
Total 0 miss classified instance(s).

************************************************************
End weka.classifiers.rules.DecisionTable
************************************************************

************************************************************
Start weka.classifiers.functions.SMO / default
************************************************************

========== Strat build & save Classifier: weka.classifiers.functions.SMO ==========
Classifier was saved at: C:\Coding\Java\CancerML/Data/Results/Classification/20121222_215232/Model/weka.classifiers.functions.SMO.model

========== Strat 10-fold  cross-validation==========

========== Strat writing Classification Summary ==========
Classification summary was saved at: C:\Coding\Java\CancerML/Data/Results/Classification/20121222_215232/Classified/weka.classifiers.functions.SMO-Classified.txt
Relation Name:  Analysis_Disease-weka.filters.unsupervised.attribute.Remove-R1,9,10,13,16,17,18,20,21,23,24,25,26,27
Num Instances:  557
Num Attributes: 18

     Name                      Type  Nom  Int Real     Missing      Unique  Dist
   1 Amino_Acid_WT              Nom 100%   0%   0%     0 /  0%     0 /  0%    20 
   2 Amino_Acid_MT              Nom 100%   0%   0%     0 /  0%     0 /  0%    20 
   3 Conservation_Consensus_Al  Num   0%   0%  65%   197 / 35%    76 / 14%   158 
   4 Conservation_Wild_AllKina  Num   0%   0%  72%   155 / 28%   279 / 50%   322 
   5 Conservation_Consensus_Fa  Num   0%  14%  50%   199 / 36%    63 / 11%    97 
   6 Conservation_Consensus_Gr  Num   0%   0%  64%   199 / 36%   137 / 25%   201 
   7 Blosum62                   Num   0% 100%   0%     0 /  0%     0 /  0%     7 
   8 Modification               Nom 100%   0%   0%     0 /  0%     0 /  0%     2 
   9 Is_Pk_Domain               Nom 100%   0%   0%     0 /  0%     0 /  0%     1 
  10 Binding_Site               Nom 100%   0%   0%     0 /  0%     0 /  0%     1 
  11 Side_Chain_Polarity_MT     Nom 100%   0%   0%     0 /  0%     0 /  0%     2 
  12 Avg_Mass_MT                Num   0%   0% 100%     0 /  0%     0 /  0%    19 
  13 Side_Chain_Polarity_WT     Nom 100%   0%   0%     0 /  0%     0 /  0%     2 
  14 Van_der_Waals_Volume_WT    Num   0% 100%   0%     0 /  0%     0 /  0%    17 
  15 Protein_Family             Nom 100%   0%   0%     0 /  0%    14 /  3%    56 
  16 Protein_Group              Nom 100%   0%   0%     0 /  0%     1 /  0%     9 
  17 Sub_domain                 Nom 100%   0%   0%     0 /  0%     1 /  0%    20 
  18 Disease                    Nom 100%   0%   0%     0 /  0%     0 /  0%     2 


========== Cross Validation Result ==========
 inst#     actual  predicted error distribution
     1       2:no       2:no       0,*1 
     2       2:no       2:no       0,*1 
     3       2:no       2:no       0,*1 
     4       2:no       2:no       0,*1 
     5       2:no       2:no       0,*1 
     6       2:no       2:no       0,*1 
     7       2:no       2:no       0,*1 
     8       2:no       2:no       0,*1 
     9       2:no       2:no       0,*1 
    10       2:no       2:no       0,*1 
    11       2:no       2:no       0,*1 
    12       2:no       2:no       0,*1 
    13       2:no       2:no       0,*1 
    14       2:no       2:no       0,*1 
    15       2:no       2:no       0,*1 
    16       2:no       2:no       0,*1 
    17       2:no       2:no       0,*1 
    18       2:no       2:no       0,*1 
    19       2:no       2:no       0,*1 
    20       2:no       2:no       0,*1 
    21       2:no       2:no       0,*1 
    22       2:no       2:no       0,*1 
    23       2:no       2:no       0,*1 
    24       2:no       2:no       0,*1 
    25       2:no       2:no       0,*1 
    26       2:no       2:no       0,*1 
    27       2:no       2:no       0,*1 
    28       2:no       2:no       0,*1 
    29       2:no       2:no       0,*1 
    30       2:no       2:no       0,*1 
    31       2:no       2:no       0,*1 
    32       2:no       2:no       0,*1 
    33       2:no       2:no       0,*1 
    34       2:no       2:no       0,*1 
    35      1:yes      1:yes       *1,0 
    36      1:yes      1:yes       *1,0 
    37      1:yes      1:yes       *1,0 
    38      1:yes      1:yes       *1,0 
    39      1:yes      1:yes       *1,0 
    40      1:yes      1:yes       *1,0 
    41      1:yes      1:yes       *1,0 
    42      1:yes      1:yes       *1,0 
    43      1:yes      1:yes       *1,0 
    44      1:yes      1:yes       *1,0 
    45      1:yes      1:yes       *1,0 
    46      1:yes      1:yes       *1,0 
    47      1:yes      1:yes       *1,0 
    48      1:yes      1:yes       *1,0 
    49      1:yes      1:yes       *1,0 
    50      1:yes      1:yes       *1,0 
    51      1:yes      1:yes       *1,0 
    52      1:yes      1:yes       *1,0 
    53      1:yes      1:yes       *1,0 
    54      1:yes      1:yes       *1,0 
    55      1:yes      1:yes       *1,0 
    56      1:yes      1:yes       *1,0 
     1       2:no       2:no       0,*1 
     2       2:no       2:no       0,*1 
     3       2:no       2:no       0,*1 
     4       2:no       2:no       0,*1 
     5       2:no       2:no       0,*1 
     6       2:no       2:no       0,*1 
     7       2:no       2:no       0,*1 
     8       2:no       2:no       0,*1 
     9       2:no       2:no       0,*1 
    10       2:no       2:no       0,*1 
    11       2:no       2:no       0,*1 
    12       2:no       2:no       0,*1 
    13       2:no       2:no       0,*1 
    14       2:no       2:no       0,*1 
    15       2:no       2:no       0,*1 
    16       2:no       2:no       0,*1 
    17       2:no       2:no       0,*1 
    18       2:no       2:no       0,*1 
    19       2:no       2:no       0,*1 
    20       2:no       2:no       0,*1 
    21       2:no       2:no       0,*1 
    22       2:no       2:no       0,*1 
    23       2:no       2:no       0,*1 
    24       2:no       2:no       0,*1 
    25       2:no       2:no       0,*1 
    26       2:no       2:no       0,*1 
    27       2:no       2:no       0,*1 
    28       2:no       2:no       0,*1 
    29       2:no       2:no       0,*1 
    30       2:no       2:no       0,*1 
    31       2:no       2:no       0,*1 
    32       2:no       2:no       0,*1 
    33       2:no       2:no       0,*1 
    34      1:yes      1:yes       *1,0 
    35      1:yes      1:yes       *1,0 
    36      1:yes      1:yes       *1,0 
    37      1:yes      1:yes       *1,0 
    38      1:yes      1:yes       *1,0 
    39      1:yes      1:yes       *1,0 
    40      1:yes      1:yes       *1,0 
    41      1:yes      1:yes       *1,0 
    42      1:yes      1:yes       *1,0 
    43      1:yes      1:yes       *1,0 
    44      1:yes      1:yes       *1,0 
    45      1:yes      1:yes       *1,0 
    46      1:yes      1:yes       *1,0 
    47      1:yes      1:yes       *1,0 
    48      1:yes      1:yes       *1,0 
    49      1:yes      1:yes       *1,0 
    50      1:yes      1:yes       *1,0 
    51      1:yes      1:yes       *1,0 
    52      1:yes      1:yes       *1,0 
    53      1:yes      1:yes       *1,0 
    54      1:yes      1:yes       *1,0 
    55      1:yes      1:yes       *1,0 
    56      1:yes      1:yes       *1,0 
     1       2:no       2:no       0,*1 
     2       2:no       2:no       0,*1 
     3       2:no       2:no       0,*1 
     4       2:no       2:no       0,*1 
     5       2:no       2:no       0,*1 
     6       2:no       2:no       0,*1 
     7       2:no       2:no       0,*1 
     8       2:no       2:no       0,*1 
     9       2:no       2:no       0,*1 
    10       2:no       2:no       0,*1 
    11       2:no       2:no       0,*1 
    12       2:no       2:no       0,*1 
    13       2:no       2:no       0,*1 
    14       2:no       2:no       0,*1 
    15       2:no       2:no       0,*1 
    16       2:no       2:no       0,*1 
    17       2:no       2:no       0,*1 
    18       2:no       2:no       0,*1 
    19       2:no       2:no       0,*1 
    20       2:no       2:no       0,*1 
    21       2:no       2:no       0,*1 
    22       2:no       2:no       0,*1 
    23       2:no       2:no       0,*1 
    24       2:no       2:no       0,*1 
    25       2:no       2:no       0,*1 
    26       2:no       2:no       0,*1 
    27       2:no       2:no       0,*1 
    28       2:no       2:no       0,*1 
    29       2:no       2:no       0,*1 
    30       2:no       2:no       0,*1 
    31       2:no       2:no       0,*1 
    32       2:no       2:no       0,*1 
    33       2:no       2:no       0,*1 
    34      1:yes      1:yes       *1,0 
    35      1:yes      1:yes       *1,0 
    36      1:yes      1:yes       *1,0 
    37      1:yes      1:yes       *1,0 
    38      1:yes      1:yes       *1,0 
    39      1:yes      1:yes       *1,0 
    40      1:yes      1:yes       *1,0 
    41      1:yes      1:yes       *1,0 
    42      1:yes      1:yes       *1,0 
    43      1:yes      1:yes       *1,0 
    44      1:yes      1:yes       *1,0 
    45      1:yes      1:yes       *1,0 
    46      1:yes      1:yes       *1,0 
    47      1:yes      1:yes       *1,0 
    48      1:yes      1:yes       *1,0 
    49      1:yes      1:yes       *1,0 
    50      1:yes      1:yes       *1,0 
    51      1:yes      1:yes       *1,0 
    52      1:yes      1:yes       *1,0 
    53      1:yes      1:yes       *1,0 
    54      1:yes       2:no   +   0,*1 
    55      1:yes      1:yes       *1,0 
    56      1:yes      1:yes       *1,0 
     1       2:no       2:no       0,*1 
     2       2:no       2:no       0,*1 
     3       2:no       2:no       0,*1 
     4       2:no       2:no       0,*1 
     5       2:no       2:no       0,*1 
     6       2:no       2:no       0,*1 
     7       2:no       2:no       0,*1 
     8       2:no       2:no       0,*1 
     9       2:no       2:no       0,*1 
    10       2:no       2:no       0,*1 
    11       2:no       2:no       0,*1 
    12       2:no       2:no       0,*1 
    13       2:no       2:no       0,*1 
    14       2:no       2:no       0,*1 
    15       2:no       2:no       0,*1 
    16       2:no       2:no       0,*1 
    17       2:no       2:no       0,*1 
    18       2:no       2:no       0,*1 
    19       2:no       2:no       0,*1 
    20       2:no       2:no       0,*1 
    21       2:no       2:no       0,*1 
    22       2:no       2:no       0,*1 
    23       2:no       2:no       0,*1 
    24       2:no       2:no       0,*1 
    25       2:no      1:yes   +   *1,0 
    26       2:no       2:no       0,*1 
    27       2:no       2:no       0,*1 
    28       2:no       2:no       0,*1 
    29       2:no       2:no       0,*1 
    30       2:no       2:no       0,*1 
    31       2:no       2:no       0,*1 
    32       2:no       2:no       0,*1 
    33       2:no       2:no       0,*1 
    34      1:yes      1:yes       *1,0 
    35      1:yes      1:yes       *1,0 
    36      1:yes      1:yes       *1,0 
    37      1:yes      1:yes       *1,0 
    38      1:yes      1:yes       *1,0 
    39      1:yes      1:yes       *1,0 
    40      1:yes      1:yes       *1,0 
    41      1:yes      1:yes       *1,0 
    42      1:yes       2:no   +   0,*1 
    43      1:yes      1:yes       *1,0 
    44      1:yes      1:yes       *1,0 
    45      1:yes      1:yes       *1,0 
    46      1:yes      1:yes       *1,0 
    47      1:yes      1:yes       *1,0 
    48      1:yes      1:yes       *1,0 
    49      1:yes      1:yes       *1,0 
    50      1:yes      1:yes       *1,0 
    51      1:yes      1:yes       *1,0 
    52      1:yes      1:yes       *1,0 
    53      1:yes      1:yes       *1,0 
    54      1:yes      1:yes       *1,0 
    55      1:yes      1:yes       *1,0 
    56      1:yes      1:yes       *1,0 
     1       2:no       2:no       0,*1 
     2       2:no       2:no       0,*1 
     3       2:no       2:no       0,*1 
     4       2:no       2:no       0,*1 
     5       2:no       2:no       0,*1 
     6       2:no       2:no       0,*1 
     7       2:no       2:no       0,*1 
     8       2:no       2:no       0,*1 
     9       2:no       2:no       0,*1 
    10       2:no       2:no       0,*1 
    11       2:no       2:no       0,*1 
    12       2:no       2:no       0,*1 
    13       2:no       2:no       0,*1 
    14       2:no       2:no       0,*1 
    15       2:no       2:no       0,*1 
    16       2:no       2:no       0,*1 
    17       2:no       2:no       0,*1 
    18       2:no       2:no       0,*1 
    19       2:no       2:no       0,*1 
    20       2:no       2:no       0,*1 
    21       2:no       2:no       0,*1 
    22       2:no       2:no       0,*1 
    23       2:no       2:no       0,*1 
    24       2:no       2:no       0,*1 
    25       2:no       2:no       0,*1 
    26       2:no       2:no       0,*1 
    27       2:no       2:no       0,*1 
    28       2:no       2:no       0,*1 
    29       2:no       2:no       0,*1 
    30       2:no       2:no       0,*1 
    31       2:no       2:no       0,*1 
    32       2:no       2:no       0,*1 
    33       2:no       2:no       0,*1 
    34      1:yes      1:yes       *1,0 
    35      1:yes      1:yes       *1,0 
    36      1:yes      1:yes       *1,0 
    37      1:yes      1:yes       *1,0 
    38      1:yes      1:yes       *1,0 
    39      1:yes      1:yes       *1,0 
    40      1:yes      1:yes       *1,0 
    41      1:yes      1:yes       *1,0 
    42      1:yes      1:yes       *1,0 
    43      1:yes      1:yes       *1,0 
    44      1:yes      1:yes       *1,0 
    45      1:yes      1:yes       *1,0 
    46      1:yes      1:yes       *1,0 
    47      1:yes      1:yes       *1,0 
    48      1:yes      1:yes       *1,0 
    49      1:yes      1:yes       *1,0 
    50      1:yes      1:yes       *1,0 
    51      1:yes      1:yes       *1,0 
    52      1:yes      1:yes       *1,0 
    53      1:yes      1:yes       *1,0 
    54      1:yes      1:yes       *1,0 
    55      1:yes      1:yes       *1,0 
    56      1:yes      1:yes       *1,0 
     1       2:no       2:no       0,*1 
     2       2:no       2:no       0,*1 
     3       2:no       2:no       0,*1 
     4       2:no       2:no       0,*1 
     5       2:no       2:no       0,*1 
     6       2:no       2:no       0,*1 
     7       2:no      1:yes   +   *1,0 
     8       2:no       2:no       0,*1 
     9       2:no       2:no       0,*1 
    10       2:no       2:no       0,*1 
    11       2:no       2:no       0,*1 
    12       2:no       2:no       0,*1 
    13       2:no       2:no       0,*1 
    14       2:no       2:no       0,*1 
    15       2:no       2:no       0,*1 
    16       2:no       2:no       0,*1 
    17       2:no       2:no       0,*1 
    18       2:no       2:no       0,*1 
    19       2:no       2:no       0,*1 
    20       2:no       2:no       0,*1 
    21       2:no       2:no       0,*1 
    22       2:no       2:no       0,*1 
    23       2:no       2:no       0,*1 
    24       2:no       2:no       0,*1 
    25       2:no       2:no       0,*1 
    26       2:no       2:no       0,*1 
    27       2:no       2:no       0,*1 
    28       2:no       2:no       0,*1 
    29       2:no       2:no       0,*1 
    30       2:no       2:no       0,*1 
    31       2:no       2:no       0,*1 
    32       2:no       2:no       0,*1 
    33       2:no       2:no       0,*1 
    34      1:yes      1:yes       *1,0 
    35      1:yes      1:yes       *1,0 
    36      1:yes      1:yes       *1,0 
    37      1:yes      1:yes       *1,0 
    38      1:yes      1:yes       *1,0 
    39      1:yes       2:no   +   0,*1 
    40      1:yes      1:yes       *1,0 
    41      1:yes      1:yes       *1,0 
    42      1:yes      1:yes       *1,0 
    43      1:yes      1:yes       *1,0 
    44      1:yes      1:yes       *1,0 
    45      1:yes      1:yes       *1,0 
    46      1:yes      1:yes       *1,0 
    47      1:yes      1:yes       *1,0 
    48      1:yes      1:yes       *1,0 
    49      1:yes      1:yes       *1,0 
    50      1:yes      1:yes       *1,0 
    51      1:yes      1:yes       *1,0 
    52      1:yes      1:yes       *1,0 
    53      1:yes      1:yes       *1,0 
    54      1:yes      1:yes       *1,0 
    55      1:yes      1:yes       *1,0 
    56      1:yes      1:yes       *1,0 
     1       2:no       2:no       0,*1 
     2       2:no       2:no       0,*1 
     3       2:no       2:no       0,*1 
     4       2:no       2:no       0,*1 
     5       2:no       2:no       0,*1 
     6       2:no       2:no       0,*1 
     7       2:no       2:no       0,*1 
     8       2:no       2:no       0,*1 
     9       2:no       2:no       0,*1 
    10       2:no       2:no       0,*1 
    11       2:no       2:no       0,*1 
    12       2:no       2:no       0,*1 
    13       2:no       2:no       0,*1 
    14       2:no       2:no       0,*1 
    15       2:no       2:no       0,*1 
    16       2:no       2:no       0,*1 
    17       2:no       2:no       0,*1 
    18       2:no       2:no       0,*1 
    19       2:no       2:no       0,*1 
    20       2:no       2:no       0,*1 
    21       2:no       2:no       0,*1 
    22       2:no       2:no       0,*1 
    23       2:no       2:no       0,*1 
    24       2:no       2:no       0,*1 
    25       2:no       2:no       0,*1 
    26       2:no       2:no       0,*1 
    27       2:no       2:no       0,*1 
    28       2:no       2:no       0,*1 
    29       2:no       2:no       0,*1 
    30       2:no       2:no       0,*1 
    31       2:no       2:no       0,*1 
    32       2:no       2:no       0,*1 
    33       2:no       2:no       0,*1 
    34      1:yes      1:yes       *1,0 
    35      1:yes      1:yes       *1,0 
    36      1:yes      1:yes       *1,0 
    37      1:yes      1:yes       *1,0 
    38      1:yes      1:yes       *1,0 
    39      1:yes      1:yes       *1,0 
    40      1:yes      1:yes       *1,0 
    41      1:yes      1:yes       *1,0 
    42      1:yes      1:yes       *1,0 
    43      1:yes      1:yes       *1,0 
    44      1:yes      1:yes       *1,0 
    45      1:yes      1:yes       *1,0 
    46      1:yes      1:yes       *1,0 
    47      1:yes      1:yes       *1,0 
    48      1:yes      1:yes       *1,0 
    49      1:yes      1:yes       *1,0 
    50      1:yes      1:yes       *1,0 
    51      1:yes      1:yes       *1,0 
    52      1:yes      1:yes       *1,0 
    53      1:yes      1:yes       *1,0 
    54      1:yes      1:yes       *1,0 
    55      1:yes      1:yes       *1,0 
    56      1:yes      1:yes       *1,0 
     1       2:no       2:no       0,*1 
     2       2:no       2:no       0,*1 
     3       2:no       2:no       0,*1 
     4       2:no       2:no       0,*1 
     5       2:no       2:no       0,*1 
     6       2:no       2:no       0,*1 
     7       2:no       2:no       0,*1 
     8       2:no       2:no       0,*1 
     9       2:no       2:no       0,*1 
    10       2:no       2:no       0,*1 
    11       2:no       2:no       0,*1 
    12       2:no       2:no       0,*1 
    13       2:no      1:yes   +   *1,0 
    14       2:no       2:no       0,*1 
    15       2:no       2:no       0,*1 
    16       2:no      1:yes   +   *1,0 
    17       2:no       2:no       0,*1 
    18       2:no       2:no       0,*1 
    19       2:no       2:no       0,*1 
    20       2:no       2:no       0,*1 
    21       2:no       2:no       0,*1 
    22       2:no       2:no       0,*1 
    23       2:no       2:no       0,*1 
    24       2:no       2:no       0,*1 
    25       2:no      1:yes   +   *1,0 
    26       2:no       2:no       0,*1 
    27       2:no       2:no       0,*1 
    28       2:no       2:no       0,*1 
    29       2:no       2:no       0,*1 
    30       2:no       2:no       0,*1 
    31       2:no       2:no       0,*1 
    32       2:no       2:no       0,*1 
    33       2:no       2:no       0,*1 
    34      1:yes      1:yes       *1,0 
    35      1:yes      1:yes       *1,0 
    36      1:yes      1:yes       *1,0 
    37      1:yes      1:yes       *1,0 
    38      1:yes      1:yes       *1,0 
    39      1:yes      1:yes       *1,0 
    40      1:yes      1:yes       *1,0 
    41      1:yes      1:yes       *1,0 
    42      1:yes      1:yes       *1,0 
    43      1:yes      1:yes       *1,0 
    44      1:yes      1:yes       *1,0 
    45      1:yes      1:yes       *1,0 
    46      1:yes      1:yes       *1,0 
    47      1:yes      1:yes       *1,0 
    48      1:yes      1:yes       *1,0 
    49      1:yes      1:yes       *1,0 
    50      1:yes      1:yes       *1,0 
    51      1:yes      1:yes       *1,0 
    52      1:yes      1:yes       *1,0 
    53      1:yes       2:no   +   0,*1 
    54      1:yes      1:yes       *1,0 
    55      1:yes      1:yes       *1,0 
     1       2:no       2:no       0,*1 
     2       2:no       2:no       0,*1 
     3       2:no       2:no       0,*1 
     4       2:no       2:no       0,*1 
     5       2:no       2:no       0,*1 
     6       2:no       2:no       0,*1 
     7       2:no       2:no       0,*1 
     8       2:no       2:no       0,*1 
     9       2:no       2:no       0,*1 
    10       2:no       2:no       0,*1 
    11       2:no       2:no       0,*1 
    12       2:no       2:no       0,*1 
    13       2:no       2:no       0,*1 
    14       2:no       2:no       0,*1 
    15       2:no       2:no       0,*1 
    16       2:no       2:no       0,*1 
    17       2:no       2:no       0,*1 
    18       2:no       2:no       0,*1 
    19       2:no       2:no       0,*1 
    20       2:no       2:no       0,*1 
    21       2:no       2:no       0,*1 
    22       2:no       2:no       0,*1 
    23       2:no       2:no       0,*1 
    24       2:no       2:no       0,*1 
    25       2:no       2:no       0,*1 
    26       2:no       2:no       0,*1 
    27       2:no       2:no       0,*1 
    28       2:no       2:no       0,*1 
    29       2:no       2:no       0,*1 
    30       2:no       2:no       0,*1 
    31       2:no      1:yes   +   *1,0 
    32       2:no       2:no       0,*1 
    33       2:no       2:no       0,*1 
    34      1:yes      1:yes       *1,0 
    35      1:yes      1:yes       *1,0 
    36      1:yes      1:yes       *1,0 
    37      1:yes      1:yes       *1,0 
    38      1:yes      1:yes       *1,0 
    39      1:yes      1:yes       *1,0 
    40      1:yes      1:yes       *1,0 
    41      1:yes      1:yes       *1,0 
    42      1:yes      1:yes       *1,0 
    43      1:yes      1:yes       *1,0 
    44      1:yes      1:yes       *1,0 
    45      1:yes      1:yes       *1,0 
    46      1:yes      1:yes       *1,0 
    47      1:yes      1:yes       *1,0 
    48      1:yes      1:yes       *1,0 
    49      1:yes      1:yes       *1,0 
    50      1:yes      1:yes       *1,0 
    51      1:yes       2:no   +   0,*1 
    52      1:yes      1:yes       *1,0 
    53      1:yes       2:no   +   0,*1 
    54      1:yes      1:yes       *1,0 
    55      1:yes      1:yes       *1,0 
     1       2:no       2:no       0,*1 
     2       2:no       2:no       0,*1 
     3       2:no       2:no       0,*1 
     4       2:no       2:no       0,*1 
     5       2:no       2:no       0,*1 
     6       2:no      1:yes   +   *1,0 
     7       2:no       2:no       0,*1 
     8       2:no       2:no       0,*1 
     9       2:no       2:no       0,*1 
    10       2:no       2:no       0,*1 
    11       2:no       2:no       0,*1 
    12       2:no      1:yes   +   *1,0 
    13       2:no       2:no       0,*1 
    14       2:no       2:no       0,*1 
    15       2:no       2:no       0,*1 
    16       2:no       2:no       0,*1 
    17       2:no       2:no       0,*1 
    18       2:no       2:no       0,*1 
    19       2:no       2:no       0,*1 
    20       2:no       2:no       0,*1 
    21       2:no       2:no       0,*1 
    22       2:no       2:no       0,*1 
    23       2:no       2:no       0,*1 
    24       2:no       2:no       0,*1 
    25       2:no       2:no       0,*1 
    26       2:no       2:no       0,*1 
    27       2:no       2:no       0,*1 
    28       2:no       2:no       0,*1 
    29       2:no       2:no       0,*1 
    30       2:no       2:no       0,*1 
    31       2:no       2:no       0,*1 
    32       2:no       2:no       0,*1 
    33       2:no       2:no       0,*1 
    34      1:yes      1:yes       *1,0 
    35      1:yes      1:yes       *1,0 
    36      1:yes      1:yes       *1,0 
    37      1:yes      1:yes       *1,0 
    38      1:yes      1:yes       *1,0 
    39      1:yes      1:yes       *1,0 
    40      1:yes       2:no   +   0,*1 
    41      1:yes      1:yes       *1,0 
    42      1:yes      1:yes       *1,0 
    43      1:yes      1:yes       *1,0 
    44      1:yes      1:yes       *1,0 
    45      1:yes      1:yes       *1,0 
    46      1:yes      1:yes       *1,0 
    47      1:yes      1:yes       *1,0 
    48      1:yes      1:yes       *1,0 
    49      1:yes      1:yes       *1,0 
    50      1:yes      1:yes       *1,0 
    51      1:yes      1:yes       *1,0 
    52      1:yes      1:yes       *1,0 
    53      1:yes      1:yes       *1,0 
    54      1:yes      1:yes       *1,0 
    55      1:yes      1:yes       *1,0 


========== Summary ==========

Correctly Classified Instances         542               97.307  %
Incorrectly Classified Instances        15                2.693  %
Kappa statistic                          0.9442
Mean absolute error                      0.0269
Root mean squared error                  0.1641
Relative absolute error                  5.5835 %
Root relative squared error             33.4192 %
Total Number of Instances              557     


=== Detailed Accuracy By Class ===

               TP Rate   FP Rate   Precision   Recall  F-Measure   ROC Area  Class
                 0.969     0.024      0.965     0.969     0.967      0.972    yes
                 0.976     0.031      0.979     0.976     0.977      0.972    no
Weighted Avg.    0.973     0.028      0.973     0.973     0.973      0.972


=== Confusion Matrix ===

   a   b   <-- classified as
 219   7 |   a = yes
   8 323 |   b = no


========== Use the built Classifier: weka.classifiers.functions.SMO to classify instances ==========
Error trained instances:
23: R,K,?,0.008458,?,?,2,NA,0,NA,1,146.18934,1,148,ALK,TK,Activation_segment_Nt#Activation_segment_Ct,no | yes, 1.0, 0.0
198: K,N,0.908494,0.819705,1,0.988235,0,NA,0,NA,1,132.11904,1,135,EGFR,TK,Catalytic_loop,no | yes, 1.0, 0.0
244: V,E,0.17821,0.032222,0.909091,0.243137,-2,NA,0,NA,1,147.13074,0,105,EGFR,TK,Activation_segment_Nt,no | yes, 1.0, 0.0
254: D,H,0.325613,0.026395,0.727273,0.192157,-1,NA,0,NA,1,155.15634,1,91,EGFR,TK,C_helix,no | yes, 1.0, 0.0
264: E,K,?,0.001554,?,?,1,NA,0,NA,1,146.18934,1,109,VEGFR,TK,Linker#E_helix,yes | no, 0.0, 1.0
393: R,W,0.182737,0.124801,0.179487,0.215054,-3,NA,0,NA,0,204.22844,1,148,STE7,STE,C_helix,yes | no, 0.0, 1.0
394: S,L,0.30549,0.069142,0.717949,0.758065,-2,NA,0,NA,0,131.17464,1,73,STE7,STE,Linker,yes | no, 0.0, 1.0
518: M,T,0.310569,0.269708,1,0.337255,-1,NA,0,NA,1,119.12034,0,124,RET,TK,Activation_segment_Ct,yes | no, 0.0, 1.0
Total 8 miss classified instance(s).
************************************************************
Classify unseen data:

========== Use the built Classifier: weka.classifiers.functions.SMO to classify instances ==========
Error trained instances:
Total 0 miss classified instance(s).

************************************************************
End weka.classifiers.functions.SMO
************************************************************

************************************************************
Start weka.classifiers.trees.RandomForest / default
************************************************************

========== Strat build & save Classifier: weka.classifiers.trees.RandomForest ==========
Classifier was saved at: C:\Coding\Java\CancerML/Data/Results/Classification/20121222_215232/Model/weka.classifiers.trees.RandomForest.model

========== Strat 10-fold  cross-validation==========

========== Strat writing Classification Summary ==========
Classification summary was saved at: C:\Coding\Java\CancerML/Data/Results/Classification/20121222_215232/Classified/weka.classifiers.trees.RandomForest-Classified.txt
Relation Name:  Analysis_Disease-weka.filters.unsupervised.attribute.Remove-R1,9,10,13,16,17,18,20,21,23,24,25,26,27
Num Instances:  557
Num Attributes: 18

     Name                      Type  Nom  Int Real     Missing      Unique  Dist
   1 Amino_Acid_WT              Nom 100%   0%   0%     0 /  0%     0 /  0%    20 
   2 Amino_Acid_MT              Nom 100%   0%   0%     0 /  0%     0 /  0%    20 
   3 Conservation_Consensus_Al  Num   0%   0%  65%   197 / 35%    76 / 14%   158 
   4 Conservation_Wild_AllKina  Num   0%   0%  72%   155 / 28%   279 / 50%   322 
   5 Conservation_Consensus_Fa  Num   0%  14%  50%   199 / 36%    63 / 11%    97 
   6 Conservation_Consensus_Gr  Num   0%   0%  64%   199 / 36%   137 / 25%   201 
   7 Blosum62                   Num   0% 100%   0%     0 /  0%     0 /  0%     7 
   8 Modification               Nom 100%   0%   0%     0 /  0%     0 /  0%     2 
   9 Is_Pk_Domain               Nom 100%   0%   0%     0 /  0%     0 /  0%     1 
  10 Binding_Site               Nom 100%   0%   0%     0 /  0%     0 /  0%     1 
  11 Side_Chain_Polarity_MT     Nom 100%   0%   0%     0 /  0%     0 /  0%     2 
  12 Avg_Mass_MT                Num   0%   0% 100%     0 /  0%     0 /  0%    19 
  13 Side_Chain_Polarity_WT     Nom 100%   0%   0%     0 /  0%     0 /  0%     2 
  14 Van_der_Waals_Volume_WT    Num   0% 100%   0%     0 /  0%     0 /  0%    17 
  15 Protein_Family             Nom 100%   0%   0%     0 /  0%    14 /  3%    56 
  16 Protein_Group              Nom 100%   0%   0%     0 /  0%     1 /  0%     9 
  17 Sub_domain                 Nom 100%   0%   0%     0 /  0%     1 /  0%    20 
  18 Disease                    Nom 100%   0%   0%     0 /  0%     0 /  0%     2 


========== Cross Validation Result ==========
 inst#     actual  predicted error distribution
     1       2:no       2:no       0.111,*0.889 
     2       2:no       2:no       0,*1 
     3       2:no       2:no       0.1,*0.9 
     4       2:no       2:no       0.1,*0.9 
     5       2:no       2:no       0.398,*0.602 
     6       2:no       2:no       0.05,*0.95 
     7       2:no       2:no       0.056,*0.944 
     8       2:no       2:no       0.267,*0.733 
     9       2:no       2:no       0.05,*0.95 
    10       2:no       2:no       0,*1 
    11       2:no       2:no       0,*1 
    12       2:no       2:no       0,*1 
    13       2:no       2:no       0.164,*0.836 
    14       2:no       2:no       0,*1 
    15       2:no       2:no       0.015,*0.985 
    16       2:no       2:no       0.033,*0.967 
    17       2:no       2:no       0.025,*0.975 
    18       2:no       2:no       0.126,*0.874 
    19       2:no       2:no       0.245,*0.755 
    20       2:no       2:no       0.1,*0.9 
    21       2:no       2:no       0,*1 
    22       2:no       2:no       0,*1 
    23       2:no       2:no       0.1,*0.9 
    24       2:no       2:no       0.071,*0.929 
    25       2:no       2:no       0,*1 
    26       2:no       2:no       0,*1 
    27       2:no       2:no       0.198,*0.802 
    28       2:no       2:no       0,*1 
    29       2:no       2:no       0,*1 
    30       2:no       2:no       0.1,*0.9 
    31       2:no       2:no       0,*1 
    32       2:no       2:no       0.025,*0.975 
    33       2:no       2:no       0.065,*0.935 
    34       2:no       2:no       0,*1 
    35      1:yes      1:yes       *1,0 
    36      1:yes      1:yes       *0.979,0.021 
    37      1:yes      1:yes       *0.952,0.048 
    38      1:yes      1:yes       *1,0 
    39      1:yes      1:yes       *0.928,0.072 
    40      1:yes      1:yes       *0.86,0.14 
    41      1:yes      1:yes       *0.8,0.2 
    42      1:yes      1:yes       *0.994,0.006 
    43      1:yes      1:yes       *1,0 
    44      1:yes      1:yes       *0.873,0.127 
    45      1:yes      1:yes       *1,0 
    46      1:yes      1:yes       *0.9,0.1 
    47      1:yes      1:yes       *0.882,0.118 
    48      1:yes      1:yes       *0.978,0.022 
    49      1:yes      1:yes       *1,0 
    50      1:yes      1:yes       *0.978,0.022 
    51      1:yes      1:yes       *1,0 
    52      1:yes      1:yes       *0.943,0.057 
    53      1:yes      1:yes       *1,0 
    54      1:yes      1:yes       *0.997,0.003 
    55      1:yes      1:yes       *0.888,0.112 
    56      1:yes      1:yes       *0.683,0.317 
     1       2:no       2:no       0.107,*0.893 
     2       2:no       2:no       0,*1 
     3       2:no       2:no       0.07,*0.93 
     4       2:no       2:no       0.4,*0.6 
     5       2:no       2:no       0.044,*0.956 
     6       2:no       2:no       0.032,*0.968 
     7       2:no       2:no       0.039,*0.961 
     8       2:no       2:no       0.124,*0.876 
     9       2:no       2:no       0.07,*0.93 
    10       2:no      1:yes   +   *0.573,0.427 
    11       2:no       2:no       0.033,*0.967 
    12       2:no       2:no       0,*1 
    13       2:no       2:no       0.27,*0.73 
    14       2:no       2:no       0.291,*0.709 
    15       2:no       2:no       0.339,*0.661 
    16       2:no       2:no       0.118,*0.882 
    17       2:no       2:no       0.056,*0.944 
    18       2:no       2:no       0.265,*0.735 
    19       2:no       2:no       0.053,*0.947 
    20       2:no       2:no       0.138,*0.863 
    21       2:no       2:no       0.04,*0.96 
    22       2:no       2:no       0.053,*0.947 
    23       2:no       2:no       0.047,*0.953 
    24       2:no       2:no       0.2,*0.8 
    25       2:no       2:no       0,*1 
    26       2:no       2:no       0.124,*0.876 
    27       2:no       2:no       0.133,*0.867 
    28       2:no       2:no       0.033,*0.967 
    29       2:no       2:no       0.127,*0.873 
    30       2:no       2:no       0.494,*0.506 
    31       2:no       2:no       0.074,*0.926 
    32       2:no       2:no       0.173,*0.827 
    33       2:no       2:no       0,*1 
    34      1:yes      1:yes       *0.7,0.3 
    35      1:yes      1:yes       *0.829,0.171 
    36      1:yes      1:yes       *1,0 
    37      1:yes      1:yes       *1,0 
    38      1:yes      1:yes       *0.778,0.222 
    39      1:yes      1:yes       *0.836,0.164 
    40      1:yes      1:yes       *0.994,0.006 
    41      1:yes      1:yes       *1,0 
    42      1:yes      1:yes       *1,0 
    43      1:yes      1:yes       *0.693,0.307 
    44      1:yes      1:yes       *0.9,0.1 
    45      1:yes      1:yes       *0.692,0.308 
    46      1:yes      1:yes       *0.893,0.107 
    47      1:yes      1:yes       *1,0 
    48      1:yes      1:yes       *0.838,0.163 
    49      1:yes      1:yes       *0.86,0.14 
    50      1:yes      1:yes       *0.948,0.052 
    51      1:yes      1:yes       *1,0 
    52      1:yes      1:yes       *0.912,0.088 
    53      1:yes      1:yes       *0.757,0.243 
    54      1:yes      1:yes       *0.8,0.2 
    55      1:yes      1:yes       *1,0 
    56      1:yes      1:yes       *0.638,0.362 
     1       2:no       2:no       0.074,*0.926 
     2       2:no       2:no       0.3,*0.7 
     3       2:no       2:no       0.017,*0.983 
     4       2:no       2:no       0.153,*0.847 
     5       2:no       2:no       0.02,*0.98 
     6       2:no       2:no       0.075,*0.925 
     7       2:no       2:no       0.149,*0.851 
     8       2:no       2:no       0.218,*0.782 
     9       2:no       2:no       0.329,*0.671 
    10       2:no       2:no       0.235,*0.765 
    11       2:no       2:no       0.063,*0.938 
    12       2:no       2:no       0.068,*0.932 
    13       2:no       2:no       0.102,*0.898 
    14       2:no       2:no       0.275,*0.725 
    15       2:no       2:no       0.286,*0.714 
    16       2:no       2:no       0.098,*0.902 
    17       2:no       2:no       0.072,*0.928 
    18       2:no       2:no       0.264,*0.736 
    19       2:no       2:no       0.088,*0.912 
    20       2:no       2:no       0.05,*0.95 
    21       2:no       2:no       0.288,*0.713 
    22       2:no       2:no       0.027,*0.973 
    23       2:no       2:no       0.162,*0.838 
    24       2:no       2:no       0.2,*0.8 
    25       2:no       2:no       0.034,*0.966 
    26       2:no       2:no       0,*1 
    27       2:no       2:no       0.181,*0.819 
    28       2:no       2:no       0,*1 
    29       2:no       2:no       0.054,*0.946 
    30       2:no       2:no       0.074,*0.926 
    31       2:no       2:no       0.283,*0.717 
    32       2:no       2:no       0.033,*0.968 
    33       2:no       2:no       0.288,*0.712 
    34      1:yes      1:yes       *0.83,0.17 
    35      1:yes      1:yes       *0.807,0.193 
    36      1:yes      1:yes       *1,0 
    37      1:yes      1:yes       *0.85,0.15 
    38      1:yes      1:yes       *0.791,0.209 
    39      1:yes      1:yes       *0.659,0.341 
    40      1:yes      1:yes       *1,0 
    41      1:yes      1:yes       *1,0 
    42      1:yes      1:yes       *1,0 
    43      1:yes      1:yes       *1,0 
    44      1:yes      1:yes       *0.974,0.026 
    45      1:yes      1:yes       *0.98,0.02 
    46      1:yes      1:yes       *0.917,0.083 
    47      1:yes      1:yes       *0.72,0.28 
    48      1:yes      1:yes       *0.8,0.2 
    49      1:yes      1:yes       *0.691,0.309 
    50      1:yes      1:yes       *0.81,0.19 
    51      1:yes      1:yes       *1,0 
    52      1:yes      1:yes       *1,0 
    53      1:yes       2:no   +   0.41,*0.59 
    54      1:yes       2:no   +   0.09,*0.91 
    55      1:yes      1:yes       *0.667,0.333 
    56      1:yes      1:yes       *0.943,0.057 
     1       2:no       2:no       0,*1 
     2       2:no       2:no       0,*1 
     3       2:no       2:no       0,*1 
     4       2:no       2:no       0.089,*0.911 
     5       2:no       2:no       0.385,*0.615 
     6       2:no       2:no       0.083,*0.917 
     7       2:no       2:no       0.169,*0.831 
     8       2:no       2:no       0,*1 
     9       2:no       2:no       0.017,*0.983 
    10       2:no       2:no       0.126,*0.874 
    11       2:no       2:no       0.111,*0.889 
    12       2:no       2:no       0.283,*0.717 
    13       2:no       2:no       0.203,*0.797 
    14       2:no       2:no       0.169,*0.831 
    15       2:no       2:no       0.052,*0.948 
    16       2:no       2:no       0.425,*0.575 
    17       2:no       2:no       0.494,*0.506 
    18       2:no       2:no       0.128,*0.872 
    19       2:no       2:no       0.019,*0.981 
    20       2:no       2:no       0.158,*0.842 
    21       2:no       2:no       0.05,*0.95 
    22       2:no       2:no       0.234,*0.766 
    23       2:no       2:no       0.123,*0.877 
    24       2:no       2:no       0,*1 
    25       2:no      1:yes   +   *0.784,0.216 
    26       2:no       2:no       0.1,*0.9 
    27       2:no       2:no       0.1,*0.9 
    28       2:no       2:no       0.245,*0.755 
    29       2:no       2:no       0.098,*0.902 
    30       2:no       2:no       0.304,*0.696 
    31       2:no       2:no       0.285,*0.715 
    32       2:no       2:no       0.037,*0.963 
    33       2:no       2:no       0.07,*0.93 
    34      1:yes      1:yes       *1,0 
    35      1:yes      1:yes       *0.997,0.003 
    36      1:yes      1:yes       *0.862,0.138 
    37      1:yes      1:yes       *0.778,0.222 
    38      1:yes      1:yes       *0.882,0.118 
    39      1:yes      1:yes       *0.677,0.323 
    40      1:yes      1:yes       *0.728,0.272 
    41      1:yes      1:yes       *0.775,0.225 
    42      1:yes       2:no   +   0.404,*0.596 
    43      1:yes      1:yes       *1,0 
    44      1:yes      1:yes       *0.746,0.254 
    45      1:yes      1:yes       *1,0 
    46      1:yes      1:yes       *0.83,0.17 
    47      1:yes      1:yes       *0.838,0.162 
    48      1:yes      1:yes       *1,0 
    49      1:yes      1:yes       *0.602,0.398 
    50      1:yes      1:yes       *0.794,0.206 
    51      1:yes      1:yes       *0.86,0.14 
    52      1:yes      1:yes       *0.896,0.104 
    53      1:yes      1:yes       *0.661,0.339 
    54      1:yes      1:yes       *0.845,0.155 
    55      1:yes      1:yes       *1,0 
    56      1:yes      1:yes       *0.83,0.17 
     1       2:no       2:no       0.18,*0.82 
     2       2:no       2:no       0.206,*0.794 
     3       2:no       2:no       0.14,*0.86 
     4       2:no       2:no       0.109,*0.891 
     5       2:no       2:no       0.142,*0.858 
     6       2:no       2:no       0,*1 
     7       2:no       2:no       0.24,*0.76 
     8       2:no       2:no       0.117,*0.883 
     9       2:no       2:no       0.041,*0.959 
    10       2:no       2:no       0.382,*0.618 
    11       2:no       2:no       0.456,*0.544 
    12       2:no       2:no       0.173,*0.827 
    13       2:no       2:no       0.334,*0.666 
    14       2:no       2:no       0.164,*0.836 
    15       2:no       2:no       0.014,*0.986 
    16       2:no       2:no       0.127,*0.873 
    17       2:no       2:no       0.034,*0.966 
    18       2:no       2:no       0.128,*0.872 
    19       2:no       2:no       0.112,*0.888 
    20       2:no       2:no       0.042,*0.958 
    21       2:no       2:no       0.128,*0.872 
    22       2:no       2:no       0.108,*0.892 
    23       2:no       2:no       0,*1 
    24       2:no       2:no       0.101,*0.899 
    25       2:no       2:no       0,*1 
    26       2:no       2:no       0.179,*0.821 
    27       2:no       2:no       0.045,*0.955 
    28       2:no       2:no       0.164,*0.836 
    29       2:no       2:no       0.1,*0.9 
    30       2:no       2:no       0.302,*0.698 
    31       2:no       2:no       0.271,*0.729 
    32       2:no       2:no       0.042,*0.957 
    33       2:no       2:no       0.147,*0.853 
    34      1:yes      1:yes       *1,0 
    35      1:yes      1:yes       *1,0 
    36      1:yes      1:yes       *1,0 
    37      1:yes      1:yes       *0.676,0.324 
    38      1:yes      1:yes       *0.8,0.2 
    39      1:yes      1:yes       *0.94,0.06 
    40      1:yes      1:yes       *0.992,0.008 
    41      1:yes      1:yes       *1,0 
    42      1:yes      1:yes       *0.74,0.26 
    43      1:yes      1:yes       *0.947,0.053 
    44      1:yes      1:yes       *0.898,0.102 
    45      1:yes      1:yes       *0.85,0.15 
    46      1:yes      1:yes       *0.806,0.194 
    47      1:yes      1:yes       *1,0 
    48      1:yes      1:yes       *1,0 
    49      1:yes      1:yes       *0.936,0.064 
    50      1:yes      1:yes       *0.632,0.368 
    51      1:yes      1:yes       *0.74,0.26 
    52      1:yes      1:yes       *0.827,0.173 
    53      1:yes      1:yes       *0.95,0.05 
    54      1:yes      1:yes       *0.902,0.098 
    55      1:yes      1:yes       *0.784,0.216 
    56      1:yes      1:yes       *0.9,0.1 
     1       2:no       2:no       0.262,*0.738 
     2       2:no       2:no       0,*1 
     3       2:no       2:no       0.307,*0.693 
     4       2:no       2:no       0.031,*0.969 
     5       2:no       2:no       0.057,*0.943 
     6       2:no       2:no       0.252,*0.748 
     7       2:no       2:no       0.347,*0.653 
     8       2:no       2:no       0.182,*0.818 
     9       2:no       2:no       0.046,*0.954 
    10       2:no       2:no       0.129,*0.871 
    11       2:no       2:no       0.08,*0.92 
    12       2:no       2:no       0.303,*0.697 
    13       2:no       2:no       0.284,*0.716 
    14       2:no       2:no       0.2,*0.8 
    15       2:no       2:no       0.26,*0.74 
    16       2:no       2:no       0.336,*0.664 
    17       2:no       2:no       0.019,*0.981 
    18       2:no       2:no       0.174,*0.826 
    19       2:no       2:no       0.061,*0.939 
    20       2:no      1:yes   +   *0.583,0.417 
    21       2:no       2:no       0.066,*0.934 
    22       2:no       2:no       0.13,*0.87 
    23       2:no       2:no       0.079,*0.921 
    24       2:no       2:no       0.095,*0.905 
    25       2:no       2:no       0.077,*0.923 
    26       2:no       2:no       0.059,*0.941 
    27       2:no       2:no       0.224,*0.776 
    28       2:no       2:no       0.258,*0.742 
    29       2:no       2:no       0.22,*0.78 
    30       2:no       2:no       0,*1 
    31       2:no       2:no       0.057,*0.943 
    32       2:no       2:no       0.119,*0.881 
    33       2:no       2:no       0.343,*0.657 
    34      1:yes      1:yes       *1,0 
    35      1:yes      1:yes       *0.719,0.281 
    36      1:yes      1:yes       *1,0 
    37      1:yes      1:yes       *0.9,0.1 
    38      1:yes      1:yes       *1,0 
    39      1:yes       2:no   +   0.251,*0.749 
    40      1:yes      1:yes       *0.692,0.308 
    41      1:yes      1:yes       *0.955,0.045 
    42      1:yes      1:yes       *0.983,0.017 
    43      1:yes      1:yes       *0.875,0.125 
    44      1:yes      1:yes       *0.9,0.1 
    45      1:yes      1:yes       *0.897,0.103 
    46      1:yes      1:yes       *0.8,0.2 
    47      1:yes      1:yes       *1,0 
    48      1:yes      1:yes       *0.7,0.3 
    49      1:yes      1:yes       *1,0 
    50      1:yes      1:yes       *0.867,0.133 
    51      1:yes      1:yes       *0.613,0.387 
    52      1:yes       2:no   +   0.4,*0.6 
    53      1:yes       2:no   +   0.4,*0.6 
    54      1:yes      1:yes       *0.864,0.136 
    55      1:yes      1:yes       *1,0 
    56      1:yes      1:yes       *0.838,0.163 
     1       2:no       2:no       0.015,*0.985 
     2       2:no       2:no       0.023,*0.977 
     3       2:no       2:no       0.281,*0.719 
     4       2:no       2:no       0.1,*0.9 
     5       2:no       2:no       0.066,*0.934 
     6       2:no       2:no       0.167,*0.833 
     7       2:no       2:no       0.088,*0.912 
     8       2:no       2:no       0.074,*0.926 
     9       2:no       2:no       0.152,*0.848 
    10       2:no       2:no       0.007,*0.993 
    11       2:no       2:no       0.24,*0.76 
    12       2:no       2:no       0,*1 
    13       2:no       2:no       0.294,*0.706 
    14       2:no       2:no       0,*1 
    15       2:no       2:no       0.342,*0.658 
    16       2:no       2:no       0,*1 
    17       2:no       2:no       0.039,*0.961 
    18       2:no       2:no       0,*1 
    19       2:no       2:no       0.277,*0.723 
    20       2:no       2:no       0.028,*0.972 
    21       2:no       2:no       0,*1 
    22       2:no       2:no       0.154,*0.846 
    23       2:no       2:no       0.252,*0.748 
    24       2:no       2:no       0.152,*0.848 
    25       2:no       2:no       0,*1 
    26       2:no       2:no       0.269,*0.731 
    27       2:no       2:no       0.093,*0.907 
    28       2:no       2:no       0.03,*0.97 
    29       2:no       2:no       0.375,*0.625 
    30       2:no       2:no       0.138,*0.862 
    31       2:no       2:no       0.127,*0.873 
    32       2:no       2:no       0.126,*0.874 
    33       2:no       2:no       0.033,*0.967 
    34      1:yes      1:yes       *0.824,0.176 
    35      1:yes      1:yes       *1,0 
    36      1:yes      1:yes       *0.995,0.005 
    37      1:yes      1:yes       *0.9,0.1 
    38      1:yes      1:yes       *0.8,0.2 
    39      1:yes      1:yes       *0.9,0.1 
    40      1:yes      1:yes       *0.877,0.123 
    41      1:yes      1:yes       *0.7,0.3 
    42      1:yes      1:yes       *0.752,0.248 
    43      1:yes      1:yes       *0.78,0.22 
    44      1:yes      1:yes       *0.985,0.015 
    45      1:yes      1:yes       *1,0 
    46      1:yes      1:yes       *1,0 
    47      1:yes      1:yes       *0.695,0.305 
    48      1:yes      1:yes       *0.883,0.117 
    49      1:yes      1:yes       *0.9,0.1 
    50      1:yes      1:yes       *0.8,0.2 
    51      1:yes      1:yes       *1,0 
    52      1:yes      1:yes       *0.742,0.258 
    53      1:yes      1:yes       *1,0 
    54      1:yes      1:yes       *0.9,0.1 
    55      1:yes      1:yes       *1,0 
    56      1:yes      1:yes       *0.736,0.264 
     1       2:no       2:no       0.32,*0.68 
     2       2:no       2:no       0,*1 
     3       2:no       2:no       0.216,*0.784 
     4       2:no      1:yes   +   *0.82,0.18 
     5       2:no       2:no       0,*1 
     6       2:no       2:no       0.092,*0.908 
     7       2:no       2:no       0.038,*0.962 
     8       2:no       2:no       0.066,*0.934 
     9       2:no       2:no       0,*1 
    10       2:no       2:no       0.098,*0.902 
    11       2:no       2:no       0.256,*0.744 
    12       2:no       2:no       0.13,*0.87 
    13       2:no      1:yes   +   *0.575,0.425 
    14       2:no       2:no       0.19,*0.81 
    15       2:no       2:no       0,*1 
    16       2:no      1:yes   +   *0.893,0.107 
    17       2:no       2:no       0.107,*0.893 
    18       2:no       2:no       0.15,*0.85 
    19       2:no       2:no       0.111,*0.889 
    20       2:no       2:no       0,*1 
    21       2:no       2:no       0.235,*0.765 
    22       2:no       2:no       0.066,*0.934 
    23       2:no       2:no       0,*1 
    24       2:no       2:no       0,*1 
    25       2:no      1:yes   +   *0.608,0.392 
    26       2:no       2:no       0,*1 
    27       2:no       2:no       0,*1 
    28       2:no       2:no       0.072,*0.928 
    29       2:no       2:no       0.394,*0.606 
    30       2:no       2:no       0.173,*0.827 
    31       2:no       2:no       0.467,*0.533 
    32       2:no       2:no       0.277,*0.723 
    33       2:no       2:no       0.437,*0.563 
    34      1:yes      1:yes       *0.811,0.189 
    35      1:yes      1:yes       *0.736,0.264 
    36      1:yes      1:yes       *0.861,0.139 
    37      1:yes      1:yes       *0.9,0.1 
    38      1:yes      1:yes       *1,0 
    39      1:yes      1:yes       *1,0 
    40      1:yes      1:yes       *0.988,0.013 
    41      1:yes      1:yes       *0.798,0.202 
    42      1:yes      1:yes       *0.8,0.2 
    43      1:yes      1:yes       *1,0 
    44      1:yes      1:yes       *1,0 
    45      1:yes      1:yes       *0.9,0.1 
    46      1:yes      1:yes       *1,0 
    47      1:yes      1:yes       *0.75,0.25 
    48      1:yes      1:yes       *1,0 
    49      1:yes      1:yes       *0.95,0.05 
    50      1:yes      1:yes       *1,0 
    51      1:yes      1:yes       *1,0 
    52      1:yes      1:yes       *0.865,0.135 
    53      1:yes       2:no   +   0.274,*0.726 
    54      1:yes      1:yes       *1,0 
    55      1:yes      1:yes       *0.959,0.041 
     1       2:no       2:no       0,*1 
     2       2:no       2:no       0,*1 
     3       2:no       2:no       0.291,*0.709 
     4       2:no       2:no       0,*1 
     5       2:no       2:no       0.015,*0.985 
     6       2:no       2:no       0.018,*0.982 
     7       2:no       2:no       0,*1 
     8       2:no       2:no       0,*1 
     9       2:no       2:no       0.354,*0.646 
    10       2:no       2:no       0,*1 
    11       2:no       2:no       0.139,*0.861 
    12       2:no       2:no       0,*1 
    13       2:no       2:no       0.012,*0.988 
    14       2:no       2:no       0.323,*0.677 
    15       2:no       2:no       0,*1 
    16       2:no      1:yes   +   *0.615,0.385 
    17       2:no       2:no       0.012,*0.988 
    18       2:no       2:no       0.094,*0.906 
    19       2:no       2:no       0,*1 
    20       2:no       2:no       0,*1 
    21       2:no       2:no       0.202,*0.798 
    22       2:no       2:no       0,*1 
    23       2:no       2:no       0,*1 
    24       2:no       2:no       0.025,*0.975 
    25       2:no       2:no       0.063,*0.937 
    26       2:no       2:no       0.011,*0.989 
    27       2:no       2:no       0.409,*0.591 
    28       2:no       2:no       0,*1 
    29       2:no       2:no       0.04,*0.96 
    30       2:no       2:no       0.06,*0.94 
    31       2:no      1:yes   +   *0.51,0.49 
    32       2:no       2:no       0,*1 
    33       2:no       2:no       0,*1 
    34      1:yes      1:yes       *1,0 
    35      1:yes      1:yes       *0.79,0.21 
    36      1:yes      1:yes       *0.959,0.041 
    37      1:yes      1:yes       *0.975,0.025 
    38      1:yes      1:yes       *0.943,0.057 
    39      1:yes       2:no   +   0.1,*0.9 
    40      1:yes      1:yes       *0.548,0.452 
    41      1:yes      1:yes       *1,0 
    42      1:yes      1:yes       *0.899,0.101 
    43      1:yes      1:yes       *0.669,0.331 
    44      1:yes      1:yes       *0.753,0.247 
    45      1:yes      1:yes       *0.609,0.391 
    46      1:yes      1:yes       *1,0 
    47      1:yes      1:yes       *0.79,0.21 
    48      1:yes      1:yes       *0.967,0.033 
    49      1:yes      1:yes       *0.997,0.003 
    50      1:yes      1:yes       *1,0 
    51      1:yes       2:no   +   0.343,*0.657 
    52      1:yes      1:yes       *0.961,0.039 
    53      1:yes      1:yes       *0.852,0.148 
    54      1:yes      1:yes       *1,0 
    55      1:yes      1:yes       *1,0 
     1       2:no       2:no       0.125,*0.875 
     2       2:no       2:no       0.1,*0.9 
     3       2:no       2:no       0.389,*0.611 
     4       2:no       2:no       0.038,*0.963 
     5       2:no       2:no       0.29,*0.71 
     6       2:no       2:no       0.326,*0.674 
     7       2:no       2:no       0.376,*0.624 
     8       2:no      1:yes   +   *0.513,0.487 
     9       2:no       2:no       0.004,*0.996 
    10       2:no       2:no       0.181,*0.819 
    11       2:no       2:no       0.156,*0.844 
    12       2:no      1:yes   +   *1,0 
    13       2:no       2:no       0.046,*0.954 
    14       2:no       2:no       0.1,*0.9 
    15       2:no       2:no       0.063,*0.938 
    16       2:no       2:no       0.2,*0.8 
    17       2:no       2:no       0.383,*0.617 
    18       2:no       2:no       0.05,*0.95 
    19       2:no       2:no       0.2,*0.8 
    20       2:no       2:no       0,*1 
    21       2:no       2:no       0.309,*0.691 
    22       2:no       2:no       0.044,*0.956 
    23       2:no       2:no       0.106,*0.894 
    24       2:no       2:no       0.034,*0.966 
    25       2:no       2:no       0.148,*0.852 
    26       2:no       2:no       0.041,*0.959 
    27       2:no       2:no       0.074,*0.926 
    28       2:no       2:no       0.226,*0.774 
    29       2:no       2:no       0.131,*0.869 
    30       2:no       2:no       0.266,*0.734 
    31       2:no       2:no       0.146,*0.854 
    32       2:no       2:no       0.346,*0.654 
    33       2:no       2:no       0,*1 
    34      1:yes      1:yes       *0.883,0.117 
    35      1:yes      1:yes       *0.8,0.2 
    36      1:yes      1:yes       *1,0 
    37      1:yes      1:yes       *0.967,0.033 
    38      1:yes      1:yes       *1,0 
    39      1:yes      1:yes       *1,0 
    40      1:yes       2:no   +   0.384,*0.616 
    41      1:yes      1:yes       *0.9,0.1 
    42      1:yes      1:yes       *1,0 
    43      1:yes      1:yes       *0.9,0.1 
    44      1:yes      1:yes       *0.9,0.1 
    45      1:yes      1:yes       *0.85,0.15 
    46      1:yes      1:yes       *0.983,0.017 
    47      1:yes      1:yes       *0.512,0.488 
    48      1:yes      1:yes       *0.735,0.265 
    49      1:yes      1:yes       *1,0 
    50      1:yes      1:yes       *0.719,0.281 
    51      1:yes      1:yes       *0.858,0.142 
    52      1:yes      1:yes       *1,0 
    53      1:yes      1:yes       *0.903,0.097 
    54      1:yes      1:yes       *0.98,0.02 
    55      1:yes      1:yes       *1,0 


========== Summary ==========

Correctly Classified Instances         536               96.2298 %
Incorrectly Classified Instances        21                3.7702 %
Kappa statistic                          0.9219
Mean absolute error                      0.1413
Root mean squared error                  0.2141
Relative absolute error                 29.301  %
Root relative squared error             43.5947 %
Total Number of Instances              557     


=== Detailed Accuracy By Class ===

               TP Rate   FP Rate   Precision   Recall  F-Measure   ROC Area  Class
                 0.956     0.033      0.952     0.956     0.954      0.987    yes
                 0.967     0.044      0.97      0.967     0.968      0.987    no
Weighted Avg.    0.962     0.04       0.962     0.962     0.962      0.987


=== Confusion Matrix ===

   a   b   <-- classified as
 216  10 |   a = yes
  11 320 |   b = no


========== Use the built Classifier: weka.classifiers.trees.RandomForest to classify instances ==========
Error trained instances:
244: V,E,0.17821,0.032222,0.909091,0.243137,-2,NA,0,NA,1,147.13074,0,105,EGFR,TK,Activation_segment_Nt,no | yes, 0.5, 0.5
264: E,K,?,0.001554,?,?,1,NA,0,NA,1,146.18934,1,109,VEGFR,TK,Linker#E_helix,yes | no, 0.4437693925306956, 0.5562306074693043
Total 2 miss classified instance(s).
************************************************************
Classify unseen data:

========== Use the built Classifier: weka.classifiers.trees.RandomForest to classify instances ==========
Error trained instances:
8: D,N,0.325613,0.026609,0.727273,0.192157,1,NA,0,NA,1,132.11904,1,91,EGFR,TK,C_helix,yes | no, 0.48166666666666663, 0.5183333333333333
42: K,R,0.958788,0.786156,1,0.968627,2,NA,0,ATP,1,174.20274,1,135,EGFR,TK,B3_strand,yes | no, 0.4833333333333334, 0.5166666666666666
71: P,F,0.143788,0.055605,0.636364,0.211765,-4,NA,0,NA,0,165.19184,0,90,EGFR,TK,B3_strand#C_helix,yes | no, 0.4878066804611292, 0.5121933195388708
Total 3 miss classified instance(s).

************************************************************
End weka.classifiers.trees.RandomForest
************************************************************

************************************************************
Start weka.classifiers.rules.DTNB / default
************************************************************

========== Strat build & save Classifier: weka.classifiers.rules.DTNB ==========
Classifier was saved at: C:\Coding\Java\CancerML/Data/Results/Classification/20121222_215232/Model/weka.classifiers.rules.DTNB.model

========== Strat 10-fold  cross-validation==========

========== Strat writing Classification Summary ==========
Classification summary was saved at: C:\Coding\Java\CancerML/Data/Results/Classification/20121222_215232/Classified/weka.classifiers.rules.DTNB-Classified.txt
Relation Name:  Analysis_Disease-weka.filters.unsupervised.attribute.Remove-R1,9,10,13,16,17,18,20,21,23,24,25,26,27
Num Instances:  557
Num Attributes: 18

     Name                      Type  Nom  Int Real     Missing      Unique  Dist
   1 Amino_Acid_WT              Nom 100%   0%   0%     0 /  0%     0 /  0%    20 
   2 Amino_Acid_MT              Nom 100%   0%   0%     0 /  0%     0 /  0%    20 
   3 Conservation_Consensus_Al  Num   0%   0%  65%   197 / 35%    76 / 14%   158 
   4 Conservation_Wild_AllKina  Num   0%   0%  72%   155 / 28%   279 / 50%   322 
   5 Conservation_Consensus_Fa  Num   0%  14%  50%   199 / 36%    63 / 11%    97 
   6 Conservation_Consensus_Gr  Num   0%   0%  64%   199 / 36%   137 / 25%   201 
   7 Blosum62                   Num   0% 100%   0%     0 /  0%     0 /  0%     7 
   8 Modification               Nom 100%   0%   0%     0 /  0%     0 /  0%     2 
   9 Is_Pk_Domain               Nom 100%   0%   0%     0 /  0%     0 /  0%     1 
  10 Binding_Site               Nom 100%   0%   0%     0 /  0%     0 /  0%     1 
  11 Side_Chain_Polarity_MT     Nom 100%   0%   0%     0 /  0%     0 /  0%     2 
  12 Avg_Mass_MT                Num   0%   0% 100%     0 /  0%     0 /  0%    19 
  13 Side_Chain_Polarity_WT     Nom 100%   0%   0%     0 /  0%     0 /  0%     2 
  14 Van_der_Waals_Volume_WT    Num   0% 100%   0%     0 /  0%     0 /  0%    17 
  15 Protein_Family             Nom 100%   0%   0%     0 /  0%    14 /  3%    56 
  16 Protein_Group              Nom 100%   0%   0%     0 /  0%     1 /  0%     9 
  17 Sub_domain                 Nom 100%   0%   0%     0 /  0%     1 /  0%    20 
  18 Disease                    Nom 100%   0%   0%     0 /  0%     0 /  0%     2 


========== Cross Validation Result ==========
 inst#     actual  predicted error distribution
     1       2:no       2:no       0.044,*0.956 
     2       2:no       2:no       0.063,*0.937 
     3       2:no       2:no       0.03,*0.97 
     4       2:no       2:no       0.04,*0.96 
     5       2:no       2:no       0.149,*0.851 
     6       2:no       2:no       0.149,*0.851 
     7       2:no       2:no       0.044,*0.956 
     8       2:no       2:no       0.226,*0.774 
     9       2:no       2:no       0.028,*0.972 
    10       2:no       2:no       0.023,*0.977 
    11       2:no       2:no       0.029,*0.971 
    12       2:no       2:no       0.044,*0.956 
    13       2:no       2:no       0.063,*0.937 
    14       2:no       2:no       0.028,*0.972 
    15       2:no       2:no       0.18,*0.82 
    16       2:no       2:no       0.028,*0.972 
    17       2:no       2:no       0.063,*0.937 
    18       2:no       2:no       0.04,*0.96 
    19       2:no       2:no       0.468,*0.532 
    20       2:no       2:no       0.044,*0.956 
    21       2:no       2:no       0.111,*0.889 
    22       2:no       2:no       0.063,*0.937 
    23       2:no       2:no       0.023,*0.977 
    24       2:no       2:no       0.029,*0.971 
    25       2:no       2:no       0.111,*0.889 
    26       2:no       2:no       0.18,*0.82 
    27       2:no       2:no       0.226,*0.774 
    28       2:no       2:no       0.044,*0.956 
    29       2:no       2:no       0.033,*0.967 
    30       2:no       2:no       0.04,*0.96 
    31       2:no       2:no       0.03,*0.97 
    32       2:no       2:no       0.028,*0.972 
    33       2:no       2:no       0.023,*0.977 
    34       2:no       2:no       0.063,*0.937 
    35      1:yes      1:yes       *0.977,0.023 
    36      1:yes      1:yes       *0.914,0.086 
    37      1:yes      1:yes       *0.929,0.071 
    38      1:yes      1:yes       *0.983,0.017 
    39      1:yes      1:yes       *0.977,0.023 
    40      1:yes      1:yes       *0.914,0.086 
    41      1:yes      1:yes       *0.914,0.086 
    42      1:yes      1:yes       *0.939,0.061 
    43      1:yes      1:yes       *0.939,0.061 
    44      1:yes      1:yes       *0.977,0.023 
    45      1:yes      1:yes       *0.983,0.017 
    46      1:yes      1:yes       *0.939,0.061 
    47      1:yes      1:yes       *0.914,0.086 
    48      1:yes      1:yes       *0.977,0.023 
    49      1:yes      1:yes       *0.992,0.008 
    50      1:yes      1:yes       *0.977,0.023 
    51      1:yes      1:yes       *0.969,0.031 
    52      1:yes      1:yes       *0.976,0.024 
    53      1:yes      1:yes       *0.976,0.024 
    54      1:yes      1:yes       *0.976,0.024 
    55      1:yes      1:yes       *0.914,0.086 
    56      1:yes      1:yes       *0.914,0.086 
     1       2:no       2:no       0.04,*0.96 
     2       2:no       2:no       0.063,*0.937 
     3       2:no       2:no       0.038,*0.962 
     4       2:no       2:no       0.305,*0.695 
     5       2:no       2:no       0.027,*0.973 
     6       2:no       2:no       0.04,*0.96 
     7       2:no       2:no       0.034,*0.966 
     8       2:no       2:no       0.034,*0.966 
     9       2:no       2:no       0.063,*0.937 
    10       2:no       2:no       0.226,*0.774 
    11       2:no       2:no       0.063,*0.937 
    12       2:no       2:no       0.027,*0.973 
    13       2:no       2:no       0.059,*0.941 
    14       2:no       2:no       0.04,*0.96 
    15       2:no       2:no       0.467,*0.533 
    16       2:no       2:no       0.034,*0.966 
    17       2:no       2:no       0.024,*0.976 
    18       2:no       2:no       0.155,*0.845 
    19       2:no       2:no       0.03,*0.97 
    20       2:no       2:no       0.226,*0.774 
    21       2:no       2:no       0.226,*0.774 
    22       2:no       2:no       0.03,*0.97 
    23       2:no       2:no       0.034,*0.966 
    24       2:no       2:no       0.024,*0.976 
    25       2:no       2:no       0.024,*0.976 
    26       2:no       2:no       0.027,*0.973 
    27       2:no       2:no       0.305,*0.695 
    28       2:no       2:no       0.034,*0.966 
    29       2:no       2:no       0.024,*0.976 
    30       2:no       2:no       0.467,*0.533 
    31       2:no       2:no       0.034,*0.966 
    32       2:no       2:no       0.024,*0.976 
    33       2:no       2:no       0.038,*0.962 
    34      1:yes      1:yes       *0.913,0.087 
    35      1:yes      1:yes       *0.978,0.022 
    36      1:yes      1:yes       *0.94,0.06 
    37      1:yes      1:yes       *0.915,0.085 
    38      1:yes      1:yes       *0.913,0.087 
    39      1:yes      1:yes       *0.975,0.025 
    40      1:yes      1:yes       *0.991,0.009 
    41      1:yes      1:yes       *0.983,0.017 
    42      1:yes      1:yes       *0.991,0.009 
    43      1:yes      1:yes       *0.913,0.087 
    44      1:yes      1:yes       *0.915,0.085 
    45      1:yes      1:yes       *0.913,0.087 
    46      1:yes      1:yes       *0.915,0.085 
    47      1:yes      1:yes       *0.978,0.022 
    48      1:yes      1:yes       *0.975,0.025 
    49      1:yes      1:yes       *0.915,0.085 
    50      1:yes      1:yes       *0.915,0.085 
    51      1:yes      1:yes       *0.978,0.022 
    52      1:yes      1:yes       *0.915,0.085 
    53      1:yes      1:yes       *0.978,0.022 
    54      1:yes      1:yes       *0.915,0.085 
    55      1:yes      1:yes       *0.991,0.009 
    56      1:yes      1:yes       *0.915,0.085 
     1       2:no       2:no       0.024,*0.976 
     2       2:no       2:no       0.03,*0.97 
     3       2:no       2:no       0.044,*0.956 
     4       2:no       2:no       0.028,*0.972 
     5       2:no       2:no       0.028,*0.972 
     6       2:no       2:no       0.305,*0.695 
     7       2:no       2:no       0.029,*0.971 
     8       2:no       2:no       0.467,*0.533 
     9       2:no       2:no       0.149,*0.851 
    10       2:no       2:no       0.04,*0.96 
    11       2:no       2:no       0.028,*0.972 
    12       2:no       2:no       0.204,*0.796 
    13       2:no       2:no       0.097,*0.903 
    14       2:no       2:no       0.059,*0.941 
    15       2:no       2:no       0.127,*0.873 
    16       2:no       2:no       0.176,*0.824 
    17       2:no       2:no       0.063,*0.937 
    18       2:no       2:no       0.044,*0.956 
    19       2:no       2:no       0.044,*0.956 
    20       2:no       2:no       0.04,*0.96 
    21       2:no       2:no       0.024,*0.976 
    22       2:no       2:no       0.029,*0.971 
    23       2:no       2:no       0.18,*0.82 
    24       2:no       2:no       0.305,*0.695 
    25       2:no       2:no       0.024,*0.976 
    26       2:no       2:no       0.022,*0.978 
    27       2:no       2:no       0.18,*0.82 
    28       2:no       2:no       0.03,*0.97 
    29       2:no       2:no       0.044,*0.956 
    30       2:no       2:no       0.127,*0.873 
    31       2:no       2:no       0.024,*0.976 
    32       2:no       2:no       0.028,*0.972 
    33       2:no       2:no       0.034,*0.966 
    34      1:yes      1:yes       *0.979,0.021 
    35      1:yes      1:yes       *0.984,0.016 
    36      1:yes      1:yes       *0.94,0.06 
    37      1:yes      1:yes       *0.969,0.031 
    38      1:yes      1:yes       *0.977,0.023 
    39      1:yes      1:yes       *0.914,0.086 
    40      1:yes      1:yes       *0.998,0.002 
    41      1:yes      1:yes       *0.991,0.009 
    42      1:yes      1:yes       *0.998,0.002 
    43      1:yes      1:yes       *0.969,0.031 
    44      1:yes      1:yes       *0.996,0.004 
    45      1:yes      1:yes       *0.992,0.008 
    46      1:yes      1:yes       *0.971,0.029 
    47      1:yes      1:yes       *0.976,0.024 
    48      1:yes      1:yes       *0.984,0.016 
    49      1:yes      1:yes       *0.919,0.081 
    50      1:yes      1:yes       *0.914,0.086 
    51      1:yes      1:yes       *0.998,0.002 
    52      1:yes      1:yes       *0.919,0.081 
    53      1:yes      1:yes       *0.914,0.086 
    54      1:yes       2:no   +   0.111,*0.889 
    55      1:yes      1:yes       *0.914,0.086 
    56      1:yes      1:yes       *0.984,0.016 
     1       2:no       2:no       0.034,*0.966 
     2       2:no       2:no       0.024,*0.976 
     3       2:no       2:no       0.058,*0.942 
     4       2:no       2:no       0.259,*0.741 
     5       2:no       2:no       0.074,*0.926 
     6       2:no       2:no       0.031,*0.969 
     7       2:no       2:no       0.027,*0.973 
     8       2:no       2:no       0.03,*0.97 
     9       2:no       2:no       0.024,*0.976 
    10       2:no       2:no       0.024,*0.976 
    11       2:no       2:no       0.18,*0.82 
    12       2:no       2:no       0.305,*0.695 
    13       2:no       2:no       0.031,*0.969 
    14       2:no       2:no       0.467,*0.533 
    15       2:no       2:no       0.063,*0.937 
    16       2:no       2:no       0.074,*0.926 
    17       2:no       2:no       0.259,*0.741 
    18       2:no       2:no       0.04,*0.96 
    19       2:no       2:no       0.305,*0.695 
    20       2:no       2:no       0.063,*0.937 
    21       2:no       2:no       0.031,*0.969 
    22       2:no       2:no       0.027,*0.973 
    23       2:no       2:no       0.09,*0.91 
    24       2:no       2:no       0.031,*0.969 
    25       2:no      1:yes   +   *0.724,0.276 
    26       2:no       2:no       0.034,*0.966 
    27       2:no       2:no       0.03,*0.97 
    28       2:no       2:no       0.074,*0.926 
    29       2:no       2:no       0.18,*0.82 
    30       2:no       2:no       0.3,*0.7 
    31       2:no       2:no       0.063,*0.937 
    32       2:no       2:no       0.111,*0.889 
    33       2:no       2:no       0.04,*0.96 
    34      1:yes      1:yes       *0.997,0.003 
    35      1:yes      1:yes       *0.969,0.031 
    36      1:yes      1:yes       *0.914,0.086 
    37      1:yes      1:yes       *0.885,0.115 
    38      1:yes      1:yes       *0.992,0.008 
    39      1:yes      1:yes       *0.977,0.023 
    40      1:yes      1:yes       *0.977,0.023 
    41      1:yes      1:yes       *0.914,0.086 
    42      1:yes       2:no   +   0.18,*0.82 
    43      1:yes      1:yes       *0.996,0.004 
    44      1:yes      1:yes       *0.984,0.016 
    45      1:yes      1:yes       *0.94,0.06 
    46      1:yes      1:yes       *0.794,0.206 
    47      1:yes      1:yes       *0.914,0.086 
    48      1:yes      1:yes       *0.997,0.003 
    49      1:yes      1:yes       *0.969,0.031 
    50      1:yes      1:yes       *0.984,0.016 
    51      1:yes      1:yes       *0.914,0.086 
    52      1:yes      1:yes       *0.984,0.016 
    53      1:yes      1:yes       *0.94,0.06 
    54      1:yes      1:yes       *0.914,0.086 
    55      1:yes      1:yes       *0.984,0.016 
    56      1:yes      1:yes       *0.976,0.024 
     1       2:no       2:no       0.467,*0.533 
     2       2:no       2:no       0.226,*0.774 
     3       2:no       2:no       0.027,*0.973 
     4       2:no       2:no       0.127,*0.873 
     5       2:no       2:no       0.305,*0.695 
     6       2:no       2:no       0.226,*0.774 
     7       2:no       2:no       0.033,*0.967 
     8       2:no       2:no       0.038,*0.962 
     9       2:no       2:no       0.047,*0.953 
    10       2:no       2:no       0.226,*0.774 
    11       2:no       2:no       0.149,*0.851 
    12       2:no       2:no       0.305,*0.695 
    13       2:no       2:no       0.111,*0.889 
    14       2:no       2:no       0.029,*0.971 
    15       2:no       2:no       0.127,*0.873 
    16       2:no       2:no       0.226,*0.774 
    17       2:no       2:no       0.032,*0.968 
    18       2:no       2:no       0.027,*0.973 
    19       2:no       2:no       0.033,*0.967 
    20       2:no       2:no       0.063,*0.937 
    21       2:no       2:no       0.033,*0.967 
    22       2:no       2:no       0.063,*0.937 
    23       2:no       2:no       0.226,*0.774 
    24       2:no       2:no       0.029,*0.971 
    25       2:no       2:no       0.04,*0.96 
    26       2:no       2:no       0.022,*0.978 
    27       2:no       2:no       0.04,*0.96 
    28       2:no       2:no       0.226,*0.774 
    29       2:no       2:no       0.038,*0.962 
    30       2:no       2:no       0.305,*0.695 
    31       2:no       2:no       0.063,*0.937 
    32       2:no       2:no       0.149,*0.851 
    33       2:no       2:no       0.04,*0.96 
    34      1:yes      1:yes       *0.939,0.061 
    35      1:yes      1:yes       *0.984,0.016 
    36      1:yes      1:yes       *0.977,0.023 
    37      1:yes       2:no   +   0.467,*0.533 
    38      1:yes      1:yes       *0.969,0.031 
    39      1:yes      1:yes       *0.913,0.087 
    40      1:yes      1:yes       *0.939,0.061 
    41      1:yes      1:yes       *0.939,0.061 
    42      1:yes      1:yes       *0.977,0.023 
    43      1:yes      1:yes       *0.977,0.023 
    44      1:yes      1:yes       *0.976,0.024 
    45      1:yes      1:yes       *0.939,0.061 
    46      1:yes      1:yes       *0.913,0.087 
    47      1:yes      1:yes       *0.939,0.061 
    48      1:yes      1:yes       *0.984,0.016 
    49      1:yes      1:yes       *0.778,0.222 
    50      1:yes      1:yes       *0.913,0.087 
    51      1:yes      1:yes       *0.977,0.023 
    52      1:yes      1:yes       *0.913,0.087 
    53      1:yes      1:yes       *0.969,0.031 
    54      1:yes      1:yes       *0.977,0.023 
    55      1:yes      1:yes       *0.976,0.024 
    56      1:yes      1:yes       *0.984,0.016 
     1       2:no       2:no       0.305,*0.695 
     2       2:no       2:no       0.053,*0.947 
     3       2:no       2:no       0.033,*0.967 
     4       2:no       2:no       0.155,*0.845 
     5       2:no       2:no       0.063,*0.937 
     6       2:no       2:no       0.467,*0.533 
     7       2:no      1:yes   +   *0.928,0.072 
     8       2:no       2:no       0.047,*0.953 
     9       2:no       2:no       0.149,*0.851 
    10       2:no       2:no       0.033,*0.967 
    11       2:no       2:no       0.026,*0.974 
    12       2:no       2:no       0.068,*0.932 
    13       2:no       2:no       0.305,*0.695 
    14       2:no       2:no       0.033,*0.967 
    15       2:no       2:no       0.033,*0.967 
    16       2:no       2:no       0.18,*0.82 
    17       2:no       2:no       0.305,*0.695 
    18       2:no       2:no       0.033,*0.967 
    19       2:no       2:no       0.033,*0.967 
    20       2:no       2:no       0.068,*0.932 
    21       2:no       2:no       0.033,*0.967 
    22       2:no       2:no       0.305,*0.695 
    23       2:no       2:no       0.068,*0.932 
    24       2:no       2:no       0.111,*0.889 
    25       2:no       2:no       0.023,*0.977 
    26       2:no       2:no       0.033,*0.967 
    27       2:no       2:no       0.467,*0.533 
    28       2:no       2:no       0.226,*0.774 
    29       2:no       2:no       0.037,*0.963 
    30       2:no       2:no       0.033,*0.967 
    31       2:no       2:no       0.18,*0.82 
    32       2:no       2:no       0.023,*0.977 
    33       2:no       2:no       0.059,*0.941 
    34      1:yes      1:yes       *0.996,0.004 
    35      1:yes      1:yes       *0.794,0.206 
    36      1:yes      1:yes       *0.998,0.002 
    37      1:yes      1:yes       *0.992,0.008 
    38      1:yes      1:yes       *0.987,0.013 
    39      1:yes       2:no   +   0.369,*0.631 
    40      1:yes      1:yes       *0.925,0.075 
    41      1:yes      1:yes       *0.992,0.008 
    42      1:yes      1:yes       *0.974,0.026 
    43      1:yes      1:yes       *0.996,0.004 
    44      1:yes      1:yes       *0.95,0.05 
    45      1:yes      1:yes       *0.974,0.026 
    46      1:yes      1:yes       *0.947,0.053 
    47      1:yes      1:yes       *0.998,0.002 
    48      1:yes      1:yes       *0.975,0.025 
    49      1:yes      1:yes       *0.998,0.002 
    50      1:yes      1:yes       *0.983,0.017 
    51      1:yes      1:yes       *0.983,0.017 
    52      1:yes      1:yes       *0.95,0.05 
    53      1:yes      1:yes       *0.928,0.072 
    54      1:yes      1:yes       *0.996,0.004 
    55      1:yes      1:yes       *0.984,0.016 
    56      1:yes      1:yes       *0.977,0.023 
     1       2:no       2:no       0.09,*0.91 
     2       2:no       2:no       0.04,*0.96 
     3       2:no       2:no       0.369,*0.631 
     4       2:no       2:no       0.03,*0.97 
     5       2:no       2:no       0.029,*0.971 
     6       2:no       2:no       0.029,*0.971 
     7       2:no       2:no       0.063,*0.937 
     8       2:no       2:no       0.063,*0.937 
     9       2:no       2:no       0.305,*0.695 
    10       2:no       2:no       0.029,*0.971 
    11       2:no       2:no       0.023,*0.977 
    12       2:no       2:no       0.03,*0.97 
    13       2:no       2:no       0.226,*0.774 
    14       2:no       2:no       0.023,*0.977 
    15       2:no       2:no       0.226,*0.774 
    16       2:no       2:no       0.04,*0.96 
    17       2:no       2:no       0.127,*0.873 
    18       2:no       2:no       0.023,*0.977 
    19       2:no       2:no       0.305,*0.695 
    20       2:no       2:no       0.029,*0.971 
    21       2:no       2:no       0.03,*0.97 
    22       2:no       2:no       0.111,*0.889 
    23       2:no      1:yes   +   *0.562,0.438 
    24       2:no       2:no       0.226,*0.774 
    25       2:no       2:no       0.053,*0.947 
    26       2:no       2:no       0.029,*0.971 
    27       2:no       2:no       0.18,*0.82 
    28       2:no       2:no       0.029,*0.971 
    29       2:no       2:no       0.149,*0.851 
    30       2:no       2:no       0.059,*0.941 
    31       2:no       2:no       0.127,*0.873 
    32       2:no       2:no       0.023,*0.977 
    33       2:no       2:no       0.029,*0.971 
    34      1:yes      1:yes       *0.916,0.084 
    35      1:yes      1:yes       *0.998,0.002 
    36      1:yes      1:yes       *0.916,0.084 
    37      1:yes      1:yes       *0.97,0.03 
    38      1:yes      1:yes       *0.992,0.008 
    39      1:yes      1:yes       *0.991,0.009 
    40      1:yes      1:yes       *0.916,0.084 
    41      1:yes      1:yes       *0.974,0.026 
    42      1:yes      1:yes       *0.941,0.059 
    43      1:yes      1:yes       *0.982,0.018 
    44      1:yes      1:yes       *0.984,0.016 
    45      1:yes      1:yes       *0.995,0.005 
    46      1:yes      1:yes       *0.998,0.002 
    47      1:yes      1:yes       *0.916,0.084 
    48      1:yes      1:yes       *0.974,0.026 
    49      1:yes      1:yes       *0.996,0.004 
    50      1:yes      1:yes       *0.984,0.016 
    51      1:yes      1:yes       *0.97,0.03 
    52      1:yes      1:yes       *0.925,0.075 
    53      1:yes      1:yes       *0.984,0.016 
    54      1:yes      1:yes       *0.941,0.059 
    55      1:yes      1:yes       *0.991,0.009 
    56      1:yes      1:yes       *0.925,0.075 
     1       2:no       2:no       0.149,*0.851 
     2       2:no       2:no       0.028,*0.972 
     3       2:no       2:no       0.149,*0.851 
     4       2:no      1:yes   +   *0.793,0.207 
     5       2:no       2:no       0.04,*0.96 
     6       2:no       2:no       0.04,*0.96 
     7       2:no       2:no       0.033,*0.967 
     8       2:no       2:no       0.03,*0.97 
     9       2:no       2:no       0.03,*0.97 
    10       2:no       2:no       0.044,*0.956 
    11       2:no       2:no       0.028,*0.972 
    12       2:no       2:no       0.059,*0.941 
    13       2:no      1:yes   +   *0.949,0.051 
    14       2:no       2:no       0.128,*0.872 
    15       2:no       2:no       0.03,*0.97 
    16       2:no      1:yes   +   *0.949,0.051 
    17       2:no       2:no       0.149,*0.851 
    18       2:no       2:no       0.038,*0.962 
    19       2:no       2:no       0.028,*0.972 
    20       2:no       2:no       0.023,*0.977 
    21       2:no       2:no       0.467,*0.533 
    22       2:no       2:no       0.055,*0.945 
    23       2:no       2:no       0.023,*0.977 
    24       2:no       2:no       0.04,*0.96 
    25       2:no      1:yes   +   *0.949,0.051 
    26       2:no       2:no       0.022,*0.978 
    27       2:no       2:no       0.028,*0.972 
    28       2:no       2:no       0.128,*0.872 
    29       2:no       2:no       0.059,*0.941 
    30       2:no       2:no       0.369,*0.631 
    31       2:no       2:no       0.063,*0.937 
    32       2:no       2:no       0.18,*0.82 
    33       2:no       2:no       0.467,*0.533 
    34      1:yes      1:yes       *0.977,0.023 
    35      1:yes      1:yes       *0.977,0.023 
    36      1:yes      1:yes       *0.95,0.05 
    37      1:yes      1:yes       *0.984,0.016 
    38      1:yes      1:yes       *0.964,0.036 
    39      1:yes      1:yes       *0.991,0.009 
    40      1:yes      1:yes       *0.992,0.008 
    41      1:yes      1:yes       *0.949,0.051 
    42      1:yes      1:yes       *0.964,0.036 
    43      1:yes      1:yes       *0.964,0.036 
    44      1:yes      1:yes       *0.999,0.001 
    45      1:yes      1:yes       *0.964,0.036 
    46      1:yes      1:yes       *0.992,0.008 
    47      1:yes      1:yes       *0.949,0.051 
    48      1:yes      1:yes       *0.998,0.002 
    49      1:yes      1:yes       *0.949,0.051 
    50      1:yes      1:yes       *0.996,0.004 
    51      1:yes      1:yes       *0.949,0.051 
    52      1:yes      1:yes       *0.837,0.163 
    53      1:yes       2:no   +   0.149,*0.851 
    54      1:yes      1:yes       *0.949,0.051 
    55      1:yes      1:yes       *0.982,0.018 
     1       2:no       2:no       0.04,*0.96 
     2       2:no       2:no       0.029,*0.971 
     3       2:no       2:no       0.059,*0.941 
     4       2:no       2:no       0.034,*0.966 
     5       2:no       2:no       0.063,*0.937 
     6       2:no       2:no       0.034,*0.966 
     7       2:no       2:no       0.024,*0.976 
     8       2:no       2:no       0.04,*0.96 
     9       2:no       2:no       0.189,*0.811 
    10       2:no       2:no       0.04,*0.96 
    11       2:no       2:no       0.305,*0.695 
    12       2:no       2:no       0.024,*0.976 
    13       2:no       2:no       0.034,*0.966 
    14       2:no       2:no       0.369,*0.631 
    15       2:no       2:no       0.063,*0.937 
    16       2:no       2:no       0.467,*0.533 
    17       2:no       2:no       0.037,*0.963 
    18       2:no       2:no       0.111,*0.889 
    19       2:no       2:no       0.034,*0.966 
    20       2:no       2:no       0.029,*0.971 
    21       2:no       2:no       0.074,*0.926 
    22       2:no       2:no       0.111,*0.889 
    23       2:no       2:no       0.029,*0.971 
    24       2:no       2:no       0.024,*0.976 
    25       2:no       2:no       0.024,*0.976 
    26       2:no       2:no       0.029,*0.971 
    27       2:no       2:no       0.467,*0.533 
    28       2:no       2:no       0.024,*0.976 
    29       2:no       2:no       0.029,*0.971 
    30       2:no       2:no       0.104,*0.896 
    31       2:no       2:no       0.467,*0.533 
    32       2:no       2:no       0.034,*0.966 
    33       2:no       2:no       0.024,*0.976 
    34      1:yes      1:yes       *0.912,0.088 
    35      1:yes      1:yes       *0.912,0.088 
    36      1:yes      1:yes       *0.912,0.088 
    37      1:yes      1:yes       *0.977,0.023 
    38      1:yes      1:yes       *0.912,0.088 
    39      1:yes      1:yes       *0.938,0.062 
    40      1:yes      1:yes       *0.912,0.088 
    41      1:yes      1:yes       *0.977,0.023 
    42      1:yes      1:yes       *0.977,0.023 
    43      1:yes      1:yes       *0.912,0.088 
    44      1:yes      1:yes       *0.938,0.062 
    45      1:yes      1:yes       *0.912,0.088 
    46      1:yes      1:yes       *0.977,0.023 
    47      1:yes      1:yes       *0.912,0.088 
    48      1:yes      1:yes       *0.977,0.023 
    49      1:yes      1:yes       *0.938,0.062 
    50      1:yes      1:yes       *0.977,0.023 
    51      1:yes       2:no   +   0.467,*0.533 
    52      1:yes      1:yes       *0.977,0.023 
    53      1:yes      1:yes       *0.725,0.275 
    54      1:yes      1:yes       *0.938,0.062 
    55      1:yes      1:yes       *0.977,0.023 
     1       2:no       2:no       0.305,*0.695 
     2       2:no       2:no       0.038,*0.962 
     3       2:no       2:no       0.063,*0.937 
     4       2:no       2:no       0.031,*0.969 
     5       2:no       2:no       0.26,*0.74 
     6       2:no      1:yes   +   *0.568,0.432 
     7       2:no       2:no       0.063,*0.937 
     8       2:no       2:no       0.305,*0.695 
     9       2:no       2:no       0.031,*0.969 
    10       2:no       2:no       0.26,*0.74 
    11       2:no       2:no       0.467,*0.533 
    12       2:no      1:yes   +   *0.958,0.042 
    13       2:no       2:no       0.023,*0.977 
    14       2:no       2:no       0.033,*0.967 
    15       2:no       2:no       0.031,*0.969 
    16       2:no       2:no       0.023,*0.977 
    17       2:no      1:yes   +   *0.94,0.06 
    18       2:no       2:no       0.033,*0.967 
    19       2:no       2:no       0.033,*0.967 
    20       2:no       2:no       0.028,*0.972 
    21       2:no       2:no       0.467,*0.533 
    22       2:no       2:no       0.111,*0.889 
    23       2:no       2:no       0.031,*0.969 
    24       2:no       2:no       0.033,*0.967 
    25       2:no       2:no       0.028,*0.972 
    26       2:no       2:no       0.028,*0.972 
    27       2:no       2:no       0.226,*0.774 
    28       2:no       2:no       0.467,*0.533 
    29       2:no       2:no       0.063,*0.937 
    30       2:no       2:no       0.467,*0.533 
    31       2:no       2:no       0.038,*0.962 
    32       2:no       2:no       0.149,*0.851 
    33       2:no       2:no       0.023,*0.977 
    34      1:yes      1:yes       *0.977,0.023 
    35      1:yes      1:yes       *0.94,0.06 
    36      1:yes      1:yes       *0.992,0.008 
    37      1:yes      1:yes       *0.975,0.025 
    38      1:yes      1:yes       *0.958,0.042 
    39      1:yes      1:yes       *0.983,0.017 
    40      1:yes       2:no   +   0.467,*0.533 
    41      1:yes      1:yes       *0.975,0.025 
    42      1:yes      1:yes       *0.94,0.06 
    43      1:yes      1:yes       *0.983,0.017 
    44      1:yes      1:yes       *0.977,0.023 
    45      1:yes      1:yes       *0.977,0.023 
    46      1:yes      1:yes       *0.983,0.017 
    47      1:yes      1:yes       *0.925,0.075 
    48      1:yes      1:yes       *0.94,0.06 
    49      1:yes      1:yes       *0.925,0.075 
    50      1:yes      1:yes       *0.94,0.06 
    51      1:yes      1:yes       *0.725,0.275 
    52      1:yes      1:yes       *0.983,0.017 
    53      1:yes      1:yes       *0.94,0.06 
    54      1:yes      1:yes       *0.977,0.023 
    55      1:yes      1:yes       *0.983,0.017 


========== Summary ==========

Correctly Classified Instances         540               96.9479 %
Incorrectly Classified Instances        17                3.0521 %
Kappa statistic                          0.9368
Mean absolute error                      0.1031
Root mean squared error                  0.1884
Relative absolute error                 21.377  %
Root relative squared error             38.3594 %
Total Number of Instances              557     


=== Detailed Accuracy By Class ===

               TP Rate   FP Rate   Precision   Recall  F-Measure   ROC Area  Class
                 0.969     0.03       0.956     0.969     0.963      0.989    yes
                 0.97      0.031      0.979     0.97      0.974      0.989    no
Weighted Avg.    0.969     0.031      0.97      0.969     0.97       0.989


=== Confusion Matrix ===

   a   b   <-- classified as
 219   7 |   a = yes
  10 321 |   b = no


========== Use the built Classifier: weka.classifiers.rules.DTNB to classify instances ==========
Error trained instances:
23: R,K,?,0.008458,?,?,2,NA,0,NA,1,146.18934,1,148,ALK,TK,Activation_segment_Nt#Activation_segment_Ct,no | yes, 0.6598574821852732, 0.3401425178147269
196: H,Q,0.125321,0.031515,0.363636,0.309804,0,NA,0,NA,1,146.14594,1,118,EGFR,TK,Activation_segment_Ct#F_helix,no | yes, 0.9460970940612162, 0.05390290593878382
198: K,N,0.908494,0.819705,1,0.988235,0,NA,0,NA,1,132.11904,1,135,EGFR,TK,Catalytic_loop,no | yes, 0.9460970940612162, 0.05390290593878382
223: R,G,0.065283,0.056444,0.545455,0.109804,-2,NA,0,NA,0,75.06714,1,148,EGFR,TK,H_and_I_helix,no | yes, 0.89770802294018, 0.10229197705981997
244: V,E,0.17821,0.032222,0.909091,0.243137,-2,NA,0,NA,1,147.13074,0,105,EGFR,TK,Activation_segment_Nt,no | yes, 0.9460970940612162, 0.05390290593878382
246: V,I,0.159439,0.010034,0.818182,0.14902,3,NA,0,NA,0,131.17464,0,105,EGFR,TK,H_and_I_helix,no | yes, 0.9460970940612162, 0.05390290593878382
254: D,H,0.325613,0.026395,0.727273,0.192157,-1,NA,0,NA,1,155.15634,1,91,EGFR,TK,C_helix,no | yes, 0.9460970940612162, 0.05390290593878382
264: E,K,?,0.001554,?,?,1,NA,0,NA,1,146.18934,1,109,VEGFR,TK,Linker#E_helix,yes | no, 0.2698135198135198, 0.7301864801864801
395: L,F,0.360836,0.400752,0.666667,0.747312,0,NA,0,NA,0,165.19184,0,124,STE7,STE,Activation_segment_Nt,no | yes, 0.5639464068209501, 0.43605359317904996
518: M,T,0.310569,0.269708,1,0.337255,-1,NA,0,NA,1,119.12034,0,124,RET,TK,Activation_segment_Ct,yes | no, 0.2698135198135198, 0.7301864801864801
542: C,F,0.265769,0.036617,0.83871,0.179012,-2,NA,0,NA,0,165.19184,0,86,STKR,TKL,E_helix#Catalytic_loop,yes | no, 0.3927056827820187, 0.6072943172179813
Total 11 miss classified instance(s).
************************************************************
Classify unseen data:

========== Use the built Classifier: weka.classifiers.rules.DTNB to classify instances ==========
Error trained instances:
Total 0 miss classified instance(s).

************************************************************
End weka.classifiers.rules.DTNB
************************************************************

************************************************************
Start weka.classifiers.trees.NBTree / default
************************************************************

========== Strat build & save Classifier: weka.classifiers.trees.NBTree ==========
Classifier was saved at: C:\Coding\Java\CancerML/Data/Results/Classification/20121222_215232/Model/weka.classifiers.trees.NBTree.model

========== Strat 10-fold  cross-validation==========

========== Strat writing Classification Summary ==========
Classification summary was saved at: C:\Coding\Java\CancerML/Data/Results/Classification/20121222_215232/Classified/weka.classifiers.trees.NBTree-Classified.txt
Relation Name:  Analysis_Disease-weka.filters.unsupervised.attribute.Remove-R1,9,10,13,16,17,18,20,21,23,24,25,26,27
Num Instances:  557
Num Attributes: 18

     Name                      Type  Nom  Int Real     Missing      Unique  Dist
   1 Amino_Acid_WT              Nom 100%   0%   0%     0 /  0%     0 /  0%    20 
   2 Amino_Acid_MT              Nom 100%   0%   0%     0 /  0%     0 /  0%    20 
   3 Conservation_Consensus_Al  Num   0%   0%  65%   197 / 35%    76 / 14%   158 
   4 Conservation_Wild_AllKina  Num   0%   0%  72%   155 / 28%   279 / 50%   322 
   5 Conservation_Consensus_Fa  Num   0%  14%  50%   199 / 36%    63 / 11%    97 
   6 Conservation_Consensus_Gr  Num   0%   0%  64%   199 / 36%   137 / 25%   201 
   7 Blosum62                   Num   0% 100%   0%     0 /  0%     0 /  0%     7 
   8 Modification               Nom 100%   0%   0%     0 /  0%     0 /  0%     2 
   9 Is_Pk_Domain               Nom 100%   0%   0%     0 /  0%     0 /  0%     1 
  10 Binding_Site               Nom 100%   0%   0%     0 /  0%     0 /  0%     1 
  11 Side_Chain_Polarity_MT     Nom 100%   0%   0%     0 /  0%     0 /  0%     2 
  12 Avg_Mass_MT                Num   0%   0% 100%     0 /  0%     0 /  0%    19 
  13 Side_Chain_Polarity_WT     Nom 100%   0%   0%     0 /  0%     0 /  0%     2 
  14 Van_der_Waals_Volume_WT    Num   0% 100%   0%     0 /  0%     0 /  0%    17 
  15 Protein_Family             Nom 100%   0%   0%     0 /  0%    14 /  3%    56 
  16 Protein_Group              Nom 100%   0%   0%     0 /  0%     1 /  0%     9 
  17 Sub_domain                 Nom 100%   0%   0%     0 /  0%     1 /  0%    20 
  18 Disease                    Nom 100%   0%   0%     0 /  0%     0 /  0%     2 


========== Cross Validation Result ==========
 inst#     actual  predicted error distribution
     1       2:no       2:no       0.001,*0.999 
     2       2:no       2:no       0,*1 
     3       2:no       2:no       0,*1 
     4       2:no       2:no       0,*1 
     5       2:no      1:yes   +   *0.765,0.235 
     6       2:no       2:no       0,*1 
     7       2:no       2:no       0,*1 
     8       2:no       2:no       0.207,*0.793 
     9       2:no       2:no       0,*1 
    10       2:no       2:no       0,*1 
    11       2:no       2:no       0,*1 
    12       2:no       2:no       0,*1 
    13       2:no       2:no       0.054,*0.946 
    14       2:no       2:no       0,*1 
    15       2:no       2:no       0,*1 
    16       2:no       2:no       0,*1 
    17       2:no       2:no       0.005,*0.995 
    18       2:no       2:no       0,*1 
    19       2:no       2:no       0,*1 
    20       2:no       2:no       0.002,*0.998 
    21       2:no       2:no       0.069,*0.931 
    22       2:no       2:no       0,*1 
    23       2:no       2:no       0,*1 
    24       2:no       2:no       0,*1 
    25       2:no       2:no       0,*1 
    26       2:no       2:no       0,*1 
    27       2:no       2:no       0.117,*0.883 
    28       2:no       2:no       0,*1 
    29       2:no       2:no       0,*1 
    30       2:no       2:no       0,*1 
    31       2:no       2:no       0,*1 
    32       2:no       2:no       0,*1 
    33       2:no       2:no       0,*1 
    34       2:no       2:no       0.076,*0.924 
    35      1:yes      1:yes       *1,0 
    36      1:yes      1:yes       *0.984,0.016 
    37      1:yes      1:yes       *0.991,0.009 
    38      1:yes      1:yes       *0.995,0.005 
    39      1:yes      1:yes       *0.996,0.004 
    40      1:yes      1:yes       *0.978,0.022 
    41      1:yes      1:yes       *0.979,0.021 
    42      1:yes      1:yes       *0.999,0.001 
    43      1:yes      1:yes       *0.999,0.001 
    44      1:yes      1:yes       *0.988,0.012 
    45      1:yes      1:yes       *1,0 
    46      1:yes      1:yes       *0.983,0.017 
    47      1:yes      1:yes       *0.988,0.012 
    48      1:yes      1:yes       *1,0 
    49      1:yes      1:yes       *1,0 
    50      1:yes      1:yes       *1,0 
    51      1:yes      1:yes       *0.998,0.002 
    52      1:yes      1:yes       *0.997,0.003 
    53      1:yes      1:yes       *0.999,0.001 
    54      1:yes      1:yes       *1,0 
    55      1:yes      1:yes       *0.97,0.03 
    56      1:yes      1:yes       *0.939,0.061 
     1       2:no       2:no       0,*1 
     2       2:no       2:no       0.001,*0.999 
     3       2:no       2:no       0.003,*0.997 
     4       2:no       2:no       0.4,*0.6 
     5       2:no       2:no       0.003,*0.997 
     6       2:no       2:no       0,*1 
     7       2:no       2:no       0,*1 
     8       2:no       2:no       0,*1 
     9       2:no       2:no       0.048,*0.952 
    10       2:no       2:no       0.092,*0.908 
    11       2:no       2:no       0,*1 
    12       2:no       2:no       0,*1 
    13       2:no       2:no       0.046,*0.954 
    14       2:no       2:no       0.026,*0.974 
    15       2:no       2:no       0.041,*0.959 
    16       2:no       2:no       0,*1 
    17       2:no       2:no       0,*1 
    18       2:no      1:yes   +   *0.854,0.146 
    19       2:no       2:no       0.002,*0.998 
    20       2:no       2:no       0.003,*0.997 
    21       2:no       2:no       0,*1 
    22       2:no       2:no       0.002,*0.998 
    23       2:no       2:no       0,*1 
    24       2:no       2:no       0,*1 
    25       2:no       2:no       0,*1 
    26       2:no       2:no       0.009,*0.991 
    27       2:no       2:no       0.106,*0.894 
    28       2:no       2:no       0,*1 
    29       2:no       2:no       0,*1 
    30       2:no      1:yes   +   *0.632,0.368 
    31       2:no       2:no       0.001,*0.999 
    32       2:no       2:no       0.006,*0.994 
    33       2:no       2:no       0,*1 
    34      1:yes      1:yes       *0.98,0.02 
    35      1:yes      1:yes       *0.974,0.026 
    36      1:yes      1:yes       *0.937,0.063 
    37      1:yes      1:yes       *0.998,0.002 
    38      1:yes      1:yes       *0.998,0.002 
    39      1:yes      1:yes       *0.998,0.002 
    40      1:yes      1:yes       *1,0 
    41      1:yes      1:yes       *1,0 
    42      1:yes      1:yes       *1,0 
    43      1:yes      1:yes       *0.969,0.031 
    44      1:yes      1:yes       *1,0 
    45      1:yes      1:yes       *0.947,0.053 
    46      1:yes      1:yes       *0.999,0.001 
    47      1:yes      1:yes       *1,0 
    48      1:yes      1:yes       *1,0 
    49      1:yes      1:yes       *1,0 
    50      1:yes      1:yes       *0.794,0.206 
    51      1:yes      1:yes       *1,0 
    52      1:yes      1:yes       *1,0 
    53      1:yes      1:yes       *0.997,0.003 
    54      1:yes      1:yes       *0.933,0.067 
    55      1:yes      1:yes       *0.999,0.001 
    56      1:yes      1:yes       *0.976,0.024 
     1       2:no       2:no       0,*1 
     2       2:no       2:no       0.108,*0.892 
     3       2:no       2:no       0,*1 
     4       2:no       2:no       0.001,*0.999 
     5       2:no       2:no       0.008,*0.992 
     6       2:no       2:no       0.002,*0.998 
     7       2:no       2:no       0.001,*0.999 
     8       2:no       2:no       0.036,*0.964 
     9       2:no       2:no       0.464,*0.536 
    10       2:no       2:no       0.001,*0.999 
    11       2:no       2:no       0.01,*0.99 
    12       2:no       2:no       0,*1 
    13       2:no       2:no       0.026,*0.974 
    14       2:no       2:no       0.01,*0.99 
    15       2:no       2:no       0.273,*0.727 
    16       2:no       2:no       0.008,*0.992 
    17       2:no       2:no       0.025,*0.975 
    18       2:no       2:no       0.016,*0.984 
    19       2:no       2:no       0.001,*0.999 
    20       2:no       2:no       0.005,*0.995 
    21       2:no       2:no       0.002,*0.998 
    22       2:no       2:no       0,*1 
    23       2:no       2:no       0,*1 
    24       2:no       2:no       0.183,*0.817 
    25       2:no       2:no       0,*1 
    26       2:no       2:no       0,*1 
    27       2:no       2:no       0.112,*0.888 
    28       2:no       2:no       0.247,*0.753 
    29       2:no       2:no       0,*1 
    30       2:no       2:no       0.001,*0.999 
    31       2:no       2:no       0.001,*0.999 
    32       2:no       2:no       0.002,*0.998 
    33       2:no       2:no       0.002,*0.998 
    34      1:yes      1:yes       *0.975,0.025 
    35      1:yes      1:yes       *1,0 
    36      1:yes      1:yes       *0.954,0.046 
    37      1:yes      1:yes       *0.998,0.002 
    38      1:yes      1:yes       *0.999,0.001 
    39      1:yes      1:yes       *0.959,0.041 
    40      1:yes      1:yes       *1,0 
    41      1:yes      1:yes       *0.999,0.001 
    42      1:yes      1:yes       *1,0 
    43      1:yes      1:yes       *0.905,0.095 
    44      1:yes      1:yes       *1,0 
    45      1:yes      1:yes       *1,0 
    46      1:yes      1:yes       *0.997,0.003 
    47      1:yes      1:yes       *0.996,0.004 
    48      1:yes      1:yes       *0.952,0.048 
    49      1:yes      1:yes       *0.995,0.005 
    50      1:yes      1:yes       *0.966,0.034 
    51      1:yes      1:yes       *1,0 
    52      1:yes      1:yes       *0.997,0.003 
    53      1:yes       2:no   +   0.017,*0.983 
    54      1:yes       2:no   +   0,*1 
    55      1:yes      1:yes       *0.974,0.026 
    56      1:yes      1:yes       *0.999,0.001 
     1       2:no       2:no       0,*1 
     2       2:no       2:no       0,*1 
     3       2:no       2:no       0,*1 
     4       2:no      1:yes   +   *0.967,0.033 
     5       2:no       2:no       0.11,*0.89 
     6       2:no       2:no       0.003,*0.997 
     7       2:no       2:no       0.001,*0.999 
     8       2:no       2:no       0,*1 
     9       2:no       2:no       0,*1 
    10       2:no       2:no       0.002,*0.998 
    11       2:no       2:no       0,*1 
    12       2:no       2:no       0.158,*0.842 
    13       2:no       2:no       0,*1 
    14       2:no       2:no       0.001,*0.999 
    15       2:no       2:no       0,*1 
    16       2:no      1:yes   +   *0.662,0.338 
    17       2:no      1:yes   +   *0.683,0.317 
    18       2:no       2:no       0,*1 
    19       2:no       2:no       0,*1 
    20       2:no       2:no       0.168,*0.832 
    21       2:no       2:no       0.001,*0.999 
    22       2:no       2:no       0.001,*0.999 
    23       2:no       2:no       0,*1 
    24       2:no       2:no       0.003,*0.997 
    25       2:no      1:yes   +   *0.7,0.3 
    26       2:no       2:no       0,*1 
    27       2:no       2:no       0,*1 
    28       2:no       2:no       0.035,*0.965 
    29       2:no       2:no       0.003,*0.997 
    30       2:no       2:no       0.037,*0.963 
    31       2:no       2:no       0.318,*0.682 
    32       2:no       2:no       0.004,*0.996 
    33       2:no       2:no       0.001,*0.999 
    34      1:yes      1:yes       *1,0 
    35      1:yes      1:yes       *0.967,0.033 
    36      1:yes      1:yes       *0.937,0.063 
    37      1:yes      1:yes       *0.989,0.011 
    38      1:yes      1:yes       *0.994,0.006 
    39      1:yes      1:yes       *0.997,0.003 
    40      1:yes      1:yes       *0.986,0.014 
    41      1:yes      1:yes       *0.988,0.012 
    42      1:yes      1:yes       *0.811,0.189 
    43      1:yes      1:yes       *0.998,0.002 
    44      1:yes      1:yes       *0.999,0.001 
    45      1:yes      1:yes       *1,0 
    46      1:yes      1:yes       *0.995,0.005 
    47      1:yes      1:yes       *0.957,0.043 
    48      1:yes      1:yes       *1,0 
    49      1:yes      1:yes       *0.996,0.004 
    50      1:yes      1:yes       *0.999,0.001 
    51      1:yes      1:yes       *1,0 
    52      1:yes      1:yes       *1,0 
    53      1:yes      1:yes       *0.988,0.012 
    54      1:yes      1:yes       *0.984,0.016 
    55      1:yes      1:yes       *1,0 
    56      1:yes      1:yes       *0.998,0.002 
     1       2:no       2:no       0.007,*0.993 
     2       2:no       2:no       0.003,*0.997 
     3       2:no       2:no       0.002,*0.998 
     4       2:no       2:no       0,*1 
     5       2:no       2:no       0.001,*0.999 
     6       2:no       2:no       0,*1 
     7       2:no       2:no       0.001,*0.999 
     8       2:no       2:no       0,*1 
     9       2:no       2:no       0,*1 
    10       2:no       2:no       0.246,*0.754 
    11       2:no       2:no       0.303,*0.697 
    12       2:no       2:no       0.01,*0.99 
    13       2:no       2:no       0.264,*0.736 
    14       2:no       2:no       0,*1 
    15       2:no       2:no       0,*1 
    16       2:no       2:no       0.001,*0.999 
    17       2:no       2:no       0.002,*0.998 
    18       2:no       2:no       0.002,*0.998 
    19       2:no       2:no       0,*1 
    20       2:no       2:no       0,*1 
    21       2:no       2:no       0.001,*0.999 
    22       2:no       2:no       0.001,*0.999 
    23       2:no       2:no       0,*1 
    24       2:no       2:no       0,*1 
    25       2:no       2:no       0.017,*0.983 
    26       2:no       2:no       0,*1 
    27       2:no       2:no       0.002,*0.998 
    28       2:no       2:no       0.001,*0.999 
    29       2:no       2:no       0,*1 
    30       2:no       2:no       0.021,*0.979 
    31       2:no       2:no       0.054,*0.946 
    32       2:no       2:no       0,*1 
    33       2:no       2:no       0,*1 
    34      1:yes      1:yes       *0.99,0.01 
    35      1:yes      1:yes       *0.98,0.02 
    36      1:yes      1:yes       *1,0 
    37      1:yes      1:yes       *0.97,0.03 
    38      1:yes      1:yes       *0.954,0.046 
    39      1:yes      1:yes       *0.995,0.005 
    40      1:yes      1:yes       *0.917,0.083 
    41      1:yes      1:yes       *1,0 
    42      1:yes      1:yes       *0.991,0.009 
    43      1:yes      1:yes       *1,0 
    44      1:yes      1:yes       *0.999,0.001 
    45      1:yes      1:yes       *0.999,0.001 
    46      1:yes      1:yes       *0.966,0.034 
    47      1:yes      1:yes       *0.995,0.005 
    48      1:yes      1:yes       *1,0 
    49      1:yes      1:yes       *0.996,0.004 
    50      1:yes      1:yes       *0.97,0.03 
    51      1:yes      1:yes       *0.994,0.006 
    52      1:yes      1:yes       *0.998,0.002 
    53      1:yes      1:yes       *0.968,0.032 
    54      1:yes      1:yes       *1,0 
    55      1:yes      1:yes       *0.995,0.005 
    56      1:yes      1:yes       *1,0 
     1       2:no       2:no       0.203,*0.797 
     2       2:no       2:no       0.002,*0.998 
     3       2:no       2:no       0.001,*0.999 
     4       2:no       2:no       0,*1 
     5       2:no       2:no       0.01,*0.99 
     6       2:no       2:no       0.002,*0.998 
     7       2:no       2:no       0.452,*0.548 
     8       2:no       2:no       0,*1 
     9       2:no       2:no       0.001,*0.999 
    10       2:no       2:no       0,*1 
    11       2:no       2:no       0,*1 
    12       2:no       2:no       0.219,*0.781 
    13       2:no       2:no       0.018,*0.982 
    14       2:no       2:no       0,*1 
    15       2:no       2:no       0,*1 
    16       2:no       2:no       0.085,*0.915 
    17       2:no       2:no       0.001,*0.999 
    18       2:no       2:no       0,*1 
    19       2:no       2:no       0,*1 
    20       2:no       2:no       0.489,*0.511 
    21       2:no       2:no       0,*1 
    22       2:no       2:no       0.015,*0.985 
    23       2:no       2:no       0.013,*0.987 
    24       2:no       2:no       0.066,*0.934 
    25       2:no       2:no       0,*1 
    26       2:no       2:no       0.001,*0.999 
    27       2:no       2:no       0.007,*0.993 
    28       2:no       2:no       0.276,*0.724 
    29       2:no       2:no       0.001,*0.999 
    30       2:no       2:no       0,*1 
    31       2:no       2:no       0.025,*0.975 
    32       2:no       2:no       0,*1 
    33       2:no       2:no       0.004,*0.996 
    34      1:yes      1:yes       *1,0 
    35      1:yes      1:yes       *0.924,0.076 
    36      1:yes      1:yes       *1,0 
    37      1:yes      1:yes       *0.999,0.001 
    38      1:yes      1:yes       *1,0 
    39      1:yes       2:no   +   0.003,*0.997 
    40      1:yes      1:yes       *0.853,0.147 
    41      1:yes      1:yes       *1,0 
    42      1:yes      1:yes       *1,0 
    43      1:yes      1:yes       *0.997,0.003 
    44      1:yes      1:yes       *0.996,0.004 
    45      1:yes      1:yes       *0.993,0.007 
    46      1:yes      1:yes       *0.997,0.003 
    47      1:yes      1:yes       *1,0 
    48      1:yes      1:yes       *0.999,0.001 
    49      1:yes      1:yes       *1,0 
    50      1:yes      1:yes       *0.975,0.025 
    51      1:yes      1:yes       *0.995,0.005 
    52      1:yes      1:yes       *0.997,0.003 
    53      1:yes      1:yes       *0.761,0.239 
    54      1:yes      1:yes       *0.999,0.001 
    55      1:yes      1:yes       *1,0 
    56      1:yes      1:yes       *1,0 
     1       2:no       2:no       0.001,*0.999 
     2       2:no       2:no       0,*1 
     3       2:no       2:no       0.401,*0.599 
     4       2:no       2:no       0.002,*0.998 
     5       2:no       2:no       0.002,*0.998 
     6       2:no       2:no       0.001,*0.999 
     7       2:no       2:no       0,*1 
     8       2:no       2:no       0,*1 
     9       2:no       2:no       0.009,*0.991 
    10       2:no       2:no       0,*1 
    11       2:no       2:no       0.001,*0.999 
    12       2:no       2:no       0,*1 
    13       2:no       2:no       0.013,*0.987 
    14       2:no       2:no       0,*1 
    15       2:no      1:yes   +   *0.785,0.215 
    16       2:no       2:no       0.001,*0.999 
    17       2:no       2:no       0,*1 
    18       2:no       2:no       0,*1 
    19       2:no      1:yes   +   *0.82,0.18 
    20       2:no       2:no       0.001,*0.999 
    21       2:no       2:no       0,*1 
    22       2:no       2:no       0.038,*0.962 
    23       2:no       2:no       0.006,*0.994 
    24       2:no       2:no       0.003,*0.997 
    25       2:no       2:no       0.001,*0.999 
    26       2:no       2:no       0.008,*0.992 
    27       2:no       2:no       0,*1 
    28       2:no       2:no       0,*1 
    29       2:no      1:yes   +   *0.953,0.047 
    30       2:no       2:no       0.041,*0.959 
    31       2:no       2:no       0,*1 
    32       2:no       2:no       0.001,*0.999 
    33       2:no       2:no       0,*1 
    34      1:yes      1:yes       *0.888,0.112 
    35      1:yes      1:yes       *1,0 
    36      1:yes      1:yes       *0.995,0.005 
    37      1:yes      1:yes       *0.936,0.064 
    38      1:yes      1:yes       *0.999,0.001 
    39      1:yes      1:yes       *0.998,0.002 
    40      1:yes      1:yes       *0.812,0.188 
    41      1:yes      1:yes       *0.993,0.007 
    42      1:yes      1:yes       *0.988,0.012 
    43      1:yes      1:yes       *1,0 
    44      1:yes      1:yes       *1,0 
    45      1:yes      1:yes       *1,0 
    46      1:yes      1:yes       *1,0 
    47      1:yes      1:yes       *0.994,0.006 
    48      1:yes      1:yes       *0.999,0.001 
    49      1:yes      1:yes       *1,0 
    50      1:yes      1:yes       *0.999,0.001 
    51      1:yes      1:yes       *0.972,0.028 
    52      1:yes      1:yes       *0.92,0.08 
    53      1:yes      1:yes       *1,0 
    54      1:yes      1:yes       *0.99,0.01 
    55      1:yes      1:yes       *0.998,0.002 
    56      1:yes      1:yes       *0.998,0.002 
     1       2:no       2:no       0.144,*0.856 
     2       2:no       2:no       0,*1 
     3       2:no       2:no       0.037,*0.963 
     4       2:no       2:no       0.421,*0.579 
     5       2:no       2:no       0,*1 
     6       2:no       2:no       0,*1 
     7       2:no       2:no       0,*1 
     8       2:no       2:no       0.011,*0.989 
     9       2:no       2:no       0,*1 
    10       2:no       2:no       0,*1 
    11       2:no       2:no       0.003,*0.997 
    12       2:no       2:no       0,*1 
    13       2:no      1:yes   +   *0.831,0.169 
    14       2:no       2:no       0.003,*0.997 
    15       2:no       2:no       0,*1 
    16       2:no      1:yes   +   *1,0 
    17       2:no       2:no       0.123,*0.877 
    18       2:no       2:no       0.006,*0.994 
    19       2:no       2:no       0.001,*0.999 
    20       2:no       2:no       0,*1 
    21       2:no       2:no       0.08,*0.92 
    22       2:no       2:no       0.003,*0.997 
    23       2:no       2:no       0,*1 
    24       2:no       2:no       0.001,*0.999 
    25       2:no      1:yes   +   *0.997,0.003 
    26       2:no       2:no       0,*1 
    27       2:no       2:no       0,*1 
    28       2:no       2:no       0.001,*0.999 
    29       2:no       2:no       0.103,*0.897 
    30       2:no       2:no       0.117,*0.883 
    31       2:no       2:no       0.033,*0.967 
    32       2:no       2:no       0.029,*0.971 
    33       2:no      1:yes   +   *0.518,0.482 
    34      1:yes      1:yes       *1,0 
    35      1:yes      1:yes       *1,0 
    36      1:yes      1:yes       *0.982,0.018 
    37      1:yes      1:yes       *0.997,0.003 
    38      1:yes      1:yes       *1,0 
    39      1:yes      1:yes       *1,0 
    40      1:yes      1:yes       *1,0 
    41      1:yes      1:yes       *0.997,0.003 
    42      1:yes      1:yes       *0.922,0.078 
    43      1:yes      1:yes       *0.986,0.014 
    44      1:yes      1:yes       *1,0 
    45      1:yes      1:yes       *0.999,0.001 
    46      1:yes      1:yes       *1,0 
    47      1:yes      1:yes       *0.849,0.151 
    48      1:yes      1:yes       *1,0 
    49      1:yes      1:yes       *0.994,0.006 
    50      1:yes      1:yes       *0.995,0.005 
    51      1:yes      1:yes       *1,0 
    52      1:yes      1:yes       *0.987,0.013 
    53      1:yes       2:no   +   0.331,*0.669 
    54      1:yes      1:yes       *1,0 
    55      1:yes      1:yes       *0.999,0.001 
     1       2:no       2:no       0,*1 
     2       2:no       2:no       0,*1 
     3       2:no       2:no       0.023,*0.977 
     4       2:no       2:no       0,*1 
     5       2:no       2:no       0.015,*0.985 
     6       2:no       2:no       0,*1 
     7       2:no       2:no       0,*1 
     8       2:no       2:no       0,*1 
     9       2:no       2:no       0.175,*0.825 
    10       2:no       2:no       0,*1 
    11       2:no       2:no       0.054,*0.946 
    12       2:no       2:no       0,*1 
    13       2:no       2:no       0.001,*0.999 
    14       2:no       2:no       0.273,*0.727 
    15       2:no       2:no       0,*1 
    16       2:no       2:no       0.102,*0.898 
    17       2:no       2:no       0.001,*0.999 
    18       2:no       2:no       0,*1 
    19       2:no       2:no       0,*1 
    20       2:no       2:no       0.003,*0.997 
    21       2:no       2:no       0.053,*0.947 
    22       2:no       2:no       0,*1 
    23       2:no       2:no       0.001,*0.999 
    24       2:no       2:no       0,*1 
    25       2:no       2:no       0.001,*0.999 
    26       2:no       2:no       0,*1 
    27       2:no      1:yes   +   *0.781,0.219 
    28       2:no       2:no       0,*1 
    29       2:no       2:no       0.002,*0.998 
    30       2:no       2:no       0.031,*0.969 
    31       2:no      1:yes   +   *0.989,0.011 
    32       2:no       2:no       0,*1 
    33       2:no       2:no       0,*1 
    34      1:yes      1:yes       *0.893,0.107 
    35      1:yes      1:yes       *1,0 
    36      1:yes      1:yes       *0.998,0.002 
    37      1:yes      1:yes       *1,0 
    38      1:yes      1:yes       *0.996,0.004 
    39      1:yes      1:yes       *0.95,0.05 
    40      1:yes      1:yes       *0.998,0.002 
    41      1:yes      1:yes       *1,0 
    42      1:yes      1:yes       *0.997,0.003 
    43      1:yes      1:yes       *0.917,0.083 
    44      1:yes      1:yes       *0.991,0.009 
    45      1:yes      1:yes       *0.963,0.037 
    46      1:yes      1:yes       *1,0 
    47      1:yes      1:yes       *0.835,0.165 
    48      1:yes      1:yes       *0.997,0.003 
    49      1:yes      1:yes       *0.952,0.048 
    50      1:yes      1:yes       *1,0 
    51      1:yes       2:no   +   0.006,*0.994 
    52      1:yes      1:yes       *1,0 
    53      1:yes      1:yes       *0.954,0.046 
    54      1:yes      1:yes       *0.898,0.102 
    55      1:yes      1:yes       *0.996,0.004 
     1       2:no       2:no       0.037,*0.963 
     2       2:no       2:no       0.002,*0.998 
     3       2:no      1:yes   +   *0.501,0.499 
     4       2:no       2:no       0.429,*0.571 
     5       2:no       2:no       0.472,*0.528 
     6       2:no       2:no       0.025,*0.975 
     7       2:no      1:yes   +   *0.777,0.223 
     8       2:no      1:yes   +   *0.846,0.154 
     9       2:no       2:no       0,*1 
    10       2:no       2:no       0.001,*0.999 
    11       2:no       2:no       0.04,*0.96 
    12       2:no      1:yes   +   *0.992,0.008 
    13       2:no       2:no       0,*1 
    14       2:no       2:no       0.012,*0.988 
    15       2:no       2:no       0.014,*0.986 
    16       2:no       2:no       0,*1 
    17       2:no       2:no       0.292,*0.708 
    18       2:no       2:no       0.012,*0.988 
    19       2:no       2:no       0.022,*0.978 
    20       2:no       2:no       0.001,*0.999 
    21       2:no       2:no       0.074,*0.926 
    22       2:no       2:no       0.007,*0.993 
    23       2:no       2:no       0.002,*0.998 
    24       2:no       2:no       0.001,*0.999 
    25       2:no       2:no       0.037,*0.963 
    26       2:no       2:no       0.003,*0.997 
    27       2:no       2:no       0,*1 
    28       2:no       2:no       0.003,*0.997 
    29       2:no       2:no       0.186,*0.814 
    30       2:no       2:no       0.238,*0.762 
    31       2:no       2:no       0.019,*0.981 
    32       2:no       2:no       0.145,*0.855 
    33       2:no       2:no       0,*1 
    34      1:yes      1:yes       *0.999,0.001 
    35      1:yes      1:yes       *0.839,0.161 
    36      1:yes      1:yes       *1,0 
    37      1:yes      1:yes       *1,0 
    38      1:yes      1:yes       *1,0 
    39      1:yes      1:yes       *0.984,0.016 
    40      1:yes       2:no   +   0.064,*0.936 
    41      1:yes      1:yes       *0.999,0.001 
    42      1:yes       2:no   +   0.004,*0.996 
    43      1:yes      1:yes       *0.967,0.033 
    44      1:yes      1:yes       *0.999,0.001 
    45      1:yes      1:yes       *0.898,0.102 
    46      1:yes      1:yes       *0.981,0.019 
    47      1:yes      1:yes       *0.722,0.278 
    48      1:yes      1:yes       *0.8,0.2 
    49      1:yes      1:yes       *0.992,0.008 
    50      1:yes      1:yes       *0.6,0.4 
    51      1:yes       2:no   +   0.195,*0.805 
    52      1:yes      1:yes       *1,0 
    53      1:yes       2:no   +   0.003,*0.997 
    54      1:yes      1:yes       *0.998,0.002 
    55      1:yes      1:yes       *1,0 


========== Summary ==========

Correctly Classified Instances         528               94.7935 %
Incorrectly Classified Instances        29                5.2065 %
Kappa statistic                          0.8929
Mean absolute error                      0.0727
Root mean squared error                  0.2109
Relative absolute error                 15.0651 %
Root relative squared error             42.9478 %
Total Number of Instances              557     


=== Detailed Accuracy By Class ===

               TP Rate   FP Rate   Precision   Recall  F-Measure   ROC Area  Class
                 0.96      0.06       0.916     0.96      0.937      0.98     yes
                 0.94      0.04       0.972     0.94      0.955      0.98     no
Weighted Avg.    0.948     0.048      0.949     0.948     0.948      0.98 


=== Confusion Matrix ===

   a   b   <-- classified as
 217   9 |   a = yes
  20 311 |   b = no


========== Use the built Classifier: weka.classifiers.trees.NBTree to classify instances ==========
Error trained instances:
150: S,G,0.2547,0.052627,1,0.317647,0,NA,0,NA,0,75.06714,1,73,CSK,TK,Activation_segment_Ct,no | yes, 0.7641873396795894, 0.23581266032041057
196: H,Q,0.125321,0.031515,0.363636,0.309804,0,NA,0,NA,1,146.14594,1,118,EGFR,TK,Activation_segment_Ct#F_helix,no | yes, 0.6218640291076748, 0.37813597089232526
198: K,N,0.908494,0.819705,1,0.988235,0,NA,0,NA,1,132.11904,1,135,EGFR,TK,Catalytic_loop,no | yes, 0.9960317761382516, 0.003968223861748536
244: V,E,0.17821,0.032222,0.909091,0.243137,-2,NA,0,NA,1,147.13074,0,105,EGFR,TK,Activation_segment_Nt,no | yes, 0.9995772205744632, 4.2277942553681225E-4
254: D,H,0.325613,0.026395,0.727273,0.192157,-1,NA,0,NA,1,155.15634,1,91,EGFR,TK,C_helix,no | yes, 0.9981335697271627, 0.0018664302728373925
264: E,K,?,0.001554,?,?,1,NA,0,NA,1,146.18934,1,109,VEGFR,TK,Linker#E_helix,yes | no, 0.04575876931301397, 0.954241230686986
339: V,E,0.860353,0.399863,1,0.933333,-2,NA,0,NA,1,147.13074,0,105,VEGFR,TK,G_loop,no | yes, 0.950939423955754, 0.04906057604424608
393: R,W,0.182737,0.124801,0.179487,0.215054,-3,NA,0,NA,0,204.22844,1,148,STE7,STE,C_helix,yes | no, 0.0128104767019268, 0.9871895232980733
394: S,L,0.30549,0.069142,0.717949,0.758065,-2,NA,0,NA,0,131.17464,1,73,STE7,STE,Linker,yes | no, 0.020610779420826418, 0.9793892205791735
520: Q,H,0.354984,0.092933,1,0.321569,0,NA,0,NA,1,155.15634,1,114,RET,TK,Catalytic_loop,no | yes, 0.5189722313161202, 0.48102776868387975
541: V,A,0.418997,0.241069,0.909091,0.729412,0,NA,0,NA,0,89.09404,0,105,TEC,TK,G_loop,no | yes, 0.8336826294944234, 0.16631737050557663
548: G,V,?,?,?,?,-3,NA,0,NA,0,117.14784,0,48,TRK,TK,Linker#E_helix,no | yes, 0.9312089628945794, 0.06879103710542045
556: G,S,0.351451,0.292866,0.875,0.709877,0,NA,0,NA,1,105.09344,0,48,MLK,TKL,E_helix,no | yes, 0.9603947094350982, 0.03960529056490188
Total 13 miss classified instance(s).
************************************************************
Classify unseen data:

========== Use the built Classifier: weka.classifiers.trees.NBTree to classify instances ==========
Error trained instances:
104: Y,C,0.120518,0.012023,0.181818,0.282353,-2,NA,0,NA,0,121.15404,0,141,EGFR,TK,E_helix,yes | no, 0.37530795132082706, 0.624692048679173
Total 1 miss classified instance(s).

************************************************************
End weka.classifiers.trees.NBTree
************************************************************

************************************************************
Start weka.classifiers.trees.FT / default
************************************************************

========== Strat build & save Classifier: weka.classifiers.trees.FT ==========
Classifier was saved at: C:\Coding\Java\CancerML/Data/Results/Classification/20121222_215232/Model/weka.classifiers.trees.FT.model

========== Strat 10-fold  cross-validation==========

========== Strat writing Classification Summary ==========
Classification summary was saved at: C:\Coding\Java\CancerML/Data/Results/Classification/20121222_215232/Classified/weka.classifiers.trees.FT-Classified.txt
Relation Name:  Analysis_Disease-weka.filters.unsupervised.attribute.Remove-R1,9,10,13,16,17,18,20,21,23,24,25,26,27
Num Instances:  557
Num Attributes: 18

     Name                      Type  Nom  Int Real     Missing      Unique  Dist
   1 Amino_Acid_WT              Nom 100%   0%   0%     0 /  0%     0 /  0%    20 
   2 Amino_Acid_MT              Nom 100%   0%   0%     0 /  0%     0 /  0%    20 
   3 Conservation_Consensus_Al  Num   0%   0%  65%   197 / 35%    76 / 14%   158 
   4 Conservation_Wild_AllKina  Num   0%   0%  72%   155 / 28%   279 / 50%   322 
   5 Conservation_Consensus_Fa  Num   0%  14%  50%   199 / 36%    63 / 11%    97 
   6 Conservation_Consensus_Gr  Num   0%   0%  64%   199 / 36%   137 / 25%   201 
   7 Blosum62                   Num   0% 100%   0%     0 /  0%     0 /  0%     7 
   8 Modification               Nom 100%   0%   0%     0 /  0%     0 /  0%     2 
   9 Is_Pk_Domain               Nom 100%   0%   0%     0 /  0%     0 /  0%     1 
  10 Binding_Site               Nom 100%   0%   0%     0 /  0%     0 /  0%     1 
  11 Side_Chain_Polarity_MT     Nom 100%   0%   0%     0 /  0%     0 /  0%     2 
  12 Avg_Mass_MT                Num   0%   0% 100%     0 /  0%     0 /  0%    19 
  13 Side_Chain_Polarity_WT     Nom 100%   0%   0%     0 /  0%     0 /  0%     2 
  14 Van_der_Waals_Volume_WT    Num   0% 100%   0%     0 /  0%     0 /  0%    17 
  15 Protein_Family             Nom 100%   0%   0%     0 /  0%    14 /  3%    56 
  16 Protein_Group              Nom 100%   0%   0%     0 /  0%     1 /  0%     9 
  17 Sub_domain                 Nom 100%   0%   0%     0 /  0%     1 /  0%    20 
  18 Disease                    Nom 100%   0%   0%     0 /  0%     0 /  0%     2 


========== Cross Validation Result ==========
 inst#     actual  predicted error distribution
     1       2:no       2:no       0.001,*0.999 
     2       2:no       2:no       0.001,*0.999 
     3       2:no       2:no       0,*1 
     4       2:no       2:no       0.007,*0.993 
     5       2:no       2:no       0.001,*0.999 
     6       2:no       2:no       0.001,*0.999 
     7       2:no       2:no       0.001,*0.999 
     8       2:no       2:no       0.03,*0.97 
     9       2:no       2:no       0.001,*0.999 
    10       2:no       2:no       0.021,*0.979 
    11       2:no       2:no       0.001,*0.999 
    12       2:no       2:no       0.003,*0.997 
    13       2:no       2:no       0.043,*0.957 
    14       2:no       2:no       0.001,*0.999 
    15       2:no       2:no       0.001,*0.999 
    16       2:no       2:no       0.007,*0.993 
    17       2:no       2:no       0.002,*0.998 
    18       2:no       2:no       0.001,*0.999 
    19       2:no       2:no       0.001,*0.999 
    20       2:no       2:no       0.021,*0.979 
    21       2:no       2:no       0.001,*0.999 
    22       2:no       2:no       0.001,*0.999 
    23       2:no       2:no       0.001,*0.999 
    24       2:no       2:no       0.009,*0.991 
    25       2:no       2:no       0,*1 
    26       2:no       2:no       0,*1 
    27       2:no       2:no       0.022,*0.978 
    28       2:no       2:no       0.001,*0.999 
    29       2:no       2:no       0,*1 
    30       2:no       2:no       0,*1 
    31       2:no       2:no       0.001,*0.999 
    32       2:no       2:no       0.001,*0.999 
    33       2:no       2:no       0.001,*0.999 
    34       2:no       2:no       0.01,*0.99 
    35      1:yes      1:yes       *1,0 
    36      1:yes      1:yes       *0.998,0.002 
    37      1:yes      1:yes       *1,0 
    38      1:yes      1:yes       *0.952,0.048 
    39      1:yes      1:yes       *1,0 
    40      1:yes      1:yes       *0.998,0.002 
    41      1:yes      1:yes       *0.998,0.002 
    42      1:yes      1:yes       *0.99,0.01 
    43      1:yes      1:yes       *0.98,0.02 
    44      1:yes      1:yes       *1,0 
    45      1:yes      1:yes       *1,0 
    46      1:yes      1:yes       *0.98,0.02 
    47      1:yes      1:yes       *0.993,0.007 
    48      1:yes      1:yes       *0.996,0.004 
    49      1:yes      1:yes       *1,0 
    50      1:yes      1:yes       *1,0 
    51      1:yes      1:yes       *0.99,0.01 
    52      1:yes      1:yes       *1,0 
    53      1:yes      1:yes       *1,0 
    54      1:yes      1:yes       *1,0 
    55      1:yes      1:yes       *0.999,0.001 
    56      1:yes      1:yes       *0.797,0.203 
     1       2:no       2:no       0.001,*0.999 
     2       2:no       2:no       0.001,*0.999 
     3       2:no       2:no       0.003,*0.997 
     4       2:no       2:no       0.004,*0.996 
     5       2:no       2:no       0.001,*0.999 
     6       2:no       2:no       0,*1 
     7       2:no       2:no       0.173,*0.827 
     8       2:no       2:no       0.001,*0.999 
     9       2:no       2:no       0.001,*0.999 
    10       2:no       2:no       0.245,*0.755 
    11       2:no       2:no       0.001,*0.999 
    12       2:no       2:no       0,*1 
    13       2:no       2:no       0.005,*0.995 
    14       2:no       2:no       0,*1 
    15       2:no       2:no       0,*1 
    16       2:no       2:no       0.04,*0.96 
    17       2:no       2:no       0,*1 
    18       2:no       2:no       0.01,*0.99 
    19       2:no       2:no       0.004,*0.996 
    20       2:no       2:no       0.001,*0.999 
    21       2:no       2:no       0.001,*0.999 
    22       2:no       2:no       0.001,*0.999 
    23       2:no       2:no       0.027,*0.973 
    24       2:no       2:no       0,*1 
    25       2:no       2:no       0.001,*0.999 
    26       2:no       2:no       0.003,*0.997 
    27       2:no       2:no       0.359,*0.641 
    28       2:no       2:no       0,*1 
    29       2:no       2:no       0,*1 
    30       2:no       2:no       0.002,*0.998 
    31       2:no       2:no       0.001,*0.999 
    32       2:no       2:no       0.002,*0.998 
    33       2:no       2:no       0,*1 
    34      1:yes      1:yes       *1,0 
    35      1:yes      1:yes       *1,0 
    36      1:yes      1:yes       *0.992,0.008 
    37      1:yes      1:yes       *0.999,0.001 
    38      1:yes      1:yes       *0.998,0.002 
    39      1:yes      1:yes       *0.999,0.001 
    40      1:yes      1:yes       *1,0 
    41      1:yes      1:yes       *1,0 
    42      1:yes      1:yes       *0.996,0.004 
    43      1:yes      1:yes       *1,0 
    44      1:yes      1:yes       *0.999,0.001 
    45      1:yes      1:yes       *0.998,0.002 
    46      1:yes      1:yes       *1,0 
    47      1:yes      1:yes       *0.999,0.001 
    48      1:yes      1:yes       *0.999,0.001 
    49      1:yes      1:yes       *0.992,0.008 
    50      1:yes      1:yes       *0.995,0.005 
    51      1:yes      1:yes       *0.994,0.006 
    52      1:yes      1:yes       *0.998,0.002 
    53      1:yes      1:yes       *1,0 
    54      1:yes      1:yes       *0.975,0.025 
    55      1:yes      1:yes       *0.999,0.001 
    56      1:yes      1:yes       *0.989,0.011 
     1       2:no       2:no       0.001,*0.999 
     2       2:no       2:no       0,*1 
     3       2:no       2:no       0,*1 
     4       2:no       2:no       0.002,*0.998 
     5       2:no       2:no       0.001,*0.999 
     6       2:no       2:no       0,*1 
     7       2:no       2:no       0,*1 
     8       2:no       2:no       0,*1 
     9       2:no       2:no       0.001,*0.999 
    10       2:no       2:no       0,*1 
    11       2:no       2:no       0,*1 
    12       2:no       2:no       0,*1 
    13       2:no       2:no       0,*1 
    14       2:no       2:no       0.001,*0.999 
    15       2:no       2:no       0,*1 
    16       2:no       2:no       0,*1 
    17       2:no       2:no       0,*1 
    18       2:no       2:no       0.004,*0.996 
    19       2:no       2:no       0.002,*0.998 
    20       2:no       2:no       0,*1 
    21       2:no       2:no       0,*1 
    22       2:no       2:no       0,*1 
    23       2:no       2:no       0,*1 
    24       2:no       2:no       0,*1 
    25       2:no       2:no       0,*1 
    26       2:no       2:no       0,*1 
    27       2:no       2:no       0,*1 
    28       2:no       2:no       0.001,*0.999 
    29       2:no       2:no       0,*1 
    30       2:no       2:no       0,*1 
    31       2:no       2:no       0,*1 
    32       2:no       2:no       0.003,*0.997 
    33       2:no       2:no       0,*1 
    34      1:yes      1:yes       *0.999,0.001 
    35      1:yes      1:yes       *1,0 
    36      1:yes      1:yes       *0.998,0.002 
    37      1:yes      1:yes       *0.987,0.013 
    38      1:yes      1:yes       *1,0 
    39      1:yes      1:yes       *1,0 
    40      1:yes      1:yes       *1,0 
    41      1:yes      1:yes       *0.991,0.009 
    42      1:yes      1:yes       *1,0 
    43      1:yes      1:yes       *0.98,0.02 
    44      1:yes      1:yes       *0.997,0.003 
    45      1:yes      1:yes       *0.999,0.001 
    46      1:yes      1:yes       *1,0 
    47      1:yes      1:yes       *1,0 
    48      1:yes      1:yes       *0.997,0.003 
    49      1:yes      1:yes       *1,0 
    50      1:yes      1:yes       *0.998,0.002 
    51      1:yes      1:yes       *1,0 
    52      1:yes      1:yes       *0.999,0.001 
    53      1:yes      1:yes       *0.991,0.009 
    54      1:yes       2:no   +   0.001,*0.999 
    55      1:yes      1:yes       *0.999,0.001 
    56      1:yes      1:yes       *1,0 
     1       2:no       2:no       0,*1 
     2       2:no       2:no       0,*1 
     3       2:no       2:no       0,*1 
     4       2:no       2:no       0.332,*0.668 
     5       2:no       2:no       0.003,*0.997 
     6       2:no       2:no       0.001,*0.999 
     7       2:no       2:no       0.009,*0.991 
     8       2:no       2:no       0.002,*0.998 
     9       2:no       2:no       0.002,*0.998 
    10       2:no       2:no       0.001,*0.999 
    11       2:no       2:no       0,*1 
    12       2:no       2:no       0.017,*0.983 
    13       2:no       2:no       0,*1 
    14       2:no       2:no       0,*1 
    15       2:no       2:no       0,*1 
    16       2:no       2:no       0.003,*0.997 
    17       2:no       2:no       0.221,*0.779 
    18       2:no       2:no       0,*1 
    19       2:no       2:no       0.01,*0.99 
    20       2:no       2:no       0.045,*0.955 
    21       2:no       2:no       0.001,*0.999 
    22       2:no       2:no       0.009,*0.991 
    23       2:no       2:no       0.001,*0.999 
    24       2:no       2:no       0.001,*0.999 
    25       2:no      1:yes   +   *0.969,0.031 
    26       2:no       2:no       0,*1 
    27       2:no       2:no       0,*1 
    28       2:no       2:no       0.03,*0.97 
    29       2:no       2:no       0.001,*0.999 
    30       2:no       2:no       0.187,*0.813 
    31       2:no       2:no       0.006,*0.994 
    32       2:no       2:no       0.001,*0.999 
    33       2:no       2:no       0.001,*0.999 
    34      1:yes      1:yes       *0.996,0.004 
    35      1:yes      1:yes       *0.998,0.002 
    36      1:yes      1:yes       *0.989,0.011 
    37      1:yes      1:yes       *0.99,0.01 
    38      1:yes      1:yes       *1,0 
    39      1:yes      1:yes       *1,0 
    40      1:yes      1:yes       *0.999,0.001 
    41      1:yes      1:yes       *0.972,0.028 
    42      1:yes       2:no   +   0.001,*0.999 
    43      1:yes      1:yes       *0.966,0.034 
    44      1:yes      1:yes       *0.831,0.169 
    45      1:yes      1:yes       *0.992,0.008 
    46      1:yes      1:yes       *0.938,0.062 
    47      1:yes      1:yes       *0.999,0.001 
    48      1:yes      1:yes       *1,0 
    49      1:yes      1:yes       *0.991,0.009 
    50      1:yes      1:yes       *1,0 
    51      1:yes      1:yes       *0.992,0.008 
    52      1:yes      1:yes       *0.993,0.007 
    53      1:yes      1:yes       *0.994,0.006 
    54      1:yes      1:yes       *0.982,0.018 
    55      1:yes      1:yes       *1,0 
    56      1:yes      1:yes       *1,0 
     1       2:no       2:no       0.001,*0.999 
     2       2:no       2:no       0.001,*0.999 
     3       2:no       2:no       0,*1 
     4       2:no       2:no       0,*1 
     5       2:no       2:no       0.001,*0.999 
     6       2:no       2:no       0,*1 
     7       2:no       2:no       0,*1 
     8       2:no       2:no       0.001,*0.999 
     9       2:no       2:no       0,*1 
    10       2:no       2:no       0.006,*0.994 
    11       2:no       2:no       0.137,*0.863 
    12       2:no       2:no       0,*1 
    13       2:no       2:no       0.006,*0.994 
    14       2:no       2:no       0.002,*0.998 
    15       2:no       2:no       0.003,*0.997 
    16       2:no       2:no       0.002,*0.998 
    17       2:no       2:no       0,*1 
    18       2:no       2:no       0,*1 
    19       2:no       2:no       0.001,*0.999 
    20       2:no       2:no       0,*1 
    21       2:no       2:no       0.001,*0.999 
    22       2:no       2:no       0,*1 
    23       2:no       2:no       0,*1 
    24       2:no       2:no       0.008,*0.992 
    25       2:no       2:no       0.001,*0.999 
    26       2:no       2:no       0,*1 
    27       2:no       2:no       0.001,*0.999 
    28       2:no       2:no       0.018,*0.982 
    29       2:no       2:no       0.004,*0.996 
    30       2:no       2:no       0.012,*0.988 
    31       2:no       2:no       0.002,*0.998 
    32       2:no       2:no       0,*1 
    33       2:no       2:no       0.001,*0.999 
    34      1:yes      1:yes       *0.989,0.011 
    35      1:yes      1:yes       *1,0 
    36      1:yes      1:yes       *1,0 
    37      1:yes       2:no   +   0.049,*0.951 
    38      1:yes      1:yes       *0.997,0.003 
    39      1:yes      1:yes       *0.999,0.001 
    40      1:yes      1:yes       *0.989,0.011 
    41      1:yes      1:yes       *0.999,0.001 
    42      1:yes      1:yes       *1,0 
    43      1:yes      1:yes       *1,0 
    44      1:yes      1:yes       *1,0 
    45      1:yes      1:yes       *0.989,0.011 
    46      1:yes      1:yes       *0.999,0.001 
    47      1:yes      1:yes       *0.871,0.129 
    48      1:yes      1:yes       *0.992,0.008 
    49      1:yes      1:yes       *0.919,0.081 
    50      1:yes      1:yes       *0.999,0.001 
    51      1:yes      1:yes       *1,0 
    52      1:yes      1:yes       *0.999,0.001 
    53      1:yes      1:yes       *0.97,0.03 
    54      1:yes      1:yes       *1,0 
    55      1:yes      1:yes       *0.999,0.001 
    56      1:yes      1:yes       *1,0 
     1       2:no       2:no       0,*1 
     2       2:no       2:no       0,*1 
     3       2:no       2:no       0,*1 
     4       2:no       2:no       0,*1 
     5       2:no       2:no       0.026,*0.974 
     6       2:no       2:no       0.004,*0.996 
     7       2:no      1:yes   +   *0.973,0.027 
     8       2:no       2:no       0,*1 
     9       2:no       2:no       0,*1 
    10       2:no       2:no       0,*1 
    11       2:no       2:no       0.004,*0.996 
    12       2:no       2:no       0.032,*0.968 
    13       2:no       2:no       0,*1 
    14       2:no       2:no       0,*1 
    15       2:no       2:no       0.007,*0.993 
    16       2:no       2:no       0.056,*0.944 
    17       2:no       2:no       0,*1 
    18       2:no       2:no       0,*1 
    19       2:no       2:no       0.003,*0.997 
    20       2:no       2:no       0.004,*0.996 
    21       2:no       2:no       0,*1 
    22       2:no       2:no       0,*1 
    23       2:no       2:no       0.004,*0.996 
    24       2:no       2:no       0.015,*0.985 
    25       2:no       2:no       0,*1 
    26       2:no       2:no       0,*1 
    27       2:no       2:no       0,*1 
    28       2:no       2:no       0.004,*0.996 
    29       2:no       2:no       0,*1 
    30       2:no       2:no       0,*1 
    31       2:no       2:no       0,*1 
    32       2:no       2:no       0.003,*0.997 
    33       2:no       2:no       0,*1 
    34      1:yes      1:yes       *0.999,0.001 
    35      1:yes      1:yes       *0.999,0.001 
    36      1:yes      1:yes       *0.975,0.025 
    37      1:yes      1:yes       *1,0 
    38      1:yes      1:yes       *0.998,0.002 
    39      1:yes       2:no   +   0,*1 
    40      1:yes       2:no   +   0.006,*0.994 
    41      1:yes      1:yes       *1,0 
    42      1:yes      1:yes       *0.991,0.009 
    43      1:yes      1:yes       *0.999,0.001 
    44      1:yes      1:yes       *0.995,0.005 
    45      1:yes      1:yes       *0.998,0.002 
    46      1:yes      1:yes       *1,0 
    47      1:yes      1:yes       *0.998,0.002 
    48      1:yes      1:yes       *0.999,0.001 
    49      1:yes      1:yes       *1,0 
    50      1:yes      1:yes       *0.988,0.012 
    51      1:yes      1:yes       *0.999,0.001 
    52      1:yes      1:yes       *0.984,0.016 
    53      1:yes      1:yes       *0.995,0.005 
    54      1:yes      1:yes       *0.975,0.025 
    55      1:yes      1:yes       *0.997,0.003 
    56      1:yes      1:yes       *1,0 
     1       2:no       2:no       0,*1 
     2       2:no       2:no       0.001,*0.999 
     3       2:no       2:no       0,*1 
     4       2:no       2:no       0.001,*0.999 
     5       2:no       2:no       0,*1 
     6       2:no       2:no       0,*1 
     7       2:no       2:no       0,*1 
     8       2:no       2:no       0,*1 
     9       2:no       2:no       0.001,*0.999 
    10       2:no       2:no       0,*1 
    11       2:no       2:no       0.001,*0.999 
    12       2:no       2:no       0,*1 
    13       2:no       2:no       0.017,*0.983 
    14       2:no       2:no       0,*1 
    15       2:no       2:no       0.015,*0.985 
    16       2:no       2:no       0,*1 
    17       2:no       2:no       0,*1 
    18       2:no       2:no       0,*1 
    19       2:no       2:no       0.007,*0.993 
    20       2:no       2:no       0.39,*0.61 
    21       2:no       2:no       0,*1 
    22       2:no       2:no       0.021,*0.979 
    23       2:no       2:no       0.002,*0.998 
    24       2:no       2:no       0.001,*0.999 
    25       2:no       2:no       0,*1 
    26       2:no       2:no       0,*1 
    27       2:no       2:no       0,*1 
    28       2:no       2:no       0,*1 
    29       2:no       2:no       0.004,*0.996 
    30       2:no       2:no       0.091,*0.909 
    31       2:no       2:no       0.001,*0.999 
    32       2:no       2:no       0,*1 
    33       2:no       2:no       0,*1 
    34      1:yes      1:yes       *0.999,0.001 
    35      1:yes      1:yes       *0.999,0.001 
    36      1:yes      1:yes       *0.992,0.008 
    37      1:yes      1:yes       *0.993,0.007 
    38      1:yes      1:yes       *1,0 
    39      1:yes      1:yes       *1,0 
    40      1:yes      1:yes       *0.99,0.01 
    41      1:yes      1:yes       *1,0 
    42      1:yes      1:yes       *0.992,0.008 
    43      1:yes      1:yes       *0.997,0.003 
    44      1:yes      1:yes       *1,0 
    45      1:yes      1:yes       *0.997,0.003 
    46      1:yes      1:yes       *1,0 
    47      1:yes      1:yes       *0.998,0.002 
    48      1:yes      1:yes       *0.924,0.076 
    49      1:yes      1:yes       *1,0 
    50      1:yes      1:yes       *1,0 
    51      1:yes      1:yes       *0.993,0.007 
    52      1:yes      1:yes       *1,0 
    53      1:yes      1:yes       *1,0 
    54      1:yes      1:yes       *0.819,0.181 
    55      1:yes      1:yes       *1,0 
    56      1:yes      1:yes       *0.999,0.001 
     1       2:no       2:no       0.055,*0.945 
     2       2:no       2:no       0,*1 
     3       2:no       2:no       0.043,*0.957 
     4       2:no       2:no       0.005,*0.995 
     5       2:no       2:no       0,*1 
     6       2:no       2:no       0,*1 
     7       2:no       2:no       0.013,*0.987 
     8       2:no       2:no       0.001,*0.999 
     9       2:no       2:no       0.001,*0.999 
    10       2:no       2:no       0,*1 
    11       2:no       2:no       0,*1 
    12       2:no       2:no       0,*1 
    13       2:no      1:yes   +   *1,0 
    14       2:no       2:no       0.002,*0.998 
    15       2:no       2:no       0.001,*0.999 
    16       2:no      1:yes   +   *1,0 
    17       2:no       2:no       0.006,*0.994 
    18       2:no       2:no       0.004,*0.996 
    19       2:no       2:no       0,*1 
    20       2:no       2:no       0,*1 
    21       2:no       2:no       0.004,*0.996 
    22       2:no       2:no       0,*1 
    23       2:no       2:no       0,*1 
    24       2:no       2:no       0,*1 
    25       2:no      1:yes   +   *1,0 
    26       2:no       2:no       0,*1 
    27       2:no       2:no       0,*1 
    28       2:no       2:no       0,*1 
    29       2:no       2:no       0.003,*0.997 
    30       2:no       2:no       0.001,*0.999 
    31       2:no       2:no       0.005,*0.995 
    32       2:no       2:no       0,*1 
    33       2:no       2:no       0.006,*0.994 
    34      1:yes      1:yes       *1,0 
    35      1:yes      1:yes       *1,0 
    36      1:yes      1:yes       *1,0 
    37      1:yes      1:yes       *1,0 
    38      1:yes      1:yes       *1,0 
    39      1:yes      1:yes       *1,0 
    40      1:yes      1:yes       *1,0 
    41      1:yes      1:yes       *1,0 
    42      1:yes      1:yes       *1,0 
    43      1:yes      1:yes       *1,0 
    44      1:yes      1:yes       *1,0 
    45      1:yes      1:yes       *1,0 
    46      1:yes      1:yes       *1,0 
    47      1:yes      1:yes       *1,0 
    48      1:yes      1:yes       *1,0 
    49      1:yes      1:yes       *1,0 
    50      1:yes      1:yes       *1,0 
    51      1:yes      1:yes       *1,0 
    52      1:yes      1:yes       *1,0 
    53      1:yes       2:no   +   0.005,*0.995 
    54      1:yes      1:yes       *1,0 
    55      1:yes      1:yes       *1,0 
     1       2:no       2:no       0,*1 
     2       2:no       2:no       0,*1 
     3       2:no       2:no       0.002,*0.998 
     4       2:no       2:no       0,*1 
     5       2:no       2:no       0.001,*0.999 
     6       2:no       2:no       0,*1 
     7       2:no       2:no       0,*1 
     8       2:no       2:no       0,*1 
     9       2:no       2:no       0.001,*0.999 
    10       2:no       2:no       0,*1 
    11       2:no       2:no       0.002,*0.998 
    12       2:no       2:no       0,*1 
    13       2:no       2:no       0.003,*0.997 
    14       2:no       2:no       0.022,*0.978 
    15       2:no       2:no       0,*1 
    16       2:no      1:yes   +   *0.585,0.415 
    17       2:no       2:no       0.003,*0.997 
    18       2:no       2:no       0,*1 
    19       2:no       2:no       0,*1 
    20       2:no       2:no       0,*1 
    21       2:no       2:no       0.037,*0.963 
    22       2:no       2:no       0,*1 
    23       2:no       2:no       0,*1 
    24       2:no       2:no       0.005,*0.995 
    25       2:no       2:no       0,*1 
    26       2:no       2:no       0,*1 
    27       2:no       2:no       0.024,*0.976 
    28       2:no       2:no       0.005,*0.995 
    29       2:no       2:no       0,*1 
    30       2:no       2:no       0.001,*0.999 
    31       2:no       2:no       0.093,*0.907 
    32       2:no       2:no       0,*1 
    33       2:no       2:no       0.02,*0.98 
    34      1:yes      1:yes       *0.989,0.011 
    35      1:yes      1:yes       *0.896,0.104 
    36      1:yes      1:yes       *0.999,0.001 
    37      1:yes      1:yes       *0.998,0.002 
    38      1:yes      1:yes       *0.994,0.006 
    39      1:yes       2:no   +   0.424,*0.576 
    40      1:yes      1:yes       *0.999,0.001 
    41      1:yes      1:yes       *1,0 
    42      1:yes      1:yes       *0.999,0.001 
    43      1:yes      1:yes       *0.999,0.001 
    44      1:yes      1:yes       *0.999,0.001 
    45      1:yes      1:yes       *0.824,0.176 
    46      1:yes      1:yes       *0.999,0.001 
    47      1:yes      1:yes       *0.979,0.021 
    48      1:yes      1:yes       *1,0 
    49      1:yes      1:yes       *0.993,0.007 
    50      1:yes      1:yes       *1,0 
    51      1:yes       2:no   +   0.197,*0.803 
    52      1:yes      1:yes       *1,0 
    53      1:yes      1:yes       *1,0 
    54      1:yes      1:yes       *0.986,0.014 
    55      1:yes      1:yes       *1,0 
     1       2:no       2:no       0,*1 
     2       2:no       2:no       0.001,*0.999 
     3       2:no       2:no       0.001,*0.999 
     4       2:no       2:no       0,*1 
     5       2:no       2:no       0.002,*0.998 
     6       2:no      1:yes   +   *0.969,0.031 
     7       2:no       2:no       0.002,*0.998 
     8       2:no       2:no       0,*1 
     9       2:no       2:no       0,*1 
    10       2:no       2:no       0.049,*0.951 
    11       2:no       2:no       0,*1 
    12       2:no      1:yes   +   *0.999,0.001 
    13       2:no       2:no       0,*1 
    14       2:no       2:no       0.002,*0.998 
    15       2:no       2:no       0,*1 
    16       2:no       2:no       0,*1 
    17       2:no       2:no       0.278,*0.722 
    18       2:no       2:no       0,*1 
    19       2:no       2:no       0,*1 
    20       2:no       2:no       0,*1 
    21       2:no       2:no       0,*1 
    22       2:no       2:no       0,*1 
    23       2:no       2:no       0,*1 
    24       2:no       2:no       0,*1 
    25       2:no       2:no       0,*1 
    26       2:no       2:no       0,*1 
    27       2:no       2:no       0,*1 
    28       2:no       2:no       0.003,*0.997 
    29       2:no       2:no       0.001,*0.999 
    30       2:no       2:no       0,*1 
    31       2:no       2:no       0,*1 
    32       2:no       2:no       0,*1 
    33       2:no       2:no       0.001,*0.999 
    34      1:yes      1:yes       *0.998,0.002 
    35      1:yes      1:yes       *0.998,0.002 
    36      1:yes      1:yes       *0.993,0.007 
    37      1:yes      1:yes       *1,0 
    38      1:yes      1:yes       *0.99,0.01 
    39      1:yes      1:yes       *1,0 
    40      1:yes       2:no   +   0.068,*0.932 
    41      1:yes      1:yes       *1,0 
    42      1:yes      1:yes       *0.99,0.01 
    43      1:yes      1:yes       *1,0 
    44      1:yes      1:yes       *0.899,0.101 
    45      1:yes      1:yes       *0.962,0.038 
    46      1:yes      1:yes       *0.994,0.006 
    47      1:yes      1:yes       *0.998,0.002 
    48      1:yes      1:yes       *0.97,0.03 
    49      1:yes      1:yes       *0.996,0.004 
    50      1:yes      1:yes       *0.998,0.002 
    51      1:yes      1:yes       *0.997,0.003 
    52      1:yes      1:yes       *1,0 
    53      1:yes      1:yes       *0.999,0.001 
    54      1:yes      1:yes       *0.995,0.005 
    55      1:yes      1:yes       *1,0 


========== Summary ==========

Correctly Classified Instances         540               96.9479 %
Incorrectly Classified Instances        17                3.0521 %
Kappa statistic                          0.9367
Mean absolute error                      0.0386
Root mean squared error                  0.1684
Relative absolute error                  8.0079 %
Root relative squared error             34.2941 %
Total Number of Instances              557     


=== Detailed Accuracy By Class ===

               TP Rate   FP Rate   Precision   Recall  F-Measure   ROC Area  Class
                 0.96      0.024      0.964     0.96      0.962      0.981    yes
                 0.976     0.04       0.973     0.976     0.974      0.981    no
Weighted Avg.    0.969     0.033      0.969     0.969     0.969      0.981


=== Confusion Matrix ===

   a   b   <-- classified as
 217   9 |   a = yes
   8 323 |   b = no


========== Use the built Classifier: weka.classifiers.trees.FT to classify instances ==========
Error trained instances:
254: D,H,0.325613,0.026395,0.727273,0.192157,-1,NA,0,NA,1,155.15634,1,91,EGFR,TK,C_helix,no | yes, 0.7566472033988862, 0.24335279660111384
264: E,K,?,0.001554,?,?,1,NA,0,NA,1,146.18934,1,109,VEGFR,TK,Linker#E_helix,yes | no, 0.40897464463728145, 0.5910253553627185
Total 2 miss classified instance(s).
************************************************************
Classify unseen data:

========== Use the built Classifier: weka.classifiers.trees.FT to classify instances ==========
Error trained instances:
Total 0 miss classified instance(s).

************************************************************
End weka.classifiers.trees.FT
************************************************************

************************************************************
Start weka.classifiers.bayes.NaiveBayes / default
************************************************************

========== Strat build & save Classifier: weka.classifiers.bayes.NaiveBayes ==========
Classifier was saved at: C:\Coding\Java\CancerML/Data/Results/Classification/20121222_215232/Model/weka.classifiers.bayes.NaiveBayes.model

========== Strat 10-fold  cross-validation==========

========== Strat writing Classification Summary ==========
Classification summary was saved at: C:\Coding\Java\CancerML/Data/Results/Classification/20121222_215232/Classified/weka.classifiers.bayes.NaiveBayes-Classified.txt
Relation Name:  Analysis_Disease-weka.filters.unsupervised.attribute.Remove-R1,9,10,13,16,17,18,20,21,23,24,25,26,27
Num Instances:  557
Num Attributes: 18

     Name                      Type  Nom  Int Real     Missing      Unique  Dist
   1 Amino_Acid_WT              Nom 100%   0%   0%     0 /  0%     0 /  0%    20 
   2 Amino_Acid_MT              Nom 100%   0%   0%     0 /  0%     0 /  0%    20 
   3 Conservation_Consensus_Al  Num   0%   0%  65%   197 / 35%    76 / 14%   158 
   4 Conservation_Wild_AllKina  Num   0%   0%  72%   155 / 28%   279 / 50%   322 
   5 Conservation_Consensus_Fa  Num   0%  14%  50%   199 / 36%    63 / 11%    97 
   6 Conservation_Consensus_Gr  Num   0%   0%  64%   199 / 36%   137 / 25%   201 
   7 Blosum62                   Num   0% 100%   0%     0 /  0%     0 /  0%     7 
   8 Modification               Nom 100%   0%   0%     0 /  0%     0 /  0%     2 
   9 Is_Pk_Domain               Nom 100%   0%   0%     0 /  0%     0 /  0%     1 
  10 Binding_Site               Nom 100%   0%   0%     0 /  0%     0 /  0%     1 
  11 Side_Chain_Polarity_MT     Nom 100%   0%   0%     0 /  0%     0 /  0%     2 
  12 Avg_Mass_MT                Num   0%   0% 100%     0 /  0%     0 /  0%    19 
  13 Side_Chain_Polarity_WT     Nom 100%   0%   0%     0 /  0%     0 /  0%     2 
  14 Van_der_Waals_Volume_WT    Num   0% 100%   0%     0 /  0%     0 /  0%    17 
  15 Protein_Family             Nom 100%   0%   0%     0 /  0%    14 /  3%    56 
  16 Protein_Group              Nom 100%   0%   0%     0 /  0%     1 /  0%     9 
  17 Sub_domain                 Nom 100%   0%   0%     0 /  0%     1 /  0%    20 
  18 Disease                    Nom 100%   0%   0%     0 /  0%     0 /  0%     2 


========== Cross Validation Result ==========
 inst#     actual  predicted error distribution
     1       2:no       2:no       0.002,*0.998 
     2       2:no       2:no       0.001,*0.999 
     3       2:no       2:no       0.022,*0.978 
     4       2:no       2:no       0.001,*0.999 
     5       2:no       2:no       0.319,*0.681 
     6       2:no       2:no       0.003,*0.997 
     7       2:no       2:no       0.015,*0.985 
     8       2:no       2:no       0.269,*0.731 
     9       2:no       2:no       0,*1 
    10       2:no       2:no       0.001,*0.999 
    11       2:no       2:no       0,*1 
    12       2:no       2:no       0,*1 
    13       2:no       2:no       0.034,*0.966 
    14       2:no       2:no       0.001,*0.999 
    15       2:no       2:no       0.005,*0.995 
    16       2:no       2:no       0,*1 
    17       2:no       2:no       0.036,*0.964 
    18       2:no       2:no       0.001,*0.999 
    19       2:no       2:no       0.004,*0.996 
    20       2:no       2:no       0,*1 
    21       2:no       2:no       0.005,*0.995 
    22       2:no       2:no       0,*1 
    23       2:no       2:no       0,*1 
    24       2:no       2:no       0.005,*0.995 
    25       2:no       2:no       0,*1 
    26       2:no       2:no       0,*1 
    27       2:no       2:no       0.011,*0.989 
    28       2:no       2:no       0,*1 
    29       2:no       2:no       0,*1 
    30       2:no       2:no       0.004,*0.996 
    31       2:no       2:no       0,*1 
    32       2:no       2:no       0,*1 
    33       2:no       2:no       0,*1 
    34       2:no       2:no       0.017,*0.983 
    35      1:yes      1:yes       *0.999,0.001 
    36      1:yes      1:yes       *0.962,0.038 
    37      1:yes      1:yes       *0.953,0.047 
    38      1:yes      1:yes       *0.993,0.007 
    39      1:yes      1:yes       *0.996,0.004 
    40      1:yes      1:yes       *1,0 
    41      1:yes      1:yes       *0.97,0.03 
    42      1:yes      1:yes       *0.975,0.025 
    43      1:yes      1:yes       *0.999,0.001 
    44      1:yes      1:yes       *0.975,0.025 
    45      1:yes      1:yes       *1,0 
    46      1:yes      1:yes       *0.994,0.006 
    47      1:yes      1:yes       *0.965,0.035 
    48      1:yes      1:yes       *0.994,0.006 
    49      1:yes      1:yes       *1,0 
    50      1:yes      1:yes       *0.999,0.001 
    51      1:yes      1:yes       *1,0 
    52      1:yes      1:yes       *0.998,0.002 
    53      1:yes      1:yes       *0.999,0.001 
    54      1:yes      1:yes       *1,0 
    55      1:yes      1:yes       *0.709,0.291 
    56      1:yes      1:yes       *0.685,0.315 
     1       2:no       2:no       0,*1 
     2       2:no       2:no       0.001,*0.999 
     3       2:no       2:no       0.002,*0.998 
     4       2:no       2:no       0.16,*0.84 
     5       2:no       2:no       0.002,*0.998 
     6       2:no       2:no       0,*1 
     7       2:no       2:no       0,*1 
     8       2:no       2:no       0,*1 
     9       2:no       2:no       0.003,*0.997 
    10       2:no       2:no       0.145,*0.855 
    11       2:no       2:no       0,*1 
    12       2:no       2:no       0,*1 
    13       2:no       2:no       0.025,*0.975 
    14       2:no       2:no       0.006,*0.994 
    15       2:no       2:no       0.026,*0.974 
    16       2:no       2:no       0,*1 
    17       2:no       2:no       0,*1 
    18       2:no      1:yes   +   *0.816,0.184 
    19       2:no       2:no       0.005,*0.995 
    20       2:no       2:no       0.023,*0.977 
    21       2:no       2:no       0,*1 
    22       2:no       2:no       0.001,*0.999 
    23       2:no       2:no       0,*1 
    24       2:no       2:no       0,*1 
    25       2:no       2:no       0,*1 
    26       2:no       2:no       0.006,*0.994 
    27       2:no       2:no       0.256,*0.744 
    28       2:no       2:no       0.001,*0.999 
    29       2:no       2:no       0,*1 
    30       2:no      1:yes   +   *0.554,0.446 
    31       2:no       2:no       0,*1 
    32       2:no       2:no       0.339,*0.661 
    33       2:no       2:no       0,*1 
    34      1:yes      1:yes       *0.911,0.089 
    35      1:yes      1:yes       *0.996,0.004 
    36      1:yes      1:yes       *0.947,0.053 
    37      1:yes      1:yes       *0.994,0.006 
    38      1:yes      1:yes       *0.984,0.016 
    39      1:yes      1:yes       *0.989,0.011 
    40      1:yes      1:yes       *1,0 
    41      1:yes      1:yes       *1,0 
    42      1:yes      1:yes       *0.998,0.002 
    43      1:yes      1:yes       *0.808,0.192 
    44      1:yes      1:yes       *1,0 
    45      1:yes      1:yes       *0.968,0.032 
    46      1:yes      1:yes       *0.999,0.001 
    47      1:yes      1:yes       *1,0 
    48      1:yes      1:yes       *0.999,0.001 
    49      1:yes      1:yes       *1,0 
    50      1:yes       2:no   +   0.455,*0.545 
    51      1:yes      1:yes       *0.999,0.001 
    52      1:yes      1:yes       *1,0 
    53      1:yes      1:yes       *0.977,0.023 
    54      1:yes      1:yes       *0.942,0.058 
    55      1:yes      1:yes       *0.995,0.005 
    56      1:yes      1:yes       *0.939,0.061 
     1       2:no       2:no       0,*1 
     2       2:no       2:no       0.002,*0.998 
     3       2:no       2:no       0,*1 
     4       2:no       2:no       0.001,*0.999 
     5       2:no       2:no       0.005,*0.995 
     6       2:no       2:no       0.001,*0.999 
     7       2:no       2:no       0,*1 
     8       2:no       2:no       0,*1 
     9       2:no       2:no       0.387,*0.613 
    10       2:no       2:no       0,*1 
    11       2:no       2:no       0.001,*0.999 
    12       2:no       2:no       0,*1 
    13       2:no       2:no       0.01,*0.99 
    14       2:no       2:no       0.039,*0.961 
    15       2:no       2:no       0.12,*0.88 
    16       2:no       2:no       0.001,*0.999 
    17       2:no       2:no       0.014,*0.986 
    18       2:no       2:no       0.024,*0.976 
    19       2:no       2:no       0,*1 
    20       2:no       2:no       0,*1 
    21       2:no       2:no       0.366,*0.634 
    22       2:no       2:no       0,*1 
    23       2:no       2:no       0,*1 
    24       2:no       2:no       0.152,*0.848 
    25       2:no       2:no       0,*1 
    26       2:no       2:no       0,*1 
    27       2:no       2:no       0.106,*0.894 
    28       2:no       2:no       0,*1 
    29       2:no       2:no       0,*1 
    30       2:no       2:no       0,*1 
    31       2:no       2:no       0.001,*0.999 
    32       2:no       2:no       0.001,*0.999 
    33       2:no       2:no       0.002,*0.998 
    34      1:yes      1:yes       *0.982,0.018 
    35      1:yes      1:yes       *1,0 
    36      1:yes      1:yes       *0.974,0.026 
    37      1:yes      1:yes       *0.999,0.001 
    38      1:yes      1:yes       *0.997,0.003 
    39      1:yes      1:yes       *0.912,0.088 
    40      1:yes      1:yes       *1,0 
    41      1:yes      1:yes       *1,0 
    42      1:yes      1:yes       *1,0 
    43      1:yes      1:yes       *0.959,0.041 
    44      1:yes      1:yes       *1,0 
    45      1:yes      1:yes       *1,0 
    46      1:yes      1:yes       *0.992,0.008 
    47      1:yes      1:yes       *1,0 
    48      1:yes      1:yes       *0.964,0.036 
    49      1:yes      1:yes       *0.99,0.01 
    50      1:yes      1:yes       *0.967,0.033 
    51      1:yes      1:yes       *1,0 
    52      1:yes      1:yes       *1,0 
    53      1:yes      1:yes       *0.881,0.119 
    54      1:yes       2:no   +   0.05,*0.95 
    55      1:yes      1:yes       *0.933,0.067 
    56      1:yes      1:yes       *0.996,0.004 
     1       2:no       2:no       0,*1 
     2       2:no       2:no       0,*1 
     3       2:no       2:no       0,*1 
     4       2:no      1:yes   +   *0.996,0.004 
     5       2:no       2:no       0.017,*0.983 
     6       2:no       2:no       0,*1 
     7       2:no       2:no       0,*1 
     8       2:no       2:no       0.001,*0.999 
     9       2:no       2:no       0,*1 
    10       2:no       2:no       0.002,*0.998 
    11       2:no       2:no       0,*1 
    12       2:no       2:no       0.315,*0.685 
    13       2:no       2:no       0,*1 
    14       2:no       2:no       0.001,*0.999 
    15       2:no       2:no       0,*1 
    16       2:no       2:no       0.299,*0.701 
    17       2:no       2:no       0.346,*0.654 
    18       2:no       2:no       0,*1 
    19       2:no       2:no       0,*1 
    20       2:no       2:no       0.118,*0.882 
    21       2:no       2:no       0,*1 
    22       2:no       2:no       0.001,*0.999 
    23       2:no       2:no       0,*1 
    24       2:no       2:no       0.001,*0.999 
    25       2:no      1:yes   +   *0.794,0.206 
    26       2:no       2:no       0,*1 
    27       2:no       2:no       0,*1 
    28       2:no       2:no       0.013,*0.987 
    29       2:no       2:no       0.001,*0.999 
    30       2:no       2:no       0.075,*0.925 
    31       2:no      1:yes   +   *0.536,0.464 
    32       2:no       2:no       0.002,*0.998 
    33       2:no       2:no       0,*1 
    34      1:yes      1:yes       *1,0 
    35      1:yes      1:yes       *0.973,0.027 
    36      1:yes      1:yes       *0.945,0.055 
    37      1:yes      1:yes       *0.955,0.045 
    38      1:yes      1:yes       *0.989,0.011 
    39      1:yes      1:yes       *0.997,0.003 
    40      1:yes      1:yes       *0.97,0.03 
    41      1:yes      1:yes       *0.941,0.059 
    42      1:yes      1:yes       *0.579,0.421 
    43      1:yes      1:yes       *0.998,0.002 
    44      1:yes      1:yes       *1,0 
    45      1:yes      1:yes       *1,0 
    46      1:yes      1:yes       *0.981,0.019 
    47      1:yes      1:yes       *0.944,0.056 
    48      1:yes      1:yes       *1,0 
    49      1:yes      1:yes       *1,0 
    50      1:yes      1:yes       *0.996,0.004 
    51      1:yes      1:yes       *0.999,0.001 
    52      1:yes      1:yes       *0.998,0.002 
    53      1:yes      1:yes       *0.937,0.063 
    54      1:yes      1:yes       *0.936,0.064 
    55      1:yes      1:yes       *1,0 
    56      1:yes      1:yes       *0.998,0.002 
     1       2:no       2:no       0.004,*0.996 
     2       2:no       2:no       0.001,*0.999 
     3       2:no       2:no       0.003,*0.997 
     4       2:no       2:no       0,*1 
     5       2:no       2:no       0.001,*0.999 
     6       2:no       2:no       0,*1 
     7       2:no       2:no       0.001,*0.999 
     8       2:no       2:no       0.005,*0.995 
     9       2:no       2:no       0,*1 
    10       2:no       2:no       0.376,*0.624 
    11       2:no       2:no       0.24,*0.76 
    12       2:no       2:no       0.048,*0.952 
    13       2:no       2:no       0.115,*0.885 
    14       2:no       2:no       0,*1 
    15       2:no       2:no       0,*1 
    16       2:no       2:no       0.001,*0.999 
    17       2:no       2:no       0.074,*0.926 
    18       2:no       2:no       0.003,*0.997 
    19       2:no       2:no       0,*1 
    20       2:no       2:no       0,*1 
    21       2:no       2:no       0.001,*0.999 
    22       2:no       2:no       0.001,*0.999 
    23       2:no       2:no       0,*1 
    24       2:no       2:no       0,*1 
    25       2:no      1:yes   +   *0.7,0.3 
    26       2:no       2:no       0,*1 
    27       2:no       2:no       0,*1 
    28       2:no       2:no       0.001,*0.999 
    29       2:no       2:no       0,*1 
    30       2:no       2:no       0.038,*0.962 
    31       2:no       2:no       0.027,*0.973 
    32       2:no       2:no       0,*1 
    33       2:no       2:no       0,*1 
    34      1:yes      1:yes       *0.959,0.041 
    35      1:yes      1:yes       *0.982,0.018 
    36      1:yes      1:yes       *1,0 
    37      1:yes      1:yes       *0.957,0.043 
    38      1:yes      1:yes       *0.839,0.161 
    39      1:yes      1:yes       *0.988,0.012 
    40      1:yes      1:yes       *0.962,0.038 
    41      1:yes      1:yes       *1,0 
    42      1:yes      1:yes       *0.996,0.004 
    43      1:yes      1:yes       *0.999,0.001 
    44      1:yes      1:yes       *0.999,0.001 
    45      1:yes      1:yes       *0.998,0.002 
    46      1:yes      1:yes       *0.959,0.041 
    47      1:yes      1:yes       *0.979,0.021 
    48      1:yes      1:yes       *1,0 
    49      1:yes      1:yes       *0.979,0.021 
    50      1:yes      1:yes       *0.955,0.045 
    51      1:yes      1:yes       *0.973,0.027 
    52      1:yes      1:yes       *0.993,0.007 
    53      1:yes      1:yes       *0.928,0.072 
    54      1:yes      1:yes       *1,0 
    55      1:yes      1:yes       *0.987,0.013 
    56      1:yes      1:yes       *1,0 
     1       2:no       2:no       0.349,*0.651 
     2       2:no       2:no       0.001,*0.999 
     3       2:no       2:no       0.003,*0.997 
     4       2:no       2:no       0,*1 
     5       2:no       2:no       0.005,*0.995 
     6       2:no       2:no       0.001,*0.999 
     7       2:no       2:no       0.297,*0.703 
     8       2:no       2:no       0,*1 
     9       2:no       2:no       0,*1 
    10       2:no       2:no       0,*1 
    11       2:no       2:no       0,*1 
    12       2:no       2:no       0.162,*0.838 
    13       2:no       2:no       0.032,*0.968 
    14       2:no       2:no       0,*1 
    15       2:no       2:no       0,*1 
    16       2:no      1:yes   +   *0.97,0.03 
    17       2:no       2:no       0,*1 
    18       2:no       2:no       0,*1 
    19       2:no       2:no       0,*1 
    20       2:no       2:no       0.364,*0.636 
    21       2:no       2:no       0,*1 
    22       2:no       2:no       0.006,*0.994 
    23       2:no       2:no       0.012,*0.988 
    24       2:no       2:no       0.01,*0.99 
    25       2:no       2:no       0,*1 
    26       2:no       2:no       0,*1 
    27       2:no       2:no       0.01,*0.99 
    28       2:no       2:no       0.073,*0.927 
    29       2:no       2:no       0,*1 
    30       2:no       2:no       0,*1 
    31       2:no       2:no       0.012,*0.988 
    32       2:no       2:no       0,*1 
    33       2:no       2:no       0.007,*0.993 
    34      1:yes      1:yes       *1,0 
    35      1:yes      1:yes       *0.83,0.17 
    36      1:yes      1:yes       *0.999,0.001 
    37      1:yes      1:yes       *0.999,0.001 
    38      1:yes      1:yes       *1,0 
    39      1:yes       2:no   +   0,*1 
    40      1:yes       2:no   +   0.463,*0.537 
    41      1:yes      1:yes       *1,0 
    42      1:yes      1:yes       *1,0 
    43      1:yes      1:yes       *0.996,0.004 
    44      1:yes      1:yes       *0.978,0.022 
    45      1:yes      1:yes       *0.999,0.001 
    46      1:yes      1:yes       *0.997,0.003 
    47      1:yes      1:yes       *1,0 
    48      1:yes      1:yes       *0.998,0.002 
    49      1:yes      1:yes       *1,0 
    50      1:yes      1:yes       *0.903,0.097 
    51      1:yes      1:yes       *0.969,0.031 
    52      1:yes      1:yes       *0.984,0.016 
    53      1:yes      1:yes       *0.848,0.152 
    54      1:yes      1:yes       *0.999,0.001 
    55      1:yes      1:yes       *1,0 
    56      1:yes      1:yes       *1,0 
     1       2:no       2:no       0,*1 
     2       2:no       2:no       0.001,*0.999 
     3       2:no       2:no       0.379,*0.621 
     4       2:no       2:no       0.002,*0.998 
     5       2:no       2:no       0.002,*0.998 
     6       2:no       2:no       0.001,*0.999 
     7       2:no       2:no       0,*1 
     8       2:no       2:no       0,*1 
     9       2:no       2:no       0.011,*0.989 
    10       2:no       2:no       0,*1 
    11       2:no       2:no       0.007,*0.993 
    12       2:no       2:no       0,*1 
    13       2:no       2:no       0.004,*0.996 
    14       2:no       2:no       0,*1 
    15       2:no      1:yes   +   *0.632,0.368 
    16       2:no       2:no       0.001,*0.999 
    17       2:no       2:no       0,*1 
    18       2:no       2:no       0,*1 
    19       2:no      1:yes   +   *0.574,0.426 
    20       2:no       2:no       0.001,*0.999 
    21       2:no       2:no       0,*1 
    22       2:no       2:no       0.011,*0.989 
    23       2:no       2:no       0.106,*0.894 
    24       2:no       2:no       0.009,*0.991 
    25       2:no       2:no       0,*1 
    26       2:no       2:no       0.004,*0.996 
    27       2:no       2:no       0,*1 
    28       2:no       2:no       0,*1 
    29       2:no      1:yes   +   *0.87,0.13 
    30       2:no       2:no       0.045,*0.955 
    31       2:no       2:no       0.001,*0.999 
    32       2:no       2:no       0,*1 
    33       2:no       2:no       0,*1 
    34      1:yes      1:yes       *0.84,0.16 
    35      1:yes      1:yes       *1,0 
    36      1:yes      1:yes       *0.998,0.002 
    37      1:yes      1:yes       *0.869,0.131 
    38      1:yes      1:yes       *0.995,0.005 
    39      1:yes      1:yes       *0.997,0.003 
    40      1:yes      1:yes       *0.94,0.06 
    41      1:yes      1:yes       *0.992,0.008 
    42      1:yes      1:yes       *0.984,0.016 
    43      1:yes      1:yes       *1,0 
    44      1:yes      1:yes       *1,0 
    45      1:yes      1:yes       *0.999,0.001 
    46      1:yes      1:yes       *1,0 
    47      1:yes      1:yes       *0.997,0.003 
    48      1:yes      1:yes       *0.999,0.001 
    49      1:yes      1:yes       *1,0 
    50      1:yes      1:yes       *0.998,0.002 
    51      1:yes      1:yes       *0.907,0.093 
    52      1:yes      1:yes       *0.941,0.059 
    53      1:yes      1:yes       *1,0 
    54      1:yes      1:yes       *0.866,0.134 
    55      1:yes      1:yes       *0.994,0.006 
    56      1:yes      1:yes       *0.992,0.008 
     1       2:no      1:yes   +   *0.533,0.467 
     2       2:no       2:no       0,*1 
     3       2:no       2:no       0.338,*0.662 
     4       2:no      1:yes   +   *0.748,0.252 
     5       2:no       2:no       0,*1 
     6       2:no       2:no       0,*1 
     7       2:no       2:no       0,*1 
     8       2:no       2:no       0.01,*0.99 
     9       2:no       2:no       0,*1 
    10       2:no       2:no       0,*1 
    11       2:no       2:no       0.001,*0.999 
    12       2:no       2:no       0.009,*0.991 
    13       2:no       2:no       0.386,*0.614 
    14       2:no       2:no       0,*1 
    15       2:no       2:no       0,*1 
    16       2:no      1:yes   +   *0.999,0.001 
    17       2:no       2:no       0.071,*0.929 
    18       2:no       2:no       0.011,*0.989 
    19       2:no       2:no       0.002,*0.998 
    20       2:no       2:no       0,*1 
    21       2:no       2:no       0.012,*0.988 
    22       2:no       2:no       0.003,*0.997 
    23       2:no       2:no       0,*1 
    24       2:no       2:no       0.002,*0.998 
    25       2:no      1:yes   +   *1,0 
    26       2:no       2:no       0,*1 
    27       2:no       2:no       0,*1 
    28       2:no       2:no       0,*1 
    29       2:no       2:no       0.072,*0.928 
    30       2:no       2:no       0.146,*0.854 
    31       2:no       2:no       0.239,*0.761 
    32       2:no       2:no       0.178,*0.822 
    33       2:no      1:yes   +   *0.703,0.297 
    34      1:yes      1:yes       *1,0 
    35      1:yes      1:yes       *0.999,0.001 
    36      1:yes      1:yes       *0.938,0.062 
    37      1:yes      1:yes       *0.993,0.007 
    38      1:yes      1:yes       *1,0 
    39      1:yes      1:yes       *1,0 
    40      1:yes      1:yes       *1,0 
    41      1:yes      1:yes       *0.996,0.004 
    42      1:yes      1:yes       *0.541,0.459 
    43      1:yes      1:yes       *0.758,0.242 
    44      1:yes      1:yes       *0.999,0.001 
    45      1:yes      1:yes       *0.972,0.028 
    46      1:yes      1:yes       *0.999,0.001 
    47      1:yes       2:no   +   0.442,*0.558 
    48      1:yes      1:yes       *1,0 
    49      1:yes      1:yes       *0.967,0.033 
    50      1:yes      1:yes       *0.996,0.004 
    51      1:yes      1:yes       *0.999,0.001 
    52      1:yes      1:yes       *0.937,0.063 
    53      1:yes       2:no   +   0.158,*0.842 
    54      1:yes      1:yes       *1,0 
    55      1:yes      1:yes       *0.996,0.004 
     1       2:no       2:no       0,*1 
     2       2:no       2:no       0,*1 
     3       2:no       2:no       0.018,*0.982 
     4       2:no       2:no       0,*1 
     5       2:no       2:no       0.001,*0.999 
     6       2:no       2:no       0,*1 
     7       2:no       2:no       0,*1 
     8       2:no       2:no       0,*1 
     9       2:no       2:no       0.047,*0.953 
    10       2:no       2:no       0,*1 
    11       2:no       2:no       0.076,*0.924 
    12       2:no       2:no       0,*1 
    13       2:no       2:no       0.001,*0.999 
    14       2:no      1:yes   +   *0.704,0.296 
    15       2:no       2:no       0,*1 
    16       2:no       2:no       0.274,*0.726 
    17       2:no       2:no       0.001,*0.999 
    18       2:no       2:no       0.001,*0.999 
    19       2:no       2:no       0,*1 
    20       2:no       2:no       0.002,*0.998 
    21       2:no       2:no       0.013,*0.987 
    22       2:no       2:no       0,*1 
    23       2:no       2:no       0.001,*0.999 
    24       2:no       2:no       0.015,*0.985 
    25       2:no       2:no       0.023,*0.977 
    26       2:no       2:no       0,*1 
    27       2:no      1:yes   +   *0.65,0.35 
    28       2:no       2:no       0,*1 
    29       2:no       2:no       0.002,*0.998 
    30       2:no       2:no       0.01,*0.99 
    31       2:no      1:yes   +   *0.986,0.014 
    32       2:no       2:no       0,*1 
    33       2:no       2:no       0,*1 
    34      1:yes      1:yes       *0.941,0.059 
    35      1:yes      1:yes       *1,0 
    36      1:yes      1:yes       *1,0 
    37      1:yes      1:yes       *0.999,0.001 
    38      1:yes      1:yes       *0.998,0.002 
    39      1:yes      1:yes       *0.96,0.04 
    40      1:yes      1:yes       *0.989,0.011 
    41      1:yes      1:yes       *1,0 
    42      1:yes      1:yes       *0.996,0.004 
    43      1:yes      1:yes       *0.644,0.356 
    44      1:yes      1:yes       *0.986,0.014 
    45      1:yes      1:yes       *0.816,0.184 
    46      1:yes      1:yes       *1,0 
    47      1:yes      1:yes       *0.53,0.47 
    48      1:yes      1:yes       *0.978,0.022 
    49      1:yes      1:yes       *0.977,0.023 
    50      1:yes      1:yes       *0.999,0.001 
    51      1:yes       2:no   +   0.028,*0.972 
    52      1:yes      1:yes       *1,0 
    53      1:yes      1:yes       *0.985,0.015 
    54      1:yes      1:yes       *0.779,0.221 
    55      1:yes      1:yes       *0.985,0.015 
     1       2:no       2:no       0.025,*0.975 
     2       2:no       2:no       0.001,*0.999 
     3       2:no       2:no       0.112,*0.888 
     4       2:no       2:no       0.002,*0.998 
     5       2:no       2:no       0.223,*0.777 
     6       2:no       2:no       0.063,*0.937 
     7       2:no      1:yes   +   *0.501,0.499 
     8       2:no       2:no       0.216,*0.784 
     9       2:no       2:no       0,*1 
    10       2:no       2:no       0.416,*0.584 
    11       2:no       2:no       0.005,*0.995 
    12       2:no      1:yes   +   *0.984,0.016 
    13       2:no       2:no       0,*1 
    14       2:no       2:no       0,*1 
    15       2:no       2:no       0,*1 
    16       2:no       2:no       0,*1 
    17       2:no       2:no       0.201,*0.799 
    18       2:no       2:no       0,*1 
    19       2:no       2:no       0.006,*0.994 
    20       2:no       2:no       0,*1 
    21       2:no       2:no       0.002,*0.998 
    22       2:no       2:no       0,*1 
    23       2:no       2:no       0,*1 
    24       2:no       2:no       0,*1 
    25       2:no       2:no       0.005,*0.995 
    26       2:no       2:no       0.001,*0.999 
    27       2:no       2:no       0,*1 
    28       2:no       2:no       0.078,*0.922 
    29       2:no       2:no       0.018,*0.982 
    30       2:no      1:yes   +   *0.908,0.092 
    31       2:no       2:no       0,*1 
    32       2:no      1:yes   +   *0.628,0.372 
    33       2:no       2:no       0,*1 
    34      1:yes      1:yes       *0.999,0.001 
    35      1:yes      1:yes       *0.999,0.001 
    36      1:yes      1:yes       *1,0 
    37      1:yes      1:yes       *1,0 
    38      1:yes      1:yes       *0.997,0.003 
    39      1:yes      1:yes       *0.999,0.001 
    40      1:yes       2:no   +   0.453,*0.547 
    41      1:yes      1:yes       *0.999,0.001 
    42      1:yes      1:yes       *0.841,0.159 
    43      1:yes      1:yes       *0.984,0.016 
    44      1:yes      1:yes       *0.999,0.001 
    45      1:yes      1:yes       *0.998,0.002 
    46      1:yes      1:yes       *0.995,0.005 
    47      1:yes      1:yes       *0.828,0.172 
    48      1:yes      1:yes       *1,0 
    49      1:yes      1:yes       *0.928,0.072 
    50      1:yes      1:yes       *0.998,0.002 
    51      1:yes      1:yes       *0.893,0.107 
    52      1:yes      1:yes       *1,0 
    53      1:yes      1:yes       *0.961,0.039 
    54      1:yes      1:yes       *1,0 
    55      1:yes      1:yes       *1,0 


========== Summary ==========

Correctly Classified Instances         527               94.614  %
Incorrectly Classified Instances        30                5.386  %
Kappa statistic                          0.8894
Mean absolute error                      0.0728
Root mean squared error                  0.2001
Relative absolute error                 15.0902 %
Root relative squared error             40.7415 %
Total Number of Instances              557     


=== Detailed Accuracy By Class ===

               TP Rate   FP Rate   Precision   Recall  F-Measure   ROC Area  Class
                 0.965     0.066      0.908     0.965     0.936      0.984    yes
                 0.934     0.035      0.975     0.934     0.954      0.984    no
Weighted Avg.    0.946     0.048      0.948     0.946     0.946      0.984


=== Confusion Matrix ===

   a   b   <-- classified as
 218   8 |   a = yes
  22 309 |   b = no


========== Use the built Classifier: weka.classifiers.bayes.NaiveBayes to classify instances ==========
Error trained instances:
17: E,G,0.924918,0.807981,0.965517,0.959064,-2,NA,0,NA,0,75.06714,1,109,AKT,AGC,Activation_segment_Ct,no | yes, 0.9537253199043257, 0.04627468009567427
23: R,K,?,0.008458,?,?,2,NA,0,NA,1,146.18934,1,148,ALK,TK,Activation_segment_Nt#Activation_segment_Ct,no | yes, 0.5490324553088393, 0.4509675446911607
150: S,G,0.2547,0.052627,1,0.317647,0,NA,0,NA,0,75.06714,1,73,CSK,TK,Activation_segment_Ct,no | yes, 0.6368488626105568, 0.3631511373894432
198: K,N,0.908494,0.819705,1,0.988235,0,NA,0,NA,1,132.11904,1,135,EGFR,TK,Catalytic_loop,no | yes, 0.9999779914516408, 2.200854835929835E-5
215: R,K,0.176995,0.092822,0.454545,0.643137,2,NA,0,NA,1,146.18934,1,148,EGFR,TK,B3_strand,yes | no, 0.47836290553702865, 0.5216370944629714
244: V,E,0.17821,0.032222,0.909091,0.243137,-2,NA,0,NA,1,147.13074,0,105,EGFR,TK,Activation_segment_Nt,no | yes, 0.9983220541615369, 0.0016779458384631562
254: D,H,0.325613,0.026395,0.727273,0.192157,-1,NA,0,NA,1,155.15634,1,91,EGFR,TK,C_helix,no | yes, 0.9769315980618296, 0.023068401938170325
264: E,K,?,0.001554,?,?,1,NA,0,NA,1,146.18934,1,109,VEGFR,TK,Linker#E_helix,yes | no, 0.13242704423780796, 0.8675729557621921
339: V,E,0.860353,0.399863,1,0.933333,-2,NA,0,NA,1,147.13074,0,105,VEGFR,TK,G_loop,no | yes, 0.9955851005980662, 0.0044148994019338975
393: R,W,0.182737,0.124801,0.179487,0.215054,-3,NA,0,NA,0,204.22844,1,148,STE7,STE,C_helix,yes | no, 0.0011710972846769813, 0.9988289027153231
394: S,L,0.30549,0.069142,0.717949,0.758065,-2,NA,0,NA,0,131.17464,1,73,STE7,STE,Linker,yes | no, 0.0790804048920271, 0.9209195951079729
508: K,R,0.855633,0.719601,0.875,0.948207,2,NA,0,NA,1,174.20274,1,135,PIM,CAMK,B3_strand,no | yes, 0.7721646167549892, 0.22783538324501088
516: E,G,?,0.013168,?,?,-2,NA,0,NA,0,75.06714,1,109,RET,TK,G_loop#B3_strand,no | yes, 0.5504033676825589, 0.44959663231744107
518: M,T,0.310569,0.269708,1,0.337255,-1,NA,0,NA,1,119.12034,0,124,RET,TK,Activation_segment_Ct,yes | no, 0.3377172001887331, 0.6622827998112668
541: V,A,0.418997,0.241069,0.909091,0.729412,0,NA,0,NA,0,89.09404,0,105,TEC,TK,G_loop,no | yes, 0.7271693308271686, 0.27283066917283144
543: E,V,?,0.012706,?,?,-2,NA,0,NA,0,117.14784,1,109,STKR,TKL,C_helix,no | yes, 0.5819178488440554, 0.4180821511559446
548: G,V,?,?,?,?,-3,NA,0,NA,0,117.14784,0,48,TRK,TK,Linker#E_helix,no | yes, 0.9261207043566209, 0.0738792956433791
556: G,S,0.351451,0.292866,0.875,0.709877,0,NA,0,NA,1,105.09344,0,48,MLK,TKL,E_helix,no | yes, 0.8696820122685801, 0.1303179877314199
Total 18 miss classified instance(s).
************************************************************
Classify unseen data:

========== Use the built Classifier: weka.classifiers.bayes.NaiveBayes to classify instances ==========
Error trained instances:
66: N,S,0.182819,0.050919,0.181818,0.247059,1,NA,0,NA,1,105.09344,1,96,EGFR,TK,E_helix,yes | no, 0.3965502676414015, 0.6034497323585986
74: Q,R,0.111933,0.046322,0.727273,0.109804,1,NA,0,NA,1,174.20274,1,114,EGFR,TK,E_helix,yes | no, 0.4062305925308793, 0.5937694074691207
86: S,R,0.056036,0.050654,0.454545,0.184314,-1,NA,0,NA,1,174.20274,1,73,EGFR,TK,G_helix#H_and_I_helix,yes | no, 0.49434135902185816, 0.505658640978142
104: Y,C,0.120518,0.012023,0.181818,0.282353,-2,NA,0,NA,0,121.15404,0,141,EGFR,TK,E_helix,yes | no, 0.4021969935756404, 0.5978030064243595
Total 4 miss classified instance(s).

************************************************************
End weka.classifiers.bayes.NaiveBayes
************************************************************

************************************************************
Start weka.classifiers.functions.MultilayerPerceptron / default
************************************************************

========== Strat build & save Classifier: weka.classifiers.functions.MultilayerPerceptron ==========
Classifier was saved at: C:\Coding\Java\CancerML/Data/Results/Classification/20121222_215232/Model/weka.classifiers.functions.MultilayerPerceptron.model

========== Strat 10-fold  cross-validation==========

========== Strat writing Classification Summary ==========
Classification summary was saved at: C:\Coding\Java\CancerML/Data/Results/Classification/20121222_215232/Classified/weka.classifiers.functions.MultilayerPerceptron-Classified.txt
Relation Name:  Analysis_Disease-weka.filters.unsupervised.attribute.Remove-R1,9,10,13,16,17,18,20,21,23,24,25,26,27
Num Instances:  557
Num Attributes: 18

     Name                      Type  Nom  Int Real     Missing      Unique  Dist
   1 Amino_Acid_WT              Nom 100%   0%   0%     0 /  0%     0 /  0%    20 
   2 Amino_Acid_MT              Nom 100%   0%   0%     0 /  0%     0 /  0%    20 
   3 Conservation_Consensus_Al  Num   0%   0%  65%   197 / 35%    76 / 14%   158 
   4 Conservation_Wild_AllKina  Num   0%   0%  72%   155 / 28%   279 / 50%   322 
   5 Conservation_Consensus_Fa  Num   0%  14%  50%   199 / 36%    63 / 11%    97 
   6 Conservation_Consensus_Gr  Num   0%   0%  64%   199 / 36%   137 / 25%   201 
   7 Blosum62                   Num   0% 100%   0%     0 /  0%     0 /  0%     7 
   8 Modification               Nom 100%   0%   0%     0 /  0%     0 /  0%     2 
   9 Is_Pk_Domain               Nom 100%   0%   0%     0 /  0%     0 /  0%     1 
  10 Binding_Site               Nom 100%   0%   0%     0 /  0%     0 /  0%     1 
  11 Side_Chain_Polarity_MT     Nom 100%   0%   0%     0 /  0%     0 /  0%     2 
  12 Avg_Mass_MT                Num   0%   0% 100%     0 /  0%     0 /  0%    19 
  13 Side_Chain_Polarity_WT     Nom 100%   0%   0%     0 /  0%     0 /  0%     2 
  14 Van_der_Waals_Volume_WT    Num   0% 100%   0%     0 /  0%     0 /  0%    17 
  15 Protein_Family             Nom 100%   0%   0%     0 /  0%    14 /  3%    56 
  16 Protein_Group              Nom 100%   0%   0%     0 /  0%     1 /  0%     9 
  17 Sub_domain                 Nom 100%   0%   0%     0 /  0%     1 /  0%    20 
  18 Disease                    Nom 100%   0%   0%     0 /  0%     0 /  0%     2 


========== Cross Validation Result ==========
 inst#     actual  predicted error distribution
     1       2:no       2:no       0,*1 
     2       2:no       2:no       0,*1 
     3       2:no       2:no       0,*1 
     4       2:no       2:no       0,*1 
     5       2:no       2:no       0.001,*0.999 
     6       2:no       2:no       0,*1 
     7       2:no       2:no       0.001,*0.999 
     8       2:no       2:no       0.137,*0.863 
     9       2:no       2:no       0,*1 
    10       2:no       2:no       0,*1 
    11       2:no       2:no       0,*1 
    12       2:no       2:no       0,*1 
    13       2:no       2:no       0,*1 
    14       2:no       2:no       0,*1 
    15       2:no       2:no       0,*1 
    16       2:no       2:no       0,*1 
    17       2:no       2:no       0,*1 
    18       2:no       2:no       0,*1 
    19       2:no       2:no       0,*1 
    20       2:no       2:no       0,*1 
    21       2:no       2:no       0,*1 
    22       2:no       2:no       0,*1 
    23       2:no       2:no       0,*1 
    24       2:no       2:no       0,*1 
    25       2:no       2:no       0,*1 
    26       2:no       2:no       0,*1 
    27       2:no       2:no       0,*1 
    28       2:no       2:no       0,*1 
    29       2:no       2:no       0,*1 
    30       2:no       2:no       0,*1 
    31       2:no       2:no       0,*1 
    32       2:no       2:no       0,*1 
    33       2:no       2:no       0,*1 
    34       2:no       2:no       0,*1 
    35      1:yes      1:yes       *1,0 
    36      1:yes      1:yes       *1,0 
    37      1:yes      1:yes       *1,0 
    38      1:yes      1:yes       *1,0 
    39      1:yes      1:yes       *1,0 
    40      1:yes      1:yes       *1,0 
    41      1:yes      1:yes       *0.996,0.004 
    42      1:yes      1:yes       *1,0 
    43      1:yes      1:yes       *1,0 
    44      1:yes      1:yes       *0.993,0.007 
    45      1:yes      1:yes       *1,0 
    46      1:yes      1:yes       *1,0 
    47      1:yes      1:yes       *1,0 
    48      1:yes      1:yes       *1,0 
    49      1:yes      1:yes       *1,0 
    50      1:yes      1:yes       *1,0 
    51      1:yes      1:yes       *0.999,0.001 
    52      1:yes      1:yes       *1,0 
    53      1:yes      1:yes       *1,0 
    54      1:yes      1:yes       *1,0 
    55      1:yes      1:yes       *0.999,0.001 
    56      1:yes      1:yes       *0.845,0.155 
     1       2:no       2:no       0,*1 
     2       2:no       2:no       0,*1 
     3       2:no       2:no       0,*1 
     4       2:no       2:no       0,*1 
     5       2:no       2:no       0,*1 
     6       2:no       2:no       0,*1 
     7       2:no       2:no       0,*1 
     8       2:no       2:no       0,*1 
     9       2:no       2:no       0,*1 
    10       2:no       2:no       0.056,*0.944 
    11       2:no       2:no       0,*1 
    12       2:no       2:no       0,*1 
    13       2:no       2:no       0,*1 
    14       2:no       2:no       0,*1 
    15       2:no       2:no       0,*1 
    16       2:no       2:no       0,*1 
    17       2:no       2:no       0,*1 
    18       2:no       2:no       0,*1 
    19       2:no       2:no       0,*1 
    20       2:no       2:no       0,*1 
    21       2:no       2:no       0,*1 
    22       2:no       2:no       0,*1 
    23       2:no       2:no       0,*1 
    24       2:no       2:no       0,*1 
    25       2:no       2:no       0,*1 
    26       2:no       2:no       0,*1 
    27       2:no       2:no       0,*1 
    28       2:no       2:no       0,*1 
    29       2:no       2:no       0,*1 
    30       2:no       2:no       0,*1 
    31       2:no       2:no       0,*1 
    32       2:no       2:no       0,*1 
    33       2:no       2:no       0,*1 
    34      1:yes      1:yes       *0.99,0.01 
    35      1:yes      1:yes       *1,0 
    36      1:yes      1:yes       *1,0 
    37      1:yes      1:yes       *0.999,0.001 
    38      1:yes      1:yes       *1,0 
    39      1:yes      1:yes       *1,0 
    40      1:yes      1:yes       *1,0 
    41      1:yes      1:yes       *1,0 
    42      1:yes      1:yes       *1,0 
    43      1:yes      1:yes       *0.99,0.01 
    44      1:yes      1:yes       *1,0 
    45      1:yes      1:yes       *1,0 
    46      1:yes      1:yes       *1,0 
    47      1:yes      1:yes       *1,0 
    48      1:yes      1:yes       *1,0 
    49      1:yes      1:yes       *1,0 
    50      1:yes      1:yes       *1,0 
    51      1:yes      1:yes       *1,0 
    52      1:yes      1:yes       *1,0 
    53      1:yes      1:yes       *1,0 
    54      1:yes      1:yes       *0.995,0.005 
    55      1:yes      1:yes       *1,0 
    56      1:yes      1:yes       *1,0 
     1       2:no       2:no       0,*1 
     2       2:no       2:no       0,*1 
     3       2:no       2:no       0,*1 
     4       2:no       2:no       0,*1 
     5       2:no       2:no       0,*1 
     6       2:no       2:no       0,*1 
     7       2:no       2:no       0,*1 
     8       2:no       2:no       0,*1 
     9       2:no       2:no       0.091,*0.909 
    10       2:no       2:no       0,*1 
    11       2:no       2:no       0,*1 
    12       2:no       2:no       0,*1 
    13       2:no       2:no       0,*1 
    14       2:no       2:no       0,*1 
    15       2:no       2:no       0,*1 
    16       2:no       2:no       0,*1 
    17       2:no       2:no       0,*1 
    18       2:no       2:no       0.004,*0.996 
    19       2:no       2:no       0,*1 
    20       2:no       2:no       0,*1 
    21       2:no       2:no       0,*1 
    22       2:no       2:no       0,*1 
    23       2:no       2:no       0,*1 
    24       2:no       2:no       0,*1 
    25       2:no       2:no       0,*1 
    26       2:no       2:no       0,*1 
    27       2:no       2:no       0,*1 
    28       2:no       2:no       0,*1 
    29       2:no       2:no       0,*1 
    30       2:no       2:no       0,*1 
    31       2:no       2:no       0,*1 
    32       2:no       2:no       0,*1 
    33       2:no       2:no       0,*1 
    34      1:yes      1:yes       *0.999,0.001 
    35      1:yes      1:yes       *1,0 
    36      1:yes      1:yes       *1,0 
    37      1:yes      1:yes       *0.997,0.003 
    38      1:yes      1:yes       *1,0 
    39      1:yes      1:yes       *0.789,0.211 
    40      1:yes      1:yes       *1,0 
    41      1:yes      1:yes       *1,0 
    42      1:yes      1:yes       *0.999,0.001 
    43      1:yes      1:yes       *1,0 
    44      1:yes      1:yes       *1,0 
    45      1:yes      1:yes       *1,0 
    46      1:yes      1:yes       *1,0 
    47      1:yes      1:yes       *0.999,0.001 
    48      1:yes      1:yes       *1,0 
    49      1:yes      1:yes       *1,0 
    50      1:yes      1:yes       *1,0 
    51      1:yes      1:yes       *1,0 
    52      1:yes      1:yes       *1,0 
    53      1:yes      1:yes       *0.993,0.007 
    54      1:yes       2:no   +   0,*1 
    55      1:yes      1:yes       *1,0 
    56      1:yes      1:yes       *1,0 
     1       2:no       2:no       0,*1 
     2       2:no       2:no       0,*1 
     3       2:no       2:no       0,*1 
     4       2:no      1:yes   +   *0.851,0.149 
     5       2:no       2:no       0,*1 
     6       2:no       2:no       0,*1 
     7       2:no       2:no       0,*1 
     8       2:no       2:no       0,*1 
     9       2:no       2:no       0,*1 
    10       2:no       2:no       0,*1 
    11       2:no       2:no       0,*1 
    12       2:no       2:no       0.021,*0.979 
    13       2:no       2:no       0,*1 
    14       2:no       2:no       0,*1 
    15       2:no       2:no       0,*1 
    16       2:no       2:no       0,*1 
    17       2:no       2:no       0.378,*0.622 
    18       2:no       2:no       0,*1 
    19       2:no       2:no       0,*1 
    20       2:no       2:no       0.023,*0.977 
    21       2:no       2:no       0,*1 
    22       2:no       2:no       0,*1 
    23       2:no       2:no       0,*1 
    24       2:no       2:no       0,*1 
    25       2:no      1:yes   +   *0.995,0.005 
    26       2:no       2:no       0,*1 
    27       2:no       2:no       0,*1 
    28       2:no       2:no       0.001,*0.999 
    29       2:no       2:no       0,*1 
    30       2:no       2:no       0.01,*0.99 
    31       2:no       2:no       0,*1 
    32       2:no       2:no       0,*1 
    33       2:no       2:no       0,*1 
    34      1:yes      1:yes       *0.998,0.002 
    35      1:yes      1:yes       *0.997,0.003 
    36      1:yes      1:yes       *0.84,0.16 
    37      1:yes      1:yes       *0.74,0.26 
    38      1:yes      1:yes       *0.996,0.004 
    39      1:yes      1:yes       *0.999,0.001 
    40      1:yes      1:yes       *0.99,0.01 
    41      1:yes      1:yes       *0.98,0.02 
    42      1:yes       2:no   +   0.001,*0.999 
    43      1:yes      1:yes       *0.998,0.002 
    44      1:yes      1:yes       *0.99,0.01 
    45      1:yes      1:yes       *0.999,0.001 
    46      1:yes      1:yes       *0.975,0.025 
    47      1:yes      1:yes       *0.948,0.052 
    48      1:yes      1:yes       *0.996,0.004 
    49      1:yes      1:yes       *0.999,0.001 
    50      1:yes      1:yes       *0.999,0.001 
    51      1:yes      1:yes       *0.988,0.012 
    52      1:yes      1:yes       *0.995,0.005 
    53      1:yes      1:yes       *0.993,0.007 
    54      1:yes      1:yes       *0.991,0.009 
    55      1:yes      1:yes       *1,0 
    56      1:yes      1:yes       *1,0 
     1       2:no       2:no       0,*1 
     2       2:no       2:no       0,*1 
     3       2:no       2:no       0,*1 
     4       2:no       2:no       0,*1 
     5       2:no       2:no       0,*1 
     6       2:no       2:no       0,*1 
     7       2:no       2:no       0,*1 
     8       2:no       2:no       0,*1 
     9       2:no       2:no       0,*1 
    10       2:no       2:no       0,*1 
    11       2:no       2:no       0.002,*0.998 
    12       2:no       2:no       0,*1 
    13       2:no       2:no       0,*1 
    14       2:no       2:no       0,*1 
    15       2:no       2:no       0,*1 
    16       2:no       2:no       0,*1 
    17       2:no       2:no       0,*1 
    18       2:no       2:no       0,*1 
    19       2:no       2:no       0,*1 
    20       2:no       2:no       0,*1 
    21       2:no       2:no       0,*1 
    22       2:no       2:no       0,*1 
    23       2:no       2:no       0,*1 
    24       2:no       2:no       0,*1 
    25       2:no       2:no       0,*1 
    26       2:no       2:no       0,*1 
    27       2:no       2:no       0,*1 
    28       2:no       2:no       0,*1 
    29       2:no       2:no       0,*1 
    30       2:no       2:no       0,*1 
    31       2:no       2:no       0,*1 
    32       2:no       2:no       0,*1 
    33       2:no       2:no       0,*1 
    34      1:yes      1:yes       *1,0 
    35      1:yes      1:yes       *0.998,0.002 
    36      1:yes      1:yes       *1,0 
    37      1:yes      1:yes       *1,0 
    38      1:yes      1:yes       *1,0 
    39      1:yes      1:yes       *1,0 
    40      1:yes      1:yes       *0.999,0.001 
    41      1:yes      1:yes       *1,0 
    42      1:yes      1:yes       *1,0 
    43      1:yes      1:yes       *1,0 
    44      1:yes      1:yes       *1,0 
    45      1:yes      1:yes       *1,0 
    46      1:yes      1:yes       *0.998,0.002 
    47      1:yes      1:yes       *0.999,0.001 
    48      1:yes      1:yes       *1,0 
    49      1:yes      1:yes       *0.903,0.097 
    50      1:yes      1:yes       *0.998,0.002 
    51      1:yes      1:yes       *1,0 
    52      1:yes      1:yes       *1,0 
    53      1:yes      1:yes       *1,0 
    54      1:yes      1:yes       *1,0 
    55      1:yes      1:yes       *1,0 
    56      1:yes      1:yes       *1,0 
     1       2:no       2:no       0,*1 
     2       2:no       2:no       0,*1 
     3       2:no       2:no       0,*1 
     4       2:no       2:no       0,*1 
     5       2:no       2:no       0,*1 
     6       2:no       2:no       0,*1 
     7       2:no      1:yes   +   *0.71,0.29 
     8       2:no       2:no       0,*1 
     9       2:no       2:no       0,*1 
    10       2:no       2:no       0,*1 
    11       2:no       2:no       0,*1 
    12       2:no       2:no       0,*1 
    13       2:no       2:no       0,*1 
    14       2:no       2:no       0,*1 
    15       2:no       2:no       0,*1 
    16       2:no       2:no       0,*1 
    17       2:no       2:no       0,*1 
    18       2:no       2:no       0,*1 
    19       2:no       2:no       0,*1 
    20       2:no       2:no       0.001,*0.999 
    21       2:no       2:no       0,*1 
    22       2:no       2:no       0,*1 
    23       2:no       2:no       0,*1 
    24       2:no       2:no       0.001,*0.999 
    25       2:no       2:no       0,*1 
    26       2:no       2:no       0,*1 
    27       2:no       2:no       0,*1 
    28       2:no       2:no       0,*1 
    29       2:no       2:no       0,*1 
    30       2:no       2:no       0,*1 
    31       2:no       2:no       0,*1 
    32       2:no       2:no       0,*1 
    33       2:no       2:no       0,*1 
    34      1:yes      1:yes       *1,0 
    35      1:yes      1:yes       *1,0 
    36      1:yes      1:yes       *1,0 
    37      1:yes      1:yes       *1,0 
    38      1:yes      1:yes       *1,0 
    39      1:yes       2:no   +   0,*1 
    40      1:yes      1:yes       *0.992,0.008 
    41      1:yes      1:yes       *1,0 
    42      1:yes      1:yes       *0.998,0.002 
    43      1:yes      1:yes       *1,0 
    44      1:yes      1:yes       *1,0 
    45      1:yes      1:yes       *1,0 
    46      1:yes      1:yes       *1,0 
    47      1:yes      1:yes       *1,0 
    48      1:yes      1:yes       *1,0 
    49      1:yes      1:yes       *1,0 
    50      1:yes      1:yes       *0.998,0.002 
    51      1:yes      1:yes       *0.996,0.004 
    52      1:yes      1:yes       *0.999,0.001 
    53      1:yes      1:yes       *1,0 
    54      1:yes      1:yes       *1,0 
    55      1:yes      1:yes       *1,0 
    56      1:yes      1:yes       *1,0 
     1       2:no       2:no       0,*1 
     2       2:no       2:no       0,*1 
     3       2:no       2:no       0.006,*0.994 
     4       2:no       2:no       0,*1 
     5       2:no       2:no       0,*1 
     6       2:no       2:no       0,*1 
     7       2:no       2:no       0,*1 
     8       2:no       2:no       0,*1 
     9       2:no       2:no       0,*1 
    10       2:no       2:no       0,*1 
    11       2:no       2:no       0,*1 
    12       2:no       2:no       0,*1 
    13       2:no       2:no       0,*1 
    14       2:no       2:no       0,*1 
    15       2:no       2:no       0.228,*0.772 
    16       2:no       2:no       0,*1 
    17       2:no       2:no       0,*1 
    18       2:no       2:no       0,*1 
    19       2:no       2:no       0.004,*0.996 
    20       2:no       2:no       0,*1 
    21       2:no       2:no       0,*1 
    22       2:no       2:no       0,*1 
    23       2:no       2:no       0,*1 
    24       2:no       2:no       0,*1 
    25       2:no       2:no       0,*1 
    26       2:no       2:no       0,*1 
    27       2:no       2:no       0,*1 
    28       2:no       2:no       0,*1 
    29       2:no       2:no       0.006,*0.994 
    30       2:no       2:no       0.001,*0.999 
    31       2:no       2:no       0,*1 
    32       2:no       2:no       0,*1 
    33       2:no       2:no       0,*1 
    34      1:yes      1:yes       *0.997,0.003 
    35      1:yes      1:yes       *1,0 
    36      1:yes      1:yes       *1,0 
    37      1:yes      1:yes       *0.988,0.012 
    38      1:yes      1:yes       *1,0 
    39      1:yes      1:yes       *1,0 
    40      1:yes      1:yes       *0.998,0.002 
    41      1:yes      1:yes       *0.999,0.001 
    42      1:yes      1:yes       *0.999,0.001 
    43      1:yes      1:yes       *1,0 
    44      1:yes      1:yes       *1,0 
    45      1:yes      1:yes       *1,0 
    46      1:yes      1:yes       *1,0 
    47      1:yes      1:yes       *1,0 
    48      1:yes      1:yes       *0.997,0.003 
    49      1:yes      1:yes       *0.999,0.001 
    50      1:yes      1:yes       *0.973,0.027 
    51      1:yes      1:yes       *0.996,0.004 
    52      1:yes      1:yes       *0.992,0.008 
    53      1:yes      1:yes       *1,0 
    54      1:yes      1:yes       *0.999,0.001 
    55      1:yes      1:yes       *1,0 
    56      1:yes       2:no   +   0.478,*0.522 
     1       2:no       2:no       0.031,*0.969 
     2       2:no       2:no       0,*1 
     3       2:no       2:no       0.008,*0.992 
     4       2:no      1:yes   +   *0.56,0.44 
     5       2:no       2:no       0,*1 
     6       2:no       2:no       0,*1 
     7       2:no       2:no       0,*1 
     8       2:no       2:no       0,*1 
     9       2:no       2:no       0,*1 
    10       2:no       2:no       0,*1 
    11       2:no       2:no       0,*1 
    12       2:no       2:no       0,*1 
    13       2:no      1:yes   +   *0.999,0.001 
    14       2:no       2:no       0.02,*0.98 
    15       2:no       2:no       0,*1 
    16       2:no      1:yes   +   *1,0 
    17       2:no       2:no       0.001,*0.999 
    18       2:no       2:no       0,*1 
    19       2:no       2:no       0,*1 
    20       2:no       2:no       0,*1 
    21       2:no       2:no       0,*1 
    22       2:no       2:no       0,*1 
    23       2:no       2:no       0,*1 
    24       2:no       2:no       0,*1 
    25       2:no      1:yes   +   *1,0 
    26       2:no       2:no       0,*1 
    27       2:no       2:no       0,*1 
    28       2:no       2:no       0,*1 
    29       2:no       2:no       0,*1 
    30       2:no       2:no       0,*1 
    31       2:no       2:no       0.01,*0.99 
    32       2:no       2:no       0.003,*0.997 
    33       2:no       2:no       0,*1 
    34      1:yes      1:yes       *1,0 
    35      1:yes      1:yes       *1,0 
    36      1:yes      1:yes       *1,0 
    37      1:yes      1:yes       *0.999,0.001 
    38      1:yes      1:yes       *1,0 
    39      1:yes      1:yes       *1,0 
    40      1:yes      1:yes       *1,0 
    41      1:yes      1:yes       *1,0 
    42      1:yes      1:yes       *0.983,0.017 
    43      1:yes      1:yes       *0.951,0.049 
    44      1:yes      1:yes       *1,0 
    45      1:yes      1:yes       *0.997,0.003 
    46      1:yes      1:yes       *1,0 
    47      1:yes      1:yes       *0.986,0.014 
    48      1:yes      1:yes       *1,0 
    49      1:yes      1:yes       *1,0 
    50      1:yes      1:yes       *1,0 
    51      1:yes      1:yes       *1,0 
    52      1:yes      1:yes       *0.993,0.007 
    53      1:yes       2:no   +   0.021,*0.979 
    54      1:yes      1:yes       *1,0 
    55      1:yes      1:yes       *1,0 
     1       2:no       2:no       0,*1 
     2       2:no       2:no       0,*1 
     3       2:no       2:no       0,*1 
     4       2:no       2:no       0,*1 
     5       2:no       2:no       0,*1 
     6       2:no       2:no       0,*1 
     7       2:no       2:no       0,*1 
     8       2:no       2:no       0,*1 
     9       2:no       2:no       0,*1 
    10       2:no       2:no       0,*1 
    11       2:no       2:no       0.009,*0.991 
    12       2:no       2:no       0,*1 
    13       2:no       2:no       0,*1 
    14       2:no      1:yes   +   *0.843,0.157 
    15       2:no       2:no       0,*1 
    16       2:no       2:no       0,*1 
    17       2:no       2:no       0,*1 
    18       2:no       2:no       0,*1 
    19       2:no       2:no       0,*1 
    20       2:no       2:no       0,*1 
    21       2:no       2:no       0.002,*0.998 
    22       2:no       2:no       0,*1 
    23       2:no       2:no       0,*1 
    24       2:no       2:no       0,*1 
    25       2:no       2:no       0,*1 
    26       2:no       2:no       0,*1 
    27       2:no       2:no       0.008,*0.992 
    28       2:no       2:no       0,*1 
    29       2:no       2:no       0,*1 
    30       2:no       2:no       0,*1 
    31       2:no      1:yes   +   *0.983,0.017 
    32       2:no       2:no       0,*1 
    33       2:no       2:no       0,*1 
    34      1:yes      1:yes       *0.999,0.001 
    35      1:yes      1:yes       *1,0 
    36      1:yes      1:yes       *1,0 
    37      1:yes      1:yes       *1,0 
    38      1:yes      1:yes       *1,0 
    39      1:yes      1:yes       *1,0 
    40      1:yes      1:yes       *1,0 
    41      1:yes      1:yes       *1,0 
    42      1:yes      1:yes       *0.996,0.004 
    43      1:yes      1:yes       *0.993,0.007 
    44      1:yes      1:yes       *1,0 
    45      1:yes      1:yes       *1,0 
    46      1:yes      1:yes       *1,0 
    47      1:yes      1:yes       *1,0 
    48      1:yes      1:yes       *1,0 
    49      1:yes      1:yes       *1,0 
    50      1:yes      1:yes       *1,0 
    51      1:yes       2:no   +   0,*1 
    52      1:yes      1:yes       *1,0 
    53      1:yes       2:no   +   0.001,*0.999 
    54      1:yes      1:yes       *0.999,0.001 
    55      1:yes      1:yes       *1,0 
     1       2:no       2:no       0,*1 
     2       2:no       2:no       0,*1 
     3       2:no       2:no       0.003,*0.997 
     4       2:no       2:no       0,*1 
     5       2:no       2:no       0,*1 
     6       2:no       2:no       0,*1 
     7       2:no       2:no       0,*1 
     8       2:no       2:no       0.005,*0.995 
     9       2:no       2:no       0,*1 
    10       2:no       2:no       0,*1 
    11       2:no       2:no       0,*1 
    12       2:no      1:yes   +   *1,0 
    13       2:no       2:no       0,*1 
    14       2:no       2:no       0,*1 
    15       2:no       2:no       0,*1 
    16       2:no       2:no       0,*1 
    17       2:no       2:no       0.017,*0.983 
    18       2:no       2:no       0,*1 
    19       2:no       2:no       0,*1 
    20       2:no       2:no       0,*1 
    21       2:no       2:no       0,*1 
    22       2:no       2:no       0,*1 
    23       2:no       2:no       0,*1 
    24       2:no       2:no       0,*1 
    25       2:no       2:no       0,*1 
    26       2:no       2:no       0,*1 
    27       2:no       2:no       0,*1 
    28       2:no       2:no       0,*1 
    29       2:no       2:no       0,*1 
    30       2:no       2:no       0,*1 
    31       2:no       2:no       0,*1 
    32       2:no       2:no       0.006,*0.994 
    33       2:no       2:no       0,*1 
    34      1:yes      1:yes       *1,0 
    35      1:yes      1:yes       *1,0 
    36      1:yes      1:yes       *1,0 
    37      1:yes      1:yes       *1,0 
    38      1:yes      1:yes       *1,0 
    39      1:yes      1:yes       *1,0 
    40      1:yes       2:no   +   0,*1 
    41      1:yes      1:yes       *1,0 
    42      1:yes      1:yes       *1,0 
    43      1:yes      1:yes       *0.998,0.002 
    44      1:yes      1:yes       *1,0 
    45      1:yes      1:yes       *1,0 
    46      1:yes      1:yes       *0.999,0.001 
    47      1:yes      1:yes       *1,0 
    48      1:yes      1:yes       *0.987,0.013 
    49      1:yes      1:yes       *1,0 
    50      1:yes      1:yes       *1,0 
    51      1:yes      1:yes       *1,0 
    52      1:yes      1:yes       *1,0 
    53      1:yes      1:yes       *1,0 
    54      1:yes      1:yes       *1,0 
    55      1:yes      1:yes       *1,0 


========== Summary ==========

Correctly Classified Instances         539               96.7684 %
Incorrectly Classified Instances        18                3.2316 %
Kappa statistic                          0.9331
Mean absolute error                      0.0339
Root mean squared error                  0.1686
Relative absolute error                  7.0216 %
Root relative squared error             34.3431 %
Total Number of Instances              557     


=== Detailed Accuracy By Class ===

               TP Rate   FP Rate   Precision   Recall  F-Measure   ROC Area  Class
                 0.965     0.03       0.956     0.965     0.96       0.986    yes
                 0.97      0.035      0.976     0.97      0.973      0.986    no
Weighted Avg.    0.968     0.033      0.968     0.968     0.968      0.986


=== Confusion Matrix ===

   a   b   <-- classified as
 218   8 |   a = yes
  10 321 |   b = no


========== Use the built Classifier: weka.classifiers.functions.MultilayerPerceptron to classify instances ==========
Error trained instances:
244: V,E,0.17821,0.032222,0.909091,0.243137,-2,NA,0,NA,1,147.13074,0,105,EGFR,TK,Activation_segment_Nt,no | yes, 0.9999972047144635, 2.7952855363962655E-6
254: D,H,0.325613,0.026395,0.727273,0.192157,-1,NA,0,NA,1,155.15634,1,91,EGFR,TK,C_helix,no | yes, 0.9999863377061774, 1.366229382253941E-5
393: R,W,0.182737,0.124801,0.179487,0.215054,-3,NA,0,NA,0,204.22844,1,148,STE7,STE,C_helix,yes | no, 4.212566296673936E-7, 0.9999995787433703
394: S,L,0.30549,0.069142,0.717949,0.758065,-2,NA,0,NA,0,131.17464,1,73,STE7,STE,Linker,yes | no, 2.239179577698577E-6, 0.9999977608204224
Total 4 miss classified instance(s).
************************************************************
Classify unseen data:

========== Use the built Classifier: weka.classifiers.functions.MultilayerPerceptron to classify instances ==========
Error trained instances:
Total 0 miss classified instance(s).

************************************************************
End weka.classifiers.functions.MultilayerPerceptron
************************************************************

************************************************************
Start weka.classifiers.trees.J48 / default
************************************************************

========== Strat build & save Classifier: weka.classifiers.trees.J48 ==========
Classifier was saved at: C:\Coding\Java\CancerML/Data/Results/Classification/20121222_215232/Model/weka.classifiers.trees.J48.model

========== Strat 10-fold  cross-validation==========

========== Strat writing Classification Summary ==========
Classification summary was saved at: C:\Coding\Java\CancerML/Data/Results/Classification/20121222_215232/Classified/weka.classifiers.trees.J48-Classified.txt
Relation Name:  Analysis_Disease-weka.filters.unsupervised.attribute.Remove-R1,9,10,13,16,17,18,20,21,23,24,25,26,27
Num Instances:  557
Num Attributes: 18

     Name                      Type  Nom  Int Real     Missing      Unique  Dist
   1 Amino_Acid_WT              Nom 100%   0%   0%     0 /  0%     0 /  0%    20 
   2 Amino_Acid_MT              Nom 100%   0%   0%     0 /  0%     0 /  0%    20 
   3 Conservation_Consensus_Al  Num   0%   0%  65%   197 / 35%    76 / 14%   158 
   4 Conservation_Wild_AllKina  Num   0%   0%  72%   155 / 28%   279 / 50%   322 
   5 Conservation_Consensus_Fa  Num   0%  14%  50%   199 / 36%    63 / 11%    97 
   6 Conservation_Consensus_Gr  Num   0%   0%  64%   199 / 36%   137 / 25%   201 
   7 Blosum62                   Num   0% 100%   0%     0 /  0%     0 /  0%     7 
   8 Modification               Nom 100%   0%   0%     0 /  0%     0 /  0%     2 
   9 Is_Pk_Domain               Nom 100%   0%   0%     0 /  0%     0 /  0%     1 
  10 Binding_Site               Nom 100%   0%   0%     0 /  0%     0 /  0%     1 
  11 Side_Chain_Polarity_MT     Nom 100%   0%   0%     0 /  0%     0 /  0%     2 
  12 Avg_Mass_MT                Num   0%   0% 100%     0 /  0%     0 /  0%    19 
  13 Side_Chain_Polarity_WT     Nom 100%   0%   0%     0 /  0%     0 /  0%     2 
  14 Van_der_Waals_Volume_WT    Num   0% 100%   0%     0 /  0%     0 /  0%    17 
  15 Protein_Family             Nom 100%   0%   0%     0 /  0%    14 /  3%    56 
  16 Protein_Group              Nom 100%   0%   0%     0 /  0%     1 /  0%     9 
  17 Sub_domain                 Nom 100%   0%   0%     0 /  0%     1 /  0%    20 
  18 Disease                    Nom 100%   0%   0%     0 /  0%     0 /  0%     2 


========== Cross Validation Result ==========
 inst#     actual  predicted error distribution
     1       2:no       2:no       0.039,*0.961 
     2       2:no       2:no       0,*1 
     3       2:no       2:no       0,*1 
     4       2:no       2:no       0,*1 
     5       2:no       2:no       0,*1 
     6       2:no       2:no       0,*1 
     7       2:no       2:no       0.039,*0.961 
     8       2:no       2:no       0.167,*0.833 
     9       2:no       2:no       0.039,*0.961 
    10       2:no       2:no       0,*1 
    11       2:no       2:no       0,*1 
    12       2:no       2:no       0.039,*0.961 
    13       2:no       2:no       0,*1 
    14       2:no       2:no       0.039,*0.961 
    15       2:no       2:no       0,*1 
    16       2:no       2:no       0.039,*0.961 
    17       2:no       2:no       0,*1 
    18       2:no       2:no       0,*1 
    19       2:no       2:no       0.039,*0.961 
    20       2:no       2:no       0.039,*0.961 
    21       2:no       2:no       0,*1 
    22       2:no       2:no       0,*1 
    23       2:no       2:no       0,*1 
    24       2:no       2:no       0,*1 
    25       2:no       2:no       0,*1 
    26       2:no       2:no       0,*1 
    27       2:no       2:no       0.167,*0.833 
    28       2:no       2:no       0.039,*0.961 
    29       2:no       2:no       0,*1 
    30       2:no       2:no       0,*1 
    31       2:no       2:no       0,*1 
    32       2:no       2:no       0.039,*0.961 
    33       2:no       2:no       0,*1 
    34       2:no       2:no       0,*1 
    35      1:yes      1:yes       *1,0 
    36      1:yes      1:yes       *0.933,0.067 
    37      1:yes      1:yes       *1,0 
    38      1:yes      1:yes       *1,0 
    39      1:yes      1:yes       *1,0 
    40      1:yes      1:yes       *0.933,0.067 
    41      1:yes      1:yes       *0.933,0.067 
    42      1:yes      1:yes       *0.933,0.067 
    43      1:yes      1:yes       *0.933,0.067 
    44      1:yes      1:yes       *1,0 
    45      1:yes      1:yes       *1,0 
    46      1:yes      1:yes       *0.933,0.067 
    47      1:yes      1:yes       *0.933,0.067 
    48      1:yes      1:yes       *1,0 
    49      1:yes      1:yes       *1,0 
    50      1:yes      1:yes       *1,0 
    51      1:yes      1:yes       *0.933,0.067 
    52      1:yes      1:yes       *1,0 
    53      1:yes      1:yes       *1,0 
    54      1:yes      1:yes       *1,0 
    55      1:yes      1:yes       *0.933,0.067 
    56      1:yes      1:yes       *0.933,0.067 
     1       2:no       2:no       0.036,*0.964 
     2       2:no       2:no       0,*1 
     3       2:no       2:no       0,*1 
     4       2:no       2:no       0,*1 
     5       2:no       2:no       0.036,*0.964 
     6       2:no       2:no       0.036,*0.964 
     7       2:no       2:no       0,*1 
     8       2:no       2:no       0,*1 
     9       2:no       2:no       0,*1 
    10       2:no       2:no       0.167,*0.833 
    11       2:no       2:no       0,*1 
    12       2:no       2:no       0.036,*0.964 
    13       2:no       2:no       0,*1 
    14       2:no       2:no       0.036,*0.964 
    15       2:no      1:yes   +   *0.833,0.167 
    16       2:no       2:no       0,*1 
    17       2:no       2:no       0,*1 
    18       2:no       2:no       0,*1 
    19       2:no       2:no       0,*1 
    20       2:no       2:no       0,*1 
    21       2:no       2:no       0,*1 
    22       2:no       2:no       0,*1 
    23       2:no       2:no       0,*1 
    24       2:no       2:no       0,*1 
    25       2:no       2:no       0,*1 
    26       2:no       2:no       0.036,*0.964 
    27       2:no       2:no       0,*1 
    28       2:no       2:no       0,*1 
    29       2:no       2:no       0,*1 
    30       2:no      1:yes   +   *0.833,0.167 
    31       2:no       2:no       0,*1 
    32       2:no       2:no       0,*1 
    33       2:no       2:no       0,*1 
    34      1:yes      1:yes       *1,0 
    35      1:yes      1:yes       *1,0 
    36      1:yes      1:yes       *0.934,0.066 
    37      1:yes      1:yes       *0.934,0.066 
    38      1:yes      1:yes       *1,0 
    39      1:yes      1:yes       *1,0 
    40      1:yes      1:yes       *1,0 
    41      1:yes      1:yes       *1,0 
    42      1:yes      1:yes       *1,0 
    43      1:yes      1:yes       *1,0 
    44      1:yes      1:yes       *0.934,0.066 
    45      1:yes      1:yes       *1,0 
    46      1:yes      1:yes       *0.934,0.066 
    47      1:yes      1:yes       *1,0 
    48      1:yes      1:yes       *1,0 
    49      1:yes      1:yes       *0.934,0.066 
    50      1:yes      1:yes       *0.934,0.066 
    51      1:yes      1:yes       *1,0 
    52      1:yes      1:yes       *0.934,0.066 
    53      1:yes      1:yes       *1,0 
    54      1:yes      1:yes       *0.934,0.066 
    55      1:yes      1:yes       *1,0 
    56      1:yes      1:yes       *0.934,0.066 
     1       2:no       2:no       0,*1 
     2       2:no       2:no       0,*1 
     3       2:no       2:no       0.038,*0.962 
     4       2:no       2:no       0.038,*0.962 
     5       2:no       2:no       0.038,*0.962 
     6       2:no       2:no       0,*1 
     7       2:no       2:no       0,*1 
     8       2:no       2:no       0,*1 
     9       2:no       2:no       0,*1 
    10       2:no       2:no       0,*1 
    11       2:no       2:no       0.038,*0.962 
    12       2:no       2:no       0,*1 
    13       2:no       2:no       0,*1 
    14       2:no       2:no       0,*1 
    15       2:no       2:no       0,*1 
    16       2:no       2:no       0,*1 
    17       2:no       2:no       0.038,*0.962 
    18       2:no       2:no       0.038,*0.962 
    19       2:no       2:no       0.038,*0.962 
    20       2:no       2:no       0,*1 
    21       2:no       2:no       0,*1 
    22       2:no       2:no       0,*1 
    23       2:no       2:no       0,*1 
    24       2:no       2:no       0,*1 
    25       2:no       2:no       0,*1 
    26       2:no       2:no       0,*1 
    27       2:no       2:no       0,*1 
    28       2:no       2:no       0,*1 
    29       2:no       2:no       0.038,*0.962 
    30       2:no       2:no       0,*1 
    31       2:no       2:no       0,*1 
    32       2:no       2:no       0.038,*0.962 
    33       2:no       2:no       0,*1 
    34      1:yes      1:yes       *0.933,0.067 
    35      1:yes      1:yes       *1,0 
    36      1:yes      1:yes       *0.933,0.067 
    37      1:yes      1:yes       *0.933,0.067 
    38      1:yes      1:yes       *1,0 
    39      1:yes      1:yes       *0.933,0.067 
    40      1:yes      1:yes       *1,0 
    41      1:yes      1:yes       *0.933,0.067 
    42      1:yes      1:yes       *1,0 
    43      1:yes      1:yes       *0.933,0.067 
    44      1:yes      1:yes       *1,0 
    45      1:yes      1:yes       *1,0 
    46      1:yes      1:yes       *1,0 
    47      1:yes      1:yes       *1,0 
    48      1:yes      1:yes       *0.933,0.067 
    49      1:yes      1:yes       *1,0 
    50      1:yes      1:yes       *0.933,0.067 
    51      1:yes      1:yes       *1,0 
    52      1:yes      1:yes       *1,0 
    53      1:yes      1:yes       *0.933,0.067 
    54      1:yes       2:no   +   0,*1 
    55      1:yes      1:yes       *0.933,0.067 
    56      1:yes      1:yes       *1,0 
     1       2:no       2:no       0,*1 
     2       2:no       2:no       0,*1 
     3       2:no       2:no       0,*1 
     4       2:no       2:no       0.2,*0.8 
     5       2:no       2:no       0,*1 
     6       2:no       2:no       0,*1 
     7       2:no       2:no       0.034,*0.966 
     8       2:no       2:no       0,*1 
     9       2:no       2:no       0,*1 
    10       2:no       2:no       0,*1 
    11       2:no       2:no       0,*1 
    12       2:no       2:no       0,*1 
    13       2:no       2:no       0,*1 
    14       2:no       2:no       0,*1 
    15       2:no       2:no       0,*1 
    16       2:no       2:no       0,*1 
    17       2:no       2:no       0.2,*0.8 
    18       2:no       2:no       0,*1 
    19       2:no       2:no       0,*1 
    20       2:no       2:no       0,*1 
    21       2:no       2:no       0,*1 
    22       2:no       2:no       0.034,*0.966 
    23       2:no       2:no       0,*1 
    24       2:no       2:no       0,*1 
    25       2:no      1:yes   +   *1,0 
    26       2:no       2:no       0,*1 
    27       2:no       2:no       0,*1 
    28       2:no       2:no       0,*1 
    29       2:no       2:no       0,*1 
    30       2:no       2:no       0,*1 
    31       2:no       2:no       0,*1 
    32       2:no       2:no       0,*1 
    33       2:no       2:no       0,*1 
    34      1:yes      1:yes       *1,0 
    35      1:yes      1:yes       *0.933,0.067 
    36      1:yes      1:yes       *0.933,0.067 
    37      1:yes      1:yes       *1,0 
    38      1:yes      1:yes       *1,0 
    39      1:yes      1:yes       *1,0 
    40      1:yes      1:yes       *1,0 
    41      1:yes      1:yes       *0.933,0.067 
    42      1:yes       2:no   +   0,*1 
    43      1:yes      1:yes       *1,0 
    44      1:yes      1:yes       *0.933,0.067 
    45      1:yes      1:yes       *0.933,0.067 
    46      1:yes      1:yes       *1,0 
    47      1:yes      1:yes       *0.933,0.067 
    48      1:yes      1:yes       *1,0 
    49      1:yes      1:yes       *0.933,0.067 
    50      1:yes      1:yes       *1,0 
    51      1:yes      1:yes       *0.933,0.067 
    52      1:yes      1:yes       *1,0 
    53      1:yes      1:yes       *0.933,0.067 
    54      1:yes      1:yes       *0.933,0.067 
    55      1:yes      1:yes       *1,0 
    56      1:yes      1:yes       *1,0 
     1       2:no       2:no       0,*1 
     2       2:no       2:no       0,*1 
     3       2:no       2:no       0.036,*0.964 
     4       2:no       2:no       0,*1 
     5       2:no       2:no       0,*1 
     6       2:no       2:no       0,*1 
     7       2:no       2:no       0,*1 
     8       2:no       2:no       0,*1 
     9       2:no       2:no       0,*1 
    10       2:no       2:no       0,*1 
    11       2:no       2:no       0,*1 
    12       2:no       2:no       0,*1 
    13       2:no       2:no       0,*1 
    14       2:no       2:no       0,*1 
    15       2:no       2:no       0,*1 
    16       2:no       2:no       0,*1 
    17       2:no       2:no       0,*1 
    18       2:no       2:no       0.036,*0.964 
    19       2:no       2:no       0,*1 
    20       2:no       2:no       0,*1 
    21       2:no       2:no       0,*1 
    22       2:no       2:no       0,*1 
    23       2:no       2:no       0,*1 
    24       2:no       2:no       0,*1 
    25       2:no       2:no       0.036,*0.964 
    26       2:no       2:no       0,*1 
    27       2:no       2:no       0.036,*0.964 
    28       2:no       2:no       0.167,*0.833 
    29       2:no       2:no       0,*1 
    30       2:no       2:no       0,*1 
    31       2:no       2:no       0,*1 
    32       2:no       2:no       0,*1 
    33       2:no       2:no       0.036,*0.964 
    34      1:yes      1:yes       *0.933,0.067 
    35      1:yes      1:yes       *1,0 
    36      1:yes      1:yes       *1,0 
    37      1:yes      1:yes       *0.5,0.5 
    38      1:yes      1:yes       *0.933,0.067 
    39      1:yes      1:yes       *0.933,0.067 
    40      1:yes      1:yes       *0.933,0.067 
    41      1:yes      1:yes       *0.933,0.067 
    42      1:yes      1:yes       *1,0 
    43      1:yes      1:yes       *1,0 
    44      1:yes      1:yes       *1,0 
    45      1:yes      1:yes       *0.933,0.067 
    46      1:yes      1:yes       *0.933,0.067 
    47      1:yes      1:yes       *0.933,0.067 
    48      1:yes      1:yes       *1,0 
    49      1:yes      1:yes       *1,0 
    50      1:yes      1:yes       *0.933,0.067 
    51      1:yes      1:yes       *1,0 
    52      1:yes      1:yes       *0.933,0.067 
    53      1:yes      1:yes       *0.933,0.067 
    54      1:yes      1:yes       *1,0 
    55      1:yes      1:yes       *1,0 
    56      1:yes      1:yes       *1,0 
     1       2:no       2:no       0,*1 
     2       2:no       2:no       0.017,*0.983 
     3       2:no       2:no       0,*1 
     4       2:no       2:no       0,*1 
     5       2:no       2:no       0,*1 
     6       2:no       2:no       0,*1 
     7       2:no      1:yes   +   *0.946,0.054 
     8       2:no       2:no       0,*1 
     9       2:no       2:no       0,*1 
    10       2:no       2:no       0,*1 
    11       2:no       2:no       0.017,*0.983 
    12       2:no       2:no       0,*1 
    13       2:no       2:no       0,*1 
    14       2:no       2:no       0,*1 
    15       2:no       2:no       0,*1 
    16       2:no       2:no       0,*1 
    17       2:no       2:no       0,*1 
    18       2:no       2:no       0,*1 
    19       2:no       2:no       0,*1 
    20       2:no       2:no       0,*1 
    21       2:no       2:no       0,*1 
    22       2:no       2:no       0,*1 
    23       2:no       2:no       0,*1 
    24       2:no       2:no       0,*1 
    25       2:no       2:no       0,*1 
    26       2:no       2:no       0,*1 
    27       2:no       2:no       0,*1 
    28       2:no       2:no       0.167,*0.833 
    29       2:no       2:no       0,*1 
    30       2:no       2:no       0,*1 
    31       2:no       2:no       0,*1 
    32       2:no       2:no       0,*1 
    33       2:no       2:no       0,*1 
    34      1:yes      1:yes       *1,0 
    35      1:yes      1:yes       *1,0 
    36      1:yes      1:yes       *1,0 
    37      1:yes      1:yes       *1,0 
    38      1:yes      1:yes       *0.946,0.054 
    39      1:yes       2:no   +   0.017,*0.983 
    40      1:yes      1:yes       *1,0 
    41      1:yes      1:yes       *1,0 
    42      1:yes      1:yes       *0.946,0.054 
    43      1:yes      1:yes       *1,0 
    44      1:yes      1:yes       *0.946,0.054 
    45      1:yes      1:yes       *0.946,0.054 
    46      1:yes      1:yes       *1,0 
    47      1:yes      1:yes       *1,0 
    48      1:yes      1:yes       *1,0 
    49      1:yes      1:yes       *1,0 
    50      1:yes      1:yes       *0.946,0.054 
    51      1:yes      1:yes       *1,0 
    52      1:yes      1:yes       *0.946,0.054 
    53      1:yes      1:yes       *0.946,0.054 
    54      1:yes      1:yes       *1,0 
    55      1:yes      1:yes       *1,0 
    56      1:yes      1:yes       *1,0 
     1       2:no       2:no       0,*1 
     2       2:no       2:no       0,*1 
     3       2:no       2:no       0.333,*0.667 
     4       2:no       2:no       0,*1 
     5       2:no       2:no       0.036,*0.964 
     6       2:no       2:no       0,*1 
     7       2:no       2:no       0,*1 
     8       2:no       2:no       0,*1 
     9       2:no       2:no       0,*1 
    10       2:no       2:no       0,*1 
    11       2:no       2:no       0,*1 
    12       2:no       2:no       0,*1 
    13       2:no       2:no       0.167,*0.833 
    14       2:no       2:no       0,*1 
    15       2:no       2:no       0,*1 
    16       2:no       2:no       0,*1 
    17       2:no       2:no       0,*1 
    18       2:no       2:no       0,*1 
    19       2:no       2:no       0,*1 
    20       2:no       2:no       0.036,*0.964 
    21       2:no       2:no       0,*1 
    22       2:no       2:no       0,*1 
    23       2:no       2:no       0,*1 
    24       2:no       2:no       0,*1 
    25       2:no       2:no       0.036,*0.964 
    26       2:no       2:no       0.036,*0.964 
    27       2:no       2:no       0,*1 
    28       2:no       2:no       0.036,*0.964 
    29       2:no       2:no       0,*1 
    30       2:no       2:no       0,*1 
    31       2:no       2:no       0,*1 
    32       2:no       2:no       0,*1 
    33       2:no       2:no       0.036,*0.964 
    34      1:yes      1:yes       *0.935,0.065 
    35      1:yes      1:yes       *1,0 
    36      1:yes      1:yes       *0.935,0.065 
    37      1:yes      1:yes       *0.935,0.065 
    38      1:yes      1:yes       *1,0 
    39      1:yes      1:yes       *1,0 
    40      1:yes      1:yes       *0.935,0.065 
    41      1:yes      1:yes       *1,0 
    42      1:yes      1:yes       *0.935,0.065 
    43      1:yes      1:yes       *1,0 
    44      1:yes      1:yes       *1,0 
    45      1:yes      1:yes       *1,0 
    46      1:yes      1:yes       *1,0 
    47      1:yes      1:yes       *0.935,0.065 
    48      1:yes      1:yes       *1,0 
    49      1:yes      1:yes       *1,0 
    50      1:yes      1:yes       *1,0 
    51      1:yes      1:yes       *0.935,0.065 
    52      1:yes      1:yes       *1,0 
    53      1:yes      1:yes       *1,0 
    54      1:yes      1:yes       *0.935,0.065 
    55      1:yes      1:yes       *1,0 
    56      1:yes      1:yes       *1,0 
     1       2:no       2:no       0,*1 
     2       2:no       2:no       0.036,*0.964 
     3       2:no       2:no       0,*1 
     4       2:no      1:yes   +   *0.743,0.257 
     5       2:no       2:no       0,*1 
     6       2:no       2:no       0,*1 
     7       2:no       2:no       0,*1 
     8       2:no       2:no       0,*1 
     9       2:no       2:no       0,*1 
    10       2:no       2:no       0,*1 
    11       2:no       2:no       0.036,*0.964 
    12       2:no       2:no       0,*1 
    13       2:no      1:yes   +   *0.965,0.035 
    14       2:no       2:no       0,*1 
    15       2:no       2:no       0,*1 
    16       2:no      1:yes   +   *0.965,0.035 
    17       2:no       2:no       0,*1 
    18       2:no       2:no       0.036,*0.964 
    19       2:no       2:no       0.036,*0.964 
    20       2:no       2:no       0,*1 
    21       2:no      1:yes   +   *0.831,0.169 
    22       2:no       2:no       0.036,*0.964 
    23       2:no       2:no       0,*1 
    24       2:no       2:no       0,*1 
    25       2:no      1:yes   +   *0.965,0.035 
    26       2:no       2:no       0,*1 
    27       2:no       2:no       0.036,*0.964 
    28       2:no       2:no       0,*1 
    29       2:no       2:no       0,*1 
    30       2:no       2:no       0.333,*0.667 
    31       2:no       2:no       0,*1 
    32       2:no       2:no       0,*1 
    33       2:no       2:no       0.406,*0.594 
    34      1:yes      1:yes       *1,0 
    35      1:yes      1:yes       *1,0 
    36      1:yes      1:yes       *1,0 
    37      1:yes      1:yes       *1,0 
    38      1:yes      1:yes       *0.965,0.035 
    39      1:yes      1:yes       *0.965,0.035 
    40      1:yes      1:yes       *1,0 
    41      1:yes      1:yes       *0.965,0.035 
    42      1:yes      1:yes       *0.965,0.035 
    43      1:yes      1:yes       *0.965,0.035 
    44      1:yes      1:yes       *1,0 
    45      1:yes      1:yes       *0.965,0.035 
    46      1:yes      1:yes       *1,0 
    47      1:yes      1:yes       *0.965,0.035 
    48      1:yes      1:yes       *1,0 
    49      1:yes      1:yes       *0.965,0.035 
    50      1:yes      1:yes       *1,0 
    51      1:yes      1:yes       *0.965,0.035 
    52      1:yes      1:yes       *1,0 
    53      1:yes       2:no   +   0,*1 
    54      1:yes      1:yes       *0.965,0.035 
    55      1:yes      1:yes       *0.965,0.035 
     1       2:no       2:no       0.02,*0.98 
     2       2:no       2:no       0.02,*0.98 
     3       2:no       2:no       0,*1 
     4       2:no       2:no       0,*1 
     5       2:no       2:no       0,*1 
     6       2:no       2:no       0,*1 
     7       2:no       2:no       0,*1 
     8       2:no       2:no       0.02,*0.98 
     9       2:no       2:no       0,*1 
    10       2:no       2:no       0.02,*0.98 
    11       2:no       2:no       0,*1 
    12       2:no       2:no       0,*1 
    13       2:no       2:no       0,*1 
    14       2:no       2:no       0.333,*0.667 
    15       2:no       2:no       0,*1 
    16       2:no       2:no       0.02,*0.98 
    17       2:no       2:no       0,*1 
    18       2:no       2:no       0,*1 
    19       2:no       2:no       0,*1 
    20       2:no       2:no       0.02,*0.98 
    21       2:no       2:no       0,*1 
    22       2:no       2:no       0,*1 
    23       2:no       2:no       0.02,*0.98 
    24       2:no       2:no       0,*1 
    25       2:no       2:no       0,*1 
    26       2:no       2:no       0.02,*0.98 
    27       2:no      1:yes   +   *0.737,0.263 
    28       2:no       2:no       0,*1 
    29       2:no       2:no       0.02,*0.98 
    30       2:no       2:no       0,*1 
    31       2:no      1:yes   +   *0.737,0.263 
    32       2:no       2:no       0,*1 
    33       2:no       2:no       0,*1 
    34      1:yes      1:yes       *0.932,0.068 
    35      1:yes      1:yes       *0.932,0.068 
    36      1:yes      1:yes       *0.932,0.068 
    37      1:yes      1:yes       *1,0 
    38      1:yes      1:yes       *0.932,0.068 
    39      1:yes      1:yes       *0.932,0.068 
    40      1:yes      1:yes       *0.932,0.068 
    41      1:yes      1:yes       *1,0 
    42      1:yes      1:yes       *1,0 
    43      1:yes      1:yes       *0.932,0.068 
    44      1:yes      1:yes       *0.932,0.068 
    45      1:yes      1:yes       *0.932,0.068 
    46      1:yes      1:yes       *1,0 
    47      1:yes      1:yes       *0.932,0.068 
    48      1:yes      1:yes       *1,0 
    49      1:yes      1:yes       *0.932,0.068 
    50      1:yes      1:yes       *1,0 
    51      1:yes       2:no   +   0.02,*0.98 
    52      1:yes      1:yes       *1,0 
    53      1:yes      1:yes       *1,0 
    54      1:yes      1:yes       *0.932,0.068 
    55      1:yes      1:yes       *1,0 
     1       2:no       2:no       0,*1 
     2       2:no       2:no       0,*1 
     3       2:no       2:no       0,*1 
     4       2:no       2:no       0,*1 
     5       2:no       2:no       0.2,*0.8 
     6       2:no       2:no       0.035,*0.965 
     7       2:no       2:no       0,*1 
     8       2:no       2:no       0,*1 
     9       2:no       2:no       0,*1 
    10       2:no       2:no       0.2,*0.8 
    11       2:no       2:no       0,*1 
    12       2:no      1:yes   +   *0.957,0.043 
    13       2:no       2:no       0,*1 
    14       2:no       2:no       0,*1 
    15       2:no       2:no       0,*1 
    16       2:no       2:no       0,*1 
    17       2:no      1:yes   +   *0.957,0.043 
    18       2:no       2:no       0,*1 
    19       2:no       2:no       0,*1 
    20       2:no       2:no       0.035,*0.965 
    21       2:no       2:no       0,*1 
    22       2:no       2:no       0,*1 
    23       2:no       2:no       0,*1 
    24       2:no       2:no       0,*1 
    25       2:no       2:no       0.035,*0.965 
    26       2:no       2:no       0.035,*0.965 
    27       2:no       2:no       0,*1 
    28       2:no       2:no       0,*1 
    29       2:no       2:no       0,*1 
    30       2:no       2:no       0,*1 
    31       2:no       2:no       0,*1 
    32       2:no       2:no       0,*1 
    33       2:no       2:no       0,*1 
    34      1:yes      1:yes       *1,0 
    35      1:yes      1:yes       *0.957,0.043 
    36      1:yes      1:yes       *1,0 
    37      1:yes      1:yes       *1,0 
    38      1:yes      1:yes       *0.957,0.043 
    39      1:yes      1:yes       *1,0 
    40      1:yes      1:yes       *0.5,0.5 
    41      1:yes      1:yes       *1,0 
    42      1:yes      1:yes       *0.957,0.043 
    43      1:yes      1:yes       *1,0 
    44      1:yes      1:yes       *1,0 
    45      1:yes      1:yes       *1,0 
    46      1:yes      1:yes       *1,0 
    47      1:yes      1:yes       *1,0 
    48      1:yes      1:yes       *0.957,0.043 
    49      1:yes      1:yes       *1,0 
    50      1:yes      1:yes       *0.957,0.043 
    51      1:yes      1:yes       *1,0 
    52      1:yes      1:yes       *1,0 
    53      1:yes      1:yes       *0.957,0.043 
    54      1:yes      1:yes       *1,0 
    55      1:yes      1:yes       *1,0 


========== Summary ==========

Correctly Classified Instances         539               96.7684 %
Incorrectly Classified Instances        18                3.2316 %
Kappa statistic                          0.9334
Mean absolute error                      0.0509
Root mean squared error                  0.1743
Relative absolute error                 10.5445 %
Root relative squared error             35.4879 %
Total Number of Instances              557     


=== Detailed Accuracy By Class ===

               TP Rate   FP Rate   Precision   Recall  F-Measure   ROC Area  Class
                 0.978     0.039      0.944     0.978     0.961      0.98     yes
                 0.961     0.022      0.985     0.961     0.972      0.98     no
Weighted Avg.    0.968     0.029      0.968     0.968     0.968      0.98 


=== Confusion Matrix ===

   a   b   <-- classified as
 221   5 |   a = yes
  13 318 |   b = no


========== Use the built Classifier: weka.classifiers.trees.J48 to classify instances ==========
Error trained instances:
23: R,K,?,0.008458,?,?,2,NA,0,NA,1,146.18934,1,148,ALK,TK,Activation_segment_Nt#Activation_segment_Ct,no | yes, 0.6666666666666666, 0.3333333333333333
196: H,Q,0.125321,0.031515,0.363636,0.309804,0,NA,0,NA,1,146.14594,1,118,EGFR,TK,Activation_segment_Ct#F_helix,no | yes, 0.94, 0.06
198: K,N,0.908494,0.819705,1,0.988235,0,NA,0,NA,1,132.11904,1,135,EGFR,TK,Catalytic_loop,no | yes, 0.94, 0.06
223: R,G,0.065283,0.056444,0.545455,0.109804,-2,NA,0,NA,0,75.06714,1,148,EGFR,TK,H_and_I_helix,no | yes, 0.94, 0.06
244: V,E,0.17821,0.032222,0.909091,0.243137,-2,NA,0,NA,1,147.13074,0,105,EGFR,TK,Activation_segment_Nt,no | yes, 0.94, 0.06
246: V,I,0.159439,0.010034,0.818182,0.14902,3,NA,0,NA,0,131.17464,0,105,EGFR,TK,H_and_I_helix,no | yes, 0.94, 0.06
254: D,H,0.325613,0.026395,0.727273,0.192157,-1,NA,0,NA,1,155.15634,1,91,EGFR,TK,C_helix,no | yes, 0.94, 0.06
264: E,K,?,0.001554,?,?,1,NA,0,NA,1,146.18934,1,109,VEGFR,TK,Linker#E_helix,yes | no, 0.14285714285714285, 0.8571428571428571
393: R,W,0.182737,0.124801,0.179487,0.215054,-3,NA,0,NA,0,204.22844,1,148,STE7,STE,C_helix,yes | no, 0.03278688524590164, 0.9672131147540983
394: S,L,0.30549,0.069142,0.717949,0.758065,-2,NA,0,NA,0,131.17464,1,73,STE7,STE,Linker,yes | no, 0.03278688524590164, 0.9672131147540983
518: M,T,0.310569,0.269708,1,0.337255,-1,NA,0,NA,1,119.12034,0,124,RET,TK,Activation_segment_Ct,yes | no, 0.14285714285714285, 0.8571428571428571
542: C,F,0.265769,0.036617,0.83871,0.179012,-2,NA,0,NA,0,165.19184,0,86,STKR,TKL,E_helix#Catalytic_loop,yes | no, 0.25, 0.75
Total 12 miss classified instance(s).
************************************************************
Classify unseen data:

========== Use the built Classifier: weka.classifiers.trees.J48 to classify instances ==========
Error trained instances:
Total 0 miss classified instance(s).

************************************************************
End weka.classifiers.trees.J48
************************************************************

========== Start to cleanUnMappedRs ==========

========== Start to write CombinedMultiClassifierMappedRs at: C:\Coding\Java\CancerML/Data/Results/Classification/20121222_215232/MappedRs/CombinedMultiClassifier/ ==========

========== Start to cleanUnMappedRs ==========

========== Start to write CombinedMultiClassifierMappedRs at: C:\Coding\Java\CancerML/Data/Results/Classification/20121222_215232/MappedRs/CombinedMultiClassifier/ ==========
BUILD SUCCESSFUL (total time: 27 minutes 49 seconds)
