# Supplementary material for: Prediction and Prioritization of Rare Oncogenic Mutations in the Cancer Kinome Using Novel Features and Multiple Classifiers
Source: PLoS Comput Biol. 2014 Apr 17;10(4):e1003545. doi: 10.1371/journal.pcbi.1003545 (PMC3990476; doi:10.1371/journal.pcbi.1003545)
Supplement: Dataset S1 — Detailed experiment records and results. Complete data sets, outputs and log files for all computational experiments. These files can be loaded in Weka [26] to reproduce the results presented in this paper. (ZIP) [file pcbi.1003545.s001.zip › 20121222_215232/RS_20121222_215232_Indexes.csv]

algorithms	tpRate_	fpRate_	precision_	recall_	fMeasure_	roc_	class
J48	0.978	0.039	0.944	0.978	0.961	0.98	yes
J48	0.961	0.022	0.985	0.961	0.972	0.98	no
J48	0.968	0.029	0.968	0.968	0.968	0.98	avg.
RandomForest	0.956	0.033	0.952	0.956	0.954	0.987	yes
RandomForest	0.967	0.044	0.97	0.967	0.968	0.987	no
RandomForest	0.962	0.04	0.962	0.962	0.962	0.987	avg.
NBTree	0.96	0.06	0.916	0.96	0.937	0.98	yes
NBTree	0.94	0.04	0.972	0.94	0.955	0.98	no
NBTree	0.948	0.048	0.949	0.948	0.948	0.98	avg.
FT	0.96	0.024	0.964	0.96	0.962	0.981	yes
FT	0.976	0.04	0.973	0.976	0.974	0.981	no
FT	0.969	0.033	0.969	0.969	0.969	0.981	avg.
DecisionTable	0.982	0.106	0.864	0.982	0.919	0.99	yes
DecisionTable	0.894	0.018	0.987	0.894	0.938	0.99	no
DecisionTable	0.93	0.053	0.937	0.93	0.931	0.99	avg.
DTNB	0.969	0.03	0.956	0.969	0.963	0.989	yes
DTNB	0.97	0.031	0.979	0.97	0.974	0.989	no
DTNB	0.969	0.031	0.97	0.969	0.97	0.989	avg.
LWL	0.973	0.045	0.936	0.973	0.954	0.977	yes
LWL	0.955	0.027	0.981	0.955	0.968	0.977	no
LWL	0.962	0.034	0.963	0.962	0.962	0.977	avg.
BayesNet	0.978	0.054	0.925	0.978	0.951	0.99	yes
BayesNet	0.946	0.022	0.984	0.946	0.965	0.99	no
BayesNet	0.959	0.035	0.96	0.959	0.959	0.99	avg.
NaiveBayes	0.965	0.066	0.908	0.965	0.936	0.984	yes
NaiveBayes	0.934	0.035	0.975	0.934	0.954	0.984	no
NaiveBayes	0.946	0.048	0.948	0.946	0.946	0.984	avg.
SMO	0.969	0.024	0.965	0.969	0.967	0.972	yes
SMO	0.976	0.031	0.979	0.976	0.977	0.972	no
SMO	0.973	0.028	0.973	0.973	0.973	0.972	avg.
MultilayerPerceptron	0.965	0.03	0.956	0.965	0.96	0.986	yes
MultilayerPerceptron	0.97	0.035	0.976	0.97	0.973	0.986	no
MultilayerPerceptron	0.968	0.033	0.968	0.968	0.968	0.986	avg.
