# Supplementary material for: Prediction and Prioritization of Rare Oncogenic Mutations in the Cancer Kinome Using Novel Features and Multiple Classifiers
Source: PLoS Comput Biol. 2014 Apr 17;10(4):e1003545. doi: 10.1371/journal.pcbi.1003545 (PMC3990476; doi:10.1371/journal.pcbi.1003545)
Supplement: Dataset S1 — Detailed experiment records and results. Complete data sets, outputs and log files for all computational experiments. These files can be loaded in Weka [26] to reproduce the results presented in this paper. (ZIP) [file pcbi.1003545.s001.zip › 20121222_215232/RS_20121222_215232_Accuracy_Cm.csv]

algorithms	accuracy	tp	fn	tn	fp
J48	96.7684	221	5	318	13
RandomForest	96.2298	216	10	320	11
NBTree	94.7935	217	9	311	20
FT	96.9479	217	9	323	8
DecisionTable	92.9982	222	4	296	35
DTNB	96.9479	219	7	321	10
LWL	96.2298	220	6	316	15
BayesNet	95.8707	221	5	313	18
NaiveBayes	94.614	218	8	309	22
SMO	97.307	219	7	323	8
MultilayerPerceptron	96.7684	218	8	321	10
