# Supplementary material for: Prediction and Prioritization of Rare Oncogenic Mutations in the Cancer Kinome Using Novel Features and Multiple Classifiers
Source: PLoS Comput Biol. 2014 Apr 17;10(4):e1003545. doi: 10.1371/journal.pcbi.1003545 (PMC3990476; doi:10.1371/journal.pcbi.1003545)
Supplement: Dataset S1 — Detailed experiment records and results. Complete data sets, outputs and log files for all computational experiments. These files can be loaded in Weka [26] to reproduce the results presented in this paper. (ZIP) [file pcbi.1003545.s001.zip › 20121223_000046/Classified/weka.classifiers.rules.DTNB-CrossValidation-20121223_000059.txt]

========== Data Summary ==========
Relation Name:  Analysis_Disease-weka.filters.unsupervised.attribute.Remove-R1,9,10,13,16,17,18,20,21,23,24,25,26,27
Num Instances:  486
Num Attributes: 18

     Name                      Type  Nom  Int Real     Missing      Unique  Dist
   1 Amino_Acid_WT              Nom 100%   0%   0%     0 /  0%     0 /  0%    20 
   2 Amino_Acid_MT              Nom 100%   0%   0%     0 /  0%     0 /  0%    20 
   3 Conservation_Consensus_Al  Num   0%   0%  60%   194 / 40%    75 / 15%   140 
   4 Conservation_Wild_AllKina  Num   0%   0%  68%   155 / 32%   245 / 50%   271 
   5 Conservation_Consensus_Fa  Num   0%  13%  47%   196 / 40%    64 / 13%    96 
   6 Conservation_Consensus_Gr  Num   0%   0%  60%   196 / 40%   133 / 27%   181 
   7 Blosum62                   Num   0% 100%   0%     0 /  0%     0 /  0%     7 
   8 Modification               Nom 100%   0%   0%     0 /  0%     0 /  0%     2 
   9 Is_Pk_Domain               Nom 100%   0%   0%     0 /  0%     0 /  0%     1 
  10 Binding_Site               Nom 100%   0%   0%     0 /  0%     0 /  0%     1 
  11 Side_Chain_Polarity_MT     Nom 100%   0%   0%     0 /  0%     0 /  0%     2 
  12 Avg_Mass_MT                Num   0%   0% 100%     0 /  0%     0 /  0%    19 
  13 Side_Chain_Polarity_WT     Nom 100%   0%   0%     0 /  0%     0 /  0%     2 
  14 Van_der_Waals_Volume_WT    Num   0% 100%   0%     0 /  0%     0 /  0%    17 
  15 Protein_Family             Nom 100%   0%   0%     0 /  0%    14 /  3%    56 
  16 Protein_Group              Nom 100%   0%   0%     0 /  0%     1 /  0%     9 
  17 Sub_domain                 Nom 100%   0%   0%     0 /  0%     2 /  0%    20 
  18 Disease                    Nom 100%   0%   0%     0 /  0%     0 /  0%     2 

========== Cross Validation Result ==========
 inst#     actual  predicted error distribution
     1       2:no       2:no       0.054,*0.946 
     2       2:no       2:no       0.13,*0.87 
     3       2:no       2:no       0.272,*0.728 
     4       2:no       2:no       0.272,*0.728 
     5       2:no       2:no       0.272,*0.728 
     6       2:no       2:no       0.051,*0.949 
     7       2:no       2:no       0.036,*0.964 
     8       2:no       2:no       0.026,*0.974 
     9       2:no       2:no       0.024,*0.976 
    10       2:no       2:no       0.024,*0.976 
    11       2:no       2:no       0.036,*0.964 
    12       2:no       2:no       0.02,*0.98 
    13       2:no       2:no       0.026,*0.974 
    14       2:no       2:no       0.034,*0.966 
    15       2:no       2:no       0.036,*0.964 
    16       2:no       2:no       0.024,*0.976 
    17       2:no       2:no       0.02,*0.98 
    18       2:no       2:no       0.024,*0.976 
    19       2:no       2:no       0.199,*0.801 
    20       2:no       2:no       0.026,*0.974 
    21       2:no       2:no       0.02,*0.98 
    22       2:no       2:no       0.096,*0.904 
    23       2:no       2:no       0.053,*0.947 
    24       2:no       2:no       0.026,*0.974 
    25       2:no       2:no       0.034,*0.966 
    26       2:no       2:no       0.036,*0.964 
    27       2:no       2:no       0.199,*0.801 
    28       2:no       2:no       0.034,*0.966 
    29       2:no       2:no       0.054,*0.946 
    30       2:no       2:no       0.157,*0.843 
    31       2:no       2:no       0.041,*0.959 
    32       2:no       2:no       0.272,*0.728 
    33       2:no       2:no       0.199,*0.801 
    34       2:no      1:yes   +   *0.528,0.472 
    35      1:yes      1:yes       *0.973,0.027 
    36      1:yes      1:yes       *0.918,0.082 
    37      1:yes      1:yes       *0.749,0.251 
    38      1:yes      1:yes       *0.973,0.027 
    39      1:yes      1:yes       *0.994,0.006 
    40      1:yes      1:yes       *0.971,0.029 
    41      1:yes      1:yes       *0.993,0.007 
    42      1:yes      1:yes       *0.986,0.014 
    43      1:yes      1:yes       *0.973,0.027 
    44      1:yes      1:yes       *0.701,0.299 
    45      1:yes      1:yes       *0.971,0.029 
    46      1:yes      1:yes       *0.986,0.014 
    47      1:yes      1:yes       *0.971,0.029 
    48      1:yes      1:yes       *0.994,0.006 
    49      1:yes      1:yes       *0.701,0.299 
     1       2:no      1:yes   +   *0.505,0.495 
     2       2:no       2:no       0.027,*0.973 
     3       2:no       2:no       0.198,*0.802 
     4       2:no       2:no       0.033,*0.967 
     5       2:no       2:no       0.143,*0.857 
     6       2:no       2:no       0.026,*0.974 
     7       2:no       2:no       0.058,*0.942 
     8       2:no       2:no       0.426,*0.574 
     9       2:no       2:no       0.046,*0.954 
    10       2:no       2:no       0.226,*0.774 
    11       2:no       2:no       0.059,*0.941 
    12       2:no       2:no       0.023,*0.977 
    13       2:no       2:no       0.046,*0.954 
    14       2:no       2:no       0.046,*0.954 
    15       2:no       2:no       0.034,*0.966 
    16       2:no       2:no       0.241,*0.759 
    17       2:no       2:no       0.034,*0.966 
    18       2:no       2:no       0.029,*0.971 
    19       2:no       2:no       0.092,*0.908 
    20       2:no       2:no       0.323,*0.677 
    21       2:no       2:no       0.074,*0.926 
    22       2:no       2:no       0.488,*0.512 
    23       2:no       2:no       0.145,*0.855 
    24       2:no       2:no       0.096,*0.904 
    25       2:no       2:no       0.16,*0.84 
    26       2:no       2:no       0.074,*0.926 
    27       2:no       2:no       0.271,*0.729 
    28       2:no       2:no       0.023,*0.977 
    29       2:no       2:no       0.056,*0.944 
    30       2:no       2:no       0.074,*0.926 
    31       2:no       2:no       0.033,*0.967 
    32       2:no       2:no       0.2,*0.8 
    33       2:no       2:no       0.07,*0.93 
    34      1:yes      1:yes       *0.92,0.08 
    35      1:yes      1:yes       *0.995,0.005 
    36      1:yes      1:yes       *0.997,0.003 
    37      1:yes      1:yes       *0.995,0.005 
    38      1:yes      1:yes       *0.75,0.25 
    39      1:yes      1:yes       *0.995,0.005 
    40      1:yes      1:yes       *0.996,0.004 
    41      1:yes      1:yes       *0.995,0.005 
    42      1:yes      1:yes       *0.75,0.25 
    43      1:yes      1:yes       *0.998,0.002 
    44      1:yes      1:yes       *0.987,0.013 
    45      1:yes      1:yes       *0.989,0.011 
    46      1:yes      1:yes       *0.98,0.02 
    47      1:yes      1:yes       *0.997,0.003 
    48      1:yes      1:yes       *0.987,0.013 
    49      1:yes      1:yes       *0.989,0.011 
     1       2:no       2:no       0.271,*0.729 
     2       2:no      1:yes   +   *0.738,0.262 
     3       2:no       2:no       0.02,*0.98 
     4       2:no       2:no       0.346,*0.654 
     5       2:no       2:no       0.028,*0.972 
     6       2:no      1:yes   +   *0.738,0.262 
     7       2:no       2:no       0.271,*0.729 
     8       2:no       2:no       0.054,*0.946 
     9       2:no       2:no       0.026,*0.974 
    10       2:no       2:no       0.271,*0.729 
    11       2:no       2:no       0.426,*0.574 
    12       2:no       2:no       0.033,*0.967 
    13       2:no       2:no       0.026,*0.974 
    14       2:no       2:no       0.058,*0.942 
    15       2:no       2:no       0.271,*0.729 
    16       2:no       2:no       0.033,*0.967 
    17       2:no       2:no       0.067,*0.933 
    18       2:no       2:no       0.022,*0.978 
    19       2:no       2:no       0.284,*0.716 
    20       2:no       2:no       0.11,*0.89 
    21       2:no       2:no       0.054,*0.946 
    22       2:no       2:no       0.058,*0.942 
    23       2:no       2:no       0.028,*0.972 
    24       2:no       2:no       0.033,*0.967 
    25       2:no       2:no       0.02,*0.98 
    26       2:no       2:no       0.198,*0.802 
    27       2:no       2:no       0.026,*0.974 
    28       2:no       2:no       0.11,*0.89 
    29       2:no       2:no       0.05,*0.95 
    30       2:no       2:no       0.198,*0.802 
    31       2:no       2:no       0.426,*0.574 
    32       2:no       2:no       0.02,*0.98 
    33       2:no       2:no       0.02,*0.98 
    34      1:yes      1:yes       *0.973,0.027 
    35      1:yes      1:yes       *0.858,0.142 
    36      1:yes      1:yes       *0.738,0.262 
    37      1:yes      1:yes       *0.923,0.077 
    38      1:yes      1:yes       *0.987,0.013 
    39      1:yes      1:yes       *0.738,0.262 
    40      1:yes      1:yes       *0.973,0.027 
    41      1:yes      1:yes       *0.613,0.387 
    42      1:yes      1:yes       *0.993,0.007 
    43      1:yes      1:yes       *0.973,0.027 
    44      1:yes      1:yes       *0.738,0.262 
    45      1:yes      1:yes       *0.993,0.007 
    46      1:yes      1:yes       *0.987,0.013 
    47      1:yes      1:yes       *0.973,0.027 
    48      1:yes      1:yes       *0.972,0.028 
    49      1:yes      1:yes       *0.973,0.027 
     1       2:no       2:no       0.028,*0.972 
     2       2:no       2:no       0.028,*0.972 
     3       2:no       2:no       0.02,*0.98 
     4       2:no       2:no       0.058,*0.942 
     5       2:no       2:no       0.023,*0.977 
     6       2:no       2:no       0.05,*0.95 
     7       2:no       2:no       0.129,*0.871 
     8       2:no       2:no       0.157,*0.843 
     9       2:no       2:no       0.185,*0.815 
    10       2:no       2:no       0.02,*0.98 
    11       2:no       2:no       0.023,*0.977 
    12       2:no       2:no       0.028,*0.972 
    13       2:no       2:no       0.198,*0.802 
    14       2:no      1:yes   +   *0.69,0.31 
    15       2:no       2:no       0.271,*0.729 
    16       2:no      1:yes   +   *0.527,0.473 
    17       2:no      1:yes   +   *0.731,0.269 
    18       2:no       2:no       0.058,*0.942 
    19       2:no       2:no       0.025,*0.975 
    20       2:no       2:no       0.033,*0.967 
    21       2:no       2:no       0.054,*0.946 
    22       2:no       2:no       0.185,*0.815 
    23       2:no       2:no       0.209,*0.791 
    24       2:no       2:no       0.11,*0.89 
    25       2:no       2:no       0.11,*0.89 
    26       2:no       2:no       0.198,*0.802 
    27       2:no       2:no       0.157,*0.843 
    28       2:no       2:no       0.021,*0.979 
    29       2:no       2:no       0.058,*0.942 
    30       2:no       2:no       0.271,*0.729 
    31       2:no       2:no       0.058,*0.942 
    32       2:no       2:no       0.028,*0.972 
    33       2:no       2:no       0.02,*0.98 
    34      1:yes      1:yes       *0.995,0.005 
    35      1:yes      1:yes       *0.998,0.002 
    36      1:yes      1:yes       *0.998,0.002 
    37      1:yes      1:yes       *0.912,0.088 
    38      1:yes      1:yes       *0.973,0.027 
    39      1:yes      1:yes       *0.971,0.029 
    40      1:yes      1:yes       *0.973,0.027 
    41      1:yes      1:yes       *0.973,0.027 
    42      1:yes      1:yes       *0.853,0.147 
    43      1:yes      1:yes       *0.998,0.002 
    44      1:yes      1:yes       *0.853,0.147 
    45      1:yes      1:yes       *0.912,0.088 
    46      1:yes      1:yes       *0.987,0.013 
    47      1:yes      1:yes       *0.973,0.027 
    48      1:yes       2:no   +   0.11,*0.89 
    49      1:yes      1:yes       *0.986,0.014 
     1       2:no       2:no       0.029,*0.971 
     2       2:no       2:no       0.157,*0.843 
     3       2:no       2:no       0.029,*0.971 
     4       2:no       2:no       0.054,*0.946 
     5       2:no       2:no       0.034,*0.966 
     6       2:no       2:no       0.271,*0.729 
     7       2:no       2:no       0.054,*0.946 
     8       2:no       2:no       0.029,*0.971 
     9       2:no       2:no       0.019,*0.981 
    10       2:no       2:no       0.023,*0.977 
    11       2:no       2:no       0.033,*0.967 
    12       2:no       2:no       0.029,*0.971 
    13       2:no       2:no       0.029,*0.971 
    14       2:no       2:no       0.271,*0.729 
    15       2:no       2:no       0.029,*0.971 
    16       2:no       2:no       0.034,*0.966 
    17       2:no       2:no       0.426,*0.574 
    18       2:no       2:no       0.029,*0.971 
    19       2:no       2:no       0.426,*0.574 
    20       2:no       2:no       0.029,*0.971 
    21       2:no       2:no       0.426,*0.574 
    22       2:no       2:no       0.019,*0.981 
    23       2:no       2:no       0.029,*0.971 
    24       2:no       2:no       0.033,*0.967 
    25       2:no       2:no       0.029,*0.971 
    26       2:no       2:no       0.054,*0.946 
    27       2:no       2:no       0.271,*0.729 
    28       2:no       2:no       0.034,*0.966 
    29       2:no       2:no       0.198,*0.802 
    30       2:no       2:no       0.023,*0.977 
    31       2:no       2:no       0.271,*0.729 
    32       2:no       2:no       0.029,*0.971 
    33       2:no       2:no       0.019,*0.981 
    34      1:yes      1:yes       *0.993,0.007 
    35      1:yes      1:yes       *0.987,0.013 
    36      1:yes      1:yes       *0.918,0.082 
    37      1:yes      1:yes       *0.971,0.029 
    38      1:yes      1:yes       *0.973,0.027 
    39      1:yes      1:yes       *0.973,0.027 
    40      1:yes       2:no   +   0.157,*0.843 
    41      1:yes      1:yes       *0.973,0.027 
    42      1:yes      1:yes       *0.986,0.014 
    43      1:yes      1:yes       *0.971,0.029 
    44      1:yes      1:yes       *0.993,0.007 
    45      1:yes      1:yes       *0.986,0.014 
    46      1:yes      1:yes       *0.986,0.014 
    47      1:yes      1:yes       *0.69,0.31 
    48      1:yes      1:yes       *0.973,0.027 
    49      1:yes      1:yes       *0.709,0.291 
     1       2:no       2:no       0.198,*0.802 
     2       2:no       2:no       0.02,*0.98 
     3       2:no       2:no       0.11,*0.89 
     4       2:no       2:no       0.025,*0.975 
     5       2:no       2:no       0.096,*0.904 
     6       2:no       2:no       0.026,*0.974 
     7       2:no       2:no       0.02,*0.98 
     8       2:no       2:no       0.025,*0.975 
     9       2:no       2:no       0.157,*0.843 
    10       2:no       2:no       0.054,*0.946 
    11       2:no       2:no       0.025,*0.975 
    12       2:no       2:no       0.271,*0.729 
    13       2:no       2:no       0.426,*0.574 
    14       2:no       2:no       0.025,*0.975 
    15       2:no       2:no       0.033,*0.967 
    16       2:no       2:no       0.02,*0.98 
    17       2:no       2:no       0.033,*0.967 
    18       2:no       2:no       0.025,*0.975 
    19       2:no       2:no       0.198,*0.802 
    20       2:no       2:no       0.426,*0.574 
    21       2:no       2:no       0.198,*0.802 
    22       2:no       2:no       0.11,*0.89 
    23       2:no       2:no       0.025,*0.975 
    24       2:no       2:no       0.031,*0.969 
    25       2:no       2:no       0.025,*0.975 
    26       2:no       2:no       0.054,*0.946 
    27       2:no       2:no       0.157,*0.843 
    28       2:no       2:no       0.157,*0.843 
    29       2:no       2:no       0.026,*0.974 
    30       2:no       2:no       0.426,*0.574 
    31       2:no       2:no       0.05,*0.95 
    32       2:no       2:no       0.054,*0.946 
    33       2:no       2:no       0.02,*0.98 
    34      1:yes      1:yes       *0.891,0.109 
    35      1:yes      1:yes       *0.891,0.109 
    36      1:yes      1:yes       *0.974,0.026 
    37      1:yes       2:no   +   0.096,*0.904 
    38      1:yes      1:yes       *0.69,0.31 
    39      1:yes      1:yes       *0.891,0.109 
    40      1:yes      1:yes       *0.891,0.109 
    41      1:yes      1:yes       *0.974,0.026 
    42      1:yes      1:yes       *0.972,0.028 
    43      1:yes      1:yes       *0.69,0.31 
    44      1:yes      1:yes       *0.972,0.028 
    45      1:yes      1:yes       *0.972,0.028 
    46      1:yes      1:yes       *0.891,0.109 
    47      1:yes      1:yes       *0.69,0.31 
    48      1:yes      1:yes       *0.974,0.026 
    49      1:yes      1:yes       *0.972,0.028 
     1       2:no       2:no       0.096,*0.904 
     2       2:no       2:no       0.027,*0.973 
     3       2:no       2:no       0.034,*0.966 
     4       2:no       2:no       0.332,*0.668 
     5       2:no       2:no       0.034,*0.966 
     6       2:no       2:no       0.033,*0.967 
     7       2:no       2:no       0.058,*0.942 
     8       2:no       2:no       0.022,*0.978 
     9       2:no       2:no       0.272,*0.728 
    10       2:no       2:no       0.028,*0.972 
    11       2:no       2:no       0.427,*0.573 
    12       2:no       2:no       0.027,*0.973 
    13       2:no       2:no       0.033,*0.967 
    14       2:no       2:no       0.034,*0.966 
    15       2:no       2:no       0.021,*0.979 
    16       2:no       2:no       0.028,*0.972 
    17       2:no       2:no       0.199,*0.801 
    18       2:no       2:no       0.021,*0.979 
    19       2:no       2:no       0.272,*0.728 
    20       2:no       2:no       0.021,*0.979 
    21       2:no       2:no       0.044,*0.956 
    22       2:no       2:no       0.027,*0.973 
    23       2:no       2:no       0.021,*0.979 
    24       2:no       2:no       0.096,*0.904 
    25       2:no       2:no       0.021,*0.979 
    26       2:no       2:no       0.021,*0.979 
    27       2:no       2:no       0.157,*0.843 
    28       2:no       2:no       0.028,*0.972 
    29       2:no       2:no       0.199,*0.801 
    30       2:no       2:no       0.058,*0.942 
    31       2:no       2:no       0.027,*0.973 
    32       2:no       2:no       0.427,*0.573 
    33       2:no       2:no       0.028,*0.972 
    34      1:yes      1:yes       *0.973,0.027 
    35      1:yes      1:yes       *0.986,0.014 
    36      1:yes      1:yes       *0.97,0.03 
    37      1:yes      1:yes       *0.973,0.027 
    38      1:yes      1:yes       *0.986,0.014 
    39      1:yes      1:yes       *0.97,0.03 
    40      1:yes      1:yes       *0.993,0.007 
    41      1:yes      1:yes       *0.986,0.014 
    42      1:yes      1:yes       *0.987,0.013 
    43      1:yes      1:yes       *0.973,0.027 
    44      1:yes      1:yes       *0.993,0.007 
    45      1:yes      1:yes       *0.973,0.027 
    46      1:yes      1:yes       *0.973,0.027 
    47      1:yes      1:yes       *0.97,0.03 
    48      1:yes      1:yes       *0.918,0.082 
     1       2:no       2:no       0.022,*0.978 
     2       2:no       2:no       0.025,*0.975 
     3       2:no       2:no       0.038,*0.962 
     4       2:no       2:no       0.04,*0.96 
     5       2:no       2:no       0.054,*0.946 
     6       2:no       2:no       0.036,*0.964 
     7       2:no       2:no       0.025,*0.975 
     8       2:no       2:no       0.021,*0.979 
     9       2:no       2:no       0.272,*0.728 
    10       2:no       2:no       0.051,*0.949 
    11       2:no       2:no       0.025,*0.975 
    12       2:no       2:no       0.036,*0.964 
    13       2:no       2:no       0.028,*0.972 
    14       2:no       2:no       0.025,*0.975 
    15       2:no       2:no       0.13,*0.87 
    16       2:no       2:no       0.038,*0.962 
    17       2:no       2:no       0.038,*0.962 
    18       2:no       2:no       0.157,*0.843 
    19       2:no       2:no       0.025,*0.975 
    20       2:no       2:no       0.025,*0.975 
    21       2:no       2:no       0.028,*0.972 
    22       2:no       2:no       0.125,*0.875 
    23       2:no       2:no       0.02,*0.98 
    24       2:no      1:yes   +   *0.612,0.388 
    25       2:no       2:no       0.054,*0.946 
    26       2:no       2:no       0.028,*0.972 
    27       2:no       2:no       0.028,*0.972 
    28       2:no       2:no       0.011,*0.989 
    29       2:no       2:no       0.036,*0.964 
    30       2:no       2:no       0.04,*0.96 
    31       2:no       2:no       0.038,*0.962 
    32       2:no       2:no       0.199,*0.801 
    33       2:no       2:no       0.025,*0.975 
    34      1:yes      1:yes       *0.858,0.142 
    35      1:yes      1:yes       *0.987,0.013 
    36      1:yes      1:yes       *0.954,0.046 
    37      1:yes      1:yes       *0.977,0.023 
    38      1:yes      1:yes       *0.953,0.047 
    39      1:yes      1:yes       *0.999,0.001 
    40      1:yes      1:yes       *0.998,0.002 
    41      1:yes      1:yes       *0.956,0.044 
    42      1:yes      1:yes       *0.973,0.027 
    43      1:yes      1:yes       *0.973,0.027 
    44      1:yes      1:yes       *0.996,0.004 
    45      1:yes      1:yes       *0.954,0.046 
    46      1:yes      1:yes       *0.632,0.368 
    47      1:yes      1:yes       *0.85,0.15 
    48      1:yes      1:yes       *0.612,0.388 
     1       2:no       2:no       0.058,*0.942 
     2       2:no       2:no       0.332,*0.668 
     3       2:no       2:no       0.027,*0.973 
     4       2:no       2:no       0.199,*0.801 
     5       2:no       2:no       0.322,*0.678 
     6       2:no       2:no       0.058,*0.942 
     7       2:no       2:no       0.11,*0.89 
     8       2:no       2:no       0.055,*0.945 
     9       2:no       2:no       0.099,*0.901 
    10       2:no       2:no       0.034,*0.966 
    11       2:no       2:no       0.027,*0.973 
    12       2:no       2:no       0.053,*0.947 
    13       2:no       2:no       0.058,*0.942 
    14       2:no       2:no       0.17,*0.83 
    15       2:no       2:no       0.025,*0.975 
    16       2:no       2:no       0.081,*0.919 
    17       2:no       2:no       0.427,*0.573 
    18       2:no       2:no       0.055,*0.945 
    19       2:no       2:no       0.027,*0.973 
    20       2:no       2:no       0.058,*0.942 
    21       2:no       2:no       0.17,*0.83 
    22       2:no       2:no       0.133,*0.867 
    23       2:no       2:no       0.016,*0.984 
    24       2:no       2:no       0.081,*0.919 
    25       2:no       2:no       0.049,*0.951 
    26       2:no       2:no       0.031,*0.969 
    27       2:no       2:no       0.062,*0.938 
    28       2:no       2:no       0.11,*0.89 
    29       2:no       2:no       0.027,*0.973 
    30       2:no       2:no       0.027,*0.973 
    31       2:no      1:yes   +   *0.892,0.108 
    32       2:no       2:no       0.016,*0.984 
    33       2:no       2:no       0.053,*0.947 
    34      1:yes      1:yes       *0.985,0.015 
    35      1:yes      1:yes       *0.985,0.015 
    36      1:yes      1:yes       *0.944,0.056 
    37      1:yes      1:yes       *0.661,0.339 
    38      1:yes      1:yes       *0.965,0.035 
    39      1:yes      1:yes       *0.661,0.339 
    40      1:yes      1:yes       *0.889,0.111 
    41      1:yes      1:yes       *0.805,0.195 
    42      1:yes      1:yes       *0.984,0.016 
    43      1:yes      1:yes       *0.984,0.016 
    44      1:yes      1:yes       *0.996,0.004 
    45      1:yes      1:yes       *0.797,0.203 
    46      1:yes      1:yes       *0.661,0.339 
    47      1:yes      1:yes       *0.992,0.008 
    48      1:yes      1:yes       *0.944,0.056 
     1       2:no       2:no       0.021,*0.979 
     2       2:no       2:no       0.027,*0.973 
     3       2:no       2:no       0.024,*0.976 
     4       2:no       2:no       0.13,*0.87 
     5       2:no       2:no       0.033,*0.967 
     6       2:no       2:no       0.024,*0.976 
     7       2:no       2:no       0.024,*0.976 
     8       2:no       2:no       0.021,*0.979 
     9       2:no       2:no       0.272,*0.728 
    10       2:no       2:no       0.063,*0.937 
    11       2:no       2:no       0.096,*0.904 
    12       2:no       2:no       0.063,*0.937 
    13       2:no       2:no       0.025,*0.975 
    14       2:no       2:no       0.063,*0.937 
    15       2:no       2:no       0.021,*0.979 
    16       2:no       2:no       0.021,*0.979 
    17       2:no       2:no       0.13,*0.87 
    18       2:no       2:no       0.021,*0.979 
    19       2:no       2:no       0.021,*0.979 
    20       2:no       2:no       0.024,*0.976 
    21       2:no       2:no       0.033,*0.967 
    22       2:no       2:no       0.033,*0.967 
    23       2:no       2:no       0.096,*0.904 
    24       2:no      1:yes   +   *0.741,0.259 
    25       2:no       2:no       0.027,*0.973 
    26       2:no       2:no       0.199,*0.801 
    27       2:no       2:no       0.13,*0.87 
    28       2:no       2:no       0.13,*0.87 
    29       2:no       2:no       0.033,*0.967 
    30       2:no       2:no       0.027,*0.973 
    31       2:no       2:no       0.025,*0.975 
    32       2:no       2:no       0.051,*0.949 
    33       2:no       2:no       0.13,*0.87 
    34      1:yes       2:no   +   0.427,*0.573 
    35      1:yes      1:yes       *0.987,0.013 
    36      1:yes      1:yes       *0.973,0.027 
    37      1:yes      1:yes       *0.973,0.027 
    38      1:yes      1:yes       *0.826,0.174 
    39      1:yes      1:yes       *0.973,0.027 
    40      1:yes      1:yes       *0.691,0.309 
    41      1:yes      1:yes       *0.741,0.259 
    42      1:yes      1:yes       *0.973,0.027 
    43      1:yes      1:yes       *0.994,0.006 
    44      1:yes       2:no   +   0.199,*0.801 
    45      1:yes      1:yes       *0.691,0.309 
    46      1:yes      1:yes       *0.973,0.027 
    47      1:yes       2:no   +   0.199,*0.801 
    48      1:yes      1:yes       *0.973,0.027 

========== Summary ==========

Correctly Classified Instances         470               96.7078 %
Incorrectly Classified Instances        16                3.2922 %
Kappa statistic                          0.9247
Mean absolute error                      0.1095
Root mean squared error                  0.1897
Relative absolute error                 25.1949 %
Root relative squared error             40.7026 %
Total Number of Instances              486     

=== Detailed Accuracy By Class ===

               TP Rate   FP Rate   Precision   Recall  F-Measure   ROC Area  Class
                 0.961     0.03       0.937     0.961     0.949      0.99     yes
                 0.97      0.039      0.982     0.97      0.976      0.99     no
Weighted Avg.    0.967     0.036      0.967     0.967     0.967      0.99 

=== Confusion Matrix ===

   a   b   <-- classified as
 149   6 |   a = yes
  10 321 |   b = no
