# Supplementary material for: Prediction and Prioritization of Rare Oncogenic Mutations in the Cancer Kinome Using Novel Features and Multiple Classifiers
Source: PLoS Comput Biol. 2014 Apr 17;10(4):e1003545. doi: 10.1371/journal.pcbi.1003545 (PMC3990476; doi:10.1371/journal.pcbi.1003545)
Supplement: Dataset S1 — Detailed experiment records and results. Complete data sets, outputs and log files for all computational experiments. These files can be loaded in Weka [26] to reproduce the results presented in this paper. (ZIP) [file pcbi.1003545.s001.zip › 20121223_000046/Classified/weka.classifiers.bayes.NaiveBayes-CrossValidation-20121223_000109.txt]

========== Data Summary ==========
Relation Name:  Analysis_Disease-weka.filters.unsupervised.attribute.Remove-R1,9,10,13,16,17,18,20,21,23,24,25,26,27
Num Instances:  486
Num Attributes: 18

     Name                      Type  Nom  Int Real     Missing      Unique  Dist
   1 Amino_Acid_WT              Nom 100%   0%   0%     0 /  0%     0 /  0%    20 
   2 Amino_Acid_MT              Nom 100%   0%   0%     0 /  0%     0 /  0%    20 
   3 Conservation_Consensus_Al  Num   0%   0%  60%   194 / 40%    75 / 15%   140 
   4 Conservation_Wild_AllKina  Num   0%   0%  68%   155 / 32%   245 / 50%   271 
   5 Conservation_Consensus_Fa  Num   0%  13%  47%   196 / 40%    64 / 13%    96 
   6 Conservation_Consensus_Gr  Num   0%   0%  60%   196 / 40%   133 / 27%   181 
   7 Blosum62                   Num   0% 100%   0%     0 /  0%     0 /  0%     7 
   8 Modification               Nom 100%   0%   0%     0 /  0%     0 /  0%     2 
   9 Is_Pk_Domain               Nom 100%   0%   0%     0 /  0%     0 /  0%     1 
  10 Binding_Site               Nom 100%   0%   0%     0 /  0%     0 /  0%     1 
  11 Side_Chain_Polarity_MT     Nom 100%   0%   0%     0 /  0%     0 /  0%     2 
  12 Avg_Mass_MT                Num   0%   0% 100%     0 /  0%     0 /  0%    19 
  13 Side_Chain_Polarity_WT     Nom 100%   0%   0%     0 /  0%     0 /  0%     2 
  14 Van_der_Waals_Volume_WT    Num   0% 100%   0%     0 /  0%     0 /  0%    17 
  15 Protein_Family             Nom 100%   0%   0%     0 /  0%    14 /  3%    56 
  16 Protein_Group              Nom 100%   0%   0%     0 /  0%     1 /  0%     9 
  17 Sub_domain                 Nom 100%   0%   0%     0 /  0%     2 /  0%    20 
  18 Disease                    Nom 100%   0%   0%     0 /  0%     0 /  0%     2 

========== Cross Validation Result ==========
 inst#     actual  predicted error distribution
     1       2:no       2:no       0.289,*0.711 
     2       2:no       2:no       0.043,*0.957 
     3       2:no       2:no       0.215,*0.785 
     4       2:no       2:no       0.001,*0.999 
     5       2:no       2:no       0.068,*0.932 
     6       2:no       2:no       0,*1 
     7       2:no       2:no       0,*1 
     8       2:no       2:no       0,*1 
     9       2:no       2:no       0.002,*0.998 
    10       2:no       2:no       0,*1 
    11       2:no       2:no       0,*1 
    12       2:no       2:no       0.005,*0.995 
    13       2:no       2:no       0.003,*0.997 
    14       2:no       2:no       0,*1 
    15       2:no       2:no       0,*1 
    16       2:no       2:no       0.001,*0.999 
    17       2:no       2:no       0.002,*0.998 
    18       2:no       2:no       0.001,*0.999 
    19       2:no       2:no       0,*1 
    20       2:no       2:no       0,*1 
    21       2:no       2:no       0,*1 
    22       2:no       2:no       0,*1 
    23       2:no       2:no       0,*1 
    24       2:no       2:no       0,*1 
    25       2:no       2:no       0,*1 
    26       2:no       2:no       0,*1 
    27       2:no       2:no       0.184,*0.816 
    28       2:no       2:no       0.001,*0.999 
    29       2:no       2:no       0.374,*0.626 
    30       2:no       2:no       0.001,*0.999 
    31       2:no       2:no       0.016,*0.984 
    32       2:no       2:no       0.143,*0.857 
    33       2:no       2:no       0.004,*0.996 
    34       2:no       2:no       0.015,*0.985 
    35      1:yes      1:yes       *1,0 
    36      1:yes      1:yes       *0.907,0.093 
    37      1:yes      1:yes       *0.984,0.016 
    38      1:yes      1:yes       *1,0 
    39      1:yes      1:yes       *1,0 
    40      1:yes      1:yes       *1,0 
    41      1:yes      1:yes       *1,0 
    42      1:yes      1:yes       *1,0 
    43      1:yes      1:yes       *1,0 
    44      1:yes      1:yes       *0.978,0.022 
    45      1:yes      1:yes       *0.999,0.001 
    46      1:yes      1:yes       *1,0 
    47      1:yes      1:yes       *1,0 
    48      1:yes      1:yes       *1,0 
    49      1:yes      1:yes       *0.994,0.006 
     1       2:no       2:no       0.291,*0.709 
     2       2:no       2:no       0,*1 
     3       2:no       2:no       0.185,*0.815 
     4       2:no       2:no       0.003,*0.997 
     5       2:no       2:no       0.188,*0.812 
     6       2:no       2:no       0,*1 
     7       2:no       2:no       0,*1 
     8       2:no       2:no       0.089,*0.911 
     9       2:no       2:no       0,*1 
    10       2:no       2:no       0,*1 
    11       2:no       2:no       0,*1 
    12       2:no       2:no       0.002,*0.998 
    13       2:no       2:no       0,*1 
    14       2:no       2:no       0.004,*0.996 
    15       2:no       2:no       0.018,*0.982 
    16       2:no      1:yes   +   *0.997,0.003 
    17       2:no       2:no       0,*1 
    18       2:no       2:no       0,*1 
    19       2:no       2:no       0,*1 
    20       2:no       2:no       0,*1 
    21       2:no       2:no       0.007,*0.993 
    22       2:no       2:no       0.014,*0.986 
    23       2:no       2:no       0,*1 
    24       2:no       2:no       0,*1 
    25       2:no       2:no       0.236,*0.764 
    26       2:no       2:no       0,*1 
    27       2:no       2:no       0.298,*0.702 
    28       2:no       2:no       0,*1 
    29       2:no       2:no       0,*1 
    30       2:no       2:no       0.1,*0.9 
    31       2:no       2:no       0.001,*0.999 
    32       2:no       2:no       0.002,*0.998 
    33       2:no       2:no       0.006,*0.994 
    34      1:yes      1:yes       *0.983,0.017 
    35      1:yes      1:yes       *1,0 
    36      1:yes      1:yes       *1,0 
    37      1:yes      1:yes       *1,0 
    38      1:yes       2:no   +   0.401,*0.599 
    39      1:yes      1:yes       *0.947,0.053 
    40      1:yes      1:yes       *0.999,0.001 
    41      1:yes      1:yes       *0.998,0.002 
    42      1:yes      1:yes       *0.811,0.189 
    43      1:yes      1:yes       *1,0 
    44      1:yes      1:yes       *0.996,0.004 
    45      1:yes      1:yes       *1,0 
    46      1:yes      1:yes       *0.994,0.006 
    47      1:yes      1:yes       *1,0 
    48      1:yes      1:yes       *0.993,0.007 
    49      1:yes      1:yes       *0.996,0.004 
     1       2:no       2:no       0,*1 
     2       2:no       2:no       0.019,*0.981 
     3       2:no       2:no       0,*1 
     4       2:no       2:no       0,*1 
     5       2:no       2:no       0,*1 
     6       2:no      1:yes   +   *1,0 
     7       2:no      1:yes   +   *0.962,0.038 
     8       2:no       2:no       0.025,*0.975 
     9       2:no       2:no       0,*1 
    10       2:no      1:yes   +   *0.669,0.331 
    11       2:no       2:no       0,*1 
    12       2:no       2:no       0.002,*0.998 
    13       2:no       2:no       0,*1 
    14       2:no       2:no       0.003,*0.997 
    15       2:no      1:yes   +   *0.647,0.353 
    16       2:no       2:no       0.002,*0.998 
    17       2:no       2:no       0.001,*0.999 
    18       2:no       2:no       0.002,*0.998 
    19       2:no       2:no       0.106,*0.894 
    20       2:no       2:no       0,*1 
    21       2:no       2:no       0.094,*0.906 
    22       2:no       2:no       0,*1 
    23       2:no       2:no       0.001,*0.999 
    24       2:no       2:no       0.002,*0.998 
    25       2:no       2:no       0,*1 
    26       2:no       2:no       0.102,*0.898 
    27       2:no       2:no       0,*1 
    28       2:no       2:no       0.001,*0.999 
    29       2:no       2:no       0.001,*0.999 
    30       2:no       2:no       0.101,*0.899 
    31       2:no       2:no       0.226,*0.774 
    32       2:no       2:no       0,*1 
    33       2:no       2:no       0.004,*0.996 
    34      1:yes      1:yes       *0.996,0.004 
    35      1:yes       2:no   +   0.129,*0.871 
    36      1:yes      1:yes       *0.877,0.123 
    37      1:yes      1:yes       *0.828,0.172 
    38      1:yes      1:yes       *0.992,0.008 
    39      1:yes      1:yes       *0.87,0.13 
    40      1:yes      1:yes       *0.999,0.001 
    41      1:yes       2:no   +   0.209,*0.791 
    42      1:yes      1:yes       *0.999,0.001 
    43      1:yes      1:yes       *1,0 
    44      1:yes       2:no   +   0.455,*0.545 
    45      1:yes      1:yes       *1,0 
    46      1:yes      1:yes       *0.992,0.008 
    47      1:yes      1:yes       *0.999,0.001 
    48      1:yes      1:yes       *1,0 
    49      1:yes      1:yes       *0.996,0.004 
     1       2:no       2:no       0,*1 
     2       2:no       2:no       0,*1 
     3       2:no       2:no       0,*1 
     4       2:no       2:no       0,*1 
     5       2:no       2:no       0,*1 
     6       2:no       2:no       0.077,*0.923 
     7       2:no       2:no       0.226,*0.774 
     8       2:no       2:no       0,*1 
     9       2:no       2:no       0.001,*0.999 
    10       2:no       2:no       0,*1 
    11       2:no       2:no       0.001,*0.999 
    12       2:no       2:no       0,*1 
    13       2:no       2:no       0.029,*0.971 
    14       2:no       2:no       0.471,*0.529 
    15       2:no       2:no       0.162,*0.838 
    16       2:no       2:no       0.292,*0.708 
    17       2:no       2:no       0.043,*0.957 
    18       2:no       2:no       0.001,*0.999 
    19       2:no       2:no       0,*1 
    20       2:no       2:no       0,*1 
    21       2:no       2:no       0.005,*0.995 
    22       2:no       2:no       0.004,*0.996 
    23       2:no       2:no       0,*1 
    24       2:no       2:no       0,*1 
    25       2:no       2:no       0.002,*0.998 
    26       2:no       2:no       0.416,*0.584 
    27       2:no       2:no       0,*1 
    28       2:no       2:no       0.184,*0.816 
    29       2:no       2:no       0,*1 
    30       2:no       2:no       0.176,*0.824 
    31       2:no       2:no       0.004,*0.996 
    32       2:no       2:no       0,*1 
    33       2:no       2:no       0,*1 
    34      1:yes      1:yes       *0.999,0.001 
    35      1:yes      1:yes       *1,0 
    36      1:yes      1:yes       *1,0 
    37      1:yes       2:no   +   0.2,*0.8 
    38      1:yes      1:yes       *0.999,0.001 
    39      1:yes      1:yes       *0.994,0.006 
    40      1:yes      1:yes       *0.994,0.006 
    41      1:yes      1:yes       *1,0 
    42      1:yes       2:no   +   0.353,*0.647 
    43      1:yes      1:yes       *1,0 
    44      1:yes      1:yes       *0.712,0.288 
    45      1:yes      1:yes       *0.772,0.228 
    46      1:yes      1:yes       *0.999,0.001 
    47      1:yes      1:yes       *0.908,0.092 
    48      1:yes       2:no   +   0.054,*0.946 
    49      1:yes      1:yes       *0.964,0.036 
     1       2:no       2:no       0,*1 
     2       2:no       2:no       0.008,*0.992 
     3       2:no       2:no       0,*1 
     4       2:no       2:no       0.012,*0.988 
     5       2:no       2:no       0.001,*0.999 
     6       2:no       2:no       0.015,*0.985 
     7       2:no       2:no       0.367,*0.633 
     8       2:no       2:no       0.004,*0.996 
     9       2:no       2:no       0,*1 
    10       2:no       2:no       0.001,*0.999 
    11       2:no       2:no       0.001,*0.999 
    12       2:no       2:no       0,*1 
    13       2:no       2:no       0,*1 
    14       2:no       2:no       0,*1 
    15       2:no       2:no       0,*1 
    16       2:no       2:no       0.016,*0.984 
    17       2:no       2:no       0.004,*0.996 
    18       2:no       2:no       0,*1 
    19       2:no       2:no       0.002,*0.998 
    20       2:no       2:no       0,*1 
    21       2:no       2:no       0.002,*0.998 
    22       2:no       2:no       0,*1 
    23       2:no       2:no       0,*1 
    24       2:no       2:no       0.007,*0.993 
    25       2:no       2:no       0,*1 
    26       2:no       2:no       0.028,*0.972 
    27       2:no       2:no       0.079,*0.921 
    28       2:no       2:no       0,*1 
    29       2:no       2:no       0.039,*0.961 
    30       2:no       2:no       0.001,*0.999 
    31       2:no       2:no       0.007,*0.993 
    32       2:no       2:no       0,*1 
    33       2:no       2:no       0,*1 
    34      1:yes      1:yes       *1,0 
    35      1:yes      1:yes       *0.972,0.028 
    36      1:yes      1:yes       *0.987,0.013 
    37      1:yes      1:yes       *0.997,0.003 
    38      1:yes      1:yes       *0.992,0.008 
    39      1:yes      1:yes       *1,0 
    40      1:yes      1:yes       *0.636,0.364 
    41      1:yes      1:yes       *0.999,0.001 
    42      1:yes      1:yes       *0.999,0.001 
    43      1:yes      1:yes       *0.999,0.001 
    44      1:yes      1:yes       *1,0 
    45      1:yes      1:yes       *0.99,0.01 
    46      1:yes      1:yes       *1,0 
    47      1:yes      1:yes       *0.974,0.026 
    48      1:yes      1:yes       *1,0 
    49      1:yes      1:yes       *0.985,0.015 
     1       2:no       2:no       0.073,*0.927 
     2       2:no       2:no       0,*1 
     3       2:no       2:no       0.033,*0.967 
     4       2:no       2:no       0,*1 
     5       2:no       2:no       0,*1 
     6       2:no       2:no       0,*1 
     7       2:no       2:no       0.001,*0.999 
     8       2:no       2:no       0,*1 
     9       2:no       2:no       0.001,*0.999 
    10       2:no       2:no       0.012,*0.988 
    11       2:no       2:no       0.001,*0.999 
    12       2:no       2:no       0.02,*0.98 
    13       2:no       2:no       0.001,*0.999 
    14       2:no       2:no       0,*1 
    15       2:no       2:no       0,*1 
    16       2:no       2:no       0,*1 
    17       2:no       2:no       0,*1 
    18       2:no       2:no       0,*1 
    19       2:no       2:no       0.001,*0.999 
    20       2:no       2:no       0.003,*0.997 
    21       2:no      1:yes   +   *0.994,0.006 
    22       2:no       2:no       0.005,*0.995 
    23       2:no       2:no       0.004,*0.996 
    24       2:no       2:no       0,*1 
    25       2:no       2:no       0,*1 
    26       2:no       2:no       0.005,*0.995 
    27       2:no       2:no       0,*1 
    28       2:no       2:no       0,*1 
    29       2:no       2:no       0,*1 
    30       2:no       2:no       0.221,*0.779 
    31       2:no       2:no       0.006,*0.994 
    32       2:no       2:no       0.008,*0.992 
    33       2:no       2:no       0.012,*0.988 
    34      1:yes      1:yes       *0.965,0.035 
    35      1:yes      1:yes       *0.762,0.238 
    36      1:yes      1:yes       *0.999,0.001 
    37      1:yes       2:no   +   0.152,*0.848 
    38      1:yes      1:yes       *0.584,0.416 
    39      1:yes      1:yes       *1,0 
    40      1:yes      1:yes       *0.879,0.121 
    41      1:yes      1:yes       *1,0 
    42      1:yes      1:yes       *0.991,0.009 
    43      1:yes      1:yes       *0.838,0.162 
    44      1:yes      1:yes       *0.999,0.001 
    45      1:yes      1:yes       *0.999,0.001 
    46      1:yes      1:yes       *0.983,0.017 
    47      1:yes      1:yes       *0.967,0.033 
    48      1:yes      1:yes       *1,0 
    49      1:yes      1:yes       *1,0 
     1       2:no       2:no       0,*1 
     2       2:no       2:no       0,*1 
     3       2:no       2:no       0.001,*0.999 
     4       2:no      1:yes   +   *0.704,0.296 
     5       2:no       2:no       0,*1 
     6       2:no      1:yes   +   *0.873,0.127 
     7       2:no       2:no       0.093,*0.907 
     8       2:no       2:no       0,*1 
     9       2:no       2:no       0.007,*0.993 
    10       2:no       2:no       0,*1 
    11       2:no       2:no       0.486,*0.514 
    12       2:no       2:no       0,*1 
    13       2:no       2:no       0,*1 
    14       2:no       2:no       0,*1 
    15       2:no       2:no       0.002,*0.998 
    16       2:no       2:no       0,*1 
    17       2:no       2:no       0.199,*0.801 
    18       2:no       2:no       0.128,*0.872 
    19       2:no       2:no       0.232,*0.768 
    20       2:no       2:no       0,*1 
    21       2:no       2:no       0,*1 
    22       2:no       2:no       0.004,*0.996 
    23       2:no       2:no       0,*1 
    24       2:no       2:no       0,*1 
    25       2:no       2:no       0,*1 
    26       2:no       2:no       0,*1 
    27       2:no       2:no       0,*1 
    28       2:no       2:no       0,*1 
    29       2:no       2:no       0.305,*0.695 
    30       2:no       2:no       0.005,*0.995 
    31       2:no       2:no       0,*1 
    32       2:no      1:yes   +   *0.978,0.022 
    33       2:no       2:no       0,*1 
    34      1:yes      1:yes       *0.976,0.024 
    35      1:yes      1:yes       *0.999,0.001 
    36      1:yes      1:yes       *0.882,0.118 
    37      1:yes      1:yes       *1,0 
    38      1:yes      1:yes       *1,0 
    39      1:yes      1:yes       *0.998,0.002 
    40      1:yes      1:yes       *1,0 
    41      1:yes      1:yes       *0.996,0.004 
    42      1:yes      1:yes       *0.997,0.003 
    43      1:yes      1:yes       *1,0 
    44      1:yes      1:yes       *1,0 
    45      1:yes      1:yes       *0.995,0.005 
    46      1:yes      1:yes       *1,0 
    47      1:yes      1:yes       *0.999,0.001 
    48      1:yes      1:yes       *0.984,0.016 
     1       2:no       2:no       0,*1 
     2       2:no       2:no       0,*1 
     3       2:no       2:no       0.012,*0.988 
     4       2:no      1:yes   +   *0.527,0.473 
     5       2:no       2:no       0.01,*0.99 
     6       2:no       2:no       0,*1 
     7       2:no       2:no       0.001,*0.999 
     8       2:no       2:no       0,*1 
     9       2:no       2:no       0.048,*0.952 
    10       2:no       2:no       0,*1 
    11       2:no       2:no       0.001,*0.999 
    12       2:no       2:no       0,*1 
    13       2:no       2:no       0.003,*0.997 
    14       2:no       2:no       0,*1 
    15       2:no       2:no       0.003,*0.997 
    16       2:no       2:no       0,*1 
    17       2:no       2:no       0.016,*0.984 
    18       2:no       2:no       0.032,*0.968 
    19       2:no       2:no       0.001,*0.999 
    20       2:no       2:no       0.002,*0.998 
    21       2:no       2:no       0,*1 
    22       2:no       2:no       0.252,*0.748 
    23       2:no       2:no       0.001,*0.999 
    24       2:no       2:no       0.018,*0.982 
    25       2:no       2:no       0.002,*0.998 
    26       2:no       2:no       0.021,*0.979 
    27       2:no       2:no       0,*1 
    28       2:no       2:no       0,*1 
    29       2:no       2:no       0.004,*0.996 
    30       2:no       2:no       0,*1 
    31       2:no       2:no       0,*1 
    32       2:no       2:no       0.318,*0.682 
    33       2:no       2:no       0,*1 
    34      1:yes      1:yes       *0.991,0.009 
    35      1:yes      1:yes       *0.999,0.001 
    36      1:yes      1:yes       *0.926,0.074 
    37      1:yes      1:yes       *0.939,0.061 
    38      1:yes      1:yes       *0.998,0.002 
    39      1:yes      1:yes       *1,0 
    40      1:yes      1:yes       *0.999,0.001 
    41      1:yes      1:yes       *0.976,0.024 
    42      1:yes      1:yes       *0.997,0.003 
    43      1:yes      1:yes       *0.999,0.001 
    44      1:yes      1:yes       *0.937,0.063 
    45      1:yes      1:yes       *0.999,0.001 
    46      1:yes      1:yes       *0.951,0.049 
    47      1:yes      1:yes       *1,0 
    48      1:yes      1:yes       *0.754,0.246 
     1       2:no       2:no       0,*1 
     2       2:no       2:no       0.121,*0.879 
     3       2:no       2:no       0,*1 
     4       2:no       2:no       0,*1 
     5       2:no       2:no       0.038,*0.962 
     6       2:no       2:no       0.139,*0.861 
     7       2:no       2:no       0.5,*0.5 
     8       2:no       2:no       0,*1 
     9       2:no       2:no       0,*1 
    10       2:no       2:no       0,*1 
    11       2:no       2:no       0.001,*0.999 
    12       2:no       2:no       0.039,*0.961 
    13       2:no       2:no       0.015,*0.985 
    14       2:no       2:no       0,*1 
    15       2:no       2:no       0,*1 
    16       2:no       2:no       0,*1 
    17       2:no       2:no       0.002,*0.998 
    18       2:no       2:no       0,*1 
    19       2:no       2:no       0.001,*0.999 
    20       2:no       2:no       0.046,*0.954 
    21       2:no      1:yes   +   *0.844,0.156 
    22       2:no       2:no       0,*1 
    23       2:no       2:no       0,*1 
    24       2:no       2:no       0.003,*0.997 
    25       2:no       2:no       0,*1 
    26       2:no       2:no       0.001,*0.999 
    27       2:no       2:no       0,*1 
    28       2:no      1:yes   +   *0.821,0.179 
    29       2:no       2:no       0.001,*0.999 
    30       2:no       2:no       0.003,*0.997 
    31       2:no      1:yes   +   *0.915,0.085 
    32       2:no       2:no       0,*1 
    33       2:no       2:no       0.007,*0.993 
    34      1:yes      1:yes       *1,0 
    35      1:yes      1:yes       *0.999,0.001 
    36      1:yes      1:yes       *0.912,0.088 
    37      1:yes      1:yes       *1,0 
    38      1:yes      1:yes       *0.885,0.115 
    39      1:yes      1:yes       *1,0 
    40      1:yes      1:yes       *0.888,0.112 
    41      1:yes      1:yes       *0.976,0.024 
    42      1:yes      1:yes       *1,0 
    43      1:yes      1:yes       *0.994,0.006 
    44      1:yes      1:yes       *1,0 
    45      1:yes      1:yes       *0.744,0.256 
    46      1:yes      1:yes       *1,0 
    47      1:yes      1:yes       *0.97,0.03 
    48      1:yes      1:yes       *0.909,0.091 
     1       2:no       2:no       0,*1 
     2       2:no       2:no       0,*1 
     3       2:no       2:no       0,*1 
     4       2:no      1:yes   +   *0.778,0.222 
     5       2:no       2:no       0,*1 
     6       2:no       2:no       0,*1 
     7       2:no       2:no       0,*1 
     8       2:no       2:no       0,*1 
     9       2:no       2:no       0.167,*0.833 
    10       2:no       2:no       0.042,*0.958 
    11       2:no       2:no       0,*1 
    12       2:no       2:no       0.018,*0.982 
    13       2:no       2:no       0,*1 
    14       2:no       2:no       0.038,*0.962 
    15       2:no       2:no       0,*1 
    16       2:no       2:no       0,*1 
    17       2:no       2:no       0.318,*0.682 
    18       2:no       2:no       0,*1 
    19       2:no       2:no       0.008,*0.992 
    20       2:no       2:no       0.001,*0.999 
    21       2:no       2:no       0,*1 
    22       2:no       2:no       0,*1 
    23       2:no       2:no       0,*1 
    24       2:no      1:yes   +   *0.995,0.005 
    25       2:no       2:no       0.009,*0.991 
    26       2:no       2:no       0.004,*0.996 
    27       2:no       2:no       0.003,*0.997 
    28       2:no       2:no       0.06,*0.94 
    29       2:no       2:no       0.001,*0.999 
    30       2:no       2:no       0,*1 
    31       2:no       2:no       0,*1 
    32       2:no       2:no       0,*1 
    33       2:no       2:no       0,*1 
    34      1:yes      1:yes       *0.913,0.087 
    35      1:yes      1:yes       *1,0 
    36      1:yes      1:yes       *0.998,0.002 
    37      1:yes      1:yes       *0.992,0.008 
    38      1:yes      1:yes       *0.93,0.07 
    39      1:yes      1:yes       *0.999,0.001 
    40      1:yes      1:yes       *0.895,0.105 
    41      1:yes       2:no   +   0.142,*0.858 
    42      1:yes      1:yes       *0.993,0.007 
    43      1:yes      1:yes       *1,0 
    44      1:yes       2:no   +   0.005,*0.995 
    45      1:yes      1:yes       *0.975,0.025 
    46      1:yes      1:yes       *1,0 
    47      1:yes       2:no   +   0,*1 
    48      1:yes      1:yes       *0.998,0.002 

========== Summary ==========

Correctly Classified Instances         460               94.6502 %
Incorrectly Classified Instances        26                5.3498 %
Kappa statistic                          0.8777
Mean absolute error                      0.0757
Root mean squared error                  0.2129
Relative absolute error                 17.4146 %
Root relative squared error             45.6779 %
Total Number of Instances              486     

=== Detailed Accuracy By Class ===

               TP Rate   FP Rate   Precision   Recall  F-Measure   ROC Area  Class
                 0.929     0.045      0.906     0.929     0.917      0.977    yes
                 0.955     0.071      0.966     0.955     0.96       0.977    no
Weighted Avg.    0.947     0.063      0.947     0.947     0.947      0.977

=== Confusion Matrix ===

   a   b   <-- classified as
 144  11 |   a = yes
  15 316 |   b = no
