# Supplementary material for: Prediction and Prioritization of Rare Oncogenic Mutations in the Cancer Kinome Using Novel Features and Multiple Classifiers
Source: PLoS Comput Biol. 2014 Apr 17;10(4):e1003545. doi: 10.1371/journal.pcbi.1003545 (PMC3990476; doi:10.1371/journal.pcbi.1003545)
Supplement: Dataset S1 — Detailed experiment records and results. Complete data sets, outputs and log files for all computational experiments. These files can be loaded in Weka [26] to reproduce the results presented in this paper. (ZIP) [file pcbi.1003545.s001.zip › 20121223_000046/Classified/weka.classifiers.rules.DecisionTable-CrossValidation-20121223_000054.txt]

========== Data Summary ==========
Relation Name:  Analysis_Disease-weka.filters.unsupervised.attribute.Remove-R1,9,10,13,16,17,18,20,21,23,24,25,26,27
Num Instances:  486
Num Attributes: 18

     Name                      Type  Nom  Int Real     Missing      Unique  Dist
   1 Amino_Acid_WT              Nom 100%   0%   0%     0 /  0%     0 /  0%    20 
   2 Amino_Acid_MT              Nom 100%   0%   0%     0 /  0%     0 /  0%    20 
   3 Conservation_Consensus_Al  Num   0%   0%  60%   194 / 40%    75 / 15%   140 
   4 Conservation_Wild_AllKina  Num   0%   0%  68%   155 / 32%   245 / 50%   271 
   5 Conservation_Consensus_Fa  Num   0%  13%  47%   196 / 40%    64 / 13%    96 
   6 Conservation_Consensus_Gr  Num   0%   0%  60%   196 / 40%   133 / 27%   181 
   7 Blosum62                   Num   0% 100%   0%     0 /  0%     0 /  0%     7 
   8 Modification               Nom 100%   0%   0%     0 /  0%     0 /  0%     2 
   9 Is_Pk_Domain               Nom 100%   0%   0%     0 /  0%     0 /  0%     1 
  10 Binding_Site               Nom 100%   0%   0%     0 /  0%     0 /  0%     1 
  11 Side_Chain_Polarity_MT     Nom 100%   0%   0%     0 /  0%     0 /  0%     2 
  12 Avg_Mass_MT                Num   0%   0% 100%     0 /  0%     0 /  0%    19 
  13 Side_Chain_Polarity_WT     Nom 100%   0%   0%     0 /  0%     0 /  0%     2 
  14 Van_der_Waals_Volume_WT    Num   0% 100%   0%     0 /  0%     0 /  0%    17 
  15 Protein_Family             Nom 100%   0%   0%     0 /  0%    14 /  3%    56 
  16 Protein_Group              Nom 100%   0%   0%     0 /  0%     1 /  0%     9 
  17 Sub_domain                 Nom 100%   0%   0%     0 /  0%     2 /  0%    20 
  18 Disease                    Nom 100%   0%   0%     0 /  0%     0 /  0%     2 

========== Cross Validation Result ==========
 inst#     actual  predicted error distribution
     1       2:no       2:no       0.077,*0.923 
     2       2:no       2:no       0.2,*0.8 
     3       2:no      1:yes   +   *0.5,0.5 
     4       2:no      1:yes   +   *0.5,0.5 
     5       2:no      1:yes   +   *0.5,0.5 
     6       2:no       2:no       0.071,*0.929 
     7       2:no       2:no       0.05,*0.95 
     8       2:no       2:no       0.036,*0.964 
     9       2:no       2:no       0.033,*0.967 
    10       2:no       2:no       0.033,*0.967 
    11       2:no       2:no       0.05,*0.95 
    12       2:no       2:no       0.027,*0.973 
    13       2:no       2:no       0.036,*0.964 
    14       2:no       2:no       0.048,*0.952 
    15       2:no       2:no       0.05,*0.95 
    16       2:no       2:no       0.033,*0.967 
    17       2:no       2:no       0.027,*0.973 
    18       2:no       2:no       0.033,*0.967 
    19       2:no       2:no       0.333,*0.667 
    20       2:no       2:no       0.036,*0.964 
    21       2:no       2:no       0.027,*0.973 
    22       2:no       2:no       0.143,*0.857 
    23       2:no       2:no       0.036,*0.964 
    24       2:no       2:no       0.036,*0.964 
    25       2:no       2:no       0.048,*0.952 
    26       2:no       2:no       0.05,*0.95 
    27       2:no       2:no       0.286,*0.714 
    28       2:no       2:no       0.048,*0.952 
    29       2:no       2:no       0.077,*0.923 
    30       2:no       2:no       0.25,*0.75 
    31       2:no       2:no       0.027,*0.973 
    32       2:no      1:yes   +   *0.5,0.5 
    33       2:no       2:no       0.286,*0.714 
    34       2:no      1:yes   +   *0.75,0.25 
    35      1:yes      1:yes       *0.98,0.02 
    36      1:yes      1:yes       *0.933,0.067 
    37      1:yes      1:yes       *0.75,0.25 
    38      1:yes      1:yes       *0.98,0.02 
    39      1:yes      1:yes       *0.98,0.02 
    40      1:yes      1:yes       *0.978,0.022 
    41      1:yes      1:yes       *0.978,0.022 
    42      1:yes      1:yes       *0.978,0.022 
    43      1:yes      1:yes       *0.98,0.02 
    44      1:yes      1:yes       *0.75,0.25 
    45      1:yes      1:yes       *0.978,0.022 
    46      1:yes      1:yes       *0.978,0.022 
    47      1:yes      1:yes       *0.978,0.022 
    48      1:yes      1:yes       *0.98,0.02 
    49      1:yes      1:yes       *0.75,0.25 
     1       2:no      1:yes   +   *0.5,0.5 
     2       2:no       2:no       0.037,*0.963 
     3       2:no       2:no       0.286,*0.714 
     4       2:no       2:no       0.036,*0.964 
     5       2:no       2:no       0.25,*0.75 
     6       2:no       2:no       0.036,*0.964 
     7       2:no       2:no       0.083,*0.917 
     8       2:no       2:no       0.319,*0.681 
     9       2:no       2:no       0.05,*0.95 
    10       2:no       2:no       0.143,*0.857 
    11       2:no       2:no       0.25,*0.75 
    12       2:no       2:no       0.031,*0.969 
    13       2:no       2:no       0.05,*0.95 
    14       2:no       2:no       0.05,*0.95 
    15       2:no       2:no       0.048,*0.952 
    16       2:no       2:no       0.286,*0.714 
    17       2:no       2:no       0.048,*0.952 
    18       2:no       2:no       0.037,*0.963 
    19       2:no       2:no       0.05,*0.95 
    20       2:no      1:yes   +   *0.5,0.5 
    21       2:no       2:no       0.083,*0.917 
    22       2:no       2:no       0.319,*0.681 
    23       2:no       2:no       0.083,*0.917 
    24       2:no       2:no       0.143,*0.857 
    25       2:no       2:no       0.2,*0.8 
    26       2:no       2:no       0.083,*0.917 
    27       2:no      1:yes   +   *0.5,0.5 
    28       2:no       2:no       0.031,*0.969 
    29       2:no       2:no       0.037,*0.963 
    30       2:no       2:no       0.083,*0.917 
    31       2:no       2:no       0.036,*0.964 
    32       2:no       2:no       0.319,*0.681 
    33       2:no       2:no       0.048,*0.952 
    34      1:yes      1:yes       *0.978,0.022 
    35      1:yes      1:yes       *0.978,0.022 
    36      1:yes      1:yes       *0.978,0.022 
    37      1:yes      1:yes       *0.978,0.022 
    38      1:yes      1:yes       *0.75,0.25 
    39      1:yes      1:yes       *0.978,0.022 
    40      1:yes      1:yes       *0.978,0.022 
    41      1:yes      1:yes       *0.978,0.022 
    42      1:yes      1:yes       *0.75,0.25 
    43      1:yes      1:yes       *0.978,0.022 
    44      1:yes      1:yes       *0.978,0.022 
    45      1:yes      1:yes       *0.978,0.022 
    46      1:yes      1:yes       *0.978,0.022 
    47      1:yes      1:yes       *0.978,0.022 
    48      1:yes      1:yes       *0.978,0.022 
    49      1:yes      1:yes       *0.978,0.022 
     1       2:no      1:yes   +   *0.5,0.5 
     2       2:no      1:yes   +   *0.714,0.286 
     3       2:no       2:no       0.045,*0.955 
     4       2:no      1:yes   +   *0.5,0.5 
     5       2:no       2:no       0.091,*0.909 
     6       2:no      1:yes   +   *0.714,0.286 
     7       2:no       2:no       0.319,*0.681 
     8       2:no       2:no       0.2,*0.8 
     9       2:no       2:no       0.053,*0.947 
    10       2:no       2:no       0.319,*0.681 
    11       2:no       2:no       0.319,*0.681 
    12       2:no       2:no       0.111,*0.889 
    13       2:no       2:no       0.053,*0.947 
    14       2:no       2:no       0.091,*0.909 
    15       2:no       2:no       0.319,*0.681 
    16       2:no       2:no       0.1,*0.9 
    17       2:no       2:no       0.077,*0.923 
    18       2:no       2:no       0.038,*0.962 
    19       2:no      1:yes   +   *0.5,0.5 
    20       2:no       2:no       0.25,*0.75 
    21       2:no       2:no       0.111,*0.889 
    22       2:no       2:no       0.063,*0.938 
    23       2:no       2:no       0.063,*0.938 
    24       2:no       2:no       0.071,*0.929 
    25       2:no       2:no       0.045,*0.955 
    26       2:no      1:yes   +   *0.5,0.5 
    27       2:no       2:no       0.053,*0.947 
    28       2:no       2:no       0.25,*0.75 
    29       2:no       2:no       0.143,*0.857 
    30       2:no       2:no       0.319,*0.681 
    31       2:no       2:no       0.319,*0.681 
    32       2:no       2:no       0.045,*0.955 
    33       2:no       2:no       0.063,*0.938 
    34      1:yes      1:yes       *0.944,0.056 
    35      1:yes      1:yes       *0.714,0.286 
    36      1:yes      1:yes       *0.714,0.286 
    37      1:yes      1:yes       *0.714,0.286 
    38      1:yes      1:yes       *0.971,0.029 
    39      1:yes      1:yes       *0.714,0.286 
    40      1:yes      1:yes       *0.968,0.032 
    41      1:yes      1:yes       *0.5,0.5 
    42      1:yes      1:yes       *0.929,0.071 
    43      1:yes      1:yes       *0.968,0.032 
    44      1:yes      1:yes       *0.714,0.286 
    45      1:yes      1:yes       *0.968,0.032 
    46      1:yes      1:yes       *0.971,0.029 
    47      1:yes      1:yes       *0.968,0.032 
    48      1:yes      1:yes       *0.971,0.029 
    49      1:yes      1:yes       *0.968,0.032 
     1       2:no       2:no       0.038,*0.962 
     2       2:no       2:no       0.038,*0.962 
     3       2:no       2:no       0.027,*0.973 
     4       2:no       2:no       0.083,*0.917 
     5       2:no       2:no       0.031,*0.969 
     6       2:no       2:no       0.071,*0.929 
     7       2:no       2:no       0.2,*0.8 
     8       2:no       2:no       0.25,*0.75 
     9       2:no       2:no       0.143,*0.857 
    10       2:no       2:no       0.027,*0.973 
    11       2:no       2:no       0.031,*0.969 
    12       2:no       2:no       0.038,*0.962 
    13       2:no       2:no       0.333,*0.667 
    14       2:no      1:yes   +   *0.667,0.333 
    15       2:no      1:yes   +   *0.5,0.5 
    16       2:no      1:yes   +   *0.5,0.5 
    17       2:no      1:yes   +   *0.778,0.222 
    18       2:no       2:no       0.083,*0.917 
    19       2:no       2:no       0.034,*0.966 
    20       2:no       2:no       0.043,*0.957 
    21       2:no       2:no       0.077,*0.923 
    22       2:no       2:no       0.143,*0.857 
    23       2:no       2:no       0.167,*0.833 
    24       2:no       2:no       0.167,*0.833 
    25       2:no       2:no       0.167,*0.833 
    26       2:no       2:no       0.286,*0.714 
    27       2:no       2:no       0.25,*0.75 
    28       2:no       2:no       0.027,*0.973 
    29       2:no       2:no       0.038,*0.962 
    30       2:no      1:yes   +   *0.5,0.5 
    31       2:no       2:no       0.083,*0.917 
    32       2:no       2:no       0.038,*0.962 
    33       2:no       2:no       0.027,*0.973 
    34      1:yes      1:yes       *0.978,0.022 
    35      1:yes      1:yes       *0.978,0.022 
    36      1:yes      1:yes       *0.978,0.022 
    37      1:yes      1:yes       *0.929,0.071 
    38      1:yes      1:yes       *0.98,0.02 
    39      1:yes      1:yes       *0.978,0.022 
    40      1:yes      1:yes       *0.98,0.02 
    41      1:yes      1:yes       *0.98,0.02 
    42      1:yes      1:yes       *0.778,0.222 
    43      1:yes      1:yes       *0.978,0.022 
    44      1:yes      1:yes       *0.778,0.222 
    45      1:yes      1:yes       *0.929,0.071 
    46      1:yes      1:yes       *0.98,0.02 
    47      1:yes      1:yes       *0.98,0.02 
    48      1:yes       2:no   +   0.167,*0.833 
    49      1:yes      1:yes       *0.978,0.022 
     1       2:no       2:no       0.1,*0.9 
     2       2:no       2:no       0.319,*0.681 
     3       2:no       2:no       0.1,*0.9 
     4       2:no       2:no       0.167,*0.833 
     5       2:no       2:no       0.067,*0.933 
     6       2:no       2:no       0.319,*0.681 
     7       2:no       2:no       0.167,*0.833 
     8       2:no       2:no       0.059,*0.941 
     9       2:no       2:no       0.048,*0.952 
    10       2:no       2:no       0.048,*0.952 
    11       2:no       2:no       0.111,*0.889 
    12       2:no       2:no       0.059,*0.941 
    13       2:no       2:no       0.1,*0.9 
    14       2:no       2:no       0.319,*0.681 
    15       2:no       2:no       0.1,*0.9 
    16       2:no       2:no       0.067,*0.933 
    17       2:no       2:no       0.319,*0.681 
    18       2:no       2:no       0.059,*0.941 
    19       2:no       2:no       0.319,*0.681 
    20       2:no       2:no       0.111,*0.889 
    21       2:no       2:no       0.319,*0.681 
    22       2:no       2:no       0.048,*0.952 
    23       2:no       2:no       0.063,*0.938 
    24       2:no       2:no       0.071,*0.929 
    25       2:no       2:no       0.063,*0.938 
    26       2:no       2:no       0.125,*0.875 
    27       2:no      1:yes   +   *0.5,0.5 
    28       2:no       2:no       0.067,*0.933 
    29       2:no       2:no       0.167,*0.833 
    30       2:no       2:no       0.083,*0.917 
    31       2:no      1:yes   +   *0.5,0.5 
    32       2:no       2:no       0.111,*0.889 
    33       2:no       2:no       0.056,*0.944 
    34      1:yes      1:yes       *0.958,0.042 
    35      1:yes      1:yes       *0.96,0.04 
    36      1:yes      1:yes       *0.75,0.25 
    37      1:yes      1:yes       *0.944,0.056 
    38      1:yes      1:yes       *0.958,0.042 
    39      1:yes      1:yes       *0.958,0.042 
    40      1:yes       2:no   +   0.25,*0.75 
    41      1:yes      1:yes       *0.958,0.042 
    42      1:yes      1:yes       *0.964,0.036 
    43      1:yes      1:yes       *0.944,0.056 
    44      1:yes      1:yes       *0.964,0.036 
    45      1:yes      1:yes       *0.944,0.056 
    46      1:yes      1:yes       *0.964,0.036 
    47      1:yes      1:yes       *0.5,0.5 
    48      1:yes      1:yes       *0.958,0.042 
    49      1:yes      1:yes       *0.688,0.313 
     1       2:no       2:no       0.333,*0.667 
     2       2:no       2:no       0.045,*0.955 
     3       2:no      1:yes   +   *0.5,0.5 
     4       2:no       2:no       0.048,*0.952 
     5       2:no       2:no       0.25,*0.75 
     6       2:no       2:no       0.063,*0.938 
     7       2:no       2:no       0.045,*0.955 
     8       2:no       2:no       0.042,*0.958 
     9       2:no       2:no       0.333,*0.667 
    10       2:no       2:no       0.125,*0.875 
    11       2:no       2:no       0.042,*0.958 
    12       2:no       2:no       0.319,*0.681 
    13       2:no       2:no       0.319,*0.681 
    14       2:no       2:no       0.111,*0.889 
    15       2:no       2:no       0.083,*0.917 
    16       2:no       2:no       0.063,*0.938 
    17       2:no       2:no       0.083,*0.917 
    18       2:no       2:no       0.042,*0.958 
    19       2:no      1:yes   +   *0.5,0.5 
    20       2:no       2:no       0.319,*0.681 
    21       2:no       2:no       0.319,*0.681 
    22       2:no      1:yes   +   *0.5,0.5 
    23       2:no       2:no       0.167,*0.833 
    24       2:no       2:no       0.111,*0.889 
    25       2:no       2:no       0.167,*0.833 
    26       2:no       2:no       0.143,*0.857 
    27       2:no       2:no       0.25,*0.75 
    28       2:no       2:no       0.319,*0.681 
    29       2:no       2:no       0.063,*0.938 
    30       2:no       2:no       0.319,*0.681 
    31       2:no       2:no       0.143,*0.857 
    32       2:no       2:no       0.125,*0.875 
    33       2:no       2:no       0.045,*0.955 
    34      1:yes      1:yes       *0.875,0.125 
    35      1:yes      1:yes       *0.75,0.25 
    36      1:yes      1:yes       *0.97,0.03 
    37      1:yes       2:no   +   0.333,*0.667 
    38      1:yes      1:yes       *0.636,0.364 
    39      1:yes      1:yes       *0.75,0.25 
    40      1:yes      1:yes       *0.75,0.25 
    41      1:yes      1:yes       *0.97,0.03 
    42      1:yes      1:yes       *0.971,0.029 
    43      1:yes      1:yes       *0.636,0.364 
    44      1:yes      1:yes       *0.971,0.029 
    45      1:yes      1:yes       *0.929,0.071 
    46      1:yes      1:yes       *0.75,0.25 
    47      1:yes      1:yes       *0.636,0.364 
    48      1:yes      1:yes       *0.97,0.03 
    49      1:yes      1:yes       *0.971,0.029 
     1       2:no       2:no       0.143,*0.857 
     2       2:no       2:no       0.037,*0.963 
     3       2:no       2:no       0.048,*0.952 
     4       2:no       2:no       0.25,*0.75 
     5       2:no       2:no       0.048,*0.952 
     6       2:no       2:no       0.045,*0.955 
     7       2:no       2:no       0.083,*0.917 
     8       2:no       2:no       0.03,*0.97 
     9       2:no      1:yes   +   *0.5,0.5 
    10       2:no       2:no       0.038,*0.962 
    11       2:no       2:no       0.32,*0.68 
    12       2:no       2:no       0.037,*0.963 
    13       2:no       2:no       0.045,*0.955 
    14       2:no       2:no       0.048,*0.952 
    15       2:no       2:no       0.029,*0.971 
    16       2:no       2:no       0.038,*0.962 
    17       2:no       2:no       0.286,*0.714 
    18       2:no       2:no       0.029,*0.971 
    19       2:no      1:yes   +   *0.5,0.5 
    20       2:no       2:no       0.029,*0.971 
    21       2:no       2:no       0.029,*0.971 
    22       2:no       2:no       0.037,*0.963 
    23       2:no       2:no       0.029,*0.971 
    24       2:no       2:no       0.143,*0.857 
    25       2:no       2:no       0.029,*0.971 
    26       2:no       2:no       0.029,*0.971 
    27       2:no       2:no       0.25,*0.75 
    28       2:no       2:no       0.038,*0.962 
    29       2:no       2:no       0.286,*0.714 
    30       2:no       2:no       0.083,*0.917 
    31       2:no       2:no       0.037,*0.963 
    32       2:no       2:no       0.32,*0.68 
    33       2:no       2:no       0.038,*0.962 
    34      1:yes      1:yes       *0.979,0.021 
    35      1:yes      1:yes       *0.977,0.023 
    36      1:yes      1:yes       *0.977,0.023 
    37      1:yes      1:yes       *0.979,0.021 
    38      1:yes      1:yes       *0.977,0.023 
    39      1:yes      1:yes       *0.977,0.023 
    40      1:yes      1:yes       *0.977,0.023 
    41      1:yes      1:yes       *0.977,0.023 
    42      1:yes      1:yes       *0.979,0.021 
    43      1:yes      1:yes       *0.979,0.021 
    44      1:yes      1:yes       *0.977,0.023 
    45      1:yes      1:yes       *0.979,0.021 
    46      1:yes      1:yes       *0.979,0.021 
    47      1:yes      1:yes       *0.977,0.023 
    48      1:yes      1:yes       *0.933,0.067 
     1       2:no       2:no       0.053,*0.947 
     2       2:no       2:no       0.034,*0.966 
     3       2:no       2:no       0.053,*0.947 
     4       2:no       2:no       0.027,*0.973 
     5       2:no       2:no       0.077,*0.923 
     6       2:no       2:no       0.05,*0.95 
     7       2:no       2:no       0.034,*0.966 
     8       2:no       2:no       0.05,*0.95 
     9       2:no      1:yes   +   *0.5,0.5 
    10       2:no       2:no       0.071,*0.929 
    11       2:no       2:no       0.034,*0.966 
    12       2:no       2:no       0.05,*0.95 
    13       2:no       2:no       0.038,*0.962 
    14       2:no       2:no       0.034,*0.966 
    15       2:no       2:no       0.2,*0.8 
    16       2:no       2:no       0.053,*0.947 
    17       2:no       2:no       0.053,*0.947 
    18       2:no       2:no       0.25,*0.75 
    19       2:no       2:no       0.034,*0.966 
    20       2:no       2:no       0.034,*0.966 
    21       2:no       2:no       0.038,*0.962 
    22       2:no       2:no       0.333,*0.667 
    23       2:no       2:no       0.027,*0.973 
    24       2:no      1:yes   +   *0.778,0.222 
    25       2:no       2:no       0.077,*0.923 
    26       2:no       2:no       0.038,*0.962 
    27       2:no       2:no       0.038,*0.962 
    28       2:no       2:no       0.027,*0.973 
    29       2:no       2:no       0.05,*0.95 
    30       2:no       2:no       0.027,*0.973 
    31       2:no       2:no       0.053,*0.947 
    32       2:no       2:no       0.143,*0.857 
    33       2:no       2:no       0.034,*0.966 
    34      1:yes      1:yes       *0.929,0.071 
    35      1:yes      1:yes       *0.979,0.021 
    36      1:yes      1:yes       *0.979,0.021 
    37      1:yes      1:yes       *0.979,0.021 
    38      1:yes      1:yes       *0.979,0.021 
    39      1:yes      1:yes       *0.979,0.021 
    40      1:yes      1:yes       *0.979,0.021 
    41      1:yes      1:yes       *0.929,0.071 
    42      1:yes      1:yes       *0.979,0.021 
    43      1:yes      1:yes       *0.979,0.021 
    44      1:yes      1:yes       *0.979,0.021 
    45      1:yes      1:yes       *0.979,0.021 
    46      1:yes      1:yes       *0.75,0.25 
    47      1:yes      1:yes       *0.778,0.222 
    48      1:yes      1:yes       *0.778,0.222 
     1       2:no       2:no       0.2,*0.8 
     2       2:no       2:no       0.333,*0.667 
     3       2:no       2:no       0.045,*0.955 
     4       2:no      1:yes   +   *0.5,0.5 
     5       2:no       2:no       0.2,*0.8 
     6       2:no       2:no       0.125,*0.875 
     7       2:no       2:no       0.25,*0.75 
     8       2:no       2:no       0.045,*0.955 
     9       2:no       2:no       0.071,*0.929 
    10       2:no       2:no       0.071,*0.929 
    11       2:no       2:no       0.167,*0.833 
    12       2:no       2:no       0.2,*0.8 
    13       2:no       2:no       0.125,*0.875 
    14       2:no       2:no       0.4,*0.6 
    15       2:no       2:no       0.083,*0.917 
    16       2:no      1:yes   +   *0.5,0.5 
    17       2:no       2:no       0.32,*0.68 
    18       2:no       2:no       0.045,*0.955 
    19       2:no       2:no       0.167,*0.833 
    20       2:no       2:no       0.2,*0.8 
    21       2:no      1:yes   +   *0.5,0.5 
    22       2:no       2:no       0.333,*0.667 
    23       2:no       2:no       0.071,*0.929 
    24       2:no       2:no       0.25,*0.75 
    25       2:no       2:no       0.2,*0.8 
    26       2:no       2:no       0.071,*0.929 
    27       2:no       2:no       0.2,*0.8 
    28       2:no      1:yes   +   *0.5,0.5 
    29       2:no       2:no       0.045,*0.955 
    30       2:no       2:no       0.045,*0.955 
    31       2:no      1:yes   +   *0.769,0.231 
    32       2:no       2:no       0.042,*0.958 
    33       2:no       2:no       0.143,*0.857 
    34      1:yes      1:yes       *0.971,0.029 
    35      1:yes      1:yes       *0.971,0.029 
    36      1:yes      1:yes       *0.833,0.167 
    37      1:yes      1:yes       *0.75,0.25 
    38      1:yes      1:yes       *0.75,0.25 
    39      1:yes      1:yes       *0.75,0.25 
    40      1:yes      1:yes       *0.833,0.167 
    41      1:yes      1:yes       *0.75,0.25 
    42      1:yes      1:yes       *0.923,0.077 
    43      1:yes      1:yes       *0.923,0.077 
    44      1:yes      1:yes       *0.944,0.056 
    45      1:yes      1:yes       *0.667,0.333 
    46      1:yes      1:yes       *0.75,0.25 
    47      1:yes      1:yes       *0.972,0.028 
    48      1:yes      1:yes       *0.875,0.125 
     1       2:no       2:no       0.029,*0.971 
     2       2:no       2:no       0.037,*0.963 
     3       2:no       2:no       0.033,*0.967 
     4       2:no       2:no       0.2,*0.8 
     5       2:no       2:no       0.045,*0.955 
     6       2:no       2:no       0.033,*0.967 
     7       2:no       2:no       0.033,*0.967 
     8       2:no       2:no       0.029,*0.971 
     9       2:no      1:yes   +   *0.5,0.5 
    10       2:no       2:no       0.091,*0.909 
    11       2:no       2:no       0.143,*0.857 
    12       2:no       2:no       0.091,*0.909 
    13       2:no       2:no       0.034,*0.966 
    14       2:no       2:no       0.091,*0.909 
    15       2:no       2:no       0.029,*0.971 
    16       2:no       2:no       0.029,*0.971 
    17       2:no       2:no       0.2,*0.8 
    18       2:no       2:no       0.029,*0.971 
    19       2:no       2:no       0.029,*0.971 
    20       2:no       2:no       0.033,*0.967 
    21       2:no       2:no       0.045,*0.955 
    22       2:no       2:no       0.045,*0.955 
    23       2:no       2:no       0.143,*0.857 
    24       2:no      1:yes   +   *0.786,0.214 
    25       2:no       2:no       0.037,*0.963 
    26       2:no       2:no       0.333,*0.667 
    27       2:no       2:no       0.2,*0.8 
    28       2:no       2:no       0.2,*0.8 
    29       2:no       2:no       0.045,*0.955 
    30       2:no       2:no       0.037,*0.963 
    31       2:no       2:no       0.034,*0.966 
    32       2:no       2:no       0.071,*0.929 
    33       2:no       2:no       0.2,*0.8 
    34      1:yes      1:yes       *0.667,0.333 
    35      1:yes      1:yes       *0.979,0.021 
    36      1:yes      1:yes       *0.98,0.02 
    37      1:yes      1:yes       *0.98,0.02 
    38      1:yes      1:yes       *0.667,0.333 
    39      1:yes      1:yes       *0.979,0.021 
    40      1:yes      1:yes       *0.667,0.333 
    41      1:yes      1:yes       *0.786,0.214 
    42      1:yes      1:yes       *0.98,0.02 
    43      1:yes      1:yes       *0.98,0.02 
    44      1:yes       2:no   +   0.333,*0.667 
    45      1:yes      1:yes       *0.667,0.333 
    46      1:yes      1:yes       *0.98,0.02 
    47      1:yes       2:no   +   0.333,*0.667 
    48      1:yes      1:yes       *0.979,0.021 

========== Summary ==========

Correctly Classified Instances         446               91.7695 %
Incorrectly Classified Instances        40                8.2305 %
Kappa statistic                          0.8198
Mean absolute error                      0.1472
Root mean squared error                  0.2225
Relative absolute error                 33.8702 %
Root relative squared error             47.7376 %
Total Number of Instances              486     

=== Detailed Accuracy By Class ===

               TP Rate   FP Rate   Precision   Recall  F-Measure   ROC Area  Class
                 0.968     0.106      0.811     0.968     0.882      0.99     yes
                 0.894     0.032      0.983     0.894     0.937      0.99     no
Weighted Avg.    0.918     0.056      0.928     0.918     0.919      0.99 

=== Confusion Matrix ===

   a   b   <-- classified as
 150   5 |   a = yes
  35 296 |   b = no
