# Supplementary material for: Prediction and Prioritization of Rare Oncogenic Mutations in the Cancer Kinome Using Novel Features and Multiple Classifiers
Source: PLoS Comput Biol. 2014 Apr 17;10(4):e1003545. doi: 10.1371/journal.pcbi.1003545 (PMC3990476; doi:10.1371/journal.pcbi.1003545)
Supplement: Dataset S1 — Detailed experiment records and results. Complete data sets, outputs and log files for all computational experiments. These files can be loaded in Weka [26] to reproduce the results presented in this paper. (ZIP) [file pcbi.1003545.s001.zip › 20121223_000046/Classified/weka.classifiers.bayes.BayesNet-CrossValidation-20121223_000048.txt]

========== Data Summary ==========
Relation Name:  Analysis_Disease-weka.filters.unsupervised.attribute.Remove-R1,9,10,13,16,17,18,20,21,23,24,25,26,27
Num Instances:  486
Num Attributes: 18

     Name                      Type  Nom  Int Real     Missing      Unique  Dist
   1 Amino_Acid_WT              Nom 100%   0%   0%     0 /  0%     0 /  0%    20 
   2 Amino_Acid_MT              Nom 100%   0%   0%     0 /  0%     0 /  0%    20 
   3 Conservation_Consensus_Al  Num   0%   0%  60%   194 / 40%    75 / 15%   140 
   4 Conservation_Wild_AllKina  Num   0%   0%  68%   155 / 32%   245 / 50%   271 
   5 Conservation_Consensus_Fa  Num   0%  13%  47%   196 / 40%    64 / 13%    96 
   6 Conservation_Consensus_Gr  Num   0%   0%  60%   196 / 40%   133 / 27%   181 
   7 Blosum62                   Num   0% 100%   0%     0 /  0%     0 /  0%     7 
   8 Modification               Nom 100%   0%   0%     0 /  0%     0 /  0%     2 
   9 Is_Pk_Domain               Nom 100%   0%   0%     0 /  0%     0 /  0%     1 
  10 Binding_Site               Nom 100%   0%   0%     0 /  0%     0 /  0%     1 
  11 Side_Chain_Polarity_MT     Nom 100%   0%   0%     0 /  0%     0 /  0%     2 
  12 Avg_Mass_MT                Num   0%   0% 100%     0 /  0%     0 /  0%    19 
  13 Side_Chain_Polarity_WT     Nom 100%   0%   0%     0 /  0%     0 /  0%     2 
  14 Van_der_Waals_Volume_WT    Num   0% 100%   0%     0 /  0%     0 /  0%    17 
  15 Protein_Family             Nom 100%   0%   0%     0 /  0%    14 /  3%    56 
  16 Protein_Group              Nom 100%   0%   0%     0 /  0%     1 /  0%     9 
  17 Sub_domain                 Nom 100%   0%   0%     0 /  0%     2 /  0%    20 
  18 Disease                    Nom 100%   0%   0%     0 /  0%     0 /  0%     2 

========== Cross Validation Result ==========
 inst#     actual  predicted error distribution
     1       2:no       2:no       0.057,*0.943 
     2       2:no       2:no       0.013,*0.987 
     3       2:no       2:no       0.087,*0.913 
     4       2:no       2:no       0.001,*0.999 
     5       2:no       2:no       0.008,*0.992 
     6       2:no       2:no       0,*1 
     7       2:no       2:no       0,*1 
     8       2:no       2:no       0,*1 
     9       2:no       2:no       0,*1 
    10       2:no       2:no       0,*1 
    11       2:no       2:no       0,*1 
    12       2:no       2:no       0.013,*0.987 
    13       2:no       2:no       0,*1 
    14       2:no       2:no       0,*1 
    15       2:no       2:no       0,*1 
    16       2:no       2:no       0,*1 
    17       2:no       2:no       0,*1 
    18       2:no       2:no       0,*1 
    19       2:no       2:no       0,*1 
    20       2:no       2:no       0,*1 
    21       2:no       2:no       0,*1 
    22       2:no       2:no       0,*1 
    23       2:no       2:no       0,*1 
    24       2:no       2:no       0,*1 
    25       2:no       2:no       0,*1 
    26       2:no       2:no       0,*1 
    27       2:no       2:no       0.126,*0.874 
    28       2:no       2:no       0,*1 
    29       2:no       2:no       0.081,*0.919 
    30       2:no       2:no       0,*1 
    31       2:no       2:no       0.001,*0.999 
    32       2:no       2:no       0.02,*0.98 
    33       2:no       2:no       0.002,*0.998 
    34       2:no       2:no       0.002,*0.998 
    35      1:yes      1:yes       *1,0 
    36      1:yes      1:yes       *0.991,0.009 
    37      1:yes      1:yes       *0.999,0.001 
    38      1:yes      1:yes       *1,0 
    39      1:yes      1:yes       *1,0 
    40      1:yes      1:yes       *0.999,0.001 
    41      1:yes      1:yes       *1,0 
    42      1:yes      1:yes       *1,0 
    43      1:yes      1:yes       *1,0 
    44      1:yes      1:yes       *0.988,0.012 
    45      1:yes      1:yes       *1,0 
    46      1:yes      1:yes       *1,0 
    47      1:yes      1:yes       *1,0 
    48      1:yes      1:yes       *1,0 
    49      1:yes      1:yes       *0.96,0.04 
     1       2:no       2:no       0.103,*0.897 
     2       2:no       2:no       0,*1 
     3       2:no       2:no       0.019,*0.981 
     4       2:no       2:no       0.001,*0.999 
     5       2:no       2:no       0.354,*0.646 
     6       2:no       2:no       0,*1 
     7       2:no       2:no       0,*1 
     8       2:no       2:no       0.005,*0.995 
     9       2:no       2:no       0,*1 
    10       2:no       2:no       0,*1 
    11       2:no       2:no       0,*1 
    12       2:no       2:no       0,*1 
    13       2:no       2:no       0,*1 
    14       2:no       2:no       0.001,*0.999 
    15       2:no       2:no       0.001,*0.999 
    16       2:no      1:yes   +   *0.978,0.022 
    17       2:no       2:no       0,*1 
    18       2:no       2:no       0,*1 
    19       2:no       2:no       0,*1 
    20       2:no       2:no       0,*1 
    21       2:no       2:no       0,*1 
    22       2:no       2:no       0.107,*0.893 
    23       2:no       2:no       0,*1 
    24       2:no       2:no       0,*1 
    25       2:no       2:no       0.151,*0.849 
    26       2:no       2:no       0,*1 
    27       2:no       2:no       0.109,*0.891 
    28       2:no       2:no       0,*1 
    29       2:no       2:no       0,*1 
    30       2:no       2:no       0.02,*0.98 
    31       2:no       2:no       0,*1 
    32       2:no       2:no       0.001,*0.999 
    33       2:no       2:no       0.001,*0.999 
    34      1:yes      1:yes       *0.998,0.002 
    35      1:yes      1:yes       *1,0 
    36      1:yes      1:yes       *1,0 
    37      1:yes      1:yes       *1,0 
    38      1:yes       2:no   +   0.171,*0.829 
    39      1:yes      1:yes       *0.974,0.026 
    40      1:yes      1:yes       *1,0 
    41      1:yes      1:yes       *1,0 
    42      1:yes      1:yes       *0.948,0.052 
    43      1:yes      1:yes       *1,0 
    44      1:yes      1:yes       *0.999,0.001 
    45      1:yes      1:yes       *1,0 
    46      1:yes      1:yes       *0.998,0.002 
    47      1:yes      1:yes       *1,0 
    48      1:yes      1:yes       *0.998,0.002 
    49      1:yes      1:yes       *0.999,0.001 
     1       2:no       2:no       0,*1 
     2       2:no       2:no       0.379,*0.621 
     3       2:no       2:no       0,*1 
     4       2:no       2:no       0,*1 
     5       2:no       2:no       0,*1 
     6       2:no      1:yes   +   *0.997,0.003 
     7       2:no      1:yes   +   *0.612,0.388 
     8       2:no       2:no       0.004,*0.996 
     9       2:no       2:no       0,*1 
    10       2:no       2:no       0.155,*0.845 
    11       2:no       2:no       0,*1 
    12       2:no       2:no       0,*1 
    13       2:no       2:no       0,*1 
    14       2:no       2:no       0,*1 
    15       2:no      1:yes   +   *0.836,0.164 
    16       2:no       2:no       0,*1 
    17       2:no       2:no       0,*1 
    18       2:no       2:no       0,*1 
    19       2:no       2:no       0.005,*0.995 
    20       2:no       2:no       0.037,*0.963 
    21       2:no       2:no       0.01,*0.99 
    22       2:no       2:no       0,*1 
    23       2:no       2:no       0,*1 
    24       2:no       2:no       0,*1 
    25       2:no       2:no       0,*1 
    26       2:no       2:no       0.016,*0.984 
    27       2:no       2:no       0,*1 
    28       2:no       2:no       0,*1 
    29       2:no       2:no       0,*1 
    30       2:no       2:no       0.01,*0.99 
    31       2:no       2:no       0.048,*0.952 
    32       2:no       2:no       0,*1 
    33       2:no       2:no       0.002,*0.998 
    34      1:yes      1:yes       *0.992,0.008 
    35      1:yes       2:no   +   0.449,*0.551 
    36      1:yes      1:yes       *0.781,0.219 
    37      1:yes      1:yes       *0.777,0.223 
    38      1:yes      1:yes       *0.999,0.001 
    39      1:yes      1:yes       *0.745,0.255 
    40      1:yes      1:yes       *0.998,0.002 
    41      1:yes      1:yes       *0.646,0.354 
    42      1:yes      1:yes       *1,0 
    43      1:yes      1:yes       *1,0 
    44      1:yes       2:no   +   0.197,*0.803 
    45      1:yes      1:yes       *1,0 
    46      1:yes      1:yes       *0.999,0.001 
    47      1:yes      1:yes       *1,0 
    48      1:yes      1:yes       *1,0 
    49      1:yes      1:yes       *0.998,0.002 
     1       2:no       2:no       0,*1 
     2       2:no       2:no       0,*1 
     3       2:no       2:no       0,*1 
     4       2:no       2:no       0.002,*0.998 
     5       2:no       2:no       0,*1 
     6       2:no       2:no       0.019,*0.981 
     7       2:no       2:no       0.056,*0.944 
     8       2:no       2:no       0,*1 
     9       2:no       2:no       0.001,*0.999 
    10       2:no       2:no       0,*1 
    11       2:no       2:no       0,*1 
    12       2:no       2:no       0,*1 
    13       2:no       2:no       0.001,*0.999 
    14       2:no       2:no       0.276,*0.724 
    15       2:no       2:no       0.048,*0.952 
    16       2:no       2:no       0.057,*0.943 
    17       2:no       2:no       0.137,*0.863 
    18       2:no       2:no       0,*1 
    19       2:no       2:no       0,*1 
    20       2:no       2:no       0,*1 
    21       2:no       2:no       0.005,*0.995 
    22       2:no       2:no       0.003,*0.997 
    23       2:no       2:no       0,*1 
    24       2:no       2:no       0,*1 
    25       2:no       2:no       0,*1 
    26       2:no       2:no       0.074,*0.926 
    27       2:no       2:no       0,*1 
    28       2:no       2:no       0.001,*0.999 
    29       2:no       2:no       0,*1 
    30       2:no       2:no       0.029,*0.971 
    31       2:no       2:no       0,*1 
    32       2:no       2:no       0,*1 
    33       2:no       2:no       0,*1 
    34      1:yes      1:yes       *1,0 
    35      1:yes      1:yes       *1,0 
    36      1:yes      1:yes       *1,0 
    37      1:yes      1:yes       *0.908,0.092 
    38      1:yes      1:yes       *0.998,0.002 
    39      1:yes      1:yes       *0.994,0.006 
    40      1:yes      1:yes       *0.999,0.001 
    41      1:yes      1:yes       *1,0 
    42      1:yes      1:yes       *0.513,0.487 
    43      1:yes      1:yes       *1,0 
    44      1:yes      1:yes       *0.802,0.198 
    45      1:yes      1:yes       *0.975,0.025 
    46      1:yes      1:yes       *0.998,0.002 
    47      1:yes      1:yes       *0.988,0.012 
    48      1:yes       2:no   +   0.003,*0.997 
    49      1:yes      1:yes       *0.99,0.01 
     1       2:no       2:no       0,*1 
     2       2:no       2:no       0.001,*0.999 
     3       2:no       2:no       0,*1 
     4       2:no       2:no       0.003,*0.997 
     5       2:no       2:no       0,*1 
     6       2:no       2:no       0.009,*0.991 
     7       2:no       2:no       0.108,*0.892 
     8       2:no       2:no       0,*1 
     9       2:no       2:no       0,*1 
    10       2:no       2:no       0,*1 
    11       2:no       2:no       0,*1 
    12       2:no       2:no       0,*1 
    13       2:no       2:no       0,*1 
    14       2:no       2:no       0,*1 
    15       2:no       2:no       0,*1 
    16       2:no       2:no       0.002,*0.998 
    17       2:no       2:no       0,*1 
    18       2:no       2:no       0,*1 
    19       2:no       2:no       0,*1 
    20       2:no       2:no       0,*1 
    21       2:no       2:no       0,*1 
    22       2:no       2:no       0,*1 
    23       2:no       2:no       0,*1 
    24       2:no       2:no       0,*1 
    25       2:no       2:no       0,*1 
    26       2:no       2:no       0.007,*0.993 
    27       2:no       2:no       0.003,*0.997 
    28       2:no       2:no       0,*1 
    29       2:no       2:no       0.074,*0.926 
    30       2:no       2:no       0,*1 
    31       2:no       2:no       0.002,*0.998 
    32       2:no       2:no       0,*1 
    33       2:no       2:no       0,*1 
    34      1:yes      1:yes       *1,0 
    35      1:yes      1:yes       *0.998,0.002 
    36      1:yes      1:yes       *0.999,0.001 
    37      1:yes      1:yes       *0.999,0.001 
    38      1:yes      1:yes       *0.991,0.009 
    39      1:yes      1:yes       *1,0 
    40      1:yes       2:no   +   0.206,*0.794 
    41      1:yes      1:yes       *1,0 
    42      1:yes      1:yes       *1,0 
    43      1:yes      1:yes       *1,0 
    44      1:yes      1:yes       *1,0 
    45      1:yes      1:yes       *0.999,0.001 
    46      1:yes      1:yes       *1,0 
    47      1:yes      1:yes       *0.905,0.095 
    48      1:yes      1:yes       *1,0 
    49      1:yes      1:yes       *0.997,0.003 
     1       2:no       2:no       0.007,*0.993 
     2       2:no       2:no       0,*1 
     3       2:no       2:no       0.007,*0.993 
     4       2:no       2:no       0,*1 
     5       2:no       2:no       0,*1 
     6       2:no       2:no       0,*1 
     7       2:no       2:no       0.003,*0.997 
     8       2:no       2:no       0,*1 
     9       2:no       2:no       0,*1 
    10       2:no       2:no       0.002,*0.998 
    11       2:no       2:no       0,*1 
    12       2:no       2:no       0.001,*0.999 
    13       2:no       2:no       0.086,*0.914 
    14       2:no       2:no       0,*1 
    15       2:no       2:no       0,*1 
    16       2:no       2:no       0,*1 
    17       2:no       2:no       0,*1 
    18       2:no       2:no       0,*1 
    19       2:no       2:no       0,*1 
    20       2:no       2:no       0.001,*0.999 
    21       2:no       2:no       0.258,*0.742 
    22       2:no       2:no       0.011,*0.989 
    23       2:no       2:no       0.001,*0.999 
    24       2:no       2:no       0,*1 
    25       2:no       2:no       0,*1 
    26       2:no       2:no       0.019,*0.981 
    27       2:no       2:no       0,*1 
    28       2:no       2:no       0,*1 
    29       2:no       2:no       0,*1 
    30       2:no       2:no       0.078,*0.922 
    31       2:no       2:no       0.001,*0.999 
    32       2:no       2:no       0.001,*0.999 
    33       2:no       2:no       0,*1 
    34      1:yes      1:yes       *0.996,0.004 
    35      1:yes      1:yes       *0.985,0.015 
    36      1:yes      1:yes       *1,0 
    37      1:yes       2:no   +   0.31,*0.69 
    38      1:yes       2:no   +   0.3,*0.7 
    39      1:yes      1:yes       *0.99,0.01 
    40      1:yes      1:yes       *0.991,0.009 
    41      1:yes      1:yes       *1,0 
    42      1:yes      1:yes       *0.996,0.004 
    43      1:yes      1:yes       *0.959,0.041 
    44      1:yes      1:yes       *1,0 
    45      1:yes      1:yes       *1,0 
    46      1:yes      1:yes       *0.994,0.006 
    47      1:yes      1:yes       *0.935,0.065 
    48      1:yes      1:yes       *1,0 
    49      1:yes      1:yes       *1,0 
     1       2:no       2:no       0,*1 
     2       2:no       2:no       0,*1 
     3       2:no       2:no       0,*1 
     4       2:no       2:no       0.351,*0.649 
     5       2:no       2:no       0,*1 
     6       2:no       2:no       0.027,*0.973 
     7       2:no       2:no       0.115,*0.885 
     8       2:no       2:no       0,*1 
     9       2:no       2:no       0.002,*0.998 
    10       2:no       2:no       0,*1 
    11       2:no       2:no       0.28,*0.72 
    12       2:no       2:no       0,*1 
    13       2:no       2:no       0,*1 
    14       2:no       2:no       0,*1 
    15       2:no       2:no       0,*1 
    16       2:no       2:no       0,*1 
    17       2:no       2:no       0.497,*0.503 
    18       2:no       2:no       0.001,*0.999 
    19       2:no       2:no       0.047,*0.953 
    20       2:no       2:no       0,*1 
    21       2:no       2:no       0,*1 
    22       2:no       2:no       0,*1 
    23       2:no       2:no       0,*1 
    24       2:no       2:no       0,*1 
    25       2:no       2:no       0,*1 
    26       2:no       2:no       0,*1 
    27       2:no       2:no       0,*1 
    28       2:no       2:no       0,*1 
    29       2:no       2:no       0.386,*0.614 
    30       2:no       2:no       0.002,*0.998 
    31       2:no       2:no       0,*1 
    32       2:no       2:no       0.324,*0.676 
    33       2:no       2:no       0,*1 
    34      1:yes      1:yes       *0.998,0.002 
    35      1:yes      1:yes       *1,0 
    36      1:yes      1:yes       *0.992,0.008 
    37      1:yes      1:yes       *1,0 
    38      1:yes      1:yes       *1,0 
    39      1:yes      1:yes       *1,0 
    40      1:yes      1:yes       *1,0 
    41      1:yes      1:yes       *1,0 
    42      1:yes      1:yes       *0.999,0.001 
    43      1:yes      1:yes       *1,0 
    44      1:yes      1:yes       *1,0 
    45      1:yes      1:yes       *0.999,0.001 
    46      1:yes      1:yes       *1,0 
    47      1:yes      1:yes       *1,0 
    48      1:yes      1:yes       *1,0 
     1       2:no       2:no       0,*1 
     2       2:no       2:no       0,*1 
     3       2:no       2:no       0.003,*0.997 
     4       2:no       2:no       0,*1 
     5       2:no       2:no       0.002,*0.998 
     6       2:no       2:no       0,*1 
     7       2:no       2:no       0,*1 
     8       2:no       2:no       0,*1 
     9       2:no       2:no       0.003,*0.997 
    10       2:no       2:no       0,*1 
    11       2:no       2:no       0,*1 
    12       2:no       2:no       0,*1 
    13       2:no       2:no       0.001,*0.999 
    14       2:no       2:no       0,*1 
    15       2:no       2:no       0,*1 
    16       2:no       2:no       0,*1 
    17       2:no       2:no       0.005,*0.995 
    18       2:no       2:no       0.002,*0.998 
    19       2:no       2:no       0,*1 
    20       2:no       2:no       0,*1 
    21       2:no       2:no       0,*1 
    22       2:no       2:no       0.064,*0.936 
    23       2:no       2:no       0,*1 
    24       2:no       2:no       0.069,*0.931 
    25       2:no       2:no       0,*1 
    26       2:no       2:no       0.001,*0.999 
    27       2:no       2:no       0,*1 
    28       2:no       2:no       0,*1 
    29       2:no       2:no       0,*1 
    30       2:no       2:no       0,*1 
    31       2:no       2:no       0,*1 
    32       2:no       2:no       0.038,*0.962 
    33       2:no       2:no       0,*1 
    34      1:yes      1:yes       *1,0 
    35      1:yes      1:yes       *0.998,0.002 
    36      1:yes      1:yes       *0.996,0.004 
    37      1:yes      1:yes       *0.984,0.016 
    38      1:yes      1:yes       *1,0 
    39      1:yes      1:yes       *1,0 
    40      1:yes      1:yes       *1,0 
    41      1:yes      1:yes       *0.99,0.01 
    42      1:yes      1:yes       *0.991,0.009 
    43      1:yes      1:yes       *0.999,0.001 
    44      1:yes      1:yes       *0.998,0.002 
    45      1:yes      1:yes       *1,0 
    46      1:yes      1:yes       *0.998,0.002 
    47      1:yes      1:yes       *1,0 
    48      1:yes      1:yes       *0.977,0.023 
     1       2:no       2:no       0,*1 
     2       2:no       2:no       0.019,*0.981 
     3       2:no       2:no       0,*1 
     4       2:no       2:no       0,*1 
     5       2:no       2:no       0.04,*0.96 
     6       2:no       2:no       0.049,*0.951 
     7       2:no       2:no       0.021,*0.979 
     8       2:no       2:no       0,*1 
     9       2:no       2:no       0,*1 
    10       2:no       2:no       0,*1 
    11       2:no       2:no       0,*1 
    12       2:no      1:yes   +   *0.563,0.437 
    13       2:no       2:no       0.007,*0.993 
    14       2:no       2:no       0,*1 
    15       2:no       2:no       0,*1 
    16       2:no       2:no       0,*1 
    17       2:no       2:no       0,*1 
    18       2:no       2:no       0,*1 
    19       2:no       2:no       0,*1 
    20       2:no       2:no       0.015,*0.985 
    21       2:no      1:yes   +   *0.871,0.129 
    22       2:no       2:no       0,*1 
    23       2:no       2:no       0,*1 
    24       2:no       2:no       0.003,*0.997 
    25       2:no       2:no       0,*1 
    26       2:no       2:no       0,*1 
    27       2:no       2:no       0,*1 
    28       2:no      1:yes   +   *0.814,0.186 
    29       2:no       2:no       0,*1 
    30       2:no       2:no       0.001,*0.999 
    31       2:no      1:yes   +   *0.984,0.016 
    32       2:no       2:no       0,*1 
    33       2:no       2:no       0.009,*0.991 
    34      1:yes      1:yes       *1,0 
    35      1:yes      1:yes       *1,0 
    36      1:yes      1:yes       *0.934,0.066 
    37      1:yes      1:yes       *0.998,0.002 
    38      1:yes      1:yes       *0.965,0.035 
    39      1:yes      1:yes       *0.996,0.004 
    40      1:yes      1:yes       *0.953,0.047 
    41      1:yes      1:yes       *0.965,0.035 
    42      1:yes      1:yes       *1,0 
    43      1:yes      1:yes       *0.998,0.002 
    44      1:yes      1:yes       *1,0 
    45      1:yes      1:yes       *0.883,0.117 
    46      1:yes      1:yes       *0.994,0.006 
    47      1:yes      1:yes       *0.962,0.038 
    48      1:yes      1:yes       *0.963,0.037 
     1       2:no       2:no       0,*1 
     2       2:no       2:no       0,*1 
     3       2:no       2:no       0,*1 
     4       2:no      1:yes   +   *0.883,0.117 
     5       2:no       2:no       0,*1 
     6       2:no       2:no       0,*1 
     7       2:no       2:no       0,*1 
     8       2:no       2:no       0.001,*0.999 
     9       2:no      1:yes   +   *0.515,0.485 
    10       2:no       2:no       0.019,*0.981 
    11       2:no       2:no       0,*1 
    12       2:no       2:no       0.021,*0.979 
    13       2:no       2:no       0,*1 
    14       2:no       2:no       0.005,*0.995 
    15       2:no       2:no       0,*1 
    16       2:no       2:no       0,*1 
    17       2:no       2:no       0.064,*0.936 
    18       2:no       2:no       0,*1 
    19       2:no       2:no       0.001,*0.999 
    20       2:no       2:no       0,*1 
    21       2:no       2:no       0,*1 
    22       2:no       2:no       0,*1 
    23       2:no       2:no       0,*1 
    24       2:no      1:yes   +   *0.999,0.001 
    25       2:no       2:no       0,*1 
    26       2:no       2:no       0,*1 
    27       2:no       2:no       0.001,*0.999 
    28       2:no       2:no       0.118,*0.882 
    29       2:no       2:no       0,*1 
    30       2:no       2:no       0,*1 
    31       2:no       2:no       0,*1 
    32       2:no       2:no       0,*1 
    33       2:no       2:no       0,*1 
    34      1:yes      1:yes       *0.98,0.02 
    35      1:yes      1:yes       *1,0 
    36      1:yes      1:yes       *1,0 
    37      1:yes      1:yes       *0.992,0.008 
    38      1:yes      1:yes       *0.995,0.005 
    39      1:yes      1:yes       *1,0 
    40      1:yes      1:yes       *0.99,0.01 
    41      1:yes      1:yes       *0.798,0.202 
    42      1:yes      1:yes       *1,0 
    43      1:yes      1:yes       *1,0 
    44      1:yes       2:no   +   0,*1 
    45      1:yes      1:yes       *0.999,0.001 
    46      1:yes      1:yes       *1,0 
    47      1:yes       2:no   +   0,*1 
    48      1:yes      1:yes       *1,0 

========== Summary ==========

Correctly Classified Instances         466               95.8848 %
Incorrectly Classified Instances        20                4.1152 %
Kappa statistic                          0.9056
Mean absolute error                      0.0523
Root mean squared error                  0.1815
Relative absolute error                 12.0313 %
Root relative squared error             38.9423 %
Total Number of Instances              486     

=== Detailed Accuracy By Class ===

               TP Rate   FP Rate   Precision   Recall  F-Measure   ROC Area  Class
                 0.942     0.033      0.93      0.942     0.936      0.986    yes
                 0.967     0.058      0.973     0.967     0.97       0.986    no
Weighted Avg.    0.959     0.05       0.959     0.959     0.959      0.986

=== Confusion Matrix ===

   a   b   <-- classified as
 146   9 |   a = yes
  11 320 |   b = no
