# Supplementary material for: Prediction and Prioritization of Rare Oncogenic Mutations in the Cancer Kinome Using Novel Features and Multiple Classifiers
Source: PLoS Comput Biol. 2014 Apr 17;10(4):e1003545. doi: 10.1371/journal.pcbi.1003545 (PMC3990476; doi:10.1371/journal.pcbi.1003545)
Supplement: Dataset S1 — Detailed experiment records and results. Complete data sets, outputs and log files for all computational experiments. These files can be loaded in Weka [26] to reproduce the results presented in this paper. (ZIP) [file pcbi.1003545.s001.zip › 20121223_000046/Classified/weka.classifiers.trees.RandomForest-CrossValidation-20121223_000055.txt]

========== Data Summary ==========
Relation Name:  Analysis_Disease-weka.filters.unsupervised.attribute.Remove-R1,9,10,13,16,17,18,20,21,23,24,25,26,27
Num Instances:  486
Num Attributes: 18

     Name                      Type  Nom  Int Real     Missing      Unique  Dist
   1 Amino_Acid_WT              Nom 100%   0%   0%     0 /  0%     0 /  0%    20 
   2 Amino_Acid_MT              Nom 100%   0%   0%     0 /  0%     0 /  0%    20 
   3 Conservation_Consensus_Al  Num   0%   0%  60%   194 / 40%    75 / 15%   140 
   4 Conservation_Wild_AllKina  Num   0%   0%  68%   155 / 32%   245 / 50%   271 
   5 Conservation_Consensus_Fa  Num   0%  13%  47%   196 / 40%    64 / 13%    96 
   6 Conservation_Consensus_Gr  Num   0%   0%  60%   196 / 40%   133 / 27%   181 
   7 Blosum62                   Num   0% 100%   0%     0 /  0%     0 /  0%     7 
   8 Modification               Nom 100%   0%   0%     0 /  0%     0 /  0%     2 
   9 Is_Pk_Domain               Nom 100%   0%   0%     0 /  0%     0 /  0%     1 
  10 Binding_Site               Nom 100%   0%   0%     0 /  0%     0 /  0%     1 
  11 Side_Chain_Polarity_MT     Nom 100%   0%   0%     0 /  0%     0 /  0%     2 
  12 Avg_Mass_MT                Num   0%   0% 100%     0 /  0%     0 /  0%    19 
  13 Side_Chain_Polarity_WT     Nom 100%   0%   0%     0 /  0%     0 /  0%     2 
  14 Van_der_Waals_Volume_WT    Num   0% 100%   0%     0 /  0%     0 /  0%    17 
  15 Protein_Family             Nom 100%   0%   0%     0 /  0%    14 /  3%    56 
  16 Protein_Group              Nom 100%   0%   0%     0 /  0%     1 /  0%     9 
  17 Sub_domain                 Nom 100%   0%   0%     0 /  0%     2 /  0%    20 
  18 Disease                    Nom 100%   0%   0%     0 /  0%     0 /  0%     2 

========== Cross Validation Result ==========
 inst#     actual  predicted error distribution
     1       2:no       2:no       0.118,*0.882 
     2       2:no       2:no       0.215,*0.785 
     3       2:no       2:no       0.174,*0.826 
     4       2:no       2:no       0.067,*0.933 
     5       2:no       2:no       0.054,*0.946 
     6       2:no       2:no       0,*1 
     7       2:no       2:no       0,*1 
     8       2:no       2:no       0,*1 
     9       2:no       2:no       0.005,*0.995 
    10       2:no       2:no       0.012,*0.988 
    11       2:no       2:no       0.025,*0.975 
    12       2:no       2:no       0.04,*0.96 
    13       2:no       2:no       0,*1 
    14       2:no       2:no       0.012,*0.988 
    15       2:no       2:no       0.301,*0.699 
    16       2:no       2:no       0.015,*0.985 
    17       2:no       2:no       0.1,*0.9 
    18       2:no       2:no       0.004,*0.996 
    19       2:no       2:no       0,*1 
    20       2:no       2:no       0.064,*0.936 
    21       2:no       2:no       0,*1 
    22       2:no       2:no       0,*1 
    23       2:no       2:no       0,*1 
    24       2:no       2:no       0,*1 
    25       2:no       2:no       0.1,*0.9 
    26       2:no       2:no       0,*1 
    27       2:no       2:no       0.025,*0.975 
    28       2:no       2:no       0.034,*0.966 
    29       2:no       2:no       0.033,*0.967 
    30       2:no       2:no       0,*1 
    31       2:no       2:no       0,*1 
    32       2:no       2:no       0.177,*0.823 
    33       2:no       2:no       0.342,*0.658 
    34       2:no       2:no       0.426,*0.574 
    35      1:yes      1:yes       *1,0 
    36      1:yes      1:yes       *0.72,0.28 
    37      1:yes      1:yes       *0.978,0.022 
    38      1:yes      1:yes       *1,0 
    39      1:yes      1:yes       *1,0 
    40      1:yes      1:yes       *0.688,0.312 
    41      1:yes      1:yes       *1,0 
    42      1:yes      1:yes       *1,0 
    43      1:yes      1:yes       *0.9,0.1 
    44      1:yes      1:yes       *0.693,0.307 
    45      1:yes      1:yes       *0.952,0.048 
    46      1:yes      1:yes       *0.964,0.036 
    47      1:yes      1:yes       *0.964,0.036 
    48      1:yes      1:yes       *1,0 
    49      1:yes      1:yes       *0.9,0.1 
     1       2:no       2:no       0.194,*0.806 
     2       2:no       2:no       0.068,*0.932 
     3       2:no       2:no       0.109,*0.891 
     4       2:no       2:no       0.167,*0.833 
     5       2:no      1:yes   +   *0.545,0.455 
     6       2:no       2:no       0.025,*0.975 
     7       2:no       2:no       0,*1 
     8       2:no       2:no       0.189,*0.811 
     9       2:no       2:no       0.038,*0.963 
    10       2:no       2:no       0.053,*0.947 
    11       2:no       2:no       0,*1 
    12       2:no       2:no       0.181,*0.819 
    13       2:no       2:no       0.027,*0.973 
    14       2:no       2:no       0.146,*0.854 
    15       2:no       2:no       0.167,*0.833 
    16       2:no       2:no       0.359,*0.641 
    17       2:no       2:no       0.024,*0.976 
    18       2:no       2:no       0,*1 
    19       2:no       2:no       0.065,*0.935 
    20       2:no       2:no       0.064,*0.936 
    21       2:no       2:no       0.081,*0.919 
    22       2:no       2:no       0.222,*0.778 
    23       2:no       2:no       0.067,*0.933 
    24       2:no       2:no       0,*1 
    25       2:no       2:no       0.127,*0.873 
    26       2:no       2:no       0.051,*0.949 
    27       2:no       2:no       0.396,*0.604 
    28       2:no       2:no       0,*1 
    29       2:no       2:no       0,*1 
    30       2:no       2:no       0.167,*0.833 
    31       2:no       2:no       0.044,*0.956 
    32       2:no       2:no       0.163,*0.837 
    33       2:no       2:no       0.077,*0.923 
    34      1:yes      1:yes       *0.658,0.342 
    35      1:yes      1:yes       *0.9,0.1 
    36      1:yes      1:yes       *0.787,0.213 
    37      1:yes      1:yes       *1,0 
    38      1:yes      1:yes       *0.524,0.476 
    39      1:yes      1:yes       *0.912,0.088 
    40      1:yes      1:yes       *1,0 
    41      1:yes      1:yes       *0.617,0.383 
    42      1:yes       2:no   +   0.467,*0.533 
    43      1:yes      1:yes       *1,0 
    44      1:yes      1:yes       *0.961,0.039 
    45      1:yes      1:yes       *1,0 
    46      1:yes      1:yes       *0.9,0.1 
    47      1:yes      1:yes       *0.861,0.139 
    48      1:yes      1:yes       *0.906,0.094 
    49      1:yes      1:yes       *0.95,0.05 
     1       2:no       2:no       0.086,*0.914 
     2       2:no      1:yes   +   *0.689,0.311 
     3       2:no       2:no       0,*1 
     4       2:no       2:no       0.032,*0.968 
     5       2:no       2:no       0.043,*0.957 
     6       2:no      1:yes   +   *0.77,0.23 
     7       2:no       2:no       0.322,*0.678 
     8       2:no       2:no       0.066,*0.934 
     9       2:no       2:no       0,*1 
    10       2:no       2:no       0.095,*0.905 
    11       2:no       2:no       0.198,*0.802 
    12       2:no       2:no       0,*1 
    13       2:no       2:no       0.056,*0.944 
    14       2:no       2:no       0.043,*0.957 
    15       2:no       2:no       0.169,*0.831 
    16       2:no       2:no       0.057,*0.943 
    17       2:no       2:no       0,*1 
    18       2:no       2:no       0.006,*0.994 
    19       2:no       2:no       0,*1 
    20       2:no       2:no       0.006,*0.994 
    21       2:no       2:no       0.211,*0.789 
    22       2:no       2:no       0,*1 
    23       2:no       2:no       0.1,*0.9 
    24       2:no       2:no       0.05,*0.95 
    25       2:no       2:no       0.057,*0.943 
    26       2:no       2:no       0.452,*0.548 
    27       2:no       2:no       0.005,*0.995 
    28       2:no       2:no       0.006,*0.994 
    29       2:no       2:no       0,*1 
    30       2:no       2:no       0.157,*0.843 
    31       2:no       2:no       0.156,*0.844 
    32       2:no       2:no       0,*1 
    33       2:no       2:no       0,*1 
    34      1:yes      1:yes       *1,0 
    35      1:yes      1:yes       *0.685,0.315 
    36      1:yes      1:yes       *0.713,0.287 
    37      1:yes       2:no   +   0.18,*0.82 
    38      1:yes      1:yes       *1,0 
    39      1:yes      1:yes       *0.581,0.419 
    40      1:yes      1:yes       *1,0 
    41      1:yes       2:no   +   0.356,*0.644 
    42      1:yes      1:yes       *1,0 
    43      1:yes      1:yes       *1,0 
    44      1:yes      1:yes       *0.903,0.098 
    45      1:yes      1:yes       *1,0 
    46      1:yes      1:yes       *1,0 
    47      1:yes      1:yes       *1,0 
    48      1:yes      1:yes       *1,0 
    49      1:yes      1:yes       *0.8,0.2 
     1       2:no       2:no       0.1,*0.9 
     2       2:no       2:no       0.013,*0.988 
     3       2:no       2:no       0,*1 
     4       2:no       2:no       0.114,*0.886 
     5       2:no       2:no       0.006,*0.994 
     6       2:no       2:no       0.17,*0.83 
     7       2:no       2:no       0.067,*0.933 
     8       2:no       2:no       0.178,*0.822 
     9       2:no       2:no       0,*1 
    10       2:no       2:no       0.138,*0.862 
    11       2:no       2:no       0.018,*0.982 
    12       2:no       2:no       0.3,*0.7 
    13       2:no       2:no       0.092,*0.908 
    14       2:no      1:yes   +   *0.514,0.486 
    15       2:no       2:no       0.201,*0.799 
    16       2:no       2:no       0.101,*0.899 
    17       2:no       2:no       0.4,*0.6 
    18       2:no       2:no       0.072,*0.928 
    19       2:no       2:no       0.1,*0.9 
    20       2:no       2:no       0,*1 
    21       2:no       2:no       0.11,*0.89 
    22       2:no       2:no       0,*1 
    23       2:no       2:no       0.008,*0.992 
    24       2:no       2:no       0.027,*0.973 
    25       2:no       2:no       0.038,*0.962 
    26       2:no       2:no       0.336,*0.664 
    27       2:no       2:no       0.116,*0.884 
    28       2:no       2:no       0.1,*0.9 
    29       2:no       2:no       0,*1 
    30       2:no       2:no       0.211,*0.789 
    31       2:no       2:no       0.095,*0.905 
    32       2:no       2:no       0,*1 
    33       2:no       2:no       0.009,*0.991 
    34      1:yes      1:yes       *1,0 
    35      1:yes      1:yes       *1,0 
    36      1:yes      1:yes       *1,0 
    37      1:yes      1:yes       *0.9,0.1 
    38      1:yes      1:yes       *0.773,0.227 
    39      1:yes      1:yes       *0.772,0.228 
    40      1:yes      1:yes       *0.785,0.215 
    41      1:yes      1:yes       *0.95,0.05 
    42      1:yes      1:yes       *0.598,0.402 
    43      1:yes      1:yes       *1,0 
    44      1:yes      1:yes       *0.807,0.193 
    45      1:yes      1:yes       *0.555,0.445 
    46      1:yes      1:yes       *0.927,0.073 
    47      1:yes      1:yes       *0.665,0.335 
    48      1:yes       2:no   +   0.095,*0.905 
    49      1:yes      1:yes       *0.684,0.316 
     1       2:no       2:no       0.074,*0.926 
     2       2:no       2:no       0.026,*0.974 
     3       2:no       2:no       0,*1 
     4       2:no       2:no       0.237,*0.763 
     5       2:no       2:no       0.121,*0.879 
     6       2:no       2:no       0.059,*0.941 
     7       2:no       2:no       0.424,*0.576 
     8       2:no       2:no       0.077,*0.923 
     9       2:no       2:no       0,*1 
    10       2:no       2:no       0.033,*0.967 
    11       2:no       2:no       0.054,*0.946 
    12       2:no       2:no       0.008,*0.992 
    13       2:no       2:no       0.036,*0.964 
    14       2:no       2:no       0.028,*0.972 
    15       2:no       2:no       0,*1 
    16       2:no       2:no       0.073,*0.927 
    17       2:no       2:no       0.147,*0.853 
    18       2:no       2:no       0,*1 
    19       2:no       2:no       0.114,*0.886 
    20       2:no       2:no       0.161,*0.839 
    21       2:no       2:no       0.139,*0.861 
    22       2:no       2:no       0.107,*0.893 
    23       2:no       2:no       0.06,*0.94 
    24       2:no       2:no       0.1,*0.9 
    25       2:no       2:no       0,*1 
    26       2:no       2:no       0.097,*0.903 
    27       2:no       2:no       0.29,*0.71 
    28       2:no       2:no       0.004,*0.996 
    29       2:no       2:no       0.116,*0.884 
    30       2:no       2:no       0,*1 
    31       2:no       2:no       0.205,*0.795 
    32       2:no       2:no       0.065,*0.935 
    33       2:no       2:no       0.067,*0.933 
    34      1:yes      1:yes       *1,0 
    35      1:yes      1:yes       *0.949,0.051 
    36      1:yes      1:yes       *0.7,0.3 
    37      1:yes      1:yes       *1,0 
    38      1:yes      1:yes       *0.926,0.074 
    39      1:yes      1:yes       *0.972,0.028 
    40      1:yes       2:no   +   0.275,*0.725 
    41      1:yes      1:yes       *0.9,0.1 
    42      1:yes      1:yes       *1,0 
    43      1:yes      1:yes       *0.981,0.019 
    44      1:yes      1:yes       *1,0 
    45      1:yes      1:yes       *1,0 
    46      1:yes      1:yes       *1,0 
    47      1:yes      1:yes       *0.718,0.282 
    48      1:yes      1:yes       *0.893,0.107 
    49      1:yes      1:yes       *0.77,0.23 
     1       2:no       2:no       0.139,*0.861 
     2       2:no       2:no       0.079,*0.921 
     3       2:no       2:no       0.082,*0.918 
     4       2:no       2:no       0.027,*0.973 
     5       2:no       2:no       0.083,*0.917 
     6       2:no       2:no       0.024,*0.976 
     7       2:no       2:no       0.095,*0.905 
     8       2:no       2:no       0,*1 
     9       2:no       2:no       0.115,*0.885 
    10       2:no       2:no       0.059,*0.941 
    11       2:no       2:no       0.017,*0.983 
    12       2:no       2:no       0.118,*0.882 
    13       2:no       2:no       0.26,*0.74 
    14       2:no       2:no       0.017,*0.984 
    15       2:no       2:no       0.121,*0.879 
    16       2:no       2:no       0,*1 
    17       2:no       2:no       0.05,*0.95 
    18       2:no       2:no       0,*1 
    19       2:no       2:no       0.128,*0.872 
    20       2:no       2:no       0.251,*0.749 
    21       2:no       2:no       0.176,*0.824 
    22       2:no       2:no       0,*1 
    23       2:no       2:no       0.116,*0.884 
    24       2:no       2:no       0,*1 
    25       2:no       2:no       0.017,*0.984 
    26       2:no       2:no       0.15,*0.85 
    27       2:no       2:no       0.14,*0.86 
    28       2:no       2:no       0.054,*0.946 
    29       2:no       2:no       0.1,*0.9 
    30       2:no       2:no       0.347,*0.653 
    31       2:no       2:no       0.073,*0.928 
    32       2:no       2:no       0.028,*0.972 
    33       2:no       2:no       0.151,*0.849 
    34      1:yes      1:yes       *0.771,0.229 
    35      1:yes      1:yes       *0.848,0.152 
    36      1:yes      1:yes       *0.947,0.053 
    37      1:yes       2:no   +   0.211,*0.789 
    38      1:yes      1:yes       *0.657,0.343 
    39      1:yes      1:yes       *0.853,0.147 
    40      1:yes      1:yes       *0.837,0.163 
    41      1:yes      1:yes       *0.995,0.005 
    42      1:yes      1:yes       *0.684,0.316 
    43      1:yes      1:yes       *0.806,0.194 
    44      1:yes      1:yes       *1,0 
    45      1:yes      1:yes       *0.725,0.275 
    46      1:yes      1:yes       *0.553,0.447 
    47      1:yes      1:yes       *0.6,0.4 
    48      1:yes      1:yes       *0.995,0.005 
    49      1:yes      1:yes       *0.963,0.038 
     1       2:no       2:no       0,*1 
     2       2:no       2:no       0.1,*0.9 
     3       2:no       2:no       0.1,*0.9 
     4       2:no       2:no       0.18,*0.82 
     5       2:no       2:no       0,*1 
     6       2:no       2:no       0.068,*0.932 
     7       2:no       2:no       0.4,*0.6 
     8       2:no       2:no       0,*1 
     9       2:no       2:no       0.119,*0.881 
    10       2:no       2:no       0,*1 
    11       2:no       2:no       0.296,*0.704 
    12       2:no       2:no       0.064,*0.936 
    13       2:no       2:no       0,*1 
    14       2:no       2:no       0.024,*0.976 
    15       2:no       2:no       0,*1 
    16       2:no       2:no       0.022,*0.978 
    17       2:no       2:no       0.249,*0.751 
    18       2:no       2:no       0.053,*0.947 
    19       2:no       2:no       0.252,*0.748 
    20       2:no       2:no       0,*1 
    21       2:no       2:no       0.1,*0.9 
    22       2:no       2:no       0.064,*0.936 
    23       2:no       2:no       0,*1 
    24       2:no       2:no       0,*1 
    25       2:no       2:no       0,*1 
    26       2:no       2:no       0,*1 
    27       2:no       2:no       0,*1 
    28       2:no       2:no       0,*1 
    29       2:no       2:no       0.383,*0.617 
    30       2:no       2:no       0.013,*0.987 
    31       2:no       2:no       0.06,*0.94 
    32       2:no       2:no       0.233,*0.767 
    33       2:no       2:no       0.1,*0.9 
    34      1:yes      1:yes       *0.9,0.1 
    35      1:yes      1:yes       *1,0 
    36      1:yes      1:yes       *0.781,0.219 
    37      1:yes      1:yes       *0.9,0.1 
    38      1:yes      1:yes       *1,0 
    39      1:yes      1:yes       *0.875,0.125 
    40      1:yes      1:yes       *1,0 
    41      1:yes      1:yes       *1,0 
    42      1:yes      1:yes       *0.857,0.143 
    43      1:yes      1:yes       *0.706,0.294 
    44      1:yes      1:yes       *1,0 
    45      1:yes      1:yes       *0.9,0.1 
    46      1:yes      1:yes       *0.905,0.095 
    47      1:yes      1:yes       *0.957,0.043 
    48      1:yes      1:yes       *0.797,0.203 
     1       2:no       2:no       0,*1 
     2       2:no       2:no       0,*1 
     3       2:no       2:no       0.177,*0.823 
     4       2:no       2:no       0.117,*0.883 
     5       2:no       2:no       0.164,*0.836 
     6       2:no       2:no       0,*1 
     7       2:no       2:no       0.049,*0.951 
     8       2:no       2:no       0,*1 
     9       2:no       2:no       0.243,*0.757 
    10       2:no       2:no       0.029,*0.971 
    11       2:no       2:no       0.059,*0.941 
    12       2:no       2:no       0.064,*0.936 
    13       2:no       2:no       0.379,*0.621 
    14       2:no       2:no       0.147,*0.853 
    15       2:no       2:no       0.121,*0.879 
    16       2:no       2:no       0.04,*0.96 
    17       2:no       2:no       0.123,*0.877 
    18       2:no       2:no       0.204,*0.796 
    19       2:no       2:no       0,*1 
    20       2:no       2:no       0.119,*0.881 
    21       2:no       2:no       0.039,*0.961 
    22       2:no       2:no       0.148,*0.852 
    23       2:no       2:no       0.217,*0.783 
    24       2:no       2:no       0.466,*0.534 
    25       2:no       2:no       0.072,*0.928 
    26       2:no       2:no       0.267,*0.733 
    27       2:no       2:no       0.094,*0.906 
    28       2:no       2:no       0.144,*0.856 
    29       2:no       2:no       0.4,*0.6 
    30       2:no       2:no       0.023,*0.977 
    31       2:no       2:no       0,*1 
    32       2:no       2:no       0.168,*0.832 
    33       2:no       2:no       0,*1 
    34      1:yes      1:yes       *0.566,0.434 
    35      1:yes      1:yes       *0.905,0.095 
    36      1:yes      1:yes       *0.833,0.167 
    37      1:yes      1:yes       *0.9,0.1 
    38      1:yes      1:yes       *0.8,0.2 
    39      1:yes      1:yes       *0.992,0.008 
    40      1:yes      1:yes       *1,0 
    41      1:yes      1:yes       *0.538,0.463 
    42      1:yes      1:yes       *0.9,0.1 
    43      1:yes      1:yes       *0.992,0.008 
    44      1:yes      1:yes       *1,0 
    45      1:yes      1:yes       *0.892,0.108 
    46      1:yes      1:yes       *0.74,0.26 
    47      1:yes      1:yes       *0.87,0.13 
    48      1:yes       2:no   +   0.37,*0.63 
     1       2:no       2:no       0,*1 
     2       2:no      1:yes   +   *0.589,0.411 
     3       2:no       2:no       0.055,*0.945 
     4       2:no       2:no       0.042,*0.958 
     5       2:no       2:no       0.328,*0.672 
     6       2:no       2:no       0.219,*0.781 
     7       2:no       2:no       0.143,*0.857 
     8       2:no       2:no       0.017,*0.983 
     9       2:no       2:no       0,*1 
    10       2:no       2:no       0,*1 
    11       2:no       2:no       0.034,*0.966 
    12       2:no       2:no       0.202,*0.798 
    13       2:no       2:no       0.079,*0.921 
    14       2:no       2:no       0.236,*0.764 
    15       2:no       2:no       0,*1 
    16       2:no       2:no       0.032,*0.968 
    17       2:no       2:no       0.162,*0.838 
    18       2:no       2:no       0.036,*0.964 
    19       2:no       2:no       0.015,*0.985 
    20       2:no       2:no       0.22,*0.78 
    21       2:no       2:no       0.359,*0.641 
    22       2:no       2:no       0.02,*0.98 
    23       2:no       2:no       0.046,*0.954 
    24       2:no       2:no       0.163,*0.837 
    25       2:no       2:no       0,*1 
    26       2:no       2:no       0.233,*0.767 
    27       2:no       2:no       0,*1 
    28       2:no       2:no       0.268,*0.732 
    29       2:no       2:no       0.138,*0.862 
    30       2:no       2:no       0.139,*0.861 
    31       2:no      1:yes   +   *0.979,0.021 
    32       2:no       2:no       0,*1 
    33       2:no       2:no       0.135,*0.865 
    34      1:yes      1:yes       *0.974,0.026 
    35      1:yes      1:yes       *0.989,0.011 
    36      1:yes      1:yes       *0.929,0.071 
    37      1:yes      1:yes       *0.745,0.255 
    38      1:yes       2:no   +   0.458,*0.542 
    39      1:yes      1:yes       *0.805,0.195 
    40      1:yes      1:yes       *0.769,0.231 
    41      1:yes      1:yes       *0.697,0.303 
    42      1:yes      1:yes       *0.781,0.219 
    43      1:yes      1:yes       *0.637,0.363 
    44      1:yes      1:yes       *1,0 
    45      1:yes      1:yes       *0.74,0.26 
    46      1:yes      1:yes       *0.602,0.398 
    47      1:yes      1:yes       *0.846,0.154 
    48      1:yes      1:yes       *1,0 
     1       2:no       2:no       0,*1 
     2       2:no       2:no       0.03,*0.97 
     3       2:no       2:no       0.039,*0.961 
     4       2:no       2:no       0.466,*0.534 
     5       2:no       2:no       0.158,*0.842 
     6       2:no       2:no       0.034,*0.966 
     7       2:no       2:no       0.054,*0.946 
     8       2:no       2:no       0.1,*0.9 
     9       2:no       2:no       0.316,*0.684 
    10       2:no       2:no       0.195,*0.805 
    11       2:no       2:no       0.123,*0.877 
    12       2:no       2:no       0.203,*0.797 
    13       2:no       2:no       0,*1 
    14       2:no       2:no       0.044,*0.956 
    15       2:no       2:no       0,*1 
    16       2:no       2:no       0.071,*0.929 
    17       2:no       2:no       0.302,*0.698 
    18       2:no       2:no       0.053,*0.947 
    19       2:no       2:no       0.064,*0.936 
    20       2:no       2:no       0.1,*0.9 
    21       2:no       2:no       0.12,*0.88 
    22       2:no       2:no       0,*1 
    23       2:no       2:no       0.034,*0.966 
    24       2:no      1:yes   +   *0.919,0.081 
    25       2:no       2:no       0.056,*0.944 
    26       2:no       2:no       0.042,*0.958 
    27       2:no       2:no       0.098,*0.902 
    28       2:no       2:no       0.084,*0.916 
    29       2:no       2:no       0.008,*0.992 
    30       2:no       2:no       0.03,*0.97 
    31       2:no       2:no       0.022,*0.978 
    32       2:no       2:no       0.053,*0.947 
    33       2:no       2:no       0,*1 
    34      1:yes      1:yes       *0.588,0.412 
    35      1:yes      1:yes       *1,0 
    36      1:yes      1:yes       *0.975,0.025 
    37      1:yes      1:yes       *0.7,0.3 
    38      1:yes      1:yes       *0.849,0.151 
    39      1:yes      1:yes       *0.684,0.316 
    40      1:yes      1:yes       *0.58,0.42 
    41      1:yes       2:no   +   0.493,*0.507 
    42      1:yes      1:yes       *0.767,0.233 
    43      1:yes      1:yes       *1,0 
    44      1:yes       2:no   +   0.055,*0.945 
    45      1:yes      1:yes       *0.848,0.152 
    46      1:yes      1:yes       *0.875,0.125 
    47      1:yes       2:no   +   0.052,*0.948 
    48      1:yes      1:yes       *0.976,0.024 

========== Summary ==========

Correctly Classified Instances         468               96.2963 %
Incorrectly Classified Instances        18                3.7037 %
Kappa statistic                          0.9142
Mean absolute error                      0.1285
Root mean squared error                  0.2105
Relative absolute error                 29.5681 %
Root relative squared error             45.1614 %
Total Number of Instances              486     

=== Detailed Accuracy By Class ===

               TP Rate   FP Rate   Precision   Recall  F-Measure   ROC Area  Class
                 0.929     0.021      0.954     0.929     0.941      0.982    yes
                 0.979     0.071      0.967     0.979     0.973      0.982    no
Weighted Avg.    0.963     0.055      0.963     0.963     0.963      0.982

=== Confusion Matrix ===

   a   b   <-- classified as
 144  11 |   a = yes
   7 324 |   b = no
