# Supplementary material for: Prediction and Prioritization of Rare Oncogenic Mutations in the Cancer Kinome Using Novel Features and Multiple Classifiers
Source: PLoS Comput Biol. 2014 Apr 17;10(4):e1003545. doi: 10.1371/journal.pcbi.1003545 (PMC3990476; doi:10.1371/journal.pcbi.1003545)
Supplement: Dataset S1 — Detailed experiment records and results. Complete data sets, outputs and log files for all computational experiments. These files can be loaded in Weka [26] to reproduce the results presented in this paper. (ZIP) [file pcbi.1003545.s001.zip › 20121223_000046/Classified/weka.classifiers.functions.SMO-CrossValidation-20121223_000055.txt]

========== Data Summary ==========
Relation Name:  Analysis_Disease-weka.filters.unsupervised.attribute.Remove-R1,9,10,13,16,17,18,20,21,23,24,25,26,27
Num Instances:  486
Num Attributes: 18

     Name                      Type  Nom  Int Real     Missing      Unique  Dist
   1 Amino_Acid_WT              Nom 100%   0%   0%     0 /  0%     0 /  0%    20 
   2 Amino_Acid_MT              Nom 100%   0%   0%     0 /  0%     0 /  0%    20 
   3 Conservation_Consensus_Al  Num   0%   0%  60%   194 / 40%    75 / 15%   140 
   4 Conservation_Wild_AllKina  Num   0%   0%  68%   155 / 32%   245 / 50%   271 
   5 Conservation_Consensus_Fa  Num   0%  13%  47%   196 / 40%    64 / 13%    96 
   6 Conservation_Consensus_Gr  Num   0%   0%  60%   196 / 40%   133 / 27%   181 
   7 Blosum62                   Num   0% 100%   0%     0 /  0%     0 /  0%     7 
   8 Modification               Nom 100%   0%   0%     0 /  0%     0 /  0%     2 
   9 Is_Pk_Domain               Nom 100%   0%   0%     0 /  0%     0 /  0%     1 
  10 Binding_Site               Nom 100%   0%   0%     0 /  0%     0 /  0%     1 
  11 Side_Chain_Polarity_MT     Nom 100%   0%   0%     0 /  0%     0 /  0%     2 
  12 Avg_Mass_MT                Num   0%   0% 100%     0 /  0%     0 /  0%    19 
  13 Side_Chain_Polarity_WT     Nom 100%   0%   0%     0 /  0%     0 /  0%     2 
  14 Van_der_Waals_Volume_WT    Num   0% 100%   0%     0 /  0%     0 /  0%    17 
  15 Protein_Family             Nom 100%   0%   0%     0 /  0%    14 /  3%    56 
  16 Protein_Group              Nom 100%   0%   0%     0 /  0%     1 /  0%     9 
  17 Sub_domain                 Nom 100%   0%   0%     0 /  0%     2 /  0%    20 
  18 Disease                    Nom 100%   0%   0%     0 /  0%     0 /  0%     2 

========== Cross Validation Result ==========
 inst#     actual  predicted error distribution
     1       2:no       2:no       0,*1 
     2       2:no       2:no       0,*1 
     3       2:no       2:no       0,*1 
     4       2:no       2:no       0,*1 
     5       2:no       2:no       0,*1 
     6       2:no       2:no       0,*1 
     7       2:no       2:no       0,*1 
     8       2:no       2:no       0,*1 
     9       2:no       2:no       0,*1 
    10       2:no       2:no       0,*1 
    11       2:no       2:no       0,*1 
    12       2:no       2:no       0,*1 
    13       2:no       2:no       0,*1 
    14       2:no       2:no       0,*1 
    15       2:no       2:no       0,*1 
    16       2:no       2:no       0,*1 
    17       2:no       2:no       0,*1 
    18       2:no       2:no       0,*1 
    19       2:no       2:no       0,*1 
    20       2:no       2:no       0,*1 
    21       2:no       2:no       0,*1 
    22       2:no       2:no       0,*1 
    23       2:no       2:no       0,*1 
    24       2:no       2:no       0,*1 
    25       2:no       2:no       0,*1 
    26       2:no       2:no       0,*1 
    27       2:no       2:no       0,*1 
    28       2:no       2:no       0,*1 
    29       2:no       2:no       0,*1 
    30       2:no       2:no       0,*1 
    31       2:no       2:no       0,*1 
    32       2:no       2:no       0,*1 
    33       2:no       2:no       0,*1 
    34       2:no      1:yes   +   *1,0 
    35      1:yes      1:yes       *1,0 
    36      1:yes      1:yes       *1,0 
    37      1:yes      1:yes       *1,0 
    38      1:yes      1:yes       *1,0 
    39      1:yes      1:yes       *1,0 
    40      1:yes      1:yes       *1,0 
    41      1:yes      1:yes       *1,0 
    42      1:yes      1:yes       *1,0 
    43      1:yes      1:yes       *1,0 
    44      1:yes      1:yes       *1,0 
    45      1:yes      1:yes       *1,0 
    46      1:yes      1:yes       *1,0 
    47      1:yes      1:yes       *1,0 
    48      1:yes      1:yes       *1,0 
    49      1:yes      1:yes       *1,0 
     1       2:no       2:no       0,*1 
     2       2:no       2:no       0,*1 
     3       2:no       2:no       0,*1 
     4       2:no       2:no       0,*1 
     5       2:no       2:no       0,*1 
     6       2:no       2:no       0,*1 
     7       2:no       2:no       0,*1 
     8       2:no       2:no       0,*1 
     9       2:no       2:no       0,*1 
    10       2:no       2:no       0,*1 
    11       2:no       2:no       0,*1 
    12       2:no       2:no       0,*1 
    13       2:no       2:no       0,*1 
    14       2:no       2:no       0,*1 
    15       2:no       2:no       0,*1 
    16       2:no       2:no       0,*1 
    17       2:no       2:no       0,*1 
    18       2:no       2:no       0,*1 
    19       2:no       2:no       0,*1 
    20       2:no       2:no       0,*1 
    21       2:no       2:no       0,*1 
    22       2:no       2:no       0,*1 
    23       2:no       2:no       0,*1 
    24       2:no       2:no       0,*1 
    25       2:no       2:no       0,*1 
    26       2:no       2:no       0,*1 
    27       2:no       2:no       0,*1 
    28       2:no       2:no       0,*1 
    29       2:no       2:no       0,*1 
    30       2:no       2:no       0,*1 
    31       2:no       2:no       0,*1 
    32       2:no       2:no       0,*1 
    33       2:no       2:no       0,*1 
    34      1:yes      1:yes       *1,0 
    35      1:yes      1:yes       *1,0 
    36      1:yes      1:yes       *1,0 
    37      1:yes      1:yes       *1,0 
    38      1:yes      1:yes       *1,0 
    39      1:yes      1:yes       *1,0 
    40      1:yes      1:yes       *1,0 
    41      1:yes      1:yes       *1,0 
    42      1:yes      1:yes       *1,0 
    43      1:yes      1:yes       *1,0 
    44      1:yes      1:yes       *1,0 
    45      1:yes      1:yes       *1,0 
    46      1:yes      1:yes       *1,0 
    47      1:yes      1:yes       *1,0 
    48      1:yes      1:yes       *1,0 
    49      1:yes      1:yes       *1,0 
     1       2:no       2:no       0,*1 
     2       2:no       2:no       0,*1 
     3       2:no       2:no       0,*1 
     4       2:no       2:no       0,*1 
     5       2:no       2:no       0,*1 
     6       2:no      1:yes   +   *1,0 
     7       2:no       2:no       0,*1 
     8       2:no       2:no       0,*1 
     9       2:no       2:no       0,*1 
    10       2:no       2:no       0,*1 
    11       2:no       2:no       0,*1 
    12       2:no       2:no       0,*1 
    13       2:no       2:no       0,*1 
    14       2:no       2:no       0,*1 
    15       2:no       2:no       0,*1 
    16       2:no       2:no       0,*1 
    17       2:no       2:no       0,*1 
    18       2:no       2:no       0,*1 
    19       2:no       2:no       0,*1 
    20       2:no       2:no       0,*1 
    21       2:no       2:no       0,*1 
    22       2:no       2:no       0,*1 
    23       2:no       2:no       0,*1 
    24       2:no       2:no       0,*1 
    25       2:no       2:no       0,*1 
    26       2:no       2:no       0,*1 
    27       2:no       2:no       0,*1 
    28       2:no       2:no       0,*1 
    29       2:no       2:no       0,*1 
    30       2:no       2:no       0,*1 
    31       2:no       2:no       0,*1 
    32       2:no       2:no       0,*1 
    33       2:no       2:no       0,*1 
    34      1:yes      1:yes       *1,0 
    35      1:yes      1:yes       *1,0 
    36      1:yes      1:yes       *1,0 
    37      1:yes      1:yes       *1,0 
    38      1:yes      1:yes       *1,0 
    39      1:yes      1:yes       *1,0 
    40      1:yes      1:yes       *1,0 
    41      1:yes       2:no   +   0,*1 
    42      1:yes      1:yes       *1,0 
    43      1:yes      1:yes       *1,0 
    44      1:yes      1:yes       *1,0 
    45      1:yes      1:yes       *1,0 
    46      1:yes      1:yes       *1,0 
    47      1:yes      1:yes       *1,0 
    48      1:yes      1:yes       *1,0 
    49      1:yes      1:yes       *1,0 
     1       2:no       2:no       0,*1 
     2       2:no       2:no       0,*1 
     3       2:no       2:no       0,*1 
     4       2:no       2:no       0,*1 
     5       2:no       2:no       0,*1 
     6       2:no       2:no       0,*1 
     7       2:no       2:no       0,*1 
     8       2:no       2:no       0,*1 
     9       2:no       2:no       0,*1 
    10       2:no       2:no       0,*1 
    11       2:no       2:no       0,*1 
    12       2:no       2:no       0,*1 
    13       2:no       2:no       0,*1 
    14       2:no      1:yes   +   *1,0 
    15       2:no       2:no       0,*1 
    16       2:no      1:yes   +   *1,0 
    17       2:no       2:no       0,*1 
    18       2:no       2:no       0,*1 
    19       2:no       2:no       0,*1 
    20       2:no       2:no       0,*1 
    21       2:no       2:no       0,*1 
    22       2:no       2:no       0,*1 
    23       2:no       2:no       0,*1 
    24       2:no       2:no       0,*1 
    25       2:no       2:no       0,*1 
    26       2:no       2:no       0,*1 
    27       2:no       2:no       0,*1 
    28       2:no       2:no       0,*1 
    29       2:no       2:no       0,*1 
    30       2:no       2:no       0,*1 
    31       2:no       2:no       0,*1 
    32       2:no       2:no       0,*1 
    33       2:no       2:no       0,*1 
    34      1:yes      1:yes       *1,0 
    35      1:yes      1:yes       *1,0 
    36      1:yes      1:yes       *1,0 
    37      1:yes      1:yes       *1,0 
    38      1:yes      1:yes       *1,0 
    39      1:yes      1:yes       *1,0 
    40      1:yes      1:yes       *1,0 
    41      1:yes      1:yes       *1,0 
    42      1:yes      1:yes       *1,0 
    43      1:yes      1:yes       *1,0 
    44      1:yes      1:yes       *1,0 
    45      1:yes      1:yes       *1,0 
    46      1:yes      1:yes       *1,0 
    47      1:yes      1:yes       *1,0 
    48      1:yes       2:no   +   0,*1 
    49      1:yes      1:yes       *1,0 
     1       2:no       2:no       0,*1 
     2       2:no       2:no       0,*1 
     3       2:no       2:no       0,*1 
     4       2:no       2:no       0,*1 
     5       2:no       2:no       0,*1 
     6       2:no       2:no       0,*1 
     7       2:no       2:no       0,*1 
     8       2:no       2:no       0,*1 
     9       2:no       2:no       0,*1 
    10       2:no       2:no       0,*1 
    11       2:no       2:no       0,*1 
    12       2:no       2:no       0,*1 
    13       2:no       2:no       0,*1 
    14       2:no       2:no       0,*1 
    15       2:no       2:no       0,*1 
    16       2:no       2:no       0,*1 
    17       2:no       2:no       0,*1 
    18       2:no       2:no       0,*1 
    19       2:no       2:no       0,*1 
    20       2:no       2:no       0,*1 
    21       2:no       2:no       0,*1 
    22       2:no       2:no       0,*1 
    23       2:no       2:no       0,*1 
    24       2:no       2:no       0,*1 
    25       2:no       2:no       0,*1 
    26       2:no       2:no       0,*1 
    27       2:no       2:no       0,*1 
    28       2:no       2:no       0,*1 
    29       2:no       2:no       0,*1 
    30       2:no       2:no       0,*1 
    31       2:no       2:no       0,*1 
    32       2:no       2:no       0,*1 
    33       2:no       2:no       0,*1 
    34      1:yes      1:yes       *1,0 
    35      1:yes      1:yes       *1,0 
    36      1:yes      1:yes       *1,0 
    37      1:yes      1:yes       *1,0 
    38      1:yes      1:yes       *1,0 
    39      1:yes      1:yes       *1,0 
    40      1:yes       2:no   +   0,*1 
    41      1:yes      1:yes       *1,0 
    42      1:yes      1:yes       *1,0 
    43      1:yes      1:yes       *1,0 
    44      1:yes      1:yes       *1,0 
    45      1:yes      1:yes       *1,0 
    46      1:yes      1:yes       *1,0 
    47      1:yes       2:no   +   0,*1 
    48      1:yes      1:yes       *1,0 
    49      1:yes      1:yes       *1,0 
     1       2:no       2:no       0,*1 
     2       2:no       2:no       0,*1 
     3       2:no       2:no       0,*1 
     4       2:no       2:no       0,*1 
     5       2:no       2:no       0,*1 
     6       2:no       2:no       0,*1 
     7       2:no       2:no       0,*1 
     8       2:no       2:no       0,*1 
     9       2:no       2:no       0,*1 
    10       2:no       2:no       0,*1 
    11       2:no       2:no       0,*1 
    12       2:no       2:no       0,*1 
    13       2:no       2:no       0,*1 
    14       2:no       2:no       0,*1 
    15       2:no       2:no       0,*1 
    16       2:no       2:no       0,*1 
    17       2:no       2:no       0,*1 
    18       2:no       2:no       0,*1 
    19       2:no       2:no       0,*1 
    20       2:no       2:no       0,*1 
    21       2:no       2:no       0,*1 
    22       2:no       2:no       0,*1 
    23       2:no       2:no       0,*1 
    24       2:no       2:no       0,*1 
    25       2:no       2:no       0,*1 
    26       2:no       2:no       0,*1 
    27       2:no       2:no       0,*1 
    28       2:no       2:no       0,*1 
    29       2:no       2:no       0,*1 
    30       2:no       2:no       0,*1 
    31       2:no       2:no       0,*1 
    32       2:no       2:no       0,*1 
    33       2:no       2:no       0,*1 
    34      1:yes      1:yes       *1,0 
    35      1:yes      1:yes       *1,0 
    36      1:yes      1:yes       *1,0 
    37      1:yes       2:no   +   0,*1 
    38      1:yes      1:yes       *1,0 
    39      1:yes      1:yes       *1,0 
    40      1:yes      1:yes       *1,0 
    41      1:yes      1:yes       *1,0 
    42      1:yes      1:yes       *1,0 
    43      1:yes      1:yes       *1,0 
    44      1:yes      1:yes       *1,0 
    45      1:yes      1:yes       *1,0 
    46      1:yes      1:yes       *1,0 
    47      1:yes      1:yes       *1,0 
    48      1:yes      1:yes       *1,0 
    49      1:yes      1:yes       *1,0 
     1       2:no       2:no       0,*1 
     2       2:no       2:no       0,*1 
     3       2:no       2:no       0,*1 
     4       2:no       2:no       0,*1 
     5       2:no       2:no       0,*1 
     6       2:no       2:no       0,*1 
     7       2:no       2:no       0,*1 
     8       2:no       2:no       0,*1 
     9       2:no       2:no       0,*1 
    10       2:no       2:no       0,*1 
    11       2:no       2:no       0,*1 
    12       2:no       2:no       0,*1 
    13       2:no       2:no       0,*1 
    14       2:no       2:no       0,*1 
    15       2:no       2:no       0,*1 
    16       2:no       2:no       0,*1 
    17       2:no       2:no       0,*1 
    18       2:no       2:no       0,*1 
    19       2:no       2:no       0,*1 
    20       2:no       2:no       0,*1 
    21       2:no       2:no       0,*1 
    22       2:no       2:no       0,*1 
    23       2:no       2:no       0,*1 
    24       2:no       2:no       0,*1 
    25       2:no       2:no       0,*1 
    26       2:no       2:no       0,*1 
    27       2:no       2:no       0,*1 
    28       2:no       2:no       0,*1 
    29       2:no       2:no       0,*1 
    30       2:no       2:no       0,*1 
    31       2:no       2:no       0,*1 
    32       2:no       2:no       0,*1 
    33       2:no       2:no       0,*1 
    34      1:yes      1:yes       *1,0 
    35      1:yes      1:yes       *1,0 
    36      1:yes      1:yes       *1,0 
    37      1:yes      1:yes       *1,0 
    38      1:yes      1:yes       *1,0 
    39      1:yes      1:yes       *1,0 
    40      1:yes      1:yes       *1,0 
    41      1:yes      1:yes       *1,0 
    42      1:yes      1:yes       *1,0 
    43      1:yes      1:yes       *1,0 
    44      1:yes      1:yes       *1,0 
    45      1:yes      1:yes       *1,0 
    46      1:yes      1:yes       *1,0 
    47      1:yes      1:yes       *1,0 
    48      1:yes      1:yes       *1,0 
     1       2:no       2:no       0,*1 
     2       2:no       2:no       0,*1 
     3       2:no       2:no       0,*1 
     4       2:no       2:no       0,*1 
     5       2:no       2:no       0,*1 
     6       2:no       2:no       0,*1 
     7       2:no       2:no       0,*1 
     8       2:no       2:no       0,*1 
     9       2:no       2:no       0,*1 
    10       2:no       2:no       0,*1 
    11       2:no       2:no       0,*1 
    12       2:no       2:no       0,*1 
    13       2:no       2:no       0,*1 
    14       2:no       2:no       0,*1 
    15       2:no       2:no       0,*1 
    16       2:no       2:no       0,*1 
    17       2:no       2:no       0,*1 
    18       2:no       2:no       0,*1 
    19       2:no       2:no       0,*1 
    20       2:no       2:no       0,*1 
    21       2:no       2:no       0,*1 
    22       2:no       2:no       0,*1 
    23       2:no       2:no       0,*1 
    24       2:no      1:yes   +   *1,0 
    25       2:no       2:no       0,*1 
    26       2:no       2:no       0,*1 
    27       2:no       2:no       0,*1 
    28       2:no       2:no       0,*1 
    29       2:no       2:no       0,*1 
    30       2:no       2:no       0,*1 
    31       2:no       2:no       0,*1 
    32       2:no       2:no       0,*1 
    33       2:no       2:no       0,*1 
    34      1:yes      1:yes       *1,0 
    35      1:yes      1:yes       *1,0 
    36      1:yes      1:yes       *1,0 
    37      1:yes      1:yes       *1,0 
    38      1:yes      1:yes       *1,0 
    39      1:yes      1:yes       *1,0 
    40      1:yes      1:yes       *1,0 
    41      1:yes      1:yes       *1,0 
    42      1:yes      1:yes       *1,0 
    43      1:yes      1:yes       *1,0 
    44      1:yes      1:yes       *1,0 
    45      1:yes      1:yes       *1,0 
    46      1:yes      1:yes       *1,0 
    47      1:yes      1:yes       *1,0 
    48      1:yes      1:yes       *1,0 
     1       2:no       2:no       0,*1 
     2       2:no       2:no       0,*1 
     3       2:no       2:no       0,*1 
     4       2:no       2:no       0,*1 
     5       2:no       2:no       0,*1 
     6       2:no       2:no       0,*1 
     7       2:no       2:no       0,*1 
     8       2:no       2:no       0,*1 
     9       2:no       2:no       0,*1 
    10       2:no       2:no       0,*1 
    11       2:no       2:no       0,*1 
    12       2:no       2:no       0,*1 
    13       2:no       2:no       0,*1 
    14       2:no       2:no       0,*1 
    15       2:no       2:no       0,*1 
    16       2:no       2:no       0,*1 
    17       2:no       2:no       0,*1 
    18       2:no       2:no       0,*1 
    19       2:no       2:no       0,*1 
    20       2:no       2:no       0,*1 
    21       2:no       2:no       0,*1 
    22       2:no       2:no       0,*1 
    23       2:no       2:no       0,*1 
    24       2:no       2:no       0,*1 
    25       2:no       2:no       0,*1 
    26       2:no       2:no       0,*1 
    27       2:no       2:no       0,*1 
    28       2:no       2:no       0,*1 
    29       2:no       2:no       0,*1 
    30       2:no       2:no       0,*1 
    31       2:no      1:yes   +   *1,0 
    32       2:no       2:no       0,*1 
    33       2:no       2:no       0,*1 
    34      1:yes      1:yes       *1,0 
    35      1:yes      1:yes       *1,0 
    36      1:yes      1:yes       *1,0 
    37      1:yes      1:yes       *1,0 
    38      1:yes      1:yes       *1,0 
    39      1:yes      1:yes       *1,0 
    40      1:yes      1:yes       *1,0 
    41      1:yes      1:yes       *1,0 
    42      1:yes      1:yes       *1,0 
    43      1:yes      1:yes       *1,0 
    44      1:yes      1:yes       *1,0 
    45      1:yes      1:yes       *1,0 
    46      1:yes      1:yes       *1,0 
    47      1:yes      1:yes       *1,0 
    48      1:yes      1:yes       *1,0 
     1       2:no       2:no       0,*1 
     2       2:no       2:no       0,*1 
     3       2:no       2:no       0,*1 
     4       2:no       2:no       0,*1 
     5       2:no       2:no       0,*1 
     6       2:no       2:no       0,*1 
     7       2:no       2:no       0,*1 
     8       2:no       2:no       0,*1 
     9       2:no       2:no       0,*1 
    10       2:no       2:no       0,*1 
    11       2:no       2:no       0,*1 
    12       2:no       2:no       0,*1 
    13       2:no       2:no       0,*1 
    14       2:no       2:no       0,*1 
    15       2:no       2:no       0,*1 
    16       2:no       2:no       0,*1 
    17       2:no       2:no       0,*1 
    18       2:no       2:no       0,*1 
    19       2:no       2:no       0,*1 
    20       2:no       2:no       0,*1 
    21       2:no       2:no       0,*1 
    22       2:no       2:no       0,*1 
    23       2:no       2:no       0,*1 
    24       2:no      1:yes   +   *1,0 
    25       2:no       2:no       0,*1 
    26       2:no       2:no       0,*1 
    27       2:no       2:no       0,*1 
    28       2:no       2:no       0,*1 
    29       2:no       2:no       0,*1 
    30       2:no       2:no       0,*1 
    31       2:no       2:no       0,*1 
    32       2:no       2:no       0,*1 
    33       2:no       2:no       0,*1 
    34      1:yes      1:yes       *1,0 
    35      1:yes      1:yes       *1,0 
    36      1:yes      1:yes       *1,0 
    37      1:yes      1:yes       *1,0 
    38      1:yes      1:yes       *1,0 
    39      1:yes      1:yes       *1,0 
    40      1:yes      1:yes       *1,0 
    41      1:yes      1:yes       *1,0 
    42      1:yes      1:yes       *1,0 
    43      1:yes      1:yes       *1,0 
    44      1:yes       2:no   +   0,*1 
    45      1:yes      1:yes       *1,0 
    46      1:yes      1:yes       *1,0 
    47      1:yes       2:no   +   0,*1 
    48      1:yes      1:yes       *1,0 

========== Summary ==========

Correctly Classified Instances         472               97.1193 %
Incorrectly Classified Instances        14                2.8807 %
Kappa statistic                          0.9337
Mean absolute error                      0.0288
Root mean squared error                  0.1697
Relative absolute error                  6.6262 %
Root relative squared error             36.4156 %
Total Number of Instances              486     

=== Detailed Accuracy By Class ===

               TP Rate   FP Rate   Precision   Recall  F-Measure   ROC Area  Class
                 0.955     0.021      0.955     0.955     0.955      0.967    yes
                 0.979     0.045      0.979     0.979     0.979      0.967    no
Weighted Avg.    0.971     0.038      0.971     0.971     0.971      0.967

=== Confusion Matrix ===

   a   b   <-- classified as
 148   7 |   a = yes
   7 324 |   b = no
