# Supplementary material for: Prediction and Prioritization of Rare Oncogenic Mutations in the Cancer Kinome Using Novel Features and Multiple Classifiers
Source: PLoS Comput Biol. 2014 Apr 17;10(4):e1003545. doi: 10.1371/journal.pcbi.1003545 (PMC3990476; doi:10.1371/journal.pcbi.1003545)
Supplement: Dataset S1 — Detailed experiment records and results. Complete data sets, outputs and log files for all computational experiments. These files can be loaded in Weka [26] to reproduce the results presented in this paper. (ZIP) [file pcbi.1003545.s001.zip › 20121223_000046/Classified/weka.classifiers.trees.NBTree-CrossValidation-20121223_000106.txt]

========== Data Summary ==========
Relation Name:  Analysis_Disease-weka.filters.unsupervised.attribute.Remove-R1,9,10,13,16,17,18,20,21,23,24,25,26,27
Num Instances:  486
Num Attributes: 18

     Name                      Type  Nom  Int Real     Missing      Unique  Dist
   1 Amino_Acid_WT              Nom 100%   0%   0%     0 /  0%     0 /  0%    20 
   2 Amino_Acid_MT              Nom 100%   0%   0%     0 /  0%     0 /  0%    20 
   3 Conservation_Consensus_Al  Num   0%   0%  60%   194 / 40%    75 / 15%   140 
   4 Conservation_Wild_AllKina  Num   0%   0%  68%   155 / 32%   245 / 50%   271 
   5 Conservation_Consensus_Fa  Num   0%  13%  47%   196 / 40%    64 / 13%    96 
   6 Conservation_Consensus_Gr  Num   0%   0%  60%   196 / 40%   133 / 27%   181 
   7 Blosum62                   Num   0% 100%   0%     0 /  0%     0 /  0%     7 
   8 Modification               Nom 100%   0%   0%     0 /  0%     0 /  0%     2 
   9 Is_Pk_Domain               Nom 100%   0%   0%     0 /  0%     0 /  0%     1 
  10 Binding_Site               Nom 100%   0%   0%     0 /  0%     0 /  0%     1 
  11 Side_Chain_Polarity_MT     Nom 100%   0%   0%     0 /  0%     0 /  0%     2 
  12 Avg_Mass_MT                Num   0%   0% 100%     0 /  0%     0 /  0%    19 
  13 Side_Chain_Polarity_WT     Nom 100%   0%   0%     0 /  0%     0 /  0%     2 
  14 Van_der_Waals_Volume_WT    Num   0% 100%   0%     0 /  0%     0 /  0%    17 
  15 Protein_Family             Nom 100%   0%   0%     0 /  0%    14 /  3%    56 
  16 Protein_Group              Nom 100%   0%   0%     0 /  0%     1 /  0%     9 
  17 Sub_domain                 Nom 100%   0%   0%     0 /  0%     2 /  0%    20 
  18 Disease                    Nom 100%   0%   0%     0 /  0%     0 /  0%     2 

========== Cross Validation Result ==========
 inst#     actual  predicted error distribution
     1       2:no       2:no       0.223,*0.777 
     2       2:no       2:no       0.065,*0.935 
     3       2:no       2:no       0.295,*0.705 
     4       2:no       2:no       0.002,*0.998 
     5       2:no       2:no       0.056,*0.944 
     6       2:no       2:no       0,*1 
     7       2:no       2:no       0.001,*0.999 
     8       2:no       2:no       0,*1 
     9       2:no       2:no       0.001,*0.999 
    10       2:no       2:no       0,*1 
    11       2:no       2:no       0.001,*0.999 
    12       2:no       2:no       0.049,*0.951 
    13       2:no       2:no       0.002,*0.998 
    14       2:no       2:no       0,*1 
    15       2:no       2:no       0,*1 
    16       2:no       2:no       0,*1 
    17       2:no       2:no       0.001,*0.999 
    18       2:no       2:no       0.001,*0.999 
    19       2:no       2:no       0,*1 
    20       2:no       2:no       0,*1 
    21       2:no       2:no       0,*1 
    22       2:no       2:no       0,*1 
    23       2:no       2:no       0,*1 
    24       2:no       2:no       0,*1 
    25       2:no       2:no       0.001,*0.999 
    26       2:no       2:no       0,*1 
    27       2:no       2:no       0.165,*0.835 
    28       2:no       2:no       0.001,*0.999 
    29       2:no       2:no       0.291,*0.709 
    30       2:no       2:no       0.001,*0.999 
    31       2:no       2:no       0.001,*0.999 
    32       2:no       2:no       0.126,*0.874 
    33       2:no       2:no       0.006,*0.994 
    34       2:no       2:no       0.006,*0.994 
    35      1:yes      1:yes       *1,0 
    36      1:yes      1:yes       *0.966,0.034 
    37      1:yes      1:yes       *0.996,0.004 
    38      1:yes      1:yes       *1,0 
    39      1:yes      1:yes       *1,0 
    40      1:yes      1:yes       *0.996,0.004 
    41      1:yes      1:yes       *1,0 
    42      1:yes      1:yes       *1,0 
    43      1:yes      1:yes       *1,0 
    44      1:yes      1:yes       *0.972,0.028 
    45      1:yes      1:yes       *1,0 
    46      1:yes      1:yes       *1,0 
    47      1:yes      1:yes       *1,0 
    48      1:yes      1:yes       *1,0 
    49      1:yes      1:yes       *0.954,0.046 
     1       2:no      1:yes   +   *0.714,0.286 
     2       2:no       2:no       0.049,*0.951 
     3       2:no       2:no       0.001,*0.999 
     4       2:no       2:no       0.015,*0.985 
     5       2:no      1:yes   +   *0.613,0.387 
     6       2:no       2:no       0,*1 
     7       2:no       2:no       0.001,*0.999 
     8       2:no       2:no       0.003,*0.997 
     9       2:no       2:no       0,*1 
    10       2:no       2:no       0.003,*0.997 
    11       2:no       2:no       0,*1 
    12       2:no       2:no       0,*1 
    13       2:no       2:no       0,*1 
    14       2:no       2:no       0.01,*0.99 
    15       2:no       2:no       0.005,*0.995 
    16       2:no      1:yes   +   *0.995,0.005 
    17       2:no       2:no       0,*1 
    18       2:no       2:no       0.001,*0.999 
    19       2:no       2:no       0.005,*0.995 
    20       2:no       2:no       0.003,*0.997 
    21       2:no       2:no       0.049,*0.951 
    22       2:no       2:no       0.305,*0.695 
    23       2:no       2:no       0,*1 
    24       2:no       2:no       0,*1 
    25       2:no       2:no       0.231,*0.769 
    26       2:no       2:no       0.001,*0.999 
    27       2:no      1:yes   +   *0.78,0.22 
    28       2:no       2:no       0,*1 
    29       2:no       2:no       0.002,*0.998 
    30       2:no       2:no       0.001,*0.999 
    31       2:no       2:no       0,*1 
    32       2:no       2:no       0.01,*0.99 
    33       2:no       2:no       0.003,*0.997 
    34      1:yes      1:yes       *0.995,0.005 
    35      1:yes      1:yes       *0.997,0.003 
    36      1:yes      1:yes       *1,0 
    37      1:yes      1:yes       *0.996,0.004 
    38      1:yes      1:yes       *0.992,0.008 
    39      1:yes      1:yes       *0.983,0.017 
    40      1:yes      1:yes       *0.998,0.002 
    41      1:yes      1:yes       *0.993,0.007 
    42      1:yes      1:yes       *0.664,0.336 
    43      1:yes      1:yes       *1,0 
    44      1:yes      1:yes       *0.999,0.001 
    45      1:yes      1:yes       *1,0 
    46      1:yes      1:yes       *0.985,0.015 
    47      1:yes      1:yes       *1,0 
    48      1:yes      1:yes       *0.998,0.002 
    49      1:yes      1:yes       *0.983,0.017 
     1       2:no       2:no       0,*1 
     2       2:no      1:yes   +   *0.613,0.387 
     3       2:no       2:no       0,*1 
     4       2:no       2:no       0.001,*0.999 
     5       2:no       2:no       0,*1 
     6       2:no      1:yes   +   *0.98,0.02 
     7       2:no      1:yes   +   *0.9,0.1 
     8       2:no       2:no       0.037,*0.963 
     9       2:no       2:no       0.016,*0.984 
    10       2:no      1:yes   +   *0.512,0.488 
    11       2:no       2:no       0.046,*0.954 
    12       2:no       2:no       0.002,*0.998 
    13       2:no       2:no       0.001,*0.999 
    14       2:no       2:no       0.098,*0.902 
    15       2:no      1:yes   +   *0.592,0.408 
    16       2:no       2:no       0.001,*0.999 
    17       2:no       2:no       0.001,*0.999 
    18       2:no       2:no       0.011,*0.989 
    19       2:no       2:no       0.147,*0.853 
    20       2:no       2:no       0,*1 
    21       2:no       2:no       0.069,*0.931 
    22       2:no       2:no       0,*1 
    23       2:no       2:no       0.002,*0.998 
    24       2:no       2:no       0.001,*0.999 
    25       2:no       2:no       0.001,*0.999 
    26       2:no       2:no       0.048,*0.952 
    27       2:no       2:no       0.001,*0.999 
    28       2:no       2:no       0,*1 
    29       2:no       2:no       0.009,*0.991 
    30       2:no       2:no       0.18,*0.82 
    31       2:no       2:no       0.262,*0.738 
    32       2:no       2:no       0,*1 
    33       2:no       2:no       0.001,*0.999 
    34      1:yes      1:yes       *0.63,0.37 
    35      1:yes      1:yes       *0.724,0.276 
    36      1:yes      1:yes       *0.915,0.085 
    37      1:yes       2:no   +   0.45,*0.55 
    38      1:yes      1:yes       *0.947,0.053 
    39      1:yes      1:yes       *0.939,0.061 
    40      1:yes      1:yes       *0.999,0.001 
    41      1:yes       2:no   +   0,*1 
    42      1:yes      1:yes       *1,0 
    43      1:yes      1:yes       *0.998,0.002 
    44      1:yes       2:no   +   0.481,*0.519 
    45      1:yes      1:yes       *1,0 
    46      1:yes      1:yes       *0.947,0.053 
    47      1:yes      1:yes       *0.777,0.223 
    48      1:yes      1:yes       *1,0 
    49      1:yes      1:yes       *0.94,0.06 
     1       2:no       2:no       0,*1 
     2       2:no       2:no       0,*1 
     3       2:no       2:no       0,*1 
     4       2:no       2:no       0.008,*0.992 
     5       2:no       2:no       0,*1 
     6       2:no       2:no       0.073,*0.927 
     7       2:no       2:no       0.217,*0.783 
     8       2:no       2:no       0,*1 
     9       2:no       2:no       0.004,*0.996 
    10       2:no       2:no       0,*1 
    11       2:no       2:no       0.001,*0.999 
    12       2:no       2:no       0,*1 
    13       2:no       2:no       0.002,*0.998 
    14       2:no       2:no       0.254,*0.746 
    15       2:no       2:no       0.154,*0.846 
    16       2:no       2:no       0.063,*0.937 
    17       2:no       2:no       0.059,*0.941 
    18       2:no       2:no       0.001,*0.999 
    19       2:no       2:no       0,*1 
    20       2:no       2:no       0,*1 
    21       2:no       2:no       0.011,*0.989 
    22       2:no       2:no       0.005,*0.995 
    23       2:no       2:no       0,*1 
    24       2:no       2:no       0,*1 
    25       2:no       2:no       0.001,*0.999 
    26       2:no       2:no       0.121,*0.879 
    27       2:no       2:no       0,*1 
    28       2:no       2:no       0.002,*0.998 
    29       2:no       2:no       0,*1 
    30       2:no       2:no       0.192,*0.808 
    31       2:no       2:no       0.007,*0.993 
    32       2:no       2:no       0,*1 
    33       2:no       2:no       0,*1 
    34      1:yes      1:yes       *1,0 
    35      1:yes      1:yes       *1,0 
    36      1:yes      1:yes       *1,0 
    37      1:yes      1:yes       *0.851,0.149 
    38      1:yes      1:yes       *0.999,0.001 
    39      1:yes      1:yes       *0.995,0.005 
    40      1:yes      1:yes       *0.998,0.002 
    41      1:yes      1:yes       *1,0 
    42      1:yes       2:no   +   0.494,*0.506 
    43      1:yes      1:yes       *1,0 
    44      1:yes      1:yes       *0.784,0.216 
    45      1:yes      1:yes       *0.951,0.049 
    46      1:yes      1:yes       *0.998,0.002 
    47      1:yes      1:yes       *0.977,0.023 
    48      1:yes       2:no   +   0.01,*0.99 
    49      1:yes      1:yes       *0.98,0.02 
     1       2:no       2:no       0,*1 
     2       2:no       2:no       0.015,*0.985 
     3       2:no       2:no       0,*1 
     4       2:no       2:no       0.023,*0.977 
     5       2:no       2:no       0,*1 
     6       2:no       2:no       0.013,*0.987 
     7       2:no       2:no       0.417,*0.583 
     8       2:no       2:no       0.003,*0.997 
     9       2:no       2:no       0,*1 
    10       2:no       2:no       0.001,*0.999 
    11       2:no       2:no       0.001,*0.999 
    12       2:no       2:no       0,*1 
    13       2:no       2:no       0,*1 
    14       2:no       2:no       0,*1 
    15       2:no       2:no       0,*1 
    16       2:no       2:no       0.013,*0.987 
    17       2:no       2:no       0.005,*0.995 
    18       2:no       2:no       0,*1 
    19       2:no       2:no       0.001,*0.999 
    20       2:no       2:no       0,*1 
    21       2:no       2:no       0.002,*0.998 
    22       2:no       2:no       0,*1 
    23       2:no       2:no       0,*1 
    24       2:no       2:no       0,*1 
    25       2:no       2:no       0,*1 
    26       2:no       2:no       0.044,*0.956 
    27       2:no       2:no       0.022,*0.978 
    28       2:no       2:no       0,*1 
    29       2:no       2:no       0.088,*0.912 
    30       2:no       2:no       0.001,*0.999 
    31       2:no       2:no       0.014,*0.986 
    32       2:no       2:no       0,*1 
    33       2:no       2:no       0,*1 
    34      1:yes      1:yes       *1,0 
    35      1:yes      1:yes       *0.996,0.004 
    36      1:yes      1:yes       *0.995,0.005 
    37      1:yes      1:yes       *0.998,0.002 
    38      1:yes      1:yes       *0.996,0.004 
    39      1:yes      1:yes       *1,0 
    40      1:yes       2:no   +   0.35,*0.65 
    41      1:yes      1:yes       *1,0 
    42      1:yes      1:yes       *1,0 
    43      1:yes      1:yes       *0.999,0.001 
    44      1:yes      1:yes       *1,0 
    45      1:yes      1:yes       *0.997,0.003 
    46      1:yes      1:yes       *1,0 
    47      1:yes      1:yes       *0.732,0.268 
    48      1:yes      1:yes       *1,0 
    49      1:yes      1:yes       *0.986,0.014 
     1       2:no       2:no       0.021,*0.979 
     2       2:no       2:no       0.001,*0.999 
     3       2:no       2:no       0.006,*0.994 
     4       2:no       2:no       0,*1 
     5       2:no       2:no       0,*1 
     6       2:no       2:no       0,*1 
     7       2:no       2:no       0.006,*0.994 
     8       2:no       2:no       0.001,*0.999 
     9       2:no       2:no       0.003,*0.997 
    10       2:no       2:no       0.01,*0.99 
    11       2:no       2:no       0.001,*0.999 
    12       2:no       2:no       0.012,*0.988 
    13       2:no       2:no       0.067,*0.933 
    14       2:no       2:no       0,*1 
    15       2:no       2:no       0,*1 
    16       2:no       2:no       0,*1 
    17       2:no       2:no       0.001,*0.999 
    18       2:no       2:no       0,*1 
    19       2:no       2:no       0.003,*0.997 
    20       2:no       2:no       0.002,*0.998 
    21       2:no       2:no       0.316,*0.684 
    22       2:no       2:no       0.018,*0.982 
    23       2:no       2:no       0.004,*0.996 
    24       2:no       2:no       0,*1 
    25       2:no       2:no       0,*1 
    26       2:no       2:no       0.042,*0.958 
    27       2:no       2:no       0,*1 
    28       2:no       2:no       0,*1 
    29       2:no       2:no       0,*1 
    30       2:no       2:no       0.046,*0.954 
    31       2:no       2:no       0.008,*0.992 
    32       2:no       2:no       0.007,*0.993 
    33       2:no       2:no       0,*1 
    34      1:yes      1:yes       *0.984,0.016 
    35      1:yes      1:yes       *0.951,0.049 
    36      1:yes      1:yes       *0.999,0.001 
    37      1:yes       2:no   +   0.32,*0.68 
    38      1:yes       2:no   +   0.167,*0.833 
    39      1:yes      1:yes       *0.96,0.04 
    40      1:yes      1:yes       *0.971,0.029 
    41      1:yes      1:yes       *1,0 
    42      1:yes      1:yes       *0.997,0.003 
    43      1:yes      1:yes       *0.917,0.083 
    44      1:yes      1:yes       *1,0 
    45      1:yes      1:yes       *0.999,0.001 
    46      1:yes      1:yes       *0.976,0.024 
    47      1:yes      1:yes       *0.927,0.073 
    48      1:yes      1:yes       *1,0 
    49      1:yes      1:yes       *1,0 
     1       2:no       2:no       0.012,*0.988 
     2       2:no       2:no       0.004,*0.996 
     3       2:no       2:no       0.072,*0.928 
     4       2:no       2:no       0.009,*0.991 
     5       2:no       2:no       0,*1 
     6       2:no       2:no       0.039,*0.961 
     7       2:no       2:no       0.03,*0.97 
     8       2:no       2:no       0.001,*0.999 
     9       2:no       2:no       0.043,*0.957 
    10       2:no       2:no       0.001,*0.999 
    11       2:no       2:no       0.212,*0.788 
    12       2:no       2:no       0.084,*0.916 
    13       2:no       2:no       0.001,*0.999 
    14       2:no       2:no       0.008,*0.992 
    15       2:no       2:no       0,*1 
    16       2:no       2:no       0.078,*0.922 
    17       2:no       2:no       0.148,*0.852 
    18       2:no       2:no       0.012,*0.988 
    19       2:no       2:no       0.477,*0.523 
    20       2:no       2:no       0,*1 
    21       2:no       2:no       0,*1 
    22       2:no       2:no       0.251,*0.749 
    23       2:no       2:no       0.019,*0.981 
    24       2:no       2:no       0.006,*0.994 
    25       2:no       2:no       0,*1 
    26       2:no       2:no       0.001,*0.999 
    27       2:no       2:no       0,*1 
    28       2:no       2:no       0.001,*0.999 
    29       2:no       2:no       0.063,*0.937 
    30       2:no       2:no       0.002,*0.998 
    31       2:no       2:no       0.003,*0.997 
    32       2:no      1:yes   +   *0.683,0.317 
    33       2:no       2:no       0.014,*0.986 
    34      1:yes      1:yes       *0.981,0.019 
    35      1:yes      1:yes       *1,0 
    36      1:yes      1:yes       *0.524,0.476 
    37      1:yes      1:yes       *0.883,0.117 
    38      1:yes      1:yes       *1,0 
    39      1:yes      1:yes       *0.928,0.072 
    40      1:yes      1:yes       *1,0 
    41      1:yes      1:yes       *0.994,0.006 
    42      1:yes      1:yes       *0.861,0.139 
    43      1:yes      1:yes       *0.977,0.023 
    44      1:yes      1:yes       *1,0 
    45      1:yes      1:yes       *0.992,0.008 
    46      1:yes      1:yes       *1,0 
    47      1:yes      1:yes       *0.989,0.011 
    48      1:yes      1:yes       *0.934,0.066 
     1       2:no       2:no       0,*1 
     2       2:no       2:no       0,*1 
     3       2:no       2:no       0.016,*0.984 
     4       2:no       2:no       0.001,*0.999 
     5       2:no       2:no       0.013,*0.987 
     6       2:no       2:no       0,*1 
     7       2:no       2:no       0.001,*0.999 
     8       2:no       2:no       0,*1 
     9       2:no       2:no       0.018,*0.982 
    10       2:no       2:no       0,*1 
    11       2:no       2:no       0.002,*0.998 
    12       2:no       2:no       0,*1 
    13       2:no       2:no       0.004,*0.996 
    14       2:no       2:no       0.001,*0.999 
    15       2:no       2:no       0.002,*0.998 
    16       2:no       2:no       0,*1 
    17       2:no       2:no       0.02,*0.98 
    18       2:no       2:no       0.021,*0.979 
    19       2:no       2:no       0,*1 
    20       2:no       2:no       0.001,*0.999 
    21       2:no       2:no       0,*1 
    22       2:no       2:no       0.118,*0.882 
    23       2:no       2:no       0.001,*0.999 
    24       2:no       2:no       0.122,*0.878 
    25       2:no       2:no       0.002,*0.998 
    26       2:no       2:no       0.006,*0.994 
    27       2:no       2:no       0,*1 
    28       2:no       2:no       0,*1 
    29       2:no       2:no       0.004,*0.996 
    30       2:no       2:no       0,*1 
    31       2:no       2:no       0,*1 
    32       2:no       2:no       0.067,*0.933 
    33       2:no       2:no       0,*1 
    34      1:yes      1:yes       *0.999,0.001 
    35      1:yes      1:yes       *0.996,0.004 
    36      1:yes      1:yes       *0.992,0.008 
    37      1:yes      1:yes       *0.966,0.034 
    38      1:yes      1:yes       *0.999,0.001 
    39      1:yes      1:yes       *1,0 
    40      1:yes      1:yes       *1,0 
    41      1:yes      1:yes       *0.965,0.035 
    42      1:yes      1:yes       *0.991,0.009 
    43      1:yes      1:yes       *1,0 
    44      1:yes      1:yes       *0.996,0.004 
    45      1:yes      1:yes       *1,0 
    46      1:yes      1:yes       *0.993,0.007 
    47      1:yes      1:yes       *1,0 
    48      1:yes      1:yes       *0.949,0.051 
     1       2:no       2:no       0,*1 
     2       2:no       2:no       0.109,*0.891 
     3       2:no       2:no       0.001,*0.999 
     4       2:no       2:no       0,*1 
     5       2:no       2:no       0.068,*0.932 
     6       2:no       2:no       0.216,*0.784 
     7       2:no       2:no       0.058,*0.942 
     8       2:no       2:no       0,*1 
     9       2:no       2:no       0,*1 
    10       2:no       2:no       0,*1 
    11       2:no       2:no       0.001,*0.999 
    12       2:no       2:no       0.47,*0.53 
    13       2:no       2:no       0.041,*0.959 
    14       2:no       2:no       0,*1 
    15       2:no       2:no       0,*1 
    16       2:no       2:no       0,*1 
    17       2:no       2:no       0.002,*0.998 
    18       2:no       2:no       0.001,*0.999 
    19       2:no       2:no       0.001,*0.999 
    20       2:no       2:no       0.081,*0.919 
    21       2:no      1:yes   +   *0.83,0.17 
    22       2:no       2:no       0,*1 
    23       2:no       2:no       0,*1 
    24       2:no       2:no       0.006,*0.994 
    25       2:no       2:no       0,*1 
    26       2:no       2:no       0.001,*0.999 
    27       2:no       2:no       0,*1 
    28       2:no      1:yes   +   *0.78,0.22 
    29       2:no       2:no       0.003,*0.997 
    30       2:no       2:no       0.009,*0.991 
    31       2:no      1:yes   +   *0.959,0.041 
    32       2:no       2:no       0,*1 
    33       2:no       2:no       0.019,*0.981 
    34      1:yes      1:yes       *1,0 
    35      1:yes      1:yes       *1,0 
    36      1:yes      1:yes       *0.876,0.124 
    37      1:yes      1:yes       *0.995,0.005 
    38      1:yes      1:yes       *0.922,0.078 
    39      1:yes      1:yes       *0.99,0.01 
    40      1:yes      1:yes       *0.884,0.116 
    41      1:yes      1:yes       *0.923,0.077 
    42      1:yes      1:yes       *1,0 
    43      1:yes      1:yes       *0.992,0.008 
    44      1:yes      1:yes       *1,0 
    45      1:yes      1:yes       *0.812,0.188 
    46      1:yes      1:yes       *0.985,0.015 
    47      1:yes      1:yes       *0.932,0.068 
    48      1:yes      1:yes       *0.933,0.067 
     1       2:no       2:no       0,*1 
     2       2:no       2:no       0,*1 
     3       2:no       2:no       0.001,*0.999 
     4       2:no      1:yes   +   *0.848,0.152 
     5       2:no       2:no       0,*1 
     6       2:no       2:no       0,*1 
     7       2:no       2:no       0.001,*0.999 
     8       2:no       2:no       0.002,*0.998 
     9       2:no       2:no       0.444,*0.556 
    10       2:no       2:no       0.035,*0.965 
    11       2:no       2:no       0.001,*0.999 
    12       2:no       2:no       0.04,*0.96 
    13       2:no       2:no       0,*1 
    14       2:no       2:no       0.014,*0.986 
    15       2:no       2:no       0,*1 
    16       2:no       2:no       0,*1 
    17       2:no       2:no       0.052,*0.948 
    18       2:no       2:no       0,*1 
    19       2:no       2:no       0.001,*0.999 
    20       2:no       2:no       0.001,*0.999 
    21       2:no       2:no       0,*1 
    22       2:no       2:no       0,*1 
    23       2:no       2:no       0,*1 
    24       2:no      1:yes   +   *0.998,0.002 
    25       2:no       2:no       0.003,*0.997 
    26       2:no       2:no       0.002,*0.998 
    27       2:no       2:no       0.002,*0.998 
    28       2:no       2:no       0.181,*0.819 
    29       2:no       2:no       0.002,*0.998 
    30       2:no       2:no       0,*1 
    31       2:no       2:no       0,*1 
    32       2:no       2:no       0,*1 
    33       2:no       2:no       0,*1 
    34      1:yes      1:yes       *0.954,0.046 
    35      1:yes      1:yes       *1,0 
    36      1:yes      1:yes       *1,0 
    37      1:yes      1:yes       *0.985,0.015 
    38      1:yes      1:yes       *0.981,0.019 
    39      1:yes      1:yes       *0.999,0.001 
    40      1:yes      1:yes       *0.964,0.036 
    41      1:yes      1:yes       *0.774,0.226 
    42      1:yes      1:yes       *1,0 
    43      1:yes      1:yes       *1,0 
    44      1:yes       2:no   +   0.001,*0.999 
    45      1:yes      1:yes       *0.997,0.003 
    46      1:yes      1:yes       *1,0 
    47      1:yes       2:no   +   0,*1 
    48      1:yes      1:yes       *0.999,0.001 

========== Summary ==========

Correctly Classified Instances         461               94.856  %
Incorrectly Classified Instances        25                5.144  %
Kappa statistic                          0.8826
Mean absolute error                      0.0695
Root mean squared error                  0.1978
Relative absolute error                 15.9813 %
Root relative squared error             42.4469 %
Total Number of Instances              486     

=== Detailed Accuracy By Class ===

               TP Rate   FP Rate   Precision   Recall  F-Measure   ROC Area  Class
                 0.935     0.045      0.906     0.935     0.921      0.976    yes
                 0.955     0.065      0.969     0.955     0.962      0.976    no
Weighted Avg.    0.949     0.058      0.949     0.949     0.949      0.976

=== Confusion Matrix ===

   a   b   <-- classified as
 145  10 |   a = yes
  15 316 |   b = no
