# Supplementary material for: Prediction and Prioritization of Rare Oncogenic Mutations in the Cancer Kinome Using Novel Features and Multiple Classifiers
Source: PLoS Comput Biol. 2014 Apr 17;10(4):e1003545. doi: 10.1371/journal.pcbi.1003545 (PMC3990476; doi:10.1371/journal.pcbi.1003545)
Supplement: Dataset S1 — Detailed experiment records and results. Complete data sets, outputs and log files for all computational experiments. These files can be loaded in Weka [26] to reproduce the results presented in this paper. (ZIP) [file pcbi.1003545.s001.zip › 20121223_000046/MappedRs/CombinedMultiClassifierMappedRs-Testing-20121223_002533.csv]

Data_Source	Frequency	Gene	PriorityScore	Mutation_Position	Amino_Acid_WT	Amino_Acid_MT	Conservation_Consensus_AllKinase	Conservation_Wild_AllKinase	Conservation_Consensus_Family	Conservation_Consensus_Group	Blosum62	Modification	Is_Pk_Domain	Binding_Site	Side_Chain_Polarity_MT	Avg_Mass_MT	Side_Chain_Polarity_WT	Van_der_Waals_Volume_WT	Protein_Family	Protein_Group	Sub_domain	Class	weka.classifiers.bayes.BayesNet	crossEvalAccuracy	predictedClass	DistClass_yes	DistClass_no	weka.classifiers.lazy.LWL	crossEvalAccuracy	predictedClass	DistClass_yes	DistClass_no	weka.classifiers.rules.DecisionTable	crossEvalAccuracy	predictedClass	DistClass_yes	DistClass_no	weka.classifiers.functions.SMO	crossEvalAccuracy	predictedClass	DistClass_yes	DistClass_no	weka.classifiers.trees.RandomForest	crossEvalAccuracy	predictedClass	DistClass_yes	DistClass_no	weka.classifiers.rules.DTNB	crossEvalAccuracy
COSMIC	3	EGFR	0.929518774	724	G	S	0.716841	0.545306	1	0.94902	0	NA	0	NA	1	105.09344	0	48	EGFR	TK	G_loop	yes	weka.classifiers.bayes.BayesNet	95.88477366	yes	0.999166977	8.33E-04	weka.classifiers.lazy.LWL	96.50205761	yes	0.834894732	0.165105268	weka.classifiers.rules.DecisionTable	91.76954733	yes	0.766666667	0.233333333	weka.classifiers.functions.SMO	97.11934156	yes	1	0	weka.classifiers.trees.RandomForest	96.2962963	yes	1	0	weka.classifiers.rules.DTNB	96.70781893
COSMIC	3	EGFR	0.929388814	721	G	S	0.947746	0.72622	1	0.964706	0	NA	0	NA	1	105.09344	0	48	EGFR	TK	G_loop	yes	weka.classifiers.bayes.BayesNet	95.88477366	yes	0.999166977	8.33E-04	weka.classifiers.lazy.LWL	96.50205761	yes	0.836888734	0.163111266	weka.classifiers.rules.DecisionTable	91.76954733	yes	0.766666667	0.233333333	weka.classifiers.functions.SMO	97.11934156	yes	1	0	weka.classifiers.trees.RandomForest	96.2962963	yes	1	0	weka.classifiers.rules.DTNB	96.70781893
COSMIC	5	EGFR	0.913754392	719	G	A	0.864438	0.653598	1	0.94902	0	NA	0	NA	0	89.09404	0	48	EGFR	TK	G_loop	yes	weka.classifiers.bayes.BayesNet	95.88477366	yes	0.999318453	6.82E-04	weka.classifiers.lazy.LWL	96.50205761	yes	0.841335255	0.158664745	weka.classifiers.rules.DecisionTable	91.76954733	yes	0.766666667	0.233333333	weka.classifiers.functions.SMO	97.11934156	yes	1	0	weka.classifiers.trees.RandomForest	96.2962963	yes	0.935543767	0.064456233	weka.classifiers.rules.DTNB	96.70781893
COSMIC	2	EGFR	0.913688748	721	G	A	0.947746	0.72622	1	0.964706	0	NA	0	NA	0	89.09404	0	48	EGFR	TK	G_loop	yes	weka.classifiers.bayes.BayesNet	95.88477366	yes	0.999318453	6.82E-04	weka.classifiers.lazy.LWL	96.50205761	yes	0.841851116	0.158148884	weka.classifiers.rules.DecisionTable	91.76954733	yes	0.766666667	0.233333333	weka.classifiers.functions.SMO	97.11934156	yes	1	0	weka.classifiers.trees.RandomForest	96.2962963	yes	0.935543767	0.064456233	weka.classifiers.rules.DTNB	96.70781893
COSMIC	3	EGFR	0.913658838	861	L	R	0.070003	0.12363	0.818182	0.215686	-2	NA	0	NA	1	174.20274	0	124	EGFR	TK	Activation_segment_Nt	yes	weka.classifiers.bayes.BayesNet	95.88477366	yes	0.997635289	0.002364711	weka.classifiers.lazy.LWL	96.50205761	yes	0.804985665	0.195014335	weka.classifiers.rules.DecisionTable	91.76954733	yes	0.766666667	0.233333333	weka.classifiers.functions.SMO	97.11934156	yes	1	0	weka.classifiers.trees.RandomForest	96.2962963	yes	0.9	0.1	weka.classifiers.rules.DTNB	96.70781893
COSMIC	2	EGFR	0.908539926	858	L	Q	0.51031	0.409919	0.818182	0.803922	-2	NA	0	NA	1	146.14594	0	124	EGFR	TK	Activation_segment_Nt	yes	weka.classifiers.bayes.BayesNet	95.88477366	yes	0.964971605	0.035028395	weka.classifiers.lazy.LWL	96.50205761	yes	0.814859755	0.185140245	weka.classifiers.rules.DecisionTable	91.76954733	yes	0.766666667	0.233333333	weka.classifiers.functions.SMO	97.11934156	yes	1	0	weka.classifiers.trees.RandomForest	96.2962963	yes	0.9	0.1	weka.classifiers.rules.DTNB	96.70781893
COSMIC	2	EGFR	0.908115933	836	R	C	0.788804	0.606701	1	0.921569	-3	NA	0	NA	0	121.15404	1	148	EGFR	TK	Catalytic_loop	yes	weka.classifiers.bayes.BayesNet	95.88477366	yes	0.995531651	0.004468349	weka.classifiers.lazy.LWL	96.50205761	yes	0.796110968	0.203889032	weka.classifiers.rules.DecisionTable	91.76954733	yes	0.766666667	0.233333333	weka.classifiers.functions.SMO	97.11934156	yes	1	0	weka.classifiers.trees.RandomForest	96.2962963	yes	0.813333333	0.186666667	weka.classifiers.rules.DTNB	96.70781893
COSMIC	3	EGFR	0.906219112	858	L	M	0.51031	0.409919	0.818182	0.803922	2	NA	0	NA	0	149.20784	0	124	EGFR	TK	Activation_segment_Nt	yes	weka.classifiers.bayes.BayesNet	95.88477366	yes	0.983520336	0.016479664	weka.classifiers.lazy.LWL	96.50205761	yes	0.829974008	0.170025992	weka.classifiers.rules.DecisionTable	91.76954733	yes	0.766666667	0.233333333	weka.classifiers.functions.SMO	97.11934156	yes	1	0	weka.classifiers.trees.RandomForest	96.2962963	yes	0.985555556	0.014444444	weka.classifiers.rules.DTNB	96.70781893
COSMIC	2	EGFR	0.904039941	838	L	P	0.327905	0.447092	1	0.843137	-3	NA	0	NA	0	115.13194	0	124	EGFR	TK	Catalytic_loop	yes	weka.classifiers.bayes.BayesNet	95.88477366	yes	0.986156551	0.013843449	weka.classifiers.lazy.LWL	96.50205761	yes	0.823622737	0.176377263	weka.classifiers.rules.DecisionTable	91.76954733	yes	0.766666667	0.233333333	weka.classifiers.functions.SMO	97.11934156	yes	1	0	weka.classifiers.trees.RandomForest	96.2962963	yes	0.91025641	0.08974359	weka.classifiers.rules.DTNB	96.70781893
COSMIC	4	EGFR	0.90354342	735	G	S	0.45455	0.399001	0.909091	0.2	0	NA	0	NA	1	105.09344	0	48	EGFR	TK	G_loop#B3_strand	yes	weka.classifiers.bayes.BayesNet	95.88477366	yes	0.999351973	6.48E-04	weka.classifiers.lazy.LWL	96.50205761	yes	0.814708819	0.185291181	weka.classifiers.rules.DecisionTable	91.76954733	yes	0.766666667	0.233333333	weka.classifiers.functions.SMO	97.11934156	yes	1	0	weka.classifiers.trees.RandomForest	96.2962963	yes	0.865384615	0.134615385	weka.classifiers.rules.DTNB	96.70781893
COSMIC	2	EGFR	0.902187281	856	F	L	0.86488	0.742132	1	0.909804	0	NA	0	NA	0	131.17464	0	135	EGFR	TK	Activation_segment_Nt	yes	weka.classifiers.bayes.BayesNet	95.88477366	yes	0.999189928	8.10E-04	weka.classifiers.lazy.LWL	96.50205761	yes	0.826532311	0.173467689	weka.classifiers.rules.DecisionTable	91.76954733	yes	0.766666667	0.233333333	weka.classifiers.functions.SMO	97.11934156	yes	1	0	weka.classifiers.trees.RandomForest	96.2962963	yes	0.820848578	0.179151422	weka.classifiers.rules.DTNB	96.70781893
COSMIC	5	EGFR	0.896901364	843	V	I	0.49038	0.193511	1	0.372549	3	NA	0	NA	0	131.17464	0	105	EGFR	TK	Catalytic_loop	yes	weka.classifiers.bayes.BayesNet	95.88477366	yes	0.994965678	0.005034322	weka.classifiers.lazy.LWL	96.50205761	yes	0.873655751	0.126344249	weka.classifiers.rules.DecisionTable	91.76954733	yes	0.766666667	0.233333333	weka.classifiers.functions.SMO	97.11934156	yes	1	0	weka.classifiers.trees.RandomForest	96.2962963	yes	0.8	0.2	weka.classifiers.rules.DTNB	96.70781893
COSMIC	2	EGFR	0.894744162	854	T	A	0.09791	0.104181	0.818182	0.376471	0	NA	0	NA	0	89.09404	1	93	EGFR	TK	Activation_segment_Nt	yes	weka.classifiers.bayes.BayesNet	95.88477366	yes	0.898125713	0.101874287	weka.classifiers.lazy.LWL	96.50205761	yes	0.789069097	0.210930903	weka.classifiers.rules.DecisionTable	91.76954733	yes	0.766666667	0.233333333	weka.classifiers.functions.SMO	97.11934156	yes	1	0	weka.classifiers.trees.RandomForest	96.2962963	yes	0.910543767	0.089456233	weka.classifiers.rules.DTNB	96.70781893
COSMIC	2	EGFR	0.894351141	796	G	S	0.590775	0.529084	1	0.937255	0	NA	0	NA	1	105.09344	0	48	EGFR	TK	Linker	yes	weka.classifiers.bayes.BayesNet	95.88477366	yes	0.996481986	0.003518014	weka.classifiers.lazy.LWL	96.50205761	yes	0.826473085	0.173526915	weka.classifiers.rules.DecisionTable	91.76954733	yes	0.766666667	0.233333333	weka.classifiers.functions.SMO	97.11934156	yes	1	0	weka.classifiers.trees.RandomForest	96.2962963	yes	0.753333333	0.246666667	weka.classifiers.rules.DTNB	96.70781893
COSMIC	2	EGFR	0.892895132	863	G	S	?	0.077396	?	?	0	NA	0	NA	1	105.09344	0	48	EGFR	TK	Activation_segment_Nt#Activation_segment_Ct	yes	weka.classifiers.bayes.BayesNet	95.88477366	yes	0.936584754	0.063415246	weka.classifiers.lazy.LWL	96.50205761	yes	0.817860052	0.182139948	weka.classifiers.rules.DecisionTable	91.76954733	yes	0.766666667	0.233333333	weka.classifiers.functions.SMO	97.11934156	yes	1	0	weka.classifiers.trees.RandomForest	96.2962963	yes	0.891666667	0.108333333	weka.classifiers.rules.DTNB	96.70781893
COSMIC	2	EGFR	0.892084043	842	N	D	0.965937	0.843883	1	0.964706	1	NA	0	NA	1	133.10384	1	96	EGFR	TK	Catalytic_loop	yes	weka.classifiers.bayes.BayesNet	95.88477366	yes	0.99724455	0.00275545	weka.classifiers.lazy.LWL	96.50205761	yes	0.79204432	0.20795568	weka.classifiers.rules.DecisionTable	91.76954733	yes	0.766666667	0.233333333	weka.classifiers.functions.SMO	97.11934156	yes	1	0	weka.classifiers.trees.RandomForest	96.2962963	yes	0.828718217	0.171281783	weka.classifiers.rules.DTNB	96.70781893
COSMIC	3	EGFR	0.891723206	839	A	T	0.855633	0.053439	1	0.894118	0	NA	0	NA	1	119.12034	0	67	EGFR	TK	Catalytic_loop	yes	weka.classifiers.bayes.BayesNet	95.88477366	yes	0.984665121	0.015334879	weka.classifiers.lazy.LWL	96.50205761	yes	0.813206938	0.186793062	weka.classifiers.rules.DecisionTable	91.76954733	yes	0.766666667	0.233333333	weka.classifiers.functions.SMO	97.11934156	yes	1	0	weka.classifiers.trees.RandomForest	96.2962963	yes	0.75862069	0.24137931	weka.classifiers.rules.DTNB	96.70781893
COSMIC	3	EGFR	0.887630793	874	G	S	0.11254	0.043891	0.727273	0.235294	0	NA	0	NA	1	105.09344	0	48	EGFR	TK	Activation_segment_Nt#Activation_segment_Ct	yes	weka.classifiers.bayes.BayesNet	95.88477366	yes	0.936584754	0.063415246	weka.classifiers.lazy.LWL	96.50205761	yes	0.805232944	0.194767056	weka.classifiers.rules.DecisionTable	91.76954733	yes	0.766666667	0.233333333	weka.classifiers.functions.SMO	97.11934156	yes	1	0	weka.classifiers.trees.RandomForest	96.2962963	yes	0.891666667	0.108333333	weka.classifiers.rules.DTNB	96.70781893
COSMIC	2	EGFR	0.885046987	796	G	A	0.590775	0.529084	1	0.937255	0	NA	0	NA	0	89.09404	0	48	EGFR	TK	Linker	yes	weka.classifiers.bayes.BayesNet	95.88477366	yes	0.997120292	0.002879708	weka.classifiers.lazy.LWL	96.50205761	yes	0.833944107	0.166055893	weka.classifiers.rules.DecisionTable	91.76954733	yes	0.766666667	0.233333333	weka.classifiers.functions.SMO	97.11934156	yes	1	0	weka.classifiers.trees.RandomForest	96.2962963	yes	0.635543767	0.364456233	weka.classifiers.rules.DTNB	96.70781893
COSMIC	3	EGFR	0.88185265	851	V	I	0.265769	0.236607	1	0.219608	3	NA	0	NA	0	131.17464	0	105	EGFR	TK	Activation_segment_Nt	yes	weka.classifiers.bayes.BayesNet	95.88477366	yes	0.992604916	0.007395084	weka.classifiers.lazy.LWL	96.50205761	yes	0.785703577	0.214296423	weka.classifiers.rules.DecisionTable	91.76954733	yes	0.766666667	0.233333333	weka.classifiers.functions.SMO	97.11934156	yes	1	0	weka.classifiers.trees.RandomForest	96.2962963	yes	0.7	0.3	weka.classifiers.rules.DTNB	96.70781893
COSMIC	2	EGFR	0.876137445	779	G	F	0.33994	0.316301	0.818182	0.823529	-3	NA	0	NA	0	165.19184	0	48	EGFR	TK	C_helix	yes	weka.classifiers.bayes.BayesNet	95.88477366	yes	0.850134202	0.149865798	weka.classifiers.lazy.LWL	96.50205761	yes	0.83150567	0.16849433	weka.classifiers.rules.DecisionTable	91.76954733	yes	0.766666667	0.233333333	weka.classifiers.functions.SMO	97.11934156	yes	1	0	weka.classifiers.trees.RandomForest	96.2962963	yes	0.793321544	0.206678456	weka.classifiers.rules.DTNB	96.70781893
COSMIC	5	EGFR	0.872506296	863	G	D	?	0.077396	?	?	-1	NA	0	NA	1	133.10384	0	48	EGFR	TK	Activation_segment_Nt#Activation_segment_Ct	yes	weka.classifiers.bayes.BayesNet	95.88477366	yes	0.964977256	0.035022744	weka.classifiers.lazy.LWL	96.50205761	yes	0.817626898	0.182373102	weka.classifiers.rules.DecisionTable	91.76954733	yes	0.766666667	0.233333333	weka.classifiers.functions.SMO	97.11934156	yes	1	0	weka.classifiers.trees.RandomForest	96.2962963	yes	0.874425287	0.125574713	weka.classifiers.rules.DTNB	96.70781893
COSMIC	2	EGFR	0.872297077	717	V	A	0.166837	0.109176	0.909091	0.235294	0	NA	0	NA	0	89.09404	0	105	EGFR	TK	G_loop	yes	weka.classifiers.bayes.BayesNet	95.88477366	yes	0.976917672	0.023082328	weka.classifiers.lazy.LWL	96.50205761	yes	0.795095997	0.204904003	weka.classifiers.rules.DecisionTable	91.76954733	yes	0.766666667	0.233333333	weka.classifiers.functions.SMO	97.11934156	yes	1	0	weka.classifiers.trees.RandomForest	96.2962963	yes	0.560543767	0.439456233	weka.classifiers.rules.DTNB	96.70781893
COSMIC	4	EGFR	0.868879835	835	H	L	0.908494	0.819705	1	0.988235	-3	NA	0	NA	0	131.17464	1	118	EGFR	TK	Catalytic_loop	yes	weka.classifiers.bayes.BayesNet	95.88477366	yes	0.994255241	0.005744759	weka.classifiers.lazy.LWL	96.50205761	yes	0.800069323	0.199930677	weka.classifiers.rules.DecisionTable	91.76954733	yes	0.766666667	0.233333333	weka.classifiers.functions.SMO	97.11934156	yes	1	0	weka.classifiers.trees.RandomForest	96.2962963	yes	0.549655248	0.450344752	weka.classifiers.rules.DTNB	96.70781893
COSMIC	2	EGFR	0.866040117	860	K	I	0.313468	0.212297	0.454545	0.756863	-3	NA	0	NA	0	131.17464	1	135	EGFR	TK	Activation_segment_Nt	yes	weka.classifiers.bayes.BayesNet	95.88477366	yes	0.965862887	0.034137113	weka.classifiers.lazy.LWL	96.50205761	yes	0.78497775	0.21502225	weka.classifiers.rules.DecisionTable	91.76954733	yes	0.766666667	0.233333333	weka.classifiers.functions.SMO	97.11934156	yes	1	0	weka.classifiers.trees.RandomForest	96.2962963	yes	0.587096774	0.412903226	weka.classifiers.rules.DTNB	96.70781893
COSMIC	2	EGFR	0.86527976	720	S	P	0.195628	0.099806	0.818182	0.309804	-1	NA	0	NA	0	115.13194	1	73	EGFR	TK	G_loop	yes	weka.classifiers.bayes.BayesNet	95.88477366	yes	0.88451361	0.11548639	weka.classifiers.lazy.LWL	96.50205761	yes	0.797918805	0.202081195	weka.classifiers.rules.DecisionTable	91.76954733	yes	0.766666667	0.233333333	weka.classifiers.functions.SMO	97.11934156	yes	1	0	weka.classifiers.trees.RandomForest	96.2962963	yes	0.664019851	0.335980149	weka.classifiers.rules.DTNB	96.70781893
COSMIC	2	EGFR	0.862351975	729	G	E	0.418997	0.244254	1	0.729412	-2	NA	0	NA	1	147.13074	0	48	EGFR	TK	G_loop	yes	weka.classifiers.bayes.BayesNet	95.88477366	yes	0.99921773	7.82E-04	weka.classifiers.lazy.LWL	96.50205761	yes	0.817219891	0.182780109	weka.classifiers.rules.DecisionTable	91.76954733	yes	0.766666667	0.233333333	weka.classifiers.functions.SMO	97.11934156	yes	1	0	weka.classifiers.trees.RandomForest	96.2962963	yes	0.7	0.3	weka.classifiers.rules.DTNB	96.70781893
COSMIC	2	EGFR	0.859628372	733	P	S	0.137881	0.052422	1	0.101961	-1	NA	0	NA	1	105.09344	0	90	EGFR	TK	G_loop#B3_strand	yes	weka.classifiers.bayes.BayesNet	95.88477366	yes	0.948640426	0.051359574	weka.classifiers.lazy.LWL	96.50205761	yes	0.797350517	0.202649483	weka.classifiers.rules.DecisionTable	91.76954733	yes	0.766666667	0.233333333	weka.classifiers.functions.SMO	97.11934156	yes	1	0	weka.classifiers.trees.RandomForest	96.2962963	yes	0.608695652	0.391304348	weka.classifiers.rules.DTNB	96.70781893
COSMIC	2	EGFR	0.856152941	779	G	S	0.33994	0.316301	0.818182	0.823529	0	NA	0	NA	1	105.09344	0	48	EGFR	TK	C_helix	yes	weka.classifiers.bayes.BayesNet	95.88477366	yes	0.812037376	0.187962624	weka.classifiers.lazy.LWL	96.50205761	yes	0.8209666	0.1790334	weka.classifiers.rules.DecisionTable	91.76954733	yes	0.766666667	0.233333333	weka.classifiers.functions.SMO	97.11934156	yes	1	0	weka.classifiers.trees.RandomForest	96.2962963	yes	0.877777778	0.122222222	weka.classifiers.rules.DTNB	96.70781893
COSMIC	3	EGFR	0.85069227	868	E	G	0.114638	0.044643	0.727273	0.2	-2	NA	0	NA	0	75.06714	1	109	EGFR	TK	Activation_segment_Nt#Activation_segment_Ct	yes	weka.classifiers.bayes.BayesNet	95.88477366	yes	0.883318196	0.116681804	weka.classifiers.lazy.LWL	96.50205761	yes	0.777110206	0.222889794	weka.classifiers.rules.DecisionTable	91.76954733	yes	0.766666667	0.233333333	weka.classifiers.functions.SMO	97.11934156	yes	1	0	weka.classifiers.trees.RandomForest	96.2962963	yes	0.565873016	0.434126984	weka.classifiers.rules.DTNB	96.70781893
COSMIC	4	EGFR	0.847066759	833	L	V	0.471306	0.085484	0.727273	0.188235	1	NA	0	NA	0	117.14784	0	124	EGFR	TK	Catalytic_loop	yes	weka.classifiers.bayes.BayesNet	95.88477366	yes	0.91018892	0.08981108	weka.classifiers.lazy.LWL	96.50205761	yes	0.809859153	0.190140847	weka.classifiers.rules.DecisionTable	91.76954733	yes	0.766666667	0.233333333	weka.classifiers.functions.SMO	97.11934156	yes	1	0	weka.classifiers.trees.RandomForest	96.2962963	yes	0.918888889	0.081111111	weka.classifiers.rules.DTNB	96.70781893
COSMIC	3	EGFR	0.844206525	720	S	F	0.195628	0.099806	0.818182	0.309804	-2	NA	0	NA	0	165.19184	1	73	EGFR	TK	G_loop	yes	weka.classifiers.bayes.BayesNet	95.88477366	yes	0.765853586	0.234146414	weka.classifiers.lazy.LWL	96.50205761	yes	0.798576338	0.201423662	weka.classifiers.rules.DecisionTable	91.76954733	yes	0.766666667	0.233333333	weka.classifiers.functions.SMO	97.11934156	yes	1	0	weka.classifiers.trees.RandomForest	96.2962963	yes	0.622640541	0.377359459	weka.classifiers.rules.DTNB	96.70781893
COSMIC	2	EGFR	0.842423057	832	R	C	0.354984	0.074478	0.727273	0.321569	-3	NA	0	NA	0	121.15404	1	148	EGFR	TK	Catalytic_loop	yes	weka.classifiers.bayes.BayesNet	95.88477366	yes	0.592890864	0.407109136	weka.classifiers.lazy.LWL	96.50205761	yes	0.783663017	0.216336983	weka.classifiers.rules.DecisionTable	91.76954733	yes	0.766666667	0.233333333	weka.classifiers.functions.SMO	97.11934156	yes	1	0	weka.classifiers.trees.RandomForest	96.2962963	yes	0.9	0.1	weka.classifiers.rules.DTNB	96.70781893
COSMIC	2	EGFR	0.839655901	864	A	T	?	0.042389	?	?	0	NA	0	NA	1	119.12034	0	67	EGFR	TK	Activation_segment_Nt#Activation_segment_Ct	yes	weka.classifiers.bayes.BayesNet	95.88477366	yes	0.511962673	0.488037327	weka.classifiers.lazy.LWL	96.50205761	yes	0.811831485	0.188168515	weka.classifiers.rules.DecisionTable	91.76954733	yes	0.766666667	0.233333333	weka.classifiers.functions.SMO	97.11934156	yes	1	0	weka.classifiers.trees.RandomForest	96.2962963	yes	0.950287356	0.049712644	weka.classifiers.rules.DTNB	96.70781893
COSMIC	2	EGFR	0.837073485	871	A	G	0.146907	0.036864	0.636364	0.403922	0	NA	0	NA	0	75.06714	0	67	EGFR	TK	Activation_segment_Nt#Activation_segment_Ct	yes	weka.classifiers.bayes.BayesNet	95.88477366	yes	0.650956704	0.349043296	weka.classifiers.lazy.LWL	96.50205761	yes	0.802817904	0.197182096	weka.classifiers.rules.DecisionTable	91.76954733	yes	0.766666667	0.233333333	weka.classifiers.functions.SMO	97.11934156	yes	1	0	weka.classifiers.trees.RandomForest	96.2962963	yes	0.691666667	0.308333333	weka.classifiers.rules.DTNB	96.70781893
COSMIC	2	EGFR	0.836229361	784	S	F	0.12038	0.073373	0.636364	0.2	-2	NA	0	NA	0	165.19184	1	73	EGFR	TK	C_helix	yes	weka.classifiers.bayes.BayesNet	95.88477366	yes	0.643149657	0.356850343	weka.classifiers.lazy.LWL	96.50205761	yes	0.794379224	0.205620776	weka.classifiers.rules.DecisionTable	91.76954733	yes	0.766666667	0.233333333	weka.classifiers.functions.SMO	97.11934156	yes	1	0	weka.classifiers.trees.RandomForest	96.2962963	yes	0.869307207	0.130692793	weka.classifiers.rules.DTNB	96.70781893
COSMIC	2	EGFR	0.826017752	785	T	I	0.108593	0.045085	0.545455	0.12549	-1	NA	0	NA	0	131.17464	1	93	EGFR	TK	C_helix	yes	weka.classifiers.bayes.BayesNet	95.88477366	yes	0.723403726	0.276596274	weka.classifiers.lazy.LWL	96.50205761	yes	0.786029979	0.213970021	weka.classifiers.rules.DecisionTable	91.76954733	yes	0.766666667	0.233333333	weka.classifiers.functions.SMO	97.11934156	yes	1	0	weka.classifiers.trees.RandomForest	96.2962963	yes	0.677777778	0.322222222	weka.classifiers.rules.DTNB	96.70781893
COSMIC	2	EGFR	0.824255911	802	V	I	0.270378	0.061041	0.909091	0.866667	3	NA	0	NA	0	131.17464	0	105	EGFR	TK	Linker	yes	weka.classifiers.bayes.BayesNet	95.88477366	yes	0.891514889	0.108485111	weka.classifiers.lazy.LWL	96.50205761	yes	0.793812048	0.206187952	weka.classifiers.rules.DecisionTable	91.76954733	yes	0.766666667	0.233333333	weka.classifiers.functions.SMO	97.11934156	yes	1	0	weka.classifiers.trees.RandomForest	96.2962963	yes	0.625	0.375	weka.classifiers.rules.DTNB	96.70781893
COSMIC	4	EGFR	0.821572957	747	L	S	0.252132	0.235988	0.727273	0.65098	-2	NA	0	NA	1	105.09344	0	124	EGFR	TK	B3_strand	yes	weka.classifiers.bayes.BayesNet	95.88477366	no	0.308907737	0.691092263	weka.classifiers.lazy.LWL	96.50205761	yes	0.817373653	0.182626347	weka.classifiers.rules.DecisionTable	91.76954733	yes	0.766666667	0.233333333	weka.classifiers.functions.SMO	97.11934156	yes	1	0	weka.classifiers.trees.RandomForest	96.2962963	yes	1	0	weka.classifiers.rules.DTNB	96.70781893
COSMIC	3	EGFR	0.82147055	871	A	T	0.146907	0.036864	0.636364	0.403922	0	NA	0	NA	1	119.12034	0	67	EGFR	TK	Activation_segment_Nt#Activation_segment_Ct	yes	weka.classifiers.bayes.BayesNet	95.88477366	yes	0.511962673	0.488037327	weka.classifiers.lazy.LWL	96.50205761	yes	0.802178644	0.197821356	weka.classifiers.rules.DecisionTable	91.76954733	yes	0.766666667	0.233333333	weka.classifiers.functions.SMO	97.11934156	yes	1	0	weka.classifiers.trees.RandomForest	96.2962963	yes	0.950287356	0.049712644	weka.classifiers.rules.DTNB	96.70781893
COSMIC	2	EGFR	0.818634723	769	V	M	0.506114	0.091186	0.545455	0.239216	1	NA	0	NA	0	149.20784	0	105	EGFR	TK	C_helix	yes	weka.classifiers.bayes.BayesNet	95.88477366	yes	0.905681337	0.094318663	weka.classifiers.lazy.LWL	96.50205761	yes	0.80410392	0.19589608	weka.classifiers.rules.DecisionTable	91.76954733	yes	0.766666667	0.233333333	weka.classifiers.functions.SMO	97.11934156	yes	1	0	weka.classifiers.trees.RandomForest	96.2962963	yes	0.910555556	0.089444444	weka.classifiers.rules.DTNB	96.70781893
COSMIC	3	EGFR	0.817282373	767	A	V	0.182737	0.078854	0.727273	0.313725	0	NA	0	NA	0	117.14784	0	67	EGFR	TK	C_helix	yes	weka.classifiers.bayes.BayesNet	95.88477366	no	0.390112028	0.609887972	weka.classifiers.lazy.LWL	96.50205761	yes	0.814320647	0.185679353	weka.classifiers.rules.DecisionTable	91.76954733	yes	0.766666667	0.233333333	weka.classifiers.functions.SMO	97.11934156	yes	1	0	weka.classifiers.trees.RandomForest	96.2962963	yes	0.957777778	0.042222222	weka.classifiers.rules.DTNB	96.70781893
COSMIC	2	EGFR	0.81700287	725	T	M	0.146852	0.122923	0.909091	0.380392	-1	Phosphorylation	0	NA	0	149.20784	1	93	EGFR	TK	G_loop	yes	weka.classifiers.bayes.BayesNet	95.88477366	yes	0.996454531	0.003545469	weka.classifiers.lazy.LWL	96.50205761	yes	0.798932298	0.201067702	weka.classifiers.rules.DecisionTable	91.76954733	yes	0.766666667	0.233333333	weka.classifiers.functions.SMO	97.11934156	yes	1	0	weka.classifiers.trees.RandomForest	96.2962963	yes	0.837837838	0.162162162	weka.classifiers.rules.DTNB	96.70781893
COSMIC	3	EGFR	0.811489173	847	T	I	0.168631	0.027935	0.636364	0.360784	-1	NA	0	NA	0	131.17464	1	93	EGFR	TK	Catalytic_loop#Activation_segment_Nt	yes	weka.classifiers.bayes.BayesNet	95.88477366	yes	0.670421951	0.329578049	weka.classifiers.lazy.LWL	96.50205761	yes	0.784919045	0.215080955	weka.classifiers.rules.DecisionTable	91.76954733	yes	0.766666667	0.233333333	weka.classifiers.functions.SMO	97.11934156	yes	1	0	weka.classifiers.trees.RandomForest	96.2962963	yes	0.5	0.5	weka.classifiers.rules.DTNB	96.70781893
COSMIC	2	EGFR	0.810668546	847	T	A	0.168631	0.027935	0.636364	0.360784	0	NA	0	NA	0	89.09404	1	93	EGFR	TK	Catalytic_loop#Activation_segment_Nt	yes	weka.classifiers.bayes.BayesNet	95.88477366	no	0.49483666	0.50516334	weka.classifiers.lazy.LWL	96.50205761	yes	0.78532542	0.21467458	weka.classifiers.rules.DecisionTable	91.76954733	yes	0.766666667	0.233333333	weka.classifiers.functions.SMO	97.11934156	yes	1	0	weka.classifiers.trees.RandomForest	96.2962963	yes	0.660543767	0.339456233	weka.classifiers.rules.DTNB	96.70781893
COSMIC	2	EGFR	0.81014903	773	H	L	0.568057	0.108248	0.545455	0.635294	-3	NA	0	NA	0	131.17464	1	118	EGFR	TK	C_helix	yes	weka.classifiers.bayes.BayesNet	95.88477366	yes	0.861734147	0.138265853	weka.classifiers.lazy.LWL	96.50205761	yes	0.795270922	0.204729078	weka.classifiers.rules.DecisionTable	91.76954733	yes	0.766666667	0.233333333	weka.classifiers.functions.SMO	97.11934156	yes	1	0	weka.classifiers.trees.RandomForest	96.2962963	yes	0.68147343	0.31852657	weka.classifiers.rules.DTNB	96.70781893
COSMIC	2	EGFR	0.807260778	769	V	L	0.506114	0.091186	0.545455	0.239216	1	NA	0	NA	0	131.17464	0	105	EGFR	TK	C_helix	yes	weka.classifiers.bayes.BayesNet	95.88477366	yes	0.823589979	0.176410021	weka.classifiers.lazy.LWL	96.50205761	yes	0.80806984	0.19193016	weka.classifiers.rules.DecisionTable	91.76954733	yes	0.766666667	0.233333333	weka.classifiers.functions.SMO	97.11934156	yes	1	0	weka.classifiers.trees.RandomForest	96.2962963	yes	0.910555556	0.089444444	weka.classifiers.rules.DTNB	96.70781893
COSMIC	3	EGFR	0.806580938	776	R	C	0.206641	0.182063	0.818182	0.345098	-3	NA	0	NA	0	121.15404	1	148	EGFR	TK	C_helix	yes	weka.classifiers.bayes.BayesNet	95.88477366	yes	0.515673281	0.484326719	weka.classifiers.lazy.LWL	96.50205761	yes	0.785265815	0.214734185	weka.classifiers.rules.DecisionTable	91.76954733	yes	0.766666667	0.233333333	weka.classifiers.functions.SMO	97.11934156	yes	1	0	weka.classifiers.trees.RandomForest	96.2962963	yes	0.757777778	0.242222222	weka.classifiers.rules.DTNB	96.70781893
COSMIC	2	EGFR	0.803558508	713	K	F	0.174207	0.079296	0.454545	0.192157	-3	NA	0	NA	0	165.19184	1	135	EGFR	TK	G_loop	yes	weka.classifiers.bayes.BayesNet	95.88477366	yes	0.791413109	0.208586891	weka.classifiers.lazy.LWL	96.50205761	yes	0.781655224	0.218344776	weka.classifiers.rules.DecisionTable	91.76954733	yes	0.766666667	0.233333333	weka.classifiers.functions.SMO	97.11934156	yes	1	0	weka.classifiers.trees.RandomForest	96.2962963	yes	0.508196096	0.491803904	weka.classifiers.rules.DTNB	96.70781893
COSMIC	2	EGFR	0.801943731	870	H	R	0.073785	0.016133	0.363636	0.168627	0	NA	0	NA	1	174.20274	1	118	EGFR	TK	Activation_segment_Nt#Activation_segment_Ct	yes	weka.classifiers.bayes.BayesNet	95.88477366	yes	0.923769395	0.076230605	weka.classifiers.lazy.LWL	96.50205761	yes	0.767259253	0.232740747	weka.classifiers.rules.DecisionTable	91.76954733	yes	0.766666667	0.233333333	weka.classifiers.functions.SMO	97.11934156	yes	1	0	weka.classifiers.trees.RandomForest	96.2962963	yes	0.706666667	0.293333333	weka.classifiers.rules.DTNB	96.70781893
COSMIC	2	EGFR	0.798323699	855	D	N	0.965413	0.828589	1	0.968627	1	NA	0	NA	1	132.11904	1	91	EGFR	TK	Activation_segment_Nt	yes	weka.classifiers.bayes.BayesNet	95.88477366	yes	0.999553048	4.47E-04	weka.classifiers.lazy.LWL	96.50205761	yes	0.786312942	0.213687058	weka.classifiers.rules.DecisionTable	91.76954733	yes	0.766666667	0.233333333	weka.classifiers.functions.SMO	97.11934156	yes	1	0	weka.classifiers.trees.RandomForest	96.2962963	yes	0.652203065	0.347796935	weka.classifiers.rules.DTNB	96.70781893
COSMIC	2	EGFR	0.794535602	773	H	Y	0.568057	0.108248	0.545455	0.635294	2	NA	0	NA	0	181.19124	1	118	EGFR	TK	C_helix	yes	weka.classifiers.bayes.BayesNet	95.88477366	yes	0.878234888	0.121765112	weka.classifiers.lazy.LWL	96.50205761	yes	0.78991639	0.21008361	weka.classifiers.rules.DecisionTable	91.76954733	yes	0.766666667	0.233333333	weka.classifiers.functions.SMO	97.11934156	yes	1	0	weka.classifiers.trees.RandomForest	96.2962963	yes	0.652777778	0.347222222	weka.classifiers.rules.DTNB	96.70781893
COSMIC	2	EGFR	0.79051204	850	H	D	0.123389	0.083716	0.636364	0.341176	-1	NA	0	NA	1	133.10384	1	118	EGFR	TK	Activation_segment_Nt	yes	weka.classifiers.bayes.BayesNet	95.88477366	yes	0.866420847	0.133579153	weka.classifiers.lazy.LWL	96.50205761	yes	0.768333029	0.231666971	weka.classifiers.rules.DecisionTable	91.76954733	yes	0.766666667	0.233333333	weka.classifiers.functions.SMO	97.11934156	yes	1	0	weka.classifiers.trees.RandomForest	96.2962963	yes	0.627758621	0.372241379	weka.classifiers.rules.DTNB	96.70781893
COSMIC	2	EGFR	0.778832813	774	V	M	0.485356	0.198506	0.363636	0.419608	1	NA	0	NA	0	149.20784	0	105	EGFR	TK	C_helix	yes	weka.classifiers.bayes.BayesNet	95.88477366	yes	0.905681337	0.094318663	weka.classifiers.lazy.LWL	96.50205761	yes	0.808348149	0.191651851	weka.classifiers.rules.DecisionTable	91.76954733	yes	0.766666667	0.233333333	weka.classifiers.functions.SMO	97.11934156	yes	1	0	weka.classifiers.trees.RandomForest	96.2962963	yes	0.910555556	0.089444444	weka.classifiers.rules.DTNB	96.70781893
COSMIC	2	EGFR	0.767394893	765	V	M	0.308472	0.130614	0.454545	0.364706	1	NA	0	NA	0	149.20784	0	105	EGFR	TK	C_helix	yes	weka.classifiers.bayes.BayesNet	95.88477366	yes	0.560305386	0.439694614	weka.classifiers.lazy.LWL	96.50205761	yes	0.803230012	0.196769988	weka.classifiers.rules.DecisionTable	91.76954733	yes	0.766666667	0.233333333	weka.classifiers.functions.SMO	97.11934156	yes	1	0	weka.classifiers.trees.RandomForest	96.2962963	yes	0.910555556	0.089444444	weka.classifiers.rules.DTNB	96.70781893
COSMIC	2	EGFR	0.762281251	773	H	R	0.568057	0.108248	0.545455	0.635294	0	NA	0	NA	1	174.20274	1	118	EGFR	TK	C_helix	yes	weka.classifiers.bayes.BayesNet	95.88477366	yes	0.846661016	0.153338984	weka.classifiers.lazy.LWL	96.50205761	yes	0.780621061	0.219378939	weka.classifiers.rules.DecisionTable	91.76954733	yes	0.766666667	0.233333333	weka.classifiers.functions.SMO	97.11934156	yes	1	0	weka.classifiers.trees.RandomForest	96.2962963	yes	0.767222222	0.232777778	weka.classifiers.rules.DTNB	96.70781893
COSMIC	2	EGFR	0.759701688	752	S	P	0.149943	0.119917	0.454545	0.223529	-1	NA	0	NA	0	115.13194	1	73	EGFR	TK	B3_strand#C_helix	yes	weka.classifiers.bayes.BayesNet	95.88477366	no	0.431005549	0.568994451	weka.classifiers.lazy.LWL	96.50205761	yes	0.789019609	0.210980391	weka.classifiers.rules.DecisionTable	91.76954733	yes	0.766666667	0.233333333	weka.classifiers.functions.SMO	97.11934156	yes	1	0	weka.classifiers.trees.RandomForest	96.2962963	yes	0.654703081	0.345296919	weka.classifiers.rules.DTNB	96.70781893
COSMIC	4	EGFR	0.745347627	751	T	I	0.078284	0.024531	0.272727	0.203922	-1	NA	0	NA	0	131.17464	1	93	EGFR	TK	B3_strand#C_helix	yes	weka.classifiers.bayes.BayesNet	95.88477366	yes	0.868447195	0.131552805	weka.classifiers.lazy.LWL	96.50205761	yes	0.780178065	0.219821935	weka.classifiers.rules.DecisionTable	91.76954733	yes	0.766666667	0.233333333	weka.classifiers.functions.SMO	97.11934156	yes	1	0	weka.classifiers.trees.RandomForest	96.2962963	yes	0.5	0.5	weka.classifiers.rules.DTNB	96.70781893
COSMIC	3	EGFR	0.738361168	747	L	P	0.252132	0.235988	0.727273	0.65098	-3	NA	0	NA	0	115.13194	0	124	EGFR	TK	B3_strand	yes	weka.classifiers.bayes.BayesNet	95.88477366	no	0.352394174	0.647605826	weka.classifiers.lazy.LWL	96.50205761	yes	0.822038976	0.177961024	weka.classifiers.rules.DecisionTable	91.76954733	yes	0.766666667	0.233333333	weka.classifiers.functions.SMO	97.11934156	yes	1	0	weka.classifiers.trees.RandomForest	96.2962963	yes	0.776923077	0.223076923	weka.classifiers.rules.DTNB	96.70781893
COSMIC	2	EGFR	0.7211597	775	C	Y	0.571287	0.019935	0.181818	0.588235	-2	NA	0	NA	0	181.19124	0	86	EGFR	TK	C_helix	yes	weka.classifiers.bayes.BayesNet	95.88477366	yes	0.935336888	0.064663112	weka.classifiers.lazy.LWL	96.50205761	yes	0.821404988	0.178595012	weka.classifiers.rules.DecisionTable	91.76954733	yes	0.766666667	0.233333333	weka.classifiers.functions.SMO	97.11934156	yes	1	0	weka.classifiers.trees.RandomForest	96.2962963	yes	0.844874552	0.155125448	weka.classifiers.rules.DTNB	96.70781893
COSMIC	2	EGFR	0.714489016	746	E	K	0.186021	0.049284	0.454545	0.392157	1	NA	0	NA	1	146.18934	1	109	EGFR	TK	B3_strand	yes	weka.classifiers.bayes.BayesNet	95.88477366	no	0.191785851	0.808214149	weka.classifiers.lazy.LWL	96.50205761	yes	0.781765665	0.218234335	weka.classifiers.rules.DecisionTable	91.76954733	yes	0.766666667	0.233333333	weka.classifiers.functions.SMO	97.11934156	yes	1	0	weka.classifiers.trees.RandomForest	96.2962963	yes	0.72578085	0.27421915	weka.classifiers.rules.DTNB	96.70781893
COSMIC	2	EGFR	0.706515852	795	F	S	0.438402	0.013083	0.272727	0.215686	-2	NA	0	NA	1	105.09344	0	135	EGFR	TK	Linker	yes	weka.classifiers.bayes.BayesNet	95.88477366	no	0.32057655	0.67942345	weka.classifiers.lazy.LWL	96.50205761	yes	0.795888685	0.204111315	weka.classifiers.rules.DecisionTable	91.76954733	yes	0.766666667	0.233333333	weka.classifiers.functions.SMO	97.11934156	yes	1	0	weka.classifiers.trees.RandomForest	96.2962963	yes	0.698546991	0.301453009	weka.classifiers.rules.DTNB	96.70781893
COSMIC	2	EGFR	0.704225515	727	Y	H	0.482182	0.360281	0.727273	0.141176	2	NA	0	NA	1	155.15634	0	141	EGFR	TK	G_loop	yes	weka.classifiers.bayes.BayesNet	95.88477366	yes	0.865962287	0.134037713	weka.classifiers.lazy.LWL	96.50205761	yes	0.790861251	0.209138749	weka.classifiers.rules.DecisionTable	91.76954733	yes	0.766666667	0.233333333	weka.classifiers.functions.SMO	97.11934156	yes	1	0	weka.classifiers.trees.RandomForest	96.2962963	no	0.493763441	0.506236559	weka.classifiers.rules.DTNB	96.70781893
COSMIC	2	EGFR	0.679131603	712	F	S	0.381456	0.21075	0.181818	0.282353	-2	NA	0	NA	1	105.09344	0	135	EGFR	TK	G_loop	yes	weka.classifiers.bayes.BayesNet	95.88477366	yes	0.888977696	0.111022304	weka.classifiers.lazy.LWL	96.50205761	yes	0.802614429	0.197385571	weka.classifiers.rules.DecisionTable	91.76954733	yes	0.766666667	0.233333333	weka.classifiers.functions.SMO	97.11934156	yes	1	0	weka.classifiers.trees.RandomForest	96.2962963	yes	0.789420007	0.210579993	weka.classifiers.rules.DTNB	96.70781893
COSMIC	3	EGFR	0.592054212	748	R	K	0.176995	0.092822	0.454545	0.643137	2	NA	0	NA	1	146.18934	1	148	EGFR	TK	B3_strand	yes	weka.classifiers.bayes.BayesNet	95.88477366	no	0.063180928	0.936819072	weka.classifiers.lazy.LWL	96.50205761	yes	0.770727344	0.229272656	weka.classifiers.rules.DecisionTable	91.76954733	yes	0.766666667	0.233333333	weka.classifiers.functions.SMO	97.11934156	yes	1	0	weka.classifiers.trees.RandomForest	96.2962963	yes	0.55	0.45	weka.classifiers.rules.DTNB	96.70781893
COSMIC	2	EGFR	0.58930596	801	Y	H	0.147045	0.142062	0.545455	0.458824	2	NA	0	NA	1	155.15634	0	141	EGFR	TK	Linker	yes	weka.classifiers.bayes.BayesNet	95.88477366	no	0.168377795	0.831622205	weka.classifiers.lazy.LWL	96.50205761	yes	0.783801441	0.216198559	weka.classifiers.rules.DecisionTable	91.76954733	yes	0.766666667	0.233333333	weka.classifiers.functions.SMO	97.11934156	yes	1	0	weka.classifiers.trees.RandomForest	96.2962963	no	0.397334869	0.602665131	weka.classifiers.rules.DTNB	96.70781893
COSMIC	2	EGFR	0.587782895	807	D	N	0.173269	0.031913	0.454545	0.156863	1	NA	0	NA	1	132.11904	1	91	EGFR	TK	Linker#E_helix	yes	weka.classifiers.bayes.BayesNet	95.88477366	yes	0.56184923	0.43815077	weka.classifiers.lazy.LWL	96.50205761	yes	0.760030781	0.239969219	weka.classifiers.rules.DecisionTable	91.76954733	yes	0.766666667	0.233333333	weka.classifiers.functions.SMO	97.11934156	yes	1	0	weka.classifiers.trees.RandomForest	96.2962963	no	0.439980843	0.560019157	weka.classifiers.rules.DTNB	96.70781893
COSMIC	3	EGFR	0.556415383	786	V	M	0.284484	0.100955	0.181818	0.243137	1	NA	0	NA	0	149.20784	0	105	EGFR	TK	Linker	yes	weka.classifiers.bayes.BayesNet	95.88477366	no	0.353224293	0.646775707	weka.classifiers.lazy.LWL	96.50205761	yes	0.795312681	0.204687319	weka.classifiers.rules.DecisionTable	91.76954733	yes	0.766666667	0.233333333	weka.classifiers.functions.SMO	97.11934156	yes	1	0	weka.classifiers.trees.RandomForest	96.2962963	yes	0.710555556	0.289444444	weka.classifiers.rules.DTNB	96.70781893
COSMIC	2	EGFR	0.54560967	832	R	H	0.354984	0.074478	0.727273	0.321569	0	NA	0	NA	1	155.15634	1	148	EGFR	TK	Catalytic_loop	yes	weka.classifiers.bayes.BayesNet	95.88477366	no	0.121434521	0.878565479	weka.classifiers.lazy.LWL	96.50205761	yes	0.759213207	0.240786793	weka.classifiers.rules.DecisionTable	91.76954733	yes	0.766666667	0.233333333	weka.classifiers.functions.SMO	97.11934156	yes	1	0	weka.classifiers.trees.RandomForest	96.2962963	yes	0.535555556	0.464444444	weka.classifiers.rules.DTNB	96.70781893
COSMIC	4	EGFR	0.539685081	776	R	H	0.206641	0.182063	0.818182	0.345098	0	NA	0	NA	1	155.15634	1	148	EGFR	TK	C_helix	yes	weka.classifiers.bayes.BayesNet	95.88477366	no	0.0917768	0.9082232	weka.classifiers.lazy.LWL	96.50205761	yes	0.762521014	0.237478986	weka.classifiers.rules.DecisionTable	91.76954733	yes	0.766666667	0.233333333	weka.classifiers.functions.SMO	97.11934156	yes	1	0	weka.classifiers.trees.RandomForest	96.2962963	no	0.413333333	0.586666667	weka.classifiers.rules.DTNB	96.70781893
COSMIC	2	EGFR	0.49577599	831	R	H	0.106882	0.093308	0.363636	0.352941	0	NA	0	NA	1	155.15634	1	148	EGFR	TK	Catalytic_loop	yes	weka.classifiers.bayes.BayesNet	95.88477366	no	0.121434521	0.878565479	weka.classifiers.lazy.LWL	96.50205761	yes	0.756231675	0.243768325	weka.classifiers.rules.DecisionTable	91.76954733	yes	0.766666667	0.233333333	weka.classifiers.functions.SMO	97.11934156	yes	1	0	weka.classifiers.trees.RandomForest	96.2962963	yes	0.535555556	0.464444444	weka.classifiers.rules.DTNB	96.70781893
[truncated: 28 more columns]
