# Supplementary material for: Prediction and Prioritization of Rare Oncogenic Mutations in the Cancer Kinome Using Novel Features and Multiple Classifiers
Source: PLoS Comput Biol. 2014 Apr 17;10(4):e1003545. doi: 10.1371/journal.pcbi.1003545 (PMC3990476; doi:10.1371/journal.pcbi.1003545)
Supplement: Dataset S1 — Detailed experiment records and results. Complete data sets, outputs and log files for all computational experiments. These files can be loaded in Weka [26] to reproduce the results presented in this paper. (ZIP) [file pcbi.1003545.s001.zip › 20121223_000046/MappedRs/CombinedMultiClassifierMappedRs-Training-20121223_002533.csv]

Data_Source	Frequency	Gene	Mutation_Position	Amino_Acid_WT	Amino_Acid_MT	Conservation_Consensus_AllKinase	Conservation_Wild_AllKinase	Conservation_Consensus_Family	Conservation_Consensus_Group	Blosum62	Modification	Is_Pk_Domain	Binding_Site	Side_Chain_Polarity_MT	Avg_Mass_MT	Side_Chain_Polarity_WT	Van_der_Waals_Volume_WT	Protein_Family	Protein_Group	Sub_domain	Class	weka.classifiers.bayes.BayesNet	crossEvalAccuracy	predictedClass	DistClass_yes	DistClass_no	weka.classifiers.lazy.LWL	crossEvalAccuracy	predictedClass	DistClass_yes	DistClass_no	weka.classifiers.rules.DecisionTable	crossEvalAccuracy	predictedClass	DistClass_yes	DistClass_no	weka.classifiers.functions.SMO	crossEvalAccuracy	predictedClass	DistClass_yes	DistClass_no	weka.classifiers.trees.RandomForest	crossEvalAccuracy	predictedClass	DistClass_yes	DistClass_no	weka.classifiers.rules.DTNB	crossEvalAccuracy	predictedClass
SNP@Domain	1	NEK4	225	P	A	0.162641	0.030962	0.555556	0.245179	-1	NA	0	NA	0	89.09404	0	90	NEK	OTHER	G_helix#H_and_I_helix	no	weka.classifiers.bayes.BayesNet	95.88477366255144	no	2.1913892021351537E-6	0.9999978086107979	weka.classifiers.lazy.LWL	96.50205761316873	no	0.0	1.0	weka.classifiers.rules.DecisionTable	91.76954732510288	no	0.25	0.75	weka.classifiers.functions.SMO	97.11934156378601	no	0.0	1.0	weka.classifiers.trees.RandomForest	96.29629629629629	no	0.0	1.0	weka.classifiers.rules.DTNB	96.70781893004116	no
COSMIC	3	PDGFRA	659	N	K	0.206641	0.025561	0.888889	0.345098	0	NA	0	NA	1	146.18934	1	96	PDGFR	TK	C_helix	yes	weka.classifiers.bayes.BayesNet	95.88477366255144	yes	0.9999582480292738	4.175197072627859E-5	weka.classifiers.lazy.LWL	96.50205761316873	yes	1.0	0.0	weka.classifiers.rules.DecisionTable	91.76954732510288	yes	0.9803921568627451	0.0196078431372549	weka.classifiers.functions.SMO	97.11934156378601	yes	1.0	0.0	weka.classifiers.trees.RandomForest	96.29629629629629	yes	1.0	0.0	weka.classifiers.rules.DTNB	96.70781893004116	yes
SNP@Domain	1	FUSED	17	A	D	?	?	?	?	-2	NA	0	NA	1	133.10384	0	67	ULK	OTHER	G_loop	no	weka.classifiers.bayes.BayesNet	95.88477366255144	no	3.3951704572640775E-4	0.9996604829542736	weka.classifiers.lazy.LWL	96.50205761316873	no	0.0	1.0	weka.classifiers.rules.DecisionTable	91.76954732510288	no	0.3333333333333333	0.6666666666666666	weka.classifiers.functions.SMO	97.11934156378601	no	0.0	1.0	weka.classifiers.trees.RandomForest	96.29629629629629	no	0.05	0.95	weka.classifiers.rules.DTNB	96.70781893004116	no
SNP@Domain	1	JNK1	224	L	V	?	?	?	?	1	NA	0	NA	0	117.14784	0	124	MAPK	CMGC	G_helix	no	weka.classifiers.bayes.BayesNet	95.88477366255144	no	2.0996881264298163E-5	0.9999790031187358	weka.classifiers.lazy.LWL	96.50205761316873	no	0.0	1.0	weka.classifiers.rules.DecisionTable	91.76954732510288	no	0.06666666666666667	0.9333333333333333	weka.classifiers.functions.SMO	97.11934156378601	no	0.0	1.0	weka.classifiers.trees.RandomForest	96.29629629629629	no	0.03333333333333333	0.9666666666666666	weka.classifiers.rules.DTNB	96.70781893004116	no
SNP@Domain	1	HRI	549	I	T	?	?	?	?	-1	NA	0	NA	1	119.12034	0	124	PEK	OTHER	H_and_I_helix	no	weka.classifiers.bayes.BayesNet	95.88477366255144	no	7.413241857615962E-7	0.9999992586758142	weka.classifiers.lazy.LWL	96.50205761316873	no	0.0	1.0	weka.classifiers.rules.DecisionTable	91.76954732510288	no	0.03333333333333333	0.9666666666666667	weka.classifiers.functions.SMO	97.11934156378601	no	0.0	1.0	weka.classifiers.trees.RandomForest	96.29629629629629	no	0.0	1.0	weka.classifiers.rules.DTNB	96.70781893004116	no
COSMIC	14	FGFR3	650	K	M	0.269523	0.077561	1	0.172549	-1	NA	0	NA	0	149.20784	1	135	FGFR	TK	Activation_segment_Nt#Activation_segment_Ct	yes	weka.classifiers.bayes.BayesNet	95.88477366255144	yes	0.99893978626543	0.0010602137345700222	weka.classifiers.lazy.LWL	96.50205761316873	yes	1.0	0.0	weka.classifiers.rules.DecisionTable	91.76954732510288	yes	0.8	0.2	weka.classifiers.functions.SMO	97.11934156378601	yes	1.0	0.0	weka.classifiers.trees.RandomForest	96.29629629629629	yes	1.0	0.0	weka.classifiers.rules.DTNB	96.70781893004116	yes
SNP@Domain	1	NEK4	64	N	D	0.568057	0.483306	0.716049	0.559229	1	NA	0	NA	1	133.10384	1	96	NEK	OTHER	C_helix	no	weka.classifiers.bayes.BayesNet	95.88477366255144	no	0.0017176025415390399	0.998282397458461	weka.classifiers.lazy.LWL	96.50205761316873	no	0.0	1.0	weka.classifiers.rules.DecisionTable	91.76954732510288	no	0.25	0.75	weka.classifiers.functions.SMO	97.11934156378601	no	0.0	1.0	weka.classifiers.trees.RandomForest	96.29629629629629	no	0.03559322033898305	0.964406779661017	weka.classifiers.rules.DTNB	96.70781893004116	no
SNP@Domain	1	COT	183	L	F	?	?	?	?	0	NA	0	NA	0	165.19184	0	124	STE-UNIQUE	STE	C_helix	no	weka.classifiers.bayes.BayesNet	95.88477366255144	no	4.650217616967252E-5	0.9999534978238304	weka.classifiers.lazy.LWL	96.50205761316873	no	0.0	1.0	weka.classifiers.rules.DecisionTable	91.76954732510288	no	0.029411764705882353	0.9705882352941176	weka.classifiers.functions.SMO	97.11934156378601	no	0.0	1.0	weka.classifiers.trees.RandomForest	96.29629629629629	no	0.0	1.0	weka.classifiers.rules.DTNB	96.70781893004116	no
SNP@Domain	1	CDK4	123	H	Q	0.438071	0.410846	0.85	0.871528	0	NA	0	NA	1	146.14594	1	118	CDK	CMGC	E_helix	no	weka.classifiers.bayes.BayesNet	95.88477366255144	no	1.5069594874324141E-5	0.9999849304051256	weka.classifiers.lazy.LWL	96.50205761316873	no	0.0	1.0	weka.classifiers.rules.DecisionTable	91.76954732510288	no	0.041666666666666664	0.9583333333333334	weka.classifiers.functions.SMO	97.11934156378601	no	0.0	1.0	weka.classifiers.trees.RandomForest	96.29629629629629	no	0.0	1.0	weka.classifiers.rules.DTNB	96.70781893004116	no
SNP@Domain	1	LIMK1	580	F	Y	0.167113	0.020932	0.428571	0.166667	3	NA	0	NA	0	181.19124	0	135	LISK	TKL	H_and_I_helix	no	weka.classifiers.bayes.BayesNet	95.88477366255144	no	0.0033291710046957994	0.9966708289953041	weka.classifiers.lazy.LWL	96.50205761316873	no	0.0	1.0	weka.classifiers.rules.DecisionTable	91.76954732510288	no	0.3333333333333333	0.6666666666666666	weka.classifiers.functions.SMO	97.11934156378601	no	0.0	1.0	weka.classifiers.trees.RandomForest	96.29629629629629	no	0.05454545454545455	0.9454545454545455	weka.classifiers.rules.DTNB	96.70781893004116	no
SNP@Domain	1	TRB1	241	T	S	?	?	?	?	1	NA	0	NA	1	105.09344	1	93	TRBL	CAMK	Activation_segment_Nt#Activation_segment_Ct	no	weka.classifiers.bayes.BayesNet	95.88477366255144	no	0.0047939844931295305	0.9952060155068704	weka.classifiers.lazy.LWL	96.50205761316873	no	0.0	1.0	weka.classifiers.rules.DecisionTable	91.76954732510288	no	0.3333333333333333	0.6666666666666666	weka.classifiers.functions.SMO	97.11934156378601	no	0.0	1.0	weka.classifiers.trees.RandomForest	96.29629629629629	no	0.06666666666666668	0.9333333333333333	weka.classifiers.rules.DTNB	96.70781893004116	no
COSMIC	2	KIT	839	E	K	0.924918	0.46862	1	0.988235	1	NA	0	NA	1	146.18934	1	109	PDGFR	TK	Activation_segment_Ct	yes	weka.classifiers.bayes.BayesNet	95.88477366255144	yes	0.9998631983898905	1.368016101094432E-4	weka.classifiers.lazy.LWL	96.50205761316873	yes	1.0	0.0	weka.classifiers.rules.DecisionTable	91.76954732510288	yes	0.9803921568627451	0.0196078431372549	weka.classifiers.functions.SMO	97.11934156378601	yes	1.0	0.0	weka.classifiers.trees.RandomForest	96.29629629629629	yes	1.0	0.0	weka.classifiers.rules.DTNB	96.70781893004116	yes
SNP@Domain	1	LCK	436	V	L	?	0.003091	?	?	1	NA	0	NA	0	131.17464	0	105	SRC	TK	G_helix	no	weka.classifiers.bayes.BayesNet	95.88477366255144	no	9.57150591821057E-4	0.9990428494081789	weka.classifiers.lazy.LWL	96.50205761316873	no	0.0	1.0	weka.classifiers.rules.DecisionTable	91.76954732510288	no	0.07142857142857142	0.9285714285714286	weka.classifiers.functions.SMO	97.11934156378601	no	0.0	1.0	weka.classifiers.trees.RandomForest	96.29629629629629	no	0.0	1.0	weka.classifiers.rules.DTNB	96.70781893004116	no
SNP@Domain	1	MAK	269	L	F	0.664615	0.524383	0.947368	0.819444	0	NA	0	NA	0	165.19184	0	124	RCK	CMGC	H_and_I_helix	no	weka.classifiers.bayes.BayesNet	95.88477366255144	no	3.207900312004806E-5	0.9999679209968799	weka.classifiers.lazy.LWL	96.50205761316873	no	0.0	1.0	weka.classifiers.rules.DecisionTable	91.76954732510288	no	0.03225806451612903	0.967741935483871	weka.classifiers.functions.SMO	97.11934156378601	no	0.0	1.0	weka.classifiers.trees.RandomForest	96.29629629629629	no	0.0	1.0	weka.classifiers.rules.DTNB	96.70781893004116	no
COSMIC	338	BRAF	600	V	E	0.070003	0.061992	0.5	0.092593	-2	NA	0	NA	1	147.13074	0	105	RAF	TKL	Activation_segment_Nt	yes	weka.classifiers.bayes.BayesNet	95.88477366255144	yes	0.9999867677501851	1.3232249814833443E-5	weka.classifiers.lazy.LWL	96.50205761316873	yes	1.0	0.0	weka.classifiers.rules.DecisionTable	91.76954732510288	yes	0.9814814814814815	0.018518518518518517	weka.classifiers.functions.SMO	97.11934156378601	yes	1.0	0.0	weka.classifiers.trees.RandomForest	96.29629629629629	yes	1.0	0.0	weka.classifiers.rules.DTNB	96.70781893004116	yes
COSMIC	2	KIT	820	D	N	0.131973	0.063348	1	0.372549	1	NA	0	NA	1	132.11904	1	91	PDGFR	TK	Activation_segment_Nt#Activation_segment_Ct	yes	weka.classifiers.bayes.BayesNet	95.88477366255144	yes	0.9997530926528025	2.46907347197416E-4	weka.classifiers.lazy.LWL	96.50205761316873	yes	1.0	0.0	weka.classifiers.rules.DecisionTable	91.76954732510288	yes	0.9803921568627451	0.0196078431372549	weka.classifiers.functions.SMO	97.11934156378601	yes	1.0	0.0	weka.classifiers.trees.RandomForest	96.29629629629629	yes	1.0	0.0	weka.classifiers.rules.DTNB	96.70781893004116	yes
COSMIC	4	BRAF	592	I	M	0.360836	0.336216	0.833333	0.617284	1	NA	0	NA	0	149.20784	0	124	RAF	TKL	Activation_segment_Nt	yes	weka.classifiers.bayes.BayesNet	95.88477366255144	yes	0.999938940496911	6.105950308892997E-5	weka.classifiers.lazy.LWL	96.50205761316873	yes	1.0	0.0	weka.classifiers.rules.DecisionTable	91.76954732510288	yes	0.9814814814814815	0.018518518518518517	weka.classifiers.functions.SMO	97.11934156378601	yes	1.0	0.0	weka.classifiers.trees.RandomForest	96.29629629629629	yes	1.0	0.0	weka.classifiers.rules.DTNB	96.70781893004116	yes
SNP@Domain	1	MOS	225	E	Q	0.070003	0.065638	0.6	0.112948	2	NA	0	NA	1	146.14594	1	109	MOS	OTHER	Activation_segment_Nt	no	weka.classifiers.bayes.BayesNet	95.88477366255144	no	3.346321825357166E-4	0.9996653678174642	weka.classifiers.lazy.LWL	96.50205761316873	no	0.0	1.0	weka.classifiers.rules.DecisionTable	91.76954732510288	no	0.024390243902439025	0.975609756097561	weka.classifiers.functions.SMO	97.11934156378601	no	0.0	1.0	weka.classifiers.trees.RandomForest	96.29629629629629	no	0.0	1.0	weka.classifiers.rules.DTNB	96.70781893004116	no
SNP@Domain	1	CDC2	88	S	F	?	?	?	?	-2	NA	0	NA	0	165.19184	1	73	CDK	CMGC	Linker	no	weka.classifiers.bayes.BayesNet	95.88477366255144	no	1.682383623941644E-5	0.9999831761637605	weka.classifiers.lazy.LWL	96.50205761316873	no	0.0	1.0	weka.classifiers.rules.DecisionTable	91.76954732510288	no	0.041666666666666664	0.9583333333333334	weka.classifiers.functions.SMO	97.11934156378601	no	0.0	1.0	weka.classifiers.trees.RandomForest	96.29629629629629	no	0.08333333333333331	0.9166666666666666	weka.classifiers.rules.DTNB	96.70781893004116	no
SNP@Domain	1	PITSLRE	589	Q	L	?	?	?	?	-2	NA	0	NA	0	131.17464	1	114	CDK	CMGC	Activation_segment_Nt#Activation_segment_Ct	no	weka.classifiers.bayes.BayesNet	95.88477366255144	no	3.483921269122288E-5	0.9999651607873088	weka.classifiers.lazy.LWL	96.50205761316873	no	0.0	1.0	weka.classifiers.rules.DecisionTable	91.76954732510288	no	0.041666666666666664	0.9583333333333334	weka.classifiers.functions.SMO	97.11934156378601	no	0.0	1.0	weka.classifiers.trees.RandomForest	96.29629629629629	no	0.0	1.0	weka.classifiers.rules.DTNB	96.70781893004116	no
SNP@Domain	1	TTK	758	D	N	0.193557	0.063719	0.833333	0.129477	1	NA	0	NA	1	132.11904	1	91	TTK	OTHER	H_and_I_helix	no	weka.classifiers.bayes.BayesNet	95.88477366255144	no	2.256797209332634E-4	0.9997743202790667	weka.classifiers.lazy.LWL	96.50205761316873	no	0.0	1.0	weka.classifiers.rules.DecisionTable	91.76954732510288	no	0.3333333333333333	0.6666666666666666	weka.classifiers.functions.SMO	97.11934156378601	no	0.0	1.0	weka.classifiers.trees.RandomForest	96.29629629629629	no	0.0	1.0	weka.classifiers.rules.DTNB	96.70781893004116	no
SNP@Domain	1	PAK4	442	K	N	0.855633	0.713457	0.963964	0.978495	0	NA	0	NA	1	132.11904	1	135	STE20	STE	Catalytic_loop	no	weka.classifiers.bayes.BayesNet	95.88477366255144	no	0.03048322729166051	0.9695167727083396	weka.classifiers.lazy.LWL	96.50205761316873	no	0.03825861887444836	0.961741381125552	weka.classifiers.rules.DecisionTable	91.76954732510288	no	0.041666666666666664	0.9583333333333334	weka.classifiers.functions.SMO	97.11934156378601	no	0.0	1.0	weka.classifiers.trees.RandomForest	96.29629629629629	no	0.0	1.0	weka.classifiers.rules.DTNB	96.70781893004116	no
SNP@Domain	1	COT	254	F	L	?	?	?	?	0	NA	0	NA	0	131.17464	0	135	STE-UNIQUE	STE	Catalytic_loop	no	weka.classifiers.bayes.BayesNet	95.88477366255144	no	1.6888171298350973E-4	0.9998311182870164	weka.classifiers.lazy.LWL	96.50205761316873	no	0.03821375269802234	0.9617862473019776	weka.classifiers.rules.DecisionTable	91.76954732510288	no	0.029411764705882353	0.9705882352941176	weka.classifiers.functions.SMO	97.11934156378601	no	0.0	1.0	weka.classifiers.trees.RandomForest	96.29629629629629	no	0.0	1.0	weka.classifiers.rules.DTNB	96.70781893004116	no
COSMIC	4	BRAF	596	G	R	0.935269	0.777363	0.833333	0.895062	-2	NA	0	NA	1	174.20274	0	48	RAF	TKL	Activation_segment_Nt	yes	weka.classifiers.bayes.BayesNet	95.88477366255144	yes	0.9999992144676617	7.855323382785465E-7	weka.classifiers.lazy.LWL	96.50205761316873	yes	1.0	0.0	weka.classifiers.rules.DecisionTable	91.76954732510288	yes	0.9814814814814815	0.018518518518518517	weka.classifiers.functions.SMO	97.11934156378601	yes	1.0	0.0	weka.classifiers.trees.RandomForest	96.29629629629629	yes	1.0	0.0	weka.classifiers.rules.DTNB	96.70781893004116	yes
SNP@Domain	1	ROCK2	431	T	N	?	0.022921	?	?	0	NA	0	NA	1	132.11904	1	93	DMPK	AGC	G_helix#H_and_I_helix	no	weka.classifiers.bayes.BayesNet	95.88477366255144	no	1.853087111607792E-5	0.999981469128884	weka.classifiers.lazy.LWL	96.50205761316873	no	0.0	1.0	weka.classifiers.rules.DecisionTable	91.76954732510288	yes	0.5	0.5	weka.classifiers.functions.SMO	97.11934156378601	no	0.0	1.0	weka.classifiers.trees.RandomForest	96.29629629629629	no	0.10193415637860082	0.8980658436213991	weka.classifiers.rules.DTNB	96.70781893004116	no
SNP@Domain	1	PINK1	305	P	L	?	0.001596	?	?	-3	NA	0	NA	0	131.17464	0	90	NKF2	OTHER	C_helix#Linker	no	weka.classifiers.bayes.BayesNet	95.88477366255144	no	1.1065731251920306E-6	0.9999988934268748	weka.classifiers.lazy.LWL	96.50205761316873	no	0.0	1.0	weka.classifiers.rules.DecisionTable	91.76954732510288	no	0.3333333333333333	0.6666666666666666	weka.classifiers.functions.SMO	97.11934156378601	no	0.0	1.0	weka.classifiers.trees.RandomForest	96.29629629629629	no	0.0	1.0	weka.classifiers.rules.DTNB	96.70781893004116	no
COSMIC	2	BRAF	594	D	K	0.965413	0.823111	0.944444	0.932099	-1	NA	0	NA	1	146.18934	1	91	RAF	TKL	Activation_segment_Nt	yes	weka.classifiers.bayes.BayesNet	95.88477366255144	yes	0.999998845698696	1.1543013038574088E-6	weka.classifiers.lazy.LWL	96.50205761316873	yes	1.0	0.0	weka.classifiers.rules.DecisionTable	91.76954732510288	yes	0.9814814814814815	0.018518518518518517	weka.classifiers.functions.SMO	97.11934156378601	yes	1.0	0.0	weka.classifiers.trees.RandomForest	96.29629629629629	yes	1.0	0.0	weka.classifiers.rules.DTNB	96.70781893004116	yes
SNP@Domain	1	NRK	64	N	D	?	0.000929	?	?	1	NA	0	NA	1	133.10384	1	96	STE20	STE	B3_strand#C_helix	no	weka.classifiers.bayes.BayesNet	95.88477366255144	no	1.1838810487979714E-5	0.999988161189512	weka.classifiers.lazy.LWL	96.50205761316873	no	0.04292216815911712	0.9570778318408829	weka.classifiers.rules.DecisionTable	91.76954732510288	no	0.041666666666666664	0.9583333333333334	weka.classifiers.functions.SMO	97.11934156378601	no	0.0	1.0	weka.classifiers.trees.RandomForest	96.29629629629629	no	0.045	0.9550000000000001	weka.classifiers.rules.DTNB	96.70781893004116	no
SNP@Domain	1	MAK	94	F	L	?	0.072663	?	?	0	NA	0	NA	0	131.17464	0	135	RCK	CMGC	Linker#E_helix	no	weka.classifiers.bayes.BayesNet	95.88477366255144	no	1.1869208385697947E-5	0.9999881307916143	weka.classifiers.lazy.LWL	96.50205761316873	no	0.0	1.0	weka.classifiers.rules.DecisionTable	91.76954732510288	no	0.03225806451612903	0.967741935483871	weka.classifiers.functions.SMO	97.11934156378601	no	0.0	1.0	weka.classifiers.trees.RandomForest	96.29629629629629	no	0.0	1.0	weka.classifiers.rules.DTNB	96.70781893004116	no
SNP@Domain	1	RET	771	Q	E	0.159715	0.07103	0.75	0.321569	2	NA	0	NA	1	147.13074	1	114	RET	TK	C_helix	no	weka.classifiers.bayes.BayesNet	95.88477366255144	no	0.053912177328932	0.946087822671068	weka.classifiers.lazy.LWL	96.50205761316873	no	0.11386043189929895	0.8861395681007009	weka.classifiers.rules.DecisionTable	91.76954732510288	no	0.25	0.75	weka.classifiers.functions.SMO	97.11934156378601	no	0.0	1.0	weka.classifiers.trees.RandomForest	96.29629629629629	no	0.0	1.0	weka.classifiers.rules.DTNB	96.70781893004116	no
COSMIC	2	BRAF	466	G	E	0.947746	0.7184	0.944444	0.901235	-2	NA	0	NA	1	147.13074	0	48	RAF	TKL	G_loop	yes	weka.classifiers.bayes.BayesNet	95.88477366255144	yes	0.9999985931509595	1.4068490404960196E-6	weka.classifiers.lazy.LWL	96.50205761316873	yes	1.0	0.0	weka.classifiers.rules.DecisionTable	91.76954732510288	yes	0.9814814814814815	0.018518518518518517	weka.classifiers.functions.SMO	97.11934156378601	yes	1.0	0.0	weka.classifiers.trees.RandomForest	96.29629629629629	yes	1.0	0.0	weka.classifiers.rules.DTNB	96.70781893004116	yes
SNP@Domain	1	FLT4	890	H	Q	0.07453	0.022281	0.3	0.172549	0	NA	0	NA	1	146.14594	1	118	VEGFR	TK	B3_strand#C_helix	no	weka.classifiers.bayes.BayesNet	95.88477366255144	no	3.517919098140448E-4	0.9996482080901861	weka.classifiers.lazy.LWL	96.50205761316873	no	0.09859930583096393	0.901400694169036	weka.classifiers.rules.DecisionTable	91.76954732510288	no	0.125	0.875	weka.classifiers.functions.SMO	97.11934156378601	no	0.0	1.0	weka.classifiers.trees.RandomForest	96.29629629629629	no	0.0	1.0	weka.classifiers.rules.DTNB	96.70781893004116	no
SNP@Domain	1	EGFR	848	V	E	0.17821	0.032222	0.909091	0.243137	-2	NA	0	NA	1	147.13074	0	105	EGFR	TK	Activation_segment_Nt	no	weka.classifiers.bayes.BayesNet	95.88477366255144	yes	0.999067709612896	9.322903871040352E-4	weka.classifiers.lazy.LWL	96.50205761316873	yes	0.7604482581348433	0.23955174186515657	weka.classifiers.rules.DecisionTable	91.76954732510288	yes	0.7666666666666667	0.23333333333333334	weka.classifiers.functions.SMO	97.11934156378601	yes	1.0	0.0	weka.classifiers.trees.RandomForest	96.29629629629629	no	0.2	0.8	weka.classifiers.rules.DTNB	96.70781893004116	yes
COSMIC	2	KIT	818	K	R	?	0.031572	?	?	2	NA	0	NA	1	174.20274	1	135	PDGFR	TK	Activation_segment_Nt#Activation_segment_Ct	yes	weka.classifiers.bayes.BayesNet	95.88477366255144	yes	0.9955621261372457	0.004437873862754441	weka.classifiers.lazy.LWL	96.50205761316873	yes	1.0	0.0	weka.classifiers.rules.DecisionTable	91.76954732510288	yes	0.9803921568627451	0.0196078431372549	weka.classifiers.functions.SMO	97.11934156378601	yes	1.0	0.0	weka.classifiers.trees.RandomForest	96.29629629629629	yes	1.0	0.0	weka.classifiers.rules.DTNB	96.70781893004116	yes
SNP@Domain	1	ROR1	566	T	M	0.136086	0.009427	0.571429	0.227451	-1	NA	0	NA	0	149.20784	1	93	ROR	TK	Linker	no	weka.classifiers.bayes.BayesNet	95.88477366255144	no	0.03362225653715204	0.9663777434628479	weka.classifiers.lazy.LWL	96.50205761316873	no	0.0	1.0	weka.classifiers.rules.DecisionTable	91.76954732510288	yes	0.5	0.5	weka.classifiers.functions.SMO	97.11934156378601	no	0.0	1.0	weka.classifiers.trees.RandomForest	96.29629629629629	no	0.0646090534979424	0.9353909465020577	weka.classifiers.rules.DTNB	96.70781893004116	no
COSMIC	3	KIT	820	D	V	0.131973	0.063348	1	0.372549	-3	NA	0	NA	0	117.14784	1	91	PDGFR	TK	Activation_segment_Nt#Activation_segment_Ct	yes	weka.classifiers.bayes.BayesNet	95.88477366255144	yes	0.9999487700301608	5.122996983925318E-5	weka.classifiers.lazy.LWL	96.50205761316873	yes	1.0	0.0	weka.classifiers.rules.DecisionTable	91.76954732510288	yes	0.9803921568627451	0.0196078431372549	weka.classifiers.functions.SMO	97.11934156378601	yes	1.0	0.0	weka.classifiers.trees.RandomForest	96.29629629629629	yes	1.0	0.0	weka.classifiers.rules.DTNB	96.70781893004116	yes
SNP@Domain	1	HRI	235	M	T	?	?	?	?	-1	NA	0	NA	1	119.12034	0	124	PEK	OTHER	C_helix	no	weka.classifiers.bayes.BayesNet	95.88477366255144	no	1.4555533986903733E-5	0.9999854444660131	weka.classifiers.lazy.LWL	96.50205761316873	no	0.0	1.0	weka.classifiers.rules.DecisionTable	91.76954732510288	no	0.03333333333333333	0.9666666666666667	weka.classifiers.functions.SMO	97.11934156378601	no	0.0	1.0	weka.classifiers.trees.RandomForest	96.29629629629629	no	0.014285714285714285	0.9857142857142858	weka.classifiers.rules.DTNB	96.70781893004116	no
COSMIC	7	KIT	823	Y	D	0.234411	0.046412	1	0.286275	-3	Phosphorylation	0	NA	1	133.10384	0	141	PDGFR	TK	Activation_segment_Nt#Activation_segment_Ct	yes	weka.classifiers.bayes.BayesNet	95.88477366255144	yes	0.9998896757870438	1.103242129561611E-4	weka.classifiers.lazy.LWL	96.50205761316873	yes	1.0	0.0	weka.classifiers.rules.DecisionTable	91.76954732510288	yes	0.9803921568627451	0.0196078431372549	weka.classifiers.functions.SMO	97.11934156378601	yes	1.0	0.0	weka.classifiers.trees.RandomForest	96.29629629629629	yes	1.0	0.0	weka.classifiers.rules.DTNB	96.70781893004116	yes
SNP@Domain	1	COT	288	L	F	?	?	?	?	0	NA	0	NA	0	165.19184	0	124	STE-UNIQUE	STE	Activation_segment_Ct	no	weka.classifiers.bayes.BayesNet	95.88477366255144	no	7.108778582386679E-5	0.9999289122141762	weka.classifiers.lazy.LWL	96.50205761316873	no	0.03236746206278254	0.9676325379372175	weka.classifiers.rules.DecisionTable	91.76954732510288	no	0.029411764705882353	0.9705882352941176	weka.classifiers.functions.SMO	97.11934156378601	no	0.0	1.0	weka.classifiers.trees.RandomForest	96.29629629629629	no	0.06086956521739131	0.9391304347826086	weka.classifiers.rules.DTNB	96.70781893004116	no
SNP@Domain	1	COT	216	A	S	?	?	?	?	1	NA	0	NA	1	105.09344	0	67	STE-UNIQUE	STE	Linker	no	weka.classifiers.bayes.BayesNet	95.88477366255144	no	2.4938228173331064E-5	0.9999750617718266	weka.classifiers.lazy.LWL	96.50205761316873	no	0.02370966853060043	0.9762903314693996	weka.classifiers.rules.DecisionTable	91.76954732510288	no	0.029411764705882353	0.9705882352941176	weka.classifiers.functions.SMO	97.11934156378601	no	0.0	1.0	weka.classifiers.trees.RandomForest	96.29629629629629	no	0.033333333333333326	0.9666666666666666	weka.classifiers.rules.DTNB	96.70781893004116	no
SNP@Domain	1	MOS	149	H	Y	0.250973	0.075395	0.6	0.190083	2	NA	0	NA	0	181.19124	1	118	MOS	OTHER	Linker	no	weka.classifiers.bayes.BayesNet	95.88477366255144	no	4.679997789341811E-6	0.9999953200022107	weka.classifiers.lazy.LWL	96.50205761316873	no	0.0	1.0	weka.classifiers.rules.DecisionTable	91.76954732510288	no	0.024390243902439025	0.975609756097561	weka.classifiers.functions.SMO	97.11934156378601	no	0.0	1.0	weka.classifiers.trees.RandomForest	96.29629629629629	no	0.0	1.0	weka.classifiers.rules.DTNB	96.70781893004116	no
SNP@Domain	1	HRI	225	G	R	?	?	?	?	-2	NA	0	NA	1	174.20274	0	48	PEK	OTHER	C_helix	no	weka.classifiers.bayes.BayesNet	95.88477366255144	no	2.520656761985613E-4	0.9997479343238015	weka.classifiers.lazy.LWL	96.50205761316873	no	0.0	1.0	weka.classifiers.rules.DecisionTable	91.76954732510288	no	0.03333333333333333	0.9666666666666667	weka.classifiers.functions.SMO	97.11934156378601	no	0.0	1.0	weka.classifiers.trees.RandomForest	96.29629629629629	no	0.0	1.0	weka.classifiers.rules.DTNB	96.70781893004116	no
SNP@Domain	1	MYO3A	204	D	N	0.307229	0.027743	0.207207	0.16129	1	NA	0	NA	1	132.11904	1	91	STE20	STE	Activation_segment_Ct#F_helix	no	weka.classifiers.bayes.BayesNet	95.88477366255144	no	8.274163082694244E-5	0.999917258369173	weka.classifiers.lazy.LWL	96.50205761316873	no	0.04150931395750009	0.9584906860424998	weka.classifiers.rules.DecisionTable	91.76954732510288	no	0.041666666666666664	0.9583333333333334	weka.classifiers.functions.SMO	97.11934156378601	no	0.0	1.0	weka.classifiers.trees.RandomForest	96.29629629629629	no	0.0	1.0	weka.classifiers.rules.DTNB	96.70781893004116	no
SNP@Domain	1	HGK	94	L	V	?	?	?	?	1	NA	0	NA	0	117.14784	0	124	STE20	STE	C_helix#Linker	no	weka.classifiers.bayes.BayesNet	95.88477366255144	no	1.402565621011675E-5	0.9999859743437898	weka.classifiers.lazy.LWL	96.50205761316873	no	0.030777643892488084	0.9692223561075121	weka.classifiers.rules.DecisionTable	91.76954732510288	no	0.041666666666666664	0.9583333333333334	weka.classifiers.functions.SMO	97.11934156378601	no	0.0	1.0	weka.classifiers.trees.RandomForest	96.29629629629629	no	0.0	1.0	weka.classifiers.rules.DTNB	96.70781893004116	no
COSMIC	5	EGFR	861	L	Q	0.070003	0.12363	0.818182	0.215686	-2	NA	0	NA	1	146.14594	0	124	EGFR	TK	Activation_segment_Nt	yes	weka.classifiers.bayes.BayesNet	95.88477366255144	yes	0.986087268440275	0.013912731559725017	weka.classifiers.lazy.LWL	96.50205761316873	yes	0.7990209805817214	0.20097901941827867	weka.classifiers.rules.DecisionTable	91.76954732510288	yes	0.7666666666666667	0.23333333333333334	weka.classifiers.functions.SMO	97.11934156378601	yes	1.0	0.0	weka.classifiers.trees.RandomForest	96.29629629629629	yes	0.8	0.2	weka.classifiers.rules.DTNB	96.70781893004116	yes
COSMIC	3	FLT3	835	D	H	0.070003	0.024888	1	0.215686	-1	NA	0	NA	1	155.15634	1	91	PDGFR	TK	Activation_segment_Nt	yes	weka.classifiers.bayes.BayesNet	95.88477366255144	yes	0.9999997346503651	2.65349634908362E-7	weka.classifiers.lazy.LWL	96.50205761316873	yes	1.0	0.0	weka.classifiers.rules.DecisionTable	91.76954732510288	yes	0.9803921568627451	0.0196078431372549	weka.classifiers.functions.SMO	97.11934156378601	yes	1.0	0.0	weka.classifiers.trees.RandomForest	96.29629629629629	yes	1.0	0.0	weka.classifiers.rules.DTNB	96.70781893004116	yes
SNP@Domain	1	COT	211	R	C	?	?	?	?	-3	NA	0	NA	0	121.15404	1	148	STE-UNIQUE	STE	Linker	no	weka.classifiers.bayes.BayesNet	95.88477366255144	no	4.8919717270172954E-5	0.9999510802827298	weka.classifiers.lazy.LWL	96.50205761316873	no	0.0	1.0	weka.classifiers.rules.DecisionTable	91.76954732510288	no	0.029411764705882353	0.9705882352941176	weka.classifiers.functions.SMO	97.11934156378601	no	0.0	1.0	weka.classifiers.trees.RandomForest	96.29629629629629	no	0.0	1.0	weka.classifiers.rules.DTNB	96.70781893004116	no
SNP@Domain	1	MOS	67	K	Q	0.864438	0.656333	1	0.76584	1	NA	0	NA	1	146.14594	1	135	MOS	OTHER	G_loop	no	weka.classifiers.bayes.BayesNet	95.88477366255144	no	0.0012484226099318098	0.9987515773900681	weka.classifiers.lazy.LWL	96.50205761316873	no	0.0	1.0	weka.classifiers.rules.DecisionTable	91.76954732510288	no	0.024390243902439025	0.975609756097561	weka.classifiers.functions.SMO	97.11934156378601	no	0.0	1.0	weka.classifiers.trees.RandomForest	96.29629629629629	no	0.0	1.0	weka.classifiers.rules.DTNB	96.70781893004116	no
SNP@Domain	1	COT	205	M	I	?	?	?	?	1	NA	0	NA	0	131.17464	0	124	STE-UNIQUE	STE	Linker	no	weka.classifiers.bayes.BayesNet	95.88477366255144	no	3.0056157323791854E-5	0.9999699438426763	weka.classifiers.lazy.LWL	96.50205761316873	no	0.0	1.0	weka.classifiers.rules.DecisionTable	91.76954732510288	no	0.029411764705882353	0.9705882352941176	weka.classifiers.functions.SMO	97.11934156378601	no	0.0	1.0	weka.classifiers.trees.RandomForest	96.29629629629629	no	0.0	1.0	weka.classifiers.rules.DTNB	96.70781893004116	no
COSMIC	2	BRAF	594	D	V	0.965413	0.823111	0.944444	0.932099	-3	NA	0	NA	0	117.14784	1	91	RAF	TKL	Activation_segment_Nt	yes	weka.classifiers.bayes.BayesNet	95.88477366255144	yes	0.9999987439256658	1.256074334317856E-6	weka.classifiers.lazy.LWL	96.50205761316873	yes	1.0	0.0	weka.classifiers.rules.DecisionTable	91.76954732510288	yes	0.9814814814814815	0.018518518518518517	weka.classifiers.functions.SMO	97.11934156378601	yes	1.0	0.0	weka.classifiers.trees.RandomForest	96.29629629629629	yes	1.0	0.0	weka.classifiers.rules.DTNB	96.70781893004116	yes
SNP@Domain	1	PITSLRE	658	V	A	?	?	?	?	0	NA	0	NA	0	89.09404	0	105	CDK	CMGC	G_helix#H_and_I_helix	no	weka.classifiers.bayes.BayesNet	95.88477366255144	no	8.713464563672361E-7	0.9999991286535436	weka.classifiers.lazy.LWL	96.50205761316873	no	0.0	1.0	weka.classifiers.rules.DecisionTable	91.76954732510288	no	0.041666666666666664	0.9583333333333334	weka.classifiers.functions.SMO	97.11934156378601	no	0.0	1.0	weka.classifiers.trees.RandomForest	96.29629629629629	no	0.059577677224736045	0.9404223227752639	weka.classifiers.rules.DTNB	96.70781893004116	no
SNP@Domain	1	MER	740	L	V	?	?	?	?	1	NA	0	NA	0	117.14784	0	124	AXL	TK	Activation_segment_Nt	no	weka.classifiers.bayes.BayesNet	95.88477366255144	no	0.061603009928243795	0.9383969900717563	weka.classifiers.lazy.LWL	96.50205761316873	no	0.0	1.0	weka.classifiers.rules.DecisionTable	91.76954732510288	no	0.06666666666666667	0.9333333333333333	weka.classifiers.functions.SMO	97.11934156378601	no	0.0	1.0	weka.classifiers.trees.RandomForest	96.29629629629629	no	0.11777777777777776	0.8822222222222222	weka.classifiers.rules.DTNB	96.70781893004116	no
SNP@Domain	1	P38A	249	K	R	?	?	?	?	2	NA	0	NA	1	174.20274	1	135	MAPK	CMGC	G_helix#H_and_I_helix	no	weka.classifiers.bayes.BayesNet	95.88477366255144	no	2.8877623764522965E-6	0.9999971122376236	weka.classifiers.lazy.LWL	96.50205761316873	no	0.0	1.0	weka.classifiers.rules.DecisionTable	91.76954732510288	no	0.06666666666666667	0.9333333333333333	weka.classifiers.functions.SMO	97.11934156378601	no	0.0	1.0	weka.classifiers.trees.RandomForest	96.29629629629629	no	0.0	1.0	weka.classifiers.rules.DTNB	96.70781893004116	no
SNP@Domain	1	HRI	558	R	S	?	?	?	?	-1	NA	0	NA	1	105.09344	1	148	PEK	OTHER	H_and_I_helix	no	weka.classifiers.bayes.BayesNet	95.88477366255144	no	2.825233013636552E-7	0.9999997174766987	weka.classifiers.lazy.LWL	96.50205761316873	no	0.0	1.0	weka.classifiers.rules.DecisionTable	91.76954732510288	no	0.03333333333333333	0.9666666666666667	weka.classifiers.functions.SMO	97.11934156378601	no	0.0	1.0	weka.classifiers.trees.RandomForest	96.29629629629629	no	0.0	1.0	weka.classifiers.rules.DTNB	96.70781893004116	no
SNP@Domain	1	COT	190	A	S	?	?	?	?	1	NA	0	NA	1	105.09344	0	67	STE-UNIQUE	STE	C_helix	no	weka.classifiers.bayes.BayesNet	95.88477366255144	no	5.818726428807451E-5	0.9999418127357119	weka.classifiers.lazy.LWL	96.50205761316873	no	0.023244882998014586	0.9767551170019853	weka.classifiers.rules.DecisionTable	91.76954732510288	no	0.029411764705882353	0.9705882352941176	weka.classifiers.functions.SMO	97.11934156378601	no	0.0	1.0	weka.classifiers.trees.RandomForest	96.29629629629629	no	0.0	1.0	weka.classifiers.rules.DTNB	96.70781893004116	no
SNP@Domain	1	MOK	60	R	S	?	?	?	?	-1	NA	0	NA	1	105.09344	1	148	RCK	CMGC	C_helix	no	weka.classifiers.bayes.BayesNet	95.88477366255144	no	1.0508373459449895E-5	0.9999894916265405	weka.classifiers.lazy.LWL	96.50205761316873	no	0.0	1.0	weka.classifiers.rules.DecisionTable	91.76954732510288	no	0.03225806451612903	0.967741935483871	weka.classifiers.functions.SMO	97.11934156378601	no	0.0	1.0	weka.classifiers.trees.RandomForest	96.29629629629629	no	0.0	1.0	weka.classifiers.rules.DTNB	96.70781893004116	no
SNP@Domain	1	NLK	165	V	A	0.07453	0.022569	0.307692	0.3125	0	NA	0	NA	0	89.09404	0	105	MAPK	CMGC	B3_strand#C_helix	no	weka.classifiers.bayes.BayesNet	95.88477366255144	no	1.8161071213491385E-6	0.9999981838928786	weka.classifiers.lazy.LWL	96.50205761316873	no	0.0	1.0	weka.classifiers.rules.DecisionTable	91.76954732510288	no	0.06666666666666667	0.9333333333333333	weka.classifiers.functions.SMO	97.11934156378601	no	0.0	1.0	weka.classifiers.trees.RandomForest	96.29629629629629	no	0.0	1.0	weka.classifiers.rules.DTNB	96.70781893004116	no
COSMIC	2	KIT	859	L	P	0.527756	0.248691	1	0.25098	-3	NA	0	NA	0	115.13194	0	124	PDGFR	TK	G_helix	yes	weka.classifiers.bayes.BayesNet	95.88477366255144	yes	0.999849242607544	1.5075739245602588E-4	weka.classifiers.lazy.LWL	96.50205761316873	yes	1.0	0.0	weka.classifiers.rules.DecisionTable	91.76954732510288	yes	0.9803921568627451	0.0196078431372549	weka.classifiers.functions.SMO	97.11934156378601	yes	1.0	0.0	weka.classifiers.trees.RandomForest	96.29629629629629	yes	0.9666666666666666	0.03333333333333333	weka.classifiers.rules.DTNB	96.70781893004116	yes
SNP@Domain	1	GAK	189	G	E	0.360836	0.402317	0.75	0.410468	-2	NA	0	NA	1	147.13074	0	48	NAK	OTHER	Activation_segment_Nt	no	weka.classifiers.bayes.BayesNet	95.88477366255144	no	0.019980092056521893	0.9800199079434782	weka.classifiers.lazy.LWL	96.50205761316873	no	0.0	1.0	weka.classifiers.rules.DecisionTable	91.76954732510288	no	0.16666666666666666	0.8333333333333334	weka.classifiers.functions.SMO	97.11934156378601	no	0.0	1.0	weka.classifiers.trees.RandomForest	96.29629629629629	no	0.08088235294117647	0.9191176470588236	weka.classifiers.rules.DTNB	96.70781893004116	no
SNP@Domain	1	MOS	89	R	Q	0.252132	0.117704	0.4	0.366391	1	NA	0	NA	1	146.14594	1	148	MOS	OTHER	B3_strand	no	weka.classifiers.bayes.BayesNet	95.88477366255144	no	1.4870529588494746E-7	0.999999851294704	weka.classifiers.lazy.LWL	96.50205761316873	no	0.0	1.0	weka.classifiers.rules.DecisionTable	91.76954732510288	no	0.024390243902439025	0.975609756097561	weka.classifiers.functions.SMO	97.11934156378601	no	0.0	1.0	weka.classifiers.trees.RandomForest	96.29629629629629	no	0.0	1.0	weka.classifiers.rules.DTNB	96.70781893004116	no
SNP@Domain	1	MOS	225	Q	E	0.070003	0.065638	0.6	0.112948	2	NA	0	NA	1	147.13074	1	114	MOS	OTHER	Activation_segment_Nt	no	weka.classifiers.bayes.BayesNet	95.88477366255144	no	0.0013803325770345575	0.9986196674229654	weka.classifiers.lazy.LWL	96.50205761316873	no	0.0	1.0	weka.classifiers.rules.DecisionTable	91.76954732510288	no	0.024390243902439025	0.975609756097561	weka.classifiers.functions.SMO	97.11934156378601	no	0.0	1.0	weka.classifiers.trees.RandomForest	96.29629629629629	no	0.0	1.0	weka.classifiers.rules.DTNB	96.70781893004116	no
SNP@Domain	1	ERK5	261	Y	N	?	?	?	?	-2	NA	0	NA	1	132.11904	0	141	MAPK	CMGC	G_helix	no	weka.classifiers.bayes.BayesNet	95.88477366255144	no	3.859837492478374E-5	0.9999614016250752	weka.classifiers.lazy.LWL	96.50205761316873	no	0.0	1.0	weka.classifiers.rules.DecisionTable	91.76954732510288	no	0.06666666666666667	0.9333333333333333	weka.classifiers.functions.SMO	97.11934156378601	no	0.0	1.0	weka.classifiers.trees.RandomForest	96.29629629629629	no	0.0	1.0	weka.classifiers.rules.DTNB	96.70781893004116	no
SNP@Domain	1	MYO3B	275	I	V	0.159439	0.01966	0.18018	0.155914	3	NA	0	NA	0	117.14784	0	124	STE20	STE	H_and_I_helix	no	weka.classifiers.bayes.BayesNet	95.88477366255144	no	1.4897337545316766E-6	0.9999985102662454	weka.classifiers.lazy.LWL	96.50205761316873	no	0.03714925559028942	0.9628507444097105	weka.classifiers.rules.DecisionTable	91.76954732510288	no	0.041666666666666664	0.9583333333333334	weka.classifiers.functions.SMO	97.11934156378601	no	0.0	1.0	weka.classifiers.trees.RandomForest	96.29629629629629	no	0.04666666666666667	0.9533333333333334	weka.classifiers.rules.DTNB	96.70781893004116	no
COSMIC	7	EGFR	719	G	S	0.864438	0.653598	1	0.94902	0	NA	0	NA	1	105.09344	0	48	EGFR	TK	G_loop	yes	weka.classifiers.bayes.BayesNet	95.88477366255144	yes	0.9991669767294206	8.330232705793676E-4	weka.classifiers.lazy.LWL	96.50205761316873	yes	0.8368429535974139	0.16315704640258624	weka.classifiers.rules.DecisionTable	91.76954732510288	yes	0.7666666666666667	0.23333333333333334	weka.classifiers.functions.SMO	97.11934156378601	yes	1.0	0.0	weka.classifiers.trees.RandomForest	96.29629629629629	yes	1.0	0.0	weka.classifiers.rules.DTNB	96.70781893004116	yes
SNP@Domain	1	VRK3	288	C	Y	?	?	?	?	-2	NA	0	NA	0	181.19124	0	86	VRK	CK1	E_helix	no	weka.classifiers.bayes.BayesNet	95.88477366255144	no	0.01435452113259775	0.9856454788674023	weka.classifiers.lazy.LWL	96.50205761316873	no	0.0	1.0	weka.classifiers.rules.DecisionTable	91.76954732510288	no	0.3333333333333333	0.6666666666666666	weka.classifiers.functions.SMO	97.11934156378601	no	0.0	1.0	weka.classifiers.trees.RandomForest	96.29629629629629	no	0.009375	0.990625	weka.classifiers.rules.DTNB	96.70781893004116	no
SNP@Domain	1	CDK2	156	S	F	?	0.026218	?	?	-2	NA	0	NA	0	165.19184	1	73	CDK	CMGC	Activation_segment_Nt#Activation_segment_Ct	no	weka.classifiers.bayes.BayesNet	95.88477366255144	no	1.3418368801864806E-4	0.9998658163119813	weka.classifiers.lazy.LWL	96.50205761316873	no	0.0	1.0	weka.classifiers.rules.DecisionTable	91.76954732510288	no	0.041666666666666664	0.9583333333333334	weka.classifiers.functions.SMO	97.11934156378601	no	0.0	1.0	weka.classifiers.trees.RandomForest	96.29629629629629	no	0.2	0.8	weka.classifiers.rules.DTNB	96.70781893004116	no
COSMIC	15	BRAF	601	K	E	?	0.035167	?	?	1	NA	0	NA	1	147.13074	1	135	RAF	TKL	Activation_segment_Nt#Activation_segment_Ct	yes	weka.classifiers.bayes.BayesNet	95.88477366255144	yes	0.9992176384785844	7.823615214157097E-4	weka.classifiers.lazy.LWL	96.50205761316873	yes	1.0	0.0	weka.classifiers.rules.DecisionTable	91.76954732510288	yes	0.9814814814814815	0.018518518518518517	weka.classifiers.functions.SMO	97.11934156378601	yes	1.0	0.0	weka.classifiers.trees.RandomForest	96.29629629629629	yes	1.0	0.0	weka.classifiers.rules.DTNB	96.70781893004116	yes
SNP@Domain	1	SCYL1	59	Q	L	0.183951	0.074962	?	0.170799	-2	NA	0	NA	0	131.17464	1	114	SCY1	OTHER	C_helix	no	weka.classifiers.bayes.BayesNet	95.88477366255144	no	1.441097414706828E-4	0.9998558902585293	weka.classifiers.lazy.LWL	96.50205761316873	no	0.0	1.0	weka.classifiers.rules.DecisionTable	91.76954732510288	yes	0.5	0.5	weka.classifiers.functions.SMO	97.11934156378601	no	0.0	1.0	weka.classifiers.trees.RandomForest	96.29629629629629	no	0.06645741786984724	0.9335425821301527	weka.classifiers.rules.DTNB	96.70781893004116	no
SNP@Domain	1	LIMK2	381	R	H	?	?	?	?	0	NA	0	NA	1	155.15634	1	148	LISK	TKL	C_helix	no	weka.classifiers.bayes.BayesNet	95.88477366255144	no	0.013756711851026431	0.9862432881489737	weka.classifiers.lazy.LWL	96.50205761316873	no	0.0	1.0	weka.classifiers.rules.DecisionTable	91.76954732510288	no	0.3333333333333333	0.6666666666666666	weka.classifiers.functions.SMO	97.11934156378601	no	0.0	1.0	weka.classifiers.trees.RandomForest	96.29629629629629	no	0.06906178017671123	0.9309382198232887	weka.classifiers.rules.DTNB	96.70781893004116	no
COSMIC	3	KIT	816	D	E	0.070003	0.025876	1	0.215686	2	NA	0	NA	1	147.13074	1	91	PDGFR	TK	Activation_segment_Nt	yes	weka.classifiers.bayes.BayesNet	95.88477366255144	yes	0.9999999140283568	8.597164338595369E-8	weka.classifiers.lazy.LWL	96.50205761316873	yes	1.0	0.0	weka.classifiers.rules.DecisionTable	91.76954732510288	yes	0.9803921568627451	0.0196078431372549	weka.classifiers.functions.SMO	97.11934156378601	yes	1.0	0.0	weka.classifiers.trees.RandomForest	96.29629629629629	yes	1.0	0.0	weka.classifiers.rules.DTNB	96.70781893004116	yes
COSMIC	8	BRAF	469	G	V	0.716841	0.538657	0.944444	0.790123	-3	NA	0	NA	0	117.14784	0	48	RAF	TKL	G_loop	yes	weka.classifiers.bayes.BayesNet	95.88477366255144	yes	0.9999962071047609	3.7928952392255534E-6	weka.classifiers.lazy.LWL	96.50205761316873	yes	1.0	0.0	weka.classifiers.rules.DecisionTable	91.76954732510288	yes	0.9814814814814815	0.018518518518518517	weka.classifiers.functions.SMO	97.11934156378601	yes	1.0	0.0	weka.classifiers.trees.RandomForest	96.29629629629629	yes	1.0	0.0	weka.classifiers.rules.DTNB	96.70781893004116	yes
SNP@Domain	1	RIPK3	260	E	V	0.302868	0.094963	0.266667	0.228395	-2	NA	0	NA	0	117.14784	1	109	RIPK	TKL	H_and_I_helix	no	weka.classifiers.bayes.BayesNet	95.88477366255144	no	0.016916162270230073	0.9830838377297699	weka.classifiers.lazy.LWL	96.50205761316873	no	0.0	1.0	weka.classifiers.rules.DecisionTable	91.76954732510288	yes	0.5	0.5	weka.classifiers.functions.SMO	97.11934156378601	no	0.0	1.0	weka.classifiers.trees.RandomForest	96.29629629629629	no	0.03251028806584362	0.9674897119341563	weka.classifiers.rules.DTNB	96.70781893004116	no
SNP@Domain	1	CDK4	58	P	S	0.095978	0.079208	0.38	0.340278	-1	NA	0	NA	1	105.09344	0	90	CDK	CMGC	C_helix	no	weka.classifiers.bayes.BayesNet	95.88477366255144	no	8.492644875468137E-6	0.9999915073551244	weka.classifiers.lazy.LWL	96.50205761316873	no	0.0	1.0	weka.classifiers.rules.DecisionTable	91.76954732510288	no	0.041666666666666664	0.9583333333333334	weka.classifiers.functions.SMO	97.11934156378601	no	0.0	1.0	weka.classifiers.trees.RandomForest	96.29629629629629	no	0.0	1.0	weka.classifiers.rules.DTNB	96.70781893004116	no
COSMIC	11	KIT	816	D	V	0.070003	0.025876	1	0.215686	-3	NA	0	NA	0	117.14784	1	91	PDGFR	TK	Activation_segment_Nt	yes	weka.classifiers.bayes.BayesNet	95.88477366255144	yes	0.9999999082282707	9.177172939569384E-8	weka.classifiers.lazy.LWL	96.50205761316873	yes	1.0	0.0	weka.classifiers.rules.DecisionTable	91.76954732510288	yes	0.9803921568627451	0.0196078431372549	weka.classifiers.functions.SMO	97.11934156378601	yes	1.0	0.0	weka.classifiers.trees.RandomForest	96.29629629629629	yes	1.0	0.0	weka.classifiers.rules.DTNB	96.70781893004116	yes
SNP@Domain	1	ILK	316	V	L	0.37196	0.004719	0.71875	0.487654	1	NA	0	NA	0	131.17464	0	105	MLK	TKL	Catalytic_loop	no	weka.classifiers.bayes.BayesNet	95.88477366255144	no	0.013094062624985	0.9869059373750151	weka.classifiers.lazy.LWL	96.50205761316873	no	0.0	1.0	weka.classifiers.rules.DecisionTable	91.76954732510288	no	0.16666666666666666	0.8333333333333334	weka.classifiers.functions.SMO	97.11934156378601	no	0.0	1.0	weka.classifiers.trees.RandomForest	96.29629629629629	no	0.06153846153846154	0.9384615384615385	weka.classifiers.rules.DTNB	96.70781893004116	no
SNP@Domain	1	LOK	85	D	E	?	?	?	?	2	NA	0	NA	1	147.13074	1	91	STE20	STE	C_helix	no	weka.classifiers.bayes.BayesNet	95.88477366255144	no	0.0016396895962179367	0.9983603104037821	weka.classifiers.lazy.LWL	96.50205761316873	no	0.03715391575721132	0.9628460842427888	weka.classifiers.rules.DecisionTable	91.76954732510288	no	0.041666666666666664	0.9583333333333334	weka.classifiers.functions.SMO	97.11934156378601	no	0.0	1.0	weka.classifiers.trees.RandomForest	96.29629629629629	no	0.0	1.0	weka.classifiers.rules.DTNB	96.70781893004116	no
SNP@Domain	1	ICK	161	P	H	0.753664	0.021253	0.789474	0.385417	-2	NA	0	NA	1	155.15634	0	90	RCK	CMGC	Activation_segment_Ct	no	weka.classifiers.bayes.BayesNet	95.88477366255144	no	7.66636923230287E-6	0.9999923336307677	weka.classifiers.lazy.LWL	96.50205761316873	no	0.0	1.0	weka.classifiers.rules.DecisionTable	91.76954732510288	no	0.03225806451612903	0.967741935483871	weka.classifiers.functions.SMO	97.11934156378601	no	0.0	1.0	weka.classifiers.trees.RandomForest	96.29629629629629	no	0.0	1.0	weka.classifiers.rules.DTNB	96.70781893004116	no
SNP@Domain	1	JNK1	228	R	T	?	?	?	?	-1	NA	0	NA	1	119.12034	1	148	MAPK	CMGC	G_helix#H_and_I_helix	no	weka.classifiers.bayes.BayesNet	95.88477366255144	no	4.352137742314204E-7	0.9999995647862259	weka.classifiers.lazy.LWL	96.50205761316873	no	0.0	1.0	weka.classifiers.rules.DecisionTable	91.76954732510288	no	0.06666666666666667	0.9333333333333333	weka.classifiers.functions.SMO	97.11934156378601	no	0.0	1.0	weka.classifiers.trees.RandomForest	96.29629629629629	no	0.0	1.0	weka.classifiers.rules.DTNB	96.70781893004116	no
SNP@Domain	1	HRI	375	N	S	?	?	?	?	1	NA	0	NA	1	105.09344	1	96	PEK	OTHER	C_helix#Linker	no	weka.classifiers.bayes.BayesNet	95.88477366255144	no	3.4229743109482926E-6	0.999996577025689	weka.classifiers.lazy.LWL	96.50205761316873	no	0.0	1.0	weka.classifiers.rules.DecisionTable	91.76954732510288	no	0.03333333333333333	0.9666666666666667	weka.classifiers.functions.SMO	97.11934156378601	no	0.0	1.0	weka.classifiers.trees.RandomForest	96.29629629629629	no	0.0	1.0	weka.classifiers.rules.DTNB	96.70781893004116	no
COSMIC	3	KIT	820	D	E	0.131973	0.063348	1	0.372549	2	NA	0	NA	1	147.13074	1	91	PDGFR	TK	Activation_segment_Nt#Activation_segment_Ct	yes	weka.classifiers.bayes.BayesNet	95.88477366255144	yes	0.999952007672063	4.7992327937009996E-5	weka.classifiers.lazy.LWL	96.50205761316873	yes	1.0	0.0	weka.classifiers.rules.DecisionTable	91.76954732510288	yes	0.9803921568627451	0.0196078431372549	weka.classifiers.functions.SMO	97.11934156378601	yes	1.0	0.0	weka.classifiers.trees.RandomForest	96.29629629629629	yes	1.0	0.0	weka.classifiers.rules.DTNB	96.70781893004116	yes
SNP@Domain	1	CLK1	369	L	H	?	?	?	?	-3	NA	0	NA	1	155.15634	0	124	CLK	CMGC	G_helix	no	weka.classifiers.bayes.BayesNet	95.88477366255144	no	3.5458167875875234E-5	0.9999645418321241	weka.classifiers.lazy.LWL	96.50205761316873	no	0.0	1.0	weka.classifiers.rules.DecisionTable	91.76954732510288	no	0.125	0.875	weka.classifiers.functions.SMO	97.11934156378601	no	0.0	1.0	weka.classifiers.trees.RandomForest	96.29629629629629	no	0.03333333333333333	0.9666666666666666	weka.classifiers.rules.DTNB	96.70781893004116	no
COSMIC	2	FLT1	943	E	K	?	0.001554	?	?	1	NA	0	NA	1	146.18934	1	109	VEGFR	TK	Linker#E_helix	yes	weka.classifiers.bayes.BayesNet	95.88477366255144	no	0.01082222707836362	0.9891777729216363	weka.classifiers.lazy.LWL	96.50205761316873	yes	0.6901397493800864	0.30986025061991357	weka.classifiers.rules.DecisionTable	91.76954732510288	no	0.125	0.875	weka.classifiers.functions.SMO	97.11934156378601	no	0.0	1.0	weka.classifiers.trees.RandomForest	96.29629629629629	yes	0.7	0.3	weka.classifiers.rules.DTNB	96.70781893004116	no
SNP@Domain	1	CDK2	47	L	P	0.159715	0.042099	0.6	0.274306	-3	NA	0	NA	0	115.13194	0	124	CDK	CMGC	C_helix	no	weka.classifiers.bayes.BayesNet	95.88477366255144	no	5.587181861939323E-5	0.9999441281813806	weka.classifiers.lazy.LWL	96.50205761316873	no	0.0	1.0	weka.classifiers.rules.DecisionTable	91.76954732510288	no	0.041666666666666664	0.9583333333333334	weka.classifiers.functions.SMO	97.11934156378601	no	0.0	1.0	weka.classifiers.trees.RandomForest	96.29629629629629	no	0.0	1.0	weka.classifiers.rules.DTNB	96.70781893004116	no
SNP@Domain	1	COT	240	V	I	?	?	?	?	3	NA	0	NA	0	131.17464	0	105	STE-UNIQUE	STE	E_helix	no	weka.classifiers.bayes.BayesNet	95.88477366255144	no	2.8031845070745792E-5	0.9999719681549294	weka.classifiers.lazy.LWL	96.50205761316873	no	0.026503287000122742	0.9734967129998772	weka.classifiers.rules.DecisionTable	91.76954732510288	no	0.029411764705882353	0.9705882352941176	weka.classifiers.functions.SMO	97.11934156378601	no	0.0	1.0	weka.classifiers.trees.RandomForest	96.29629629629629	no	0.0	1.0	weka.classifiers.rules.DTNB	96.70781893004116	no
SNP@Domain	1	MOS	245	R	Q	0.73321	0.012329	0.4	0.699725	1	NA	0	NA	1	146.14594	1	148	MOS	OTHER	Activation_segment_Ct	no	weka.classifiers.bayes.BayesNet	95.88477366255144	no	2.0151052475481977E-6	0.9999979848947523	weka.classifiers.lazy.LWL	96.50205761316873	no	0.0	1.0	weka.classifiers.rules.DecisionTable	91.76954732510288	no	0.024390243902439025	0.975609756097561	weka.classifiers.functions.SMO	97.11934156378601	no	0.0	1.0	weka.classifiers.trees.RandomForest	96.29629629629629	no	0.0	1.0	weka.classifiers.rules.DTNB	96.70781893004116	no
SNP@Domain	1	ICK	150	T	N	0.084357	0.104631	0.473684	0.194444	0	NA	0	NA	1	132.11904	1	93	RCK	CMGC	Activation_segment_Nt	no	weka.classifiers.bayes.BayesNet	95.88477366255144	no	7.472598778211945E-5	0.9999252740122178	weka.classifiers.lazy.LWL	96.50205761316873	no	0.0	1.0	weka.classifiers.rules.DecisionTable	91.76954732510288	no	0.03225806451612903	0.967741935483871	weka.classifiers.functions.SMO	97.11934156378601	no	0.0	1.0	weka.classifiers.trees.RandomForest	96.29629629629629	no	0.12088235294117648	0.8791176470588236	weka.classifiers.rules.DTNB	96.70781893004116	no
SNP@Domain	1	HRI	191	K	R	?	?	?	?	2	NA	0	NA	1	174.20274	1	135	PEK	OTHER	B3_strand	no	weka.classifiers.bayes.BayesNet	95.88477366255144	no	7.804267828064748E-6	0.999992195732172	weka.classifiers.lazy.LWL	96.50205761316873	no	0.0	1.0	weka.classifiers.rules.DecisionTable	91.76954732510288	no	0.03333333333333333	0.9666666666666667	weka.classifiers.functions.SMO	97.11934156378601	no	0.0	1.0	weka.classifiers.trees.RandomForest	96.29629629629629	no	0.0	1.0	weka.classifiers.rules.DTNB	96.70781893004116	no
SNP@Domain	1	COT	237	Q	K	?	?	?	?	1	NA	0	NA	1	146.18934	1	114	STE-UNIQUE	STE	E_helix	no	weka.classifiers.bayes.BayesNet	95.88477366255144	no	1.069467953880169E-5	0.9999893053204612	weka.classifiers.lazy.LWL	96.50205761316873	no	0.03354273561717947	0.9664572643828203	weka.classifiers.rules.DecisionTable	91.76954732510288	no	0.029411764705882353	0.9705882352941176	weka.classifiers.functions.SMO	97.11934156378601	no	0.0	1.0	weka.classifiers.trees.RandomForest	96.29629629629629	no	0.0	1.0	weka.classifiers.rules.DTNB	96.70781893004116	no
COSMIC	3	BRAF	600	V	D	0.070003	0.061992	0.5	0.092593	-3	NA	0	NA	1	133.10384	0	105	RAF	TKL	Activation_segment_Nt	yes	weka.classifiers.bayes.BayesNet	95.88477366255144	yes	0.9999430848184997	5.6915181500307805E-5	weka.classifiers.lazy.LWL	96.50205761316873	yes	1.0	0.0	weka.classifiers.rules.DecisionTable	91.76954732510288	yes	0.9814814814814815	0.018518518518518517	weka.classifiers.functions.SMO	97.11934156378601	yes	1.0	0.0	weka.classifiers.trees.RandomForest	96.29629629629629	yes	1.0	0.0	weka.classifiers.rules.DTNB	96.70781893004116	yes
SNP@Domain	1	TAK1	108	E	Q	?	?	?	?	2	NA	0	NA	1	146.14594	1	109	MLK	TKL	Linker	no	weka.classifiers.bayes.BayesNet	95.88477366255144	no	0.005780091414038654	0.9942199085859613	weka.classifiers.lazy.LWL	96.50205761316873	no	0.0	1.0	weka.classifiers.rules.DecisionTable	91.76954732510288	no	0.16666666666666666	0.8333333333333334	weka.classifiers.functions.SMO	97.11934156378601	no	0.0	1.0	weka.classifiers.trees.RandomForest	96.29629629629629	no	0.0	1.0	weka.classifiers.rules.DTNB	96.70781893004116	no
SNP@Domain	1	HRI	440	R	G	?	?	?	?	-2	NA	0	NA	0	75.06714	1	148	PEK	OTHER	Catalytic_loop	no	weka.classifiers.bayes.BayesNet	95.88477366255144	no	1.3483448021091095E-5	0.9999865165519789	weka.classifiers.lazy.LWL	96.50205761316873	no	0.0	1.0	weka.classifiers.rules.DecisionTable	91.76954732510288	no	0.03333333333333333	0.9666666666666667	weka.classifiers.functions.SMO	97.11934156378601	no	0.0	1.0	weka.classifiers.trees.RandomForest	96.29629629629629	no	0.05	0.95	weka.classifiers.rules.DTNB	96.70781893004116	no
SNP@Domain	1	MOK	223	R	Q	?	?	?	?	1	NA	0	NA	1	146.14594	1	148	RCK	CMGC	G_helix#H_and_I_helix	no	weka.classifiers.bayes.BayesNet	95.88477366255144	no	3.5913258208714644E-8	0.9999999640867419	weka.classifiers.lazy.LWL	96.50205761316873	no	0.0	1.0	weka.classifiers.rules.DecisionTable	91.76954732510288	no	0.03225806451612903	0.967741935483871	weka.classifiers.functions.SMO	97.11934156378601	no	0.0	1.0	weka.classifiers.trees.RandomForest	96.29629629629629	no	0.0	1.0	weka.classifiers.rules.DTNB	96.70781893004116	no
COSMIC	2	ERBB2	755	L	S	0.252132	0.235343	0.727273	0.65098	-2	NA	0	NA	1	105.09344	0	124	EGFR	TK	B3_strand	yes	weka.classifiers.bayes.BayesNet	95.88477366255144	no	0.30890773662283133	0.6910922633771688	weka.classifiers.lazy.LWL	96.50205761316873	yes	0.8173686028599951	0.18263139714000481	weka.classifiers.rules.DecisionTable	91.76954732510288	yes	0.7666666666666667	0.23333333333333334	weka.classifiers.functions.SMO	97.11934156378601	yes	1.0	0.0	weka.classifiers.trees.RandomForest	96.29629629629629	yes	1.0	0.0	weka.classifiers.rules.DTNB	96.70781893004116	yes
SNP@Domain	1	MOK	55	L	Q	?	?	?	?	-2	NA	0	NA	1	146.14594	0	124	RCK	CMGC	C_helix	no	weka.classifiers.bayes.BayesNet	95.88477366255144	no	8.764750229719002E-6	0.9999912352497703	weka.classifiers.lazy.LWL	96.50205761316873	no	0.0	1.0	weka.classifiers.rules.DecisionTable	91.76954732510288	no	0.03225806451612903	0.967741935483871	weka.classifiers.functions.SMO	97.11934156378601	no	0.0	1.0	weka.classifiers.trees.RandomForest	96.29629629629629	no	0.0	1.0	weka.classifiers.rules.DTNB	96.70781893004116	no
COSMIC	2	BRAF	587	D	E	0.17821	0.205778	0.555556	0.265432	2	NA	0	NA	1	147.13074	1	91	RAF	TKL	Activation_segment_Nt	yes	weka.classifiers.bayes.BayesNet	95.88477366255144	yes	0.9998200183919216	1.7998160807854564E-4	weka.classifiers.lazy.LWL	96.50205761316873	yes	1.0	0.0	weka.classifiers.rules.DecisionTable	91.76954732510288	yes	0.9814814814814815	0.018518518518518517	weka.classifiers.functions.SMO	97.11934156378601	yes	1.0	0.0	weka.classifiers.trees.RandomForest	96.29629629629629	yes	1.0	0.0	weka.classifiers.rules.DTNB	96.70781893004116	yes
SNP@Domain	1	TEC	421	L	M	0.133657	0.012128	0.636364	0.254902	2	NA	0	NA	0	149.20784	0	124	TEC	TK	C_helix	no	weka.classifiers.bayes.BayesNet	95.88477366255144	no	0.005179068561852298	0.9948209314381478	weka.classifiers.lazy.LWL	96.50205761316873	no	0.0	1.0	weka.classifiers.rules.DecisionTable	91.76954732510288	no	0.125	0.875	weka.classifiers.functions.SMO	97.11934156378601	no	0.0	1.0	weka.classifiers.trees.RandomForest	96.29629629629629	no	0.03559322033898305	0.964406779661017	weka.classifiers.rules.DTNB	96.70781893004116	no
SNP@Domain	1	PIM2	165	K	R	0.855633	0.719601	0.875	0.948207	2	NA	0	NA	1	174.20274	1	135	PIM	CAMK	B3_strand	no	weka.classifiers.bayes.BayesNet	95.88477366255144	no	0.1480348487929911	0.8519651512070089	weka.classifiers.lazy.LWL	96.50205761316873	no	0.0	1.0	weka.classifiers.rules.DecisionTable	91.76954732510288	yes	0.5	0.5	weka.classifiers.functions.SMO	97.11934156378601	no	0.0	1.0	weka.classifiers.trees.RandomForest	96.29629629629629	no	0.030864197530864196	0.9691358024691358	weka.classifiers.rules.DTNB	96.70781893004116	no
SNP@Domain	1	MOS	223	V	M	0.532724	0.29568	0.8	0.449036	1	NA	0	NA	0	149.20784	0	105	MOS	OTHER	Activation_segment_Nt	no	weka.classifiers.bayes.BayesNet	95.88477366255144	no	7.662732882681237E-4	0.9992337267117318	weka.classifiers.lazy.LWL	96.50205761316873	no	0.0	1.0	weka.classifiers.rules.DecisionTable	91.76954732510288	no	0.024390243902439025	0.975609756097561	weka.classifiers.functions.SMO	97.11934156378601	no	0.0	1.0	weka.classifiers.trees.RandomForest	96.29629629629629	no	0.1	0.9	weka.classifiers.rules.DTNB	96.70781893004116	no
COSMIC	6	BRAF	601	K	N	?	0.035167	?	?	0	NA	0	NA	1	132.11904	1	135	RAF	TKL	Activation_segment_Nt#Activation_segment_Ct	yes	weka.classifiers.bayes.BayesNet	95.88477366255144	yes	0.99598717947403	0.004012820525969947	weka.classifiers.lazy.LWL	96.50205761316873	yes	1.0	0.0	weka.classifiers.rules.DecisionTable	91.76954732510288	yes	0.9814814814814815	0.018518518518518517	weka.classifiers.functions.SMO	97.11934156378601	yes	1.0	0.0	weka.classifiers.trees.RandomForest	96.29629629629629	yes	1.0	0.0	weka.classifiers.rules.DTNB	96.70781893004116	yes
SNP@Domain	1	MARK3	108	E	Q	0.182737	0.167377	0.570423	0.426295	2	NA	0	NA	1	146.14594	1	109	CAMKL	CAMK	C_helix	no	weka.classifiers.bayes.BayesNet	95.88477366255144	no	9.855641916742086E-5	0.9999014435808324	weka.classifiers.lazy.LWL	96.50205761316873	no	0.0	1.0	weka.classifiers.rules.DecisionTable	91.76954732510288	no	0.125	0.875	weka.classifiers.functions.SMO	97.11934156378601	no	0.0	1.0	weka.classifiers.trees.RandomForest	96.29629629629629	no	0.0	1.0	weka.classifiers.rules.DTNB	96.70781893004116	no
SNP@Domain	1	HRI	283	T	R	?	?	?	?	-1	NA	0	NA	1	174.20274	1	93	PEK	OTHER	C_helix#Linker	no	weka.classifiers.bayes.BayesNet	95.88477366255144	no	5.611775037198929E-6	0.9999943882249627	weka.classifiers.lazy.LWL	96.50205761316873	no	0.0	1.0	weka.classifiers.rules.DecisionTable	91.76954732510288	no	0.03333333333333333	0.9666666666666667	weka.classifiers.functions.SMO	97.11934156378601	no	0.0	1.0	weka.classifiers.trees.RandomForest	96.29629629629629	no	0.0	1.0	weka.classifiers.rules.DTNB	96.70781893004116	no
SNP@Domain	1	COT	221	P	Q	?	?	?	?	-1	NA	0	NA	1	146.14594	0	90	STE-UNIQUE	STE	Linker	no	weka.classifiers.bayes.BayesNet	95.88477366255144	no	4.440317058461243E-6	0.9999955596829415	weka.classifiers.lazy.LWL	96.50205761316873	no	0.02841117974164194	0.9715888202583579	weka.classifiers.rules.DecisionTable	91.76954732510288	no	0.029411764705882353	0.9705882352941176	weka.classifiers.functions.SMO	97.11934156378601	no	0.0	1.0	weka.classifiers.trees.RandomForest	96.29629629629629	no	0.008695652173913044	0.9913043478260869	weka.classifiers.rules.DTNB	96.70781893004116	no
SNP@Domain	1	CLK1	390	M	I	?	?	?	?	1	NA	0	NA	0	131.17464	0	124	CLK	CMGC	G_helix#H_and_I_helix	no	weka.classifiers.bayes.BayesNet	95.88477366255144	no	1.554778874111083E-6	0.9999984452211258	weka.classifiers.lazy.LWL	96.50205761316873	no	0.0	1.0	weka.classifiers.rules.DecisionTable	91.76954732510288	no	0.125	0.875	weka.classifiers.functions.SMO	97.11934156378601	no	0.0	1.0	weka.classifiers.trees.RandomForest	96.29629629629629	no	0.014285714285714285	0.9857142857142858	weka.classifiers.rules.DTNB	96.70781893004116	no
COSMIC	2	EGFR	718	L	P	0.374831	0.369342	1	0.67451	-3	NA	0	NA	0	115.13194	0	124	EGFR	TK	G_loop	yes	weka.classifiers.bayes.BayesNet	95.88477366255144	yes	0.989530569626176	0.010469430373823854	weka.classifiers.lazy.LWL	96.50205761316873	yes	0.8335370951588347	0.1664629048411652	weka.classifiers.rules.DecisionTable	91.76954732510288	yes	0.7666666666666667	0.23333333333333334	weka.classifiers.functions.SMO	97.11934156378601	yes	1.0	0.0	weka.classifiers.trees.RandomForest	96.29629629629629	yes	0.876923076923077	0.12307692307692308	weka.classifiers.rules.DTNB	96.70781893004116	yes
SNP@Domain	1	HRI	356	V	L	?	?	?	?	1	NA	0	NA	0	131.17464	0	105	PEK	OTHER	C_helix#Linker	no	weka.classifiers.bayes.BayesNet	95.88477366255144	no	9.057197662954067E-7	0.9999990942802338	weka.classifiers.lazy.LWL	96.50205761316873	no	0.0	1.0	weka.classifiers.rules.DecisionTable	91.76954732510288	no	0.03333333333333333	0.9666666666666667	weka.classifiers.functions.SMO	97.11934156378601	no	0.0	1.0	weka.classifiers.trees.RandomForest	96.29629629629629	no	0.0	1.0	weka.classifiers.rules.DTNB	96.70781893004116	no
SNP@Domain	1	TEC	387	V	A	0.418997	0.241069	0.909091	0.729412	0	NA	0	NA	0	89.09404	0	105	TEC	TK	G_loop	no	weka.classifiers.bayes.BayesNet	95.88477366255144	no	0.43833715529313144	0.5616628447068686	weka.classifiers.lazy.LWL	96.50205761316873	no	0.0	1.0	weka.classifiers.rules.DecisionTable	91.76954732510288	no	0.125	0.875	weka.classifiers.functions.SMO	97.11934156378601	no	0.0	1.0	weka.classifiers.trees.RandomForest	96.29629629629629	no	0.059577677224736045	0.9404223227752639	weka.classifiers.rules.DTNB	96.70781893004116	no
SNP@Domain	1	CHK1	254	I	V	?	?	?	?	3	NA	0	NA	0	117.14784	0	124	CAMKL	CAMK	H_and_I_helix	no	weka.classifiers.bayes.BayesNet	95.88477366255144	no	1.7808421502646628E-5	0.9999821915784973	weka.classifiers.lazy.LWL	96.50205761316873	no	0.0	1.0	weka.classifiers.rules.DecisionTable	91.76954732510288	no	0.125	0.875	weka.classifiers.functions.SMO	97.11934156378601	no	0.0	1.0	weka.classifiers.trees.RandomForest	96.29629629629629	no	0.0	1.0	weka.classifiers.rules.DTNB	96.70781893004116	no
COSMIC	9	KIT	816	D	Y	0.070003	0.025876	1	0.215686	-3	NA	0	NA	0	181.19124	1	91	PDGFR	TK	Activation_segment_Nt	yes	weka.classifiers.bayes.BayesNet	95.88477366255144	yes	0.9999999438776639	5.6122335959692E-8	weka.classifiers.lazy.LWL	96.50205761316873	yes	1.0	0.0	weka.classifiers.rules.DecisionTable	91.76954732510288	yes	0.9803921568627451	0.0196078431372549	weka.classifiers.functions.SMO	97.11934156378601	yes	1.0	0.0	weka.classifiers.trees.RandomForest	96.29629629629629	yes	1.0	0.0	weka.classifiers.rules.DTNB	96.70781893004116	yes
SNP@Domain	1	ERK5	244	T	M	?	?	?	?	-1	NA	0	NA	0	149.20784	1	93	MAPK	CMGC	F_helix	no	weka.classifiers.bayes.BayesNet	95.88477366255144	no	1.7096857468769684E-5	0.9999829031425311	weka.classifiers.lazy.LWL	96.50205761316873	no	0.0	1.0	weka.classifiers.rules.DecisionTable	91.76954732510288	no	0.06666666666666667	0.9333333333333333	weka.classifiers.functions.SMO	97.11934156378601	no	0.0	1.0	weka.classifiers.trees.RandomForest	96.29629629629629	no	0.0	1.0	weka.classifiers.rules.DTNB	96.70781893004116	no
COSMIC	2	FLT3	835	D	V	0.070003	0.024888	1	0.215686	-3	NA	0	NA	0	117.14784	1	91	PDGFR	TK	Activation_segment_Nt	yes	weka.classifiers.bayes.BayesNet	95.88477366255144	yes	0.9999999082282707	9.177172939569384E-8	weka.classifiers.lazy.LWL	96.50205761316873	yes	1.0	0.0	weka.classifiers.rules.DecisionTable	91.76954732510288	yes	0.9803921568627451	0.0196078431372549	weka.classifiers.functions.SMO	97.11934156378601	yes	1.0	0.0	weka.classifiers.trees.RandomForest	96.29629629629629	yes	1.0	0.0	weka.classifiers.rules.DTNB	96.70781893004116	yes
SNP@Domain	1	COT	385	P	S	?	?	?	?	-1	NA	0	NA	1	105.09344	0	90	STE-UNIQUE	STE	H_and_I_helix	no	weka.classifiers.bayes.BayesNet	95.88477366255144	no	1.2042051086272128E-6	0.9999987957948914	weka.classifiers.lazy.LWL	96.50205761316873	no	0.021468985169351907	0.978531014830648	weka.classifiers.rules.DecisionTable	91.76954732510288	no	0.029411764705882353	0.9705882352941176	weka.classifiers.functions.SMO	97.11934156378601	no	0.0	1.0	weka.classifiers.trees.RandomForest	96.29629629629629	no	0.0	1.0	weka.classifiers.rules.DTNB	96.70781893004116	no
SNP@Domain	1	HRI	262	Y	H	?	?	?	?	2	NA	0	NA	1	155.15634	0	141	PEK	OTHER	C_helix#Linker	no	weka.classifiers.bayes.BayesNet	95.88477366255144	no	6.906305592896248E-7	0.9999993093694406	weka.classifiers.lazy.LWL	96.50205761316873	no	0.0	1.0	weka.classifiers.rules.DecisionTable	91.76954732510288	no	0.03333333333333333	0.9666666666666667	weka.classifiers.functions.SMO	97.11934156378601	no	0.0	1.0	weka.classifiers.trees.RandomForest	96.29629629629629	no	0.0	1.0	weka.classifiers.rules.DTNB	96.70781893004116	no
SNP@Domain	1	ILK	251	S	T	0.571287	0.094684	0.5	0.382716	1	NA	0	NA	1	119.12034	1	73	MLK	TKL	C_helix	no	weka.classifiers.bayes.BayesNet	95.88477366255144	no	0.26841687184871144	0.7315831281512886	weka.classifiers.lazy.LWL	96.50205761316873	no	0.0	1.0	weka.classifiers.rules.DecisionTable	91.76954732510288	no	0.16666666666666666	0.8333333333333334	weka.classifiers.functions.SMO	97.11934156378601	no	0.0	1.0	weka.classifiers.trees.RandomForest	96.29629629629629	no	0.0	1.0	weka.classifiers.rules.DTNB	96.70781893004116	no
SNP@Domain	1	KIS	158	V	F	?	?	?	?	-1	NA	0	NA	0	165.19184	0	105	KIS	OTHER	Catalytic_loop	no	weka.classifiers.bayes.BayesNet	95.88477366255144	no	3.11822387975763E-4	0.9996881776120241	weka.classifiers.lazy.LWL	96.50205761316873	no	0.0	1.0	weka.classifiers.rules.DecisionTable	91.76954732510288	no	0.3333333333333333	0.6666666666666666	weka.classifiers.functions.SMO	97.11934156378601	no	0.0	1.0	weka.classifiers.trees.RandomForest	96.29629629629629	no	0.0	1.0	weka.classifiers.rules.DTNB	96.70781893004116	no
COSMIC	2	BRAF	462	R	I	0.166837	0.041884	0.5	0.148148	-3	NA	0	NA	0	131.17464	1	148	RAF	TKL	G_loop	yes	weka.classifiers.bayes.BayesNet	95.88477366255144	yes	0.9882834475276423	0.011716552472357674	weka.classifiers.lazy.LWL	96.50205761316873	yes	1.0	0.0	weka.classifiers.rules.DecisionTable	91.76954732510288	yes	0.9814814814814815	0.018518518518518517	weka.classifiers.functions.SMO	97.11934156378601	yes	1.0	0.0	weka.classifiers.trees.RandomForest	96.29629629629629	yes	1.0	0.0	weka.classifiers.rules.DTNB	96.70781893004116	yes
SNP@Domain	1	DDR1	835	R	W	0.41919	0.2987	1	0.85098	-3	NA	0	NA	0	204.22844	1	148	DDR	TK	H_and_I_helix	no	weka.classifiers.bayes.BayesNet	95.88477366255144	no	0.018356205550857787	0.9816437944491423	weka.classifiers.lazy.LWL	96.50205761316873	no	0.0	1.0	weka.classifiers.rules.DecisionTable	91.76954732510288	no	0.3333333333333333	0.6666666666666666	weka.classifiers.functions.SMO	97.11934156378601	no	0.0	1.0	weka.classifiers.trees.RandomForest	96.29629629629629	no	0.0	1.0	weka.classifiers.rules.DTNB	96.70781893004116	no
COSMIC	9	PDGFRA	842	D	V	0.070003	0.02574	1	0.215686	-3	NA	0	NA	0	117.14784	1	91	PDGFR	TK	Activation_segment_Nt	yes	weka.classifiers.bayes.BayesNet	95.88477366255144	yes	0.9999999082282707	9.177172939569384E-8	weka.classifiers.lazy.LWL	96.50205761316873	yes	1.0	0.0	weka.classifiers.rules.DecisionTable	91.76954732510288	yes	0.9803921568627451	0.0196078431372549	weka.classifiers.functions.SMO	97.11934156378601	yes	1.0	0.0	weka.classifiers.trees.RandomForest	96.29629629629629	yes	1.0	0.0	weka.classifiers.rules.DTNB	96.70781893004116	yes
SNP@Domain	1	PASK	1210	V	M	0.284788	0.113642	0.161972	0.219124	1	NA	0	NA	0	149.20784	0	105	CAMKL	CAMK	G_helix#H_and_I_helix	no	weka.classifiers.bayes.BayesNet	95.88477366255144	no	2.0231734122012973E-5	0.9999797682658781	weka.classifiers.lazy.LWL	96.50205761316873	no	0.0	1.0	weka.classifiers.rules.DecisionTable	91.76954732510288	no	0.125	0.875	weka.classifiers.functions.SMO	97.11934156378601	no	0.0	1.0	weka.classifiers.trees.RandomForest	96.29629629629629	no	0.0	1.0	weka.classifiers.rules.DTNB	96.70781893004116	no
SNP@Domain	1	MOS	88	M	I	0.186021	0.050603	0.4	0.157025	1	NA	0	NA	0	131.17464	0	124	MOS	OTHER	B3_strand	no	weka.classifiers.bayes.BayesNet	95.88477366255144	no	1.5830758331206093E-6	0.9999984169241668	weka.classifiers.lazy.LWL	96.50205761316873	no	0.0	1.0	weka.classifiers.rules.DecisionTable	91.76954732510288	no	0.024390243902439025	0.975609756097561	weka.classifiers.functions.SMO	97.11934156378601	no	0.0	1.0	weka.classifiers.trees.RandomForest	96.29629629629629	no	0.0	1.0	weka.classifiers.rules.DTNB	96.70781893004116	no
SNP@Domain	1	MINK	38	S	G	?	?	?	?	0	NA	0	NA	0	75.06714	1	73	STE20	STE	G_loop	no	weka.classifiers.bayes.BayesNet	95.88477366255144	no	3.825170879738081E-4	0.9996174829120261	weka.classifiers.lazy.LWL	96.50205761316873	no	0.0	1.0	weka.classifiers.rules.DecisionTable	91.76954732510288	no	0.041666666666666664	0.9583333333333334	weka.classifiers.functions.SMO	97.11934156378601	no	0.0	1.0	weka.classifiers.trees.RandomForest	96.29629629629629	no	0.0	1.0	weka.classifiers.rules.DTNB	96.70781893004116	no
SNP@Domain	1	AAK1	156	C	G	?	?	?	?	-3	NA	0	NA	0	75.06714	0	86	NAK	OTHER	E_helix	no	weka.classifiers.bayes.BayesNet	95.88477366255144	no	9.33070600724321E-5	0.9999066929399275	weka.classifiers.lazy.LWL	96.50205761316873	no	0.0	1.0	weka.classifiers.rules.DecisionTable	91.76954732510288	no	0.16666666666666666	0.8333333333333334	weka.classifiers.functions.SMO	97.11934156378601	no	0.0	1.0	weka.classifiers.trees.RandomForest	96.29629629629629	no	0.011764705882352941	0.9882352941176471	weka.classifiers.rules.DTNB	96.70781893004116	no
COSMIC	3	BRAF	595	F	S	0.86488	0.737323	0.944444	0.679012	-2	NA	0	NA	1	105.09344	0	135	RAF	TKL	Activation_segment_Nt	yes	weka.classifiers.bayes.BayesNet	95.88477366255144	yes	0.9999971340786963	2.865921303669501E-6	weka.classifiers.lazy.LWL	96.50205761316873	yes	1.0	0.0	weka.classifiers.rules.DecisionTable	91.76954732510288	yes	0.9814814814814815	0.018518518518518517	weka.classifiers.functions.SMO	97.11934156378601	yes	1.0	0.0	weka.classifiers.trees.RandomForest	96.29629629629629	yes	0.9533333333333334	0.04666666666666667	weka.classifiers.rules.DTNB	96.70781893004116	yes
COSMIC	3	ABL1	315	T	I	0.368731	0.105632	1	0.407843	-1	NA	0	NA	0	131.17464	1	93	ABL	TK	C_helix	yes	weka.classifiers.bayes.BayesNet	95.88477366255144	yes	0.9978083784164613	0.0021916215835387294	weka.classifiers.lazy.LWL	96.50205761316873	yes	1.0	0.0	weka.classifiers.rules.DecisionTable	91.76954732510288	yes	0.9375	0.0625	weka.classifiers.functions.SMO	97.11934156378601	yes	1.0	0.0	weka.classifiers.trees.RandomForest	96.29629629629629	yes	1.0	0.0	weka.classifiers.rules.DTNB	96.70781893004116	yes
SNP@Domain	1	COT	190	A	D	?	?	?	?	-2	NA	0	NA	1	133.10384	0	67	STE-UNIQUE	STE	C_helix	no	weka.classifiers.bayes.BayesNet	95.88477366255144	no	1.0854743656160179E-4	0.9998914525634385	weka.classifiers.lazy.LWL	96.50205761316873	no	0.028298120563605783	0.9717018794363941	weka.classifiers.rules.DecisionTable	91.76954732510288	no	0.029411764705882353	0.9705882352941176	weka.classifiers.functions.SMO	97.11934156378601	no	0.0	1.0	weka.classifiers.trees.RandomForest	96.29629629629629	no	0.0	1.0	weka.classifiers.rules.DTNB	96.70781893004116	no
COSMIC	2	KIT	816	D	A	0.070003	0.025876	1	0.215686	-2	NA	0	NA	0	89.09404	1	91	PDGFR	TK	Activation_segment_Nt	yes	weka.classifiers.bayes.BayesNet	95.88477366255144	yes	0.9999999115264456	8.847355432736206E-8	weka.classifiers.lazy.LWL	96.50205761316873	yes	1.0	0.0	weka.classifiers.rules.DecisionTable	91.76954732510288	yes	0.9803921568627451	0.0196078431372549	weka.classifiers.functions.SMO	97.11934156378601	yes	1.0	0.0	weka.classifiers.trees.RandomForest	96.29629629629629	yes	1.0	0.0	weka.classifiers.rules.DTNB	96.70781893004116	yes
SNP@Domain	1	COT	367	G	R	?	?	?	?	-2	NA	0	NA	1	174.20274	0	48	STE-UNIQUE	STE	H_and_I_helix	no	weka.classifiers.bayes.BayesNet	95.88477366255144	no	4.9712471227968885E-5	0.9999502875287721	weka.classifiers.lazy.LWL	96.50205761316873	no	0.02617802432222432	0.9738219756777755	weka.classifiers.rules.DecisionTable	91.76954732510288	no	0.029411764705882353	0.9705882352941176	weka.classifiers.functions.SMO	97.11934156378601	no	0.0	1.0	weka.classifiers.trees.RandomForest	96.29629629629629	no	0.0	1.0	weka.classifiers.rules.DTNB	96.70781893004116	no
SNP@Domain	1	CDK4	24	R	C	0.18707	0.129872	0.36	0.059028	-3	NA	0	NA	0	121.15404	1	148	CDK	CMGC	G_loop#B3_strand	no	weka.classifiers.bayes.BayesNet	95.88477366255144	no	5.410939594559159E-5	0.9999458906040544	weka.classifiers.lazy.LWL	96.50205761316873	no	0.0	1.0	weka.classifiers.rules.DecisionTable	91.76954732510288	no	0.041666666666666664	0.9583333333333334	weka.classifiers.functions.SMO	97.11934156378601	no	0.0	1.0	weka.classifiers.trees.RandomForest	96.29629629629629	no	0.0	1.0	weka.classifiers.rules.DTNB	96.70781893004116	no
COSMIC	2	MET	1209	A	G	0.485329	0.356673	0.833333	0.894118	0	NA	0	NA	0	75.06714	0	67	MET	TK	Catalytic_loop	yes	weka.classifiers.bayes.BayesNet	95.88477366255144	yes	0.9954959807175562	0.004504019282443836	weka.classifiers.lazy.LWL	96.50205761316873	yes	1.0	0.0	weka.classifiers.rules.DecisionTable	91.76954732510288	yes	0.75	0.25	weka.classifiers.functions.SMO	97.11934156378601	yes	1.0	0.0	weka.classifiers.trees.RandomForest	96.29629629629629	yes	1.0	0.0	weka.classifiers.rules.DTNB	96.70781893004116	yes
SNP@Domain	1	ICK	45	H	R	0.097137	0.007423	0.578947	0.107639	0	NA	0	NA	1	174.20274	1	118	RCK	CMGC	C_helix	no	weka.classifiers.bayes.BayesNet	95.88477366255144	no	3.0684739101036014E-6	0.9999969315260899	weka.classifiers.lazy.LWL	96.50205761316873	no	0.0	1.0	weka.classifiers.rules.DecisionTable	91.76954732510288	no	0.03225806451612903	0.967741935483871	weka.classifiers.functions.SMO	97.11934156378601	no	0.0	1.0	weka.classifiers.trees.RandomForest	96.29629629629629	no	0.0	1.0	weka.classifiers.rules.DTNB	96.70781893004116	no
COSMIC	3	FLT3	836	I	M	0.084357	0.059947	1	0.266667	1	NA	0	NA	0	149.20784	0	124	PDGFR	TK	Activation_segment_Nt	yes	weka.classifiers.bayes.BayesNet	95.88477366255144	yes	0.9998386061956414	1.613938043587069E-4	weka.classifiers.lazy.LWL	96.50205761316873	yes	1.0	0.0	weka.classifiers.rules.DecisionTable	91.76954732510288	yes	0.9803921568627451	0.0196078431372549	weka.classifiers.functions.SMO	97.11934156378601	yes	1.0	0.0	weka.classifiers.trees.RandomForest	96.29629629629629	yes	1.0	0.0	weka.classifiers.rules.DTNB	96.70781893004116	yes
COSMIC	2	KIT	820	D	H	0.131973	0.063348	1	0.372549	-1	NA	0	NA	1	155.15634	1	91	PDGFR	TK	Activation_segment_Nt#Activation_segment_Ct	yes	weka.classifiers.bayes.BayesNet	95.88477366255144	yes	0.9998518875129865	1.4811248701353773E-4	weka.classifiers.lazy.LWL	96.50205761316873	yes	1.0	0.0	weka.classifiers.rules.DecisionTable	91.76954732510288	yes	0.9803921568627451	0.0196078431372549	weka.classifiers.functions.SMO	97.11934156378601	yes	1.0	0.0	weka.classifiers.trees.RandomForest	96.29629629629629	yes	1.0	0.0	weka.classifiers.rules.DTNB	96.70781893004116	yes
COSMIC	2	EGFR	849	Q	R	0.371518	0.011978	0.454545	0.184314	1	NA	0	NA	1	174.20274	1	114	EGFR	TK	Activation_segment_Nt	yes	weka.classifiers.bayes.BayesNet	95.88477366255144	no	0.4199699543201191	0.580030045679881	weka.classifiers.lazy.LWL	96.50205761316873	yes	0.7881624320156304	0.21183756798436973	weka.classifiers.rules.DecisionTable	91.76954732510288	yes	0.7666666666666667	0.23333333333333334	weka.classifiers.functions.SMO	97.11934156378601	yes	1.0	0.0	weka.classifiers.trees.RandomForest	96.29629629629629	yes	1.0	0.0	weka.classifiers.rules.DTNB	96.70781893004116	yes
SNP@Domain	1	MOS	142	V	I	0.177989	0.014236	0.6	0.534435	3	NA	0	NA	0	131.17464	0	105	MOS	OTHER	Linker	no	weka.classifiers.bayes.BayesNet	95.88477366255144	no	1.1523342317877766E-6	0.9999988476657682	weka.classifiers.lazy.LWL	96.50205761316873	no	0.0	1.0	weka.classifiers.rules.DecisionTable	91.76954732510288	no	0.024390243902439025	0.975609756097561	weka.classifiers.functions.SMO	97.11934156378601	no	0.0	1.0	weka.classifiers.trees.RandomForest	96.29629629629629	no	0.0	1.0	weka.classifiers.rules.DTNB	96.70781893004116	no
COSMIC	2	ERBB2	769	D	H	0.325613	0.026198	0.727273	0.192157	-1	NA	0	NA	1	155.15634	1	91	EGFR	TK	C_helix	yes	weka.classifiers.bayes.BayesNet	95.88477366255144	yes	0.9799849953298235	0.02001500467017645	weka.classifiers.lazy.LWL	96.50205761316873	yes	0.75778466125884	0.24221533874116005	weka.classifiers.rules.DecisionTable	91.76954732510288	yes	0.7666666666666667	0.23333333333333334	weka.classifiers.functions.SMO	97.11934156378601	yes	1.0	0.0	weka.classifiers.trees.RandomForest	96.29629629629629	yes	0.9	0.1	weka.classifiers.rules.DTNB	96.70781893004116	yes
SNP@Domain	1	MER	727	V	G	?	?	?	?	-3	NA	0	NA	0	75.06714	0	105	AXL	TK	Catalytic_loop	no	weka.classifiers.bayes.BayesNet	95.88477366255144	no	0.030180881282111764	0.9698191187178883	weka.classifiers.lazy.LWL	96.50205761316873	no	0.0	1.0	weka.classifiers.rules.DecisionTable	91.76954732510288	no	0.06666666666666667	0.9333333333333333	weka.classifiers.functions.SMO	97.11934156378601	no	0.0	1.0	weka.classifiers.trees.RandomForest	96.29629629629629	no	0.0	1.0	weka.classifiers.rules.DTNB	96.70781893004116	no
SNP@Domain	1	MER	656	E	K	?	?	?	?	1	NA	0	NA	1	146.18934	1	109	AXL	TK	C_helix	no	weka.classifiers.bayes.BayesNet	95.88477366255144	no	0.010557090701974973	0.989442909298025	weka.classifiers.lazy.LWL	96.50205761316873	no	0.0	1.0	weka.classifiers.rules.DecisionTable	91.76954732510288	no	0.06666666666666667	0.9333333333333333	weka.classifiers.functions.SMO	97.11934156378601	no	0.0	1.0	weka.classifiers.trees.RandomForest	96.29629629629629	no	0.0	1.0	weka.classifiers.rules.DTNB	96.70781893004116	no
COSMIC	4	BRAF	597	L	Q	0.51031	0.407999	0.888889	0.62963	-2	NA	0	NA	1	146.14594	0	124	RAF	TKL	Activation_segment_Nt	yes	weka.classifiers.bayes.BayesNet	95.88477366255144	yes	0.9999757890866102	2.4210913389914417E-5	weka.classifiers.lazy.LWL	96.50205761316873	yes	1.0	0.0	weka.classifiers.rules.DecisionTable	91.76954732510288	yes	0.9814814814814815	0.018518518518518517	weka.classifiers.functions.SMO	97.11934156378601	yes	1.0	0.0	weka.classifiers.trees.RandomForest	96.29629629629629	yes	1.0	0.0	weka.classifiers.rules.DTNB	96.70781893004116	yes
COSMIC	21	BRAF	600	V	K	0.070003	0.061992	0.5	0.092593	-2	NA	0	NA	1	146.18934	0	105	RAF	TKL	Activation_segment_Nt	yes	weka.classifiers.bayes.BayesNet	95.88477366255144	yes	0.9999672166458167	3.278335418347716E-5	weka.classifiers.lazy.LWL	96.50205761316873	yes	1.0	0.0	weka.classifiers.rules.DecisionTable	91.76954732510288	yes	0.9814814814814815	0.018518518518518517	weka.classifiers.functions.SMO	97.11934156378601	yes	1.0	0.0	weka.classifiers.trees.RandomForest	96.29629629629629	yes	1.0	0.0	weka.classifiers.rules.DTNB	96.70781893004116	yes
COSMIC	2	FLT3	835	D	N	0.070003	0.024888	1	0.215686	1	NA	0	NA	1	132.11904	1	91	PDGFR	TK	Activation_segment_Nt	yes	weka.classifiers.bayes.BayesNet	95.88477366255144	yes	0.9999995576116608	4.423883392627766E-7	weka.classifiers.lazy.LWL	96.50205761316873	yes	1.0	0.0	weka.classifiers.rules.DecisionTable	91.76954732510288	yes	0.9803921568627451	0.0196078431372549	weka.classifiers.functions.SMO	97.11934156378601	yes	1.0	0.0	weka.classifiers.trees.RandomForest	96.29629629629629	yes	1.0	0.0	weka.classifiers.rules.DTNB	96.70781893004116	yes
COSMIC	4	BRAF	605	S	G	?	0.044343	?	?	0	NA	0	NA	0	75.06714	1	73	RAF	TKL	Activation_segment_Nt#Activation_segment_Ct	yes	weka.classifiers.bayes.BayesNet	95.88477366255144	yes	0.9971371406938822	0.0028628593061178075	weka.classifiers.lazy.LWL	96.50205761316873	yes	1.0	0.0	weka.classifiers.rules.DecisionTable	91.76954732510288	yes	0.9814814814814815	0.018518518518518517	weka.classifiers.functions.SMO	97.11934156378601	yes	1.0	0.0	weka.classifiers.trees.RandomForest	96.29629629629629	yes	1.0	0.0	weka.classifiers.rules.DTNB	96.70781893004116	yes
COSMIC	2	PDGFRA	659	N	Y	0.206641	0.025561	0.888889	0.345098	-2	NA	0	NA	0	181.19124	1	96	PDGFR	TK	C_helix	yes	weka.classifiers.bayes.BayesNet	95.88477366255144	yes	0.9999889987344763	1.1001265523630691E-5	weka.classifiers.lazy.LWL	96.50205761316873	yes	1.0	0.0	weka.classifiers.rules.DecisionTable	91.76954732510288	yes	0.9803921568627451	0.0196078431372549	weka.classifiers.functions.SMO	97.11934156378601	yes	1.0	0.0	weka.classifiers.trees.RandomForest	96.29629629629629	yes	1.0	0.0	weka.classifiers.rules.DTNB	96.70781893004116	yes
SNP@Domain	1	CSK	221	N	D	0.372153	0.30567	0.714286	0.584314	1	NA	0	NA	1	133.10384	1	96	CSK	TK	B3_strand	no	weka.classifiers.bayes.BayesNet	95.88477366255144	no	0.014289541360968534	0.9857104586390315	weka.classifiers.lazy.LWL	96.50205761316873	no	0.0	1.0	weka.classifiers.rules.DecisionTable	91.76954732510288	no	0.25	0.75	weka.classifiers.functions.SMO	97.11934156378601	no	0.0	1.0	weka.classifiers.trees.RandomForest	96.29629629629629	no	0.0	1.0	weka.classifiers.rules.DTNB	96.70781893004116	no
SNP@Domain	1	TRKA	613	G	V	?	?	?	?	-3	NA	0	NA	0	117.14784	0	48	TRK	TK	Linker#E_helix	no	weka.classifiers.bayes.BayesNet	95.88477366255144	no	0.3040055445919167	0.6959944554080832	weka.classifiers.lazy.LWL	96.50205761316873	no	0.0	1.0	weka.classifiers.rules.DecisionTable	91.76954732510288	no	0.3333333333333333	0.6666666666666666	weka.classifiers.functions.SMO	97.11934156378601	no	0.0	1.0	weka.classifiers.trees.RandomForest	96.29629629629629	no	0.16538461538461538	0.8346153846153846	weka.classifiers.rules.DTNB	96.70781893004116	no
SNP@Domain	1	MER	713	V	L	?	?	?	?	1	NA	0	NA	0	131.17464	0	105	AXL	TK	E_helix	no	weka.classifiers.bayes.BayesNet	95.88477366255144	no	0.0016332178055257576	0.9983667821944742	weka.classifiers.lazy.LWL	96.50205761316873	no	0.0	1.0	weka.classifiers.rules.DecisionTable	91.76954732510288	no	0.06666666666666667	0.9333333333333333	weka.classifiers.functions.SMO	97.11934156378601	no	0.0	1.0	weka.classifiers.trees.RandomForest	96.29629629629629	no	0.0	1.0	weka.classifiers.rules.DTNB	96.70781893004116	no
SNP@Domain	1	MARK4	205	E	Q	0.070003	0.063672	0.105634	0.099602	2	NA	0	NA	1	146.14594	1	109	CAMKL	CAMK	Activation_segment_Nt	no	weka.classifiers.bayes.BayesNet	95.88477366255144	no	0.013199812496879047	0.9868001875031209	weka.classifiers.lazy.LWL	96.50205761316873	no	0.0	1.0	weka.classifiers.rules.DecisionTable	91.76954732510288	no	0.125	0.875	weka.classifiers.functions.SMO	97.11934156378601	no	0.0	1.0	weka.classifiers.trees.RandomForest	96.29629629629629	no	0.0	1.0	weka.classifiers.rules.DTNB	96.70781893004116	no
COSMIC	4	PDGFRA	849	Y	C	0.234411	0.051046	1	0.286275	-2	Phosphorylation	0	NA	0	121.15404	0	141	PDGFR	TK	Activation_segment_Nt#Activation_segment_Ct	yes	weka.classifiers.bayes.BayesNet	95.88477366255144	yes	0.9999520715495979	4.792845040218353E-5	weka.classifiers.lazy.LWL	96.50205761316873	yes	1.0	0.0	weka.classifiers.rules.DecisionTable	91.76954732510288	yes	0.9803921568627451	0.0196078431372549	weka.classifiers.functions.SMO	97.11934156378601	yes	1.0	0.0	weka.classifiers.trees.RandomForest	96.29629629629629	yes	1.0	0.0	weka.classifiers.rules.DTNB	96.70781893004116	yes
SNP@Domain	1	COT	209	L	M	?	?	?	?	2	NA	0	NA	0	149.20784	0	124	STE-UNIQUE	STE	Linker	no	weka.classifiers.bayes.BayesNet	95.88477366255144	no	5.1985140919943355E-5	0.9999480148590801	weka.classifiers.lazy.LWL	96.50205761316873	no	0.0	1.0	weka.classifiers.rules.DecisionTable	91.76954732510288	no	0.029411764705882353	0.9705882352941176	weka.classifiers.functions.SMO	97.11934156378601	no	0.0	1.0	weka.classifiers.trees.RandomForest	96.29629629629629	no	0.0	1.0	weka.classifiers.rules.DTNB	96.70781893004116	no
COSMIC	3	KIT	829	A	P	?	0.02774	?	?	-1	NA	0	NA	0	115.13194	0	67	PDGFR	TK	Activation_segment_Nt#Activation_segment_Ct	yes	weka.classifiers.bayes.BayesNet	95.88477366255144	yes	0.9937645985511641	0.006235401448835902	weka.classifiers.lazy.LWL	96.50205761316873	yes	1.0	0.0	weka.classifiers.rules.DecisionTable	91.76954732510288	yes	0.9803921568627451	0.0196078431372549	weka.classifiers.functions.SMO	97.11934156378601	yes	1.0	0.0	weka.classifiers.trees.RandomForest	96.29629629629629	yes	0.9916666666666666	0.008333333333333333	weka.classifiers.rules.DTNB	96.70781893004116	yes
COSMIC	2	ABL1	359	F	C	0.471306	0.059669	0.857143	0.188235	-2	NA	0	NA	0	121.15404	0	135	ABL	TK	E_helix	yes	weka.classifiers.bayes.BayesNet	95.88477366255144	yes	0.9996330804574858	3.669195425142169E-4	weka.classifiers.lazy.LWL	96.50205761316873	yes	1.0	0.0	weka.classifiers.rules.DecisionTable	91.76954732510288	yes	0.9375	0.0625	weka.classifiers.functions.SMO	97.11934156378601	yes	1.0	0.0	weka.classifiers.trees.RandomForest	96.29629629629629	yes	1.0	0.0	weka.classifiers.rules.DTNB	96.70781893004116	yes
COSMIC	4	EGFR	831	R	C	0.106882	0.093308	0.363636	0.352941	-3	NA	0	NA	0	121.15404	1	148	EGFR	TK	Catalytic_loop	yes	weka.classifiers.bayes.BayesNet	95.88477366255144	yes	0.5928908635564477	0.40710913644355223	weka.classifiers.lazy.LWL	96.50205761316873	yes	0.7827831796650152	0.21721682033498477	weka.classifiers.rules.DecisionTable	91.76954732510288	yes	0.7666666666666667	0.23333333333333334	weka.classifiers.functions.SMO	97.11934156378601	yes	1.0	0.0	weka.classifiers.trees.RandomForest	96.29629629629629	yes	0.9	0.1	weka.classifiers.rules.DTNB	96.70781893004116	yes
SNP@Domain	1	AKT1	167	V	A	0.418997	0.130776	0.793103	0.561404	0	NA	0	NA	0	89.09404	0	105	AKT	AGC	G_loop	no	weka.classifiers.bayes.BayesNet	95.88477366255144	no	0.0023239886848606794	0.9976760113151393	weka.classifiers.lazy.LWL	96.50205761316873	no	0.0	1.0	weka.classifiers.rules.DecisionTable	91.76954732510288	no	0.2	0.8	weka.classifiers.functions.SMO	97.11934156378601	no	0.0	1.0	weka.classifiers.trees.RandomForest	96.29629629629629	no	0.031372549019607836	0.968627450980392	weka.classifiers.rules.DTNB	96.70781893004116	no
SNP@Domain	1	COT	349	R	Q	?	?	?	?	1	NA	0	NA	1	146.14594	1	148	STE-UNIQUE	STE	G_helix#H_and_I_helix	no	weka.classifiers.bayes.BayesNet	95.88477366255144	no	2.2942950619250628E-7	0.9999997705704937	weka.classifiers.lazy.LWL	96.50205761316873	no	0.039196043788871406	0.9608039562111287	weka.classifiers.rules.DecisionTable	91.76954732510288	no	0.029411764705882353	0.9705882352941176	weka.classifiers.functions.SMO	97.11934156378601	no	0.0	1.0	weka.classifiers.trees.RandomForest	96.29629629629629	no	0.0	1.0	weka.classifiers.rules.DTNB	96.70781893004116	no
SNP@Domain	1	ERBB3	758	D	H	0.325613	0.026395	0.727273	0.192157	-1	NA	0	NA	1	155.15634	1	91	EGFR	TK	C_helix	no	weka.classifiers.bayes.BayesNet	95.88477366255144	yes	0.7768691578602195	0.2231308421397806	weka.classifiers.lazy.LWL	96.50205761316873	yes	0.7577776533517367	0.24222234664826275	weka.classifiers.rules.DecisionTable	91.76954732510288	yes	0.7666666666666667	0.23333333333333334	weka.classifiers.functions.SMO	97.11934156378601	yes	1.0	0.0	weka.classifiers.trees.RandomForest	96.29629629629629	no	0.2	0.8	weka.classifiers.rules.DTNB	96.70781893004116	yes
SNP@Domain	1	COT	165	D	G	?	?	?	?	-1	NA	0	NA	0	75.06714	1	91	STE-UNIQUE	STE	B3_strand	no	weka.classifiers.bayes.BayesNet	95.88477366255144	no	1.9522150656639593E-4	0.9998047784934336	weka.classifiers.lazy.LWL	96.50205761316873	no	0.04443984042476144	0.9555601595752385	weka.classifiers.rules.DecisionTable	91.76954732510288	no	0.029411764705882353	0.9705882352941176	weka.classifiers.functions.SMO	97.11934156378601	no	0.0	1.0	weka.classifiers.trees.RandomForest	96.29629629629629	no	0.056666666666666664	0.9433333333333334	weka.classifiers.rules.DTNB	96.70781893004116	no
SNP@Domain	1	MOS	233	D	G	?	0.024392	?	?	-1	NA	0	NA	0	75.06714	1	91	MOS	OTHER	Activation_segment_Nt#Activation_segment_Ct	no	weka.classifiers.bayes.BayesNet	95.88477366255144	no	0.004687133427251837	0.9953128665727481	weka.classifiers.lazy.LWL	96.50205761316873	no	0.0	1.0	weka.classifiers.rules.DecisionTable	91.76954732510288	no	0.024390243902439025	0.975609756097561	weka.classifiers.functions.SMO	97.11934156378601	no	0.0	1.0	weka.classifiers.trees.RandomForest	96.29629629629629	no	0.0	1.0	weka.classifiers.rules.DTNB	96.70781893004116	no
SNP@Domain	1	HGK	249	Y	H	?	?	?	?	2	NA	0	NA	1	155.15634	0	141	STE20	STE	G_helix#H_and_I_helix	no	weka.classifiers.bayes.BayesNet	95.88477366255144	no	2.514543367628326E-6	0.9999974854566325	weka.classifiers.lazy.LWL	96.50205761316873	no	0.022403803701594872	0.9775961962984053	weka.classifiers.rules.DecisionTable	91.76954732510288	no	0.041666666666666664	0.9583333333333334	weka.classifiers.functions.SMO	97.11934156378601	no	0.0	1.0	weka.classifiers.trees.RandomForest	96.29629629629629	no	0.0	1.0	weka.classifiers.rules.DTNB	96.70781893004116	no
SNP@Domain	1	MOS	235	N	T	0.146907	0.031888	0.6	0.209366	0	NA	0	NA	1	119.12034	1	96	MOS	OTHER	Activation_segment_Nt#Activation_segment_Ct	no	weka.classifiers.bayes.BayesNet	95.88477366255144	no	5.1628646275135364E-5	0.9999483713537248	weka.classifiers.lazy.LWL	96.50205761316873	no	0.0	1.0	weka.classifiers.rules.DecisionTable	91.76954732510288	no	0.024390243902439025	0.975609756097561	weka.classifiers.functions.SMO	97.11934156378601	no	0.0	1.0	weka.classifiers.trees.RandomForest	96.29629629629629	no	0.0	1.0	weka.classifiers.rules.DTNB	96.70781893004116	no
SNP@Domain	1	MOS	242	T	P	0.675463	0.549716	0.8	0.669421	-1	NA	0	NA	0	115.13194	1	93	MOS	OTHER	Activation_segment_Ct	no	weka.classifiers.bayes.BayesNet	95.88477366255144	no	4.161402133134677E-4	0.9995838597866865	weka.classifiers.lazy.LWL	96.50205761316873	no	0.0	1.0	weka.classifiers.rules.DecisionTable	91.76954732510288	no	0.024390243902439025	0.975609756097561	weka.classifiers.functions.SMO	97.11934156378601	no	0.0	1.0	weka.classifiers.trees.RandomForest	96.29629629629629	no	0.04	0.96	weka.classifiers.rules.DTNB	96.70781893004116	no
COSMIC	2	BRAF	600	V	A	0.070003	0.061992	0.5	0.092593	0	NA	0	NA	0	89.09404	0	105	RAF	TKL	Activation_segment_Nt	yes	weka.classifiers.bayes.BayesNet	95.88477366255144	yes	0.9999131436943214	8.685630567857773E-5	weka.classifiers.lazy.LWL	96.50205761316873	yes	1.0	0.0	weka.classifiers.rules.DecisionTable	91.76954732510288	yes	0.9814814814814815	0.018518518518518517	weka.classifiers.functions.SMO	97.11934156378601	yes	1.0	0.0	weka.classifiers.trees.RandomForest	96.29629629629629	yes	1.0	0.0	weka.classifiers.rules.DTNB	96.70781893004116	yes
SNP@Domain	1	CLK1	444	D	N	?	?	?	?	1	NA	0	NA	1	132.11904	1	91	CLK	CMGC	H_and_I_helix	no	weka.classifiers.bayes.BayesNet	95.88477366255144	no	4.105658326948556E-6	0.9999958943416731	weka.classifiers.lazy.LWL	96.50205761316873	no	0.0	1.0	weka.classifiers.rules.DecisionTable	91.76954732510288	no	0.125	0.875	weka.classifiers.functions.SMO	97.11934156378601	no	0.0	1.0	weka.classifiers.trees.RandomForest	96.29629629629629	no	0.0	1.0	weka.classifiers.rules.DTNB	96.70781893004116	no
SNP@Domain	1	MER	668	R	L	?	?	?	?	-2	NA	0	NA	0	131.17464	1	148	AXL	TK	Linker	no	weka.classifiers.bayes.BayesNet	95.88477366255144	no	0.0016847371135116007	0.9983152628864885	weka.classifiers.lazy.LWL	96.50205761316873	no	0.0	1.0	weka.classifiers.rules.DecisionTable	91.76954732510288	no	0.06666666666666667	0.9333333333333333	weka.classifiers.functions.SMO	97.11934156378601	no	0.0	1.0	weka.classifiers.trees.RandomForest	96.29629629629629	no	0.0	1.0	weka.classifiers.rules.DTNB	96.70781893004116	no
SNP@Domain	1	MER	619	R	H	?	?	?	?	0	NA	0	NA	1	155.15634	1	148	AXL	TK	B3_strand	no	weka.classifiers.bayes.BayesNet	95.88477366255144	no	2.0440105752145016E-4	0.9997955989424785	weka.classifiers.lazy.LWL	96.50205761316873	no	0.0	1.0	weka.classifiers.rules.DecisionTable	91.76954732510288	no	0.06666666666666667	0.9333333333333333	weka.classifiers.functions.SMO	97.11934156378601	no	0.0	1.0	weka.classifiers.trees.RandomForest	96.29629629629629	no	0.0	1.0	weka.classifiers.rules.DTNB	96.70781893004116	no
COSMIC	7	BRAF	597	L	V	0.51031	0.407999	0.888889	0.62963	1	NA	0	NA	0	117.14784	0	124	RAF	TKL	Activation_segment_Nt	yes	weka.classifiers.bayes.BayesNet	95.88477366255144	yes	0.9999871400748205	1.2859925179537619E-5	weka.classifiers.lazy.LWL	96.50205761316873	yes	1.0	0.0	weka.classifiers.rules.DecisionTable	91.76954732510288	yes	0.9814814814814815	0.018518518518518517	weka.classifiers.functions.SMO	97.11934156378601	yes	1.0	0.0	weka.classifiers.trees.RandomForest	96.29629629629629	yes	1.0	0.0	weka.classifiers.rules.DTNB	96.70781893004116	yes
COSMIC	2	EGFR	839	A	V	0.855633	0.053439	1	0.894118	0	NA	0	NA	0	117.14784	0	67	EGFR	TK	Catalytic_loop	yes	weka.classifiers.bayes.BayesNet	95.88477366255144	yes	0.9925842293817617	0.007415770618238378	weka.classifiers.lazy.LWL	96.50205761316873	yes	0.8291797798731224	0.1708202201268774	weka.classifiers.rules.DecisionTable	91.76954732510288	yes	0.7666666666666667	0.23333333333333334	weka.classifiers.functions.SMO	97.11934156378601	yes	1.0	0.0	weka.classifiers.trees.RandomForest	96.29629629629629	yes	0.9333333333333333	0.06666666666666667	weka.classifiers.rules.DTNB	96.70781893004116	yes
SNP@Domain	1	MOS	295	Q	K	0.129958	0.089188	0.2	0.137741	1	NA	0	NA	1	146.18934	1	114	MOS	OTHER	G_helix#H_and_I_helix	no	weka.classifiers.bayes.BayesNet	95.88477366255144	no	1.431681916876371E-7	0.9999998568318084	weka.classifiers.lazy.LWL	96.50205761316873	no	0.0	1.0	weka.classifiers.rules.DecisionTable	91.76954732510288	no	0.024390243902439025	0.975609756097561	weka.classifiers.functions.SMO	97.11934156378601	no	0.0	1.0	weka.classifiers.trees.RandomForest	96.29629629629629	no	0.0	1.0	weka.classifiers.rules.DTNB	96.70781893004116	no
SNP@Domain	1	GAK	87	L	P	0.095978	0.009482	0.125	0.107438	-3	NA	0	NA	0	115.13194	0	124	NAK	OTHER	C_helix	no	weka.classifiers.bayes.BayesNet	95.88477366255144	no	5.377288366135767E-5	0.9999462271163387	weka.classifiers.lazy.LWL	96.50205761316873	no	0.0	1.0	weka.classifiers.rules.DecisionTable	91.76954732510288	no	0.16666666666666666	0.8333333333333334	weka.classifiers.functions.SMO	97.11934156378601	no	0.0	1.0	weka.classifiers.trees.RandomForest	96.29629629629629	no	0.0	1.0	weka.classifiers.rules.DTNB	96.70781893004116	no
COSMIC	9	BRAF	600	V	R	0.070003	0.061992	0.5	0.092593	-3	NA	0	NA	1	174.20274	0	105	RAF	TKL	Activation_segment_Nt	yes	weka.classifiers.bayes.BayesNet	95.88477366255144	yes	0.9999715023475445	2.8497652455409783E-5	weka.classifiers.lazy.LWL	96.50205761316873	yes	1.0	0.0	weka.classifiers.rules.DecisionTable	91.76954732510288	yes	0.9814814814814815	0.018518518518518517	weka.classifiers.functions.SMO	97.11934156378601	yes	1.0	0.0	weka.classifiers.trees.RandomForest	96.29629629629629	yes	1.0	0.0	weka.classifiers.rules.DTNB	96.70781893004116	yes
SNP@Domain	1	RET	791	E	D	0.224059	0.188481	0.5	0.270588	2	NA	0	NA	1	133.10384	1	109	RET	TK	C_helix	no	weka.classifiers.bayes.BayesNet	95.88477366255144	no	0.03950388471113494	0.9604961152888651	weka.classifiers.lazy.LWL	96.50205761316873	no	0.10387473207284599	0.896125267927154	weka.classifiers.rules.DecisionTable	91.76954732510288	no	0.25	0.75	weka.classifiers.functions.SMO	97.11934156378601	no	0.0	1.0	weka.classifiers.trees.RandomForest	96.29629629629629	no	0.0	1.0	weka.classifiers.rules.DTNB	96.70781893004116	no
SNP@Domain	1	MOS	174	L	V	0.179976	0.202191	0.6	0.206612	1	NA	0	NA	0	117.14784	0	124	MOS	OTHER	E_helix	no	weka.classifiers.bayes.BayesNet	95.88477366255144	no	3.105503598648581E-6	0.9999968944964014	weka.classifiers.lazy.LWL	96.50205761316873	no	0.0	1.0	weka.classifiers.rules.DecisionTable	91.76954732510288	no	0.024390243902439025	0.975609756097561	weka.classifiers.functions.SMO	97.11934156378601	no	0.0	1.0	weka.classifiers.trees.RandomForest	96.29629629629629	no	0.0	1.0	weka.classifiers.rules.DTNB	96.70781893004116	no
SNP@Domain	1	HGK	258	A	T	?	?	?	?	0	NA	0	NA	1	119.12034	0	67	STE20	STE	H_and_I_helix	no	weka.classifiers.bayes.BayesNet	95.88477366255144	no	1.3509842107452325E-6	0.9999986490157893	weka.classifiers.lazy.LWL	96.50205761316873	no	0.02153361346229057	0.9784663865377093	weka.classifiers.rules.DecisionTable	91.76954732510288	no	0.041666666666666664	0.9583333333333334	weka.classifiers.functions.SMO	97.11934156378601	no	0.0	1.0	weka.classifiers.trees.RandomForest	96.29629629629629	no	0.0	1.0	weka.classifiers.rules.DTNB	96.70781893004116	no
SNP@Domain	1	MARK2	275	H	P	?	0.016406	?	?	-2	NA	0	NA	0	115.13194	1	118	CAMKL	CAMK	H_and_I_helix	no	weka.classifiers.bayes.BayesNet	95.88477366255144	no	5.004378174664258E-6	0.9999949956218255	weka.classifiers.lazy.LWL	96.50205761316873	no	0.0	1.0	weka.classifiers.rules.DecisionTable	91.76954732510288	no	0.125	0.875	weka.classifiers.functions.SMO	97.11934156378601	no	0.0	1.0	weka.classifiers.trees.RandomForest	96.29629629629629	no	0.0	1.0	weka.classifiers.rules.DTNB	96.70781893004116	no
SNP@Domain	1	MST4	249	E	K	0.302868	0.095669	0.468468	0.451613	1	NA	0	NA	1	146.18934	1	109	STE20	STE	H_and_I_helix	no	weka.classifiers.bayes.BayesNet	95.88477366255144	no	4.9251374778920265E-6	0.9999950748625223	weka.classifiers.lazy.LWL	96.50205761316873	no	0.03616146473998077	0.9638385352600193	weka.classifiers.rules.DecisionTable	91.76954732510288	no	0.041666666666666664	0.9583333333333334	weka.classifiers.functions.SMO	97.11934156378601	no	0.0	1.0	weka.classifiers.trees.RandomForest	96.29629629629629	no	0.0	1.0	weka.classifiers.rules.DTNB	96.70781893004116	no
COSMIC	2	ALK	1275	R	Q	0.313468	0.240811	0.857143	?	1	NA	0	NA	1	146.14594	1	148	ALK	TK	Activation_segment_Nt	yes	weka.classifiers.bayes.BayesNet	95.88477366255144	yes	0.8010199787588934	0.19898002124110656	weka.classifiers.lazy.LWL	96.50205761316873	yes	1.0	0.0	weka.classifiers.rules.DecisionTable	91.76954732510288	yes	0.5	0.5	weka.classifiers.functions.SMO	97.11934156378601	yes	1.0	0.0	weka.classifiers.trees.RandomForest	96.29629629629629	yes	0.6933333333333334	0.3066666666666667	weka.classifiers.rules.DTNB	96.70781893004116	yes
SNP@Domain	1	HRI	478	G	S	?	?	?	?	0	NA	0	NA	1	105.09344	0	48	PEK	OTHER	Activation_segment_Nt#Activation_segment_Ct	no	weka.classifiers.bayes.BayesNet	95.88477366255144	no	2.3127395948671796E-4	0.9997687260405133	weka.classifiers.lazy.LWL	96.50205761316873	no	0.0	1.0	weka.classifiers.rules.DecisionTable	91.76954732510288	no	0.03333333333333333	0.9666666666666667	weka.classifiers.functions.SMO	97.11934156378601	no	0.0	1.0	weka.classifiers.trees.RandomForest	96.29629629629629	no	0.0	1.0	weka.classifiers.rules.DTNB	96.70781893004116	no
SNP@Domain	1	CLK2	465	A	V	?	?	?	?	0	NA	0	NA	0	117.14784	0	67	CLK	CMGC	H_and_I_helix	no	weka.classifiers.bayes.BayesNet	95.88477366255144	no	1.2575356070675616E-6	0.999998742464393	weka.classifiers.lazy.LWL	96.50205761316873	no	0.0	1.0	weka.classifiers.rules.DecisionTable	91.76954732510288	no	0.125	0.875	weka.classifiers.functions.SMO	97.11934156378601	no	0.0	1.0	weka.classifiers.trees.RandomForest	96.29629629629629	no	0.0	1.0	weka.classifiers.rules.DTNB	96.70781893004116	no
SNP@Domain	1	COT	158	A	V	?	?	?	?	0	NA	0	NA	0	117.14784	0	67	STE-UNIQUE	STE	B3_strand	no	weka.classifiers.bayes.BayesNet	95.88477366255144	no	1.4546644441768403E-5	0.9999854533555582	weka.classifiers.lazy.LWL	96.50205761316873	no	0.02958495727878033	0.9704150427212196	weka.classifiers.rules.DecisionTable	91.76954732510288	no	0.029411764705882353	0.9705882352941176	weka.classifiers.functions.SMO	97.11934156378601	no	0.0	1.0	weka.classifiers.trees.RandomForest	96.29629629629629	no	0.0	1.0	weka.classifiers.rules.DTNB	96.70781893004116	no
SNP@Domain	1	YES	389	L	M	?	?	?	?	2	NA	0	NA	0	149.20784	0	124	SRC	TK	E_helix	no	weka.classifiers.bayes.BayesNet	95.88477366255144	no	0.003198497726811122	0.9968015022731889	weka.classifiers.lazy.LWL	96.50205761316873	no	0.0	1.0	weka.classifiers.rules.DecisionTable	91.76954732510288	no	0.07142857142857142	0.9285714285714286	weka.classifiers.functions.SMO	97.11934156378601	no	0.0	1.0	weka.classifiers.trees.RandomForest	96.29629629629629	no	0.03333333333333333	0.9666666666666666	weka.classifiers.rules.DTNB	96.70781893004116	no
SNP@Domain	1	MOS	301	R	P	?	0.051091	?	?	-2	NA	0	NA	0	115.13194	1	148	MOS	OTHER	G_helix#H_and_I_helix	no	weka.classifiers.bayes.BayesNet	95.88477366255144	no	3.0287030261377553E-7	0.9999996971296974	weka.classifiers.lazy.LWL	96.50205761316873	no	0.0	1.0	weka.classifiers.rules.DecisionTable	91.76954732510288	no	0.024390243902439025	0.975609756097561	weka.classifiers.functions.SMO	97.11934156378601	no	0.0	1.0	weka.classifiers.trees.RandomForest	96.29629629629629	no	0.0	1.0	weka.classifiers.rules.DTNB	96.70781893004116	no
SNP@Domain	1	CDC2	59	R	G	?	?	?	?	-2	NA	0	NA	0	75.06714	1	148	CDK	CMGC	C_helix	no	weka.classifiers.bayes.BayesNet	95.88477366255144	no	1.3708267476617428E-5	0.9999862917325234	weka.classifiers.lazy.LWL	96.50205761316873	no	0.0	1.0	weka.classifiers.rules.DecisionTable	91.76954732510288	no	0.041666666666666664	0.9583333333333334	weka.classifiers.functions.SMO	97.11934156378601	no	0.0	1.0	weka.classifiers.trees.RandomForest	96.29629629629629	no	0.0	1.0	weka.classifiers.rules.DTNB	96.70781893004116	no
SNP@Domain	1	MOK	64	V	I	?	?	?	?	3	NA	0	NA	0	131.17464	0	105	RCK	CMGC	C_helix	no	weka.classifiers.bayes.BayesNet	95.88477366255144	no	1.5850377665942894E-5	0.9999841496223342	weka.classifiers.lazy.LWL	96.50205761316873	no	0.0	1.0	weka.classifiers.rules.DecisionTable	91.76954732510288	no	0.03225806451612903	0.967741935483871	weka.classifiers.functions.SMO	97.11934156378601	no	0.0	1.0	weka.classifiers.trees.RandomForest	96.29629629629629	no	0.0	1.0	weka.classifiers.rules.DTNB	96.70781893004116	no
SNP@Domain	1	CDK2	14	F	L	0.313385	0.076036	0.68	0.347222	0	Phosphorylation	0	NA	0	131.17464	0	135	CDK	CMGC	G_loop	no	weka.classifiers.bayes.BayesNet	95.88477366255144	no	9.841333352718168E-5	0.9999015866664729	weka.classifiers.lazy.LWL	96.50205761316873	no	0.0	1.0	weka.classifiers.rules.DecisionTable	91.76954732510288	no	0.041666666666666664	0.9583333333333334	weka.classifiers.functions.SMO	97.11934156378601	no	0.0	1.0	weka.classifiers.trees.RandomForest	96.29629629629629	no	0.05454545454545455	0.9454545454545455	weka.classifiers.rules.DTNB	96.70781893004116	no
SNP@Domain	1	MOS	65	L	V	0.166837	0.043685	0.2	0.165289	1	NA	0	NA	0	117.14784	0	124	MOS	OTHER	G_loop	no	weka.classifiers.bayes.BayesNet	95.88477366255144	no	2.0357950137321822E-5	0.9999796420498627	weka.classifiers.lazy.LWL	96.50205761316873	no	0.0	1.0	weka.classifiers.rules.DecisionTable	91.76954732510288	no	0.024390243902439025	0.975609756097561	weka.classifiers.functions.SMO	97.11934156378601	no	0.0	1.0	weka.classifiers.trees.RandomForest	96.29629629629629	no	0.0	1.0	weka.classifiers.rules.DTNB	96.70781893004116	no
SNP@Domain	1	CTK	330	P	L	?	?	?	?	-3	NA	0	NA	0	131.17464	0	90	CSK	TK	E_helix	no	weka.classifiers.bayes.BayesNet	95.88477366255144	no	0.0028042647595591503	0.9971957352404408	weka.classifiers.lazy.LWL	96.50205761316873	no	0.0	1.0	weka.classifiers.rules.DecisionTable	91.76954732510288	no	0.25	0.75	weka.classifiers.functions.SMO	97.11934156378601	no	0.0	1.0	weka.classifiers.trees.RandomForest	96.29629629629629	no	0.03	0.97	weka.classifiers.rules.DTNB	96.70781893004116	no
COSMIC	2	KIT	814	A	S	0.532724	0.235459	1	0.435294	1	NA	0	NA	1	105.09344	0	67	PDGFR	TK	Activation_segment_Nt	yes	weka.classifiers.bayes.BayesNet	95.88477366255144	yes	0.9999384175726667	6.158242733335075E-5	weka.classifiers.lazy.LWL	96.50205761316873	yes	1.0	0.0	weka.classifiers.rules.DecisionTable	91.76954732510288	yes	0.9803921568627451	0.0196078431372549	weka.classifiers.functions.SMO	97.11934156378601	yes	1.0	0.0	weka.classifiers.trees.RandomForest	96.29629629629629	yes	0.9571428571428571	0.04285714285714286	weka.classifiers.rules.DTNB	96.70781893004116	yes
COSMIC	2	KIT	654	V	E	0.571287	0.237631	0.888889	0.588235	-2	NA	0	NA	1	147.13074	0	105	PDGFR	TK	C_helix	yes	weka.classifiers.bayes.BayesNet	95.88477366255144	yes	0.9999689708520217	3.1029147978225455E-5	weka.classifiers.lazy.LWL	96.50205761316873	yes	1.0	0.0	weka.classifiers.rules.DecisionTable	91.76954732510288	yes	0.9803921568627451	0.0196078431372549	weka.classifiers.functions.SMO	97.11934156378601	yes	1.0	0.0	weka.classifiers.trees.RandomForest	96.29629629629629	yes	1.0	0.0	weka.classifiers.rules.DTNB	96.70781893004116	yes
COSMIC	12	KIT	816	D	H	0.070003	0.025876	1	0.215686	-1	NA	0	NA	1	155.15634	1	91	PDGFR	TK	Activation_segment_Nt	yes	weka.classifiers.bayes.BayesNet	95.88477366255144	yes	0.9999997346503651	2.65349634908362E-7	weka.classifiers.lazy.LWL	96.50205761316873	yes	1.0	0.0	weka.classifiers.rules.DecisionTable	91.76954732510288	yes	0.9803921568627451	0.0196078431372549	weka.classifiers.functions.SMO	97.11934156378601	yes	1.0	0.0	weka.classifiers.trees.RandomForest	96.29629629629629	yes	1.0	0.0	weka.classifiers.rules.DTNB	96.70781893004116	yes
COSMIC	3	EGFR	719	G	D	0.864438	0.653598	1	0.94902	-1	NA	0	NA	1	133.10384	0	48	EGFR	TK	G_loop	yes	weka.classifiers.bayes.BayesNet	95.88477366255144	yes	0.9995533045637015	4.4669543629856286E-4	weka.classifiers.lazy.LWL	96.50205761316873	yes	0.8379063700730274	0.16209362992697277	weka.classifiers.rules.DecisionTable	91.76954732510288	yes	0.7666666666666667	0.23333333333333334	weka.classifiers.functions.SMO	97.11934156378601	yes	1.0	0.0	weka.classifiers.trees.RandomForest	96.29629629629629	yes	0.9827586206896551	0.017241379310344827	weka.classifiers.rules.DTNB	96.70781893004116	yes
COSMIC	2	BRAF	618	L	S	0.06981	0.051412	0.333333	0.246914	-2	NA	0	NA	1	105.09344	0	124	RAF	TKL	Activation_segment_Ct	yes	weka.classifiers.bayes.BayesNet	95.88477366255144	yes	0.9997832256042062	2.1677439579374704E-4	weka.classifiers.lazy.LWL	96.50205761316873	yes	1.0	0.0	weka.classifiers.rules.DecisionTable	91.76954732510288	yes	0.9814814814814815	0.018518518518518517	weka.classifiers.functions.SMO	97.11934156378601	yes	1.0	0.0	weka.classifiers.trees.RandomForest	96.29629629629629	yes	0.9	0.1	weka.classifiers.rules.DTNB	96.70781893004116	yes
COSMIC	5	BRAF	581	N	S	0.965937	0.839312	0.944444	0.932099	1	NA	0	NA	1	105.09344	1	96	RAF	TKL	Catalytic_loop	yes	weka.classifiers.bayes.BayesNet	95.88477366255144	yes	0.9999723638472121	2.7636152787952467E-5	weka.classifiers.lazy.LWL	96.50205761316873	yes	1.0	0.0	weka.classifiers.rules.DecisionTable	91.76954732510288	yes	0.9814814814814815	0.018518518518518517	weka.classifiers.functions.SMO	97.11934156378601	yes	1.0	0.0	weka.classifiers.trees.RandomForest	96.29629629629629	yes	0.7965151515151515	0.20348484848484852	weka.classifiers.rules.DTNB	96.70781893004116	yes
SNP@Domain	1	CDKL5	103	E	K	0.136086	0.013773	0.235294	0.166667	1	NA	0	NA	1	146.18934	1	109	CDKL	CMGC	Linker	no	weka.classifiers.bayes.BayesNet	95.88477366255144	no	4.082169156525891E-5	0.9999591783084347	weka.classifiers.lazy.LWL	96.50205761316873	no	0.0	1.0	weka.classifiers.rules.DecisionTable	91.76954732510288	yes	0.5	0.5	weka.classifiers.functions.SMO	97.11934156378601	no	0.0	1.0	weka.classifiers.trees.RandomForest	96.29629629629629	no	0.09547325102880659	0.9045267489711935	weka.classifiers.rules.DTNB	96.70781893004116	no
COSMIC	5	EGFR	859	A	T	0.532724	0.407355	0.909091	0.435294	0	NA	0	NA	1	119.12034	0	67	EGFR	TK	Activation_segment_Nt	yes	weka.classifiers.bayes.BayesNet	95.88477366255144	yes	0.9969660957693965	0.0030339042306035246	weka.classifiers.lazy.LWL	96.50205761316873	yes	0.8185902327204332	0.18140976727956692	weka.classifiers.rules.DecisionTable	91.76954732510288	yes	0.7666666666666667	0.23333333333333334	weka.classifiers.functions.SMO	97.11934156378601	yes	1.0	0.0	weka.classifiers.trees.RandomForest	96.29629629629629	yes	0.9586206896551724	0.04137931034482759	weka.classifiers.rules.DTNB	96.70781893004116	yes
COSMIC	2	KIT	816	D	N	0.070003	0.025876	1	0.215686	1	NA	0	NA	1	132.11904	1	91	PDGFR	TK	Activation_segment_Nt	yes	weka.classifiers.bayes.BayesNet	95.88477366255144	yes	0.9999995576116608	4.423883392627766E-7	weka.classifiers.lazy.LWL	96.50205761316873	yes	1.0	0.0	weka.classifiers.rules.DecisionTable	91.76954732510288	yes	0.9803921568627451	0.0196078431372549	weka.classifiers.functions.SMO	97.11934156378601	yes	1.0	0.0	weka.classifiers.trees.RandomForest	96.29629629629629	yes	1.0	0.0	weka.classifiers.rules.DTNB	96.70781893004116	yes
SNP@Domain	1	MAP3K3	465	A	G	0.120518	0.058678	0.5	0.268817	0	NA	0	NA	0	75.06714	0	67	STE11	STE	E_helix	no	weka.classifiers.bayes.BayesNet	95.88477366255144	no	3.614839643916054E-4	0.9996385160356085	weka.classifiers.lazy.LWL	96.50205761316873	no	0.03978603658613861	0.9602139634138616	weka.classifiers.rules.DecisionTable	91.76954732510288	yes	0.5	0.5	weka.classifiers.functions.SMO	97.11934156378601	no	0.0	1.0	weka.classifiers.trees.RandomForest	96.29629629629629	no	0.10456305979181797	0.895436940208182	weka.classifiers.rules.DTNB	96.70781893004116	no
SNP@Domain	1	SGK2	76	E	G	?	0.01523	?	?	-2	NA	0	NA	0	75.06714	1	109	SGK	AGC	B3_strand#C_helix	no	weka.classifiers.bayes.BayesNet	95.88477366255144	no	3.3235428213544325E-4	0.9996676457178646	weka.classifiers.lazy.LWL	96.50205761316873	no	0.0	1.0	weka.classifiers.rules.DecisionTable	91.76954732510288	yes	0.5	0.5	weka.classifiers.functions.SMO	97.11934156378601	no	0.0	1.0	weka.classifiers.trees.RandomForest	96.29629629629629	no	0.03292181069958848	0.9670781893004115	weka.classifiers.rules.DTNB	96.70781893004116	no
COSMIC	2	ABL1	279	E	K	0.078284	0.162921	0.571429	0.203922	1	NA	0	NA	1	146.18934	1	109	ABL	TK	G_loop#B3_strand	yes	weka.classifiers.bayes.BayesNet	95.88477366255144	yes	0.957231219685147	0.04276878031485292	weka.classifiers.lazy.LWL	96.50205761316873	yes	1.0	0.0	weka.classifiers.rules.DecisionTable	91.76954732510288	yes	0.9375	0.0625	weka.classifiers.functions.SMO	97.11934156378601	yes	1.0	0.0	weka.classifiers.trees.RandomForest	96.29629629629629	yes	1.0	0.0	weka.classifiers.rules.DTNB	96.70781893004116	yes
SNP@Domain	1	MER	594	E	K	?	?	?	?	1	NA	0	NA	1	146.18934	1	109	AXL	TK	G_loop	no	weka.classifiers.bayes.BayesNet	95.88477366255144	no	0.018995761661587236	0.9810042383384128	weka.classifiers.lazy.LWL	96.50205761316873	no	0.0	1.0	weka.classifiers.rules.DecisionTable	91.76954732510288	no	0.06666666666666667	0.9333333333333333	weka.classifiers.functions.SMO	97.11934156378601	no	0.0	1.0	weka.classifiers.trees.RandomForest	96.29629629629629	no	0.08783783783783784	0.9121621621621621	weka.classifiers.rules.DTNB	96.70781893004116	no
COSMIC	2	EGFR	761	D	Y	0.325613	0.026609	0.727273	0.192157	-3	NA	0	NA	0	181.19124	1	91	EGFR	TK	C_helix	yes	weka.classifiers.bayes.BayesNet	95.88477366255144	yes	0.9427313646198998	0.05726863538010019	weka.classifiers.lazy.LWL	96.50205761316873	yes	0.7968681864027982	0.2031318135972018	weka.classifiers.rules.DecisionTable	91.76954732510288	yes	0.7666666666666667	0.23333333333333334	weka.classifiers.functions.SMO	97.11934156378601	yes	1.0	0.0	weka.classifiers.trees.RandomForest	96.29629629629629	yes	0.6799999999999999	0.32	weka.classifiers.rules.DTNB	96.70781893004116	yes
SNP@Domain	1	ERK5	202	R	C	?	?	?	?	-3	NA	0	NA	0	121.15404	1	148	MAPK	CMGC	Activation_segment_Nt	no	weka.classifiers.bayes.BayesNet	95.88477366255144	no	2.630286485635827E-4	0.9997369713514364	weka.classifiers.lazy.LWL	96.50205761316873	no	0.0	1.0	weka.classifiers.rules.DecisionTable	91.76954732510288	no	0.06666666666666667	0.9333333333333333	weka.classifiers.functions.SMO	97.11934156378601	no	0.0	1.0	weka.classifiers.trees.RandomForest	96.29629629629629	no	0.1142156862745098	0.8857843137254902	weka.classifiers.rules.DTNB	96.70781893004116	no
SNP@Domain	1	MOK	248	A	V	?	?	?	?	0	NA	0	NA	0	117.14784	0	67	RCK	CMGC	G_helix#H_and_I_helix	no	weka.classifiers.bayes.BayesNet	95.88477366255144	no	3.738456356211848E-7	0.9999996261543643	weka.classifiers.lazy.LWL	96.50205761316873	no	0.0	1.0	weka.classifiers.rules.DecisionTable	91.76954732510288	no	0.03225806451612903	0.967741935483871	weka.classifiers.functions.SMO	97.11934156378601	no	0.0	1.0	weka.classifiers.trees.RandomForest	96.29629629629629	no	0.0	1.0	weka.classifiers.rules.DTNB	96.70781893004116	no
SNP@Domain	1	COT	222	E	K	?	?	?	?	1	NA	0	NA	1	146.18934	1	109	STE-UNIQUE	STE	Linker#E_helix	no	weka.classifiers.bayes.BayesNet	95.88477366255144	no	7.363986634302652E-5	0.9999263601336571	weka.classifiers.lazy.LWL	96.50205761316873	no	0.034160103927771746	0.9658398960722283	weka.classifiers.rules.DecisionTable	91.76954732510288	no	0.029411764705882353	0.9705882352941176	weka.classifiers.functions.SMO	97.11934156378601	no	0.0	1.0	weka.classifiers.trees.RandomForest	96.29629629629629	no	0.0	1.0	weka.classifiers.rules.DTNB	96.70781893004116	no
SNP@Domain	1	MER	628	Q	H	?	?	?	?	0	NA	0	NA	1	155.15634	1	114	AXL	TK	B3_strand#C_helix	no	weka.classifiers.bayes.BayesNet	95.88477366255144	no	1.9601701684715544E-4	0.9998039829831529	weka.classifiers.lazy.LWL	96.50205761316873	no	0.0	1.0	weka.classifiers.rules.DecisionTable	91.76954732510288	no	0.06666666666666667	0.9333333333333333	weka.classifiers.functions.SMO	97.11934156378601	no	0.0	1.0	weka.classifiers.trees.RandomForest	96.29629629629629	no	0.0	1.0	weka.classifiers.rules.DTNB	96.70781893004116	no
COSMIC	2	EGFR	734	E	K	0.292103	0.031957	0.636364	0.180392	1	NA	0	NA	1	146.18934	1	109	EGFR	TK	G_loop#B3_strand	yes	weka.classifiers.bayes.BayesNet	95.88477366255144	yes	0.7230111930871257	0.27698880691287425	weka.classifiers.lazy.LWL	96.50205761316873	yes	0.7861497892912331	0.21385021070876697	weka.classifiers.rules.DecisionTable	91.76954732510288	yes	0.7666666666666667	0.23333333333333334	weka.classifiers.functions.SMO	97.11934156378601	yes	1.0	0.0	weka.classifiers.trees.RandomForest	96.29629629629629	yes	0.9944444444444445	0.005555555555555555	weka.classifiers.rules.DTNB	96.70781893004116	yes
SNP@Domain	1	DYRK3	351	T	I	0.432412	0.320103	0.695652	0.899306	-1	NA	0	NA	0	131.17464	1	93	DYRK	CMGC	Activation_segment_Nt	no	weka.classifiers.bayes.BayesNet	95.88477366255144	no	0.002078105327967989	0.9979218946720321	weka.classifiers.lazy.LWL	96.50205761316873	no	0.0	1.0	weka.classifiers.rules.DecisionTable	91.76954732510288	no	0.2	0.8	weka.classifiers.functions.SMO	97.11934156378601	no	0.0	1.0	weka.classifiers.trees.RandomForest	96.29629629629629	no	0.0	1.0	weka.classifiers.rules.DTNB	96.70781893004116	no
SNP@Domain	1	HRI	170	A	T	?	?	?	?	0	NA	0	NA	1	119.12034	0	67	PEK	OTHER	G_loop	no	weka.classifiers.bayes.BayesNet	95.88477366255144	no	8.72245417238181E-6	0.9999912775458276	weka.classifiers.lazy.LWL	96.50205761316873	no	0.0	1.0	weka.classifiers.rules.DecisionTable	91.76954732510288	no	0.03333333333333333	0.9666666666666667	weka.classifiers.functions.SMO	97.11934156378601	no	0.0	1.0	weka.classifiers.trees.RandomForest	96.29629629629629	no	0.0	1.0	weka.classifiers.rules.DTNB	96.70781893004116	no
SNP@Domain	1	MOK	137	P	H	?	?	?	?	-2	NA	0	NA	1	155.15634	0	90	RCK	CMGC	Catalytic_loop	no	weka.classifiers.bayes.BayesNet	95.88477366255144	no	3.6480684358085237E-6	0.9999963519315642	weka.classifiers.lazy.LWL	96.50205761316873	no	0.0	1.0	weka.classifiers.rules.DecisionTable	91.76954732510288	no	0.03225806451612903	0.967741935483871	weka.classifiers.functions.SMO	97.11934156378601	no	0.0	1.0	weka.classifiers.trees.RandomForest	96.29629629629629	no	0.0	1.0	weka.classifiers.rules.DTNB	96.70781893004116	no
SNP@Domain	1	ICK	71	M	V	0.187512	0.125088	0.473684	0.149306	1	NA	0	NA	0	117.14784	0	124	RCK	CMGC	C_helix	no	weka.classifiers.bayes.BayesNet	95.88477366255144	no	1.2871776930424082E-5	0.9999871282230697	weka.classifiers.lazy.LWL	96.50205761316873	no	0.0	1.0	weka.classifiers.rules.DecisionTable	91.76954732510288	no	0.03225806451612903	0.967741935483871	weka.classifiers.functions.SMO	97.11934156378601	no	0.0	1.0	weka.classifiers.trees.RandomForest	96.29629629629629	no	0.0	1.0	weka.classifiers.rules.DTNB	96.70781893004116	no
SNP@Domain	1	PINK1	340	A	T	0.169956	0.066445	?	0.132231	0	NA	0	NA	1	119.12034	0	67	NKF2	OTHER	E_helix	no	weka.classifiers.bayes.BayesNet	95.88477366255144	no	1.5700307954113926E-5	0.9999842996920459	weka.classifiers.lazy.LWL	96.50205761316873	no	0.0	1.0	weka.classifiers.rules.DecisionTable	91.76954732510288	no	0.3333333333333333	0.6666666666666666	weka.classifiers.functions.SMO	97.11934156378601	no	0.0	1.0	weka.classifiers.trees.RandomForest	96.29629629629629	no	0.0	1.0	weka.classifiers.rules.DTNB	96.70781893004116	no
COSMIC	2	ABL1	317	F	L	0.460347	0.151375	0.714286	0.4	0	NA	0	NA	0	131.17464	0	135	ABL	TK	C_helix	yes	weka.classifiers.bayes.BayesNet	95.88477366255144	yes	0.9867410425193279	0.013258957480671935	weka.classifiers.lazy.LWL	96.50205761316873	yes	1.0	0.0	weka.classifiers.rules.DecisionTable	91.76954732510288	yes	0.9375	0.0625	weka.classifiers.functions.SMO	97.11934156378601	yes	1.0	0.0	weka.classifiers.trees.RandomForest	96.29629629629629	yes	1.0	0.0	weka.classifiers.rules.DTNB	96.70781893004116	yes
SNP@Domain	1	MER	696	F	I	?	?	?	?	0	NA	0	NA	0	131.17464	0	135	AXL	TK	E_helix	no	weka.classifiers.bayes.BayesNet	95.88477366255144	no	0.004614828608532152	0.9953851713914678	weka.classifiers.lazy.LWL	96.50205761316873	no	0.0	1.0	weka.classifiers.rules.DecisionTable	91.76954732510288	no	0.06666666666666667	0.9333333333333333	weka.classifiers.functions.SMO	97.11934156378601	no	0.0	1.0	weka.classifiers.trees.RandomForest	96.29629629629629	no	0.0	1.0	weka.classifiers.rules.DTNB	96.70781893004116	no
SNP@Domain	1	CDK5	171	L	I	0.924918	0.013965	0.81	0.913194	2	NA	0	NA	0	131.17464	0	124	CDK	CMGC	Activation_segment_Ct	no	weka.classifiers.bayes.BayesNet	95.88477366255144	no	5.250142004885173E-5	0.9999474985799512	weka.classifiers.lazy.LWL	96.50205761316873	no	0.0	1.0	weka.classifiers.rules.DecisionTable	91.76954732510288	no	0.041666666666666664	0.9583333333333334	weka.classifiers.functions.SMO	97.11934156378601	no	0.0	1.0	weka.classifiers.trees.RandomForest	96.29629629629629	no	0.0	1.0	weka.classifiers.rules.DTNB	96.70781893004116	no
COSMIC	17	BRAF	594	D	G	0.965413	0.823111	0.944444	0.932099	-1	NA	0	NA	0	75.06714	1	91	RAF	TKL	Activation_segment_Nt	yes	weka.classifiers.bayes.BayesNet	95.88477366255144	yes	0.999998527244698	1.4727553019819296E-6	weka.classifiers.lazy.LWL	96.50205761316873	yes	1.0	0.0	weka.classifiers.rules.DecisionTable	91.76954732510288	yes	0.9814814814814815	0.018518518518518517	weka.classifiers.functions.SMO	97.11934156378601	yes	1.0	0.0	weka.classifiers.trees.RandomForest	96.29629629629629	yes	1.0	0.0	weka.classifiers.rules.DTNB	96.70781893004116	yes
COSMIC	3	BRAF	469	G	S	0.716841	0.538657	0.944444	0.790123	0	NA	0	NA	1	105.09344	0	48	RAF	TKL	G_loop	yes	weka.classifiers.bayes.BayesNet	95.88477366255144	yes	0.9999887106193144	1.1289380685762815E-5	weka.classifiers.lazy.LWL	96.50205761316873	yes	1.0	0.0	weka.classifiers.rules.DecisionTable	91.76954732510288	yes	0.9814814814814815	0.018518518518518517	weka.classifiers.functions.SMO	97.11934156378601	yes	1.0	0.0	weka.classifiers.trees.RandomForest	96.29629629629629	yes	1.0	0.0	weka.classifiers.rules.DTNB	96.70781893004116	yes
COSMIC	2	ERBB2	767	I	M	0.329892	0.11226	0.272727	0.639216	1	NA	0	NA	0	149.20784	0	124	EGFR	TK	C_helix	yes	weka.classifiers.bayes.BayesNet	95.88477366255144	yes	0.609437242154587	0.39056275784541294	weka.classifiers.lazy.LWL	96.50205761316873	yes	0.8220501117007588	0.1779498882992411	weka.classifiers.rules.DecisionTable	91.76954732510288	yes	0.7666666666666667	0.23333333333333334	weka.classifiers.functions.SMO	97.11934156378601	yes	1.0	0.0	weka.classifiers.trees.RandomForest	96.29629629629629	yes	0.9800000000000001	0.019999999999999997	weka.classifiers.rules.DTNB	96.70781893004116	yes
COSMIC	2	KIT	816	D	G	0.070003	0.025876	1	0.215686	-1	NA	0	NA	0	75.06714	1	91	PDGFR	TK	Activation_segment_Nt	yes	weka.classifiers.bayes.BayesNet	95.88477366255144	yes	0.9999998923970306	1.0760296942084246E-7	weka.classifiers.lazy.LWL	96.50205761316873	yes	1.0	0.0	weka.classifiers.rules.DecisionTable	91.76954732510288	yes	0.9803921568627451	0.0196078431372549	weka.classifiers.functions.SMO	97.11934156378601	yes	1.0	0.0	weka.classifiers.trees.RandomForest	96.29629629629629	yes	1.0	0.0	weka.classifiers.rules.DTNB	96.70781893004116	yes
SNP@Domain	1	TRKA	604	H	Y	?	?	?	?	2	NA	0	NA	0	181.19124	1	118	TRK	TK	Linker#E_helix	no	weka.classifiers.bayes.BayesNet	95.88477366255144	no	0.031488863139307606	0.9685111368606925	weka.classifiers.lazy.LWL	96.50205761316873	no	0.0	1.0	weka.classifiers.rules.DecisionTable	91.76954732510288	no	0.3333333333333333	0.6666666666666666	weka.classifiers.functions.SMO	97.11934156378601	no	0.0	1.0	weka.classifiers.trees.RandomForest	96.29629629629629	no	0.01111111111111111	0.9888888888888889	weka.classifiers.rules.DTNB	96.70781893004116	no
SNP@Domain	1	HRI	463	K	R	?	?	?	?	2	NA	0	NA	1	174.20274	1	135	PEK	OTHER	Activation_segment_Nt	no	weka.classifiers.bayes.BayesNet	95.88477366255144	no	2.5747653701879686E-4	0.9997425234629813	weka.classifiers.lazy.LWL	96.50205761316873	no	0.0	1.0	weka.classifiers.rules.DecisionTable	91.76954732510288	no	0.03333333333333333	0.9666666666666667	weka.classifiers.functions.SMO	97.11934156378601	no	0.0	1.0	weka.classifiers.trees.RandomForest	96.29629629629629	no	0.0	1.0	weka.classifiers.rules.DTNB	96.70781893004116	no
SNP@Domain	1	CDK4	127	A	S	0.485329	0.439613	0.89	0.611111	1	NA	0	NA	1	105.09344	0	67	CDK	CMGC	E_helix	no	weka.classifiers.bayes.BayesNet	95.88477366255144	no	5.004263509010835E-4	0.9994995736490988	weka.classifiers.lazy.LWL	96.50205761316873	no	0.0	1.0	weka.classifiers.rules.DecisionTable	91.76954732510288	no	0.041666666666666664	0.9583333333333334	weka.classifiers.functions.SMO	97.11934156378601	no	0.0	1.0	weka.classifiers.trees.RandomForest	96.29629629629629	no	0.0	1.0	weka.classifiers.rules.DTNB	96.70781893004116	no
SNP@Domain	1	DDR1	796	L	V	0.346703	0.100617	0.875	0.760784	1	Phosphorylation	0	NA	0	117.14784	0	124	DDR	TK	G_helix	no	weka.classifiers.bayes.BayesNet	95.88477366255144	yes	0.5908501679109461	0.4091498320890538	weka.classifiers.lazy.LWL	96.50205761316873	no	0.0	1.0	weka.classifiers.rules.DecisionTable	91.76954732510288	no	0.3333333333333333	0.6666666666666666	weka.classifiers.functions.SMO	97.11934156378601	no	0.0	1.0	weka.classifiers.trees.RandomForest	96.29629629629629	no	0.0	1.0	weka.classifiers.rules.DTNB	96.70781893004116	no
SNP@Domain	1	HRI	548	Y	H	?	?	?	?	2	NA	0	NA	1	155.15634	0	141	PEK	OTHER	H_and_I_helix	no	weka.classifiers.bayes.BayesNet	95.88477366255144	no	2.1315768180469516E-7	0.9999997868423182	weka.classifiers.lazy.LWL	96.50205761316873	no	0.0	1.0	weka.classifiers.rules.DecisionTable	91.76954732510288	no	0.03333333333333333	0.9666666666666667	weka.classifiers.functions.SMO	97.11934156378601	no	0.0	1.0	weka.classifiers.trees.RandomForest	96.29629629629629	no	0.0	1.0	weka.classifiers.rules.DTNB	96.70781893004116	no
COSMIC	2	ALK	1174	F	C	0.506114	0.051191	1	?	-2	NA	0	NA	0	121.15404	0	135	ALK	TK	C_helix	yes	weka.classifiers.bayes.BayesNet	95.88477366255144	yes	0.9981135472502033	0.0018864527497968182	weka.classifiers.lazy.LWL	96.50205761316873	yes	0.8589020411180721	0.14109795888192792	weka.classifiers.rules.DecisionTable	91.76954732510288	yes	0.5	0.5	weka.classifiers.functions.SMO	97.11934156378601	yes	1.0	0.0	weka.classifiers.trees.RandomForest	96.29629629629629	yes	0.8878787878787879	0.11212121212121211	weka.classifiers.rules.DTNB	96.70781893004116	yes
SNP@Domain	1	FLT4	1164	E	D	0.098711	0.072519	0.6	0.035294	2	NA	0	NA	1	133.10384	1	109	VEGFR	TK	H_and_I_helix	no	weka.classifiers.bayes.BayesNet	95.88477366255144	no	0.0011833731796951608	0.9988166268203048	weka.classifiers.lazy.LWL	96.50205761316873	no	0.0	1.0	weka.classifiers.rules.DecisionTable	91.76954732510288	no	0.125	0.875	weka.classifiers.functions.SMO	97.11934156378601	no	0.0	1.0	weka.classifiers.trees.RandomForest	96.29629629629629	no	0.028571428571428564	0.9714285714285713	weka.classifiers.rules.DTNB	96.70781893004116	no
SNP@Domain	1	MOS	238	A	V	?	0.029626	?	?	0	NA	0	NA	0	117.14784	0	67	MOS	OTHER	Activation_segment_Nt#Activation_segment_Ct	no	weka.classifiers.bayes.BayesNet	95.88477366255144	no	2.4946986858927565E-5	0.999975053013141	weka.classifiers.lazy.LWL	96.50205761316873	no	0.0	1.0	weka.classifiers.rules.DecisionTable	91.76954732510288	no	0.024390243902439025	0.975609756097561	weka.classifiers.functions.SMO	97.11934156378601	no	0.0	1.0	weka.classifiers.trees.RandomForest	96.29629629629629	no	0.0	1.0	weka.classifiers.rules.DTNB	96.70781893004116	no
SNP@Domain	1	LYN	461	Q	P	0.129958	0.166748	0.870968	0.72549	-1	NA	0	NA	0	115.13194	1	114	SRC	TK	G_helix#H_and_I_helix	no	weka.classifiers.bayes.BayesNet	95.88477366255144	no	0.006218509620576431	0.9937814903794236	weka.classifiers.lazy.LWL	96.50205761316873	no	0.0	1.0	weka.classifiers.rules.DecisionTable	91.76954732510288	no	0.07142857142857142	0.9285714285714286	weka.classifiers.functions.SMO	97.11934156378601	no	0.0	1.0	weka.classifiers.trees.RandomForest	96.29629629629629	no	0.0	1.0	weka.classifiers.rules.DTNB	96.70781893004116	no
SNP@Domain	1	COT	279	V	I	?	?	?	?	3	NA	0	NA	0	131.17464	0	105	STE-UNIQUE	STE	Activation_segment_Nt#Activation_segment_Ct	no	weka.classifiers.bayes.BayesNet	95.88477366255144	no	3.4605060277597267E-4	0.9996539493972241	weka.classifiers.lazy.LWL	96.50205761316873	no	0.02720198363542419	0.9727980163645757	weka.classifiers.rules.DecisionTable	91.76954732510288	no	0.029411764705882353	0.9705882352941176	weka.classifiers.functions.SMO	97.11934156378601	no	0.0	1.0	weka.classifiers.trees.RandomForest	96.29629629629629	no	0.0	1.0	weka.classifiers.rules.DTNB	96.70781893004116	no
SNP@Domain	1	ZAK	115	G	S	0.351451	0.292866	0.875	0.709877	0	NA	0	NA	1	105.09344	0	48	MLK	TKL	E_helix	no	weka.classifiers.bayes.BayesNet	95.88477366255144	yes	0.6037208131042114	0.39627918689578845	weka.classifiers.lazy.LWL	96.50205761316873	no	0.0	1.0	weka.classifiers.rules.DecisionTable	91.76954732510288	no	0.16666666666666666	0.8333333333333334	weka.classifiers.functions.SMO	97.11934156378601	no	0.0	1.0	weka.classifiers.trees.RandomForest	96.29629629629629	no	0.0	1.0	weka.classifiers.rules.DTNB	96.70781893004116	no
SNP@Domain	1	COT	195	T	A	?	?	?	?	0	NA	0	NA	0	89.09404	1	93	STE-UNIQUE	STE	C_helix	no	weka.classifiers.bayes.BayesNet	95.88477366255144	no	1.3500866484237662E-4	0.9998649913351576	weka.classifiers.lazy.LWL	96.50205761316873	no	0.0	1.0	weka.classifiers.rules.DecisionTable	91.76954732510288	no	0.029411764705882353	0.9705882352941176	weka.classifiers.functions.SMO	97.11934156378601	no	0.0	1.0	weka.classifiers.trees.RandomForest	96.29629629629629	no	0.0	1.0	weka.classifiers.rules.DTNB	96.70781893004116	no
SNP@Domain	1	TLK1	646	D	V	0.098794	0.062362	0.777778	0.176309	-3	NA	0	NA	0	117.14784	1	91	TLK	OTHER	Activation_segment_Nt#Activation_segment_Ct	no	weka.classifiers.bayes.BayesNet	95.88477366255144	no	0.01048990569422253	0.9895100943057774	weka.classifiers.lazy.LWL	96.50205761316873	no	0.0	1.0	weka.classifiers.rules.DecisionTable	91.76954732510288	yes	0.5	0.5	weka.classifiers.functions.SMO	97.11934156378601	no	0.0	1.0	weka.classifiers.trees.RandomForest	96.29629629629629	no	0.030864197530864196	0.9691358024691358	weka.classifiers.rules.DTNB	96.70781893004116	no
SNP@Domain	1	NLK	158	G	V	0.176995	0.046901	0.292308	0.232639	-3	NA	0	NA	0	117.14784	0	48	MAPK	CMGC	B3_strand	no	weka.classifiers.bayes.BayesNet	95.88477366255144	no	9.627918181019501E-5	0.9999037208181898	weka.classifiers.lazy.LWL	96.50205761316873	no	0.0	1.0	weka.classifiers.rules.DecisionTable	91.76954732510288	no	0.06666666666666667	0.9333333333333333	weka.classifiers.functions.SMO	97.11934156378601	no	0.0	1.0	weka.classifiers.trees.RandomForest	96.29629629629629	no	0.06538461538461539	0.9346153846153846	weka.classifiers.rules.DTNB	96.70781893004116	no
SNP@Domain	1	MOS	282	K	E	0.123747	0.087901	0.8	0.110193	1	NA	0	NA	1	147.13074	1	135	MOS	OTHER	G_helix#H_and_I_helix	no	weka.classifiers.bayes.BayesNet	95.88477366255144	no	2.010025563867319E-6	0.9999979899744361	weka.classifiers.lazy.LWL	96.50205761316873	no	0.0	1.0	weka.classifiers.rules.DecisionTable	91.76954732510288	no	0.024390243902439025	0.975609756097561	weka.classifiers.functions.SMO	97.11934156378601	no	0.0	1.0	weka.classifiers.trees.RandomForest	96.29629629629629	no	0.0	1.0	weka.classifiers.rules.DTNB	96.70781893004116	no
COSMIC	2	MET	1248	Y	C	0.114638	0.032388	0.5	0.2	-2	NA	0	NA	0	121.15404	0	141	MET	TK	Activation_segment_Ct	yes	weka.classifiers.bayes.BayesNet	95.88477366255144	yes	0.9364415430577515	0.06355845694224849	weka.classifiers.lazy.LWL	96.50205761316873	yes	1.0	0.0	weka.classifiers.rules.DecisionTable	91.76954732510288	yes	0.75	0.25	weka.classifiers.functions.SMO	97.11934156378601	yes	1.0	0.0	weka.classifiers.trees.RandomForest	96.29629629629629	yes	1.0	0.0	weka.classifiers.rules.DTNB	96.70781893004116	yes
SNP@Domain	1	PAK4	526	M	I	0.182295	0.029059	0.153153	0.102151	1	NA	0	NA	0	131.17464	0	124	STE20	STE	G_helix#H_and_I_helix	no	weka.classifiers.bayes.BayesNet	95.88477366255144	no	3.481775053212908E-6	0.9999965182249468	weka.classifiers.lazy.LWL	96.50205761316873	no	0.0	1.0	weka.classifiers.rules.DecisionTable	91.76954732510288	no	0.041666666666666664	0.9583333333333334	weka.classifiers.functions.SMO	97.11934156378601	no	0.0	1.0	weka.classifiers.trees.RandomForest	96.29629629629629	no	0.014285714285714285	0.9857142857142858	weka.classifiers.rules.DTNB	96.70781893004116	no
COSMIC	4	KIT	825	V	A	0.11254	0.022938	0.555556	0.235294	0	NA	0	NA	0	89.09404	0	105	PDGFR	TK	Activation_segment_Nt#Activation_segment_Ct	yes	weka.classifiers.bayes.BayesNet	95.88477366255144	yes	0.9993522292725255	6.477707274745295E-4	weka.classifiers.lazy.LWL	96.50205761316873	yes	1.0	0.0	weka.classifiers.rules.DecisionTable	91.76954732510288	yes	0.9803921568627451	0.0196078431372549	weka.classifiers.functions.SMO	97.11934156378601	yes	1.0	0.0	weka.classifiers.trees.RandomForest	96.29629629629629	yes	1.0	0.0	weka.classifiers.rules.DTNB	96.70781893004116	yes
SNP@Domain	1	TEC	446	H	Q	0.193861	0.147823	0.454545	0.160784	0	NA	0	NA	1	146.14594	1	118	TEC	TK	Linker	no	weka.classifiers.bayes.BayesNet	95.88477366255144	no	9.718903999891756E-4	0.9990281096000108	weka.classifiers.lazy.LWL	96.50205761316873	no	0.0	1.0	weka.classifiers.rules.DecisionTable	91.76954732510288	no	0.125	0.875	weka.classifiers.functions.SMO	97.11934156378601	no	0.0	1.0	weka.classifiers.trees.RandomForest	96.29629629629629	no	0.0	1.0	weka.classifiers.rules.DTNB	96.70781893004116	no
SNP@Domain	1	MOS	74	L	V	0.860353	0.680371	1	0.68595	1	NA	0	NA	0	117.14784	0	124	MOS	OTHER	G_loop	no	weka.classifiers.bayes.BayesNet	95.88477366255144	no	0.003104820421537833	0.9968951795784621	weka.classifiers.lazy.LWL	96.50205761316873	no	0.0	1.0	weka.classifiers.rules.DecisionTable	91.76954732510288	no	0.024390243902439025	0.975609756097561	weka.classifiers.functions.SMO	97.11934156378601	no	0.0	1.0	weka.classifiers.trees.RandomForest	96.29629629629629	no	0.0	1.0	weka.classifiers.rules.DTNB	96.70781893004116	no
SNP@Domain	1	NEK6	145	P	A	0.351119	0.140419	0.345679	0.085399	-1	NA	0	NA	0	89.09404	0	90	NEK	OTHER	E_helix	no	weka.classifiers.bayes.BayesNet	95.88477366255144	no	1.7419421779337947E-5	0.9999825805782205	weka.classifiers.lazy.LWL	96.50205761316873	no	0.0	1.0	weka.classifiers.rules.DecisionTable	91.76954732510288	no	0.25	0.75	weka.classifiers.functions.SMO	97.11934156378601	no	0.0	1.0	weka.classifiers.trees.RandomForest	96.29629629629629	no	0.011764705882352941	0.9882352941176471	weka.classifiers.rules.DTNB	96.70781893004116	no
SNP@Domain	1	VRK3	268	S	L	?	?	?	?	-2	NA	0	NA	0	131.17464	1	73	VRK	CK1	Linker	no	weka.classifiers.bayes.BayesNet	95.88477366255144	no	0.006654297501247578	0.9933457024987524	weka.classifiers.lazy.LWL	96.50205761316873	no	0.0	1.0	weka.classifiers.rules.DecisionTable	91.76954732510288	no	0.3333333333333333	0.6666666666666666	weka.classifiers.functions.SMO	97.11934156378601	no	0.0	1.0	weka.classifiers.trees.RandomForest	96.29629629629629	no	0.0	1.0	weka.classifiers.rules.DTNB	96.70781893004116	no
COSMIC	2	ABL1	396	H	P	0.11254	0.05773	0.857143	0.235294	-2	NA	0	NA	0	115.13194	1	118	ABL	TK	Activation_segment_Nt	yes	weka.classifiers.bayes.BayesNet	95.88477366255144	yes	0.9994629101987187	5.370898012812526E-4	weka.classifiers.lazy.LWL	96.50205761316873	yes	1.0	0.0	weka.classifiers.rules.DecisionTable	91.76954732510288	yes	0.9375	0.0625	weka.classifiers.functions.SMO	97.11934156378601	yes	1.0	0.0	weka.classifiers.trees.RandomForest	96.29629629629629	yes	0.8708860759493671	0.1291139240506329	weka.classifiers.rules.DTNB	96.70781893004116	yes
COSMIC	2	KIT	822	N	I	0.146907	0.024164	0.888889	0.403922	-3	NA	0	NA	0	131.17464	1	96	PDGFR	TK	Activation_segment_Nt#Activation_segment_Ct	yes	weka.classifiers.bayes.BayesNet	95.88477366255144	yes	0.9999938300107788	6.16998922123954E-6	weka.classifiers.lazy.LWL	96.50205761316873	yes	1.0	0.0	weka.classifiers.rules.DecisionTable	91.76954732510288	yes	0.9803921568627451	0.0196078431372549	weka.classifiers.functions.SMO	97.11934156378601	yes	1.0	0.0	weka.classifiers.trees.RandomForest	96.29629629629629	yes	1.0	0.0	weka.classifiers.rules.DTNB	96.70781893004116	yes
COSMIC	8	BRAF	466	G	V	0.947746	0.7184	0.944444	0.901235	-3	NA	0	NA	0	117.14784	0	48	RAF	TKL	G_loop	yes	weka.classifiers.bayes.BayesNet	95.88477366255144	yes	0.9999962071047609	3.7928952392255534E-6	weka.classifiers.lazy.LWL	96.50205761316873	yes	1.0	0.0	weka.classifiers.rules.DecisionTable	91.76954732510288	yes	0.9814814814814815	0.018518518518518517	weka.classifiers.functions.SMO	97.11934156378601	yes	1.0	0.0	weka.classifiers.trees.RandomForest	96.29629629629629	yes	1.0	0.0	weka.classifiers.rules.DTNB	96.70781893004116	yes
SNP@Domain	1	MOS	239	N	S	0.11254	0.07504	0.4	0.035813	1	NA	0	NA	1	105.09344	1	96	MOS	OTHER	Activation_segment_Nt#Activation_segment_Ct	no	weka.classifiers.bayes.BayesNet	95.88477366255144	no	9.131551274774815E-5	0.9999086844872522	weka.classifiers.lazy.LWL	96.50205761316873	no	0.0	1.0	weka.classifiers.rules.DecisionTable	91.76954732510288	no	0.024390243902439025	0.975609756097561	weka.classifiers.functions.SMO	97.11934156378601	no	0.0	1.0	weka.classifiers.trees.RandomForest	96.29629629629629	no	0.0	1.0	weka.classifiers.rules.DTNB	96.70781893004116	no
COSMIC	2	BRAF	582	I	M	0.49038	0.472143	0.722222	0.5	1	NA	0	NA	0	149.20784	0	124	RAF	TKL	Catalytic_loop	yes	weka.classifiers.bayes.BayesNet	95.88477366255144	yes	0.9991587589437506	8.412410562493504E-4	weka.classifiers.lazy.LWL	96.50205761316873	yes	1.0	0.0	weka.classifiers.rules.DecisionTable	91.76954732510288	yes	0.9814814814814815	0.018518518518518517	weka.classifiers.functions.SMO	97.11934156378601	yes	1.0	0.0	weka.classifiers.trees.RandomForest	96.29629629629629	yes	0.9181818181818182	0.08181818181818182	weka.classifiers.rules.DTNB	96.70781893004116	yes
SNP@Domain	1	SRPK1	298	R	K	?	?	?	?	2	NA	0	NA	1	146.18934	1	148	SRPK	CMGC	Catalytic_loop#Activation_segment_Nt	no	weka.classifiers.bayes.BayesNet	95.88477366255144	no	2.8127299551808705E-5	0.9999718727004482	weka.classifiers.lazy.LWL	96.50205761316873	no	0.0	1.0	weka.classifiers.rules.DecisionTable	91.76954732510288	no	0.2	0.8	weka.classifiers.functions.SMO	97.11934156378601	no	0.0	1.0	weka.classifiers.trees.RandomForest	96.29629629629629	no	0.0058823529411764705	0.9941176470588236	weka.classifiers.rules.DTNB	96.70781893004116	no
COSMIC	3	ABL1	459	E	K	0.194192	0.130971	0.857143	0.415686	1	NA	0	NA	1	146.18934	1	109	ABL	TK	G_helix	yes	weka.classifiers.bayes.BayesNet	95.88477366255144	yes	0.9915828557398186	0.00841714426018137	weka.classifiers.lazy.LWL	96.50205761316873	yes	1.0	0.0	weka.classifiers.rules.DecisionTable	91.76954732510288	yes	0.9375	0.0625	weka.classifiers.functions.SMO	97.11934156378601	yes	1.0	0.0	weka.classifiers.trees.RandomForest	96.29629629629629	yes	0.85625	0.14375	weka.classifiers.rules.DTNB	96.70781893004116	yes
COSMIC	2	BRAF	608	H	R	0.131973	0.053519	0.333333	0.166667	0	NA	0	NA	1	174.20274	1	118	RAF	TKL	Activation_segment_Nt#Activation_segment_Ct	yes	weka.classifiers.bayes.BayesNet	95.88477366255144	yes	0.9946233363112409	0.005376663688759053	weka.classifiers.lazy.LWL	96.50205761316873	yes	1.0	0.0	weka.classifiers.rules.DecisionTable	91.76954732510288	yes	0.9814814814814815	0.018518518518518517	weka.classifiers.functions.SMO	97.11934156378601	yes	1.0	0.0	weka.classifiers.trees.RandomForest	96.29629629629629	yes	0.9	0.1	weka.classifiers.rules.DTNB	96.70781893004116	yes
SNP@Domain	1	MAK	279	M	K	0.30861	0.314286	0.842105	0.770833	-1	NA	0	NA	1	146.18934	0	124	RCK	CMGC	H_and_I_helix	no	weka.classifiers.bayes.BayesNet	95.88477366255144	no	2.068872584930824E-5	0.9999793112741506	weka.classifiers.lazy.LWL	96.50205761316873	no	0.0	1.0	weka.classifiers.rules.DecisionTable	91.76954732510288	no	0.03225806451612903	0.967741935483871	weka.classifiers.functions.SMO	97.11934156378601	no	0.0	1.0	weka.classifiers.trees.RandomForest	96.29629629629629	no	0.0	1.0	weka.classifiers.rules.DTNB	96.70781893004116	no
COSMIC	15	FGFR3	650	K	E	0.269523	0.077561	1	0.172549	1	NA	0	NA	1	147.13074	1	135	FGFR	TK	Activation_segment_Nt#Activation_segment_Ct	yes	weka.classifiers.bayes.BayesNet	95.88477366255144	yes	0.9988572088653117	0.001142791134688293	weka.classifiers.lazy.LWL	96.50205761316873	yes	1.0	0.0	weka.classifiers.rules.DecisionTable	91.76954732510288	yes	0.8	0.2	weka.classifiers.functions.SMO	97.11934156378601	yes	1.0	0.0	weka.classifiers.trees.RandomForest	96.29629629629629	yes	1.0	0.0	weka.classifiers.rules.DTNB	96.70781893004116	yes
SNP@Domain	1	CDK4	84	D	Y	?	0.012443	?	?	-3	NA	0	NA	0	181.19124	1	91	CDK	CMGC	C_helix#Linker	no	weka.classifiers.bayes.BayesNet	95.88477366255144	no	8.35039777724975E-6	0.9999916496022228	weka.classifiers.lazy.LWL	96.50205761316873	no	0.0	1.0	weka.classifiers.rules.DecisionTable	91.76954732510288	no	0.041666666666666664	0.9583333333333334	weka.classifiers.functions.SMO	97.11934156378601	no	0.0	1.0	weka.classifiers.trees.RandomForest	96.29629629629629	no	0.0	1.0	weka.classifiers.rules.DTNB	96.70781893004116	no
SNP@Domain	1	FUSED	69	D	A	?	?	?	?	-2	NA	0	NA	0	89.09404	1	91	ULK	OTHER	C_helix	no	weka.classifiers.bayes.BayesNet	95.88477366255144	no	0.0019262462383823112	0.9980737537616178	weka.classifiers.lazy.LWL	96.50205761316873	no	0.0	1.0	weka.classifiers.rules.DecisionTable	91.76954732510288	no	0.3333333333333333	0.6666666666666666	weka.classifiers.functions.SMO	97.11934156378601	no	0.0	1.0	weka.classifiers.trees.RandomForest	96.29629629629629	no	0.014285714285714285	0.9857142857142858	weka.classifiers.rules.DTNB	96.70781893004116	no
COSMIC	5	BRAF	469	G	E	0.716841	0.538657	0.944444	0.790123	-2	NA	0	NA	1	147.13074	0	48	RAF	TKL	G_loop	yes	weka.classifiers.bayes.BayesNet	95.88477366255144	yes	0.9999985931509595	1.4068490404960196E-6	weka.classifiers.lazy.LWL	96.50205761316873	yes	1.0	0.0	weka.classifiers.rules.DecisionTable	91.76954732510288	yes	0.9814814814814815	0.018518518518518517	weka.classifiers.functions.SMO	97.11934156378601	yes	1.0	0.0	weka.classifiers.trees.RandomForest	96.29629629629629	yes	1.0	0.0	weka.classifiers.rules.DTNB	96.70781893004116	yes
SNP@Domain	1	MOK	243	I	V	?	?	?	?	3	NA	0	NA	0	117.14784	0	124	RCK	CMGC	G_helix#H_and_I_helix	no	weka.classifiers.bayes.BayesNet	95.88477366255144	no	7.925524156695791E-7	0.9999992074475843	weka.classifiers.lazy.LWL	96.50205761316873	no	0.0	1.0	weka.classifiers.rules.DecisionTable	91.76954732510288	no	0.03225806451612903	0.967741935483871	weka.classifiers.functions.SMO	97.11934156378601	no	0.0	1.0	weka.classifiers.trees.RandomForest	96.29629629629629	no	0.0	1.0	weka.classifiers.rules.DTNB	96.70781893004116	no
SNP@Domain	1	MOS	114	V	L	0.74439	0.623159	1	0.584022	1	NA	0	NA	0	131.17464	0	105	MOS	OTHER	C_helix	no	weka.classifiers.bayes.BayesNet	95.88477366255144	no	0.0010801875931908949	0.9989198124068092	weka.classifiers.lazy.LWL	96.50205761316873	no	0.0	1.0	weka.classifiers.rules.DecisionTable	91.76954732510288	no	0.024390243902439025	0.975609756097561	weka.classifiers.functions.SMO	97.11934156378601	no	0.0	1.0	weka.classifiers.trees.RandomForest	96.29629629629629	no	0.0	1.0	weka.classifiers.rules.DTNB	96.70781893004116	no
SNP@Domain	1	IRAK1	453	S	L	?	0.044937	?	?	-2	NA	0	NA	0	131.17464	1	73	IRAK	TKL	G_helix#H_and_I_helix	no	weka.classifiers.bayes.BayesNet	95.88477366255144	no	0.010868443690573585	0.9891315563094265	weka.classifiers.lazy.LWL	96.50205761316873	no	0.0	1.0	weka.classifiers.rules.DecisionTable	91.76954732510288	no	0.3333333333333333	0.6666666666666666	weka.classifiers.functions.SMO	97.11934156378601	no	0.0	1.0	weka.classifiers.trees.RandomForest	96.29629629629629	no	0.0	1.0	weka.classifiers.rules.DTNB	96.70781893004116	no
SNP@Domain	1	CDK4	82	R	Q	?	0.044777	?	?	1	NA	0	NA	1	146.14594	1	148	CDK	CMGC	C_helix	no	weka.classifiers.bayes.BayesNet	95.88477366255144	no	1.3383947883651516E-6	0.9999986616052118	weka.classifiers.lazy.LWL	96.50205761316873	no	0.0	1.0	weka.classifiers.rules.DecisionTable	91.76954732510288	no	0.041666666666666664	0.9583333333333334	weka.classifiers.functions.SMO	97.11934156378601	no	0.0	1.0	weka.classifiers.trees.RandomForest	96.29629629629629	no	0.0	1.0	weka.classifiers.rules.DTNB	96.70781893004116	no
COSMIC	2	ABL1	276	D	G	0.106053	0.127534	0.857143	0.321569	-1	NA	0	NA	0	75.06714	1	91	ABL	TK	G_loop	yes	weka.classifiers.bayes.BayesNet	95.88477366255144	yes	0.9996314657476193	3.685342523807228E-4	weka.classifiers.lazy.LWL	96.50205761316873	yes	1.0	0.0	weka.classifiers.rules.DecisionTable	91.76954732510288	yes	0.9375	0.0625	weka.classifiers.functions.SMO	97.11934156378601	yes	1.0	0.0	weka.classifiers.trees.RandomForest	96.29629629629629	yes	0.9	0.1	weka.classifiers.rules.DTNB	96.70781893004116	yes
SNP@Domain	1	MOK	168	V	M	?	?	?	?	1	NA	0	NA	0	149.20784	0	105	RCK	CMGC	Activation_segment_Ct	no	weka.classifiers.bayes.BayesNet	95.88477366255144	no	3.269211852199242E-5	0.999967307881478	weka.classifiers.lazy.LWL	96.50205761316873	no	0.0	1.0	weka.classifiers.rules.DecisionTable	91.76954732510288	no	0.03225806451612903	0.967741935483871	weka.classifiers.functions.SMO	97.11934156378601	no	0.0	1.0	weka.classifiers.trees.RandomForest	96.29629629629629	no	0.06086956521739131	0.9391304347826086	weka.classifiers.rules.DTNB	96.70781893004116	no
SNP@Domain	1	FYN	445	I	F	0.12441	0.023471	0.83871	0.290196	0	NA	0	NA	0	165.19184	0	124	SRC	TK	F_helix	no	weka.classifiers.bayes.BayesNet	95.88477366255144	no	0.1936443040306425	0.8063556959693574	weka.classifiers.lazy.LWL	96.50205761316873	no	0.0	1.0	weka.classifiers.rules.DecisionTable	91.76954732510288	no	0.07142857142857142	0.9285714285714286	weka.classifiers.functions.SMO	97.11934156378601	no	0.0	1.0	weka.classifiers.trees.RandomForest	96.29629629629629	no	0.0	1.0	weka.classifiers.rules.DTNB	96.70781893004116	no
COSMIC	2	BRAF	606	G	E	0.084357	0.039557	0.555556	0.092593	-2	NA	0	NA	1	147.13074	0	48	RAF	TKL	Activation_segment_Nt#Activation_segment_Ct	yes	weka.classifiers.bayes.BayesNet	95.88477366255144	yes	0.9998857579384937	1.1424206150625756E-4	weka.classifiers.lazy.LWL	96.50205761316873	yes	1.0	0.0	weka.classifiers.rules.DecisionTable	91.76954732510288	yes	0.9814814814814815	0.018518518518518517	weka.classifiers.functions.SMO	97.11934156378601	yes	1.0	0.0	weka.classifiers.trees.RandomForest	96.29629629629629	yes	0.8941176470588236	0.10588235294117647	weka.classifiers.rules.DTNB	96.70781893004116	yes
SNP@Domain	1	KDR	848	V	E	0.860353	0.399863	1	0.933333	-2	NA	0	NA	1	147.13074	0	105	VEGFR	TK	G_loop	no	weka.classifiers.bayes.BayesNet	95.88477366255144	yes	0.9925722613193444	0.007427738680655561	weka.classifiers.lazy.LWL	96.50205761316873	no	0.07193950958557103	0.928060490414429	weka.classifiers.rules.DecisionTable	91.76954732510288	no	0.125	0.875	weka.classifiers.functions.SMO	97.11934156378601	no	0.0	1.0	weka.classifiers.trees.RandomForest	96.29629629629629	no	0.0	1.0	weka.classifiers.rules.DTNB	96.70781893004116	no
COSMIC	2	ABL1	351	M	T	0.589643	0.098317	1	0.85098	-1	NA	0	NA	1	119.12034	0	124	ABL	TK	Linker#E_helix	yes	weka.classifiers.bayes.BayesNet	95.88477366255144	yes	0.9986658181411382	0.0013341818588618638	weka.classifiers.lazy.LWL	96.50205761316873	yes	1.0	0.0	weka.classifiers.rules.DecisionTable	91.76954732510288	yes	0.9375	0.0625	weka.classifiers.functions.SMO	97.11934156378601	yes	1.0	0.0	weka.classifiers.trees.RandomForest	96.29629629629629	yes	1.0	0.0	weka.classifiers.rules.DTNB	96.70781893004116	yes
SNP@Domain	1	ICK	98	P	L	0.179976	0.148639	0.684211	0.277778	-3	NA	0	NA	0	131.17464	0	90	RCK	CMGC	E_helix	no	weka.classifiers.bayes.BayesNet	95.88477366255144	no	1.1943781562498676E-6	0.9999988056218437	weka.classifiers.lazy.LWL	96.50205761316873	no	0.0	1.0	weka.classifiers.rules.DecisionTable	91.76954732510288	no	0.03225806451612903	0.967741935483871	weka.classifiers.functions.SMO	97.11934156378601	no	0.0	1.0	weka.classifiers.trees.RandomForest	96.29629629629629	no	0.0	1.0	weka.classifiers.rules.DTNB	96.70781893004116	no
SNP@Domain	1	CAMKK2	363	R	C	?	0.065458	?	?	-3	NA	0	NA	0	121.15404	1	148	CAMKK	OTHER	Activation_segment_Ct#F_helix	no	weka.classifiers.bayes.BayesNet	95.88477366255144	no	3.6440339194642314E-5	0.9999635596608053	weka.classifiers.lazy.LWL	96.50205761316873	no	0.0	1.0	weka.classifiers.rules.DecisionTable	91.76954732510288	no	0.25	0.75	weka.classifiers.functions.SMO	97.11934156378601	no	0.0	1.0	weka.classifiers.trees.RandomForest	96.29629629629629	no	0.00975609756097561	0.9902439024390244	weka.classifiers.rules.DTNB	96.70781893004116	no
SNP@Domain	1	SLK	117	D	N	0.155575	0.08151	0.378378	0.225806	1	NA	0	NA	1	132.11904	1	91	STE20	STE	Linker	no	weka.classifiers.bayes.BayesNet	95.88477366255144	no	1.3676959117823708E-4	0.9998632304088217	weka.classifiers.lazy.LWL	96.50205761316873	no	0.044706668490010225	0.95529333150999	weka.classifiers.rules.DecisionTable	91.76954732510288	no	0.041666666666666664	0.9583333333333334	weka.classifiers.functions.SMO	97.11934156378601	no	0.0	1.0	weka.classifiers.trees.RandomForest	96.29629629629629	no	0.0	1.0	weka.classifiers.rules.DTNB	96.70781893004116	no
COSMIC	8	BRAF	600	V	M	0.070003	0.061992	0.5	0.092593	1	NA	0	NA	0	149.20784	0	105	RAF	TKL	Activation_segment_Nt	yes	weka.classifiers.bayes.BayesNet	95.88477366255144	yes	0.99992170437687	7.829562313005601E-5	weka.classifiers.lazy.LWL	96.50205761316873	yes	1.0	0.0	weka.classifiers.rules.DecisionTable	91.76954732510288	yes	0.9814814814814815	0.018518518518518517	weka.classifiers.functions.SMO	97.11934156378601	yes	1.0	0.0	weka.classifiers.trees.RandomForest	96.29629629629629	yes	1.0	0.0	weka.classifiers.rules.DTNB	96.70781893004116	yes
SNP@Domain	1	RET	826	A	D	?	0.003148	?	?	-2	NA	0	NA	1	133.10384	0	67	RET	TK	Linker#E_helix	no	weka.classifiers.bayes.BayesNet	95.88477366255144	no	0.00980567861429935	0.9901943213857006	weka.classifiers.lazy.LWL	96.50205761316873	no	0.0	1.0	weka.classifiers.rules.DecisionTable	91.76954732510288	no	0.25	0.75	weka.classifiers.functions.SMO	97.11934156378601	no	0.0	1.0	weka.classifiers.trees.RandomForest	96.29629629629629	no	0.045	0.9550000000000001	weka.classifiers.rules.DTNB	96.70781893004116	no
SNP@Domain	1	MOS	77	D	G	0.418997	0.29466	0.6	0.292011	-1	NA	0	NA	0	75.06714	1	91	MOS	OTHER	G_loop	no	weka.classifiers.bayes.BayesNet	95.88477366255144	no	1.7773726087412736E-4	0.9998222627391258	weka.classifiers.lazy.LWL	96.50205761316873	no	0.0	1.0	weka.classifiers.rules.DecisionTable	91.76954732510288	no	0.024390243902439025	0.975609756097561	weka.classifiers.functions.SMO	97.11934156378601	no	0.0	1.0	weka.classifiers.trees.RandomForest	96.29629629629629	no	0.1	0.9	weka.classifiers.rules.DTNB	96.70781893004116	no
SNP@Domain	1	SRC	464	R	C	0.27082	0.036223	0.354839	0.133333	-3	NA	0	NA	0	121.15404	1	148	SRC	TK	G_helix	no	weka.classifiers.bayes.BayesNet	95.88477366255144	no	0.006555001855707816	0.9934449981442922	weka.classifiers.lazy.LWL	96.50205761316873	no	0.0	1.0	weka.classifiers.rules.DecisionTable	91.76954732510288	no	0.07142857142857142	0.9285714285714286	weka.classifiers.functions.SMO	97.11934156378601	no	0.0	1.0	weka.classifiers.trees.RandomForest	96.29629629629629	no	0.00975609756097561	0.9902439024390244	weka.classifiers.rules.DTNB	96.70781893004116	no
COSMIC	2	ABL1	450	E	A	0.073923	0.099683	0.285714	0.117647	-1	NA	0	NA	0	89.09404	1	109	ABL	TK	G_helix	yes	weka.classifiers.bayes.BayesNet	95.88477366255144	yes	0.996321316360593	0.003678683639406951	weka.classifiers.lazy.LWL	96.50205761316873	yes	1.0	0.0	weka.classifiers.rules.DecisionTable	91.76954732510288	yes	0.9375	0.0625	weka.classifiers.functions.SMO	97.11934156378601	yes	1.0	0.0	weka.classifiers.trees.RandomForest	96.29629629629629	yes	0.9064516129032258	0.09354838709677418	weka.classifiers.rules.DTNB	96.70781893004116	yes
SNP@Domain	1	MOS	107	L	W	0.275485	0.105198	0.4	0.391185	-2	NA	0	NA	0	204.22844	0	124	MOS	OTHER	C_helix	no	weka.classifiers.bayes.BayesNet	95.88477366255144	no	2.2190787575018324E-5	0.9999778092124251	weka.classifiers.lazy.LWL	96.50205761316873	no	0.0	1.0	weka.classifiers.rules.DecisionTable	91.76954732510288	no	0.024390243902439025	0.975609756097561	weka.classifiers.functions.SMO	97.11934156378601	no	0.0	1.0	weka.classifiers.trees.RandomForest	96.29629629629629	no	0.0	1.0	weka.classifiers.rules.DTNB	96.70781893004116	no
SNP@Domain	1	MNK1	321	P	L	?	?	?	?	-3	NA	0	NA	0	131.17464	0	90	MAPKAPK	CAMK	H_and_I_helix	no	weka.classifiers.bayes.BayesNet	95.88477366255144	no	1.6880644933983315E-5	0.9999831193550659	weka.classifiers.lazy.LWL	96.50205761316873	no	0.0	1.0	weka.classifiers.rules.DecisionTable	91.76954732510288	yes	0.5	0.5	weka.classifiers.functions.SMO	97.11934156378601	no	0.0	1.0	weka.classifiers.trees.RandomForest	96.29629629629629	no	0.0	1.0	weka.classifiers.rules.DTNB	96.70781893004116	no
COSMIC	2	BRAF	616	S	F	0.675463	0.148966	0.444444	0.580247	-2	NA	0	NA	0	165.19184	1	73	RAF	TKL	Activation_segment_Ct	yes	weka.classifiers.bayes.BayesNet	95.88477366255144	yes	0.9993482060047606	6.517939952393697E-4	weka.classifiers.lazy.LWL	96.50205761316873	yes	1.0	0.0	weka.classifiers.rules.DecisionTable	91.76954732510288	yes	0.9814814814814815	0.018518518518518517	weka.classifiers.functions.SMO	97.11934156378601	yes	1.0	0.0	weka.classifiers.trees.RandomForest	96.29629629629629	yes	0.9608695652173912	0.03913043478260869	weka.classifiers.rules.DTNB	96.70781893004116	yes
COSMIC	2	BRAF	592	I	V	0.360836	0.336216	0.833333	0.617284	3	NA	0	NA	0	117.14784	0	124	RAF	TKL	Activation_segment_Nt	yes	weka.classifiers.bayes.BayesNet	95.88477366255144	yes	0.9999297393281565	7.026067184353031E-5	weka.classifiers.lazy.LWL	96.50205761316873	yes	1.0	0.0	weka.classifiers.rules.DecisionTable	91.76954732510288	yes	0.9814814814814815	0.018518518518518517	weka.classifiers.functions.SMO	97.11934156378601	yes	1.0	0.0	weka.classifiers.trees.RandomForest	96.29629629629629	yes	0.9	0.1	weka.classifiers.rules.DTNB	96.70781893004116	yes
SNP@Domain	1	MOS	140	R	Q	0.74795	0.635799	1	0.743802	1	NA	0	NA	1	146.14594	1	148	MOS	OTHER	Linker	no	weka.classifiers.bayes.BayesNet	95.88477366255144	no	4.596103034265372E-5	0.9999540389696574	weka.classifiers.lazy.LWL	96.50205761316873	no	0.0	1.0	weka.classifiers.rules.DecisionTable	91.76954732510288	no	0.024390243902439025	0.975609756097561	weka.classifiers.functions.SMO	97.11934156378601	no	0.0	1.0	weka.classifiers.trees.RandomForest	96.29629629629629	no	0.0	1.0	weka.classifiers.rules.DTNB	96.70781893004116	no
SNP@Domain	1	MOS	63	K	R	0.135617	0.127461	0.2	0.143251	2	NA	0	NA	1	174.20274	1	135	MOS	OTHER	G_loop	no	weka.classifiers.bayes.BayesNet	95.88477366255144	no	4.8632841101729496E-5	0.9999513671588983	weka.classifiers.lazy.LWL	96.50205761316873	no	0.0	1.0	weka.classifiers.rules.DecisionTable	91.76954732510288	no	0.024390243902439025	0.975609756097561	weka.classifiers.functions.SMO	97.11934156378601	no	0.0	1.0	weka.classifiers.trees.RandomForest	96.29629629629629	no	0.0	1.0	weka.classifiers.rules.DTNB	96.70781893004116	no
SNP@Domain	1	HRI	450	S	I	?	?	?	?	-2	NA	0	NA	0	131.17464	1	73	PEK	OTHER	Catalytic_loop	no	weka.classifiers.bayes.BayesNet	95.88477366255144	no	7.464517519102853E-5	0.999925354824809	weka.classifiers.lazy.LWL	96.50205761316873	no	0.0	1.0	weka.classifiers.rules.DecisionTable	91.76954732510288	no	0.03333333333333333	0.9666666666666667	weka.classifiers.functions.SMO	97.11934156378601	no	0.0	1.0	weka.classifiers.trees.RandomForest	96.29629629629629	no	0.0	1.0	weka.classifiers.rules.DTNB	96.70781893004116	no
SNP@Domain	1	CDK4	148	A	T	0.480664	0.168807	0.44	0.284722	0	NA	0	NA	1	119.12034	0	67	CDK	CMGC	Catalytic_loop	no	weka.classifiers.bayes.BayesNet	95.88477366255144	no	6.888449836310394E-5	0.9999311155016368	weka.classifiers.lazy.LWL	96.50205761316873	no	0.0	1.0	weka.classifiers.rules.DecisionTable	91.76954732510288	no	0.041666666666666664	0.9583333333333334	weka.classifiers.functions.SMO	97.11934156378601	no	0.0	1.0	weka.classifiers.trees.RandomForest	96.29629629629629	no	0.0	1.0	weka.classifiers.rules.DTNB	96.70781893004116	no
SNP@Domain	1	NLK	308	R	H	0.12441	0.019351	0.353846	0.284722	0	NA	0	NA	1	155.15634	1	148	MAPK	CMGC	F_helix	no	weka.classifiers.bayes.BayesNet	95.88477366255144	no	1.2217177516838332E-7	0.9999998778282249	weka.classifiers.lazy.LWL	96.50205761316873	no	0.0	1.0	weka.classifiers.rules.DecisionTable	91.76954732510288	no	0.06666666666666667	0.9333333333333333	weka.classifiers.functions.SMO	97.11934156378601	no	0.0	1.0	weka.classifiers.trees.RandomForest	96.29629629629629	no	0.0	1.0	weka.classifiers.rules.DTNB	96.70781893004116	no
COSMIC	11	BRAF	469	G	A	0.716841	0.538657	0.944444	0.790123	0	NA	0	NA	0	89.09404	0	48	RAF	TKL	G_loop	yes	weka.classifiers.bayes.BayesNet	95.88477366255144	yes	0.9999907648546125	9.235145387416108E-6	weka.classifiers.lazy.LWL	96.50205761316873	yes	1.0	0.0	weka.classifiers.rules.DecisionTable	91.76954732510288	yes	0.9814814814814815	0.018518518518518517	weka.classifiers.functions.SMO	97.11934156378601	yes	1.0	0.0	weka.classifiers.trees.RandomForest	96.29629629629629	yes	1.0	0.0	weka.classifiers.rules.DTNB	96.70781893004116	yes
SNP@Domain	1	BTK	607	L	F	0.284788	0.042412	0.818182	0.211765	0	NA	0	NA	0	165.19184	0	124	TEC	TK	G_helix#H_and_I_helix	no	weka.classifiers.bayes.BayesNet	95.88477366255144	no	2.7847291784689293E-4	0.9997215270821531	weka.classifiers.lazy.LWL	96.50205761316873	no	0.0	1.0	weka.classifiers.rules.DecisionTable	91.76954732510288	no	0.125	0.875	weka.classifiers.functions.SMO	97.11934156378601	no	0.0	1.0	weka.classifiers.trees.RandomForest	96.29629629629629	no	0.0	1.0	weka.classifiers.rules.DTNB	96.70781893004116	no
SNP@Domain	1	CDK2	83	D	G	0.177989	0.116449	0.14	0.350694	-1	NA	0	NA	0	75.06714	1	91	CDK	CMGC	Linker	no	weka.classifiers.bayes.BayesNet	95.88477366255144	no	8.014089550597156E-5	0.999919859104494	weka.classifiers.lazy.LWL	96.50205761316873	no	0.0	1.0	weka.classifiers.rules.DecisionTable	91.76954732510288	no	0.041666666666666664	0.9583333333333334	weka.classifiers.functions.SMO	97.11934156378601	no	0.0	1.0	weka.classifiers.trees.RandomForest	96.29629629629629	no	0.0	1.0	weka.classifiers.rules.DTNB	96.70781893004116	no
COSMIC	2	BRAF	605	S	N	?	0.044343	?	?	1	NA	0	NA	1	132.11904	1	73	RAF	TKL	Activation_segment_Nt#Activation_segment_Ct	yes	weka.classifiers.bayes.BayesNet	95.88477366255144	yes	0.9953481149386523	0.004651885061347769	weka.classifiers.lazy.LWL	96.50205761316873	yes	1.0	0.0	weka.classifiers.rules.DecisionTable	91.76954732510288	yes	0.9814814814814815	0.018518518518518517	weka.classifiers.functions.SMO	97.11934156378601	yes	1.0	0.0	weka.classifiers.trees.RandomForest	96.29629629629629	yes	1.0	0.0	weka.classifiers.rules.DTNB	96.70781893004116	yes
COSMIC	6	BRAF	464	G	E	0.864438	0.648725	0.888889	0.814815	-2	NA	0	NA	1	147.13074	0	48	RAF	TKL	G_loop	yes	weka.classifiers.bayes.BayesNet	95.88477366255144	yes	0.9999985931509595	1.4068490404960196E-6	weka.classifiers.lazy.LWL	96.50205761316873	yes	1.0	0.0	weka.classifiers.rules.DecisionTable	91.76954732510288	yes	0.9814814814814815	0.018518518518518517	weka.classifiers.functions.SMO	97.11934156378601	yes	1.0	0.0	weka.classifiers.trees.RandomForest	96.29629629629629	yes	1.0	0.0	weka.classifiers.rules.DTNB	96.70781893004116	yes
SNP@Domain	1	HRI	528	F	C	?	?	?	?	-2	NA	0	NA	0	121.15404	0	135	PEK	OTHER	G_helix	no	weka.classifiers.bayes.BayesNet	95.88477366255144	no	7.108036536762326E-5	0.9999289196346324	weka.classifiers.lazy.LWL	96.50205761316873	no	0.0	1.0	weka.classifiers.rules.DecisionTable	91.76954732510288	no	0.03333333333333333	0.9666666666666667	weka.classifiers.functions.SMO	97.11934156378601	no	0.0	1.0	weka.classifiers.trees.RandomForest	96.29629629629629	no	0.15454545454545454	0.8454545454545455	weka.classifiers.rules.DTNB	96.70781893004116	no
COSMIC	2	KIT	820	D	A	0.131973	0.063348	1	0.372549	-2	NA	0	NA	0	89.09404	1	91	PDGFR	TK	Activation_segment_Nt#Activation_segment_Ct	yes	weka.classifiers.bayes.BayesNet	95.88477366255144	yes	0.9999506110881895	4.93889118106173E-5	weka.classifiers.lazy.LWL	96.50205761316873	yes	1.0	0.0	weka.classifiers.rules.DecisionTable	91.76954732510288	yes	0.9803921568627451	0.0196078431372549	weka.classifiers.functions.SMO	97.11934156378601	yes	1.0	0.0	weka.classifiers.trees.RandomForest	96.29629629629629	yes	1.0	0.0	weka.classifiers.rules.DTNB	96.70781893004116	yes
COSMIC	6	KIT	820	D	Y	0.131973	0.063348	1	0.372549	-3	NA	0	NA	0	181.19124	1	91	PDGFR	TK	Activation_segment_Nt#Activation_segment_Ct	yes	weka.classifiers.bayes.BayesNet	95.88477366255144	yes	0.9999686700608851	3.1329939114951214E-5	weka.classifiers.lazy.LWL	96.50205761316873	yes	1.0	0.0	weka.classifiers.rules.DecisionTable	91.76954732510288	yes	0.9803921568627451	0.0196078431372549	weka.classifiers.functions.SMO	97.11934156378601	yes	1.0	0.0	weka.classifiers.trees.RandomForest	96.29629629629629	yes	1.0	0.0	weka.classifiers.rules.DTNB	96.70781893004116	yes
COSMIC	2	BRAF	466	G	R	0.947746	0.7184	0.944444	0.901235	-2	NA	0	NA	1	174.20274	0	48	RAF	TKL	G_loop	yes	weka.classifiers.bayes.BayesNet	95.88477366255144	yes	0.9999969700963526	3.029903647396397E-6	weka.classifiers.lazy.LWL	96.50205761316873	yes	1.0	0.0	weka.classifiers.rules.DecisionTable	91.76954732510288	yes	0.9814814814814815	0.018518518518518517	weka.classifiers.functions.SMO	97.11934156378601	yes	1.0	0.0	weka.classifiers.trees.RandomForest	96.29629629629629	yes	1.0	0.0	weka.classifiers.rules.DTNB	96.70781893004116	yes
COSMIC	15	EGFR	790	T	M	0.368731	0.106701	1	0.407843	-1	NA	0	NA	0	149.20784	1	93	EGFR	TK	Linker	yes	weka.classifiers.bayes.BayesNet	95.88477366255144	yes	0.9684569038907338	0.03154309610926624	weka.classifiers.lazy.LWL	96.50205761316873	yes	0.8041387727747655	0.19586122722523452	weka.classifiers.rules.DecisionTable	91.76954732510288	yes	0.7666666666666667	0.23333333333333334	weka.classifiers.functions.SMO	97.11934156378601	yes	1.0	0.0	weka.classifiers.trees.RandomForest	96.29629629629629	yes	0.9	0.1	weka.classifiers.rules.DTNB	96.70781893004116	yes
SNP@Domain	1	CLK1	447	H	Y	?	?	?	?	2	NA	0	NA	0	181.19124	1	118	CLK	CMGC	H_and_I_helix	no	weka.classifiers.bayes.BayesNet	95.88477366255144	no	1.881760863776724E-6	0.9999981182391363	weka.classifiers.lazy.LWL	96.50205761316873	no	0.0	1.0	weka.classifiers.rules.DecisionTable	91.76954732510288	no	0.125	0.875	weka.classifiers.functions.SMO	97.11934156378601	no	0.0	1.0	weka.classifiers.trees.RandomForest	96.29629629629629	no	0.0	1.0	weka.classifiers.rules.DTNB	96.70781893004116	no
SNP@Domain	1	TGFBR2	439	V	A	0.084053	0.014779	0.225806	0.148148	0	NA	0	NA	0	89.09404	0	105	STKR	TKL	Activation_segment_Nt#Activation_segment_Ct	no	weka.classifiers.bayes.BayesNet	95.88477366255144	no	0.22470995843852126	0.7752900415614787	weka.classifiers.lazy.LWL	96.50205761316873	no	0.0	1.0	weka.classifiers.rules.DecisionTable	91.76954732510288	no	0.4	0.6	weka.classifiers.functions.SMO	97.11934156378601	no	0.0	1.0	weka.classifiers.trees.RandomForest	96.29629629629629	no	0.1	0.9	weka.classifiers.rules.DTNB	96.70781893004116	no
SNP@Domain	1	AKT2	265	Y	N	?	?	?	?	-2	NA	0	NA	1	132.11904	0	141	AKT	AGC	E_helix	no	weka.classifiers.bayes.BayesNet	95.88477366255144	no	5.588275530293362E-4	0.9994411724469706	weka.classifiers.lazy.LWL	96.50205761316873	no	0.0	1.0	weka.classifiers.rules.DecisionTable	91.76954732510288	no	0.2	0.8	weka.classifiers.functions.SMO	97.11934156378601	no	0.0	1.0	weka.classifiers.trees.RandomForest	96.29629629629629	no	0.009375	0.990625	weka.classifiers.rules.DTNB	96.70781893004116	no
SNP@Domain	1	EGFR	890	H	Q	0.125321	0.031515	0.363636	0.309804	0	NA	0	NA	1	146.14594	1	118	EGFR	TK	Activation_segment_Ct#F_helix	no	weka.classifiers.bayes.BayesNet	95.88477366255144	no	0.03092804270265665	0.9690719572973434	weka.classifiers.lazy.LWL	96.50205761316873	yes	0.7272582738206512	0.2727417261793487	weka.classifiers.rules.DecisionTable	91.76954732510288	yes	0.7666666666666667	0.23333333333333334	weka.classifiers.functions.SMO	97.11934156378601	no	0.0	1.0	weka.classifiers.trees.RandomForest	96.29629629629629	no	0.015	0.985	weka.classifiers.rules.DTNB	96.70781893004116	yes
COSMIC	2	EGFR	756	N	S	0.118558	0.018785	0.545455	0.203922	1	NA	0	NA	1	105.09344	1	96	EGFR	TK	C_helix	yes	weka.classifiers.bayes.BayesNet	95.88477366255144	no	0.3687948168838429	0.6312051831161571	weka.classifiers.lazy.LWL	96.50205761316873	yes	0.7850928492977447	0.2149071507022553	weka.classifiers.rules.DecisionTable	91.76954732510288	yes	0.7666666666666667	0.23333333333333334	weka.classifiers.functions.SMO	97.11934156378601	yes	1.0	0.0	weka.classifiers.trees.RandomForest	96.29629629629629	yes	1.0	0.0	weka.classifiers.rules.DTNB	96.70781893004116	yes
COSMIC	2	PDGFRA	674	T	I	0.368731	0.044904	0.666667	0.407843	-1	NA	0	NA	0	131.17464	1	93	PDGFR	TK	Linker	yes	weka.classifiers.bayes.BayesNet	95.88477366255144	yes	0.969052690857725	0.030947309142275004	weka.classifiers.lazy.LWL	96.50205761316873	yes	1.0	0.0	weka.classifiers.rules.DecisionTable	91.76954732510288	yes	0.9803921568627451	0.0196078431372549	weka.classifiers.functions.SMO	97.11934156378601	yes	1.0	0.0	weka.classifiers.trees.RandomForest	96.29629629629629	yes	1.0	0.0	weka.classifiers.rules.DTNB	96.70781893004116	yes
SNP@Domain	1	ICK	175	W	C	0.125321	0.042948	0.473684	0.135417	-2	NA	0	NA	0	121.15404	0	163	RCK	CMGC	Activation_segment_Ct#F_helix	no	weka.classifiers.bayes.BayesNet	95.88477366255144	no	2.4807556512306424E-5	0.9999751924434876	weka.classifiers.lazy.LWL	96.50205761316873	no	0.0	1.0	weka.classifiers.rules.DecisionTable	91.76954732510288	no	0.03225806451612903	0.967741935483871	weka.classifiers.functions.SMO	97.11934156378601	no	0.0	1.0	weka.classifiers.trees.RandomForest	96.29629629629629	no	0.05	0.95	weka.classifiers.rules.DTNB	96.70781893004116	no
COSMIC	2	FLT3	831	G	E	0.935269	0.446009	1	0.956863	-2	NA	0	NA	1	147.13074	0	48	PDGFR	TK	Activation_segment_Nt	yes	weka.classifiers.bayes.BayesNet	95.88477366255144	yes	0.9999990358177335	9.641822664424333E-7	weka.classifiers.lazy.LWL	96.50205761316873	yes	1.0	0.0	weka.classifiers.rules.DecisionTable	91.76954732510288	yes	0.9803921568627451	0.0196078431372549	weka.classifiers.functions.SMO	97.11934156378601	yes	1.0	0.0	weka.classifiers.trees.RandomForest	96.29629629629629	yes	1.0	0.0	weka.classifiers.rules.DTNB	96.70781893004116	yes
SNP@Domain	1	GAK	120	L	F	0.334723	0.089632	0.041667	0.410468	0	NA	0	NA	0	165.19184	0	124	NAK	OTHER	Linker	no	weka.classifiers.bayes.BayesNet	95.88477366255144	no	1.5616987104942423E-5	0.999984383012895	weka.classifiers.lazy.LWL	96.50205761316873	no	0.0	1.0	weka.classifiers.rules.DecisionTable	91.76954732510288	no	0.16666666666666666	0.8333333333333334	weka.classifiers.functions.SMO	97.11934156378601	no	0.0	1.0	weka.classifiers.trees.RandomForest	96.29629629629629	no	0.0	1.0	weka.classifiers.rules.DTNB	96.70781893004116	no
COSMIC	4	RET	918	M	T	0.310569	0.269708	1	0.337255	-1	NA	0	NA	1	119.12034	0	124	RET	TK	Activation_segment_Ct	yes	weka.classifiers.bayes.BayesNet	95.88477366255144	yes	0.6480126527715161	0.35198734722848385	weka.classifiers.lazy.LWL	96.50205761316873	yes	1.0	0.0	weka.classifiers.rules.DecisionTable	91.76954732510288	no	0.25	0.75	weka.classifiers.functions.SMO	97.11934156378601	no	0.0	1.0	weka.classifiers.trees.RandomForest	96.29629629629629	yes	0.8142857142857143	0.18571428571428572	weka.classifiers.rules.DTNB	96.70781893004116	no
COSMIC	2	ABL1	382	F	L	0.86488	0.738718	1	0.909804	0	NA	0	NA	0	131.17464	0	135	ABL	TK	Catalytic_loop	yes	weka.classifiers.bayes.BayesNet	95.88477366255144	yes	0.9995163531016795	4.8364689832040294E-4	weka.classifiers.lazy.LWL	96.50205761316873	yes	1.0	0.0	weka.classifiers.rules.DecisionTable	91.76954732510288	yes	0.9375	0.0625	weka.classifiers.functions.SMO	97.11934156378601	yes	1.0	0.0	weka.classifiers.trees.RandomForest	96.29629629629629	yes	1.0	0.0	weka.classifiers.rules.DTNB	96.70781893004116	yes
COSMIC	2	BRAF	604	W	G	?	0.00439	?	?	-2	NA	0	NA	0	75.06714	0	163	RAF	TKL	Activation_segment_Nt#Activation_segment_Ct	yes	weka.classifiers.bayes.BayesNet	95.88477366255144	yes	0.9953122080173524	0.0046877919826475364	weka.classifiers.lazy.LWL	96.50205761316873	yes	1.0	0.0	weka.classifiers.rules.DecisionTable	91.76954732510288	yes	0.9814814814814815	0.018518518518518517	weka.classifiers.functions.SMO	97.11934156378601	yes	1.0	0.0	weka.classifiers.trees.RandomForest	96.29629629629629	yes	0.7909090909090909	0.20909090909090908	weka.classifiers.rules.DTNB	96.70781893004116	yes
COSMIC	2	BRAF	600	V	L	0.070003	0.061992	0.5	0.092593	1	NA	0	NA	0	131.17464	0	105	RAF	TKL	Activation_segment_Nt	yes	weka.classifiers.bayes.BayesNet	95.88477366255144	yes	0.9998389756591188	1.6102434088114068E-4	weka.classifiers.lazy.LWL	96.50205761316873	yes	1.0	0.0	weka.classifiers.rules.DecisionTable	91.76954732510288	yes	0.9814814814814815	0.018518518518518517	weka.classifiers.functions.SMO	97.11934156378601	yes	1.0	0.0	weka.classifiers.trees.RandomForest	96.29629629629629	yes	1.0	0.0	weka.classifiers.rules.DTNB	96.70781893004116	yes
SNP@Domain	1	RET	869	Q	H	0.354984	0.092933	1	0.321569	0	NA	0	NA	1	155.15634	1	114	RET	TK	Catalytic_loop	no	weka.classifiers.bayes.BayesNet	95.88477366255144	no	0.1687425517447915	0.8312574482552086	weka.classifiers.lazy.LWL	96.50205761316873	no	0.0	1.0	weka.classifiers.rules.DecisionTable	91.76954732510288	no	0.25	0.75	weka.classifiers.functions.SMO	97.11934156378601	no	0.0	1.0	weka.classifiers.trees.RandomForest	96.29629629629629	no	0.04	0.96	weka.classifiers.rules.DTNB	96.70781893004116	no
SNP@Domain	1	CDK4	81	P	L	?	0.072518	?	?	-3	NA	0	NA	0	131.17464	0	90	CDK	CMGC	C_helix	no	weka.classifiers.bayes.BayesNet	95.88477366255144	no	5.5994981093583925E-6	0.9999944005018907	weka.classifiers.lazy.LWL	96.50205761316873	no	0.0	1.0	weka.classifiers.rules.DecisionTable	91.76954732510288	no	0.041666666666666664	0.9583333333333334	weka.classifiers.functions.SMO	97.11934156378601	no	0.0	1.0	weka.classifiers.trees.RandomForest	96.29629629629629	no	0.0	1.0	weka.classifiers.rules.DTNB	96.70781893004116	no
SNP@Domain	1	MOS	109	R	H	0.308472	0.130344	0.4	0.391185	0	NA	0	NA	1	155.15634	1	148	MOS	OTHER	C_helix	no	weka.classifiers.bayes.BayesNet	95.88477366255144	no	1.1528707019748688E-6	0.999998847129298	weka.classifiers.lazy.LWL	96.50205761316873	no	0.0	1.0	weka.classifiers.rules.DecisionTable	91.76954732510288	no	0.024390243902439025	0.975609756097561	weka.classifiers.functions.SMO	97.11934156378601	no	0.0	1.0	weka.classifiers.trees.RandomForest	96.29629629629629	no	0.0	1.0	weka.classifiers.rules.DTNB	96.70781893004116	no
COSMIC	8	KIT	642	K	E	0.095978	0.053539	0.888889	0.180392	1	NA	0	NA	1	147.13074	1	135	PDGFR	TK	C_helix	yes	weka.classifiers.bayes.BayesNet	95.88477366255144	yes	0.9996515968016363	3.484031983636868E-4	weka.classifiers.lazy.LWL	96.50205761316873	yes	1.0	0.0	weka.classifiers.rules.DecisionTable	91.76954732510288	yes	0.9803921568627451	0.0196078431372549	weka.classifiers.functions.SMO	97.11934156378601	yes	1.0	0.0	weka.classifiers.trees.RandomForest	96.29629629629629	yes	1.0	0.0	weka.classifiers.rules.DTNB	96.70781893004116	yes
SNP@Domain	1	MER	646	H	Q	?	?	?	?	0	NA	0	NA	1	146.14594	1	118	AXL	TK	C_helix	no	weka.classifiers.bayes.BayesNet	95.88477366255144	no	0.0011727353578691372	0.9988272646421308	weka.classifiers.lazy.LWL	96.50205761316873	no	0.0	1.0	weka.classifiers.rules.DecisionTable	91.76954732510288	no	0.06666666666666667	0.9333333333333333	weka.classifiers.functions.SMO	97.11934156378601	no	0.0	1.0	weka.classifiers.trees.RandomForest	96.29629629629629	no	0.0	1.0	weka.classifiers.rules.DTNB	96.70781893004116	no
COSMIC	47	EGFR	858	L	R	0.51031	0.409919	0.818182	0.803922	-2	NA	0	NA	1	174.20274	0	124	EGFR	TK	Activation_segment_Nt	yes	weka.classifiers.bayes.BayesNet	95.88477366255144	yes	0.993938577841037	0.0060614221589629985	weka.classifiers.lazy.LWL	96.50205761316873	yes	0.8274996680465871	0.17250033195341266	weka.classifiers.rules.DecisionTable	91.76954732510288	yes	0.7666666666666667	0.23333333333333334	weka.classifiers.functions.SMO	97.11934156378601	yes	1.0	0.0	weka.classifiers.trees.RandomForest	96.29629629629629	yes	1.0	0.0	weka.classifiers.rules.DTNB	96.70781893004116	yes
SNP@Domain	1	RET	838	V	D	?	0.012282	?	?	-3	NA	0	NA	1	133.10384	0	105	RET	TK	Linker#E_helix	no	weka.classifiers.bayes.BayesNet	95.88477366255144	no	0.016855663642006205	0.9831443363579937	weka.classifiers.lazy.LWL	96.50205761316873	no	0.0	1.0	weka.classifiers.rules.DecisionTable	91.76954732510288	no	0.25	0.75	weka.classifiers.functions.SMO	97.11934156378601	no	0.0	1.0	weka.classifiers.trees.RandomForest	96.29629629629629	no	0.048039215686274506	0.9519607843137254	weka.classifiers.rules.DTNB	96.70781893004116	no
SNP@Domain	1	MOS	213	R	H	0.371518	0.060404	0.8	0.272727	0	NA	0	NA	1	155.15634	1	148	MOS	OTHER	Activation_segment_Nt	no	weka.classifiers.bayes.BayesNet	95.88477366255144	no	8.07003909155426E-6	0.9999919299609085	weka.classifiers.lazy.LWL	96.50205761316873	no	0.0	1.0	weka.classifiers.rules.DecisionTable	91.76954732510288	no	0.024390243902439025	0.975609756097561	weka.classifiers.functions.SMO	97.11934156378601	no	0.0	1.0	weka.classifiers.trees.RandomForest	96.29629629629629	no	0.1	0.9	weka.classifiers.rules.DTNB	96.70781893004116	no
SNP@Domain	1	HRI	369	A	P	?	?	?	?	-1	NA	0	NA	0	115.13194	0	67	PEK	OTHER	C_helix#Linker	no	weka.classifiers.bayes.BayesNet	95.88477366255144	no	2.4395676243717896E-6	0.9999975604323756	weka.classifiers.lazy.LWL	96.50205761316873	no	0.0	1.0	weka.classifiers.rules.DecisionTable	91.76954732510288	no	0.03333333333333333	0.9666666666666667	weka.classifiers.functions.SMO	97.11934156378601	no	0.0	1.0	weka.classifiers.trees.RandomForest	96.29629629629629	no	0.0	1.0	weka.classifiers.rules.DTNB	96.70781893004116	no
SNP@Domain	1	TTK	614	K	R	0.438071	0.0154	0.333333	0.578512	2	NA	0	NA	1	174.20274	1	135	TTK	OTHER	Linker	no	weka.classifiers.bayes.BayesNet	95.88477366255144	no	4.6425458927869296E-5	0.999953574541072	weka.classifiers.lazy.LWL	96.50205761316873	no	0.0	1.0	weka.classifiers.rules.DecisionTable	91.76954732510288	no	0.3333333333333333	0.6666666666666666	weka.classifiers.functions.SMO	97.11934156378601	no	0.0	1.0	weka.classifiers.trees.RandomForest	96.29629629629629	no	0.034999999999999996	0.9650000000000001	weka.classifiers.rules.DTNB	96.70781893004116	no
SNP@Domain	1	NLK	208	I	T	0.74795	0.631976	0.6	0.746528	-1	NA	0	NA	1	119.12034	0	124	MAPK	CMGC	Linker	no	weka.classifiers.bayes.BayesNet	95.88477366255144	no	1.8727163439597827E-4	0.999812728365604	weka.classifiers.lazy.LWL	96.50205761316873	no	0.0	1.0	weka.classifiers.rules.DecisionTable	91.76954732510288	no	0.06666666666666667	0.9333333333333333	weka.classifiers.functions.SMO	97.11934156378601	no	0.0	1.0	weka.classifiers.trees.RandomForest	96.29629629629629	no	0.0	1.0	weka.classifiers.rules.DTNB	96.70781893004116	no
COSMIC	2	FLT3	835	D	E	0.070003	0.024888	1	0.215686	2	NA	0	NA	1	147.13074	1	91	PDGFR	TK	Activation_segment_Nt	yes	weka.classifiers.bayes.BayesNet	95.88477366255144	yes	0.9999999140283568	8.597164338595369E-8	weka.classifiers.lazy.LWL	96.50205761316873	yes	1.0	0.0	weka.classifiers.rules.DecisionTable	91.76954732510288	yes	0.9803921568627451	0.0196078431372549	weka.classifiers.functions.SMO	97.11934156378601	yes	1.0	0.0	weka.classifiers.trees.RandomForest	96.29629629629629	yes	1.0	0.0	weka.classifiers.rules.DTNB	96.70781893004116	yes
SNP@Domain	1	CDK2	10	D	G	0.374831	0.293009	0.53	0.427083	-1	NA	0	NA	0	75.06714	1	91	CDK	CMGC	G_loop	no	weka.classifiers.bayes.BayesNet	95.88477366255144	no	3.392741166529297E-4	0.999660725883347	weka.classifiers.lazy.LWL	96.50205761316873	no	0.0	1.0	weka.classifiers.rules.DecisionTable	91.76954732510288	no	0.041666666666666664	0.9583333333333334	weka.classifiers.functions.SMO	97.11934156378601	no	0.0	1.0	weka.classifiers.trees.RandomForest	96.29629629629629	no	0.0	1.0	weka.classifiers.rules.DTNB	96.70781893004116	no
SNP@Domain	1	CAMKK1	413	E	G	?	?	?	?	-2	NA	0	NA	0	75.06714	1	109	CAMKK	OTHER	H_and_I_helix	no	weka.classifiers.bayes.BayesNet	95.88477366255144	no	8.421336750010065E-6	0.9999915786632501	weka.classifiers.lazy.LWL	96.50205761316873	no	0.0	1.0	weka.classifiers.rules.DecisionTable	91.76954732510288	no	0.25	0.75	weka.classifiers.functions.SMO	97.11934156378601	no	0.0	1.0	weka.classifiers.trees.RandomForest	96.29629629629629	no	0.014285714285714287	0.9857142857142858	weka.classifiers.rules.DTNB	96.70781893004116	no
SNP@Domain	1	CDK3	226	T	I	0.087338	0.032831	0.16	0.170139	-1	NA	0	NA	0	131.17464	1	93	CDK	CMGC	G_helix#H_and_I_helix	no	weka.classifiers.bayes.BayesNet	95.88477366255144	no	1.9838952474674758E-6	0.9999980161047525	weka.classifiers.lazy.LWL	96.50205761316873	no	0.0	1.0	weka.classifiers.rules.DecisionTable	91.76954732510288	no	0.041666666666666664	0.9583333333333334	weka.classifiers.functions.SMO	97.11934156378601	no	0.0	1.0	weka.classifiers.trees.RandomForest	96.29629629629629	no	0.0	1.0	weka.classifiers.rules.DTNB	96.70781893004116	no
COSMIC	5	BRAF	594	D	N	0.965413	0.823111	0.944444	0.932099	1	NA	0	NA	1	132.11904	1	91	RAF	TKL	Activation_segment_Nt	yes	weka.classifiers.bayes.BayesNet	95.88477366255144	yes	0.9999939450834081	6.054916591928873E-6	weka.classifiers.lazy.LWL	96.50205761316873	yes	1.0	0.0	weka.classifiers.rules.DecisionTable	91.76954732510288	yes	0.9814814814814815	0.018518518518518517	weka.classifiers.functions.SMO	97.11934156378601	yes	1.0	0.0	weka.classifiers.trees.RandomForest	96.29629629629629	yes	1.0	0.0	weka.classifiers.rules.DTNB	96.70781893004116	yes
COSMIC	2	FLT3	842	Y	C	0.234411	0.04238	1	0.286275	-2	Phosphorylation	0	NA	0	121.15404	0	141	PDGFR	TK	Activation_segment_Nt#Activation_segment_Ct	yes	weka.classifiers.bayes.BayesNet	95.88477366255144	yes	0.9999520715495979	4.792845040218353E-5	weka.classifiers.lazy.LWL	96.50205761316873	yes	1.0	0.0	weka.classifiers.rules.DecisionTable	91.76954732510288	yes	0.9803921568627451	0.0196078431372549	weka.classifiers.functions.SMO	97.11934156378601	yes	1.0	0.0	weka.classifiers.trees.RandomForest	96.29629629629629	yes	1.0	0.0	weka.classifiers.rules.DTNB	96.70781893004116	yes
SNP@Domain	1	MARK3	122	E	K	0.195655	0.059922	0.443662	0.239044	1	NA	0	NA	1	146.18934	1	109	CAMKL	CAMK	C_helix	no	weka.classifiers.bayes.BayesNet	95.88477366255144	no	5.097424977912007E-4	0.9994902575022089	weka.classifiers.lazy.LWL	96.50205761316873	no	0.0	1.0	weka.classifiers.rules.DecisionTable	91.76954732510288	no	0.125	0.875	weka.classifiers.functions.SMO	97.11934156378601	no	0.0	1.0	weka.classifiers.trees.RandomForest	96.29629629629629	no	0.047619047619047616	0.9523809523809523	weka.classifiers.rules.DTNB	96.70781893004116	no
SNP@Domain	1	MOS	221	V	A	0.935269	0.785613	0.8	0.790634	0	NA	0	NA	0	89.09404	0	105	MOS	OTHER	Activation_segment_Nt	no	weka.classifiers.bayes.BayesNet	95.88477366255144	no	6.907945522537939E-4	0.9993092054477463	weka.classifiers.lazy.LWL	96.50205761316873	no	0.0	1.0	weka.classifiers.rules.DecisionTable	91.76954732510288	no	0.024390243902439025	0.975609756097561	weka.classifiers.functions.SMO	97.11934156378601	no	0.0	1.0	weka.classifiers.trees.RandomForest	96.29629629629629	no	0.0	1.0	weka.classifiers.rules.DTNB	96.70781893004116	no
SNP@Domain	1	MOS	69	L	M	0.947746	0.731728	1	0.829201	2	NA	0	NA	0	149.20784	0	124	MOS	OTHER	G_loop	no	weka.classifiers.bayes.BayesNet	95.88477366255144	no	0.003571053483003193	0.9964289465169969	weka.classifiers.lazy.LWL	96.50205761316873	no	0.0	1.0	weka.classifiers.rules.DecisionTable	91.76954732510288	no	0.024390243902439025	0.975609756097561	weka.classifiers.functions.SMO	97.11934156378601	no	0.0	1.0	weka.classifiers.trees.RandomForest	96.29629629629629	no	0.0	1.0	weka.classifiers.rules.DTNB	96.70781893004116	no
SNP@Domain	1	ICK	78	D	A	0.589201	0.16839	0.736842	0.760417	-2	NA	0	NA	0	89.09404	1	91	RCK	CMGC	Linker	no	weka.classifiers.bayes.BayesNet	95.88477366255144	no	5.656219083539828E-4	0.9994343780916461	weka.classifiers.lazy.LWL	96.50205761316873	no	0.0	1.0	weka.classifiers.rules.DecisionTable	91.76954732510288	no	0.03225806451612903	0.967741935483871	weka.classifiers.functions.SMO	97.11934156378601	no	0.0	1.0	weka.classifiers.trees.RandomForest	96.29629629629629	no	0.0	1.0	weka.classifiers.rules.DTNB	96.70781893004116	no
SNP@Domain	1	EGFR	962	R	G	0.065283	0.056444	0.545455	0.109804	-2	NA	0	NA	0	75.06714	1	148	EGFR	TK	H_and_I_helix	no	weka.classifiers.bayes.BayesNet	95.88477366255144	no	0.2600745398687628	0.7399254601312373	weka.classifiers.lazy.LWL	96.50205761316873	no	0.0235615744946842	0.9764384255053159	weka.classifiers.rules.DecisionTable	91.76954732510288	yes	0.7666666666666667	0.23333333333333334	weka.classifiers.functions.SMO	97.11934156378601	no	0.0	1.0	weka.classifiers.trees.RandomForest	96.29629629629629	no	0.1	0.9	weka.classifiers.rules.DTNB	96.70781893004116	yes
SNP@Domain	1	YES	452	R	K	?	?	?	?	2	NA	0	NA	1	146.18934	1	148	SRC	TK	F_helix	no	weka.classifiers.bayes.BayesNet	95.88477366255144	no	4.468498958132336E-4	0.9995531501041868	weka.classifiers.lazy.LWL	96.50205761316873	no	0.0	1.0	weka.classifiers.rules.DecisionTable	91.76954732510288	no	0.07142857142857142	0.9285714285714286	weka.classifiers.functions.SMO	97.11934156378601	no	0.0	1.0	weka.classifiers.trees.RandomForest	96.29629629629629	no	0.0	1.0	weka.classifiers.rules.DTNB	96.70781893004116	no
SNP@Domain	1	ADCK2	307	S	P	?	?	?	?	-1	NA	0	NA	0	115.13194	1	73	ABC1	ATYPICAL	B3_strand	no	weka.classifiers.bayes.BayesNet	95.88477366255144	no	0.01672081204729344	0.9832791879527065	weka.classifiers.lazy.LWL	96.50205761316873	no	0.0	1.0	weka.classifiers.rules.DecisionTable	91.76954732510288	yes	0.5	0.5	weka.classifiers.functions.SMO	97.11934156378601	no	0.0	1.0	weka.classifiers.trees.RandomForest	96.29629629629629	no	0.04782608695652175	0.9521739130434783	weka.classifiers.rules.DTNB	96.70781893004116	no
SNP@Domain	1	CHK1	156	R	Q	?	?	?	?	1	NA	0	NA	1	146.14594	1	148	CAMKL	CAMK	Activation_segment_Nt#Activation_segment_Ct	no	weka.classifiers.bayes.BayesNet	95.88477366255144	no	9.575802262750499E-5	0.9999042419773725	weka.classifiers.lazy.LWL	96.50205761316873	no	0.0	1.0	weka.classifiers.rules.DecisionTable	91.76954732510288	no	0.125	0.875	weka.classifiers.functions.SMO	97.11934156378601	no	0.0	1.0	weka.classifiers.trees.RandomForest	96.29629629629629	no	0.06666666666666668	0.9333333333333333	weka.classifiers.rules.DTNB	96.70781893004116	no
SNP@Domain	1	HRI	484	R	Q	?	?	?	?	1	NA	0	NA	1	146.14594	1	148	PEK	OTHER	Activation_segment_Nt#Activation_segment_Ct	no	weka.classifiers.bayes.BayesNet	95.88477366255144	no	3.2902042376634715E-6	0.9999967097957624	weka.classifiers.lazy.LWL	96.50205761316873	no	0.0	1.0	weka.classifiers.rules.DecisionTable	91.76954732510288	no	0.03333333333333333	0.9666666666666667	weka.classifiers.functions.SMO	97.11934156378601	no	0.0	1.0	weka.classifiers.trees.RandomForest	96.29629629629629	no	0.0	1.0	weka.classifiers.rules.DTNB	96.70781893004116	no
SNP@Domain	1	MAST2	660	I	M	?	0.039126	?	?	1	NA	0	NA	0	149.20784	0	124	MAST	AGC	Activation_segment_Nt	no	weka.classifiers.bayes.BayesNet	95.88477366255144	no	0.021496956895952792	0.9785030431040472	weka.classifiers.lazy.LWL	96.50205761316873	no	0.0	1.0	weka.classifiers.rules.DecisionTable	91.76954732510288	no	0.3333333333333333	0.6666666666666666	weka.classifiers.functions.SMO	97.11934156378601	no	0.0	1.0	weka.classifiers.trees.RandomForest	96.29629629629629	no	0.24666666666666667	0.7533333333333333	weka.classifiers.rules.DTNB	96.70781893004116	no
SNP@Domain	1	FYN	272	Q	K	0.174207	0.057487	0.258065	0.192157	1	NA	0	NA	1	146.18934	1	114	SRC	TK	G_loop	no	weka.classifiers.bayes.BayesNet	95.88477366255144	no	0.006654542350020998	0.9933454576499791	weka.classifiers.lazy.LWL	96.50205761316873	no	0.0	1.0	weka.classifiers.rules.DecisionTable	91.76954732510288	no	0.07142857142857142	0.9285714285714286	weka.classifiers.functions.SMO	97.11934156378601	no	0.0	1.0	weka.classifiers.trees.RandomForest	96.29629629629629	no	0.0	1.0	weka.classifiers.rules.DTNB	96.70781893004116	no
SNP@Domain	1	COT	315	E	K	?	?	?	?	1	NA	0	NA	1	146.18934	1	109	STE-UNIQUE	STE	G_helix	no	weka.classifiers.bayes.BayesNet	95.88477366255144	no	7.254898450827823E-5	0.9999274510154916	weka.classifiers.lazy.LWL	96.50205761316873	no	0.033987752397327424	0.9660122476026726	weka.classifiers.rules.DecisionTable	91.76954732510288	no	0.029411764705882353	0.9705882352941176	weka.classifiers.functions.SMO	97.11934156378601	no	0.0	1.0	weka.classifiers.trees.RandomForest	96.29629629629629	no	0.04375	0.95625	weka.classifiers.rules.DTNB	96.70781893004116	no
COSMIC	3	BRAF	614	S	P	0.153946	0.023664	0.277778	0.111111	-1	Phosphorylation	0	NA	0	115.13194	1	73	RAF	TKL	Activation_segment_Ct	yes	weka.classifiers.bayes.BayesNet	95.88477366255144	yes	0.9999309636116436	6.903638835633996E-5	weka.classifiers.lazy.LWL	96.50205761316873	yes	1.0	0.0	weka.classifiers.rules.DecisionTable	91.76954732510288	yes	0.9814814814814815	0.018518518518518517	weka.classifiers.functions.SMO	97.11934156378601	yes	1.0	0.0	weka.classifiers.trees.RandomForest	96.29629629629629	yes	1.0	0.0	weka.classifiers.rules.DTNB	96.70781893004116	yes
SNP@Domain	1	MOS	101	K	N	0.183951	0.079874	0.6	0.170799	0	NA	0	NA	1	132.11904	1	135	MOS	OTHER	C_helix	no	weka.classifiers.bayes.BayesNet	95.88477366255144	no	1.1216232490061117E-5	0.99998878376751	weka.classifiers.lazy.LWL	96.50205761316873	no	0.0	1.0	weka.classifiers.rules.DecisionTable	91.76954732510288	no	0.024390243902439025	0.975609756097561	weka.classifiers.functions.SMO	97.11934156378601	no	0.0	1.0	weka.classifiers.trees.RandomForest	96.29629629629629	no	0.0	1.0	weka.classifiers.rules.DTNB	96.70781893004116	no
COSMIC	2	ABL1	396	H	R	0.11254	0.05773	0.857143	0.235294	0	NA	0	NA	1	174.20274	1	118	ABL	TK	Activation_segment_Nt	yes	weka.classifiers.bayes.BayesNet	95.88477366255144	yes	0.9988812943638643	0.0011187056361357016	weka.classifiers.lazy.LWL	96.50205761316873	yes	1.0	0.0	weka.classifiers.rules.DecisionTable	91.76954732510288	yes	0.9375	0.0625	weka.classifiers.functions.SMO	97.11934156378601	yes	1.0	0.0	weka.classifiers.trees.RandomForest	96.29629629629629	yes	1.0	0.0	weka.classifiers.rules.DTNB	96.70781893004116	yes
COSMIC	12	KIT	822	N	K	0.146907	0.024164	0.888889	0.403922	0	NA	0	NA	1	146.18934	1	96	PDGFR	TK	Activation_segment_Nt#Activation_segment_Ct	yes	weka.classifiers.bayes.BayesNet	95.88477366255144	yes	0.9999877864777221	1.2213522277870308E-5	weka.classifiers.lazy.LWL	96.50205761316873	yes	1.0	0.0	weka.classifiers.rules.DecisionTable	91.76954732510288	yes	0.9803921568627451	0.0196078431372549	weka.classifiers.functions.SMO	97.11934156378601	yes	1.0	0.0	weka.classifiers.trees.RandomForest	96.29629629629629	yes	1.0	0.0	weka.classifiers.rules.DTNB	96.70781893004116	yes
SNP@Domain	1	MOS	107	D	H	0.275485	0.105198	0.4	0.391185	-1	NA	0	NA	1	155.15634	1	91	MOS	OTHER	C_helix	no	weka.classifiers.bayes.BayesNet	95.88477366255144	no	3.972023479145798E-5	0.9999602797652085	weka.classifiers.lazy.LWL	96.50205761316873	no	0.0	1.0	weka.classifiers.rules.DecisionTable	91.76954732510288	no	0.024390243902439025	0.975609756097561	weka.classifiers.functions.SMO	97.11934156378601	no	0.0	1.0	weka.classifiers.trees.RandomForest	96.29629629629629	no	0.0	1.0	weka.classifiers.rules.DTNB	96.70781893004116	no
SNP@Domain	1	MOS	275	H	Y	0.709388	0.02794	0.6	0.471074	2	NA	0	NA	0	181.19124	1	118	MOS	OTHER	G_helix	no	weka.classifiers.bayes.BayesNet	95.88477366255144	no	4.977577583549429E-5	0.9999502242241646	weka.classifiers.lazy.LWL	96.50205761316873	no	0.0	1.0	weka.classifiers.rules.DecisionTable	91.76954732510288	no	0.024390243902439025	0.975609756097561	weka.classifiers.functions.SMO	97.11934156378601	no	0.0	1.0	weka.classifiers.trees.RandomForest	96.29629629629629	no	0.0	1.0	weka.classifiers.rules.DTNB	96.70781893004116	no
SNP@Domain	1	HRI	463	A	D	?	?	?	?	-2	NA	0	NA	1	133.10384	0	67	PEK	OTHER	Activation_segment_Nt	no	weka.classifiers.bayes.BayesNet	95.88477366255144	no	1.11005516975268E-4	0.9998889944830247	weka.classifiers.lazy.LWL	96.50205761316873	no	0.0	1.0	weka.classifiers.rules.DecisionTable	91.76954732510288	no	0.03333333333333333	0.9666666666666667	weka.classifiers.functions.SMO	97.11934156378601	no	0.0	1.0	weka.classifiers.trees.RandomForest	96.29629629629629	no	0.0	1.0	weka.classifiers.rules.DTNB	96.70781893004116	no
SNP@Domain	1	FLT4	1146	R	H	0.302868	0.016553	0.4	0.168627	0	NA	0	NA	1	155.15634	1	148	VEGFR	TK	H_and_I_helix	no	weka.classifiers.bayes.BayesNet	95.88477366255144	no	4.636123979299019E-5	0.999953638760207	weka.classifiers.lazy.LWL	96.50205761316873	no	0.10194158685291448	0.8980584131470855	weka.classifiers.rules.DecisionTable	91.76954732510288	no	0.125	0.875	weka.classifiers.functions.SMO	97.11934156378601	no	0.0	1.0	weka.classifiers.trees.RandomForest	96.29629629629629	no	0.016666666666666666	0.9833333333333334	weka.classifiers.rules.DTNB	96.70781893004116	no
COSMIC	2	KIT	825	V	I	0.11254	0.022938	0.555556	0.235294	3	NA	0	NA	0	131.17464	0	105	PDGFR	TK	Activation_segment_Nt#Activation_segment_Ct	yes	weka.classifiers.bayes.BayesNet	95.88477366255144	yes	0.9992122810636159	7.877189363839458E-4	weka.classifiers.lazy.LWL	96.50205761316873	yes	1.0	0.0	weka.classifiers.rules.DecisionTable	91.76954732510288	yes	0.9803921568627451	0.0196078431372549	weka.classifiers.functions.SMO	97.11934156378601	yes	1.0	0.0	weka.classifiers.trees.RandomForest	96.29629629629629	yes	1.0	0.0	weka.classifiers.rules.DTNB	96.70781893004116	yes
SNP@Domain	1	SRPK2	655	F	Y	0.087338	0.012314	0.5	0.170139	3	NA	0	NA	0	181.19124	0	135	SRPK	CMGC	H_and_I_helix	no	weka.classifiers.bayes.BayesNet	95.88477366255144	no	2.752526131752298E-6	0.9999972474738683	weka.classifiers.lazy.LWL	96.50205761316873	no	0.0	1.0	weka.classifiers.rules.DecisionTable	91.76954732510288	no	0.2	0.8	weka.classifiers.functions.SMO	97.11934156378601	no	0.0	1.0	weka.classifiers.trees.RandomForest	96.29629629629629	no	0.0	1.0	weka.classifiers.rules.DTNB	96.70781893004116	no
SNP@Domain	1	IRAK1	315	R	G	0.237696	0.155696	0.909091	0.222222	-2	NA	0	NA	0	75.06714	1	148	IRAK	TKL	E_helix	no	weka.classifiers.bayes.BayesNet	95.88477366255144	no	0.32807806152963787	0.6719219384703621	weka.classifiers.lazy.LWL	96.50205761316873	no	0.0	1.0	weka.classifiers.rules.DecisionTable	91.76954732510288	no	0.3333333333333333	0.6666666666666666	weka.classifiers.functions.SMO	97.11934156378601	no	0.0	1.0	weka.classifiers.trees.RandomForest	96.29629629629629	no	0.00975609756097561	0.9902439024390244	weka.classifiers.rules.DTNB	96.70781893004116	no
SNP@Domain	1	MAK	98	P	L	0.179976	0.14903	0.684211	0.277778	-3	NA	0	NA	0	131.17464	0	90	RCK	CMGC	E_helix	no	weka.classifiers.bayes.BayesNet	95.88477366255144	no	1.1943781562498676E-6	0.9999988056218437	weka.classifiers.lazy.LWL	96.50205761316873	no	0.0	1.0	weka.classifiers.rules.DecisionTable	91.76954732510288	no	0.03225806451612903	0.967741935483871	weka.classifiers.functions.SMO	97.11934156378601	no	0.0	1.0	weka.classifiers.trees.RandomForest	96.29629629629629	no	0.0	1.0	weka.classifiers.rules.DTNB	96.70781893004116	no
COSMIC	6	BRAF	595	F	L	0.86488	0.737323	0.944444	0.679012	0	NA	0	NA	0	131.17464	0	135	RAF	TKL	Activation_segment_Nt	yes	weka.classifiers.bayes.BayesNet	95.88477366255144	yes	0.9999890219159554	1.0978084044759474E-5	weka.classifiers.lazy.LWL	96.50205761316873	yes	1.0	0.0	weka.classifiers.rules.DecisionTable	91.76954732510288	yes	0.9814814814814815	0.018518518518518517	weka.classifiers.functions.SMO	97.11934156378601	yes	1.0	0.0	weka.classifiers.trees.RandomForest	96.29629629629629	yes	1.0	0.0	weka.classifiers.rules.DTNB	96.70781893004116	yes
SNP@Domain	1	SRPK2	650	S	N	0.194192	0.006636	0.357143	0.385417	1	NA	0	NA	1	132.11904	1	73	SRPK	CMGC	G_helix#H_and_I_helix	no	weka.classifiers.bayes.BayesNet	95.88477366255144	no	8.377471559144044E-7	0.999999162252844	weka.classifiers.lazy.LWL	96.50205761316873	no	0.0	1.0	weka.classifiers.rules.DecisionTable	91.76954732510288	no	0.2	0.8	weka.classifiers.functions.SMO	97.11934156378601	no	0.0	1.0	weka.classifiers.trees.RandomForest	96.29629629629629	no	0.0	1.0	weka.classifiers.rules.DTNB	96.70781893004116	no
SNP@Domain	1	BTK	634	R	H	0.106357	0.113702	1	0.85098	0	NA	0	NA	1	155.15634	1	148	TEC	TK	H_and_I_helix	no	weka.classifiers.bayes.BayesNet	95.88477366255144	no	0.0010885622822915688	0.9989114377177085	weka.classifiers.lazy.LWL	96.50205761316873	no	0.0	1.0	weka.classifiers.rules.DecisionTable	91.76954732510288	no	0.125	0.875	weka.classifiers.functions.SMO	97.11934156378601	no	0.0	1.0	weka.classifiers.trees.RandomForest	96.29629629629629	no	0.0	1.0	weka.classifiers.rules.DTNB	96.70781893004116	no
SNP@Domain	1	HRI	292	N	T	?	?	?	?	0	NA	0	NA	1	119.12034	1	96	PEK	OTHER	C_helix#Linker	no	weka.classifiers.bayes.BayesNet	95.88477366255144	no	1.9352328376135328E-6	0.9999980647671624	weka.classifiers.lazy.LWL	96.50205761316873	no	0.0	1.0	weka.classifiers.rules.DecisionTable	91.76954732510288	no	0.03333333333333333	0.9666666666666667	weka.classifiers.functions.SMO	97.11934156378601	no	0.0	1.0	weka.classifiers.trees.RandomForest	96.29629629629629	no	0.0	1.0	weka.classifiers.rules.DTNB	96.70781893004116	no
SNP@Domain	1	MOK	266	D	E	?	?	?	?	2	NA	0	NA	1	147.13074	1	91	RCK	CMGC	H_and_I_helix	no	weka.classifiers.bayes.BayesNet	95.88477366255144	no	5.195081351895975E-6	0.9999948049186481	weka.classifiers.lazy.LWL	96.50205761316873	no	0.0	1.0	weka.classifiers.rules.DecisionTable	91.76954732510288	no	0.03225806451612903	0.967741935483871	weka.classifiers.functions.SMO	97.11934156378601	no	0.0	1.0	weka.classifiers.trees.RandomForest	96.29629629629629	no	0.0	1.0	weka.classifiers.rules.DTNB	96.70781893004116	no
SNP@Domain	1	COT	380	L	F	?	?	?	?	0	NA	0	NA	0	165.19184	0	124	STE-UNIQUE	STE	H_and_I_helix	no	weka.classifiers.bayes.BayesNet	95.88477366255144	no	1.339629362009579E-6	0.9999986603706379	weka.classifiers.lazy.LWL	96.50205761316873	no	0.031368843811296725	0.9686311561887033	weka.classifiers.rules.DecisionTable	91.76954732510288	no	0.029411764705882353	0.9705882352941176	weka.classifiers.functions.SMO	97.11934156378601	no	0.0	1.0	weka.classifiers.trees.RandomForest	96.29629629629629	no	0.0	1.0	weka.classifiers.rules.DTNB	96.70781893004116	no
SNP@Domain	1	COT	144	L	F	?	?	?	?	0	NA	0	NA	0	165.19184	0	124	STE-UNIQUE	STE	G_loop	no	weka.classifiers.bayes.BayesNet	95.88477366255144	no	8.438964065449439E-5	0.9999156103593455	weka.classifiers.lazy.LWL	96.50205761316873	no	0.03240884587409112	0.9675911541259088	weka.classifiers.rules.DecisionTable	91.76954732510288	no	0.029411764705882353	0.9705882352941176	weka.classifiers.functions.SMO	97.11934156378601	no	0.0	1.0	weka.classifiers.trees.RandomForest	96.29629629629629	no	0.05	0.95	weka.classifiers.rules.DTNB	96.70781893004116	no
SNP@Domain	1	ICK	115	M	L	0.552157	0.12553	0.421053	0.486111	2	NA	0	NA	0	131.17464	0	124	RCK	CMGC	E_helix	no	weka.classifiers.bayes.BayesNet	95.88477366255144	no	1.50223392042101E-5	0.9999849776607957	weka.classifiers.lazy.LWL	96.50205761316873	no	0.0	1.0	weka.classifiers.rules.DecisionTable	91.76954732510288	no	0.03225806451612903	0.967741935483871	weka.classifiers.functions.SMO	97.11934156378601	no	0.0	1.0	weka.classifiers.trees.RandomForest	96.29629629629629	no	0.0	1.0	weka.classifiers.rules.DTNB	96.70781893004116	no
SNP@Domain	1	TRB1	250	A	T	?	?	?	?	0	NA	0	NA	1	119.12034	0	67	TRBL	CAMK	Activation_segment_Ct	no	weka.classifiers.bayes.BayesNet	95.88477366255144	no	6.411767047701838E-4	0.9993588232952298	weka.classifiers.lazy.LWL	96.50205761316873	no	0.0	1.0	weka.classifiers.rules.DecisionTable	91.76954732510288	no	0.3333333333333333	0.6666666666666666	weka.classifiers.functions.SMO	97.11934156378601	no	0.0	1.0	weka.classifiers.trees.RandomForest	96.29629629629629	no	0.1	0.9	weka.classifiers.rules.DTNB	96.70781893004116	no
COSMIC	2	PDGFRA	646	K	E	0.095978	0.051454	0.888889	0.180392	1	NA	0	NA	1	147.13074	1	135	PDGFR	TK	C_helix	yes	weka.classifiers.bayes.BayesNet	95.88477366255144	yes	0.9996515968016363	3.484031983636868E-4	weka.classifiers.lazy.LWL	96.50205761316873	yes	1.0	0.0	weka.classifiers.rules.DecisionTable	91.76954732510288	yes	0.9803921568627451	0.0196078431372549	weka.classifiers.functions.SMO	97.11934156378601	yes	1.0	0.0	weka.classifiers.trees.RandomForest	96.29629629629629	yes	1.0	0.0	weka.classifiers.rules.DTNB	96.70781893004116	yes
SNP@Domain	1	AKT1	319	E	G	0.924918	0.807981	0.965517	0.959064	-2	NA	0	NA	0	75.06714	1	109	AKT	AGC	Activation_segment_Ct	no	weka.classifiers.bayes.BayesNet	95.88477366255144	no	0.36656436598313286	0.6334356340168671	weka.classifiers.lazy.LWL	96.50205761316873	no	0.0	1.0	weka.classifiers.rules.DecisionTable	91.76954732510288	no	0.2	0.8	weka.classifiers.functions.SMO	97.11934156378601	no	0.0	1.0	weka.classifiers.trees.RandomForest	96.29629629629629	no	0.0	1.0	weka.classifiers.rules.DTNB	96.70781893004116	no
SNP@Domain	1	LOK	139	D	E	?	?	?	?	2	NA	0	NA	1	147.13074	1	91	STE20	STE	E_helix	no	weka.classifiers.bayes.BayesNet	95.88477366255144	no	4.544642559019629E-4	0.999545535744098	weka.classifiers.lazy.LWL	96.50205761316873	no	0.03280282862693525	0.9671971713730647	weka.classifiers.rules.DecisionTable	91.76954732510288	no	0.041666666666666664	0.9583333333333334	weka.classifiers.functions.SMO	97.11934156378601	no	0.0	1.0	weka.classifiers.trees.RandomForest	96.29629629629629	no	0.0	1.0	weka.classifiers.rules.DTNB	96.70781893004116	no
SNP@Domain	1	LOK	133	D	N	?	?	?	?	1	NA	0	NA	1	132.11904	1	91	STE20	STE	E_helix	no	weka.classifiers.bayes.BayesNet	95.88477366255144	no	8.835073730442397E-5	0.9999116492626956	weka.classifiers.lazy.LWL	96.50205761316873	no	0.03288794890368392	0.9671120510963161	weka.classifiers.rules.DecisionTable	91.76954732510288	no	0.041666666666666664	0.9583333333333334	weka.classifiers.functions.SMO	97.11934156378601	no	0.0	1.0	weka.classifiers.trees.RandomForest	96.29629629629629	no	0.0	1.0	weka.classifiers.rules.DTNB	96.70781893004116	no
SNP@Domain	1	P38A	243	G	R	?	?	?	?	-2	NA	0	NA	1	174.20274	0	48	MAPK	CMGC	G_helix#H_and_I_helix	no	weka.classifiers.bayes.BayesNet	95.88477366255144	no	1.9789091452396342E-5	0.9999802109085476	weka.classifiers.lazy.LWL	96.50205761316873	no	0.0	1.0	weka.classifiers.rules.DecisionTable	91.76954732510288	no	0.06666666666666667	0.9333333333333333	weka.classifiers.functions.SMO	97.11934156378601	no	0.0	1.0	weka.classifiers.trees.RandomForest	96.29629629629629	no	0.06538461538461539	0.9346153846153846	weka.classifiers.rules.DTNB	96.70781893004116	no
COSMIC	3	KIT	654	V	A	0.571287	0.237631	0.888889	0.588235	0	NA	0	NA	0	89.09404	0	105	PDGFR	TK	C_helix	yes	weka.classifiers.bayes.BayesNet	95.88477366255144	yes	0.9997963452662069	2.0365473379302393E-4	weka.classifiers.lazy.LWL	96.50205761316873	yes	1.0	0.0	weka.classifiers.rules.DecisionTable	91.76954732510288	yes	0.9803921568627451	0.0196078431372549	weka.classifiers.functions.SMO	97.11934156378601	yes	1.0	0.0	weka.classifiers.trees.RandomForest	96.29629629629629	yes	1.0	0.0	weka.classifiers.rules.DTNB	96.70781893004116	yes
COSMIC	2	FGFR2	549	N	K	0.206641	0.050927	0.916667	0.345098	0	NA	0	NA	1	146.18934	1	96	FGFR	TK	C_helix	yes	weka.classifiers.bayes.BayesNet	95.88477366255144	yes	0.9934536826411042	0.006546317358895805	weka.classifiers.lazy.LWL	96.50205761316873	yes	1.0	0.0	weka.classifiers.rules.DecisionTable	91.76954732510288	yes	0.8	0.2	weka.classifiers.functions.SMO	97.11934156378601	yes	1.0	0.0	weka.classifiers.trees.RandomForest	96.29629629629629	yes	1.0	0.0	weka.classifiers.rules.DTNB	96.70781893004116	yes
SNP@Domain	1	SLK	272	Q	K	0.407514	0.343367	0.801802	0.822581	1	NA	0	NA	1	146.18934	1	114	STE20	STE	H_and_I_helix	no	weka.classifiers.bayes.BayesNet	95.88477366255144	no	1.5864180000182915E-6	0.999998413582	weka.classifiers.lazy.LWL	96.50205761316873	no	0.03441968682345077	0.9655803131765492	weka.classifiers.rules.DecisionTable	91.76954732510288	no	0.041666666666666664	0.9583333333333334	weka.classifiers.functions.SMO	97.11934156378601	no	0.0	1.0	weka.classifiers.trees.RandomForest	96.29629629629629	no	0.0	1.0	weka.classifiers.rules.DTNB	96.70781893004116	no
COSMIC	2	BRAF	605	S	F	?	0.044343	?	?	-2	NA	0	NA	0	165.19184	1	73	RAF	TKL	Activation_segment_Nt#Activation_segment_Ct	yes	weka.classifiers.bayes.BayesNet	95.88477366255144	yes	0.9978070550662321	0.002192944933767929	weka.classifiers.lazy.LWL	96.50205761316873	yes	1.0	0.0	weka.classifiers.rules.DecisionTable	91.76954732510288	yes	0.9814814814814815	0.018518518518518517	weka.classifiers.functions.SMO	97.11934156378601	yes	1.0	0.0	weka.classifiers.trees.RandomForest	96.29629629629629	yes	1.0	0.0	weka.classifiers.rules.DTNB	96.70781893004116	yes
SNP@Domain	1	MASTL	620	P	A	?	0.00029	?	?	-1	NA	0	NA	0	89.09404	0	90	MAST	AGC	Activation_segment_Nt#Activation_segment_Ct	no	weka.classifiers.bayes.BayesNet	95.88477366255144	no	8.171144429053588E-4	0.9991828855570947	weka.classifiers.lazy.LWL	96.50205761316873	no	0.0	1.0	weka.classifiers.rules.DecisionTable	91.76954732510288	no	0.3333333333333333	0.6666666666666666	weka.classifiers.functions.SMO	97.11934156378601	no	0.0	1.0	weka.classifiers.trees.RandomForest	96.29629629629629	no	0.0	1.0	weka.classifiers.rules.DTNB	96.70781893004116	no
SNP@Domain	1	MOS	168	Y	H	?	0.019869	?	?	2	NA	0	NA	1	155.15634	0	141	MOS	OTHER	Linker#E_helix	no	weka.classifiers.bayes.BayesNet	95.88477366255144	no	8.258265274628712E-7	0.9999991741734725	weka.classifiers.lazy.LWL	96.50205761316873	no	0.0	1.0	weka.classifiers.rules.DecisionTable	91.76954732510288	no	0.024390243902439025	0.975609756097561	weka.classifiers.functions.SMO	97.11934156378601	no	0.0	1.0	weka.classifiers.trees.RandomForest	96.29629629629629	no	0.02	0.9800000000000001	weka.classifiers.rules.DTNB	96.70781893004116	no
SNP@Domain	1	HGK	38	W	R	?	?	?	?	-3	NA	0	NA	1	174.20274	0	163	STE20	STE	G_loop	no	weka.classifiers.bayes.BayesNet	95.88477366255144	no	0.001370236813359957	0.9986297631866401	weka.classifiers.lazy.LWL	96.50205761316873	no	0.03081794737541668	0.9691820526245835	weka.classifiers.rules.DecisionTable	91.76954732510288	no	0.041666666666666664	0.9583333333333334	weka.classifiers.functions.SMO	97.11934156378601	no	0.0	1.0	weka.classifiers.trees.RandomForest	96.29629629629629	no	0.0	1.0	weka.classifiers.rules.DTNB	96.70781893004116	no
SNP@Domain	1	P38A	230	D	N	?	?	?	?	1	NA	0	NA	1	132.11904	1	91	MAPK	CMGC	G_helix#H_and_I_helix	no	weka.classifiers.bayes.BayesNet	95.88477366255144	no	2.567361060667739E-6	0.9999974326389394	weka.classifiers.lazy.LWL	96.50205761316873	no	0.0	1.0	weka.classifiers.rules.DecisionTable	91.76954732510288	no	0.06666666666666667	0.9333333333333333	weka.classifiers.functions.SMO	97.11934156378601	no	0.0	1.0	weka.classifiers.trees.RandomForest	96.29629629629629	no	0.0	1.0	weka.classifiers.rules.DTNB	96.70781893004116	no
SNP@Domain	1	SRC	505	R	Q	0.398598	0.081006	0.387097	0.32549	1	NA	0	NA	1	146.14594	1	148	SRC	TK	H_and_I_helix	no	weka.classifiers.bayes.BayesNet	95.88477366255144	no	1.813289886535197E-5	0.9999818671011346	weka.classifiers.lazy.LWL	96.50205761316873	no	0.0	1.0	weka.classifiers.rules.DecisionTable	91.76954732510288	no	0.07142857142857142	0.9285714285714286	weka.classifiers.functions.SMO	97.11934156378601	no	0.0	1.0	weka.classifiers.trees.RandomForest	96.29629629629629	no	0.0	1.0	weka.classifiers.rules.DTNB	96.70781893004116	no
SNP@Domain	1	RET	746	E	G	?	0.013168	?	?	-2	NA	0	NA	0	75.06714	1	109	RET	TK	G_loop#B3_strand	no	weka.classifiers.bayes.BayesNet	95.88477366255144	no	0.0760393690979131	0.9239606309020869	weka.classifiers.lazy.LWL	96.50205761316873	no	0.1153242403012914	0.8846757596987087	weka.classifiers.rules.DecisionTable	91.76954732510288	no	0.25	0.75	weka.classifiers.functions.SMO	97.11934156378601	no	0.0	1.0	weka.classifiers.trees.RandomForest	96.29629629629629	no	0.0903225806451613	0.9096774193548388	weka.classifiers.rules.DTNB	96.70781893004116	no
COSMIC	4	BRAF	469	G	R	0.716841	0.538657	0.944444	0.790123	-2	NA	0	NA	1	174.20274	0	48	RAF	TKL	G_loop	yes	weka.classifiers.bayes.BayesNet	95.88477366255144	yes	0.9999969700963526	3.029903647396397E-6	weka.classifiers.lazy.LWL	96.50205761316873	yes	1.0	0.0	weka.classifiers.rules.DecisionTable	91.76954732510288	yes	0.9814814814814815	0.018518518518518517	weka.classifiers.functions.SMO	97.11934156378601	yes	1.0	0.0	weka.classifiers.trees.RandomForest	96.29629629629629	yes	1.0	0.0	weka.classifiers.rules.DTNB	96.70781893004116	yes
SNP@Domain	1	GAK	119	R	K	0.284484	0.056266	0.291667	0.316804	2	NA	0	NA	1	146.18934	1	148	NAK	OTHER	Linker	no	weka.classifiers.bayes.BayesNet	95.88477366255144	no	1.1447154218839151E-5	0.9999885528457811	weka.classifiers.lazy.LWL	96.50205761316873	no	0.0	1.0	weka.classifiers.rules.DecisionTable	91.76954732510288	no	0.16666666666666666	0.8333333333333334	weka.classifiers.functions.SMO	97.11934156378601	no	0.0	1.0	weka.classifiers.trees.RandomForest	96.29629629629629	no	0.0	1.0	weka.classifiers.rules.DTNB	96.70781893004116	no
COSMIC	6	BRAF	597	L	R	0.51031	0.407999	0.888889	0.62963	-2	NA	0	NA	1	174.20274	0	124	RAF	TKL	Activation_segment_Nt	yes	weka.classifiers.bayes.BayesNet	95.88477366255144	yes	0.9999959324846166	4.067515383420169E-6	weka.classifiers.lazy.LWL	96.50205761316873	yes	1.0	0.0	weka.classifiers.rules.DecisionTable	91.76954732510288	yes	0.9814814814814815	0.018518518518518517	weka.classifiers.functions.SMO	97.11934156378601	yes	1.0	0.0	weka.classifiers.trees.RandomForest	96.29629629629629	yes	1.0	0.0	weka.classifiers.rules.DTNB	96.70781893004116	yes
SNP@Domain	1	KIS	188	V	I	?	?	?	?	3	NA	0	NA	0	131.17464	0	105	KIS	OTHER	Activation_segment_Nt#Activation_segment_Ct	no	weka.classifiers.bayes.BayesNet	95.88477366255144	no	5.964044270770952E-4	0.999403595572923	weka.classifiers.lazy.LWL	96.50205761316873	no	0.0	1.0	weka.classifiers.rules.DecisionTable	91.76954732510288	no	0.3333333333333333	0.6666666666666666	weka.classifiers.functions.SMO	97.11934156378601	no	0.0	1.0	weka.classifiers.trees.RandomForest	96.29629629629629	no	0.0	1.0	weka.classifiers.rules.DTNB	96.70781893004116	no
SNP@Domain	1	COT	186	F	L	?	?	?	?	0	NA	0	NA	0	131.17464	0	135	STE-UNIQUE	STE	C_helix	no	weka.classifiers.bayes.BayesNet	95.88477366255144	no	1.2347375048938738E-4	0.9998765262495105	weka.classifiers.lazy.LWL	96.50205761316873	no	0.0	1.0	weka.classifiers.rules.DecisionTable	91.76954732510288	no	0.029411764705882353	0.9705882352941176	weka.classifiers.functions.SMO	97.11934156378601	no	0.0	1.0	weka.classifiers.trees.RandomForest	96.29629629629629	no	0.0	1.0	weka.classifiers.rules.DTNB	96.70781893004116	no
SNP@Domain	1	MYT1	136	R	C	?	?	?	?	-3	NA	0	NA	0	121.15404	1	148	WEE	OTHER	B3_strand	no	weka.classifiers.bayes.BayesNet	95.88477366255144	no	6.956561574010466E-5	0.9999304343842599	weka.classifiers.lazy.LWL	96.50205761316873	no	0.0	1.0	weka.classifiers.rules.DecisionTable	91.76954732510288	yes	0.5	0.5	weka.classifiers.functions.SMO	97.11934156378601	no	0.0	1.0	weka.classifiers.trees.RandomForest	96.29629629629629	no	0.03209876543209876	0.9679012345679012	weka.classifiers.rules.DTNB	96.70781893004116	no
SNP@Domain	1	NRK	225	P	A	0.07787	0.041705	0.171171	0.139785	-1	NA	0	NA	0	89.09404	0	90	STE20	STE	Activation_segment_Ct	no	weka.classifiers.bayes.BayesNet	95.88477366255144	no	1.1135185750528077E-4	0.9998886481424947	weka.classifiers.lazy.LWL	96.50205761316873	no	0.0	1.0	weka.classifiers.rules.DecisionTable	91.76954732510288	no	0.041666666666666664	0.9583333333333334	weka.classifiers.functions.SMO	97.11934156378601	no	0.0	1.0	weka.classifiers.trees.RandomForest	96.29629629629629	no	0.06086956521739131	0.9391304347826086	weka.classifiers.rules.DTNB	96.70781893004116	no
SNP@Domain	1	CLK1	459	E	G	?	?	?	?	-2	NA	0	NA	0	75.06714	1	109	CLK	CMGC	H_and_I_helix	no	weka.classifiers.bayes.BayesNet	95.88477366255144	no	4.3535630551999545E-6	0.9999956464369447	weka.classifiers.lazy.LWL	96.50205761316873	no	0.0	1.0	weka.classifiers.rules.DecisionTable	91.76954732510288	no	0.125	0.875	weka.classifiers.functions.SMO	97.11934156378601	no	0.0	1.0	weka.classifiers.trees.RandomForest	96.29629629629629	no	0.01571940604198669	0.9842805939580133	weka.classifiers.rules.DTNB	96.70781893004116	no
SNP@Domain	1	MAP2K7	259	L	F	0.360836	0.400752	0.666667	0.747312	0	NA	0	NA	0	165.19184	0	124	STE7	STE	Activation_segment_Nt	no	weka.classifiers.bayes.BayesNet	95.88477366255144	no	0.021344989229221074	0.9786550107707789	weka.classifiers.lazy.LWL	96.50205761316873	no	0.0	1.0	weka.classifiers.rules.DecisionTable	91.76954732510288	yes	0.6	0.4	weka.classifiers.functions.SMO	97.11934156378601	no	0.0	1.0	weka.classifiers.trees.RandomForest	96.29629629629629	no	0.18088235294117647	0.8191176470588235	weka.classifiers.rules.DTNB	96.70781893004116	yes
COSMIC	2	ABL1	355	E	G	0.867695	0.02578	1	0.141176	-2	NA	0	NA	0	75.06714	1	109	ABL	TK	E_helix	yes	weka.classifiers.bayes.BayesNet	95.88477366255144	yes	0.9999115807401995	8.841925980064033E-5	weka.classifiers.lazy.LWL	96.50205761316873	yes	1.0	0.0	weka.classifiers.rules.DecisionTable	91.76954732510288	yes	0.9375	0.0625	weka.classifiers.functions.SMO	97.11934156378601	yes	1.0	0.0	weka.classifiers.trees.RandomForest	96.29629629629629	yes	0.9714285714285713	0.02857142857142857	weka.classifiers.rules.DTNB	96.70781893004116	yes
SNP@Domain	1	BTK	628	T	A	0.302868	0.022882	0.363636	0.168627	0	NA	0	NA	0	89.09404	1	93	TEC	TK	H_and_I_helix	no	weka.classifiers.bayes.BayesNet	95.88477366255144	no	1.6690437167375853E-4	0.9998330956283262	weka.classifiers.lazy.LWL	96.50205761316873	no	0.0	1.0	weka.classifiers.rules.DecisionTable	91.76954732510288	no	0.125	0.875	weka.classifiers.functions.SMO	97.11934156378601	no	0.0	1.0	weka.classifiers.trees.RandomForest	96.29629629629629	no	0.11499999999999999	0.885	weka.classifiers.rules.DTNB	96.70781893004116	no
SNP@Domain	1	MAK	29	I	V	0.106026	0.097884	0.210526	0.232639	3	NA	0	NA	0	117.14784	0	124	RCK	CMGC	B3_strand	no	weka.classifiers.bayes.BayesNet	95.88477366255144	no	4.827345236191885E-6	0.9999951726547638	weka.classifiers.lazy.LWL	96.50205761316873	no	0.0	1.0	weka.classifiers.rules.DecisionTable	91.76954732510288	no	0.03225806451612903	0.967741935483871	weka.classifiers.functions.SMO	97.11934156378601	no	0.0	1.0	weka.classifiers.trees.RandomForest	96.29629629629629	no	0.0	1.0	weka.classifiers.rules.DTNB	96.70781893004116	no
SNP@Domain	1	LOK	160	S	R	?	?	?	?	-1	NA	0	NA	1	174.20274	1	73	STE20	STE	Catalytic_loop	no	weka.classifiers.bayes.BayesNet	95.88477366255144	no	0.001068013430385443	0.9989319865696145	weka.classifiers.lazy.LWL	96.50205761316873	no	0.04476817925459345	0.9552318207454066	weka.classifiers.rules.DecisionTable	91.76954732510288	no	0.041666666666666664	0.9583333333333334	weka.classifiers.functions.SMO	97.11934156378601	no	0.0	1.0	weka.classifiers.trees.RandomForest	96.29629629629629	no	0.03333333333333333	0.9666666666666666	weka.classifiers.rules.DTNB	96.70781893004116	no
SNP@Domain	1	MAP2K3	88	A	T	?	?	?	?	0	NA	0	NA	1	119.12034	0	67	STE7	STE	B3_strand	no	weka.classifiers.bayes.BayesNet	95.88477366255144	no	4.673454714246981E-4	0.9995326545285754	weka.classifiers.lazy.LWL	96.50205761316873	no	0.035343686264061785	0.9646563137359381	weka.classifiers.rules.DecisionTable	91.76954732510288	yes	0.6	0.4	weka.classifiers.functions.SMO	97.11934156378601	no	0.0	1.0	weka.classifiers.trees.RandomForest	96.29629629629629	no	0.21999999999999997	0.78	weka.classifiers.rules.DTNB	96.70781893004116	yes
SNP@Domain	1	LOK	262	Y	N	?	?	?	?	-2	NA	0	NA	1	132.11904	0	141	STE20	STE	H_and_I_helix	no	weka.classifiers.bayes.BayesNet	95.88477366255144	no	7.95797713342798E-6	0.9999920420228666	weka.classifiers.lazy.LWL	96.50205761316873	no	0.025476382069471698	0.9745236179305284	weka.classifiers.rules.DecisionTable	91.76954732510288	no	0.041666666666666664	0.9583333333333334	weka.classifiers.functions.SMO	97.11934156378601	no	0.0	1.0	weka.classifiers.trees.RandomForest	96.29629629629629	no	0.0	1.0	weka.classifiers.rules.DTNB	96.70781893004116	no
COSMIC	2	MAP2K4	184	S	L	0.30549	0.069142	0.717949	0.758065	-2	NA	0	NA	0	131.17464	1	73	STE7	STE	Linker	yes	weka.classifiers.bayes.BayesNet	95.88477366255144	no	0.006987463930027955	0.9930125360699721	weka.classifiers.lazy.LWL	96.50205761316873	yes	1.0	0.0	weka.classifiers.rules.DecisionTable	91.76954732510288	yes	0.6	0.4	weka.classifiers.functions.SMO	97.11934156378601	no	0.0	1.0	weka.classifiers.trees.RandomForest	96.29629629629629	yes	0.8133333333333332	0.18666666666666665	weka.classifiers.rules.DTNB	96.70781893004116	yes
SNP@Domain	1	COT	361	P	R	?	?	?	?	-2	NA	0	NA	1	174.20274	0	90	STE-UNIQUE	STE	H_and_I_helix	no	weka.classifiers.bayes.BayesNet	95.88477366255144	no	1.7765376203574131E-6	0.9999982234623797	weka.classifiers.lazy.LWL	96.50205761316873	no	0.025565748313807177	0.974434251686193	weka.classifiers.rules.DecisionTable	91.76954732510288	no	0.029411764705882353	0.9705882352941176	weka.classifiers.functions.SMO	97.11934156378601	no	0.0	1.0	weka.classifiers.trees.RandomForest	96.29629629629629	no	0.0	1.0	weka.classifiers.rules.DTNB	96.70781893004116	no
COSMIC	5	EGFR	719	G	C	0.864438	0.653598	1	0.94902	-3	NA	0	NA	0	121.15404	0	48	EGFR	TK	G_loop	yes	weka.classifiers.bayes.BayesNet	95.88477366255144	yes	0.9998059039475183	1.9409605248152132E-4	weka.classifiers.lazy.LWL	96.50205761316873	yes	0.848255541203364	0.1517444587966361	weka.classifiers.rules.DecisionTable	91.76954732510288	yes	0.7666666666666667	0.23333333333333334	weka.classifiers.functions.SMO	97.11934156378601	yes	1.0	0.0	weka.classifiers.trees.RandomForest	96.29629629629629	yes	1.0	0.0	weka.classifiers.rules.DTNB	96.70781893004116	yes
SNP@Domain	1	PLK2	233	L	M	0.084357	0.023685	0.291667	0.107438	2	NA	0	NA	0	149.20784	0	124	PLK	OTHER	Activation_segment_Nt#Activation_segment_Ct	no	weka.classifiers.bayes.BayesNet	95.88477366255144	no	0.016479540487400805	0.9835204595125993	weka.classifiers.lazy.LWL	96.50205761316873	no	0.0	1.0	weka.classifiers.rules.DecisionTable	91.76954732510288	yes	0.5	0.5	weka.classifiers.functions.SMO	97.11934156378601	no	0.0	1.0	weka.classifiers.trees.RandomForest	96.29629629629629	no	0.0	1.0	weka.classifiers.rules.DTNB	96.70781893004116	no
SNP@Domain	1	CAMKK1	222	A	D	?	?	?	?	-2	NA	0	NA	1	133.10384	0	67	CAMKK	OTHER	C_helix	no	weka.classifiers.bayes.BayesNet	95.88477366255144	no	1.3365667622972243E-4	0.9998663433237703	weka.classifiers.lazy.LWL	96.50205761316873	no	0.0	1.0	weka.classifiers.rules.DecisionTable	91.76954732510288	no	0.25	0.75	weka.classifiers.functions.SMO	97.11934156378601	no	0.0	1.0	weka.classifiers.trees.RandomForest	96.29629629629629	no	0.06317942723553475	0.9368205727644652	weka.classifiers.rules.DTNB	96.70781893004116	no
COSMIC	5	KIT	820	D	G	0.131973	0.063348	1	0.372549	-1	NA	0	NA	0	75.06714	1	91	PDGFR	TK	Activation_segment_Nt#Activation_segment_Ct	yes	weka.classifiers.bayes.BayesNet	95.88477366255144	yes	0.9999399330459906	6.006695400934683E-5	weka.classifiers.lazy.LWL	96.50205761316873	yes	1.0	0.0	weka.classifiers.rules.DecisionTable	91.76954732510288	yes	0.9803921568627451	0.0196078431372549	weka.classifiers.functions.SMO	97.11934156378601	yes	1.0	0.0	weka.classifiers.trees.RandomForest	96.29629629629629	yes	1.0	0.0	weka.classifiers.rules.DTNB	96.70781893004116	yes
SNP@Domain	1	MINK	85	D	N	?	?	?	?	1	NA	0	NA	1	132.11904	1	91	STE20	STE	C_helix	no	weka.classifiers.bayes.BayesNet	95.88477366255144	no	3.1907086049435835E-4	0.9996809291395056	weka.classifiers.lazy.LWL	96.50205761316873	no	0.03739792852162823	0.9626020714783716	weka.classifiers.rules.DecisionTable	91.76954732510288	no	0.041666666666666664	0.9583333333333334	weka.classifiers.functions.SMO	97.11934156378601	no	0.0	1.0	weka.classifiers.trees.RandomForest	96.29629629629629	no	0.0	1.0	weka.classifiers.rules.DTNB	96.70781893004116	no
SNP@Domain	1	HRI	449	V	I	?	?	?	?	3	NA	0	NA	0	131.17464	0	105	PEK	OTHER	Catalytic_loop	no	weka.classifiers.bayes.BayesNet	95.88477366255144	no	2.0234290720777235E-5	0.9999797657092792	weka.classifiers.lazy.LWL	96.50205761316873	no	0.0	1.0	weka.classifiers.rules.DecisionTable	91.76954732510288	no	0.03333333333333333	0.9666666666666667	weka.classifiers.functions.SMO	97.11934156378601	no	0.0	1.0	weka.classifiers.trees.RandomForest	96.29629629629629	no	0.0	1.0	weka.classifiers.rules.DTNB	96.70781893004116	no
SNP@Domain	1	COT	328	I	V	?	?	?	?	3	NA	0	NA	0	117.14784	0	124	STE-UNIQUE	STE	G_helix	no	weka.classifiers.bayes.BayesNet	95.88477366255144	no	8.794147974762744E-5	0.9999120585202523	weka.classifiers.lazy.LWL	96.50205761316873	no	0.026613995111864998	0.973386004888135	weka.classifiers.rules.DecisionTable	91.76954732510288	no	0.029411764705882353	0.9705882352941176	weka.classifiers.functions.SMO	97.11934156378601	no	0.0	1.0	weka.classifiers.trees.RandomForest	96.29629629629629	no	0.0	1.0	weka.classifiers.rules.DTNB	96.70781893004116	no
COSMIC	6	BRAF	597	L	S	0.51031	0.407999	0.888889	0.62963	-2	NA	0	NA	1	105.09344	0	124	RAF	TKL	Activation_segment_Nt	yes	weka.classifiers.bayes.BayesNet	95.88477366255144	yes	0.9999939992911386	6.00070886138267E-6	weka.classifiers.lazy.LWL	96.50205761316873	yes	1.0	0.0	weka.classifiers.rules.DecisionTable	91.76954732510288	yes	0.9814814814814815	0.018518518518518517	weka.classifiers.functions.SMO	97.11934156378601	yes	1.0	0.0	weka.classifiers.trees.RandomForest	96.29629629629629	yes	1.0	0.0	weka.classifiers.rules.DTNB	96.70781893004116	yes
COSMIC	2	KIT	670	T	I	0.368731	0.049503	0.666667	0.407843	-1	NA	0	NA	0	131.17464	1	93	PDGFR	TK	Linker	yes	weka.classifiers.bayes.BayesNet	95.88477366255144	yes	0.969052690857725	0.030947309142275004	weka.classifiers.lazy.LWL	96.50205761316873	yes	1.0	0.0	weka.classifiers.rules.DecisionTable	91.76954732510288	yes	0.9803921568627451	0.0196078431372549	weka.classifiers.functions.SMO	97.11934156378601	yes	1.0	0.0	weka.classifiers.trees.RandomForest	96.29629629629629	yes	1.0	0.0	weka.classifiers.rules.DTNB	96.70781893004116	yes
SNP@Domain	1	DYRK3	396	G	R	?	0.027865	?	?	-2	NA	0	NA	1	174.20274	0	48	DYRK	CMGC	F_helix	no	weka.classifiers.bayes.BayesNet	95.88477366255144	no	2.51250358057555E-4	0.9997487496419425	weka.classifiers.lazy.LWL	96.50205761316873	no	0.0	1.0	weka.classifiers.rules.DecisionTable	91.76954732510288	no	0.2	0.8	weka.classifiers.functions.SMO	97.11934156378601	no	0.0	1.0	weka.classifiers.trees.RandomForest	96.29629629629629	no	0.0	1.0	weka.classifiers.rules.DTNB	96.70781893004116	no
SNP@Domain	1	AKT1	357	L	P	0.107268	0.19806	0.448276	0.315789	-3	NA	0	NA	0	115.13194	0	124	AKT	AGC	G_helix#H_and_I_helix	no	weka.classifiers.bayes.BayesNet	95.88477366255144	no	9.981564158435687E-5	0.9999001843584157	weka.classifiers.lazy.LWL	96.50205761316873	no	0.0	1.0	weka.classifiers.rules.DecisionTable	91.76954732510288	no	0.2	0.8	weka.classifiers.functions.SMO	97.11934156378601	no	0.0	1.0	weka.classifiers.trees.RandomForest	96.29629629629629	no	0.0	1.0	weka.classifiers.rules.DTNB	96.70781893004116	no
SNP@Domain	1	MAK	221	E	Q	?	0.01455	?	?	2	NA	0	NA	1	146.14594	1	109	RCK	CMGC	G_helix#H_and_I_helix	no	weka.classifiers.bayes.BayesNet	95.88477366255144	no	3.153075303880415E-8	0.999999968469247	weka.classifiers.lazy.LWL	96.50205761316873	no	0.0	1.0	weka.classifiers.rules.DecisionTable	91.76954732510288	no	0.03225806451612903	0.967741935483871	weka.classifiers.functions.SMO	97.11934156378601	no	0.0	1.0	weka.classifiers.trees.RandomForest	96.29629629629629	no	0.0	1.0	weka.classifiers.rules.DTNB	96.70781893004116	no
SNP@Domain	1	COT	189	V	I	?	?	?	?	3	NA	0	NA	0	131.17464	0	105	STE-UNIQUE	STE	C_helix	no	weka.classifiers.bayes.BayesNet	95.88477366255144	no	1.012504751654077E-4	0.9998987495248345	weka.classifiers.lazy.LWL	96.50205761316873	no	0.030954720091059082	0.9690452799089408	weka.classifiers.rules.DecisionTable	91.76954732510288	no	0.029411764705882353	0.9705882352941176	weka.classifiers.functions.SMO	97.11934156378601	no	0.0	1.0	weka.classifiers.trees.RandomForest	96.29629629629629	no	0.0	1.0	weka.classifiers.rules.DTNB	96.70781893004116	no
SNP@Domain	1	HRI	492	R	Q	?	?	?	?	1	NA	0	NA	1	146.14594	1	148	PEK	OTHER	Activation_segment_Ct	no	weka.classifiers.bayes.BayesNet	95.88477366255144	no	1.4713200610421403E-6	0.999998528679939	weka.classifiers.lazy.LWL	96.50205761316873	no	0.0	1.0	weka.classifiers.rules.DecisionTable	91.76954732510288	no	0.03333333333333333	0.9666666666666667	weka.classifiers.functions.SMO	97.11934156378601	no	0.0	1.0	weka.classifiers.trees.RandomForest	96.29629629629629	no	0.0	1.0	weka.classifiers.rules.DTNB	96.70781893004116	no
COSMIC	2	TGFBR2	393	C	F	0.265769	0.036617	0.83871	0.179012	-2	NA	0	NA	0	165.19184	0	86	STKR	TKL	E_helix#Catalytic_loop	yes	weka.classifiers.bayes.BayesNet	95.88477366255144	yes	0.9886672245556757	0.01133277544432419	weka.classifiers.lazy.LWL	96.50205761316873	yes	1.0	0.0	weka.classifiers.rules.DecisionTable	91.76954732510288	no	0.4	0.6	weka.classifiers.functions.SMO	97.11934156378601	yes	1.0	0.0	weka.classifiers.trees.RandomForest	96.29629629629629	yes	0.7666666666666667	0.23333333333333334	weka.classifiers.rules.DTNB	96.70781893004116	no
SNP@Domain	1	CSK	357	S	G	0.2547	0.052627	1	0.317647	0	NA	0	NA	0	75.06714	1	73	CSK	TK	Activation_segment_Ct	no	weka.classifiers.bayes.BayesNet	95.88477366255144	yes	0.6285189886402566	0.37148101135974343	weka.classifiers.lazy.LWL	96.50205761316873	no	0.0	1.0	weka.classifiers.rules.DecisionTable	91.76954732510288	no	0.25	0.75	weka.classifiers.functions.SMO	97.11934156378601	no	0.0	1.0	weka.classifiers.trees.RandomForest	96.29629629629629	no	0.1	0.9	weka.classifiers.rules.DTNB	96.70781893004116	no
SNP@Domain	1	COT	310	A	P	?	?	?	?	-1	NA	0	NA	0	115.13194	0	67	STE-UNIQUE	STE	F_helix	no	weka.classifiers.bayes.BayesNet	95.88477366255144	no	2.455649184726708E-5	0.9999754435081527	weka.classifiers.lazy.LWL	96.50205761316873	no	0.031956310778020115	0.9680436892219798	weka.classifiers.rules.DecisionTable	91.76954732510288	no	0.029411764705882353	0.9705882352941176	weka.classifiers.functions.SMO	97.11934156378601	no	0.0	1.0	weka.classifiers.trees.RandomForest	96.29629629629629	no	0.0	1.0	weka.classifiers.rules.DTNB	96.70781893004116	no
COSMIC	2	ERBB4	872	E	K	?	0.085112	?	?	1	NA	0	NA	1	146.18934	1	109	EGFR	TK	Activation_segment_Nt#Activation_segment_Ct	yes	weka.classifiers.bayes.BayesNet	95.88477366255144	yes	0.7927171546370589	0.20728284536294103	weka.classifiers.lazy.LWL	96.50205761316873	yes	0.7921584813692634	0.20784151863073655	weka.classifiers.rules.DecisionTable	91.76954732510288	yes	0.7666666666666667	0.23333333333333334	weka.classifiers.functions.SMO	97.11934156378601	yes	1.0	0.0	weka.classifiers.trees.RandomForest	96.29629629629629	yes	0.9877777777777779	0.012222222222222221	weka.classifiers.rules.DTNB	96.70781893004116	yes
SNP@Domain	1	CDC2	108	E	Q	?	?	?	?	2	NA	0	NA	1	146.14594	1	109	CDK	CMGC	E_helix	no	weka.classifiers.bayes.BayesNet	95.88477366255144	no	1.3036677037450736E-6	0.9999986963322962	weka.classifiers.lazy.LWL	96.50205761316873	no	0.0	1.0	weka.classifiers.rules.DecisionTable	91.76954732510288	no	0.041666666666666664	0.9583333333333334	weka.classifiers.functions.SMO	97.11934156378601	no	0.0	1.0	weka.classifiers.trees.RandomForest	96.29629629629629	no	0.025925925925925925	0.9740740740740741	weka.classifiers.rules.DTNB	96.70781893004116	no
SNP@Domain	1	PITSLRE	629	N	K	?	?	?	?	0	NA	0	NA	1	146.18934	1	96	CDK	CMGC	G_helix	no	weka.classifiers.bayes.BayesNet	95.88477366255144	no	3.9563952309830976E-5	0.9999604360476901	weka.classifiers.lazy.LWL	96.50205761316873	no	0.0	1.0	weka.classifiers.rules.DecisionTable	91.76954732510288	no	0.041666666666666664	0.9583333333333334	weka.classifiers.functions.SMO	97.11934156378601	no	0.0	1.0	weka.classifiers.trees.RandomForest	96.29629629629629	no	0.0	1.0	weka.classifiers.rules.DTNB	96.70781893004116	no
SNP@Domain	1	ALK	1288	R	K	?	0.008458	?	?	2	NA	0	NA	1	146.18934	1	148	ALK	TK	Activation_segment_Nt#Activation_segment_Ct	no	weka.classifiers.bayes.BayesNet	95.88477366255144	no	0.111133621991243	0.888866378008757	weka.classifiers.lazy.LWL	96.50205761316873	no	0.0	1.0	weka.classifiers.rules.DecisionTable	91.76954732510288	yes	0.5	0.5	weka.classifiers.functions.SMO	97.11934156378601	yes	1.0	0.0	weka.classifiers.trees.RandomForest	96.29629629629629	no	0.0	1.0	weka.classifiers.rules.DTNB	96.70781893004116	yes
SNP@Domain	1	MST3	236	P	S	?	?	?	?	-1	NA	0	NA	1	105.09344	0	90	STE20	STE	G_helix#H_and_I_helix	no	weka.classifiers.bayes.BayesNet	95.88477366255144	no	2.0753304006086406E-6	0.9999979246695994	weka.classifiers.lazy.LWL	96.50205761316873	no	0.022990670627190096	0.9770093293728098	weka.classifiers.rules.DecisionTable	91.76954732510288	no	0.041666666666666664	0.9583333333333334	weka.classifiers.functions.SMO	97.11934156378601	no	0.0	1.0	weka.classifiers.trees.RandomForest	96.29629629629629	no	0.0	1.0	weka.classifiers.rules.DTNB	96.70781893004116	no
COSMIC	5	EGFR	848	P	L	0.17821	0.032222	0.909091	0.243137	-3	NA	0	NA	0	131.17464	0	90	EGFR	TK	Activation_segment_Nt	yes	weka.classifiers.bayes.BayesNet	95.88477366255144	yes	0.9733580339594995	0.0266419660405005	weka.classifiers.lazy.LWL	96.50205761316873	yes	0.815607756214277	0.18439224378572336	weka.classifiers.rules.DecisionTable	91.76954732510288	yes	0.7666666666666667	0.23333333333333334	weka.classifiers.functions.SMO	97.11934156378601	yes	1.0	0.0	weka.classifiers.trees.RandomForest	96.29629629629629	yes	1.0	0.0	weka.classifiers.rules.DTNB	96.70781893004116	yes
COSMIC	3	BRAF	464	G	V	0.864438	0.648725	0.888889	0.814815	-3	NA	0	NA	0	117.14784	0	48	RAF	TKL	G_loop	yes	weka.classifiers.bayes.BayesNet	95.88477366255144	yes	0.9999962071047609	3.7928952392255534E-6	weka.classifiers.lazy.LWL	96.50205761316873	yes	1.0	0.0	weka.classifiers.rules.DecisionTable	91.76954732510288	yes	0.9814814814814815	0.018518518518518517	weka.classifiers.functions.SMO	97.11934156378601	yes	1.0	0.0	weka.classifiers.trees.RandomForest	96.29629629629629	yes	1.0	0.0	weka.classifiers.rules.DTNB	96.70781893004116	yes
COSMIC	3	PDGFRA	842	D	Y	0.070003	0.02574	1	0.215686	-3	NA	0	NA	0	181.19124	1	91	PDGFR	TK	Activation_segment_Nt	yes	weka.classifiers.bayes.BayesNet	95.88477366255144	yes	0.9999999438776639	5.6122335959692E-8	weka.classifiers.lazy.LWL	96.50205761316873	yes	1.0	0.0	weka.classifiers.rules.DecisionTable	91.76954732510288	yes	0.9803921568627451	0.0196078431372549	weka.classifiers.functions.SMO	97.11934156378601	yes	1.0	0.0	weka.classifiers.trees.RandomForest	96.29629629629629	yes	1.0	0.0	weka.classifiers.rules.DTNB	96.70781893004116	yes
COSMIC	2	ABL1	384	L	M	0.51031	0.408602	1	0.803922	2	NA	0	NA	0	149.20784	0	124	ABL	TK	Catalytic_loop	yes	weka.classifiers.bayes.BayesNet	95.88477366255144	yes	0.9995076495897708	4.923504102291724E-4	weka.classifiers.lazy.LWL	96.50205761316873	yes	1.0	0.0	weka.classifiers.rules.DecisionTable	91.76954732510288	yes	0.9375	0.0625	weka.classifiers.functions.SMO	97.11934156378601	yes	1.0	0.0	weka.classifiers.trees.RandomForest	96.29629629629629	yes	1.0	0.0	weka.classifiers.rules.DTNB	96.70781893004116	yes
SNP@Domain	1	COT	311	I	V	?	?	?	?	3	NA	0	NA	0	117.14784	0	124	STE-UNIQUE	STE	F_helix	no	weka.classifiers.bayes.BayesNet	95.88477366255144	no	1.9954465521904925E-5	0.9999800455344781	weka.classifiers.lazy.LWL	96.50205761316873	no	0.026452961710892297	0.9735470382891075	weka.classifiers.rules.DecisionTable	91.76954732510288	no	0.029411764705882353	0.9705882352941176	weka.classifiers.functions.SMO	97.11934156378601	no	0.0	1.0	weka.classifiers.trees.RandomForest	96.29629629629629	no	0.0	1.0	weka.classifiers.rules.DTNB	96.70781893004116	no
SNP@Domain	1	HIPK3	500	S	N	?	0.024616	?	?	1	NA	0	NA	1	132.11904	1	73	DYRK	CMGC	H_and_I_helix	no	weka.classifiers.bayes.BayesNet	95.88477366255144	no	3.9051876968412544E-5	0.9999609481230316	weka.classifiers.lazy.LWL	96.50205761316873	no	0.0	1.0	weka.classifiers.rules.DecisionTable	91.76954732510288	no	0.2	0.8	weka.classifiers.functions.SMO	97.11934156378601	no	0.0	1.0	weka.classifiers.trees.RandomForest	96.29629629629629	no	0.04285714285714286	0.9571428571428571	weka.classifiers.rules.DTNB	96.70781893004116	no
SNP@Domain	1	MOK	29	A	S	?	?	?	?	1	NA	0	NA	1	105.09344	0	67	RCK	CMGC	B3_strand	no	weka.classifiers.bayes.BayesNet	95.88477366255144	no	1.9321548293484666E-6	0.9999980678451708	weka.classifiers.lazy.LWL	96.50205761316873	no	0.0	1.0	weka.classifiers.rules.DecisionTable	91.76954732510288	no	0.03225806451612903	0.967741935483871	weka.classifiers.functions.SMO	97.11934156378601	no	0.0	1.0	weka.classifiers.trees.RandomForest	96.29629629629629	no	0.0	1.0	weka.classifiers.rules.DTNB	96.70781893004116	no
COSMIC	8	EGFR	768	S	I	0.171281	0.085882	0.727273	0.231373	-2	NA	0	NA	0	131.17464	1	73	EGFR	TK	C_helix	yes	weka.classifiers.bayes.BayesNet	95.88477366255144	yes	0.7770065857377543	0.22299341426224584	weka.classifiers.lazy.LWL	96.50205761316873	yes	0.7965386986095243	0.20346130139047558	weka.classifiers.rules.DecisionTable	91.76954732510288	yes	0.7666666666666667	0.23333333333333334	weka.classifiers.functions.SMO	97.11934156378601	yes	1.0	0.0	weka.classifiers.trees.RandomForest	96.29629629629629	yes	0.853763440860215	0.14623655913978495	weka.classifiers.rules.DTNB	96.70781893004116	yes
SNP@Domain	1	HRI	245	V	I	?	?	?	?	3	NA	0	NA	0	131.17464	0	105	PEK	OTHER	C_helix#Linker	no	weka.classifiers.bayes.BayesNet	95.88477366255144	no	1.3807188101115301E-6	0.9999986192811899	weka.classifiers.lazy.LWL	96.50205761316873	no	0.0	1.0	weka.classifiers.rules.DecisionTable	91.76954732510288	no	0.03333333333333333	0.9666666666666667	weka.classifiers.functions.SMO	97.11934156378601	no	0.0	1.0	weka.classifiers.trees.RandomForest	96.29629629629629	no	0.0	1.0	weka.classifiers.rules.DTNB	96.70781893004116	no
SNP@Domain	1	HRI	247	V	I	?	?	?	?	3	NA	0	NA	0	131.17464	0	105	PEK	OTHER	C_helix#Linker	no	weka.classifiers.bayes.BayesNet	95.88477366255144	no	1.3807188101115301E-6	0.9999986192811899	weka.classifiers.lazy.LWL	96.50205761316873	no	0.0	1.0	weka.classifiers.rules.DecisionTable	91.76954732510288	no	0.03333333333333333	0.9666666666666667	weka.classifiers.functions.SMO	97.11934156378601	no	0.0	1.0	weka.classifiers.trees.RandomForest	96.29629629629629	no	0.0	1.0	weka.classifiers.rules.DTNB	96.70781893004116	no
SNP@Domain	1	KDR	835	K	N	0.174207	0.047299	0.7	0.192157	0	NA	0	NA	1	132.11904	1	135	VEGFR	TK	G_loop	no	weka.classifiers.bayes.BayesNet	95.88477366255144	no	0.10224131353672648	0.8977586864632735	weka.classifiers.lazy.LWL	96.50205761316873	no	0.09768978738061543	0.9023102126193845	weka.classifiers.rules.DecisionTable	91.76954732510288	no	0.125	0.875	weka.classifiers.functions.SMO	97.11934156378601	no	0.0	1.0	weka.classifiers.trees.RandomForest	96.29629629629629	no	0.05714285714285715	0.9428571428571428	weka.classifiers.rules.DTNB	96.70781893004116	no
COSMIC	2	BRAF	466	G	A	0.947746	0.7184	0.944444	0.901235	0	NA	0	NA	0	89.09404	0	48	RAF	TKL	G_loop	yes	weka.classifiers.bayes.BayesNet	95.88477366255144	yes	0.9999907648546125	9.235145387416108E-6	weka.classifiers.lazy.LWL	96.50205761316873	yes	1.0	0.0	weka.classifiers.rules.DecisionTable	91.76954732510288	yes	0.9814814814814815	0.018518518518518517	weka.classifiers.functions.SMO	97.11934156378601	yes	1.0	0.0	weka.classifiers.trees.RandomForest	96.29629629629629	yes	1.0	0.0	weka.classifiers.rules.DTNB	96.70781893004116	yes
COSMIC	3	BRAF	586	E	K	0.168631	0.128595	0.388889	0.141975	1	NA	0	NA	1	146.18934	1	109	RAF	TKL	Activation_segment_Nt	yes	weka.classifiers.bayes.BayesNet	95.88477366255144	yes	0.9982737584794553	0.00172624152054461	weka.classifiers.lazy.LWL	96.50205761316873	yes	1.0	0.0	weka.classifiers.rules.DecisionTable	91.76954732510288	yes	0.9814814814814815	0.018518518518518517	weka.classifiers.functions.SMO	97.11934156378601	yes	1.0	0.0	weka.classifiers.trees.RandomForest	96.29629629629629	yes	0.9313364055299539	0.06866359447004608	weka.classifiers.rules.DTNB	96.70781893004116	yes
SNP@Domain	1	MER	759	R	Q	?	?	?	?	1	NA	0	NA	1	146.14594	1	148	AXL	TK	Activation_segment_Nt#Activation_segment_Ct	no	weka.classifiers.bayes.BayesNet	95.88477366255144	no	0.0019995337437665878	0.9980004662562335	weka.classifiers.lazy.LWL	96.50205761316873	no	0.0	1.0	weka.classifiers.rules.DecisionTable	91.76954732510288	no	0.06666666666666667	0.9333333333333333	weka.classifiers.functions.SMO	97.11934156378601	no	0.0	1.0	weka.classifiers.trees.RandomForest	96.29629629629629	no	0.0	1.0	weka.classifiers.rules.DTNB	96.70781893004116	no
SNP@Domain	1	MOS	186	L	P	0.351451	0.105508	0.6	0.146006	-3	NA	0	NA	0	115.13194	0	124	MOS	OTHER	E_helix	no	weka.classifiers.bayes.BayesNet	95.88477366255144	no	8.102031924367992E-6	0.9999918979680757	weka.classifiers.lazy.LWL	96.50205761316873	no	0.0	1.0	weka.classifiers.rules.DecisionTable	91.76954732510288	no	0.024390243902439025	0.975609756097561	weka.classifiers.functions.SMO	97.11934156378601	no	0.0	1.0	weka.classifiers.trees.RandomForest	96.29629629629629	no	0.0	1.0	weka.classifiers.rules.DTNB	96.70781893004116	no
COSMIC	3	ABL1	359	F	V	0.471306	0.059669	0.857143	0.188235	-1	NA	0	NA	0	117.14784	0	135	ABL	TK	E_helix	yes	weka.classifiers.bayes.BayesNet	95.88477366255144	yes	0.9994706830355451	5.293169644548522E-4	weka.classifiers.lazy.LWL	96.50205761316873	yes	1.0	0.0	weka.classifiers.rules.DecisionTable	91.76954732510288	yes	0.9375	0.0625	weka.classifiers.functions.SMO	97.11934156378601	yes	1.0	0.0	weka.classifiers.trees.RandomForest	96.29629629629629	yes	1.0	0.0	weka.classifiers.rules.DTNB	96.70781893004116	yes
SNP@Domain	1	TEC	374	S	N	0.167941	0.097201	0.454545	0.352941	1	NA	0	NA	1	132.11904	1	73	TEC	TK	G_loop	no	weka.classifiers.bayes.BayesNet	95.88477366255144	no	0.027579955194546524	0.9724200448054534	weka.classifiers.lazy.LWL	96.50205761316873	no	0.0	1.0	weka.classifiers.rules.DecisionTable	91.76954732510288	no	0.125	0.875	weka.classifiers.functions.SMO	97.11934156378601	no	0.0	1.0	weka.classifiers.trees.RandomForest	96.29629629629629	no	0.0	1.0	weka.classifiers.rules.DTNB	96.70781893004116	no
SNP@Domain	1	CLK1	465	R	K	?	?	?	?	2	NA	0	NA	1	146.18934	1	148	CLK	CMGC	H_and_I_helix	no	weka.classifiers.bayes.BayesNet	95.88477366255144	no	6.250682919347681E-7	0.9999993749317081	weka.classifiers.lazy.LWL	96.50205761316873	no	0.0	1.0	weka.classifiers.rules.DecisionTable	91.76954732510288	no	0.125	0.875	weka.classifiers.functions.SMO	97.11934156378601	no	0.0	1.0	weka.classifiers.trees.RandomForest	96.29629629629629	no	0.0	1.0	weka.classifiers.rules.DTNB	96.70781893004116	no
SNP@Domain	1	HGK	250	R	W	?	?	?	?	-3	NA	0	NA	0	204.22844	1	148	STE20	STE	G_helix#H_and_I_helix	no	weka.classifiers.bayes.BayesNet	95.88477366255144	no	3.0764163984965704E-6	0.9999969235836014	weka.classifiers.lazy.LWL	96.50205761316873	no	0.0	1.0	weka.classifiers.rules.DecisionTable	91.76954732510288	no	0.041666666666666664	0.9583333333333334	weka.classifiers.functions.SMO	97.11934156378601	no	0.0	1.0	weka.classifiers.trees.RandomForest	96.29629629629629	no	0.0	1.0	weka.classifiers.rules.DTNB	96.70781893004116	no
COSMIC	2	KIT	809	C	G	0.09791	0.054535	0.888889	0.376471	-3	NA	0	NA	0	75.06714	0	86	PDGFR	TK	Activation_segment_Nt	yes	weka.classifiers.bayes.BayesNet	95.88477366255144	yes	0.9999372275969337	6.277240306634899E-5	weka.classifiers.lazy.LWL	96.50205761316873	yes	1.0	0.0	weka.classifiers.rules.DecisionTable	91.76954732510288	yes	0.9803921568627451	0.0196078431372549	weka.classifiers.functions.SMO	97.11934156378601	yes	1.0	0.0	weka.classifiers.trees.RandomForest	96.29629629629629	yes	0.9	0.1	weka.classifiers.rules.DTNB	96.70781893004116	yes
SNP@Domain	1	MOS	287	Q	H	0.107268	0.204586	0.4	0.487603	0	NA	0	NA	1	155.15634	1	114	MOS	OTHER	G_helix#H_and_I_helix	no	weka.classifiers.bayes.BayesNet	95.88477366255144	no	4.550307311997875E-8	0.999999954496927	weka.classifiers.lazy.LWL	96.50205761316873	no	0.0	1.0	weka.classifiers.rules.DecisionTable	91.76954732510288	no	0.024390243902439025	0.975609756097561	weka.classifiers.functions.SMO	97.11934156378601	no	0.0	1.0	weka.classifiers.trees.RandomForest	96.29629629629629	no	0.0	1.0	weka.classifiers.rules.DTNB	96.70781893004116	no
SNP@Domain	1	MOK	45	L	V	?	?	?	?	1	NA	0	NA	0	117.14784	0	124	RCK	CMGC	C_helix	no	weka.classifiers.bayes.BayesNet	95.88477366255144	no	1.6501136109792497E-5	0.9999834988638903	weka.classifiers.lazy.LWL	96.50205761316873	no	0.0	1.0	weka.classifiers.rules.DecisionTable	91.76954732510288	no	0.03225806451612903	0.967741935483871	weka.classifiers.functions.SMO	97.11934156378601	no	0.0	1.0	weka.classifiers.trees.RandomForest	96.29629629629629	no	0.0	1.0	weka.classifiers.rules.DTNB	96.70781893004116	no
COSMIC	3	BRAF	615	G	R	0.753664	0.609035	0.722222	0.845679	-2	NA	0	NA	1	174.20274	0	48	RAF	TKL	Activation_segment_Ct	yes	weka.classifiers.bayes.BayesNet	95.88477366255144	yes	0.9999269805896157	7.301941038425162E-5	weka.classifiers.lazy.LWL	96.50205761316873	yes	1.0	0.0	weka.classifiers.rules.DecisionTable	91.76954732510288	yes	0.9814814814814815	0.018518518518518517	weka.classifiers.functions.SMO	97.11934156378601	yes	1.0	0.0	weka.classifiers.trees.RandomForest	96.29629629629629	yes	1.0	0.0	weka.classifiers.rules.DTNB	96.70781893004116	yes
SNP@Domain	1	COT	296	P	L	?	?	?	?	-3	NA	0	NA	0	131.17464	0	90	STE-UNIQUE	STE	Activation_segment_Ct	no	weka.classifiers.bayes.BayesNet	95.88477366255144	no	4.213356363641784E-5	0.9999578664363636	weka.classifiers.lazy.LWL	96.50205761316873	no	0.04085541459056017	0.9591445854094398	weka.classifiers.rules.DecisionTable	91.76954732510288	no	0.029411764705882353	0.9705882352941176	weka.classifiers.functions.SMO	97.11934156378601	no	0.0	1.0	weka.classifiers.trees.RandomForest	96.29629629629629	no	0.06086956521739131	0.9391304347826086	weka.classifiers.rules.DTNB	96.70781893004116	no
SNP@Domain	1	P38A	237	R	S	?	?	?	?	-1	NA	0	NA	1	105.09344	1	148	MAPK	CMGC	G_helix#H_and_I_helix	no	weka.classifiers.bayes.BayesNet	95.88477366255144	no	7.697922740423776E-7	0.999999230207726	weka.classifiers.lazy.LWL	96.50205761316873	no	0.0	1.0	weka.classifiers.rules.DecisionTable	91.76954732510288	no	0.06666666666666667	0.9333333333333333	weka.classifiers.functions.SMO	97.11934156378601	no	0.0	1.0	weka.classifiers.trees.RandomForest	96.29629629629629	no	0.0	1.0	weka.classifiers.rules.DTNB	96.70781893004116	no
SNP@Domain	1	MOK	263	H	N	?	?	?	?	1	NA	0	NA	1	132.11904	1	118	RCK	CMGC	H_and_I_helix	no	weka.classifiers.bayes.BayesNet	95.88477366255144	no	1.48261778177348E-7	0.9999998517382218	weka.classifiers.lazy.LWL	96.50205761316873	no	0.0	1.0	weka.classifiers.rules.DecisionTable	91.76954732510288	no	0.03225806451612903	0.967741935483871	weka.classifiers.functions.SMO	97.11934156378601	no	0.0	1.0	weka.classifiers.trees.RandomForest	96.29629629629629	no	0.0	1.0	weka.classifiers.rules.DTNB	96.70781893004116	no
SNP@Domain	1	LYN	436	V	L	0.253733	0.14176	0.516129	0.419608	1	NA	0	NA	0	131.17464	0	105	SRC	TK	G_helix	no	weka.classifiers.bayes.BayesNet	95.88477366255144	no	0.0038248303515499424	0.9961751696484501	weka.classifiers.lazy.LWL	96.50205761316873	no	0.0	1.0	weka.classifiers.rules.DecisionTable	91.76954732510288	no	0.07142857142857142	0.9285714285714286	weka.classifiers.functions.SMO	97.11934156378601	no	0.0	1.0	weka.classifiers.trees.RandomForest	96.29629629629629	no	0.0	1.0	weka.classifiers.rules.DTNB	96.70781893004116	no
SNP@Domain	1	MER	648	S	I	?	?	?	?	-2	NA	0	NA	0	131.17464	1	73	AXL	TK	C_helix	no	weka.classifiers.bayes.BayesNet	95.88477366255144	no	0.03216485140618938	0.9678351485938107	weka.classifiers.lazy.LWL	96.50205761316873	no	0.0	1.0	weka.classifiers.rules.DecisionTable	91.76954732510288	no	0.06666666666666667	0.9333333333333333	weka.classifiers.functions.SMO	97.11934156378601	no	0.0	1.0	weka.classifiers.trees.RandomForest	96.29629629629629	no	0.03333333333333333	0.9666666666666666	weka.classifiers.rules.DTNB	96.70781893004116	no
SNP@Domain	1	SRC	270	N	S	0.381456	0.085815	0.580645	0.282353	1	NA	0	NA	1	105.09344	1	96	SRC	TK	G_loop	no	weka.classifiers.bayes.BayesNet	95.88477366255144	no	0.04171601700321496	0.958283982996785	weka.classifiers.lazy.LWL	96.50205761316873	no	0.0	1.0	weka.classifiers.rules.DecisionTable	91.76954732510288	no	0.07142857142857142	0.9285714285714286	weka.classifiers.functions.SMO	97.11934156378601	no	0.0	1.0	weka.classifiers.trees.RandomForest	96.29629629629629	no	0.0	1.0	weka.classifiers.rules.DTNB	96.70781893004116	no
SNP@Domain	1	LCK	431	T	M	0.346703	0.004857	0.516129	0.760784	-1	NA	0	NA	0	149.20784	1	93	SRC	TK	G_helix	no	weka.classifiers.bayes.BayesNet	95.88477366255144	no	0.005427026333567652	0.9945729736664324	weka.classifiers.lazy.LWL	96.50205761316873	no	0.0	1.0	weka.classifiers.rules.DecisionTable	91.76954732510288	no	0.07142857142857142	0.9285714285714286	weka.classifiers.functions.SMO	97.11934156378601	no	0.0	1.0	weka.classifiers.trees.RandomForest	96.29629629629629	no	0.0	1.0	weka.classifiers.rules.DTNB	96.70781893004116	no
SNP@Domain	1	P38A	232	L	F	?	?	?	?	0	NA	0	NA	0	165.19184	0	124	MAPK	CMGC	G_helix#H_and_I_helix	no	weka.classifiers.bayes.BayesNet	95.88477366255144	no	5.332520269635667E-7	0.9999994667479729	weka.classifiers.lazy.LWL	96.50205761316873	no	0.0	1.0	weka.classifiers.rules.DecisionTable	91.76954732510288	no	0.06666666666666667	0.9333333333333333	weka.classifiers.functions.SMO	97.11934156378601	no	0.0	1.0	weka.classifiers.trees.RandomForest	96.29629629629629	no	0.0	1.0	weka.classifiers.rules.DTNB	96.70781893004116	no
SNP@Domain	1	MOS	86	V	A	0.372153	0.247029	0.6	0.297521	0	NA	0	NA	0	89.09404	0	105	MOS	OTHER	B3_strand	no	weka.classifiers.bayes.BayesNet	95.88477366255144	no	2.779903624606067E-6	0.9999972200963755	weka.classifiers.lazy.LWL	96.50205761316873	no	0.0	1.0	weka.classifiers.rules.DecisionTable	91.76954732510288	no	0.024390243902439025	0.975609756097561	weka.classifiers.functions.SMO	97.11934156378601	no	0.0	1.0	weka.classifiers.trees.RandomForest	96.29629629629629	no	0.0	1.0	weka.classifiers.rules.DTNB	96.70781893004116	no
SNP@Domain	1	COT	159	V	M	?	?	?	?	1	NA	0	NA	0	149.20784	0	105	STE-UNIQUE	STE	B3_strand	no	weka.classifiers.bayes.BayesNet	95.88477366255144	no	2.8979503154929825E-5	0.999971020496845	weka.classifiers.lazy.LWL	96.50205761316873	no	0.03104148611397646	0.9689585138860234	weka.classifiers.rules.DecisionTable	91.76954732510288	no	0.029411764705882353	0.9705882352941176	weka.classifiers.functions.SMO	97.11934156378601	no	0.0	1.0	weka.classifiers.trees.RandomForest	96.29629629629629	no	0.0	1.0	weka.classifiers.rules.DTNB	96.70781893004116	no
SNP@Domain	1	MOS	191	E	A	0.552157	0.126441	0.6	0.327824	-1	NA	0	NA	0	89.09404	1	109	MOS	OTHER	E_helix	no	weka.classifiers.bayes.BayesNet	95.88477366255144	no	6.409377361587595E-5	0.9999359062263841	weka.classifiers.lazy.LWL	96.50205761316873	no	0.0	1.0	weka.classifiers.rules.DecisionTable	91.76954732510288	no	0.024390243902439025	0.975609756097561	weka.classifiers.functions.SMO	97.11934156378601	no	0.0	1.0	weka.classifiers.trees.RandomForest	96.29629629629629	no	0.1	0.9	weka.classifiers.rules.DTNB	96.70781893004116	no
SNP@Domain	1	MOS	62	Y	F	0.159522	0.140811	0.6	0.170799	3	NA	0	NA	0	165.19184	0	141	MOS	OTHER	G_loop	no	weka.classifiers.bayes.BayesNet	95.88477366255144	no	1.2476442588717105E-5	0.9999875235574113	weka.classifiers.lazy.LWL	96.50205761316873	no	0.0	1.0	weka.classifiers.rules.DecisionTable	91.76954732510288	no	0.024390243902439025	0.975609756097561	weka.classifiers.functions.SMO	97.11934156378601	no	0.0	1.0	weka.classifiers.trees.RandomForest	96.29629629629629	no	0.0	1.0	weka.classifiers.rules.DTNB	96.70781893004116	no
SNP@Domain	1	MOK	167	F	Y	?	?	?	?	3	NA	0	NA	0	181.19124	0	135	RCK	CMGC	Activation_segment_Ct	no	weka.classifiers.bayes.BayesNet	95.88477366255144	no	8.636320320107444E-5	0.999913636796799	weka.classifiers.lazy.LWL	96.50205761316873	no	0.0	1.0	weka.classifiers.rules.DecisionTable	91.76954732510288	no	0.03225806451612903	0.967741935483871	weka.classifiers.functions.SMO	97.11934156378601	no	0.0	1.0	weka.classifiers.trees.RandomForest	96.29629629629629	no	0.06086956521739131	0.9391304347826086	weka.classifiers.rules.DTNB	96.70781893004116	no
COSMIC	5	BRAF	600	V	G	0.070003	0.061992	0.5	0.092593	-3	NA	0	NA	0	75.06714	0	105	RAF	TKL	Activation_segment_Nt	yes	weka.classifiers.bayes.BayesNet	95.88477366255144	yes	0.9999581725869785	4.182741302142694E-5	weka.classifiers.lazy.LWL	96.50205761316873	yes	1.0	0.0	weka.classifiers.rules.DecisionTable	91.76954732510288	yes	0.9814814814814815	0.018518518518518517	weka.classifiers.functions.SMO	97.11934156378601	yes	1.0	0.0	weka.classifiers.trees.RandomForest	96.29629629629629	yes	1.0	0.0	weka.classifiers.rules.DTNB	96.70781893004116	yes
COSMIC	2	ABL1	418	I	V	0.12441	0.023488	0.571429	0.290196	3	NA	0	NA	0	117.14784	0	124	ABL	TK	Activation_segment_Nt#Activation_segment_Ct	yes	weka.classifiers.bayes.BayesNet	95.88477366255144	yes	0.9982142645632909	0.0017857354367091561	weka.classifiers.lazy.LWL	96.50205761316873	yes	1.0	0.0	weka.classifiers.rules.DecisionTable	91.76954732510288	yes	0.9375	0.0625	weka.classifiers.functions.SMO	97.11934156378601	yes	1.0	0.0	weka.classifiers.trees.RandomForest	96.29629629629629	yes	0.8916666666666666	0.10833333333333332	weka.classifiers.rules.DTNB	96.70781893004116	yes
COSMIC	2	PDGFRA	842	D	I	0.070003	0.02574	1	0.215686	-3	NA	0	NA	0	131.17464	1	91	PDGFR	TK	Activation_segment_Nt	yes	weka.classifiers.bayes.BayesNet	95.88477366255144	yes	0.9999998923970306	1.0760296942084246E-7	weka.classifiers.lazy.LWL	96.50205761316873	yes	1.0	0.0	weka.classifiers.rules.DecisionTable	91.76954732510288	yes	0.9803921568627451	0.0196078431372549	weka.classifiers.functions.SMO	97.11934156378601	yes	1.0	0.0	weka.classifiers.trees.RandomForest	96.29629629629629	yes	0.9	0.1	weka.classifiers.rules.DTNB	96.70781893004116	yes
SNP@Domain	1	CHK2	480	A	T	?	?	?	?	0	NA	0	NA	1	119.12034	0	67	RAD53	CAMK	H_and_I_helix	no	weka.classifiers.bayes.BayesNet	95.88477366255144	no	2.014910040243246E-5	0.9999798508995975	weka.classifiers.lazy.LWL	96.50205761316873	no	0.0	1.0	weka.classifiers.rules.DecisionTable	91.76954732510288	yes	0.5	0.5	weka.classifiers.functions.SMO	97.11934156378601	no	0.0	1.0	weka.classifiers.trees.RandomForest	96.29629629629629	no	0.06193415637860082	0.9380658436213991	weka.classifiers.rules.DTNB	96.70781893004116	no
SNP@Domain	1	TAK1	122	E	K	?	?	?	?	1	NA	0	NA	1	146.18934	1	109	MLK	TKL	Linker#E_helix	no	weka.classifiers.bayes.BayesNet	95.88477366255144	no	0.04131818829357895	0.9586818117064211	weka.classifiers.lazy.LWL	96.50205761316873	no	0.0	1.0	weka.classifiers.rules.DecisionTable	91.76954732510288	no	0.16666666666666666	0.8333333333333334	weka.classifiers.functions.SMO	97.11934156378601	no	0.0	1.0	weka.classifiers.trees.RandomForest	96.29629629629629	no	0.0	1.0	weka.classifiers.rules.DTNB	96.70781893004116	no
COSMIC	2	KIT	643	V	A	0.308472	0.067358	0.555556	0.364706	0	NA	0	NA	0	89.09404	0	105	PDGFR	TK	C_helix	yes	weka.classifiers.bayes.BayesNet	95.88477366255144	yes	0.9697796065598597	0.030220393440140245	weka.classifiers.lazy.LWL	96.50205761316873	yes	1.0	0.0	weka.classifiers.rules.DecisionTable	91.76954732510288	yes	0.9803921568627451	0.0196078431372549	weka.classifiers.functions.SMO	97.11934156378601	yes	1.0	0.0	weka.classifiers.trees.RandomForest	96.29629629629629	yes	1.0	0.0	weka.classifiers.rules.DTNB	96.70781893004116	yes
COSMIC	2	ERBB2	842	V	I	0.37196	0.266446	0.909091	0.443137	3	NA	0	NA	0	131.17464	0	105	EGFR	TK	Catalytic_loop	yes	weka.classifiers.bayes.BayesNet	95.88477366255144	yes	0.9632729205772708	0.03672707942272915	weka.classifiers.lazy.LWL	96.50205761316873	yes	0.8751334435971937	0.12486655640280643	weka.classifiers.rules.DecisionTable	91.76954732510288	yes	0.7666666666666667	0.23333333333333334	weka.classifiers.functions.SMO	97.11934156378601	yes	1.0	0.0	weka.classifiers.trees.RandomForest	96.29629629629629	yes	0.8	0.2	weka.classifiers.rules.DTNB	96.70781893004116	yes
SNP@Domain	1	EGFR	835	K	N	0.908494	0.819705	1	0.988235	0	NA	0	NA	1	132.11904	1	135	EGFR	TK	Catalytic_loop	no	weka.classifiers.bayes.BayesNet	95.88477366255144	yes	0.9951626095027574	0.004837390497242667	weka.classifiers.lazy.LWL	96.50205761316873	yes	0.747659404290629	0.252340595709371	weka.classifiers.rules.DecisionTable	91.76954732510288	yes	0.7666666666666667	0.23333333333333334	weka.classifiers.functions.SMO	97.11934156378601	yes	1.0	0.0	weka.classifiers.trees.RandomForest	96.29629629629629	no	0.1831887282165369	0.8168112717834631	weka.classifiers.rules.DTNB	96.70781893004116	yes
COSMIC	2	PDGFRA	846	D	Y	0.131973	0.06965	1	0.372549	-3	NA	0	NA	0	181.19124	1	91	PDGFR	TK	Activation_segment_Nt#Activation_segment_Ct	yes	weka.classifiers.bayes.BayesNet	95.88477366255144	yes	0.9999686700608851	3.1329939114951214E-5	weka.classifiers.lazy.LWL	96.50205761316873	yes	1.0	0.0	weka.classifiers.rules.DecisionTable	91.76954732510288	yes	0.9803921568627451	0.0196078431372549	weka.classifiers.functions.SMO	97.11934156378601	yes	1.0	0.0	weka.classifiers.trees.RandomForest	96.29629629629629	yes	1.0	0.0	weka.classifiers.rules.DTNB	96.70781893004116	yes
COSMIC	2	BRAF	616	S	P	0.675463	0.148966	0.444444	0.580247	-1	NA	0	NA	0	115.13194	1	73	RAF	TKL	Activation_segment_Ct	yes	weka.classifiers.bayes.BayesNet	95.88477366255144	yes	0.9997215436700134	2.784563299865353E-4	weka.classifiers.lazy.LWL	96.50205761316873	yes	1.0	0.0	weka.classifiers.rules.DecisionTable	91.76954732510288	yes	0.9814814814814815	0.018518518518518517	weka.classifiers.functions.SMO	97.11934156378601	yes	1.0	0.0	weka.classifiers.trees.RandomForest	96.29629629629629	yes	1.0	0.0	weka.classifiers.rules.DTNB	96.70781893004116	yes
COSMIC	2	BRAF	593	G	D	0.09791	0.128419	0.5	0.160494	-1	NA	0	NA	1	133.10384	0	48	RAF	TKL	Activation_segment_Nt	yes	weka.classifiers.bayes.BayesNet	95.88477366255144	yes	0.9997600417595888	2.399582404111533E-4	weka.classifiers.lazy.LWL	96.50205761316873	yes	1.0	0.0	weka.classifiers.rules.DecisionTable	91.76954732510288	yes	0.9814814814814815	0.018518518518518517	weka.classifiers.functions.SMO	97.11934156378601	yes	1.0	0.0	weka.classifiers.trees.RandomForest	96.29629629629629	yes	1.0	0.0	weka.classifiers.rules.DTNB	96.70781893004116	yes
COSMIC	2	FGFR3	650	K	T	0.269523	0.077561	1	0.172549	-1	NA	0	NA	1	119.12034	1	135	FGFR	TK	Activation_segment_Nt#Activation_segment_Ct	yes	weka.classifiers.bayes.BayesNet	95.88477366255144	yes	0.9974606894020595	0.0025393105979406054	weka.classifiers.lazy.LWL	96.50205761316873	yes	1.0	0.0	weka.classifiers.rules.DecisionTable	91.76954732510288	yes	0.8	0.2	weka.classifiers.functions.SMO	97.11934156378601	yes	1.0	0.0	weka.classifiers.trees.RandomForest	96.29629629629629	yes	1.0	0.0	weka.classifiers.rules.DTNB	96.70781893004116	yes
COSMIC	4	ERBB2	777	V	L	0.506114	0.092158	0.545455	0.239216	1	NA	0	NA	0	131.17464	0	105	EGFR	TK	C_helix	yes	weka.classifiers.bayes.BayesNet	95.88477366255144	yes	0.8235899790274783	0.17641002097252162	weka.classifiers.lazy.LWL	96.50205761316873	yes	0.8080993894917572	0.19190061050824309	weka.classifiers.rules.DecisionTable	91.76954732510288	yes	0.7666666666666667	0.23333333333333334	weka.classifiers.functions.SMO	97.11934156378601	yes	1.0	0.0	weka.classifiers.trees.RandomForest	96.29629629629629	yes	0.9105555555555556	0.08944444444444444	weka.classifiers.rules.DTNB	96.70781893004116	yes
SNP@Domain	1	HIPK3	474	V	I	?	0.016577	?	?	3	NA	0	NA	0	131.17464	0	105	DYRK	CMGC	G_helix#H_and_I_helix	no	weka.classifiers.bayes.BayesNet	95.88477366255144	no	9.335876393034257E-7	0.9999990664123607	weka.classifiers.lazy.LWL	96.50205761316873	no	0.0	1.0	weka.classifiers.rules.DecisionTable	91.76954732510288	no	0.2	0.8	weka.classifiers.functions.SMO	97.11934156378601	no	0.0	1.0	weka.classifiers.trees.RandomForest	96.29629629629629	no	0.0	1.0	weka.classifiers.rules.DTNB	96.70781893004116	no
COSMIC	2	KIT	655	N	K	0.206641	0.026744	0.888889	0.345098	0	NA	0	NA	1	146.18934	1	96	PDGFR	TK	C_helix	yes	weka.classifiers.bayes.BayesNet	95.88477366255144	yes	0.9994131655061906	5.868344938094614E-4	weka.classifiers.lazy.LWL	96.50205761316873	yes	1.0	0.0	weka.classifiers.rules.DecisionTable	91.76954732510288	yes	0.9803921568627451	0.0196078431372549	weka.classifiers.functions.SMO	97.11934156378601	yes	1.0	0.0	weka.classifiers.trees.RandomForest	96.29629629629629	yes	1.0	0.0	weka.classifiers.rules.DTNB	96.70781893004116	yes
COSMIC	2	MET	1253	Y	D	0.269523	0.073885	1	0.172549	-3	NA	0	NA	1	133.10384	0	141	MET	TK	Activation_segment_Ct	yes	weka.classifiers.bayes.BayesNet	95.88477366255144	yes	0.9923629123529359	0.007637087647063972	weka.classifiers.lazy.LWL	96.50205761316873	yes	1.0	0.0	weka.classifiers.rules.DecisionTable	91.76954732510288	yes	0.75	0.25	weka.classifiers.functions.SMO	97.11934156378601	yes	1.0	0.0	weka.classifiers.trees.RandomForest	96.29629629629629	yes	1.0	0.0	weka.classifiers.rules.DTNB	96.70781893004116	yes
SNP@Domain	1	FGR	308	V	A	0.095978	0.070072	0.451613	0.180392	0	NA	0	NA	0	89.09404	0	105	SRC	TK	C_helix	no	weka.classifiers.bayes.BayesNet	95.88477366255144	no	0.011630731458357973	0.9883692685416419	weka.classifiers.lazy.LWL	96.50205761316873	no	0.0	1.0	weka.classifiers.rules.DecisionTable	91.76954732510288	no	0.07142857142857142	0.9285714285714286	weka.classifiers.functions.SMO	97.11934156378601	no	0.0	1.0	weka.classifiers.trees.RandomForest	96.29629629629629	no	0.0	1.0	weka.classifiers.rules.DTNB	96.70781893004116	no
SNP@Domain	1	MOS	226	H	D	0.084357	0.192434	0.2	0.107438	-1	NA	0	NA	1	133.10384	1	118	MOS	OTHER	Activation_segment_Nt	no	weka.classifiers.bayes.BayesNet	95.88477366255144	no	7.399439979528494E-5	0.9999260056002047	weka.classifiers.lazy.LWL	96.50205761316873	no	0.0	1.0	weka.classifiers.rules.DecisionTable	91.76954732510288	no	0.024390243902439025	0.975609756097561	weka.classifiers.functions.SMO	97.11934156378601	no	0.0	1.0	weka.classifiers.trees.RandomForest	96.29629629629629	no	0.05	0.95	weka.classifiers.rules.DTNB	96.70781893004116	no
COSMIC	5	KIT	822	N	Y	0.146907	0.024164	0.888889	0.403922	-2	NA	0	NA	0	181.19124	1	96	PDGFR	TK	Activation_segment_Nt#Activation_segment_Ct	yes	weka.classifiers.bayes.BayesNet	95.88477366255144	yes	0.999996781917691	3.2180823090192453E-6	weka.classifiers.lazy.LWL	96.50205761316873	yes	1.0	0.0	weka.classifiers.rules.DecisionTable	91.76954732510288	yes	0.9803921568627451	0.0196078431372549	weka.classifiers.functions.SMO	97.11934156378601	yes	1.0	0.0	weka.classifiers.trees.RandomForest	96.29629629629629	yes	1.0	0.0	weka.classifiers.rules.DTNB	96.70781893004116	yes
SNP@Domain	1	TGFBR2	316	E	V	?	0.012706	?	?	-2	NA	0	NA	0	117.14784	1	109	STKR	TKL	C_helix	no	weka.classifiers.bayes.BayesNet	95.88477366255144	no	0.16081961104833173	0.8391803889516682	weka.classifiers.lazy.LWL	96.50205761316873	no	0.2119316269012087	0.7880683730987912	weka.classifiers.rules.DecisionTable	91.76954732510288	no	0.4	0.6	weka.classifiers.functions.SMO	97.11934156378601	no	0.0	1.0	weka.classifiers.trees.RandomForest	96.29629629629629	no	0.06810035842293907	0.931899641577061	weka.classifiers.rules.DTNB	96.70781893004116	no
SNP@Domain	1	FYN	438	A	D	0.342783	0.053737	0.516129	0.392157	-2	NA	0	NA	1	133.10384	0	67	SRC	TK	Activation_segment_Ct	no	weka.classifiers.bayes.BayesNet	95.88477366255144	no	0.01560997717457812	0.9843900228254218	weka.classifiers.lazy.LWL	96.50205761316873	no	0.0	1.0	weka.classifiers.rules.DecisionTable	91.76954732510288	no	0.07142857142857142	0.9285714285714286	weka.classifiers.functions.SMO	97.11934156378601	no	0.0	1.0	weka.classifiers.trees.RandomForest	96.29629629629629	no	0.0	1.0	weka.classifiers.rules.DTNB	96.70781893004116	no
SNP@Domain	1	BMPR2	431	A	V	?	0.190808	?	?	0	NA	0	NA	0	117.14784	0	67	STKR	TKL	G_helix#H_and_I_helix	no	weka.classifiers.bayes.BayesNet	95.88477366255144	no	0.006545947496672749	0.9934540525033272	weka.classifiers.lazy.LWL	96.50205761316873	no	0.0	1.0	weka.classifiers.rules.DecisionTable	91.76954732510288	no	0.4	0.6	weka.classifiers.functions.SMO	97.11934156378601	no	0.0	1.0	weka.classifiers.trees.RandomForest	96.29629629629629	no	0.26666666666666666	0.7333333333333333	weka.classifiers.rules.DTNB	96.70781893004116	no
SNP@Domain	1	MST1	113	G	S	0.147045	?	0.405405	0.38172	0	NA	0	NA	1	105.09344	0	48	STE20	STE	Linker	no	weka.classifiers.bayes.BayesNet	95.88477366255144	no	2.8289649789512615E-4	0.9997171035021049	weka.classifiers.lazy.LWL	96.50205761316873	no	0.028128829764841844	0.9718711702351579	weka.classifiers.rules.DecisionTable	91.76954732510288	no	0.041666666666666664	0.9583333333333334	weka.classifiers.functions.SMO	97.11934156378601	no	0.0	1.0	weka.classifiers.trees.RandomForest	96.29629629629629	no	0.05333333333333333	0.9466666666666667	weka.classifiers.rules.DTNB	96.70781893004116	no
SNP@Domain	1	MER	698	P	S	?	?	?	?	-1	NA	0	NA	1	105.09344	0	90	AXL	TK	E_helix	no	weka.classifiers.bayes.BayesNet	95.88477366255144	no	0.0010284587525980927	0.998971541247402	weka.classifiers.lazy.LWL	96.50205761316873	no	0.0	1.0	weka.classifiers.rules.DecisionTable	91.76954732510288	no	0.06666666666666667	0.9333333333333333	weka.classifiers.functions.SMO	97.11934156378601	no	0.0	1.0	weka.classifiers.trees.RandomForest	96.29629629629629	no	0.0	1.0	weka.classifiers.rules.DTNB	96.70781893004116	no
SNP@Domain	1	MOS	94	P	A	0.043669	0.055969	0.8	0.088154	-1	NA	0	NA	0	89.09404	0	90	MOS	OTHER	B3_strand#C_helix	no	weka.classifiers.bayes.BayesNet	95.88477366255144	no	1.892210730281159E-5	0.9999810778926972	weka.classifiers.lazy.LWL	96.50205761316873	no	0.0	1.0	weka.classifiers.rules.DecisionTable	91.76954732510288	no	0.024390243902439025	0.975609756097561	weka.classifiers.functions.SMO	97.11934156378601	no	0.0	1.0	weka.classifiers.trees.RandomForest	96.29629629629629	no	0.008695652173913044	0.9913043478260869	weka.classifiers.rules.DTNB	96.70781893004116	no
SNP@Domain	1	ICK	151	H	R	0.114638	0.045732	0.578947	0.253472	0	NA	0	NA	1	174.20274	1	118	RCK	CMGC	Activation_segment_Nt#Activation_segment_Ct	no	weka.classifiers.bayes.BayesNet	95.88477366255144	no	4.2037288755971354E-5	0.999957962711244	weka.classifiers.lazy.LWL	96.50205761316873	no	0.0	1.0	weka.classifiers.rules.DecisionTable	91.76954732510288	no	0.03225806451612903	0.967741935483871	weka.classifiers.functions.SMO	97.11934156378601	no	0.0	1.0	weka.classifiers.trees.RandomForest	96.29629629629629	no	0.1	0.9	weka.classifiers.rules.DTNB	96.70781893004116	no
SNP@Domain	1	HRI	471	Y	D	?	?	?	?	-3	NA	0	NA	1	133.10384	0	141	PEK	OTHER	Activation_segment_Nt#Activation_segment_Ct	no	weka.classifiers.bayes.BayesNet	95.88477366255144	no	1.157708550405988E-4	0.9998842291449594	weka.classifiers.lazy.LWL	96.50205761316873	no	0.0	1.0	weka.classifiers.rules.DecisionTable	91.76954732510288	no	0.03333333333333333	0.9666666666666667	weka.classifiers.functions.SMO	97.11934156378601	no	0.0	1.0	weka.classifiers.trees.RandomForest	96.29629629629629	no	0.0	1.0	weka.classifiers.rules.DTNB	96.70781893004116	no
SNP@Domain	1	CDK2	46	P	H	0.183951	0.049818	0.24	0.204861	-2	Phosphorylation	0	NA	1	155.15634	0	90	CDK	CMGC	C_helix	no	weka.classifiers.bayes.BayesNet	95.88477366255144	no	7.482801958524147E-6	0.9999925171980415	weka.classifiers.lazy.LWL	96.50205761316873	no	0.0	1.0	weka.classifiers.rules.DecisionTable	91.76954732510288	no	0.041666666666666664	0.9583333333333334	weka.classifiers.functions.SMO	97.11934156378601	no	0.0	1.0	weka.classifiers.trees.RandomForest	96.29629629629629	no	0.0	1.0	weka.classifiers.rules.DTNB	96.70781893004116	no
SNP@Domain	1	AXL	639	D	G	0.120518	0.022832	0.6	0.282353	-1	NA	0	NA	0	75.06714	1	91	AXL	TK	E_helix	no	weka.classifiers.bayes.BayesNet	95.88477366255144	no	0.005625003276398238	0.9943749967236016	weka.classifiers.lazy.LWL	96.50205761316873	no	0.0	1.0	weka.classifiers.rules.DecisionTable	91.76954732510288	no	0.06666666666666667	0.9333333333333333	weka.classifiers.functions.SMO	97.11934156378601	no	0.0	1.0	weka.classifiers.trees.RandomForest	96.29629629629629	no	0.0	1.0	weka.classifiers.rules.DTNB	96.70781893004116	no
SNP@Domain	1	ICK	156	V	G	0.146907	0.067559	0.631579	0.302083	-3	Phosphorylation	0	NA	0	75.06714	0	105	RCK	CMGC	Activation_segment_Nt#Activation_segment_Ct	no	weka.classifiers.bayes.BayesNet	95.88477366255144	no	2.957578491697123E-4	0.9997042421508302	weka.classifiers.lazy.LWL	96.50205761316873	no	0.0	1.0	weka.classifiers.rules.DecisionTable	91.76954732510288	no	0.03225806451612903	0.967741935483871	weka.classifiers.functions.SMO	97.11934156378601	no	0.0	1.0	weka.classifiers.trees.RandomForest	96.29629629629629	no	0.0	1.0	weka.classifiers.rules.DTNB	96.70781893004116	no
SNP@Domain	1	HRI	381	R	H	?	?	?	?	0	NA	0	NA	1	155.15634	1	148	PEK	OTHER	Linker	no	weka.classifiers.bayes.BayesNet	95.88477366255144	no	6.783237615574418E-7	0.9999993216762384	weka.classifiers.lazy.LWL	96.50205761316873	no	0.0	1.0	weka.classifiers.rules.DecisionTable	91.76954732510288	no	0.03333333333333333	0.9666666666666667	weka.classifiers.functions.SMO	97.11934156378601	no	0.0	1.0	weka.classifiers.trees.RandomForest	96.29629629629629	no	0.0	1.0	weka.classifiers.rules.DTNB	96.70781893004116	no
COSMIC	2	BRAF	598	A	V	0.532724	0.404311	0.5	0.549383	0	NA	0	NA	0	117.14784	0	67	RAF	TKL	Activation_segment_Nt	yes	weka.classifiers.bayes.BayesNet	95.88477366255144	yes	0.9995988190955762	4.0118090442382447E-4	weka.classifiers.lazy.LWL	96.50205761316873	yes	1.0	0.0	weka.classifiers.rules.DecisionTable	91.76954732510288	yes	0.9814814814814815	0.018518518518518517	weka.classifiers.functions.SMO	97.11934156378601	yes	1.0	0.0	weka.classifiers.trees.RandomForest	96.29629629629629	yes	1.0	0.0	weka.classifiers.rules.DTNB	96.70781893004116	yes
SNP@Domain	1	CDC2	122	E	K	?	?	?	?	1	NA	0	NA	1	146.18934	1	109	CDK	CMGC	Catalytic_loop	no	weka.classifiers.bayes.BayesNet	95.88477366255144	no	3.33274780252075E-5	0.9999666725219748	weka.classifiers.lazy.LWL	96.50205761316873	no	0.0	1.0	weka.classifiers.rules.DecisionTable	91.76954732510288	no	0.041666666666666664	0.9583333333333334	weka.classifiers.functions.SMO	97.11934156378601	no	0.0	1.0	weka.classifiers.trees.RandomForest	96.29629629629629	no	0.03333333333333333	0.9666666666666666	weka.classifiers.rules.DTNB	96.70781893004116	no
COSMIC	5	FLT3	835	D	Y	0.070003	0.024888	1	0.215686	-3	NA	0	NA	0	181.19124	1	91	PDGFR	TK	Activation_segment_Nt	yes	weka.classifiers.bayes.BayesNet	95.88477366255144	yes	0.9999999438776639	5.6122335959692E-8	weka.classifiers.lazy.LWL	96.50205761316873	yes	1.0	0.0	weka.classifiers.rules.DecisionTable	91.76954732510288	yes	0.9803921568627451	0.0196078431372549	weka.classifiers.functions.SMO	97.11934156378601	yes	1.0	0.0	weka.classifiers.trees.RandomForest	96.29629629629629	yes	1.0	0.0	weka.classifiers.rules.DTNB	96.70781893004116	yes
COSMIC	4	EGFR	857	G	R	0.935269	0.781869	1	0.956863	-2	NA	0	NA	1	174.20274	0	48	EGFR	TK	Activation_segment_Nt	yes	weka.classifiers.bayes.BayesNet	95.88477366255144	yes	0.9999419926190355	5.8007380964499254E-5	weka.classifiers.lazy.LWL	96.50205761316873	yes	0.8377633897920376	0.16223661020796237	weka.classifiers.rules.DecisionTable	91.76954732510288	yes	0.7666666666666667	0.23333333333333334	weka.classifiers.functions.SMO	97.11934156378601	yes	1.0	0.0	weka.classifiers.trees.RandomForest	96.29629629629629	yes	1.0	0.0	weka.classifiers.rules.DTNB	96.70781893004116	yes
COSMIC	5	BRAF	599	T	I	0.313468	0.069632	0.5	0.302469	-1	NA	0	NA	0	131.17464	1	93	RAF	TKL	Activation_segment_Nt	yes	weka.classifiers.bayes.BayesNet	95.88477366255144	yes	0.999260901368328	7.390986316720902E-4	weka.classifiers.lazy.LWL	96.50205761316873	yes	1.0	0.0	weka.classifiers.rules.DecisionTable	91.76954732510288	yes	0.9814814814814815	0.018518518518518517	weka.classifiers.functions.SMO	97.11934156378601	yes	1.0	0.0	weka.classifiers.trees.RandomForest	96.29629629629629	yes	0.9199999999999999	0.08	weka.classifiers.rules.DTNB	96.70781893004116	yes
SNP@Domain	1	COT	230	A	V	?	?	?	?	0	NA	0	NA	0	117.14784	0	67	STE-UNIQUE	STE	E_helix	no	weka.classifiers.bayes.BayesNet	95.88477366255144	no	1.898451951046058E-5	0.9999810154804896	weka.classifiers.lazy.LWL	96.50205761316873	no	0.029305722429295713	0.9706942775707043	weka.classifiers.rules.DecisionTable	91.76954732510288	no	0.029411764705882353	0.9705882352941176	weka.classifiers.functions.SMO	97.11934156378601	no	0.0	1.0	weka.classifiers.trees.RandomForest	96.29629629629629	no	0.0	1.0	weka.classifiers.rules.DTNB	96.70781893004116	no
SNP@Domain	1	MOK	209	C	G	?	?	?	?	-3	NA	0	NA	0	75.06714	0	86	RCK	CMGC	G_helix#H_and_I_helix	no	weka.classifiers.bayes.BayesNet	95.88477366255144	no	2.345045579883891E-6	0.9999976549544202	weka.classifiers.lazy.LWL	96.50205761316873	no	0.0	1.0	weka.classifiers.rules.DecisionTable	91.76954732510288	no	0.03225806451612903	0.967741935483871	weka.classifiers.functions.SMO	97.11934156378601	no	0.0	1.0	weka.classifiers.trees.RandomForest	96.29629629629629	no	0.05	0.95	weka.classifiers.rules.DTNB	96.70781893004116	no
SNP@Domain	1	HRI	265	Y	C	?	?	?	?	-2	NA	0	NA	0	121.15404	0	141	PEK	OTHER	C_helix#Linker	no	weka.classifiers.bayes.BayesNet	95.88477366255144	no	7.276772709742788E-6	0.9999927232272902	weka.classifiers.lazy.LWL	96.50205761316873	no	0.0	1.0	weka.classifiers.rules.DecisionTable	91.76954732510288	no	0.03333333333333333	0.9666666666666667	weka.classifiers.functions.SMO	97.11934156378601	no	0.0	1.0	weka.classifiers.trees.RandomForest	96.29629629629629	no	0.0	1.0	weka.classifiers.rules.DTNB	96.70781893004116	no
COSMIC	2	MAP2K4	154	R	W	0.182737	0.124801	0.179487	0.215054	-3	NA	0	NA	0	204.22844	1	148	STE7	STE	C_helix	yes	weka.classifiers.bayes.BayesNet	95.88477366255144	no	0.004134689808104223	0.9958653101918957	weka.classifiers.lazy.LWL	96.50205761316873	yes	1.0	0.0	weka.classifiers.rules.DecisionTable	91.76954732510288	yes	0.6	0.4	weka.classifiers.functions.SMO	97.11934156378601	no	0.0	1.0	weka.classifiers.trees.RandomForest	96.29629629629629	yes	0.8466666666666667	0.15333333333333332	weka.classifiers.rules.DTNB	96.70781893004116	yes
SNP@Domain	1	EGFR	952	V	I	0.159439	0.010034	0.818182	0.14902	3	NA	0	NA	0	131.17464	0	105	EGFR	TK	H_and_I_helix	no	weka.classifiers.bayes.BayesNet	95.88477366255144	no	0.00674323454000876	0.9932567654599912	weka.classifiers.lazy.LWL	96.50205761316873	no	0.017589953641666774	0.9824100463583332	weka.classifiers.rules.DecisionTable	91.76954732510288	yes	0.7666666666666667	0.23333333333333334	weka.classifiers.functions.SMO	97.11934156378601	no	0.0	1.0	weka.classifiers.trees.RandomForest	96.29629629629629	no	0.1	0.9	weka.classifiers.rules.DTNB	96.70781893004116	yes
COSMIC	2	FLT3	835	D	A	0.070003	0.024888	1	0.215686	-2	NA	0	NA	0	89.09404	1	91	PDGFR	TK	Activation_segment_Nt	yes	weka.classifiers.bayes.BayesNet	95.88477366255144	yes	0.9999999115264456	8.847355432736206E-8	weka.classifiers.lazy.LWL	96.50205761316873	yes	1.0	0.0	weka.classifiers.rules.DecisionTable	91.76954732510288	yes	0.9803921568627451	0.0196078431372549	weka.classifiers.functions.SMO	97.11934156378601	yes	1.0	0.0	weka.classifiers.trees.RandomForest	96.29629629629629	yes	1.0	0.0	weka.classifiers.rules.DTNB	96.70781893004116	yes
SNP@Domain	1	HRI	460	H	Q	?	?	?	?	0	NA	0	NA	1	146.14594	1	118	PEK	OTHER	Activation_segment_Nt	no	weka.classifiers.bayes.BayesNet	95.88477366255144	no	1.3496715766381946E-5	0.9999865032842337	weka.classifiers.lazy.LWL	96.50205761316873	no	0.0	1.0	weka.classifiers.rules.DecisionTable	91.76954732510288	no	0.03333333333333333	0.9666666666666667	weka.classifiers.functions.SMO	97.11934156378601	no	0.0	1.0	weka.classifiers.trees.RandomForest	96.29629629629629	no	0.015	0.985	weka.classifiers.rules.DTNB	96.70781893004116	no
SNP@Domain	1	COT	306	I	T	?	?	?	?	-1	NA	0	NA	1	119.12034	0	124	STE-UNIQUE	STE	F_helix	no	weka.classifiers.bayes.BayesNet	95.88477366255144	no	2.4177203659290213E-5	0.9999758227963407	weka.classifiers.lazy.LWL	96.50205761316873	no	0.023140048788633894	0.9768599512113662	weka.classifiers.rules.DecisionTable	91.76954732510288	no	0.029411764705882353	0.9705882352941176	weka.classifiers.functions.SMO	97.11934156378601	no	0.0	1.0	weka.classifiers.trees.RandomForest	96.29629629629629	no	0.0	1.0	weka.classifiers.rules.DTNB	96.70781893004116	no
SNP@Domain	1	HRI	433	I	L	?	?	?	?	2	NA	0	NA	0	131.17464	0	124	PEK	OTHER	E_helix	no	weka.classifiers.bayes.BayesNet	95.88477366255144	no	3.2896020034946414E-6	0.9999967103979965	weka.classifiers.lazy.LWL	96.50205761316873	no	0.0	1.0	weka.classifiers.rules.DecisionTable	91.76954732510288	no	0.03333333333333333	0.9666666666666667	weka.classifiers.functions.SMO	97.11934156378601	no	0.0	1.0	weka.classifiers.trees.RandomForest	96.29629629629629	no	0.03636363636363636	0.9636363636363636	weka.classifiers.rules.DTNB	96.70781893004116	no
SNP@Domain	1	KDR	952	V	I	?	0.00074	?	?	3	NA	0	NA	0	131.17464	0	105	VEGFR	TK	Linker#E_helix	no	weka.classifiers.bayes.BayesNet	95.88477366255144	no	0.009152471453376856	0.9908475285466231	weka.classifiers.lazy.LWL	96.50205761316873	no	0.12101295367103292	0.8789870463289672	weka.classifiers.rules.DecisionTable	91.76954732510288	no	0.125	0.875	weka.classifiers.functions.SMO	97.11934156378601	no	0.0	1.0	weka.classifiers.trees.RandomForest	96.29629629629629	no	0.014285714285714285	0.9857142857142858	weka.classifiers.rules.DTNB	96.70781893004116	no
SNP@Domain	1	SRPK2	654	H	Q	0.093742	0.032929	0.5	0.114583	0	NA	0	NA	1	146.14594	1	118	SRPK	CMGC	H_and_I_helix	no	weka.classifiers.bayes.BayesNet	95.88477366255144	no	4.0335948537906786E-7	0.9999995966405145	weka.classifiers.lazy.LWL	96.50205761316873	no	0.0	1.0	weka.classifiers.rules.DecisionTable	91.76954732510288	no	0.2	0.8	weka.classifiers.functions.SMO	97.11934156378601	no	0.0	1.0	weka.classifiers.trees.RandomForest	96.29629629629629	no	0.0	1.0	weka.classifiers.rules.DTNB	96.70781893004116	no
[truncated: 28 more columns]
