# Supplementary material for: Prediction and Prioritization of Rare Oncogenic Mutations in the Cancer Kinome Using Novel Features and Multiple Classifiers
Source: PLoS Comput Biol. 2014 Apr 17;10(4):e1003545. doi: 10.1371/journal.pcbi.1003545 (PMC3990476; doi:10.1371/journal.pcbi.1003545)
Supplement: Dataset S1 — Detailed experiment records and results. Complete data sets, outputs and log files for all computational experiments. These files can be loaded in Weka [26] to reproduce the results presented in this paper. (ZIP) [file pcbi.1003545.s001.zip › 20121223_000046/RS_20121223_000046_Indexes.csv]

algorithms	tpRate_	fpRate_	precision_	recall_	fMeasure_	roc_	class
J48	0.968	0.027	0.943	0.968	0.955	0.976	yes
J48	0.973	0.032	0.985	0.973	0.979	0.976	no
J48	0.971	0.031	0.972	0.971	0.971	0.976	avg.
RandomForest	0.929	0.021	0.954	0.929	0.941	0.982	yes
RandomForest	0.979	0.071	0.967	0.979	0.973	0.982	no
RandomForest	0.963	0.055	0.963	0.963	0.963	0.982	avg.
NBTree	0.935	0.045	0.906	0.935	0.921	0.976	yes
NBTree	0.955	0.065	0.969	0.955	0.962	0.976	no
NBTree	0.949	0.058	0.949	0.949	0.949	0.976	avg.
FT	0.948	0.021	0.955	0.948	0.951	0.974	yes
FT	0.979	0.052	0.976	0.979	0.977	0.974	no
FT	0.969	0.042	0.969	0.969	0.969	0.974	avg.
DecisionTable	0.968	0.106	0.811	0.968	0.882	0.99	yes
DecisionTable	0.894	0.032	0.983	0.894	0.937	0.99	no
DecisionTable	0.918	0.056	0.928	0.918	0.919	0.99	avg.
DTNB	0.961	0.03	0.937	0.961	0.949	0.99	yes
DTNB	0.97	0.039	0.982	0.97	0.976	0.99	no
DTNB	0.967	0.036	0.967	0.967	0.967	0.99	avg.
LWL	0.948	0.027	0.942	0.948	0.945	0.971	yes
LWL	0.973	0.052	0.976	0.973	0.974	0.971	no
LWL	0.965	0.044	0.965	0.965	0.965	0.971	avg.
BayesNet	0.942	0.033	0.93	0.942	0.936	0.986	yes
BayesNet	0.967	0.058	0.973	0.967	0.97	0.986	no
BayesNet	0.959	0.05	0.959	0.959	0.959	0.986	avg.
NaiveBayes	0.929	0.045	0.906	0.929	0.917	0.977	yes
NaiveBayes	0.955	0.071	0.966	0.955	0.96	0.977	no
NaiveBayes	0.947	0.063	0.947	0.947	0.947	0.977	avg.
SMO	0.955	0.021	0.955	0.955	0.955	0.967	yes
SMO	0.979	0.045	0.979	0.979	0.979	0.967	no
SMO	0.971	0.038	0.971	0.971	0.971	0.967	avg.
MultilayerPerceptron	0.935	0.03	0.935	0.935	0.935	0.981	yes
MultilayerPerceptron	0.97	0.065	0.97	0.97	0.97	0.981	no
MultilayerPerceptron	0.959	0.054	0.959	0.959	0.959	0.981	avg.
