# Supplementary material for: Prediction and Prioritization of Rare Oncogenic Mutations in the Cancer Kinome Using Novel Features and Multiple Classifiers
Source: PLoS Comput Biol. 2014 Apr 17;10(4):e1003545. doi: 10.1371/journal.pcbi.1003545 (PMC3990476; doi:10.1371/journal.pcbi.1003545)
Supplement: Dataset S1 — Detailed experiment records and results. Complete data sets, outputs and log files for all computational experiments. These files can be loaded in Weka [26] to reproduce the results presented in this paper. (ZIP) [file pcbi.1003545.s001.zip › 20121223_000046/RS_20121223_000046.txt]

run:
Training: CancerML_20121222_144518-D_CosmicV57_FL1_Not_EGFR_FE1v50_But_FL1v57-ND_SNP_At_Domain-Kinase.arff
Testing: CancerML_20121222_145109_Egfr_v50_FE1_Turn_To_v57_FL1.arff
clsCategory: 0

========== Data Preprocessing ==========
========== Set Classes Mapping ==========
ClassI2S: {0.0=yes, 1.0=no}
ClassS2I: {yes=0.0, no=1.0}
========== Data Preprocessing ==========
========== Set Classes Mapping ==========
ClassI2S: {0.0=yes, 1.0=no}
ClassS2I: {yes=0.0, no=1.0}
@ Map_Mutation_Info.SQL: SELECT COUNT(Gene) AS Frequency,Gene,Original_Amino_Acid,Mutation_Position,SNP_Amino_Acid,Conservation_Allkinase,Conservation_Allkinase_Wild,Conservation_Family,Conservation_Group,Blosum62,is_signal_peptide,topological_domain,modification,is_pk_domain,is_active_site,binding_site,Side_Chain_Polarity,Side_Chain_Charge,Hydropathy_Index,Natural_Freqs,Avg_Mass,Isoelectric_Point,Van_der_Waals_Volume,Side_Chain_Polarity_Wild,Side_Chain_Charge_Wild,Hydropathy_Index_Wild,Natural_Freqs_Wild,Avg_Mass_Wild,Isoelectric_Point_Wild,Van_der_Waals_Volume_Wild,Protein_Family,Protein_Group,Sub_Domain,Confirmed_Driver,Disease,Data_source FROM processed_result_CosmicV57 WHERE Original_Amino_Acid <> SNP_Amino_Acid AND data_source <> 'MINT' AND (Data_Source = 'COSMIC' OR Data_Source = 'SNP@Domain') GROUP BY Gene,Original_Amino_Acid,Mutation_Position,SNP_Amino_Acid,Conservation_Allkinase,Conservation_Allkinase_Wild,Conservation_Family,Conservation_Group,Blosum62,is_signal_peptide,topological_domain,modification,is_pk_domain,is_active_site,binding_site,Side_Chain_Polarity,Side_Chain_Charge,Hydropathy_Index,Natural_Freqs,Avg_Mass,Isoelectric_Point,Van_der_Waals_Volume,Side_Chain_Polarity_Wild,Side_Chain_Charge_Wild,Hydropathy_Index_Wild,Natural_Freqs_Wild,Avg_Mass_Wild,Isoelectric_Point_Wild,Van_der_Waals_Volume_Wild,Protein_Family,Protein_Group,Sub_Domain,Confirmed_Driver,Disease,Data_Source
MapRsToMutation counter: 4068
@ Map_Mutation_Info.SQL: SELECT COUNT(Gene) AS Frequency,Gene,Original_Amino_Acid,Mutation_Position,SNP_Amino_Acid,Conservation_Allkinase,Conservation_Allkinase_Wild,Conservation_Family,Conservation_Group,Blosum62,is_signal_peptide,topological_domain,modification,is_pk_domain,is_active_site,binding_site,Side_Chain_Polarity,Side_Chain_Charge,Hydropathy_Index,Natural_Freqs,Avg_Mass,Isoelectric_Point,Van_der_Waals_Volume,Side_Chain_Polarity_Wild,Side_Chain_Charge_Wild,Hydropathy_Index_Wild,Natural_Freqs_Wild,Avg_Mass_Wild,Isoelectric_Point_Wild,Van_der_Waals_Volume_Wild,Protein_Family,Protein_Group,Sub_Domain,Confirmed_Driver,Disease,Data_source FROM processed_result_CosmicV57 WHERE Original_Amino_Acid <> SNP_Amino_Acid AND data_source <> 'MINT' AND (Data_Source = 'COSMIC' OR Data_Source = 'SNP@Domain') GROUP BY Gene,Original_Amino_Acid,Mutation_Position,SNP_Amino_Acid,Conservation_Allkinase,Conservation_Allkinase_Wild,Conservation_Family,Conservation_Group,Blosum62,is_signal_peptide,topological_domain,modification,is_pk_domain,is_active_site,binding_site,Side_Chain_Polarity,Side_Chain_Charge,Hydropathy_Index,Natural_Freqs,Avg_Mass,Isoelectric_Point,Van_der_Waals_Volume,Side_Chain_Polarity_Wild,Side_Chain_Charge_Wild,Hydropathy_Index_Wild,Natural_Freqs_Wild,Avg_Mass_Wild,Isoelectric_Point_Wild,Van_der_Waals_Volume_Wild,Protein_Family,Protein_Group,Sub_Domain,Confirmed_Driver,Disease,Data_Source
MapRsToMutation counter: 4068

************************************************************
Start weka.classifiers.bayes.BayesNet / default
************************************************************

========== Strat build & save Classifier: weka.classifiers.bayes.BayesNet ==========
Warning: discretizing data set
Warning: filling in missing values in data set
Classifier was saved at: C:\Coding\Java\CancerML/Data/Results/Classification/20121223_000046/Model/weka.classifiers.bayes.BayesNet.model

========== Strat 10-fold  cross-validation==========
Warning: discretizing data set
Warning: filling in missing values in data set
Warning: discretizing data set
Warning: filling in missing values in data set
Warning: discretizing data set
Warning: filling in missing values in data set
Warning: discretizing data set
Warning: filling in missing values in data set
Warning: discretizing data set
Warning: filling in missing values in data set
Warning: discretizing data set
Warning: filling in missing values in data set
Warning: discretizing data set
Warning: filling in missing values in data set
Warning: discretizing data set
Warning: filling in missing values in data set
Warning: discretizing data set
Warning: filling in missing values in data set
Warning: discretizing data set
Warning: filling in missing values in data set

========== Strat writing Classification Summary ==========
Classification summary was saved at: C:\Coding\Java\CancerML/Data/Results/Classification/20121223_000046/Classified/weka.classifiers.bayes.BayesNet-Classified.txt
Relation Name:  Analysis_Disease-weka.filters.unsupervised.attribute.Remove-R1,9,10,13,16,17,18,20,21,23,24,25,26,27
Num Instances:  486
Num Attributes: 18

     Name                      Type  Nom  Int Real     Missing      Unique  Dist
   1 Amino_Acid_WT              Nom 100%   0%   0%     0 /  0%     0 /  0%    20 
   2 Amino_Acid_MT              Nom 100%   0%   0%     0 /  0%     0 /  0%    20 
   3 Conservation_Consensus_Al  Num   0%   0%  60%   194 / 40%    75 / 15%   140 
   4 Conservation_Wild_AllKina  Num   0%   0%  68%   155 / 32%   245 / 50%   271 
   5 Conservation_Consensus_Fa  Num   0%  13%  47%   196 / 40%    64 / 13%    96 
   6 Conservation_Consensus_Gr  Num   0%   0%  60%   196 / 40%   133 / 27%   181 
   7 Blosum62                   Num   0% 100%   0%     0 /  0%     0 /  0%     7 
   8 Modification               Nom 100%   0%   0%     0 /  0%     0 /  0%     2 
   9 Is_Pk_Domain               Nom 100%   0%   0%     0 /  0%     0 /  0%     1 
  10 Binding_Site               Nom 100%   0%   0%     0 /  0%     0 /  0%     1 
  11 Side_Chain_Polarity_MT     Nom 100%   0%   0%     0 /  0%     0 /  0%     2 
  12 Avg_Mass_MT                Num   0%   0% 100%     0 /  0%     0 /  0%    19 
  13 Side_Chain_Polarity_WT     Nom 100%   0%   0%     0 /  0%     0 /  0%     2 
  14 Van_der_Waals_Volume_WT    Num   0% 100%   0%     0 /  0%     0 /  0%    17 
  15 Protein_Family             Nom 100%   0%   0%     0 /  0%    14 /  3%    56 
  16 Protein_Group              Nom 100%   0%   0%     0 /  0%     1 /  0%     9 
  17 Sub_domain                 Nom 100%   0%   0%     0 /  0%     2 /  0%    20 
  18 Disease                    Nom 100%   0%   0%     0 /  0%     0 /  0%     2 


========== Cross Validation Result ==========
 inst#     actual  predicted error distribution
     1       2:no       2:no       0.057,*0.943 
     2       2:no       2:no       0.013,*0.987 
     3       2:no       2:no       0.087,*0.913 
     4       2:no       2:no       0.001,*0.999 
     5       2:no       2:no       0.008,*0.992 
     6       2:no       2:no       0,*1 
     7       2:no       2:no       0,*1 
     8       2:no       2:no       0,*1 
     9       2:no       2:no       0,*1 
    10       2:no       2:no       0,*1 
    11       2:no       2:no       0,*1 
    12       2:no       2:no       0.013,*0.987 
    13       2:no       2:no       0,*1 
    14       2:no       2:no       0,*1 
    15       2:no       2:no       0,*1 
    16       2:no       2:no       0,*1 
    17       2:no       2:no       0,*1 
    18       2:no       2:no       0,*1 
    19       2:no       2:no       0,*1 
    20       2:no       2:no       0,*1 
    21       2:no       2:no       0,*1 
    22       2:no       2:no       0,*1 
    23       2:no       2:no       0,*1 
    24       2:no       2:no       0,*1 
    25       2:no       2:no       0,*1 
    26       2:no       2:no       0,*1 
    27       2:no       2:no       0.126,*0.874 
    28       2:no       2:no       0,*1 
    29       2:no       2:no       0.081,*0.919 
    30       2:no       2:no       0,*1 
    31       2:no       2:no       0.001,*0.999 
    32       2:no       2:no       0.02,*0.98 
    33       2:no       2:no       0.002,*0.998 
    34       2:no       2:no       0.002,*0.998 
    35      1:yes      1:yes       *1,0 
    36      1:yes      1:yes       *0.991,0.009 
    37      1:yes      1:yes       *0.999,0.001 
    38      1:yes      1:yes       *1,0 
    39      1:yes      1:yes       *1,0 
    40      1:yes      1:yes       *0.999,0.001 
    41      1:yes      1:yes       *1,0 
    42      1:yes      1:yes       *1,0 
    43      1:yes      1:yes       *1,0 
    44      1:yes      1:yes       *0.988,0.012 
    45      1:yes      1:yes       *1,0 
    46      1:yes      1:yes       *1,0 
    47      1:yes      1:yes       *1,0 
    48      1:yes      1:yes       *1,0 
    49      1:yes      1:yes       *0.96,0.04 
     1       2:no       2:no       0.103,*0.897 
     2       2:no       2:no       0,*1 
     3       2:no       2:no       0.019,*0.981 
     4       2:no       2:no       0.001,*0.999 
     5       2:no       2:no       0.354,*0.646 
     6       2:no       2:no       0,*1 
     7       2:no       2:no       0,*1 
     8       2:no       2:no       0.005,*0.995 
     9       2:no       2:no       0,*1 
    10       2:no       2:no       0,*1 
    11       2:no       2:no       0,*1 
    12       2:no       2:no       0,*1 
    13       2:no       2:no       0,*1 
    14       2:no       2:no       0.001,*0.999 
    15       2:no       2:no       0.001,*0.999 
    16       2:no      1:yes   +   *0.978,0.022 
    17       2:no       2:no       0,*1 
    18       2:no       2:no       0,*1 
    19       2:no       2:no       0,*1 
    20       2:no       2:no       0,*1 
    21       2:no       2:no       0,*1 
    22       2:no       2:no       0.107,*0.893 
    23       2:no       2:no       0,*1 
    24       2:no       2:no       0,*1 
    25       2:no       2:no       0.151,*0.849 
    26       2:no       2:no       0,*1 
    27       2:no       2:no       0.109,*0.891 
    28       2:no       2:no       0,*1 
    29       2:no       2:no       0,*1 
    30       2:no       2:no       0.02,*0.98 
    31       2:no       2:no       0,*1 
    32       2:no       2:no       0.001,*0.999 
    33       2:no       2:no       0.001,*0.999 
    34      1:yes      1:yes       *0.998,0.002 
    35      1:yes      1:yes       *1,0 
    36      1:yes      1:yes       *1,0 
    37      1:yes      1:yes       *1,0 
    38      1:yes       2:no   +   0.171,*0.829 
    39      1:yes      1:yes       *0.974,0.026 
    40      1:yes      1:yes       *1,0 
    41      1:yes      1:yes       *1,0 
    42      1:yes      1:yes       *0.948,0.052 
    43      1:yes      1:yes       *1,0 
    44      1:yes      1:yes       *0.999,0.001 
    45      1:yes      1:yes       *1,0 
    46      1:yes      1:yes       *0.998,0.002 
    47      1:yes      1:yes       *1,0 
    48      1:yes      1:yes       *0.998,0.002 
    49      1:yes      1:yes       *0.999,0.001 
     1       2:no       2:no       0,*1 
     2       2:no       2:no       0.379,*0.621 
     3       2:no       2:no       0,*1 
     4       2:no       2:no       0,*1 
     5       2:no       2:no       0,*1 
     6       2:no      1:yes   +   *0.997,0.003 
     7       2:no      1:yes   +   *0.612,0.388 
     8       2:no       2:no       0.004,*0.996 
     9       2:no       2:no       0,*1 
    10       2:no       2:no       0.155,*0.845 
    11       2:no       2:no       0,*1 
    12       2:no       2:no       0,*1 
    13       2:no       2:no       0,*1 
    14       2:no       2:no       0,*1 
    15       2:no      1:yes   +   *0.836,0.164 
    16       2:no       2:no       0,*1 
    17       2:no       2:no       0,*1 
    18       2:no       2:no       0,*1 
    19       2:no       2:no       0.005,*0.995 
    20       2:no       2:no       0.037,*0.963 
    21       2:no       2:no       0.01,*0.99 
    22       2:no       2:no       0,*1 
    23       2:no       2:no       0,*1 
    24       2:no       2:no       0,*1 
    25       2:no       2:no       0,*1 
    26       2:no       2:no       0.016,*0.984 
    27       2:no       2:no       0,*1 
    28       2:no       2:no       0,*1 
    29       2:no       2:no       0,*1 
    30       2:no       2:no       0.01,*0.99 
    31       2:no       2:no       0.048,*0.952 
    32       2:no       2:no       0,*1 
    33       2:no       2:no       0.002,*0.998 
    34      1:yes      1:yes       *0.992,0.008 
    35      1:yes       2:no   +   0.449,*0.551 
    36      1:yes      1:yes       *0.781,0.219 
    37      1:yes      1:yes       *0.777,0.223 
    38      1:yes      1:yes       *0.999,0.001 
    39      1:yes      1:yes       *0.745,0.255 
    40      1:yes      1:yes       *0.998,0.002 
    41      1:yes      1:yes       *0.646,0.354 
    42      1:yes      1:yes       *1,0 
    43      1:yes      1:yes       *1,0 
    44      1:yes       2:no   +   0.197,*0.803 
    45      1:yes      1:yes       *1,0 
    46      1:yes      1:yes       *0.999,0.001 
    47      1:yes      1:yes       *1,0 
    48      1:yes      1:yes       *1,0 
    49      1:yes      1:yes       *0.998,0.002 
     1       2:no       2:no       0,*1 
     2       2:no       2:no       0,*1 
     3       2:no       2:no       0,*1 
     4       2:no       2:no       0.002,*0.998 
     5       2:no       2:no       0,*1 
     6       2:no       2:no       0.019,*0.981 
     7       2:no       2:no       0.056,*0.944 
     8       2:no       2:no       0,*1 
     9       2:no       2:no       0.001,*0.999 
    10       2:no       2:no       0,*1 
    11       2:no       2:no       0,*1 
    12       2:no       2:no       0,*1 
    13       2:no       2:no       0.001,*0.999 
    14       2:no       2:no       0.276,*0.724 
    15       2:no       2:no       0.048,*0.952 
    16       2:no       2:no       0.057,*0.943 
    17       2:no       2:no       0.137,*0.863 
    18       2:no       2:no       0,*1 
    19       2:no       2:no       0,*1 
    20       2:no       2:no       0,*1 
    21       2:no       2:no       0.005,*0.995 
    22       2:no       2:no       0.003,*0.997 
    23       2:no       2:no       0,*1 
    24       2:no       2:no       0,*1 
    25       2:no       2:no       0,*1 
    26       2:no       2:no       0.074,*0.926 
    27       2:no       2:no       0,*1 
    28       2:no       2:no       0.001,*0.999 
    29       2:no       2:no       0,*1 
    30       2:no       2:no       0.029,*0.971 
    31       2:no       2:no       0,*1 
    32       2:no       2:no       0,*1 
    33       2:no       2:no       0,*1 
    34      1:yes      1:yes       *1,0 
    35      1:yes      1:yes       *1,0 
    36      1:yes      1:yes       *1,0 
    37      1:yes      1:yes       *0.908,0.092 
    38      1:yes      1:yes       *0.998,0.002 
    39      1:yes      1:yes       *0.994,0.006 
    40      1:yes      1:yes       *0.999,0.001 
    41      1:yes      1:yes       *1,0 
    42      1:yes      1:yes       *0.513,0.487 
    43      1:yes      1:yes       *1,0 
    44      1:yes      1:yes       *0.802,0.198 
    45      1:yes      1:yes       *0.975,0.025 
    46      1:yes      1:yes       *0.998,0.002 
    47      1:yes      1:yes       *0.988,0.012 
    48      1:yes       2:no   +   0.003,*0.997 
    49      1:yes      1:yes       *0.99,0.01 
     1       2:no       2:no       0,*1 
     2       2:no       2:no       0.001,*0.999 
     3       2:no       2:no       0,*1 
     4       2:no       2:no       0.003,*0.997 
     5       2:no       2:no       0,*1 
     6       2:no       2:no       0.009,*0.991 
     7       2:no       2:no       0.108,*0.892 
     8       2:no       2:no       0,*1 
     9       2:no       2:no       0,*1 
    10       2:no       2:no       0,*1 
    11       2:no       2:no       0,*1 
    12       2:no       2:no       0,*1 
    13       2:no       2:no       0,*1 
    14       2:no       2:no       0,*1 
    15       2:no       2:no       0,*1 
    16       2:no       2:no       0.002,*0.998 
    17       2:no       2:no       0,*1 
    18       2:no       2:no       0,*1 
    19       2:no       2:no       0,*1 
    20       2:no       2:no       0,*1 
    21       2:no       2:no       0,*1 
    22       2:no       2:no       0,*1 
    23       2:no       2:no       0,*1 
    24       2:no       2:no       0,*1 
    25       2:no       2:no       0,*1 
    26       2:no       2:no       0.007,*0.993 
    27       2:no       2:no       0.003,*0.997 
    28       2:no       2:no       0,*1 
    29       2:no       2:no       0.074,*0.926 
    30       2:no       2:no       0,*1 
    31       2:no       2:no       0.002,*0.998 
    32       2:no       2:no       0,*1 
    33       2:no       2:no       0,*1 
    34      1:yes      1:yes       *1,0 
    35      1:yes      1:yes       *0.998,0.002 
    36      1:yes      1:yes       *0.999,0.001 
    37      1:yes      1:yes       *0.999,0.001 
    38      1:yes      1:yes       *0.991,0.009 
    39      1:yes      1:yes       *1,0 
    40      1:yes       2:no   +   0.206,*0.794 
    41      1:yes      1:yes       *1,0 
    42      1:yes      1:yes       *1,0 
    43      1:yes      1:yes       *1,0 
    44      1:yes      1:yes       *1,0 
    45      1:yes      1:yes       *0.999,0.001 
    46      1:yes      1:yes       *1,0 
    47      1:yes      1:yes       *0.905,0.095 
    48      1:yes      1:yes       *1,0 
    49      1:yes      1:yes       *0.997,0.003 
     1       2:no       2:no       0.007,*0.993 
     2       2:no       2:no       0,*1 
     3       2:no       2:no       0.007,*0.993 
     4       2:no       2:no       0,*1 
     5       2:no       2:no       0,*1 
     6       2:no       2:no       0,*1 
     7       2:no       2:no       0.003,*0.997 
     8       2:no       2:no       0,*1 
     9       2:no       2:no       0,*1 
    10       2:no       2:no       0.002,*0.998 
    11       2:no       2:no       0,*1 
    12       2:no       2:no       0.001,*0.999 
    13       2:no       2:no       0.086,*0.914 
    14       2:no       2:no       0,*1 
    15       2:no       2:no       0,*1 
    16       2:no       2:no       0,*1 
    17       2:no       2:no       0,*1 
    18       2:no       2:no       0,*1 
    19       2:no       2:no       0,*1 
    20       2:no       2:no       0.001,*0.999 
    21       2:no       2:no       0.258,*0.742 
    22       2:no       2:no       0.011,*0.989 
    23       2:no       2:no       0.001,*0.999 
    24       2:no       2:no       0,*1 
    25       2:no       2:no       0,*1 
    26       2:no       2:no       0.019,*0.981 
    27       2:no       2:no       0,*1 
    28       2:no       2:no       0,*1 
    29       2:no       2:no       0,*1 
    30       2:no       2:no       0.078,*0.922 
    31       2:no       2:no       0.001,*0.999 
    32       2:no       2:no       0.001,*0.999 
    33       2:no       2:no       0,*1 
    34      1:yes      1:yes       *0.996,0.004 
    35      1:yes      1:yes       *0.985,0.015 
    36      1:yes      1:yes       *1,0 
    37      1:yes       2:no   +   0.31,*0.69 
    38      1:yes       2:no   +   0.3,*0.7 
    39      1:yes      1:yes       *0.99,0.01 
    40      1:yes      1:yes       *0.991,0.009 
    41      1:yes      1:yes       *1,0 
    42      1:yes      1:yes       *0.996,0.004 
    43      1:yes      1:yes       *0.959,0.041 
    44      1:yes      1:yes       *1,0 
    45      1:yes      1:yes       *1,0 
    46      1:yes      1:yes       *0.994,0.006 
    47      1:yes      1:yes       *0.935,0.065 
    48      1:yes      1:yes       *1,0 
    49      1:yes      1:yes       *1,0 
     1       2:no       2:no       0,*1 
     2       2:no       2:no       0,*1 
     3       2:no       2:no       0,*1 
     4       2:no       2:no       0.351,*0.649 
     5       2:no       2:no       0,*1 
     6       2:no       2:no       0.027,*0.973 
     7       2:no       2:no       0.115,*0.885 
     8       2:no       2:no       0,*1 
     9       2:no       2:no       0.002,*0.998 
    10       2:no       2:no       0,*1 
    11       2:no       2:no       0.28,*0.72 
    12       2:no       2:no       0,*1 
    13       2:no       2:no       0,*1 
    14       2:no       2:no       0,*1 
    15       2:no       2:no       0,*1 
    16       2:no       2:no       0,*1 
    17       2:no       2:no       0.497,*0.503 
    18       2:no       2:no       0.001,*0.999 
    19       2:no       2:no       0.047,*0.953 
    20       2:no       2:no       0,*1 
    21       2:no       2:no       0,*1 
    22       2:no       2:no       0,*1 
    23       2:no       2:no       0,*1 
    24       2:no       2:no       0,*1 
    25       2:no       2:no       0,*1 
    26       2:no       2:no       0,*1 
    27       2:no       2:no       0,*1 
    28       2:no       2:no       0,*1 
    29       2:no       2:no       0.386,*0.614 
    30       2:no       2:no       0.002,*0.998 
    31       2:no       2:no       0,*1 
    32       2:no       2:no       0.324,*0.676 
    33       2:no       2:no       0,*1 
    34      1:yes      1:yes       *0.998,0.002 
    35      1:yes      1:yes       *1,0 
    36      1:yes      1:yes       *0.992,0.008 
    37      1:yes      1:yes       *1,0 
    38      1:yes      1:yes       *1,0 
    39      1:yes      1:yes       *1,0 
    40      1:yes      1:yes       *1,0 
    41      1:yes      1:yes       *1,0 
    42      1:yes      1:yes       *0.999,0.001 
    43      1:yes      1:yes       *1,0 
    44      1:yes      1:yes       *1,0 
    45      1:yes      1:yes       *0.999,0.001 
    46      1:yes      1:yes       *1,0 
    47      1:yes      1:yes       *1,0 
    48      1:yes      1:yes       *1,0 
     1       2:no       2:no       0,*1 
     2       2:no       2:no       0,*1 
     3       2:no       2:no       0.003,*0.997 
     4       2:no       2:no       0,*1 
     5       2:no       2:no       0.002,*0.998 
     6       2:no       2:no       0,*1 
     7       2:no       2:no       0,*1 
     8       2:no       2:no       0,*1 
     9       2:no       2:no       0.003,*0.997 
    10       2:no       2:no       0,*1 
    11       2:no       2:no       0,*1 
    12       2:no       2:no       0,*1 
    13       2:no       2:no       0.001,*0.999 
    14       2:no       2:no       0,*1 
    15       2:no       2:no       0,*1 
    16       2:no       2:no       0,*1 
    17       2:no       2:no       0.005,*0.995 
    18       2:no       2:no       0.002,*0.998 
    19       2:no       2:no       0,*1 
    20       2:no       2:no       0,*1 
    21       2:no       2:no       0,*1 
    22       2:no       2:no       0.064,*0.936 
    23       2:no       2:no       0,*1 
    24       2:no       2:no       0.069,*0.931 
    25       2:no       2:no       0,*1 
    26       2:no       2:no       0.001,*0.999 
    27       2:no       2:no       0,*1 
    28       2:no       2:no       0,*1 
    29       2:no       2:no       0,*1 
    30       2:no       2:no       0,*1 
    31       2:no       2:no       0,*1 
    32       2:no       2:no       0.038,*0.962 
    33       2:no       2:no       0,*1 
    34      1:yes      1:yes       *1,0 
    35      1:yes      1:yes       *0.998,0.002 
    36      1:yes      1:yes       *0.996,0.004 
    37      1:yes      1:yes       *0.984,0.016 
    38      1:yes      1:yes       *1,0 
    39      1:yes      1:yes       *1,0 
    40      1:yes      1:yes       *1,0 
    41      1:yes      1:yes       *0.99,0.01 
    42      1:yes      1:yes       *0.991,0.009 
    43      1:yes      1:yes       *0.999,0.001 
    44      1:yes      1:yes       *0.998,0.002 
    45      1:yes      1:yes       *1,0 
    46      1:yes      1:yes       *0.998,0.002 
    47      1:yes      1:yes       *1,0 
    48      1:yes      1:yes       *0.977,0.023 
     1       2:no       2:no       0,*1 
     2       2:no       2:no       0.019,*0.981 
     3       2:no       2:no       0,*1 
     4       2:no       2:no       0,*1 
     5       2:no       2:no       0.04,*0.96 
     6       2:no       2:no       0.049,*0.951 
     7       2:no       2:no       0.021,*0.979 
     8       2:no       2:no       0,*1 
     9       2:no       2:no       0,*1 
    10       2:no       2:no       0,*1 
    11       2:no       2:no       0,*1 
    12       2:no      1:yes   +   *0.563,0.437 
    13       2:no       2:no       0.007,*0.993 
    14       2:no       2:no       0,*1 
    15       2:no       2:no       0,*1 
    16       2:no       2:no       0,*1 
    17       2:no       2:no       0,*1 
    18       2:no       2:no       0,*1 
    19       2:no       2:no       0,*1 
    20       2:no       2:no       0.015,*0.985 
    21       2:no      1:yes   +   *0.871,0.129 
    22       2:no       2:no       0,*1 
    23       2:no       2:no       0,*1 
    24       2:no       2:no       0.003,*0.997 
    25       2:no       2:no       0,*1 
    26       2:no       2:no       0,*1 
    27       2:no       2:no       0,*1 
    28       2:no      1:yes   +   *0.814,0.186 
    29       2:no       2:no       0,*1 
    30       2:no       2:no       0.001,*0.999 
    31       2:no      1:yes   +   *0.984,0.016 
    32       2:no       2:no       0,*1 
    33       2:no       2:no       0.009,*0.991 
    34      1:yes      1:yes       *1,0 
    35      1:yes      1:yes       *1,0 
    36      1:yes      1:yes       *0.934,0.066 
    37      1:yes      1:yes       *0.998,0.002 
    38      1:yes      1:yes       *0.965,0.035 
    39      1:yes      1:yes       *0.996,0.004 
    40      1:yes      1:yes       *0.953,0.047 
    41      1:yes      1:yes       *0.965,0.035 
    42      1:yes      1:yes       *1,0 
    43      1:yes      1:yes       *0.998,0.002 
    44      1:yes      1:yes       *1,0 
    45      1:yes      1:yes       *0.883,0.117 
    46      1:yes      1:yes       *0.994,0.006 
    47      1:yes      1:yes       *0.962,0.038 
    48      1:yes      1:yes       *0.963,0.037 
     1       2:no       2:no       0,*1 
     2       2:no       2:no       0,*1 
     3       2:no       2:no       0,*1 
     4       2:no      1:yes   +   *0.883,0.117 
     5       2:no       2:no       0,*1 
     6       2:no       2:no       0,*1 
     7       2:no       2:no       0,*1 
     8       2:no       2:no       0.001,*0.999 
     9       2:no      1:yes   +   *0.515,0.485 
    10       2:no       2:no       0.019,*0.981 
    11       2:no       2:no       0,*1 
    12       2:no       2:no       0.021,*0.979 
    13       2:no       2:no       0,*1 
    14       2:no       2:no       0.005,*0.995 
    15       2:no       2:no       0,*1 
    16       2:no       2:no       0,*1 
    17       2:no       2:no       0.064,*0.936 
    18       2:no       2:no       0,*1 
    19       2:no       2:no       0.001,*0.999 
    20       2:no       2:no       0,*1 
    21       2:no       2:no       0,*1 
    22       2:no       2:no       0,*1 
    23       2:no       2:no       0,*1 
    24       2:no      1:yes   +   *0.999,0.001 
    25       2:no       2:no       0,*1 
    26       2:no       2:no       0,*1 
    27       2:no       2:no       0.001,*0.999 
    28       2:no       2:no       0.118,*0.882 
    29       2:no       2:no       0,*1 
    30       2:no       2:no       0,*1 
    31       2:no       2:no       0,*1 
    32       2:no       2:no       0,*1 
    33       2:no       2:no       0,*1 
    34      1:yes      1:yes       *0.98,0.02 
    35      1:yes      1:yes       *1,0 
    36      1:yes      1:yes       *1,0 
    37      1:yes      1:yes       *0.992,0.008 
    38      1:yes      1:yes       *0.995,0.005 
    39      1:yes      1:yes       *1,0 
    40      1:yes      1:yes       *0.99,0.01 
    41      1:yes      1:yes       *0.798,0.202 
    42      1:yes      1:yes       *1,0 
    43      1:yes      1:yes       *1,0 
    44      1:yes       2:no   +   0,*1 
    45      1:yes      1:yes       *0.999,0.001 
    46      1:yes      1:yes       *1,0 
    47      1:yes       2:no   +   0,*1 
    48      1:yes      1:yes       *1,0 


========== Summary ==========

Correctly Classified Instances         466               95.8848 %
Incorrectly Classified Instances        20                4.1152 %
Kappa statistic                          0.9056
Mean absolute error                      0.0523
Root mean squared error                  0.1815
Relative absolute error                 12.0313 %
Root relative squared error             38.9423 %
Total Number of Instances              486     


=== Detailed Accuracy By Class ===

               TP Rate   FP Rate   Precision   Recall  F-Measure   ROC Area  Class
                 0.942     0.033      0.93      0.942     0.936      0.986    yes
                 0.967     0.058      0.973     0.967     0.97       0.986    no
Weighted Avg.    0.959     0.05       0.959     0.959     0.959      0.986


=== Confusion Matrix ===

   a   b   <-- classified as
 146   9 |   a = yes
  11 320 |   b = no


========== Use the built Classifier: weka.classifiers.bayes.BayesNet to classify instances ==========
Error trained instances:
150: S,G,0.2547,0.052627,1,0.317647,0,NA,0,NA,0,75.06714,1,73,CSK,TK,Activation_segment_Ct,no | yes, 0.6285189886402566, 0.37148101135974343
152: L,V,0.346703,0.100617,0.875,0.760784,1,Phosphorylation,0,NA,0,117.14784,0,124,DDR,TK,G_helix,no | yes, 0.5908501679109461, 0.4091498320890538
165: K,N,0.908494,0.819705,1,0.988235,0,NA,0,NA,1,132.11904,1,135,EGFR,TK,Catalytic_loop,no | yes, 0.9951626095027574, 0.004837390497242667
169: N,S,0.118558,0.018785,0.545455,0.203922,1,NA,0,NA,1,105.09344,1,96,EGFR,TK,C_helix,yes | no, 0.3687948168838429, 0.6312051831161571
171: Q,R,0.371518,0.011978,0.454545,0.184314,1,NA,0,NA,1,174.20274,1,114,EGFR,TK,Activation_segment_Nt,yes | no, 0.4199699543201191, 0.580030045679881
176: V,E,0.17821,0.032222,0.909091,0.243137,-2,NA,0,NA,1,147.13074,0,105,EGFR,TK,Activation_segment_Nt,no | yes, 0.999067709612896, 9.322903871040352E-4
180: L,S,0.252132,0.235343,0.727273,0.65098,-2,NA,0,NA,1,105.09344,0,124,EGFR,TK,B3_strand,yes | no, 0.30890773662283133, 0.6910922633771688
183: D,H,0.325613,0.026395,0.727273,0.192157,-1,NA,0,NA,1,155.15634,1,91,EGFR,TK,C_helix,no | yes, 0.7768691578602195, 0.2231308421397806
193: E,K,?,0.001554,?,?,1,NA,0,NA,1,146.18934,1,109,VEGFR,TK,Linker#E_helix,yes | no, 0.01082222707836362, 0.9891777729216363
268: V,E,0.860353,0.399863,1,0.933333,-2,NA,0,NA,1,147.13074,0,105,VEGFR,TK,G_loop,no | yes, 0.9925722613193444, 0.007427738680655561
322: R,W,0.182737,0.124801,0.179487,0.215054,-3,NA,0,NA,0,204.22844,1,148,STE7,STE,C_helix,yes | no, 0.004134689808104223, 0.9958653101918957
323: S,L,0.30549,0.069142,0.717949,0.758065,-2,NA,0,NA,0,131.17464,1,73,STE7,STE,Linker,yes | no, 0.006987463930027955, 0.9930125360699721
485: G,S,0.351451,0.292866,0.875,0.709877,0,NA,0,NA,1,105.09344,0,48,MLK,TKL,E_helix,no | yes, 0.6037208131042114, 0.39627918689578845
Total 13 miss classified instance(s).
************************************************************
Classify unseen data:

========== Use the built Classifier: weka.classifiers.bayes.BayesNet to classify instances ==========
Error trained instances:
0: A,V,0.182737,0.078854,0.727273,0.313725,0,NA,0,NA,0,117.14784,0,67,EGFR,TK,C_helix,yes | no, 0.3901120275271142, 0.6098879724728857
8: E,K,0.186021,0.049284,0.454545,0.392157,1,NA,0,NA,1,146.18934,1,109,EGFR,TK,B3_strand,yes | no, 0.19178585141765858, 0.8082141485823414
11: F,S,0.438402,0.013083,0.272727,0.215686,-2,NA,0,NA,1,105.09344,0,135,EGFR,TK,Linker,yes | no, 0.3205765496568122, 0.6794234503431877
34: L,P,0.252132,0.235988,0.727273,0.65098,-3,NA,0,NA,0,115.13194,0,124,EGFR,TK,B3_strand,yes | no, 0.3523941742430337, 0.6476058257569662
35: L,S,0.252132,0.235988,0.727273,0.65098,-2,NA,0,NA,1,105.09344,0,124,EGFR,TK,B3_strand,yes | no, 0.30890773662283133, 0.6910922633771688
43: R,K,0.176995,0.092822,0.454545,0.643137,2,NA,0,NA,1,146.18934,1,148,EGFR,TK,B3_strand,yes | no, 0.06318092771968412, 0.936819072280316
45: R,H,0.206641,0.182063,0.818182,0.345098,0,NA,0,NA,1,155.15634,1,148,EGFR,TK,C_helix,yes | no, 0.09177680031083137, 0.9082231996891686
46: R,H,0.106882,0.093308,0.363636,0.352941,0,NA,0,NA,1,155.15634,1,148,EGFR,TK,Catalytic_loop,yes | no, 0.12143452114321054, 0.8785654788567895
48: R,H,0.354984,0.074478,0.727273,0.321569,0,NA,0,NA,1,155.15634,1,148,EGFR,TK,Catalytic_loop,yes | no, 0.12143452114321054, 0.8785654788567895
52: S,P,0.149943,0.119917,0.454545,0.223529,-1,NA,0,NA,0,115.13194,1,73,EGFR,TK,B3_strand#C_helix,yes | no, 0.43100554931219215, 0.568994450687808
57: T,A,0.168631,0.027935,0.636364,0.360784,0,NA,0,NA,0,89.09404,1,93,EGFR,TK,Catalytic_loop#Activation_segment_Nt,yes | no, 0.4948366599516934, 0.5051633400483067
65: V,M,0.284484,0.100955,0.181818,0.243137,1,NA,0,NA,0,149.20784,0,105,EGFR,TK,Linker,yes | no, 0.3532242934886693, 0.6467757065113307
70: Y,H,0.147045,0.142062,0.545455,0.458824,2,NA,0,NA,1,155.15634,0,141,EGFR,TK,Linker,yes | no, 0.16837779463718835, 0.8316222053628116
Total 13 miss classified instance(s).

************************************************************
End weka.classifiers.bayes.BayesNet
************************************************************

************************************************************
Start weka.classifiers.lazy.LWL / default
************************************************************

========== Strat build & save Classifier: weka.classifiers.lazy.LWL ==========
Classifier was saved at: C:\Coding\Java\CancerML/Data/Results/Classification/20121223_000046/Model/weka.classifiers.lazy.LWL.model

========== Strat 10-fold  cross-validation==========

========== Strat writing Classification Summary ==========
Classification summary was saved at: C:\Coding\Java\CancerML/Data/Results/Classification/20121223_000046/Classified/weka.classifiers.lazy.LWL-Classified.txt
Relation Name:  Analysis_Disease-weka.filters.unsupervised.attribute.Remove-R1,9,10,13,16,17,18,20,21,23,24,25,26,27
Num Instances:  486
Num Attributes: 18

     Name                      Type  Nom  Int Real     Missing      Unique  Dist
   1 Amino_Acid_WT              Nom 100%   0%   0%     0 /  0%     0 /  0%    20 
   2 Amino_Acid_MT              Nom 100%   0%   0%     0 /  0%     0 /  0%    20 
   3 Conservation_Consensus_Al  Num   0%   0%  60%   194 / 40%    75 / 15%   140 
   4 Conservation_Wild_AllKina  Num   0%   0%  68%   155 / 32%   245 / 50%   271 
   5 Conservation_Consensus_Fa  Num   0%  13%  47%   196 / 40%    64 / 13%    96 
   6 Conservation_Consensus_Gr  Num   0%   0%  60%   196 / 40%   133 / 27%   181 
   7 Blosum62                   Num   0% 100%   0%     0 /  0%     0 /  0%     7 
   8 Modification               Nom 100%   0%   0%     0 /  0%     0 /  0%     2 
   9 Is_Pk_Domain               Nom 100%   0%   0%     0 /  0%     0 /  0%     1 
  10 Binding_Site               Nom 100%   0%   0%     0 /  0%     0 /  0%     1 
  11 Side_Chain_Polarity_MT     Nom 100%   0%   0%     0 /  0%     0 /  0%     2 
  12 Avg_Mass_MT                Num   0%   0% 100%     0 /  0%     0 /  0%    19 
  13 Side_Chain_Polarity_WT     Nom 100%   0%   0%     0 /  0%     0 /  0%     2 
  14 Van_der_Waals_Volume_WT    Num   0% 100%   0%     0 /  0%     0 /  0%    17 
  15 Protein_Family             Nom 100%   0%   0%     0 /  0%    14 /  3%    56 
  16 Protein_Group              Nom 100%   0%   0%     0 /  0%     1 /  0%     9 
  17 Sub_domain                 Nom 100%   0%   0%     0 /  0%     2 /  0%    20 
  18 Disease                    Nom 100%   0%   0%     0 /  0%     0 /  0%     2 


========== Cross Validation Result ==========
 inst#     actual  predicted error distribution
     1       2:no       2:no       0,*1 
     2       2:no       2:no       0,*1 
     3       2:no       2:no       0,*1 
     4       2:no       2:no       0,*1 
     5       2:no       2:no       0,*1 
     6       2:no       2:no       0,*1 
     7       2:no       2:no       0,*1 
     8       2:no       2:no       0,*1 
     9       2:no       2:no       0.031,*0.969 
    10       2:no       2:no       0.04,*0.96 
    11       2:no       2:no       0,*1 
    12       2:no       2:no       0,*1 
    13       2:no       2:no       0,*1 
    14       2:no       2:no       0,*1 
    15       2:no       2:no       0,*1 
    16       2:no       2:no       0.028,*0.972 
    17       2:no       2:no       0,*1 
    18       2:no       2:no       0.041,*0.959 
    19       2:no       2:no       0,*1 
    20       2:no       2:no       0,*1 
    21       2:no       2:no       0,*1 
    22       2:no       2:no       0,*1 
    23       2:no       2:no       0,*1 
    24       2:no       2:no       0,*1 
    25       2:no       2:no       0,*1 
    26       2:no       2:no       0.028,*0.972 
    27       2:no       2:no       0.168,*0.832 
    28       2:no       2:no       0,*1 
    29       2:no       2:no       0,*1 
    30       2:no       2:no       0,*1 
    31       2:no       2:no       0,*1 
    32       2:no       2:no       0,*1 
    33       2:no      1:yes   +   *0.668,0.332 
    34       2:no       2:no       0.043,*0.957 
    35      1:yes      1:yes       *1,0 
    36      1:yes      1:yes       *1,0 
    37      1:yes      1:yes       *1,0 
    38      1:yes      1:yes       *1,0 
    39      1:yes      1:yes       *1,0 
    40      1:yes      1:yes       *1,0 
    41      1:yes      1:yes       *1,0 
    42      1:yes      1:yes       *1,0 
    43      1:yes      1:yes       *1,0 
    44      1:yes      1:yes       *0.805,0.195 
    45      1:yes      1:yes       *1,0 
    46      1:yes      1:yes       *1,0 
    47      1:yes      1:yes       *1,0 
    48      1:yes      1:yes       *1,0 
    49      1:yes      1:yes       *0.8,0.2 
     1       2:no       2:no       0,*1 
     2       2:no       2:no       0,*1 
     3       2:no       2:no       0,*1 
     4       2:no       2:no       0,*1 
     5       2:no       2:no       0.437,*0.563 
     6       2:no       2:no       0,*1 
     7       2:no       2:no       0,*1 
     8       2:no       2:no       0,*1 
     9       2:no       2:no       0,*1 
    10       2:no       2:no       0,*1 
    11       2:no       2:no       0,*1 
    12       2:no       2:no       0.036,*0.964 
    13       2:no       2:no       0,*1 
    14       2:no       2:no       0,*1 
    15       2:no       2:no       0,*1 
    16       2:no       2:no       0.122,*0.878 
    17       2:no       2:no       0.035,*0.965 
    18       2:no       2:no       0,*1 
    19       2:no       2:no       0,*1 
    20       2:no       2:no       0,*1 
    21       2:no       2:no       0,*1 
    22       2:no      1:yes   +   *0.804,0.196 
    23       2:no       2:no       0,*1 
    24       2:no       2:no       0,*1 
    25       2:no       2:no       0,*1 
    26       2:no       2:no       0,*1 
    27       2:no       2:no       0,*1 
    28       2:no       2:no       0.034,*0.966 
    29       2:no       2:no       0,*1 
    30       2:no       2:no       0,*1 
    31       2:no       2:no       0,*1 
    32       2:no       2:no       0,*1 
    33       2:no       2:no       0.036,*0.964 
    34      1:yes      1:yes       *1,0 
    35      1:yes      1:yes       *1,0 
    36      1:yes      1:yes       *1,0 
    37      1:yes      1:yes       *1,0 
    38      1:yes      1:yes       *0.79,0.21 
    39      1:yes      1:yes       *1,0 
    40      1:yes      1:yes       *1,0 
    41      1:yes      1:yes       *1,0 
    42      1:yes      1:yes       *0.789,0.211 
    43      1:yes      1:yes       *1,0 
    44      1:yes      1:yes       *1,0 
    45      1:yes      1:yes       *1,0 
    46      1:yes      1:yes       *1,0 
    47      1:yes      1:yes       *1,0 
    48      1:yes      1:yes       *1,0 
    49      1:yes      1:yes       *1,0 
     1       2:no       2:no       0,*1 
     2       2:no      1:yes   +   *1,0 
     3       2:no       2:no       0,*1 
     4       2:no       2:no       0,*1 
     5       2:no       2:no       0,*1 
     6       2:no      1:yes   +   *1,0 
     7       2:no       2:no       0,*1 
     8       2:no       2:no       0,*1 
     9       2:no       2:no       0,*1 
    10       2:no       2:no       0,*1 
    11       2:no       2:no       0,*1 
    12       2:no       2:no       0,*1 
    13       2:no       2:no       0,*1 
    14       2:no       2:no       0,*1 
    15       2:no       2:no       0,*1 
    16       2:no       2:no       0.031,*0.969 
    17       2:no       2:no       0.036,*0.964 
    18       2:no       2:no       0.031,*0.969 
    19       2:no       2:no       0,*1 
    20       2:no       2:no       0,*1 
    21       2:no       2:no       0,*1 
    22       2:no       2:no       0,*1 
    23       2:no       2:no       0,*1 
    24       2:no       2:no       0,*1 
    25       2:no       2:no       0,*1 
    26       2:no       2:no       0.167,*0.833 
    27       2:no       2:no       0,*1 
    28       2:no       2:no       0,*1 
    29       2:no       2:no       0,*1 
    30       2:no       2:no       0,*1 
    31       2:no       2:no       0,*1 
    32       2:no       2:no       0,*1 
    33       2:no       2:no       0,*1 
    34      1:yes      1:yes       *1,0 
    35      1:yes      1:yes       *1,0 
    36      1:yes      1:yes       *1,0 
    37      1:yes       2:no   +   0,*1 
    38      1:yes      1:yes       *1,0 
    39      1:yes      1:yes       *1,0 
    40      1:yes      1:yes       *1,0 
    41      1:yes       2:no   +   0.384,*0.616 
    42      1:yes      1:yes       *1,0 
    43      1:yes      1:yes       *1,0 
    44      1:yes       2:no   +   0.493,*0.507 
    45      1:yes      1:yes       *1,0 
    46      1:yes      1:yes       *1,0 
    47      1:yes      1:yes       *1,0 
    48      1:yes      1:yes       *1,0 
    49      1:yes      1:yes       *1,0 
     1       2:no       2:no       0,*1 
     2       2:no       2:no       0,*1 
     3       2:no       2:no       0,*1 
     4       2:no       2:no       0,*1 
     5       2:no       2:no       0.031,*0.969 
     6       2:no       2:no       0,*1 
     7       2:no       2:no       0,*1 
     8       2:no       2:no       0,*1 
     9       2:no       2:no       0,*1 
    10       2:no       2:no       0,*1 
    11       2:no       2:no       0.036,*0.964 
    12       2:no       2:no       0,*1 
    13       2:no       2:no       0,*1 
    14       2:no      1:yes   +   *1,0 
    15       2:no       2:no       0,*1 
    16       2:no       2:no       0,*1 
    17       2:no      1:yes   +   *0.815,0.185 
    18       2:no       2:no       0,*1 
    19       2:no       2:no       0,*1 
    20       2:no       2:no       0,*1 
    21       2:no       2:no       0,*1 
    22       2:no       2:no       0,*1 
    23       2:no       2:no       0,*1 
    24       2:no       2:no       0,*1 
    25       2:no       2:no       0,*1 
    26       2:no       2:no       0.156,*0.844 
    27       2:no       2:no       0,*1 
    28       2:no       2:no       0,*1 
    29       2:no       2:no       0,*1 
    30       2:no       2:no       0,*1 
    31       2:no       2:no       0,*1 
    32       2:no       2:no       0,*1 
    33       2:no       2:no       0,*1 
    34      1:yes      1:yes       *1,0 
    35      1:yes      1:yes       *1,0 
    36      1:yes      1:yes       *1,0 
    37      1:yes      1:yes       *1,0 
    38      1:yes      1:yes       *1,0 
    39      1:yes      1:yes       *1,0 
    40      1:yes      1:yes       *1,0 
    41      1:yes      1:yes       *1,0 
    42      1:yes      1:yes       *0.828,0.172 
    43      1:yes      1:yes       *1,0 
    44      1:yes      1:yes       *0.78,0.22 
    45      1:yes      1:yes       *1,0 
    46      1:yes      1:yes       *1,0 
    47      1:yes      1:yes       *1,0 
    48      1:yes       2:no   +   0,*1 
    49      1:yes      1:yes       *1,0 
     1       2:no       2:no       0,*1 
     2       2:no       2:no       0,*1 
     3       2:no       2:no       0,*1 
     4       2:no       2:no       0,*1 
     5       2:no       2:no       0.048,*0.952 
     6       2:no       2:no       0,*1 
     7       2:no       2:no       0,*1 
     8       2:no       2:no       0,*1 
     9       2:no       2:no       0,*1 
    10       2:no       2:no       0,*1 
    11       2:no       2:no       0,*1 
    12       2:no       2:no       0,*1 
    13       2:no       2:no       0,*1 
    14       2:no       2:no       0,*1 
    15       2:no       2:no       0,*1 
    16       2:no       2:no       0.05,*0.95 
    17       2:no       2:no       0,*1 
    18       2:no       2:no       0,*1 
    19       2:no       2:no       0,*1 
    20       2:no       2:no       0,*1 
    21       2:no       2:no       0,*1 
    22       2:no       2:no       0,*1 
    23       2:no       2:no       0,*1 
    24       2:no       2:no       0,*1 
    25       2:no       2:no       0,*1 
    26       2:no       2:no       0,*1 
    27       2:no       2:no       0,*1 
    28       2:no       2:no       0.025,*0.975 
    29       2:no       2:no       0.153,*0.847 
    30       2:no       2:no       0.025,*0.975 
    31       2:no       2:no       0,*1 
    32       2:no       2:no       0,*1 
    33       2:no       2:no       0,*1 
    34      1:yes      1:yes       *1,0 
    35      1:yes      1:yes       *1,0 
    36      1:yes      1:yes       *1,0 
    37      1:yes      1:yes       *1,0 
    38      1:yes      1:yes       *1,0 
    39      1:yes      1:yes       *1,0 
    40      1:yes       2:no   +   0,*1 
    41      1:yes      1:yes       *1,0 
    42      1:yes      1:yes       *1,0 
    43      1:yes      1:yes       *1,0 
    44      1:yes      1:yes       *1,0 
    45      1:yes      1:yes       *1,0 
    46      1:yes      1:yes       *1,0 
    47      1:yes      1:yes       *1,0 
    48      1:yes      1:yes       *1,0 
    49      1:yes      1:yes       *0.799,0.201 
     1       2:no       2:no       0,*1 
     2       2:no       2:no       0,*1 
     3       2:no       2:no       0,*1 
     4       2:no       2:no       0,*1 
     5       2:no       2:no       0,*1 
     6       2:no       2:no       0,*1 
     7       2:no       2:no       0,*1 
     8       2:no       2:no       0,*1 
     9       2:no       2:no       0,*1 
    10       2:no       2:no       0,*1 
    11       2:no       2:no       0,*1 
    12       2:no       2:no       0,*1 
    13       2:no       2:no       0,*1 
    14       2:no       2:no       0,*1 
    15       2:no       2:no       0.044,*0.956 
    16       2:no       2:no       0,*1 
    17       2:no       2:no       0,*1 
    18       2:no       2:no       0.035,*0.965 
    19       2:no       2:no       0,*1 
    20       2:no       2:no       0,*1 
    21       2:no       2:no       0,*1 
    22       2:no       2:no       0,*1 
    23       2:no       2:no       0,*1 
    24       2:no       2:no       0,*1 
    25       2:no       2:no       0.046,*0.954 
    26       2:no       2:no       0,*1 
    27       2:no       2:no       0,*1 
    28       2:no       2:no       0,*1 
    29       2:no       2:no       0,*1 
    30       2:no       2:no       0.424,*0.576 
    31       2:no       2:no       0,*1 
    32       2:no       2:no       0,*1 
    33       2:no       2:no       0,*1 
    34      1:yes      1:yes       *1,0 
    35      1:yes      1:yes       *1,0 
    36      1:yes      1:yes       *1,0 
    37      1:yes       2:no   +   0,*1 
    38      1:yes      1:yes       *0.741,0.259 
    39      1:yes      1:yes       *1,0 
    40      1:yes      1:yes       *1,0 
    41      1:yes      1:yes       *1,0 
    42      1:yes      1:yes       *1,0 
    43      1:yes      1:yes       *0.761,0.239 
    44      1:yes      1:yes       *1,0 
    45      1:yes      1:yes       *1,0 
    46      1:yes      1:yes       *1,0 
    47      1:yes      1:yes       *0.752,0.248 
    48      1:yes      1:yes       *1,0 
    49      1:yes      1:yes       *1,0 
     1       2:no       2:no       0,*1 
     2       2:no       2:no       0,*1 
     3       2:no       2:no       0,*1 
     4       2:no       2:no       0.345,*0.655 
     5       2:no       2:no       0,*1 
     6       2:no       2:no       0.044,*0.956 
     7       2:no       2:no       0,*1 
     8       2:no       2:no       0.027,*0.973 
     9       2:no       2:no       0,*1 
    10       2:no       2:no       0,*1 
    11       2:no       2:no       0.367,*0.633 
    12       2:no       2:no       0,*1 
    13       2:no       2:no       0,*1 
    14       2:no       2:no       0,*1 
    15       2:no       2:no       0,*1 
    16       2:no       2:no       0,*1 
    17       2:no       2:no       0,*1 
    18       2:no       2:no       0,*1 
    19       2:no       2:no       0,*1 
    20       2:no       2:no       0,*1 
    21       2:no       2:no       0,*1 
    22       2:no       2:no       0,*1 
    23       2:no       2:no       0,*1 
    24       2:no       2:no       0,*1 
    25       2:no       2:no       0,*1 
    26       2:no       2:no       0,*1 
    27       2:no       2:no       0,*1 
    28       2:no       2:no       0,*1 
    29       2:no       2:no       0.143,*0.857 
    30       2:no       2:no       0,*1 
    31       2:no       2:no       0,*1 
    32       2:no       2:no       0,*1 
    33       2:no       2:no       0,*1 
    34      1:yes      1:yes       *1,0 
    35      1:yes      1:yes       *1,0 
    36      1:yes      1:yes       *1,0 
    37      1:yes      1:yes       *1,0 
    38      1:yes      1:yes       *1,0 
    39      1:yes      1:yes       *1,0 
    40      1:yes      1:yes       *1,0 
    41      1:yes      1:yes       *1,0 
    42      1:yes      1:yes       *1,0 
    43      1:yes      1:yes       *1,0 
    44      1:yes      1:yes       *1,0 
    45      1:yes      1:yes       *1,0 
    46      1:yes      1:yes       *1,0 
    47      1:yes      1:yes       *1,0 
    48      1:yes      1:yes       *1,0 
     1       2:no       2:no       0,*1 
     2       2:no       2:no       0.038,*0.962 
     3       2:no       2:no       0.038,*0.962 
     4       2:no       2:no       0,*1 
     5       2:no       2:no       0,*1 
     6       2:no       2:no       0,*1 
     7       2:no       2:no       0.029,*0.971 
     8       2:no       2:no       0,*1 
     9       2:no       2:no       0,*1 
    10       2:no       2:no       0,*1 
    11       2:no       2:no       0,*1 
    12       2:no       2:no       0,*1 
    13       2:no       2:no       0,*1 
    14       2:no       2:no       0,*1 
    15       2:no       2:no       0,*1 
    16       2:no       2:no       0.027,*0.973 
    17       2:no       2:no       0,*1 
    18       2:no       2:no       0,*1 
    19       2:no       2:no       0.036,*0.964 
    20       2:no       2:no       0.039,*0.961 
    21       2:no       2:no       0,*1 
    22       2:no       2:no       0,*1 
    23       2:no       2:no       0,*1 
    24       2:no      1:yes   +   *0.801,0.199 
    25       2:no       2:no       0,*1 
    26       2:no       2:no       0,*1 
    27       2:no       2:no       0,*1 
    28       2:no       2:no       0,*1 
    29       2:no       2:no       0,*1 
    30       2:no       2:no       0,*1 
    31       2:no       2:no       0.032,*0.968 
    32       2:no       2:no       0,*1 
    33       2:no       2:no       0,*1 
    34      1:yes      1:yes       *1,0 
    35      1:yes      1:yes       *1,0 
    36      1:yes      1:yes       *1,0 
    37      1:yes      1:yes       *1,0 
    38      1:yes      1:yes       *1,0 
    39      1:yes      1:yes       *1,0 
    40      1:yes      1:yes       *1,0 
    41      1:yes      1:yes       *1,0 
    42      1:yes      1:yes       *1,0 
    43      1:yes      1:yes       *1,0 
    44      1:yes      1:yes       *1,0 
    45      1:yes      1:yes       *1,0 
    46      1:yes      1:yes       *1,0 
    47      1:yes      1:yes       *0.837,0.163 
    48      1:yes      1:yes       *0.882,0.118 
     1       2:no       2:no       0,*1 
     2       2:no       2:no       0.363,*0.637 
     3       2:no       2:no       0.031,*0.969 
     4       2:no       2:no       0,*1 
     5       2:no       2:no       0,*1 
     6       2:no       2:no       0,*1 
     7       2:no       2:no       0,*1 
     8       2:no       2:no       0.024,*0.976 
     9       2:no       2:no       0,*1 
    10       2:no       2:no       0,*1 
    11       2:no       2:no       0.039,*0.961 
    12       2:no       2:no       0,*1 
    13       2:no       2:no       0,*1 
    14       2:no       2:no       0.148,*0.852 
    15       2:no       2:no       0,*1 
    16       2:no       2:no       0,*1 
    17       2:no       2:no       0,*1 
    18       2:no       2:no       0.031,*0.969 
    19       2:no       2:no       0,*1 
    20       2:no       2:no       0,*1 
    21       2:no       2:no       0,*1 
    22       2:no       2:no       0,*1 
    23       2:no       2:no       0,*1 
    24       2:no       2:no       0,*1 
    25       2:no       2:no       0,*1 
    26       2:no       2:no       0,*1 
    27       2:no       2:no       0,*1 
    28       2:no       2:no       0,*1 
    29       2:no       2:no       0,*1 
    30       2:no       2:no       0.032,*0.968 
    31       2:no      1:yes   +   *0.81,0.19 
    32       2:no       2:no       0,*1 
    33       2:no       2:no       0,*1 
    34      1:yes      1:yes       *1,0 
    35      1:yes      1:yes       *1,0 
    36      1:yes      1:yes       *1,0 
    37      1:yes      1:yes       *0.814,0.186 
    38      1:yes      1:yes       *0.785,0.215 
    39      1:yes      1:yes       *0.804,0.196 
    40      1:yes      1:yes       *1,0 
    41      1:yes      1:yes       *0.802,0.198 
    42      1:yes      1:yes       *1,0 
    43      1:yes      1:yes       *1,0 
    44      1:yes      1:yes       *1,0 
    45      1:yes      1:yes       *1,0 
    46      1:yes      1:yes       *0.804,0.196 
    47      1:yes      1:yes       *1,0 
    48      1:yes      1:yes       *1,0 
     1       2:no       2:no       0,*1 
     2       2:no       2:no       0,*1 
     3       2:no       2:no       0,*1 
     4       2:no       2:no       0,*1 
     5       2:no       2:no       0,*1 
     6       2:no       2:no       0,*1 
     7       2:no       2:no       0,*1 
     8       2:no       2:no       0,*1 
     9       2:no       2:no       0,*1 
    10       2:no       2:no       0,*1 
    11       2:no       2:no       0,*1 
    12       2:no       2:no       0,*1 
    13       2:no       2:no       0,*1 
    14       2:no       2:no       0,*1 
    15       2:no       2:no       0,*1 
    16       2:no       2:no       0,*1 
    17       2:no       2:no       0,*1 
    18       2:no       2:no       0,*1 
    19       2:no       2:no       0,*1 
    20       2:no       2:no       0,*1 
    21       2:no       2:no       0,*1 
    22       2:no       2:no       0,*1 
    23       2:no       2:no       0,*1 
    24       2:no      1:yes   +   *0.831,0.169 
    25       2:no       2:no       0,*1 
    26       2:no       2:no       0,*1 
    27       2:no       2:no       0,*1 
    28       2:no       2:no       0,*1 
    29       2:no       2:no       0,*1 
    30       2:no       2:no       0,*1 
    31       2:no       2:no       0,*1 
    32       2:no       2:no       0,*1 
    33       2:no       2:no       0,*1 
    34      1:yes      1:yes       *0.601,0.399 
    35      1:yes      1:yes       *1,0 
    36      1:yes      1:yes       *1,0 
    37      1:yes      1:yes       *1,0 
    38      1:yes      1:yes       *1,0 
    39      1:yes      1:yes       *1,0 
    40      1:yes      1:yes       *1,0 
    41      1:yes      1:yes       *0.901,0.099 
    42      1:yes      1:yes       *1,0 
    43      1:yes      1:yes       *1,0 
    44      1:yes       2:no   +   0,*1 
    45      1:yes      1:yes       *1,0 
    46      1:yes      1:yes       *1,0 
    47      1:yes       2:no   +   0,*1 
    48      1:yes      1:yes       *1,0 


========== Summary ==========

Correctly Classified Instances         469               96.5021 %
Incorrectly Classified Instances        17                3.4979 %
Kappa statistic                          0.9196
Mean absolute error                      0.0474
Root mean squared error                  0.177 
Relative absolute error                 10.8981 %
Root relative squared error             37.9692 %
Total Number of Instances              486     


=== Detailed Accuracy By Class ===

               TP Rate   FP Rate   Precision   Recall  F-Measure   ROC Area  Class
                 0.948     0.027      0.942     0.948     0.945      0.971    yes
                 0.973     0.052      0.976     0.973     0.974      0.971    no
Weighted Avg.    0.965     0.044      0.965     0.965     0.965      0.971


=== Confusion Matrix ===

   a   b   <-- classified as
 147   8 |   a = yes
   9 322 |   b = no


========== Use the built Classifier: weka.classifiers.lazy.LWL to classify instances ==========
Error trained instances:
164: H,Q,0.125321,0.031515,0.363636,0.309804,0,NA,0,NA,1,146.14594,1,118,EGFR,TK,Activation_segment_Ct#F_helix,no | yes, 0.7272582738206512, 0.2727417261793487
165: K,N,0.908494,0.819705,1,0.988235,0,NA,0,NA,1,132.11904,1,135,EGFR,TK,Catalytic_loop,no | yes, 0.747659404290629, 0.252340595709371
176: V,E,0.17821,0.032222,0.909091,0.243137,-2,NA,0,NA,1,147.13074,0,105,EGFR,TK,Activation_segment_Nt,no | yes, 0.7604482581348433, 0.23955174186515657
183: D,H,0.325613,0.026395,0.727273,0.192157,-1,NA,0,NA,1,155.15634,1,91,EGFR,TK,C_helix,no | yes, 0.7577776533517367, 0.24222234664826275
Total 4 miss classified instance(s).
************************************************************
Classify unseen data:

========== Use the built Classifier: weka.classifiers.lazy.LWL to classify instances ==========
Error trained instances:
Total 0 miss classified instance(s).

************************************************************
End weka.classifiers.lazy.LWL
************************************************************

************************************************************
Start weka.classifiers.rules.DecisionTable / default
************************************************************

========== Strat build & save Classifier: weka.classifiers.rules.DecisionTable ==========
Classifier was saved at: C:\Coding\Java\CancerML/Data/Results/Classification/20121223_000046/Model/weka.classifiers.rules.DecisionTable.model

========== Strat 10-fold  cross-validation==========

========== Strat writing Classification Summary ==========
Classification summary was saved at: C:\Coding\Java\CancerML/Data/Results/Classification/20121223_000046/Classified/weka.classifiers.rules.DecisionTable-Classified.txt
Relation Name:  Analysis_Disease-weka.filters.unsupervised.attribute.Remove-R1,9,10,13,16,17,18,20,21,23,24,25,26,27
Num Instances:  486
Num Attributes: 18

     Name                      Type  Nom  Int Real     Missing      Unique  Dist
   1 Amino_Acid_WT              Nom 100%   0%   0%     0 /  0%     0 /  0%    20 
   2 Amino_Acid_MT              Nom 100%   0%   0%     0 /  0%     0 /  0%    20 
   3 Conservation_Consensus_Al  Num   0%   0%  60%   194 / 40%    75 / 15%   140 
   4 Conservation_Wild_AllKina  Num   0%   0%  68%   155 / 32%   245 / 50%   271 
   5 Conservation_Consensus_Fa  Num   0%  13%  47%   196 / 40%    64 / 13%    96 
   6 Conservation_Consensus_Gr  Num   0%   0%  60%   196 / 40%   133 / 27%   181 
   7 Blosum62                   Num   0% 100%   0%     0 /  0%     0 /  0%     7 
   8 Modification               Nom 100%   0%   0%     0 /  0%     0 /  0%     2 
   9 Is_Pk_Domain               Nom 100%   0%   0%     0 /  0%     0 /  0%     1 
  10 Binding_Site               Nom 100%   0%   0%     0 /  0%     0 /  0%     1 
  11 Side_Chain_Polarity_MT     Nom 100%   0%   0%     0 /  0%     0 /  0%     2 
  12 Avg_Mass_MT                Num   0%   0% 100%     0 /  0%     0 /  0%    19 
  13 Side_Chain_Polarity_WT     Nom 100%   0%   0%     0 /  0%     0 /  0%     2 
  14 Van_der_Waals_Volume_WT    Num   0% 100%   0%     0 /  0%     0 /  0%    17 
  15 Protein_Family             Nom 100%   0%   0%     0 /  0%    14 /  3%    56 
  16 Protein_Group              Nom 100%   0%   0%     0 /  0%     1 /  0%     9 
  17 Sub_domain                 Nom 100%   0%   0%     0 /  0%     2 /  0%    20 
  18 Disease                    Nom 100%   0%   0%     0 /  0%     0 /  0%     2 


========== Cross Validation Result ==========
 inst#     actual  predicted error distribution
     1       2:no       2:no       0.077,*0.923 
     2       2:no       2:no       0.2,*0.8 
     3       2:no      1:yes   +   *0.5,0.5 
     4       2:no      1:yes   +   *0.5,0.5 
     5       2:no      1:yes   +   *0.5,0.5 
     6       2:no       2:no       0.071,*0.929 
     7       2:no       2:no       0.05,*0.95 
     8       2:no       2:no       0.036,*0.964 
     9       2:no       2:no       0.033,*0.967 
    10       2:no       2:no       0.033,*0.967 
    11       2:no       2:no       0.05,*0.95 
    12       2:no       2:no       0.027,*0.973 
    13       2:no       2:no       0.036,*0.964 
    14       2:no       2:no       0.048,*0.952 
    15       2:no       2:no       0.05,*0.95 
    16       2:no       2:no       0.033,*0.967 
    17       2:no       2:no       0.027,*0.973 
    18       2:no       2:no       0.033,*0.967 
    19       2:no       2:no       0.333,*0.667 
    20       2:no       2:no       0.036,*0.964 
    21       2:no       2:no       0.027,*0.973 
    22       2:no       2:no       0.143,*0.857 
    23       2:no       2:no       0.036,*0.964 
    24       2:no       2:no       0.036,*0.964 
    25       2:no       2:no       0.048,*0.952 
    26       2:no       2:no       0.05,*0.95 
    27       2:no       2:no       0.286,*0.714 
    28       2:no       2:no       0.048,*0.952 
    29       2:no       2:no       0.077,*0.923 
    30       2:no       2:no       0.25,*0.75 
    31       2:no       2:no       0.027,*0.973 
    32       2:no      1:yes   +   *0.5,0.5 
    33       2:no       2:no       0.286,*0.714 
    34       2:no      1:yes   +   *0.75,0.25 
    35      1:yes      1:yes       *0.98,0.02 
    36      1:yes      1:yes       *0.933,0.067 
    37      1:yes      1:yes       *0.75,0.25 
    38      1:yes      1:yes       *0.98,0.02 
    39      1:yes      1:yes       *0.98,0.02 
    40      1:yes      1:yes       *0.978,0.022 
    41      1:yes      1:yes       *0.978,0.022 
    42      1:yes      1:yes       *0.978,0.022 
    43      1:yes      1:yes       *0.98,0.02 
    44      1:yes      1:yes       *0.75,0.25 
    45      1:yes      1:yes       *0.978,0.022 
    46      1:yes      1:yes       *0.978,0.022 
    47      1:yes      1:yes       *0.978,0.022 
    48      1:yes      1:yes       *0.98,0.02 
    49      1:yes      1:yes       *0.75,0.25 
     1       2:no      1:yes   +   *0.5,0.5 
     2       2:no       2:no       0.037,*0.963 
     3       2:no       2:no       0.286,*0.714 
     4       2:no       2:no       0.036,*0.964 
     5       2:no       2:no       0.25,*0.75 
     6       2:no       2:no       0.036,*0.964 
     7       2:no       2:no       0.083,*0.917 
     8       2:no       2:no       0.319,*0.681 
     9       2:no       2:no       0.05,*0.95 
    10       2:no       2:no       0.143,*0.857 
    11       2:no       2:no       0.25,*0.75 
    12       2:no       2:no       0.031,*0.969 
    13       2:no       2:no       0.05,*0.95 
    14       2:no       2:no       0.05,*0.95 
    15       2:no       2:no       0.048,*0.952 
    16       2:no       2:no       0.286,*0.714 
    17       2:no       2:no       0.048,*0.952 
    18       2:no       2:no       0.037,*0.963 
    19       2:no       2:no       0.05,*0.95 
    20       2:no      1:yes   +   *0.5,0.5 
    21       2:no       2:no       0.083,*0.917 
    22       2:no       2:no       0.319,*0.681 
    23       2:no       2:no       0.083,*0.917 
    24       2:no       2:no       0.143,*0.857 
    25       2:no       2:no       0.2,*0.8 
    26       2:no       2:no       0.083,*0.917 
    27       2:no      1:yes   +   *0.5,0.5 
    28       2:no       2:no       0.031,*0.969 
    29       2:no       2:no       0.037,*0.963 
    30       2:no       2:no       0.083,*0.917 
    31       2:no       2:no       0.036,*0.964 
    32       2:no       2:no       0.319,*0.681 
    33       2:no       2:no       0.048,*0.952 
    34      1:yes      1:yes       *0.978,0.022 
    35      1:yes      1:yes       *0.978,0.022 
    36      1:yes      1:yes       *0.978,0.022 
    37      1:yes      1:yes       *0.978,0.022 
    38      1:yes      1:yes       *0.75,0.25 
    39      1:yes      1:yes       *0.978,0.022 
    40      1:yes      1:yes       *0.978,0.022 
    41      1:yes      1:yes       *0.978,0.022 
    42      1:yes      1:yes       *0.75,0.25 
    43      1:yes      1:yes       *0.978,0.022 
    44      1:yes      1:yes       *0.978,0.022 
    45      1:yes      1:yes       *0.978,0.022 
    46      1:yes      1:yes       *0.978,0.022 
    47      1:yes      1:yes       *0.978,0.022 
    48      1:yes      1:yes       *0.978,0.022 
    49      1:yes      1:yes       *0.978,0.022 
     1       2:no      1:yes   +   *0.5,0.5 
     2       2:no      1:yes   +   *0.714,0.286 
     3       2:no       2:no       0.045,*0.955 
     4       2:no      1:yes   +   *0.5,0.5 
     5       2:no       2:no       0.091,*0.909 
     6       2:no      1:yes   +   *0.714,0.286 
     7       2:no       2:no       0.319,*0.681 
     8       2:no       2:no       0.2,*0.8 
     9       2:no       2:no       0.053,*0.947 
    10       2:no       2:no       0.319,*0.681 
    11       2:no       2:no       0.319,*0.681 
    12       2:no       2:no       0.111,*0.889 
    13       2:no       2:no       0.053,*0.947 
    14       2:no       2:no       0.091,*0.909 
    15       2:no       2:no       0.319,*0.681 
    16       2:no       2:no       0.1,*0.9 
    17       2:no       2:no       0.077,*0.923 
    18       2:no       2:no       0.038,*0.962 
    19       2:no      1:yes   +   *0.5,0.5 
    20       2:no       2:no       0.25,*0.75 
    21       2:no       2:no       0.111,*0.889 
    22       2:no       2:no       0.063,*0.938 
    23       2:no       2:no       0.063,*0.938 
    24       2:no       2:no       0.071,*0.929 
    25       2:no       2:no       0.045,*0.955 
    26       2:no      1:yes   +   *0.5,0.5 
    27       2:no       2:no       0.053,*0.947 
    28       2:no       2:no       0.25,*0.75 
    29       2:no       2:no       0.143,*0.857 
    30       2:no       2:no       0.319,*0.681 
    31       2:no       2:no       0.319,*0.681 
    32       2:no       2:no       0.045,*0.955 
    33       2:no       2:no       0.063,*0.938 
    34      1:yes      1:yes       *0.944,0.056 
    35      1:yes      1:yes       *0.714,0.286 
    36      1:yes      1:yes       *0.714,0.286 
    37      1:yes      1:yes       *0.714,0.286 
    38      1:yes      1:yes       *0.971,0.029 
    39      1:yes      1:yes       *0.714,0.286 
    40      1:yes      1:yes       *0.968,0.032 
    41      1:yes      1:yes       *0.5,0.5 
    42      1:yes      1:yes       *0.929,0.071 
    43      1:yes      1:yes       *0.968,0.032 
    44      1:yes      1:yes       *0.714,0.286 
    45      1:yes      1:yes       *0.968,0.032 
    46      1:yes      1:yes       *0.971,0.029 
    47      1:yes      1:yes       *0.968,0.032 
    48      1:yes      1:yes       *0.971,0.029 
    49      1:yes      1:yes       *0.968,0.032 
     1       2:no       2:no       0.038,*0.962 
     2       2:no       2:no       0.038,*0.962 
     3       2:no       2:no       0.027,*0.973 
     4       2:no       2:no       0.083,*0.917 
     5       2:no       2:no       0.031,*0.969 
     6       2:no       2:no       0.071,*0.929 
     7       2:no       2:no       0.2,*0.8 
     8       2:no       2:no       0.25,*0.75 
     9       2:no       2:no       0.143,*0.857 
    10       2:no       2:no       0.027,*0.973 
    11       2:no       2:no       0.031,*0.969 
    12       2:no       2:no       0.038,*0.962 
    13       2:no       2:no       0.333,*0.667 
    14       2:no      1:yes   +   *0.667,0.333 
    15       2:no      1:yes   +   *0.5,0.5 
    16       2:no      1:yes   +   *0.5,0.5 
    17       2:no      1:yes   +   *0.778,0.222 
    18       2:no       2:no       0.083,*0.917 
    19       2:no       2:no       0.034,*0.966 
    20       2:no       2:no       0.043,*0.957 
    21       2:no       2:no       0.077,*0.923 
    22       2:no       2:no       0.143,*0.857 
    23       2:no       2:no       0.167,*0.833 
    24       2:no       2:no       0.167,*0.833 
    25       2:no       2:no       0.167,*0.833 
    26       2:no       2:no       0.286,*0.714 
    27       2:no       2:no       0.25,*0.75 
    28       2:no       2:no       0.027,*0.973 
    29       2:no       2:no       0.038,*0.962 
    30       2:no      1:yes   +   *0.5,0.5 
    31       2:no       2:no       0.083,*0.917 
    32       2:no       2:no       0.038,*0.962 
    33       2:no       2:no       0.027,*0.973 
    34      1:yes      1:yes       *0.978,0.022 
    35      1:yes      1:yes       *0.978,0.022 
    36      1:yes      1:yes       *0.978,0.022 
    37      1:yes      1:yes       *0.929,0.071 
    38      1:yes      1:yes       *0.98,0.02 
    39      1:yes      1:yes       *0.978,0.022 
    40      1:yes      1:yes       *0.98,0.02 
    41      1:yes      1:yes       *0.98,0.02 
    42      1:yes      1:yes       *0.778,0.222 
    43      1:yes      1:yes       *0.978,0.022 
    44      1:yes      1:yes       *0.778,0.222 
    45      1:yes      1:yes       *0.929,0.071 
    46      1:yes      1:yes       *0.98,0.02 
    47      1:yes      1:yes       *0.98,0.02 
    48      1:yes       2:no   +   0.167,*0.833 
    49      1:yes      1:yes       *0.978,0.022 
     1       2:no       2:no       0.1,*0.9 
     2       2:no       2:no       0.319,*0.681 
     3       2:no       2:no       0.1,*0.9 
     4       2:no       2:no       0.167,*0.833 
     5       2:no       2:no       0.067,*0.933 
     6       2:no       2:no       0.319,*0.681 
     7       2:no       2:no       0.167,*0.833 
     8       2:no       2:no       0.059,*0.941 
     9       2:no       2:no       0.048,*0.952 
    10       2:no       2:no       0.048,*0.952 
    11       2:no       2:no       0.111,*0.889 
    12       2:no       2:no       0.059,*0.941 
    13       2:no       2:no       0.1,*0.9 
    14       2:no       2:no       0.319,*0.681 
    15       2:no       2:no       0.1,*0.9 
    16       2:no       2:no       0.067,*0.933 
    17       2:no       2:no       0.319,*0.681 
    18       2:no       2:no       0.059,*0.941 
    19       2:no       2:no       0.319,*0.681 
    20       2:no       2:no       0.111,*0.889 
    21       2:no       2:no       0.319,*0.681 
    22       2:no       2:no       0.048,*0.952 
    23       2:no       2:no       0.063,*0.938 
    24       2:no       2:no       0.071,*0.929 
    25       2:no       2:no       0.063,*0.938 
    26       2:no       2:no       0.125,*0.875 
    27       2:no      1:yes   +   *0.5,0.5 
    28       2:no       2:no       0.067,*0.933 
    29       2:no       2:no       0.167,*0.833 
    30       2:no       2:no       0.083,*0.917 
    31       2:no      1:yes   +   *0.5,0.5 
    32       2:no       2:no       0.111,*0.889 
    33       2:no       2:no       0.056,*0.944 
    34      1:yes      1:yes       *0.958,0.042 
    35      1:yes      1:yes       *0.96,0.04 
    36      1:yes      1:yes       *0.75,0.25 
    37      1:yes      1:yes       *0.944,0.056 
    38      1:yes      1:yes       *0.958,0.042 
    39      1:yes      1:yes       *0.958,0.042 
    40      1:yes       2:no   +   0.25,*0.75 
    41      1:yes      1:yes       *0.958,0.042 
    42      1:yes      1:yes       *0.964,0.036 
    43      1:yes      1:yes       *0.944,0.056 
    44      1:yes      1:yes       *0.964,0.036 
    45      1:yes      1:yes       *0.944,0.056 
    46      1:yes      1:yes       *0.964,0.036 
    47      1:yes      1:yes       *0.5,0.5 
    48      1:yes      1:yes       *0.958,0.042 
    49      1:yes      1:yes       *0.688,0.313 
     1       2:no       2:no       0.333,*0.667 
     2       2:no       2:no       0.045,*0.955 
     3       2:no      1:yes   +   *0.5,0.5 
     4       2:no       2:no       0.048,*0.952 
     5       2:no       2:no       0.25,*0.75 
     6       2:no       2:no       0.063,*0.938 
     7       2:no       2:no       0.045,*0.955 
     8       2:no       2:no       0.042,*0.958 
     9       2:no       2:no       0.333,*0.667 
    10       2:no       2:no       0.125,*0.875 
    11       2:no       2:no       0.042,*0.958 
    12       2:no       2:no       0.319,*0.681 
    13       2:no       2:no       0.319,*0.681 
    14       2:no       2:no       0.111,*0.889 
    15       2:no       2:no       0.083,*0.917 
    16       2:no       2:no       0.063,*0.938 
    17       2:no       2:no       0.083,*0.917 
    18       2:no       2:no       0.042,*0.958 
    19       2:no      1:yes   +   *0.5,0.5 
    20       2:no       2:no       0.319,*0.681 
    21       2:no       2:no       0.319,*0.681 
    22       2:no      1:yes   +   *0.5,0.5 
    23       2:no       2:no       0.167,*0.833 
    24       2:no       2:no       0.111,*0.889 
    25       2:no       2:no       0.167,*0.833 
    26       2:no       2:no       0.143,*0.857 
    27       2:no       2:no       0.25,*0.75 
    28       2:no       2:no       0.319,*0.681 
    29       2:no       2:no       0.063,*0.938 
    30       2:no       2:no       0.319,*0.681 
    31       2:no       2:no       0.143,*0.857 
    32       2:no       2:no       0.125,*0.875 
    33       2:no       2:no       0.045,*0.955 
    34      1:yes      1:yes       *0.875,0.125 
    35      1:yes      1:yes       *0.75,0.25 
    36      1:yes      1:yes       *0.97,0.03 
    37      1:yes       2:no   +   0.333,*0.667 
    38      1:yes      1:yes       *0.636,0.364 
    39      1:yes      1:yes       *0.75,0.25 
    40      1:yes      1:yes       *0.75,0.25 
    41      1:yes      1:yes       *0.97,0.03 
    42      1:yes      1:yes       *0.971,0.029 
    43      1:yes      1:yes       *0.636,0.364 
    44      1:yes      1:yes       *0.971,0.029 
    45      1:yes      1:yes       *0.929,0.071 
    46      1:yes      1:yes       *0.75,0.25 
    47      1:yes      1:yes       *0.636,0.364 
    48      1:yes      1:yes       *0.97,0.03 
    49      1:yes      1:yes       *0.971,0.029 
     1       2:no       2:no       0.143,*0.857 
     2       2:no       2:no       0.037,*0.963 
     3       2:no       2:no       0.048,*0.952 
     4       2:no       2:no       0.25,*0.75 
     5       2:no       2:no       0.048,*0.952 
     6       2:no       2:no       0.045,*0.955 
     7       2:no       2:no       0.083,*0.917 
     8       2:no       2:no       0.03,*0.97 
     9       2:no      1:yes   +   *0.5,0.5 
    10       2:no       2:no       0.038,*0.962 
    11       2:no       2:no       0.32,*0.68 
    12       2:no       2:no       0.037,*0.963 
    13       2:no       2:no       0.045,*0.955 
    14       2:no       2:no       0.048,*0.952 
    15       2:no       2:no       0.029,*0.971 
    16       2:no       2:no       0.038,*0.962 
    17       2:no       2:no       0.286,*0.714 
    18       2:no       2:no       0.029,*0.971 
    19       2:no      1:yes   +   *0.5,0.5 
    20       2:no       2:no       0.029,*0.971 
    21       2:no       2:no       0.029,*0.971 
    22       2:no       2:no       0.037,*0.963 
    23       2:no       2:no       0.029,*0.971 
    24       2:no       2:no       0.143,*0.857 
    25       2:no       2:no       0.029,*0.971 
    26       2:no       2:no       0.029,*0.971 
    27       2:no       2:no       0.25,*0.75 
    28       2:no       2:no       0.038,*0.962 
    29       2:no       2:no       0.286,*0.714 
    30       2:no       2:no       0.083,*0.917 
    31       2:no       2:no       0.037,*0.963 
    32       2:no       2:no       0.32,*0.68 
    33       2:no       2:no       0.038,*0.962 
    34      1:yes      1:yes       *0.979,0.021 
    35      1:yes      1:yes       *0.977,0.023 
    36      1:yes      1:yes       *0.977,0.023 
    37      1:yes      1:yes       *0.979,0.021 
    38      1:yes      1:yes       *0.977,0.023 
    39      1:yes      1:yes       *0.977,0.023 
    40      1:yes      1:yes       *0.977,0.023 
    41      1:yes      1:yes       *0.977,0.023 
    42      1:yes      1:yes       *0.979,0.021 
    43      1:yes      1:yes       *0.979,0.021 
    44      1:yes      1:yes       *0.977,0.023 
    45      1:yes      1:yes       *0.979,0.021 
    46      1:yes      1:yes       *0.979,0.021 
    47      1:yes      1:yes       *0.977,0.023 
    48      1:yes      1:yes       *0.933,0.067 
     1       2:no       2:no       0.053,*0.947 
     2       2:no       2:no       0.034,*0.966 
     3       2:no       2:no       0.053,*0.947 
     4       2:no       2:no       0.027,*0.973 
     5       2:no       2:no       0.077,*0.923 
     6       2:no       2:no       0.05,*0.95 
     7       2:no       2:no       0.034,*0.966 
     8       2:no       2:no       0.05,*0.95 
     9       2:no      1:yes   +   *0.5,0.5 
    10       2:no       2:no       0.071,*0.929 
    11       2:no       2:no       0.034,*0.966 
    12       2:no       2:no       0.05,*0.95 
    13       2:no       2:no       0.038,*0.962 
    14       2:no       2:no       0.034,*0.966 
    15       2:no       2:no       0.2,*0.8 
    16       2:no       2:no       0.053,*0.947 
    17       2:no       2:no       0.053,*0.947 
    18       2:no       2:no       0.25,*0.75 
    19       2:no       2:no       0.034,*0.966 
    20       2:no       2:no       0.034,*0.966 
    21       2:no       2:no       0.038,*0.962 
    22       2:no       2:no       0.333,*0.667 
    23       2:no       2:no       0.027,*0.973 
    24       2:no      1:yes   +   *0.778,0.222 
    25       2:no       2:no       0.077,*0.923 
    26       2:no       2:no       0.038,*0.962 
    27       2:no       2:no       0.038,*0.962 
    28       2:no       2:no       0.027,*0.973 
    29       2:no       2:no       0.05,*0.95 
    30       2:no       2:no       0.027,*0.973 
    31       2:no       2:no       0.053,*0.947 
    32       2:no       2:no       0.143,*0.857 
    33       2:no       2:no       0.034,*0.966 
    34      1:yes      1:yes       *0.929,0.071 
    35      1:yes      1:yes       *0.979,0.021 
    36      1:yes      1:yes       *0.979,0.021 
    37      1:yes      1:yes       *0.979,0.021 
    38      1:yes      1:yes       *0.979,0.021 
    39      1:yes      1:yes       *0.979,0.021 
    40      1:yes      1:yes       *0.979,0.021 
    41      1:yes      1:yes       *0.929,0.071 
    42      1:yes      1:yes       *0.979,0.021 
    43      1:yes      1:yes       *0.979,0.021 
    44      1:yes      1:yes       *0.979,0.021 
    45      1:yes      1:yes       *0.979,0.021 
    46      1:yes      1:yes       *0.75,0.25 
    47      1:yes      1:yes       *0.778,0.222 
    48      1:yes      1:yes       *0.778,0.222 
     1       2:no       2:no       0.2,*0.8 
     2       2:no       2:no       0.333,*0.667 
     3       2:no       2:no       0.045,*0.955 
     4       2:no      1:yes   +   *0.5,0.5 
     5       2:no       2:no       0.2,*0.8 
     6       2:no       2:no       0.125,*0.875 
     7       2:no       2:no       0.25,*0.75 
     8       2:no       2:no       0.045,*0.955 
     9       2:no       2:no       0.071,*0.929 
    10       2:no       2:no       0.071,*0.929 
    11       2:no       2:no       0.167,*0.833 
    12       2:no       2:no       0.2,*0.8 
    13       2:no       2:no       0.125,*0.875 
    14       2:no       2:no       0.4,*0.6 
    15       2:no       2:no       0.083,*0.917 
    16       2:no      1:yes   +   *0.5,0.5 
    17       2:no       2:no       0.32,*0.68 
    18       2:no       2:no       0.045,*0.955 
    19       2:no       2:no       0.167,*0.833 
    20       2:no       2:no       0.2,*0.8 
    21       2:no      1:yes   +   *0.5,0.5 
    22       2:no       2:no       0.333,*0.667 
    23       2:no       2:no       0.071,*0.929 
    24       2:no       2:no       0.25,*0.75 
    25       2:no       2:no       0.2,*0.8 
    26       2:no       2:no       0.071,*0.929 
    27       2:no       2:no       0.2,*0.8 
    28       2:no      1:yes   +   *0.5,0.5 
    29       2:no       2:no       0.045,*0.955 
    30       2:no       2:no       0.045,*0.955 
    31       2:no      1:yes   +   *0.769,0.231 
    32       2:no       2:no       0.042,*0.958 
    33       2:no       2:no       0.143,*0.857 
    34      1:yes      1:yes       *0.971,0.029 
    35      1:yes      1:yes       *0.971,0.029 
    36      1:yes      1:yes       *0.833,0.167 
    37      1:yes      1:yes       *0.75,0.25 
    38      1:yes      1:yes       *0.75,0.25 
    39      1:yes      1:yes       *0.75,0.25 
    40      1:yes      1:yes       *0.833,0.167 
    41      1:yes      1:yes       *0.75,0.25 
    42      1:yes      1:yes       *0.923,0.077 
    43      1:yes      1:yes       *0.923,0.077 
    44      1:yes      1:yes       *0.944,0.056 
    45      1:yes      1:yes       *0.667,0.333 
    46      1:yes      1:yes       *0.75,0.25 
    47      1:yes      1:yes       *0.972,0.028 
    48      1:yes      1:yes       *0.875,0.125 
     1       2:no       2:no       0.029,*0.971 
     2       2:no       2:no       0.037,*0.963 
     3       2:no       2:no       0.033,*0.967 
     4       2:no       2:no       0.2,*0.8 
     5       2:no       2:no       0.045,*0.955 
     6       2:no       2:no       0.033,*0.967 
     7       2:no       2:no       0.033,*0.967 
     8       2:no       2:no       0.029,*0.971 
     9       2:no      1:yes   +   *0.5,0.5 
    10       2:no       2:no       0.091,*0.909 
    11       2:no       2:no       0.143,*0.857 
    12       2:no       2:no       0.091,*0.909 
    13       2:no       2:no       0.034,*0.966 
    14       2:no       2:no       0.091,*0.909 
    15       2:no       2:no       0.029,*0.971 
    16       2:no       2:no       0.029,*0.971 
    17       2:no       2:no       0.2,*0.8 
    18       2:no       2:no       0.029,*0.971 
    19       2:no       2:no       0.029,*0.971 
    20       2:no       2:no       0.033,*0.967 
    21       2:no       2:no       0.045,*0.955 
    22       2:no       2:no       0.045,*0.955 
    23       2:no       2:no       0.143,*0.857 
    24       2:no      1:yes   +   *0.786,0.214 
    25       2:no       2:no       0.037,*0.963 
    26       2:no       2:no       0.333,*0.667 
    27       2:no       2:no       0.2,*0.8 
    28       2:no       2:no       0.2,*0.8 
    29       2:no       2:no       0.045,*0.955 
    30       2:no       2:no       0.037,*0.963 
    31       2:no       2:no       0.034,*0.966 
    32       2:no       2:no       0.071,*0.929 
    33       2:no       2:no       0.2,*0.8 
    34      1:yes      1:yes       *0.667,0.333 
    35      1:yes      1:yes       *0.979,0.021 
    36      1:yes      1:yes       *0.98,0.02 
    37      1:yes      1:yes       *0.98,0.02 
    38      1:yes      1:yes       *0.667,0.333 
    39      1:yes      1:yes       *0.979,0.021 
    40      1:yes      1:yes       *0.667,0.333 
    41      1:yes      1:yes       *0.786,0.214 
    42      1:yes      1:yes       *0.98,0.02 
    43      1:yes      1:yes       *0.98,0.02 
    44      1:yes       2:no   +   0.333,*0.667 
    45      1:yes      1:yes       *0.667,0.333 
    46      1:yes      1:yes       *0.98,0.02 
    47      1:yes       2:no   +   0.333,*0.667 
    48      1:yes      1:yes       *0.979,0.021 


========== Summary ==========

Correctly Classified Instances         446               91.7695 %
Incorrectly Classified Instances        40                8.2305 %
Kappa statistic                          0.8198
Mean absolute error                      0.1472
Root mean squared error                  0.2225
Relative absolute error                 33.8702 %
Root relative squared error             47.7376 %
Total Number of Instances              486     


=== Detailed Accuracy By Class ===

               TP Rate   FP Rate   Precision   Recall  F-Measure   ROC Area  Class
                 0.968     0.106      0.811     0.968     0.882      0.99     yes
                 0.894     0.032      0.983     0.894     0.937      0.99     no
Weighted Avg.    0.918     0.056      0.928     0.918     0.919      0.99 


=== Confusion Matrix ===

   a   b   <-- classified as
 150   5 |   a = yes
  35 296 |   b = no


========== Use the built Classifier: weka.classifiers.rules.DecisionTable to classify instances ==========
Error trained instances:
16: S,P,?,?,?,?,-1,NA,0,NA,0,115.13194,1,73,ABC1,ATYPICAL,B3_strand,no | yes, 0.5, 0.5
23: R,K,?,0.008458,?,?,2,NA,0,NA,1,146.18934,1,148,ALK,TK,Activation_segment_Nt#Activation_segment_Ct,no | yes, 0.5, 0.5
105: E,K,0.136086,0.013773,0.235294,0.166667,1,NA,0,NA,1,146.18934,1,109,CDKL,CMGC,Linker,no | yes, 0.5, 0.5
108: A,T,?,?,?,?,0,NA,0,NA,1,119.12034,0,67,RAD53,CAMK,H_and_I_helix,no | yes, 0.5, 0.5
164: H,Q,0.125321,0.031515,0.363636,0.309804,0,NA,0,NA,1,146.14594,1,118,EGFR,TK,Activation_segment_Ct#F_helix,no | yes, 0.7666666666666667, 0.23333333333333334
165: K,N,0.908494,0.819705,1,0.988235,0,NA,0,NA,1,132.11904,1,135,EGFR,TK,Catalytic_loop,no | yes, 0.7666666666666667, 0.23333333333333334
173: R,G,0.065283,0.056444,0.545455,0.109804,-2,NA,0,NA,0,75.06714,1,148,EGFR,TK,H_and_I_helix,no | yes, 0.7666666666666667, 0.23333333333333334
176: V,E,0.17821,0.032222,0.909091,0.243137,-2,NA,0,NA,1,147.13074,0,105,EGFR,TK,Activation_segment_Nt,no | yes, 0.7666666666666667, 0.23333333333333334
177: V,I,0.159439,0.010034,0.818182,0.14902,3,NA,0,NA,0,131.17464,0,105,EGFR,TK,H_and_I_helix,no | yes, 0.7666666666666667, 0.23333333333333334
183: D,H,0.325613,0.026395,0.727273,0.192157,-1,NA,0,NA,1,155.15634,1,91,EGFR,TK,C_helix,no | yes, 0.7666666666666667, 0.23333333333333334
193: E,K,?,0.001554,?,?,1,NA,0,NA,1,146.18934,1,109,VEGFR,TK,Linker#E_helix,yes | no, 0.125, 0.875
321: A,T,?,?,?,?,0,NA,0,NA,1,119.12034,0,67,STE7,STE,B3_strand,no | yes, 0.6, 0.4
324: L,F,0.360836,0.400752,0.666667,0.747312,0,NA,0,NA,0,165.19184,0,124,STE7,STE,Activation_segment_Nt,no | yes, 0.6, 0.4
325: A,G,0.120518,0.058678,0.5,0.268817,0,NA,0,NA,0,75.06714,0,67,STE11,STE,E_helix,no | yes, 0.5, 0.5
350: P,L,?,?,?,?,-3,NA,0,NA,0,131.17464,0,90,MAPKAPK,CAMK,H_and_I_helix,no | yes, 0.5, 0.5
410: R,C,?,?,?,?,-3,NA,0,NA,0,121.15404,1,148,WEE,OTHER,B3_strand,no | yes, 0.5, 0.5
437: K,R,0.855633,0.719601,0.875,0.948207,2,NA,0,NA,1,174.20274,1,135,PIM,CAMK,B3_strand,no | yes, 0.5, 0.5
443: L,M,0.084357,0.023685,0.291667,0.107438,2,NA,0,NA,0,149.20784,0,124,PLK,OTHER,Activation_segment_Nt#Activation_segment_Ct,no | yes, 0.5, 0.5
447: M,T,0.310569,0.269708,1,0.337255,-1,NA,0,NA,1,119.12034,0,124,RET,TK,Activation_segment_Ct,yes | no, 0.25, 0.75
451: E,V,0.302868,0.094963,0.266667,0.228395,-2,NA,0,NA,0,117.14784,1,109,RIPK,TKL,H_and_I_helix,no | yes, 0.5, 0.5
452: T,N,?,0.022921,?,?,0,NA,0,NA,1,132.11904,1,93,DMPK,AGC,G_helix#H_and_I_helix,no | yes, 0.5, 0.5
453: T,M,0.136086,0.009427,0.571429,0.227451,-1,NA,0,NA,0,149.20784,1,93,ROR,TK,Linker,no | yes, 0.5, 0.5
454: Q,L,0.183951,0.074962,?,0.170799,-2,NA,0,NA,0,131.17464,1,114,SCY1,OTHER,C_helix,no | yes, 0.5, 0.5
455: E,G,?,0.01523,?,?,-2,NA,0,NA,0,75.06714,1,109,SGK,AGC,B3_strand#C_helix,no | yes, 0.5, 0.5
471: C,F,0.265769,0.036617,0.83871,0.179012,-2,NA,0,NA,0,165.19184,0,86,STKR,TKL,E_helix#Catalytic_loop,yes | no, 0.4, 0.6
474: D,V,0.098794,0.062362,0.777778,0.176309,-3,NA,0,NA,0,117.14784,1,91,TLK,OTHER,Activation_segment_Nt#Activation_segment_Ct,no | yes, 0.5, 0.5
Total 26 miss classified instance(s).
************************************************************
Classify unseen data:

========== Use the built Classifier: weka.classifiers.rules.DecisionTable to classify instances ==========
Error trained instances:
Total 0 miss classified instance(s).

************************************************************
End weka.classifiers.rules.DecisionTable
************************************************************

************************************************************
Start weka.classifiers.functions.SMO / default
************************************************************

========== Strat build & save Classifier: weka.classifiers.functions.SMO ==========
Classifier was saved at: C:\Coding\Java\CancerML/Data/Results/Classification/20121223_000046/Model/weka.classifiers.functions.SMO.model

========== Strat 10-fold  cross-validation==========

========== Strat writing Classification Summary ==========
Classification summary was saved at: C:\Coding\Java\CancerML/Data/Results/Classification/20121223_000046/Classified/weka.classifiers.functions.SMO-Classified.txt
Relation Name:  Analysis_Disease-weka.filters.unsupervised.attribute.Remove-R1,9,10,13,16,17,18,20,21,23,24,25,26,27
Num Instances:  486
Num Attributes: 18

     Name                      Type  Nom  Int Real     Missing      Unique  Dist
   1 Amino_Acid_WT              Nom 100%   0%   0%     0 /  0%     0 /  0%    20 
   2 Amino_Acid_MT              Nom 100%   0%   0%     0 /  0%     0 /  0%    20 
   3 Conservation_Consensus_Al  Num   0%   0%  60%   194 / 40%    75 / 15%   140 
   4 Conservation_Wild_AllKina  Num   0%   0%  68%   155 / 32%   245 / 50%   271 
   5 Conservation_Consensus_Fa  Num   0%  13%  47%   196 / 40%    64 / 13%    96 
   6 Conservation_Consensus_Gr  Num   0%   0%  60%   196 / 40%   133 / 27%   181 
   7 Blosum62                   Num   0% 100%   0%     0 /  0%     0 /  0%     7 
   8 Modification               Nom 100%   0%   0%     0 /  0%     0 /  0%     2 
   9 Is_Pk_Domain               Nom 100%   0%   0%     0 /  0%     0 /  0%     1 
  10 Binding_Site               Nom 100%   0%   0%     0 /  0%     0 /  0%     1 
  11 Side_Chain_Polarity_MT     Nom 100%   0%   0%     0 /  0%     0 /  0%     2 
  12 Avg_Mass_MT                Num   0%   0% 100%     0 /  0%     0 /  0%    19 
  13 Side_Chain_Polarity_WT     Nom 100%   0%   0%     0 /  0%     0 /  0%     2 
  14 Van_der_Waals_Volume_WT    Num   0% 100%   0%     0 /  0%     0 /  0%    17 
  15 Protein_Family             Nom 100%   0%   0%     0 /  0%    14 /  3%    56 
  16 Protein_Group              Nom 100%   0%   0%     0 /  0%     1 /  0%     9 
  17 Sub_domain                 Nom 100%   0%   0%     0 /  0%     2 /  0%    20 
  18 Disease                    Nom 100%   0%   0%     0 /  0%     0 /  0%     2 


========== Cross Validation Result ==========
 inst#     actual  predicted error distribution
     1       2:no       2:no       0,*1 
     2       2:no       2:no       0,*1 
     3       2:no       2:no       0,*1 
     4       2:no       2:no       0,*1 
     5       2:no       2:no       0,*1 
     6       2:no       2:no       0,*1 
     7       2:no       2:no       0,*1 
     8       2:no       2:no       0,*1 
     9       2:no       2:no       0,*1 
    10       2:no       2:no       0,*1 
    11       2:no       2:no       0,*1 
    12       2:no       2:no       0,*1 
    13       2:no       2:no       0,*1 
    14       2:no       2:no       0,*1 
    15       2:no       2:no       0,*1 
    16       2:no       2:no       0,*1 
    17       2:no       2:no       0,*1 
    18       2:no       2:no       0,*1 
    19       2:no       2:no       0,*1 
    20       2:no       2:no       0,*1 
    21       2:no       2:no       0,*1 
    22       2:no       2:no       0,*1 
    23       2:no       2:no       0,*1 
    24       2:no       2:no       0,*1 
    25       2:no       2:no       0,*1 
    26       2:no       2:no       0,*1 
    27       2:no       2:no       0,*1 
    28       2:no       2:no       0,*1 
    29       2:no       2:no       0,*1 
    30       2:no       2:no       0,*1 
    31       2:no       2:no       0,*1 
    32       2:no       2:no       0,*1 
    33       2:no       2:no       0,*1 
    34       2:no      1:yes   +   *1,0 
    35      1:yes      1:yes       *1,0 
    36      1:yes      1:yes       *1,0 
    37      1:yes      1:yes       *1,0 
    38      1:yes      1:yes       *1,0 
    39      1:yes      1:yes       *1,0 
    40      1:yes      1:yes       *1,0 
    41      1:yes      1:yes       *1,0 
    42      1:yes      1:yes       *1,0 
    43      1:yes      1:yes       *1,0 
    44      1:yes      1:yes       *1,0 
    45      1:yes      1:yes       *1,0 
    46      1:yes      1:yes       *1,0 
    47      1:yes      1:yes       *1,0 
    48      1:yes      1:yes       *1,0 
    49      1:yes      1:yes       *1,0 
     1       2:no       2:no       0,*1 
     2       2:no       2:no       0,*1 
     3       2:no       2:no       0,*1 
     4       2:no       2:no       0,*1 
     5       2:no       2:no       0,*1 
     6       2:no       2:no       0,*1 
     7       2:no       2:no       0,*1 
     8       2:no       2:no       0,*1 
     9       2:no       2:no       0,*1 
    10       2:no       2:no       0,*1 
    11       2:no       2:no       0,*1 
    12       2:no       2:no       0,*1 
    13       2:no       2:no       0,*1 
    14       2:no       2:no       0,*1 
    15       2:no       2:no       0,*1 
    16       2:no       2:no       0,*1 
    17       2:no       2:no       0,*1 
    18       2:no       2:no       0,*1 
    19       2:no       2:no       0,*1 
    20       2:no       2:no       0,*1 
    21       2:no       2:no       0,*1 
    22       2:no       2:no       0,*1 
    23       2:no       2:no       0,*1 
    24       2:no       2:no       0,*1 
    25       2:no       2:no       0,*1 
    26       2:no       2:no       0,*1 
    27       2:no       2:no       0,*1 
    28       2:no       2:no       0,*1 
    29       2:no       2:no       0,*1 
    30       2:no       2:no       0,*1 
    31       2:no       2:no       0,*1 
    32       2:no       2:no       0,*1 
    33       2:no       2:no       0,*1 
    34      1:yes      1:yes       *1,0 
    35      1:yes      1:yes       *1,0 
    36      1:yes      1:yes       *1,0 
    37      1:yes      1:yes       *1,0 
    38      1:yes      1:yes       *1,0 
    39      1:yes      1:yes       *1,0 
    40      1:yes      1:yes       *1,0 
    41      1:yes      1:yes       *1,0 
    42      1:yes      1:yes       *1,0 
    43      1:yes      1:yes       *1,0 
    44      1:yes      1:yes       *1,0 
    45      1:yes      1:yes       *1,0 
    46      1:yes      1:yes       *1,0 
    47      1:yes      1:yes       *1,0 
    48      1:yes      1:yes       *1,0 
    49      1:yes      1:yes       *1,0 
     1       2:no       2:no       0,*1 
     2       2:no       2:no       0,*1 
     3       2:no       2:no       0,*1 
     4       2:no       2:no       0,*1 
     5       2:no       2:no       0,*1 
     6       2:no      1:yes   +   *1,0 
     7       2:no       2:no       0,*1 
     8       2:no       2:no       0,*1 
     9       2:no       2:no       0,*1 
    10       2:no       2:no       0,*1 
    11       2:no       2:no       0,*1 
    12       2:no       2:no       0,*1 
    13       2:no       2:no       0,*1 
    14       2:no       2:no       0,*1 
    15       2:no       2:no       0,*1 
    16       2:no       2:no       0,*1 
    17       2:no       2:no       0,*1 
    18       2:no       2:no       0,*1 
    19       2:no       2:no       0,*1 
    20       2:no       2:no       0,*1 
    21       2:no       2:no       0,*1 
    22       2:no       2:no       0,*1 
    23       2:no       2:no       0,*1 
    24       2:no       2:no       0,*1 
    25       2:no       2:no       0,*1 
    26       2:no       2:no       0,*1 
    27       2:no       2:no       0,*1 
    28       2:no       2:no       0,*1 
    29       2:no       2:no       0,*1 
    30       2:no       2:no       0,*1 
    31       2:no       2:no       0,*1 
    32       2:no       2:no       0,*1 
    33       2:no       2:no       0,*1 
    34      1:yes      1:yes       *1,0 
    35      1:yes      1:yes       *1,0 
    36      1:yes      1:yes       *1,0 
    37      1:yes      1:yes       *1,0 
    38      1:yes      1:yes       *1,0 
    39      1:yes      1:yes       *1,0 
    40      1:yes      1:yes       *1,0 
    41      1:yes       2:no   +   0,*1 
    42      1:yes      1:yes       *1,0 
    43      1:yes      1:yes       *1,0 
    44      1:yes      1:yes       *1,0 
    45      1:yes      1:yes       *1,0 
    46      1:yes      1:yes       *1,0 
    47      1:yes      1:yes       *1,0 
    48      1:yes      1:yes       *1,0 
    49      1:yes      1:yes       *1,0 
     1       2:no       2:no       0,*1 
     2       2:no       2:no       0,*1 
     3       2:no       2:no       0,*1 
     4       2:no       2:no       0,*1 
     5       2:no       2:no       0,*1 
     6       2:no       2:no       0,*1 
     7       2:no       2:no       0,*1 
     8       2:no       2:no       0,*1 
     9       2:no       2:no       0,*1 
    10       2:no       2:no       0,*1 
    11       2:no       2:no       0,*1 
    12       2:no       2:no       0,*1 
    13       2:no       2:no       0,*1 
    14       2:no      1:yes   +   *1,0 
    15       2:no       2:no       0,*1 
    16       2:no      1:yes   +   *1,0 
    17       2:no       2:no       0,*1 
    18       2:no       2:no       0,*1 
    19       2:no       2:no       0,*1 
    20       2:no       2:no       0,*1 
    21       2:no       2:no       0,*1 
    22       2:no       2:no       0,*1 
    23       2:no       2:no       0,*1 
    24       2:no       2:no       0,*1 
    25       2:no       2:no       0,*1 
    26       2:no       2:no       0,*1 
    27       2:no       2:no       0,*1 
    28       2:no       2:no       0,*1 
    29       2:no       2:no       0,*1 
    30       2:no       2:no       0,*1 
    31       2:no       2:no       0,*1 
    32       2:no       2:no       0,*1 
    33       2:no       2:no       0,*1 
    34      1:yes      1:yes       *1,0 
    35      1:yes      1:yes       *1,0 
    36      1:yes      1:yes       *1,0 
    37      1:yes      1:yes       *1,0 
    38      1:yes      1:yes       *1,0 
    39      1:yes      1:yes       *1,0 
    40      1:yes      1:yes       *1,0 
    41      1:yes      1:yes       *1,0 
    42      1:yes      1:yes       *1,0 
    43      1:yes      1:yes       *1,0 
    44      1:yes      1:yes       *1,0 
    45      1:yes      1:yes       *1,0 
    46      1:yes      1:yes       *1,0 
    47      1:yes      1:yes       *1,0 
    48      1:yes       2:no   +   0,*1 
    49      1:yes      1:yes       *1,0 
     1       2:no       2:no       0,*1 
     2       2:no       2:no       0,*1 
     3       2:no       2:no       0,*1 
     4       2:no       2:no       0,*1 
     5       2:no       2:no       0,*1 
     6       2:no       2:no       0,*1 
     7       2:no       2:no       0,*1 
     8       2:no       2:no       0,*1 
     9       2:no       2:no       0,*1 
    10       2:no       2:no       0,*1 
    11       2:no       2:no       0,*1 
    12       2:no       2:no       0,*1 
    13       2:no       2:no       0,*1 
    14       2:no       2:no       0,*1 
    15       2:no       2:no       0,*1 
    16       2:no       2:no       0,*1 
    17       2:no       2:no       0,*1 
    18       2:no       2:no       0,*1 
    19       2:no       2:no       0,*1 
    20       2:no       2:no       0,*1 
    21       2:no       2:no       0,*1 
    22       2:no       2:no       0,*1 
    23       2:no       2:no       0,*1 
    24       2:no       2:no       0,*1 
    25       2:no       2:no       0,*1 
    26       2:no       2:no       0,*1 
    27       2:no       2:no       0,*1 
    28       2:no       2:no       0,*1 
    29       2:no       2:no       0,*1 
    30       2:no       2:no       0,*1 
    31       2:no       2:no       0,*1 
    32       2:no       2:no       0,*1 
    33       2:no       2:no       0,*1 
    34      1:yes      1:yes       *1,0 
    35      1:yes      1:yes       *1,0 
    36      1:yes      1:yes       *1,0 
    37      1:yes      1:yes       *1,0 
    38      1:yes      1:yes       *1,0 
    39      1:yes      1:yes       *1,0 
    40      1:yes       2:no   +   0,*1 
    41      1:yes      1:yes       *1,0 
    42      1:yes      1:yes       *1,0 
    43      1:yes      1:yes       *1,0 
    44      1:yes      1:yes       *1,0 
    45      1:yes      1:yes       *1,0 
    46      1:yes      1:yes       *1,0 
    47      1:yes       2:no   +   0,*1 
    48      1:yes      1:yes       *1,0 
    49      1:yes      1:yes       *1,0 
     1       2:no       2:no       0,*1 
     2       2:no       2:no       0,*1 
     3       2:no       2:no       0,*1 
     4       2:no       2:no       0,*1 
     5       2:no       2:no       0,*1 
     6       2:no       2:no       0,*1 
     7       2:no       2:no       0,*1 
     8       2:no       2:no       0,*1 
     9       2:no       2:no       0,*1 
    10       2:no       2:no       0,*1 
    11       2:no       2:no       0,*1 
    12       2:no       2:no       0,*1 
    13       2:no       2:no       0,*1 
    14       2:no       2:no       0,*1 
    15       2:no       2:no       0,*1 
    16       2:no       2:no       0,*1 
    17       2:no       2:no       0,*1 
    18       2:no       2:no       0,*1 
    19       2:no       2:no       0,*1 
    20       2:no       2:no       0,*1 
    21       2:no       2:no       0,*1 
    22       2:no       2:no       0,*1 
    23       2:no       2:no       0,*1 
    24       2:no       2:no       0,*1 
    25       2:no       2:no       0,*1 
    26       2:no       2:no       0,*1 
    27       2:no       2:no       0,*1 
    28       2:no       2:no       0,*1 
    29       2:no       2:no       0,*1 
    30       2:no       2:no       0,*1 
    31       2:no       2:no       0,*1 
    32       2:no       2:no       0,*1 
    33       2:no       2:no       0,*1 
    34      1:yes      1:yes       *1,0 
    35      1:yes      1:yes       *1,0 
    36      1:yes      1:yes       *1,0 
    37      1:yes       2:no   +   0,*1 
    38      1:yes      1:yes       *1,0 
    39      1:yes      1:yes       *1,0 
    40      1:yes      1:yes       *1,0 
    41      1:yes      1:yes       *1,0 
    42      1:yes      1:yes       *1,0 
    43      1:yes      1:yes       *1,0 
    44      1:yes      1:yes       *1,0 
    45      1:yes      1:yes       *1,0 
    46      1:yes      1:yes       *1,0 
    47      1:yes      1:yes       *1,0 
    48      1:yes      1:yes       *1,0 
    49      1:yes      1:yes       *1,0 
     1       2:no       2:no       0,*1 
     2       2:no       2:no       0,*1 
     3       2:no       2:no       0,*1 
     4       2:no       2:no       0,*1 
     5       2:no       2:no       0,*1 
     6       2:no       2:no       0,*1 
     7       2:no       2:no       0,*1 
     8       2:no       2:no       0,*1 
     9       2:no       2:no       0,*1 
    10       2:no       2:no       0,*1 
    11       2:no       2:no       0,*1 
    12       2:no       2:no       0,*1 
    13       2:no       2:no       0,*1 
    14       2:no       2:no       0,*1 
    15       2:no       2:no       0,*1 
    16       2:no       2:no       0,*1 
    17       2:no       2:no       0,*1 
    18       2:no       2:no       0,*1 
    19       2:no       2:no       0,*1 
    20       2:no       2:no       0,*1 
    21       2:no       2:no       0,*1 
    22       2:no       2:no       0,*1 
    23       2:no       2:no       0,*1 
    24       2:no       2:no       0,*1 
    25       2:no       2:no       0,*1 
    26       2:no       2:no       0,*1 
    27       2:no       2:no       0,*1 
    28       2:no       2:no       0,*1 
    29       2:no       2:no       0,*1 
    30       2:no       2:no       0,*1 
    31       2:no       2:no       0,*1 
    32       2:no       2:no       0,*1 
    33       2:no       2:no       0,*1 
    34      1:yes      1:yes       *1,0 
    35      1:yes      1:yes       *1,0 
    36      1:yes      1:yes       *1,0 
    37      1:yes      1:yes       *1,0 
    38      1:yes      1:yes       *1,0 
    39      1:yes      1:yes       *1,0 
    40      1:yes      1:yes       *1,0 
    41      1:yes      1:yes       *1,0 
    42      1:yes      1:yes       *1,0 
    43      1:yes      1:yes       *1,0 
    44      1:yes      1:yes       *1,0 
    45      1:yes      1:yes       *1,0 
    46      1:yes      1:yes       *1,0 
    47      1:yes      1:yes       *1,0 
    48      1:yes      1:yes       *1,0 
     1       2:no       2:no       0,*1 
     2       2:no       2:no       0,*1 
     3       2:no       2:no       0,*1 
     4       2:no       2:no       0,*1 
     5       2:no       2:no       0,*1 
     6       2:no       2:no       0,*1 
     7       2:no       2:no       0,*1 
     8       2:no       2:no       0,*1 
     9       2:no       2:no       0,*1 
    10       2:no       2:no       0,*1 
    11       2:no       2:no       0,*1 
    12       2:no       2:no       0,*1 
    13       2:no       2:no       0,*1 
    14       2:no       2:no       0,*1 
    15       2:no       2:no       0,*1 
    16       2:no       2:no       0,*1 
    17       2:no       2:no       0,*1 
    18       2:no       2:no       0,*1 
    19       2:no       2:no       0,*1 
    20       2:no       2:no       0,*1 
    21       2:no       2:no       0,*1 
    22       2:no       2:no       0,*1 
    23       2:no       2:no       0,*1 
    24       2:no      1:yes   +   *1,0 
    25       2:no       2:no       0,*1 
    26       2:no       2:no       0,*1 
    27       2:no       2:no       0,*1 
    28       2:no       2:no       0,*1 
    29       2:no       2:no       0,*1 
    30       2:no       2:no       0,*1 
    31       2:no       2:no       0,*1 
    32       2:no       2:no       0,*1 
    33       2:no       2:no       0,*1 
    34      1:yes      1:yes       *1,0 
    35      1:yes      1:yes       *1,0 
    36      1:yes      1:yes       *1,0 
    37      1:yes      1:yes       *1,0 
    38      1:yes      1:yes       *1,0 
    39      1:yes      1:yes       *1,0 
    40      1:yes      1:yes       *1,0 
    41      1:yes      1:yes       *1,0 
    42      1:yes      1:yes       *1,0 
    43      1:yes      1:yes       *1,0 
    44      1:yes      1:yes       *1,0 
    45      1:yes      1:yes       *1,0 
    46      1:yes      1:yes       *1,0 
    47      1:yes      1:yes       *1,0 
    48      1:yes      1:yes       *1,0 
     1       2:no       2:no       0,*1 
     2       2:no       2:no       0,*1 
     3       2:no       2:no       0,*1 
     4       2:no       2:no       0,*1 
     5       2:no       2:no       0,*1 
     6       2:no       2:no       0,*1 
     7       2:no       2:no       0,*1 
     8       2:no       2:no       0,*1 
     9       2:no       2:no       0,*1 
    10       2:no       2:no       0,*1 
    11       2:no       2:no       0,*1 
    12       2:no       2:no       0,*1 
    13       2:no       2:no       0,*1 
    14       2:no       2:no       0,*1 
    15       2:no       2:no       0,*1 
    16       2:no       2:no       0,*1 
    17       2:no       2:no       0,*1 
    18       2:no       2:no       0,*1 
    19       2:no       2:no       0,*1 
    20       2:no       2:no       0,*1 
    21       2:no       2:no       0,*1 
    22       2:no       2:no       0,*1 
    23       2:no       2:no       0,*1 
    24       2:no       2:no       0,*1 
    25       2:no       2:no       0,*1 
    26       2:no       2:no       0,*1 
    27       2:no       2:no       0,*1 
    28       2:no       2:no       0,*1 
    29       2:no       2:no       0,*1 
    30       2:no       2:no       0,*1 
    31       2:no      1:yes   +   *1,0 
    32       2:no       2:no       0,*1 
    33       2:no       2:no       0,*1 
    34      1:yes      1:yes       *1,0 
    35      1:yes      1:yes       *1,0 
    36      1:yes      1:yes       *1,0 
    37      1:yes      1:yes       *1,0 
    38      1:yes      1:yes       *1,0 
    39      1:yes      1:yes       *1,0 
    40      1:yes      1:yes       *1,0 
    41      1:yes      1:yes       *1,0 
    42      1:yes      1:yes       *1,0 
    43      1:yes      1:yes       *1,0 
    44      1:yes      1:yes       *1,0 
    45      1:yes      1:yes       *1,0 
    46      1:yes      1:yes       *1,0 
    47      1:yes      1:yes       *1,0 
    48      1:yes      1:yes       *1,0 
     1       2:no       2:no       0,*1 
     2       2:no       2:no       0,*1 
     3       2:no       2:no       0,*1 
     4       2:no       2:no       0,*1 
     5       2:no       2:no       0,*1 
     6       2:no       2:no       0,*1 
     7       2:no       2:no       0,*1 
     8       2:no       2:no       0,*1 
     9       2:no       2:no       0,*1 
    10       2:no       2:no       0,*1 
    11       2:no       2:no       0,*1 
    12       2:no       2:no       0,*1 
    13       2:no       2:no       0,*1 
    14       2:no       2:no       0,*1 
    15       2:no       2:no       0,*1 
    16       2:no       2:no       0,*1 
    17       2:no       2:no       0,*1 
    18       2:no       2:no       0,*1 
    19       2:no       2:no       0,*1 
    20       2:no       2:no       0,*1 
    21       2:no       2:no       0,*1 
    22       2:no       2:no       0,*1 
    23       2:no       2:no       0,*1 
    24       2:no      1:yes   +   *1,0 
    25       2:no       2:no       0,*1 
    26       2:no       2:no       0,*1 
    27       2:no       2:no       0,*1 
    28       2:no       2:no       0,*1 
    29       2:no       2:no       0,*1 
    30       2:no       2:no       0,*1 
    31       2:no       2:no       0,*1 
    32       2:no       2:no       0,*1 
    33       2:no       2:no       0,*1 
    34      1:yes      1:yes       *1,0 
    35      1:yes      1:yes       *1,0 
    36      1:yes      1:yes       *1,0 
    37      1:yes      1:yes       *1,0 
    38      1:yes      1:yes       *1,0 
    39      1:yes      1:yes       *1,0 
    40      1:yes      1:yes       *1,0 
    41      1:yes      1:yes       *1,0 
    42      1:yes      1:yes       *1,0 
    43      1:yes      1:yes       *1,0 
    44      1:yes       2:no   +   0,*1 
    45      1:yes      1:yes       *1,0 
    46      1:yes      1:yes       *1,0 
    47      1:yes       2:no   +   0,*1 
    48      1:yes      1:yes       *1,0 


========== Summary ==========

Correctly Classified Instances         472               97.1193 %
Incorrectly Classified Instances        14                2.8807 %
Kappa statistic                          0.9337
Mean absolute error                      0.0288
Root mean squared error                  0.1697
Relative absolute error                  6.6262 %
Root relative squared error             36.4156 %
Total Number of Instances              486     


=== Detailed Accuracy By Class ===

               TP Rate   FP Rate   Precision   Recall  F-Measure   ROC Area  Class
                 0.955     0.021      0.955     0.955     0.955      0.967    yes
                 0.979     0.045      0.979     0.979     0.979      0.967    no
Weighted Avg.    0.971     0.038      0.971     0.971     0.971      0.967


=== Confusion Matrix ===

   a   b   <-- classified as
 148   7 |   a = yes
   7 324 |   b = no


========== Use the built Classifier: weka.classifiers.functions.SMO to classify instances ==========
Error trained instances:
23: R,K,?,0.008458,?,?,2,NA,0,NA,1,146.18934,1,148,ALK,TK,Activation_segment_Nt#Activation_segment_Ct,no | yes, 1.0, 0.0
165: K,N,0.908494,0.819705,1,0.988235,0,NA,0,NA,1,132.11904,1,135,EGFR,TK,Catalytic_loop,no | yes, 1.0, 0.0
176: V,E,0.17821,0.032222,0.909091,0.243137,-2,NA,0,NA,1,147.13074,0,105,EGFR,TK,Activation_segment_Nt,no | yes, 1.0, 0.0
183: D,H,0.325613,0.026395,0.727273,0.192157,-1,NA,0,NA,1,155.15634,1,91,EGFR,TK,C_helix,no | yes, 1.0, 0.0
193: E,K,?,0.001554,?,?,1,NA,0,NA,1,146.18934,1,109,VEGFR,TK,Linker#E_helix,yes | no, 0.0, 1.0
322: R,W,0.182737,0.124801,0.179487,0.215054,-3,NA,0,NA,0,204.22844,1,148,STE7,STE,C_helix,yes | no, 0.0, 1.0
323: S,L,0.30549,0.069142,0.717949,0.758065,-2,NA,0,NA,0,131.17464,1,73,STE7,STE,Linker,yes | no, 0.0, 1.0
447: M,T,0.310569,0.269708,1,0.337255,-1,NA,0,NA,1,119.12034,0,124,RET,TK,Activation_segment_Ct,yes | no, 0.0, 1.0
Total 8 miss classified instance(s).
************************************************************
Classify unseen data:

========== Use the built Classifier: weka.classifiers.functions.SMO to classify instances ==========
Error trained instances:
Total 0 miss classified instance(s).

************************************************************
End weka.classifiers.functions.SMO
************************************************************

************************************************************
Start weka.classifiers.trees.RandomForest / default
************************************************************

========== Strat build & save Classifier: weka.classifiers.trees.RandomForest ==========
Classifier was saved at: C:\Coding\Java\CancerML/Data/Results/Classification/20121223_000046/Model/weka.classifiers.trees.RandomForest.model

========== Strat 10-fold  cross-validation==========

========== Strat writing Classification Summary ==========
Classification summary was saved at: C:\Coding\Java\CancerML/Data/Results/Classification/20121223_000046/Classified/weka.classifiers.trees.RandomForest-Classified.txt
Relation Name:  Analysis_Disease-weka.filters.unsupervised.attribute.Remove-R1,9,10,13,16,17,18,20,21,23,24,25,26,27
Num Instances:  486
Num Attributes: 18

     Name                      Type  Nom  Int Real     Missing      Unique  Dist
   1 Amino_Acid_WT              Nom 100%   0%   0%     0 /  0%     0 /  0%    20 
   2 Amino_Acid_MT              Nom 100%   0%   0%     0 /  0%     0 /  0%    20 
   3 Conservation_Consensus_Al  Num   0%   0%  60%   194 / 40%    75 / 15%   140 
   4 Conservation_Wild_AllKina  Num   0%   0%  68%   155 / 32%   245 / 50%   271 
   5 Conservation_Consensus_Fa  Num   0%  13%  47%   196 / 40%    64 / 13%    96 
   6 Conservation_Consensus_Gr  Num   0%   0%  60%   196 / 40%   133 / 27%   181 
   7 Blosum62                   Num   0% 100%   0%     0 /  0%     0 /  0%     7 
   8 Modification               Nom 100%   0%   0%     0 /  0%     0 /  0%     2 
   9 Is_Pk_Domain               Nom 100%   0%   0%     0 /  0%     0 /  0%     1 
  10 Binding_Site               Nom 100%   0%   0%     0 /  0%     0 /  0%     1 
  11 Side_Chain_Polarity_MT     Nom 100%   0%   0%     0 /  0%     0 /  0%     2 
  12 Avg_Mass_MT                Num   0%   0% 100%     0 /  0%     0 /  0%    19 
  13 Side_Chain_Polarity_WT     Nom 100%   0%   0%     0 /  0%     0 /  0%     2 
  14 Van_der_Waals_Volume_WT    Num   0% 100%   0%     0 /  0%     0 /  0%    17 
  15 Protein_Family             Nom 100%   0%   0%     0 /  0%    14 /  3%    56 
  16 Protein_Group              Nom 100%   0%   0%     0 /  0%     1 /  0%     9 
  17 Sub_domain                 Nom 100%   0%   0%     0 /  0%     2 /  0%    20 
  18 Disease                    Nom 100%   0%   0%     0 /  0%     0 /  0%     2 


========== Cross Validation Result ==========
 inst#     actual  predicted error distribution
     1       2:no       2:no       0.118,*0.882 
     2       2:no       2:no       0.215,*0.785 
     3       2:no       2:no       0.174,*0.826 
     4       2:no       2:no       0.067,*0.933 
     5       2:no       2:no       0.054,*0.946 
     6       2:no       2:no       0,*1 
     7       2:no       2:no       0,*1 
     8       2:no       2:no       0,*1 
     9       2:no       2:no       0.005,*0.995 
    10       2:no       2:no       0.012,*0.988 
    11       2:no       2:no       0.025,*0.975 
    12       2:no       2:no       0.04,*0.96 
    13       2:no       2:no       0,*1 
    14       2:no       2:no       0.012,*0.988 
    15       2:no       2:no       0.301,*0.699 
    16       2:no       2:no       0.015,*0.985 
    17       2:no       2:no       0.1,*0.9 
    18       2:no       2:no       0.004,*0.996 
    19       2:no       2:no       0,*1 
    20       2:no       2:no       0.064,*0.936 
    21       2:no       2:no       0,*1 
    22       2:no       2:no       0,*1 
    23       2:no       2:no       0,*1 
    24       2:no       2:no       0,*1 
    25       2:no       2:no       0.1,*0.9 
    26       2:no       2:no       0,*1 
    27       2:no       2:no       0.025,*0.975 
    28       2:no       2:no       0.034,*0.966 
    29       2:no       2:no       0.033,*0.967 
    30       2:no       2:no       0,*1 
    31       2:no       2:no       0,*1 
    32       2:no       2:no       0.177,*0.823 
    33       2:no       2:no       0.342,*0.658 
    34       2:no       2:no       0.426,*0.574 
    35      1:yes      1:yes       *1,0 
    36      1:yes      1:yes       *0.72,0.28 
    37      1:yes      1:yes       *0.978,0.022 
    38      1:yes      1:yes       *1,0 
    39      1:yes      1:yes       *1,0 
    40      1:yes      1:yes       *0.688,0.312 
    41      1:yes      1:yes       *1,0 
    42      1:yes      1:yes       *1,0 
    43      1:yes      1:yes       *0.9,0.1 
    44      1:yes      1:yes       *0.693,0.307 
    45      1:yes      1:yes       *0.952,0.048 
    46      1:yes      1:yes       *0.964,0.036 
    47      1:yes      1:yes       *0.964,0.036 
    48      1:yes      1:yes       *1,0 
    49      1:yes      1:yes       *0.9,0.1 
     1       2:no       2:no       0.194,*0.806 
     2       2:no       2:no       0.068,*0.932 
     3       2:no       2:no       0.109,*0.891 
     4       2:no       2:no       0.167,*0.833 
     5       2:no      1:yes   +   *0.545,0.455 
     6       2:no       2:no       0.025,*0.975 
     7       2:no       2:no       0,*1 
     8       2:no       2:no       0.189,*0.811 
     9       2:no       2:no       0.038,*0.963 
    10       2:no       2:no       0.053,*0.947 
    11       2:no       2:no       0,*1 
    12       2:no       2:no       0.181,*0.819 
    13       2:no       2:no       0.027,*0.973 
    14       2:no       2:no       0.146,*0.854 
    15       2:no       2:no       0.167,*0.833 
    16       2:no       2:no       0.359,*0.641 
    17       2:no       2:no       0.024,*0.976 
    18       2:no       2:no       0,*1 
    19       2:no       2:no       0.065,*0.935 
    20       2:no       2:no       0.064,*0.936 
    21       2:no       2:no       0.081,*0.919 
    22       2:no       2:no       0.222,*0.778 
    23       2:no       2:no       0.067,*0.933 
    24       2:no       2:no       0,*1 
    25       2:no       2:no       0.127,*0.873 
    26       2:no       2:no       0.051,*0.949 
    27       2:no       2:no       0.396,*0.604 
    28       2:no       2:no       0,*1 
    29       2:no       2:no       0,*1 
    30       2:no       2:no       0.167,*0.833 
    31       2:no       2:no       0.044,*0.956 
    32       2:no       2:no       0.163,*0.837 
    33       2:no       2:no       0.077,*0.923 
    34      1:yes      1:yes       *0.658,0.342 
    35      1:yes      1:yes       *0.9,0.1 
    36      1:yes      1:yes       *0.787,0.213 
    37      1:yes      1:yes       *1,0 
    38      1:yes      1:yes       *0.524,0.476 
    39      1:yes      1:yes       *0.912,0.088 
    40      1:yes      1:yes       *1,0 
    41      1:yes      1:yes       *0.617,0.383 
    42      1:yes       2:no   +   0.467,*0.533 
    43      1:yes      1:yes       *1,0 
    44      1:yes      1:yes       *0.961,0.039 
    45      1:yes      1:yes       *1,0 
    46      1:yes      1:yes       *0.9,0.1 
    47      1:yes      1:yes       *0.861,0.139 
    48      1:yes      1:yes       *0.906,0.094 
    49      1:yes      1:yes       *0.95,0.05 
     1       2:no       2:no       0.086,*0.914 
     2       2:no      1:yes   +   *0.689,0.311 
     3       2:no       2:no       0,*1 
     4       2:no       2:no       0.032,*0.968 
     5       2:no       2:no       0.043,*0.957 
     6       2:no      1:yes   +   *0.77,0.23 
     7       2:no       2:no       0.322,*0.678 
     8       2:no       2:no       0.066,*0.934 
     9       2:no       2:no       0,*1 
    10       2:no       2:no       0.095,*0.905 
    11       2:no       2:no       0.198,*0.802 
    12       2:no       2:no       0,*1 
    13       2:no       2:no       0.056,*0.944 
    14       2:no       2:no       0.043,*0.957 
    15       2:no       2:no       0.169,*0.831 
    16       2:no       2:no       0.057,*0.943 
    17       2:no       2:no       0,*1 
    18       2:no       2:no       0.006,*0.994 
    19       2:no       2:no       0,*1 
    20       2:no       2:no       0.006,*0.994 
    21       2:no       2:no       0.211,*0.789 
    22       2:no       2:no       0,*1 
    23       2:no       2:no       0.1,*0.9 
    24       2:no       2:no       0.05,*0.95 
    25       2:no       2:no       0.057,*0.943 
    26       2:no       2:no       0.452,*0.548 
    27       2:no       2:no       0.005,*0.995 
    28       2:no       2:no       0.006,*0.994 
    29       2:no       2:no       0,*1 
    30       2:no       2:no       0.157,*0.843 
    31       2:no       2:no       0.156,*0.844 
    32       2:no       2:no       0,*1 
    33       2:no       2:no       0,*1 
    34      1:yes      1:yes       *1,0 
    35      1:yes      1:yes       *0.685,0.315 
    36      1:yes      1:yes       *0.713,0.287 
    37      1:yes       2:no   +   0.18,*0.82 
    38      1:yes      1:yes       *1,0 
    39      1:yes      1:yes       *0.581,0.419 
    40      1:yes      1:yes       *1,0 
    41      1:yes       2:no   +   0.356,*0.644 
    42      1:yes      1:yes       *1,0 
    43      1:yes      1:yes       *1,0 
    44      1:yes      1:yes       *0.903,0.098 
    45      1:yes      1:yes       *1,0 
    46      1:yes      1:yes       *1,0 
    47      1:yes      1:yes       *1,0 
    48      1:yes      1:yes       *1,0 
    49      1:yes      1:yes       *0.8,0.2 
     1       2:no       2:no       0.1,*0.9 
     2       2:no       2:no       0.013,*0.988 
     3       2:no       2:no       0,*1 
     4       2:no       2:no       0.114,*0.886 
     5       2:no       2:no       0.006,*0.994 
     6       2:no       2:no       0.17,*0.83 
     7       2:no       2:no       0.067,*0.933 
     8       2:no       2:no       0.178,*0.822 
     9       2:no       2:no       0,*1 
    10       2:no       2:no       0.138,*0.862 
    11       2:no       2:no       0.018,*0.982 
    12       2:no       2:no       0.3,*0.7 
    13       2:no       2:no       0.092,*0.908 
    14       2:no      1:yes   +   *0.514,0.486 
    15       2:no       2:no       0.201,*0.799 
    16       2:no       2:no       0.101,*0.899 
    17       2:no       2:no       0.4,*0.6 
    18       2:no       2:no       0.072,*0.928 
    19       2:no       2:no       0.1,*0.9 
    20       2:no       2:no       0,*1 
    21       2:no       2:no       0.11,*0.89 
    22       2:no       2:no       0,*1 
    23       2:no       2:no       0.008,*0.992 
    24       2:no       2:no       0.027,*0.973 
    25       2:no       2:no       0.038,*0.962 
    26       2:no       2:no       0.336,*0.664 
    27       2:no       2:no       0.116,*0.884 
    28       2:no       2:no       0.1,*0.9 
    29       2:no       2:no       0,*1 
    30       2:no       2:no       0.211,*0.789 
    31       2:no       2:no       0.095,*0.905 
    32       2:no       2:no       0,*1 
    33       2:no       2:no       0.009,*0.991 
    34      1:yes      1:yes       *1,0 
    35      1:yes      1:yes       *1,0 
    36      1:yes      1:yes       *1,0 
    37      1:yes      1:yes       *0.9,0.1 
    38      1:yes      1:yes       *0.773,0.227 
    39      1:yes      1:yes       *0.772,0.228 
    40      1:yes      1:yes       *0.785,0.215 
    41      1:yes      1:yes       *0.95,0.05 
    42      1:yes      1:yes       *0.598,0.402 
    43      1:yes      1:yes       *1,0 
    44      1:yes      1:yes       *0.807,0.193 
    45      1:yes      1:yes       *0.555,0.445 
    46      1:yes      1:yes       *0.927,0.073 
    47      1:yes      1:yes       *0.665,0.335 
    48      1:yes       2:no   +   0.095,*0.905 
    49      1:yes      1:yes       *0.684,0.316 
     1       2:no       2:no       0.074,*0.926 
     2       2:no       2:no       0.026,*0.974 
     3       2:no       2:no       0,*1 
     4       2:no       2:no       0.237,*0.763 
     5       2:no       2:no       0.121,*0.879 
     6       2:no       2:no       0.059,*0.941 
     7       2:no       2:no       0.424,*0.576 
     8       2:no       2:no       0.077,*0.923 
     9       2:no       2:no       0,*1 
    10       2:no       2:no       0.033,*0.967 
    11       2:no       2:no       0.054,*0.946 
    12       2:no       2:no       0.008,*0.992 
    13       2:no       2:no       0.036,*0.964 
    14       2:no       2:no       0.028,*0.972 
    15       2:no       2:no       0,*1 
    16       2:no       2:no       0.073,*0.927 
    17       2:no       2:no       0.147,*0.853 
    18       2:no       2:no       0,*1 
    19       2:no       2:no       0.114,*0.886 
    20       2:no       2:no       0.161,*0.839 
    21       2:no       2:no       0.139,*0.861 
    22       2:no       2:no       0.107,*0.893 
    23       2:no       2:no       0.06,*0.94 
    24       2:no       2:no       0.1,*0.9 
    25       2:no       2:no       0,*1 
    26       2:no       2:no       0.097,*0.903 
    27       2:no       2:no       0.29,*0.71 
    28       2:no       2:no       0.004,*0.996 
    29       2:no       2:no       0.116,*0.884 
    30       2:no       2:no       0,*1 
    31       2:no       2:no       0.205,*0.795 
    32       2:no       2:no       0.065,*0.935 
    33       2:no       2:no       0.067,*0.933 
    34      1:yes      1:yes       *1,0 
    35      1:yes      1:yes       *0.949,0.051 
    36      1:yes      1:yes       *0.7,0.3 
    37      1:yes      1:yes       *1,0 
    38      1:yes      1:yes       *0.926,0.074 
    39      1:yes      1:yes       *0.972,0.028 
    40      1:yes       2:no   +   0.275,*0.725 
    41      1:yes      1:yes       *0.9,0.1 
    42      1:yes      1:yes       *1,0 
    43      1:yes      1:yes       *0.981,0.019 
    44      1:yes      1:yes       *1,0 
    45      1:yes      1:yes       *1,0 
    46      1:yes      1:yes       *1,0 
    47      1:yes      1:yes       *0.718,0.282 
    48      1:yes      1:yes       *0.893,0.107 
    49      1:yes      1:yes       *0.77,0.23 
     1       2:no       2:no       0.139,*0.861 
     2       2:no       2:no       0.079,*0.921 
     3       2:no       2:no       0.082,*0.918 
     4       2:no       2:no       0.027,*0.973 
     5       2:no       2:no       0.083,*0.917 
     6       2:no       2:no       0.024,*0.976 
     7       2:no       2:no       0.095,*0.905 
     8       2:no       2:no       0,*1 
     9       2:no       2:no       0.115,*0.885 
    10       2:no       2:no       0.059,*0.941 
    11       2:no       2:no       0.017,*0.983 
    12       2:no       2:no       0.118,*0.882 
    13       2:no       2:no       0.26,*0.74 
    14       2:no       2:no       0.017,*0.984 
    15       2:no       2:no       0.121,*0.879 
    16       2:no       2:no       0,*1 
    17       2:no       2:no       0.05,*0.95 
    18       2:no       2:no       0,*1 
    19       2:no       2:no       0.128,*0.872 
    20       2:no       2:no       0.251,*0.749 
    21       2:no       2:no       0.176,*0.824 
    22       2:no       2:no       0,*1 
    23       2:no       2:no       0.116,*0.884 
    24       2:no       2:no       0,*1 
    25       2:no       2:no       0.017,*0.984 
    26       2:no       2:no       0.15,*0.85 
    27       2:no       2:no       0.14,*0.86 
    28       2:no       2:no       0.054,*0.946 
    29       2:no       2:no       0.1,*0.9 
    30       2:no       2:no       0.347,*0.653 
    31       2:no       2:no       0.073,*0.928 
    32       2:no       2:no       0.028,*0.972 
    33       2:no       2:no       0.151,*0.849 
    34      1:yes      1:yes       *0.771,0.229 
    35      1:yes      1:yes       *0.848,0.152 
    36      1:yes      1:yes       *0.947,0.053 
    37      1:yes       2:no   +   0.211,*0.789 
    38      1:yes      1:yes       *0.657,0.343 
    39      1:yes      1:yes       *0.853,0.147 
    40      1:yes      1:yes       *0.837,0.163 
    41      1:yes      1:yes       *0.995,0.005 
    42      1:yes      1:yes       *0.684,0.316 
    43      1:yes      1:yes       *0.806,0.194 
    44      1:yes      1:yes       *1,0 
    45      1:yes      1:yes       *0.725,0.275 
    46      1:yes      1:yes       *0.553,0.447 
    47      1:yes      1:yes       *0.6,0.4 
    48      1:yes      1:yes       *0.995,0.005 
    49      1:yes      1:yes       *0.963,0.038 
     1       2:no       2:no       0,*1 
     2       2:no       2:no       0.1,*0.9 
     3       2:no       2:no       0.1,*0.9 
     4       2:no       2:no       0.18,*0.82 
     5       2:no       2:no       0,*1 
     6       2:no       2:no       0.068,*0.932 
     7       2:no       2:no       0.4,*0.6 
     8       2:no       2:no       0,*1 
     9       2:no       2:no       0.119,*0.881 
    10       2:no       2:no       0,*1 
    11       2:no       2:no       0.296,*0.704 
    12       2:no       2:no       0.064,*0.936 
    13       2:no       2:no       0,*1 
    14       2:no       2:no       0.024,*0.976 
    15       2:no       2:no       0,*1 
    16       2:no       2:no       0.022,*0.978 
    17       2:no       2:no       0.249,*0.751 
    18       2:no       2:no       0.053,*0.947 
    19       2:no       2:no       0.252,*0.748 
    20       2:no       2:no       0,*1 
    21       2:no       2:no       0.1,*0.9 
    22       2:no       2:no       0.064,*0.936 
    23       2:no       2:no       0,*1 
    24       2:no       2:no       0,*1 
    25       2:no       2:no       0,*1 
    26       2:no       2:no       0,*1 
    27       2:no       2:no       0,*1 
    28       2:no       2:no       0,*1 
    29       2:no       2:no       0.383,*0.617 
    30       2:no       2:no       0.013,*0.987 
    31       2:no       2:no       0.06,*0.94 
    32       2:no       2:no       0.233,*0.767 
    33       2:no       2:no       0.1,*0.9 
    34      1:yes      1:yes       *0.9,0.1 
    35      1:yes      1:yes       *1,0 
    36      1:yes      1:yes       *0.781,0.219 
    37      1:yes      1:yes       *0.9,0.1 
    38      1:yes      1:yes       *1,0 
    39      1:yes      1:yes       *0.875,0.125 
    40      1:yes      1:yes       *1,0 
    41      1:yes      1:yes       *1,0 
    42      1:yes      1:yes       *0.857,0.143 
    43      1:yes      1:yes       *0.706,0.294 
    44      1:yes      1:yes       *1,0 
    45      1:yes      1:yes       *0.9,0.1 
    46      1:yes      1:yes       *0.905,0.095 
    47      1:yes      1:yes       *0.957,0.043 
    48      1:yes      1:yes       *0.797,0.203 
     1       2:no       2:no       0,*1 
     2       2:no       2:no       0,*1 
     3       2:no       2:no       0.177,*0.823 
     4       2:no       2:no       0.117,*0.883 
     5       2:no       2:no       0.164,*0.836 
     6       2:no       2:no       0,*1 
     7       2:no       2:no       0.049,*0.951 
     8       2:no       2:no       0,*1 
     9       2:no       2:no       0.243,*0.757 
    10       2:no       2:no       0.029,*0.971 
    11       2:no       2:no       0.059,*0.941 
    12       2:no       2:no       0.064,*0.936 
    13       2:no       2:no       0.379,*0.621 
    14       2:no       2:no       0.147,*0.853 
    15       2:no       2:no       0.121,*0.879 
    16       2:no       2:no       0.04,*0.96 
    17       2:no       2:no       0.123,*0.877 
    18       2:no       2:no       0.204,*0.796 
    19       2:no       2:no       0,*1 
    20       2:no       2:no       0.119,*0.881 
    21       2:no       2:no       0.039,*0.961 
    22       2:no       2:no       0.148,*0.852 
    23       2:no       2:no       0.217,*0.783 
    24       2:no       2:no       0.466,*0.534 
    25       2:no       2:no       0.072,*0.928 
    26       2:no       2:no       0.267,*0.733 
    27       2:no       2:no       0.094,*0.906 
    28       2:no       2:no       0.144,*0.856 
    29       2:no       2:no       0.4,*0.6 
    30       2:no       2:no       0.023,*0.977 
    31       2:no       2:no       0,*1 
    32       2:no       2:no       0.168,*0.832 
    33       2:no       2:no       0,*1 
    34      1:yes      1:yes       *0.566,0.434 
    35      1:yes      1:yes       *0.905,0.095 
    36      1:yes      1:yes       *0.833,0.167 
    37      1:yes      1:yes       *0.9,0.1 
    38      1:yes      1:yes       *0.8,0.2 
    39      1:yes      1:yes       *0.992,0.008 
    40      1:yes      1:yes       *1,0 
    41      1:yes      1:yes       *0.538,0.463 
    42      1:yes      1:yes       *0.9,0.1 
    43      1:yes      1:yes       *0.992,0.008 
    44      1:yes      1:yes       *1,0 
    45      1:yes      1:yes       *0.892,0.108 
    46      1:yes      1:yes       *0.74,0.26 
    47      1:yes      1:yes       *0.87,0.13 
    48      1:yes       2:no   +   0.37,*0.63 
     1       2:no       2:no       0,*1 
     2       2:no      1:yes   +   *0.589,0.411 
     3       2:no       2:no       0.055,*0.945 
     4       2:no       2:no       0.042,*0.958 
     5       2:no       2:no       0.328,*0.672 
     6       2:no       2:no       0.219,*0.781 
     7       2:no       2:no       0.143,*0.857 
     8       2:no       2:no       0.017,*0.983 
     9       2:no       2:no       0,*1 
    10       2:no       2:no       0,*1 
    11       2:no       2:no       0.034,*0.966 
    12       2:no       2:no       0.202,*0.798 
    13       2:no       2:no       0.079,*0.921 
    14       2:no       2:no       0.236,*0.764 
    15       2:no       2:no       0,*1 
    16       2:no       2:no       0.032,*0.968 
    17       2:no       2:no       0.162,*0.838 
    18       2:no       2:no       0.036,*0.964 
    19       2:no       2:no       0.015,*0.985 
    20       2:no       2:no       0.22,*0.78 
    21       2:no       2:no       0.359,*0.641 
    22       2:no       2:no       0.02,*0.98 
    23       2:no       2:no       0.046,*0.954 
    24       2:no       2:no       0.163,*0.837 
    25       2:no       2:no       0,*1 
    26       2:no       2:no       0.233,*0.767 
    27       2:no       2:no       0,*1 
    28       2:no       2:no       0.268,*0.732 
    29       2:no       2:no       0.138,*0.862 
    30       2:no       2:no       0.139,*0.861 
    31       2:no      1:yes   +   *0.979,0.021 
    32       2:no       2:no       0,*1 
    33       2:no       2:no       0.135,*0.865 
    34      1:yes      1:yes       *0.974,0.026 
    35      1:yes      1:yes       *0.989,0.011 
    36      1:yes      1:yes       *0.929,0.071 
    37      1:yes      1:yes       *0.745,0.255 
    38      1:yes       2:no   +   0.458,*0.542 
    39      1:yes      1:yes       *0.805,0.195 
    40      1:yes      1:yes       *0.769,0.231 
    41      1:yes      1:yes       *0.697,0.303 
    42      1:yes      1:yes       *0.781,0.219 
    43      1:yes      1:yes       *0.637,0.363 
    44      1:yes      1:yes       *1,0 
    45      1:yes      1:yes       *0.74,0.26 
    46      1:yes      1:yes       *0.602,0.398 
    47      1:yes      1:yes       *0.846,0.154 
    48      1:yes      1:yes       *1,0 
     1       2:no       2:no       0,*1 
     2       2:no       2:no       0.03,*0.97 
     3       2:no       2:no       0.039,*0.961 
     4       2:no       2:no       0.466,*0.534 
     5       2:no       2:no       0.158,*0.842 
     6       2:no       2:no       0.034,*0.966 
     7       2:no       2:no       0.054,*0.946 
     8       2:no       2:no       0.1,*0.9 
     9       2:no       2:no       0.316,*0.684 
    10       2:no       2:no       0.195,*0.805 
    11       2:no       2:no       0.123,*0.877 
    12       2:no       2:no       0.203,*0.797 
    13       2:no       2:no       0,*1 
    14       2:no       2:no       0.044,*0.956 
    15       2:no       2:no       0,*1 
    16       2:no       2:no       0.071,*0.929 
    17       2:no       2:no       0.302,*0.698 
    18       2:no       2:no       0.053,*0.947 
    19       2:no       2:no       0.064,*0.936 
    20       2:no       2:no       0.1,*0.9 
    21       2:no       2:no       0.12,*0.88 
    22       2:no       2:no       0,*1 
    23       2:no       2:no       0.034,*0.966 
    24       2:no      1:yes   +   *0.919,0.081 
    25       2:no       2:no       0.056,*0.944 
    26       2:no       2:no       0.042,*0.958 
    27       2:no       2:no       0.098,*0.902 
    28       2:no       2:no       0.084,*0.916 
    29       2:no       2:no       0.008,*0.992 
    30       2:no       2:no       0.03,*0.97 
    31       2:no       2:no       0.022,*0.978 
    32       2:no       2:no       0.053,*0.947 
    33       2:no       2:no       0,*1 
    34      1:yes      1:yes       *0.588,0.412 
    35      1:yes      1:yes       *1,0 
    36      1:yes      1:yes       *0.975,0.025 
    37      1:yes      1:yes       *0.7,0.3 
    38      1:yes      1:yes       *0.849,0.151 
    39      1:yes      1:yes       *0.684,0.316 
    40      1:yes      1:yes       *0.58,0.42 
    41      1:yes       2:no   +   0.493,*0.507 
    42      1:yes      1:yes       *0.767,0.233 
    43      1:yes      1:yes       *1,0 
    44      1:yes       2:no   +   0.055,*0.945 
    45      1:yes      1:yes       *0.848,0.152 
    46      1:yes      1:yes       *0.875,0.125 
    47      1:yes       2:no   +   0.052,*0.948 
    48      1:yes      1:yes       *0.976,0.024 


========== Summary ==========

Correctly Classified Instances         468               96.2963 %
Incorrectly Classified Instances        18                3.7037 %
Kappa statistic                          0.9142
Mean absolute error                      0.1285
Root mean squared error                  0.2105
Relative absolute error                 29.5681 %
Root relative squared error             45.1614 %
Total Number of Instances              486     


=== Detailed Accuracy By Class ===

               TP Rate   FP Rate   Precision   Recall  F-Measure   ROC Area  Class
                 0.929     0.021      0.954     0.929     0.941      0.982    yes
                 0.979     0.071      0.967     0.979     0.973      0.982    no
Weighted Avg.    0.963     0.055      0.963     0.963     0.963      0.982


=== Confusion Matrix ===

   a   b   <-- classified as
 144  11 |   a = yes
   7 324 |   b = no


========== Use the built Classifier: weka.classifiers.trees.RandomForest to classify instances ==========
Error trained instances:
Total 0 miss classified instance(s).
************************************************************
Classify unseen data:

========== Use the built Classifier: weka.classifiers.trees.RandomForest to classify instances ==========
Error trained instances:
6: D,N,0.173269,0.031913,0.454545,0.156863,1,NA,0,NA,1,132.11904,1,91,EGFR,TK,Linker#E_helix,yes | no, 0.43998084291187733, 0.5600191570881226
45: R,H,0.206641,0.182063,0.818182,0.345098,0,NA,0,NA,1,155.15634,1,148,EGFR,TK,C_helix,yes | no, 0.4133333333333333, 0.5866666666666667
69: Y,H,0.482182,0.360281,0.727273,0.141176,2,NA,0,NA,1,155.15634,0,141,EGFR,TK,G_loop,yes | no, 0.49376344086021506, 0.5062365591397849
70: Y,H,0.147045,0.142062,0.545455,0.458824,2,NA,0,NA,1,155.15634,0,141,EGFR,TK,Linker,yes | no, 0.3973348694316436, 0.6026651305683564
Total 4 miss classified instance(s).

************************************************************
End weka.classifiers.trees.RandomForest
************************************************************

************************************************************
Start weka.classifiers.rules.DTNB / default
************************************************************

========== Strat build & save Classifier: weka.classifiers.rules.DTNB ==========
Classifier was saved at: C:\Coding\Java\CancerML/Data/Results/Classification/20121223_000046/Model/weka.classifiers.rules.DTNB.model

========== Strat 10-fold  cross-validation==========

========== Strat writing Classification Summary ==========
Classification summary was saved at: C:\Coding\Java\CancerML/Data/Results/Classification/20121223_000046/Classified/weka.classifiers.rules.DTNB-Classified.txt
Relation Name:  Analysis_Disease-weka.filters.unsupervised.attribute.Remove-R1,9,10,13,16,17,18,20,21,23,24,25,26,27
Num Instances:  486
Num Attributes: 18

     Name                      Type  Nom  Int Real     Missing      Unique  Dist
   1 Amino_Acid_WT              Nom 100%   0%   0%     0 /  0%     0 /  0%    20 
   2 Amino_Acid_MT              Nom 100%   0%   0%     0 /  0%     0 /  0%    20 
   3 Conservation_Consensus_Al  Num   0%   0%  60%   194 / 40%    75 / 15%   140 
   4 Conservation_Wild_AllKina  Num   0%   0%  68%   155 / 32%   245 / 50%   271 
   5 Conservation_Consensus_Fa  Num   0%  13%  47%   196 / 40%    64 / 13%    96 
   6 Conservation_Consensus_Gr  Num   0%   0%  60%   196 / 40%   133 / 27%   181 
   7 Blosum62                   Num   0% 100%   0%     0 /  0%     0 /  0%     7 
   8 Modification               Nom 100%   0%   0%     0 /  0%     0 /  0%     2 
   9 Is_Pk_Domain               Nom 100%   0%   0%     0 /  0%     0 /  0%     1 
  10 Binding_Site               Nom 100%   0%   0%     0 /  0%     0 /  0%     1 
  11 Side_Chain_Polarity_MT     Nom 100%   0%   0%     0 /  0%     0 /  0%     2 
  12 Avg_Mass_MT                Num   0%   0% 100%     0 /  0%     0 /  0%    19 
  13 Side_Chain_Polarity_WT     Nom 100%   0%   0%     0 /  0%     0 /  0%     2 
  14 Van_der_Waals_Volume_WT    Num   0% 100%   0%     0 /  0%     0 /  0%    17 
  15 Protein_Family             Nom 100%   0%   0%     0 /  0%    14 /  3%    56 
  16 Protein_Group              Nom 100%   0%   0%     0 /  0%     1 /  0%     9 
  17 Sub_domain                 Nom 100%   0%   0%     0 /  0%     2 /  0%    20 
  18 Disease                    Nom 100%   0%   0%     0 /  0%     0 /  0%     2 


========== Cross Validation Result ==========
 inst#     actual  predicted error distribution
     1       2:no       2:no       0.054,*0.946 
     2       2:no       2:no       0.13,*0.87 
     3       2:no       2:no       0.272,*0.728 
     4       2:no       2:no       0.272,*0.728 
     5       2:no       2:no       0.272,*0.728 
     6       2:no       2:no       0.051,*0.949 
     7       2:no       2:no       0.036,*0.964 
     8       2:no       2:no       0.026,*0.974 
     9       2:no       2:no       0.024,*0.976 
    10       2:no       2:no       0.024,*0.976 
    11       2:no       2:no       0.036,*0.964 
    12       2:no       2:no       0.02,*0.98 
    13       2:no       2:no       0.026,*0.974 
    14       2:no       2:no       0.034,*0.966 
    15       2:no       2:no       0.036,*0.964 
    16       2:no       2:no       0.024,*0.976 
    17       2:no       2:no       0.02,*0.98 
    18       2:no       2:no       0.024,*0.976 
    19       2:no       2:no       0.199,*0.801 
    20       2:no       2:no       0.026,*0.974 
    21       2:no       2:no       0.02,*0.98 
    22       2:no       2:no       0.096,*0.904 
    23       2:no       2:no       0.053,*0.947 
    24       2:no       2:no       0.026,*0.974 
    25       2:no       2:no       0.034,*0.966 
    26       2:no       2:no       0.036,*0.964 
    27       2:no       2:no       0.199,*0.801 
    28       2:no       2:no       0.034,*0.966 
    29       2:no       2:no       0.054,*0.946 
    30       2:no       2:no       0.157,*0.843 
    31       2:no       2:no       0.041,*0.959 
    32       2:no       2:no       0.272,*0.728 
    33       2:no       2:no       0.199,*0.801 
    34       2:no      1:yes   +   *0.528,0.472 
    35      1:yes      1:yes       *0.973,0.027 
    36      1:yes      1:yes       *0.918,0.082 
    37      1:yes      1:yes       *0.749,0.251 
    38      1:yes      1:yes       *0.973,0.027 
    39      1:yes      1:yes       *0.994,0.006 
    40      1:yes      1:yes       *0.971,0.029 
    41      1:yes      1:yes       *0.993,0.007 
    42      1:yes      1:yes       *0.986,0.014 
    43      1:yes      1:yes       *0.973,0.027 
    44      1:yes      1:yes       *0.701,0.299 
    45      1:yes      1:yes       *0.971,0.029 
    46      1:yes      1:yes       *0.986,0.014 
    47      1:yes      1:yes       *0.971,0.029 
    48      1:yes      1:yes       *0.994,0.006 
    49      1:yes      1:yes       *0.701,0.299 
     1       2:no      1:yes   +   *0.505,0.495 
     2       2:no       2:no       0.027,*0.973 
     3       2:no       2:no       0.198,*0.802 
     4       2:no       2:no       0.033,*0.967 
     5       2:no       2:no       0.143,*0.857 
     6       2:no       2:no       0.026,*0.974 
     7       2:no       2:no       0.058,*0.942 
     8       2:no       2:no       0.426,*0.574 
     9       2:no       2:no       0.046,*0.954 
    10       2:no       2:no       0.226,*0.774 
    11       2:no       2:no       0.059,*0.941 
    12       2:no       2:no       0.023,*0.977 
    13       2:no       2:no       0.046,*0.954 
    14       2:no       2:no       0.046,*0.954 
    15       2:no       2:no       0.034,*0.966 
    16       2:no       2:no       0.241,*0.759 
    17       2:no       2:no       0.034,*0.966 
    18       2:no       2:no       0.029,*0.971 
    19       2:no       2:no       0.092,*0.908 
    20       2:no       2:no       0.323,*0.677 
    21       2:no       2:no       0.074,*0.926 
    22       2:no       2:no       0.488,*0.512 
    23       2:no       2:no       0.145,*0.855 
    24       2:no       2:no       0.096,*0.904 
    25       2:no       2:no       0.16,*0.84 
    26       2:no       2:no       0.074,*0.926 
    27       2:no       2:no       0.271,*0.729 
    28       2:no       2:no       0.023,*0.977 
    29       2:no       2:no       0.056,*0.944 
    30       2:no       2:no       0.074,*0.926 
    31       2:no       2:no       0.033,*0.967 
    32       2:no       2:no       0.2,*0.8 
    33       2:no       2:no       0.07,*0.93 
    34      1:yes      1:yes       *0.92,0.08 
    35      1:yes      1:yes       *0.995,0.005 
    36      1:yes      1:yes       *0.997,0.003 
    37      1:yes      1:yes       *0.995,0.005 
    38      1:yes      1:yes       *0.75,0.25 
    39      1:yes      1:yes       *0.995,0.005 
    40      1:yes      1:yes       *0.996,0.004 
    41      1:yes      1:yes       *0.995,0.005 
    42      1:yes      1:yes       *0.75,0.25 
    43      1:yes      1:yes       *0.998,0.002 
    44      1:yes      1:yes       *0.987,0.013 
    45      1:yes      1:yes       *0.989,0.011 
    46      1:yes      1:yes       *0.98,0.02 
    47      1:yes      1:yes       *0.997,0.003 
    48      1:yes      1:yes       *0.987,0.013 
    49      1:yes      1:yes       *0.989,0.011 
     1       2:no       2:no       0.271,*0.729 
     2       2:no      1:yes   +   *0.738,0.262 
     3       2:no       2:no       0.02,*0.98 
     4       2:no       2:no       0.346,*0.654 
     5       2:no       2:no       0.028,*0.972 
     6       2:no      1:yes   +   *0.738,0.262 
     7       2:no       2:no       0.271,*0.729 
     8       2:no       2:no       0.054,*0.946 
     9       2:no       2:no       0.026,*0.974 
    10       2:no       2:no       0.271,*0.729 
    11       2:no       2:no       0.426,*0.574 
    12       2:no       2:no       0.033,*0.967 
    13       2:no       2:no       0.026,*0.974 
    14       2:no       2:no       0.058,*0.942 
    15       2:no       2:no       0.271,*0.729 
    16       2:no       2:no       0.033,*0.967 
    17       2:no       2:no       0.067,*0.933 
    18       2:no       2:no       0.022,*0.978 
    19       2:no       2:no       0.284,*0.716 
    20       2:no       2:no       0.11,*0.89 
    21       2:no       2:no       0.054,*0.946 
    22       2:no       2:no       0.058,*0.942 
    23       2:no       2:no       0.028,*0.972 
    24       2:no       2:no       0.033,*0.967 
    25       2:no       2:no       0.02,*0.98 
    26       2:no       2:no       0.198,*0.802 
    27       2:no       2:no       0.026,*0.974 
    28       2:no       2:no       0.11,*0.89 
    29       2:no       2:no       0.05,*0.95 
    30       2:no       2:no       0.198,*0.802 
    31       2:no       2:no       0.426,*0.574 
    32       2:no       2:no       0.02,*0.98 
    33       2:no       2:no       0.02,*0.98 
    34      1:yes      1:yes       *0.973,0.027 
    35      1:yes      1:yes       *0.858,0.142 
    36      1:yes      1:yes       *0.738,0.262 
    37      1:yes      1:yes       *0.923,0.077 
    38      1:yes      1:yes       *0.987,0.013 
    39      1:yes      1:yes       *0.738,0.262 
    40      1:yes      1:yes       *0.973,0.027 
    41      1:yes      1:yes       *0.613,0.387 
    42      1:yes      1:yes       *0.993,0.007 
    43      1:yes      1:yes       *0.973,0.027 
    44      1:yes      1:yes       *0.738,0.262 
    45      1:yes      1:yes       *0.993,0.007 
    46      1:yes      1:yes       *0.987,0.013 
    47      1:yes      1:yes       *0.973,0.027 
    48      1:yes      1:yes       *0.972,0.028 
    49      1:yes      1:yes       *0.973,0.027 
     1       2:no       2:no       0.028,*0.972 
     2       2:no       2:no       0.028,*0.972 
     3       2:no       2:no       0.02,*0.98 
     4       2:no       2:no       0.058,*0.942 
     5       2:no       2:no       0.023,*0.977 
     6       2:no       2:no       0.05,*0.95 
     7       2:no       2:no       0.129,*0.871 
     8       2:no       2:no       0.157,*0.843 
     9       2:no       2:no       0.185,*0.815 
    10       2:no       2:no       0.02,*0.98 
    11       2:no       2:no       0.023,*0.977 
    12       2:no       2:no       0.028,*0.972 
    13       2:no       2:no       0.198,*0.802 
    14       2:no      1:yes   +   *0.69,0.31 
    15       2:no       2:no       0.271,*0.729 
    16       2:no      1:yes   +   *0.527,0.473 
    17       2:no      1:yes   +   *0.731,0.269 
    18       2:no       2:no       0.058,*0.942 
    19       2:no       2:no       0.025,*0.975 
    20       2:no       2:no       0.033,*0.967 
    21       2:no       2:no       0.054,*0.946 
    22       2:no       2:no       0.185,*0.815 
    23       2:no       2:no       0.209,*0.791 
    24       2:no       2:no       0.11,*0.89 
    25       2:no       2:no       0.11,*0.89 
    26       2:no       2:no       0.198,*0.802 
    27       2:no       2:no       0.157,*0.843 
    28       2:no       2:no       0.021,*0.979 
    29       2:no       2:no       0.058,*0.942 
    30       2:no       2:no       0.271,*0.729 
    31       2:no       2:no       0.058,*0.942 
    32       2:no       2:no       0.028,*0.972 
    33       2:no       2:no       0.02,*0.98 
    34      1:yes      1:yes       *0.995,0.005 
    35      1:yes      1:yes       *0.998,0.002 
    36      1:yes      1:yes       *0.998,0.002 
    37      1:yes      1:yes       *0.912,0.088 
    38      1:yes      1:yes       *0.973,0.027 
    39      1:yes      1:yes       *0.971,0.029 
    40      1:yes      1:yes       *0.973,0.027 
    41      1:yes      1:yes       *0.973,0.027 
    42      1:yes      1:yes       *0.853,0.147 
    43      1:yes      1:yes       *0.998,0.002 
    44      1:yes      1:yes       *0.853,0.147 
    45      1:yes      1:yes       *0.912,0.088 
    46      1:yes      1:yes       *0.987,0.013 
    47      1:yes      1:yes       *0.973,0.027 
    48      1:yes       2:no   +   0.11,*0.89 
    49      1:yes      1:yes       *0.986,0.014 
     1       2:no       2:no       0.029,*0.971 
     2       2:no       2:no       0.157,*0.843 
     3       2:no       2:no       0.029,*0.971 
     4       2:no       2:no       0.054,*0.946 
     5       2:no       2:no       0.034,*0.966 
     6       2:no       2:no       0.271,*0.729 
     7       2:no       2:no       0.054,*0.946 
     8       2:no       2:no       0.029,*0.971 
     9       2:no       2:no       0.019,*0.981 
    10       2:no       2:no       0.023,*0.977 
    11       2:no       2:no       0.033,*0.967 
    12       2:no       2:no       0.029,*0.971 
    13       2:no       2:no       0.029,*0.971 
    14       2:no       2:no       0.271,*0.729 
    15       2:no       2:no       0.029,*0.971 
    16       2:no       2:no       0.034,*0.966 
    17       2:no       2:no       0.426,*0.574 
    18       2:no       2:no       0.029,*0.971 
    19       2:no       2:no       0.426,*0.574 
    20       2:no       2:no       0.029,*0.971 
    21       2:no       2:no       0.426,*0.574 
    22       2:no       2:no       0.019,*0.981 
    23       2:no       2:no       0.029,*0.971 
    24       2:no       2:no       0.033,*0.967 
    25       2:no       2:no       0.029,*0.971 
    26       2:no       2:no       0.054,*0.946 
    27       2:no       2:no       0.271,*0.729 
    28       2:no       2:no       0.034,*0.966 
    29       2:no       2:no       0.198,*0.802 
    30       2:no       2:no       0.023,*0.977 
    31       2:no       2:no       0.271,*0.729 
    32       2:no       2:no       0.029,*0.971 
    33       2:no       2:no       0.019,*0.981 
    34      1:yes      1:yes       *0.993,0.007 
    35      1:yes      1:yes       *0.987,0.013 
    36      1:yes      1:yes       *0.918,0.082 
    37      1:yes      1:yes       *0.971,0.029 
    38      1:yes      1:yes       *0.973,0.027 
    39      1:yes      1:yes       *0.973,0.027 
    40      1:yes       2:no   +   0.157,*0.843 
    41      1:yes      1:yes       *0.973,0.027 
    42      1:yes      1:yes       *0.986,0.014 
    43      1:yes      1:yes       *0.971,0.029 
    44      1:yes      1:yes       *0.993,0.007 
    45      1:yes      1:yes       *0.986,0.014 
    46      1:yes      1:yes       *0.986,0.014 
    47      1:yes      1:yes       *0.69,0.31 
    48      1:yes      1:yes       *0.973,0.027 
    49      1:yes      1:yes       *0.709,0.291 
     1       2:no       2:no       0.198,*0.802 
     2       2:no       2:no       0.02,*0.98 
     3       2:no       2:no       0.11,*0.89 
     4       2:no       2:no       0.025,*0.975 
     5       2:no       2:no       0.096,*0.904 
     6       2:no       2:no       0.026,*0.974 
     7       2:no       2:no       0.02,*0.98 
     8       2:no       2:no       0.025,*0.975 
     9       2:no       2:no       0.157,*0.843 
    10       2:no       2:no       0.054,*0.946 
    11       2:no       2:no       0.025,*0.975 
    12       2:no       2:no       0.271,*0.729 
    13       2:no       2:no       0.426,*0.574 
    14       2:no       2:no       0.025,*0.975 
    15       2:no       2:no       0.033,*0.967 
    16       2:no       2:no       0.02,*0.98 
    17       2:no       2:no       0.033,*0.967 
    18       2:no       2:no       0.025,*0.975 
    19       2:no       2:no       0.198,*0.802 
    20       2:no       2:no       0.426,*0.574 
    21       2:no       2:no       0.198,*0.802 
    22       2:no       2:no       0.11,*0.89 
    23       2:no       2:no       0.025,*0.975 
    24       2:no       2:no       0.031,*0.969 
    25       2:no       2:no       0.025,*0.975 
    26       2:no       2:no       0.054,*0.946 
    27       2:no       2:no       0.157,*0.843 
    28       2:no       2:no       0.157,*0.843 
    29       2:no       2:no       0.026,*0.974 
    30       2:no       2:no       0.426,*0.574 
    31       2:no       2:no       0.05,*0.95 
    32       2:no       2:no       0.054,*0.946 
    33       2:no       2:no       0.02,*0.98 
    34      1:yes      1:yes       *0.891,0.109 
    35      1:yes      1:yes       *0.891,0.109 
    36      1:yes      1:yes       *0.974,0.026 
    37      1:yes       2:no   +   0.096,*0.904 
    38      1:yes      1:yes       *0.69,0.31 
    39      1:yes      1:yes       *0.891,0.109 
    40      1:yes      1:yes       *0.891,0.109 
    41      1:yes      1:yes       *0.974,0.026 
    42      1:yes      1:yes       *0.972,0.028 
    43      1:yes      1:yes       *0.69,0.31 
    44      1:yes      1:yes       *0.972,0.028 
    45      1:yes      1:yes       *0.972,0.028 
    46      1:yes      1:yes       *0.891,0.109 
    47      1:yes      1:yes       *0.69,0.31 
    48      1:yes      1:yes       *0.974,0.026 
    49      1:yes      1:yes       *0.972,0.028 
     1       2:no       2:no       0.096,*0.904 
     2       2:no       2:no       0.027,*0.973 
     3       2:no       2:no       0.034,*0.966 
     4       2:no       2:no       0.332,*0.668 
     5       2:no       2:no       0.034,*0.966 
     6       2:no       2:no       0.033,*0.967 
     7       2:no       2:no       0.058,*0.942 
     8       2:no       2:no       0.022,*0.978 
     9       2:no       2:no       0.272,*0.728 
    10       2:no       2:no       0.028,*0.972 
    11       2:no       2:no       0.427,*0.573 
    12       2:no       2:no       0.027,*0.973 
    13       2:no       2:no       0.033,*0.967 
    14       2:no       2:no       0.034,*0.966 
    15       2:no       2:no       0.021,*0.979 
    16       2:no       2:no       0.028,*0.972 
    17       2:no       2:no       0.199,*0.801 
    18       2:no       2:no       0.021,*0.979 
    19       2:no       2:no       0.272,*0.728 
    20       2:no       2:no       0.021,*0.979 
    21       2:no       2:no       0.044,*0.956 
    22       2:no       2:no       0.027,*0.973 
    23       2:no       2:no       0.021,*0.979 
    24       2:no       2:no       0.096,*0.904 
    25       2:no       2:no       0.021,*0.979 
    26       2:no       2:no       0.021,*0.979 
    27       2:no       2:no       0.157,*0.843 
    28       2:no       2:no       0.028,*0.972 
    29       2:no       2:no       0.199,*0.801 
    30       2:no       2:no       0.058,*0.942 
    31       2:no       2:no       0.027,*0.973 
    32       2:no       2:no       0.427,*0.573 
    33       2:no       2:no       0.028,*0.972 
    34      1:yes      1:yes       *0.973,0.027 
    35      1:yes      1:yes       *0.986,0.014 
    36      1:yes      1:yes       *0.97,0.03 
    37      1:yes      1:yes       *0.973,0.027 
    38      1:yes      1:yes       *0.986,0.014 
    39      1:yes      1:yes       *0.97,0.03 
    40      1:yes      1:yes       *0.993,0.007 
    41      1:yes      1:yes       *0.986,0.014 
    42      1:yes      1:yes       *0.987,0.013 
    43      1:yes      1:yes       *0.973,0.027 
    44      1:yes      1:yes       *0.993,0.007 
    45      1:yes      1:yes       *0.973,0.027 
    46      1:yes      1:yes       *0.973,0.027 
    47      1:yes      1:yes       *0.97,0.03 
    48      1:yes      1:yes       *0.918,0.082 
     1       2:no       2:no       0.022,*0.978 
     2       2:no       2:no       0.025,*0.975 
     3       2:no       2:no       0.038,*0.962 
     4       2:no       2:no       0.04,*0.96 
     5       2:no       2:no       0.054,*0.946 
     6       2:no       2:no       0.036,*0.964 
     7       2:no       2:no       0.025,*0.975 
     8       2:no       2:no       0.021,*0.979 
     9       2:no       2:no       0.272,*0.728 
    10       2:no       2:no       0.051,*0.949 
    11       2:no       2:no       0.025,*0.975 
    12       2:no       2:no       0.036,*0.964 
    13       2:no       2:no       0.028,*0.972 
    14       2:no       2:no       0.025,*0.975 
    15       2:no       2:no       0.13,*0.87 
    16       2:no       2:no       0.038,*0.962 
    17       2:no       2:no       0.038,*0.962 
    18       2:no       2:no       0.157,*0.843 
    19       2:no       2:no       0.025,*0.975 
    20       2:no       2:no       0.025,*0.975 
    21       2:no       2:no       0.028,*0.972 
    22       2:no       2:no       0.125,*0.875 
    23       2:no       2:no       0.02,*0.98 
    24       2:no      1:yes   +   *0.612,0.388 
    25       2:no       2:no       0.054,*0.946 
    26       2:no       2:no       0.028,*0.972 
    27       2:no       2:no       0.028,*0.972 
    28       2:no       2:no       0.011,*0.989 
    29       2:no       2:no       0.036,*0.964 
    30       2:no       2:no       0.04,*0.96 
    31       2:no       2:no       0.038,*0.962 
    32       2:no       2:no       0.199,*0.801 
    33       2:no       2:no       0.025,*0.975 
    34      1:yes      1:yes       *0.858,0.142 
    35      1:yes      1:yes       *0.987,0.013 
    36      1:yes      1:yes       *0.954,0.046 
    37      1:yes      1:yes       *0.977,0.023 
    38      1:yes      1:yes       *0.953,0.047 
    39      1:yes      1:yes       *0.999,0.001 
    40      1:yes      1:yes       *0.998,0.002 
    41      1:yes      1:yes       *0.956,0.044 
    42      1:yes      1:yes       *0.973,0.027 
    43      1:yes      1:yes       *0.973,0.027 
    44      1:yes      1:yes       *0.996,0.004 
    45      1:yes      1:yes       *0.954,0.046 
    46      1:yes      1:yes       *0.632,0.368 
    47      1:yes      1:yes       *0.85,0.15 
    48      1:yes      1:yes       *0.612,0.388 
     1       2:no       2:no       0.058,*0.942 
     2       2:no       2:no       0.332,*0.668 
     3       2:no       2:no       0.027,*0.973 
     4       2:no       2:no       0.199,*0.801 
     5       2:no       2:no       0.322,*0.678 
     6       2:no       2:no       0.058,*0.942 
     7       2:no       2:no       0.11,*0.89 
     8       2:no       2:no       0.055,*0.945 
     9       2:no       2:no       0.099,*0.901 
    10       2:no       2:no       0.034,*0.966 
    11       2:no       2:no       0.027,*0.973 
    12       2:no       2:no       0.053,*0.947 
    13       2:no       2:no       0.058,*0.942 
    14       2:no       2:no       0.17,*0.83 
    15       2:no       2:no       0.025,*0.975 
    16       2:no       2:no       0.081,*0.919 
    17       2:no       2:no       0.427,*0.573 
    18       2:no       2:no       0.055,*0.945 
    19       2:no       2:no       0.027,*0.973 
    20       2:no       2:no       0.058,*0.942 
    21       2:no       2:no       0.17,*0.83 
    22       2:no       2:no       0.133,*0.867 
    23       2:no       2:no       0.016,*0.984 
    24       2:no       2:no       0.081,*0.919 
    25       2:no       2:no       0.049,*0.951 
    26       2:no       2:no       0.031,*0.969 
    27       2:no       2:no       0.062,*0.938 
    28       2:no       2:no       0.11,*0.89 
    29       2:no       2:no       0.027,*0.973 
    30       2:no       2:no       0.027,*0.973 
    31       2:no      1:yes   +   *0.892,0.108 
    32       2:no       2:no       0.016,*0.984 
    33       2:no       2:no       0.053,*0.947 
    34      1:yes      1:yes       *0.985,0.015 
    35      1:yes      1:yes       *0.985,0.015 
    36      1:yes      1:yes       *0.944,0.056 
    37      1:yes      1:yes       *0.661,0.339 
    38      1:yes      1:yes       *0.965,0.035 
    39      1:yes      1:yes       *0.661,0.339 
    40      1:yes      1:yes       *0.889,0.111 
    41      1:yes      1:yes       *0.805,0.195 
    42      1:yes      1:yes       *0.984,0.016 
    43      1:yes      1:yes       *0.984,0.016 
    44      1:yes      1:yes       *0.996,0.004 
    45      1:yes      1:yes       *0.797,0.203 
    46      1:yes      1:yes       *0.661,0.339 
    47      1:yes      1:yes       *0.992,0.008 
    48      1:yes      1:yes       *0.944,0.056 
     1       2:no       2:no       0.021,*0.979 
     2       2:no       2:no       0.027,*0.973 
     3       2:no       2:no       0.024,*0.976 
     4       2:no       2:no       0.13,*0.87 
     5       2:no       2:no       0.033,*0.967 
     6       2:no       2:no       0.024,*0.976 
     7       2:no       2:no       0.024,*0.976 
     8       2:no       2:no       0.021,*0.979 
     9       2:no       2:no       0.272,*0.728 
    10       2:no       2:no       0.063,*0.937 
    11       2:no       2:no       0.096,*0.904 
    12       2:no       2:no       0.063,*0.937 
    13       2:no       2:no       0.025,*0.975 
    14       2:no       2:no       0.063,*0.937 
    15       2:no       2:no       0.021,*0.979 
    16       2:no       2:no       0.021,*0.979 
    17       2:no       2:no       0.13,*0.87 
    18       2:no       2:no       0.021,*0.979 
    19       2:no       2:no       0.021,*0.979 
    20       2:no       2:no       0.024,*0.976 
    21       2:no       2:no       0.033,*0.967 
    22       2:no       2:no       0.033,*0.967 
    23       2:no       2:no       0.096,*0.904 
    24       2:no      1:yes   +   *0.741,0.259 
    25       2:no       2:no       0.027,*0.973 
    26       2:no       2:no       0.199,*0.801 
    27       2:no       2:no       0.13,*0.87 
    28       2:no       2:no       0.13,*0.87 
    29       2:no       2:no       0.033,*0.967 
    30       2:no       2:no       0.027,*0.973 
    31       2:no       2:no       0.025,*0.975 
    32       2:no       2:no       0.051,*0.949 
    33       2:no       2:no       0.13,*0.87 
    34      1:yes       2:no   +   0.427,*0.573 
    35      1:yes      1:yes       *0.987,0.013 
    36      1:yes      1:yes       *0.973,0.027 
    37      1:yes      1:yes       *0.973,0.027 
    38      1:yes      1:yes       *0.826,0.174 
    39      1:yes      1:yes       *0.973,0.027 
    40      1:yes      1:yes       *0.691,0.309 
    41      1:yes      1:yes       *0.741,0.259 
    42      1:yes      1:yes       *0.973,0.027 
    43      1:yes      1:yes       *0.994,0.006 
    44      1:yes       2:no   +   0.199,*0.801 
    45      1:yes      1:yes       *0.691,0.309 
    46      1:yes      1:yes       *0.973,0.027 
    47      1:yes       2:no   +   0.199,*0.801 
    48      1:yes      1:yes       *0.973,0.027 


========== Summary ==========

Correctly Classified Instances         470               96.7078 %
Incorrectly Classified Instances        16                3.2922 %
Kappa statistic                          0.9247
Mean absolute error                      0.1095
Root mean squared error                  0.1897
Relative absolute error                 25.1949 %
Root relative squared error             40.7026 %
Total Number of Instances              486     


=== Detailed Accuracy By Class ===

               TP Rate   FP Rate   Precision   Recall  F-Measure   ROC Area  Class
                 0.961     0.03       0.937     0.961     0.949      0.99     yes
                 0.97      0.039      0.982     0.97      0.976      0.99     no
Weighted Avg.    0.967     0.036      0.967     0.967     0.967      0.99 


=== Confusion Matrix ===

   a   b   <-- classified as
 149   6 |   a = yes
  10 321 |   b = no


========== Use the built Classifier: weka.classifiers.rules.DTNB to classify instances ==========
Error trained instances:
23: R,K,?,0.008458,?,?,2,NA,0,NA,1,146.18934,1,148,ALK,TK,Activation_segment_Nt#Activation_segment_Ct,no | yes, 0.7075904228222109, 0.29240957717778915
164: H,Q,0.125321,0.031515,0.363636,0.309804,0,NA,0,NA,1,146.14594,1,118,EGFR,TK,Activation_segment_Ct#F_helix,no | yes, 0.8468866702233062, 0.15311332977669384
165: K,N,0.908494,0.819705,1,0.988235,0,NA,0,NA,1,132.11904,1,135,EGFR,TK,Catalytic_loop,no | yes, 0.8468866702233062, 0.15311332977669384
173: R,G,0.065283,0.056444,0.545455,0.109804,-2,NA,0,NA,0,75.06714,1,148,EGFR,TK,H_and_I_helix,no | yes, 0.8468866702233062, 0.15311332977669384
176: V,E,0.17821,0.032222,0.909091,0.243137,-2,NA,0,NA,1,147.13074,0,105,EGFR,TK,Activation_segment_Nt,no | yes, 0.8468866702233062, 0.15311332977669384
177: V,I,0.159439,0.010034,0.818182,0.14902,3,NA,0,NA,0,131.17464,0,105,EGFR,TK,H_and_I_helix,no | yes, 0.8468866702233062, 0.15311332977669384
183: D,H,0.325613,0.026395,0.727273,0.192157,-1,NA,0,NA,1,155.15634,1,91,EGFR,TK,C_helix,no | yes, 0.8468866702233062, 0.15311332977669384
193: E,K,?,0.001554,?,?,1,NA,0,NA,1,146.18934,1,109,VEGFR,TK,Linker#E_helix,yes | no, 0.3155025553662691, 0.684497444633731
321: A,T,?,?,?,?,0,NA,0,NA,1,119.12034,0,67,STE7,STE,B3_strand,no | yes, 0.6173333333333333, 0.38266666666666665
324: L,F,0.360836,0.400752,0.666667,0.747312,0,NA,0,NA,0,165.19184,0,124,STE7,STE,Activation_segment_Nt,no | yes, 0.6173333333333333, 0.38266666666666665
447: M,T,0.310569,0.269708,1,0.337255,-1,NA,0,NA,1,119.12034,0,124,RET,TK,Activation_segment_Ct,yes | no, 0.3155025553662691, 0.684497444633731
471: C,F,0.265769,0.036617,0.83871,0.179012,-2,NA,0,NA,0,165.19184,0,86,STKR,TKL,E_helix#Catalytic_loop,yes | no, 0.446480231436837, 0.553519768563163
Total 12 miss classified instance(s).
************************************************************
Classify unseen data:

========== Use the built Classifier: weka.classifiers.rules.DTNB to classify instances ==========
Error trained instances:
Total 0 miss classified instance(s).

************************************************************
End weka.classifiers.rules.DTNB
************************************************************

************************************************************
Start weka.classifiers.trees.NBTree / default
************************************************************

========== Strat build & save Classifier: weka.classifiers.trees.NBTree ==========
Classifier was saved at: C:\Coding\Java\CancerML/Data/Results/Classification/20121223_000046/Model/weka.classifiers.trees.NBTree.model

========== Strat 10-fold  cross-validation==========

========== Strat writing Classification Summary ==========
Classification summary was saved at: C:\Coding\Java\CancerML/Data/Results/Classification/20121223_000046/Classified/weka.classifiers.trees.NBTree-Classified.txt
Relation Name:  Analysis_Disease-weka.filters.unsupervised.attribute.Remove-R1,9,10,13,16,17,18,20,21,23,24,25,26,27
Num Instances:  486
Num Attributes: 18

     Name                      Type  Nom  Int Real     Missing      Unique  Dist
   1 Amino_Acid_WT              Nom 100%   0%   0%     0 /  0%     0 /  0%    20 
   2 Amino_Acid_MT              Nom 100%   0%   0%     0 /  0%     0 /  0%    20 
   3 Conservation_Consensus_Al  Num   0%   0%  60%   194 / 40%    75 / 15%   140 
   4 Conservation_Wild_AllKina  Num   0%   0%  68%   155 / 32%   245 / 50%   271 
   5 Conservation_Consensus_Fa  Num   0%  13%  47%   196 / 40%    64 / 13%    96 
   6 Conservation_Consensus_Gr  Num   0%   0%  60%   196 / 40%   133 / 27%   181 
   7 Blosum62                   Num   0% 100%   0%     0 /  0%     0 /  0%     7 
   8 Modification               Nom 100%   0%   0%     0 /  0%     0 /  0%     2 
   9 Is_Pk_Domain               Nom 100%   0%   0%     0 /  0%     0 /  0%     1 
  10 Binding_Site               Nom 100%   0%   0%     0 /  0%     0 /  0%     1 
  11 Side_Chain_Polarity_MT     Nom 100%   0%   0%     0 /  0%     0 /  0%     2 
  12 Avg_Mass_MT                Num   0%   0% 100%     0 /  0%     0 /  0%    19 
  13 Side_Chain_Polarity_WT     Nom 100%   0%   0%     0 /  0%     0 /  0%     2 
  14 Van_der_Waals_Volume_WT    Num   0% 100%   0%     0 /  0%     0 /  0%    17 
  15 Protein_Family             Nom 100%   0%   0%     0 /  0%    14 /  3%    56 
  16 Protein_Group              Nom 100%   0%   0%     0 /  0%     1 /  0%     9 
  17 Sub_domain                 Nom 100%   0%   0%     0 /  0%     2 /  0%    20 
  18 Disease                    Nom 100%   0%   0%     0 /  0%     0 /  0%     2 


========== Cross Validation Result ==========
 inst#     actual  predicted error distribution
     1       2:no       2:no       0.223,*0.777 
     2       2:no       2:no       0.065,*0.935 
     3       2:no       2:no       0.295,*0.705 
     4       2:no       2:no       0.002,*0.998 
     5       2:no       2:no       0.056,*0.944 
     6       2:no       2:no       0,*1 
     7       2:no       2:no       0.001,*0.999 
     8       2:no       2:no       0,*1 
     9       2:no       2:no       0.001,*0.999 
    10       2:no       2:no       0,*1 
    11       2:no       2:no       0.001,*0.999 
    12       2:no       2:no       0.049,*0.951 
    13       2:no       2:no       0.002,*0.998 
    14       2:no       2:no       0,*1 
    15       2:no       2:no       0,*1 
    16       2:no       2:no       0,*1 
    17       2:no       2:no       0.001,*0.999 
    18       2:no       2:no       0.001,*0.999 
    19       2:no       2:no       0,*1 
    20       2:no       2:no       0,*1 
    21       2:no       2:no       0,*1 
    22       2:no       2:no       0,*1 
    23       2:no       2:no       0,*1 
    24       2:no       2:no       0,*1 
    25       2:no       2:no       0.001,*0.999 
    26       2:no       2:no       0,*1 
    27       2:no       2:no       0.165,*0.835 
    28       2:no       2:no       0.001,*0.999 
    29       2:no       2:no       0.291,*0.709 
    30       2:no       2:no       0.001,*0.999 
    31       2:no       2:no       0.001,*0.999 
    32       2:no       2:no       0.126,*0.874 
    33       2:no       2:no       0.006,*0.994 
    34       2:no       2:no       0.006,*0.994 
    35      1:yes      1:yes       *1,0 
    36      1:yes      1:yes       *0.966,0.034 
    37      1:yes      1:yes       *0.996,0.004 
    38      1:yes      1:yes       *1,0 
    39      1:yes      1:yes       *1,0 
    40      1:yes      1:yes       *0.996,0.004 
    41      1:yes      1:yes       *1,0 
    42      1:yes      1:yes       *1,0 
    43      1:yes      1:yes       *1,0 
    44      1:yes      1:yes       *0.972,0.028 
    45      1:yes      1:yes       *1,0 
    46      1:yes      1:yes       *1,0 
    47      1:yes      1:yes       *1,0 
    48      1:yes      1:yes       *1,0 
    49      1:yes      1:yes       *0.954,0.046 
     1       2:no      1:yes   +   *0.714,0.286 
     2       2:no       2:no       0.049,*0.951 
     3       2:no       2:no       0.001,*0.999 
     4       2:no       2:no       0.015,*0.985 
     5       2:no      1:yes   +   *0.613,0.387 
     6       2:no       2:no       0,*1 
     7       2:no       2:no       0.001,*0.999 
     8       2:no       2:no       0.003,*0.997 
     9       2:no       2:no       0,*1 
    10       2:no       2:no       0.003,*0.997 
    11       2:no       2:no       0,*1 
    12       2:no       2:no       0,*1 
    13       2:no       2:no       0,*1 
    14       2:no       2:no       0.01,*0.99 
    15       2:no       2:no       0.005,*0.995 
    16       2:no      1:yes   +   *0.995,0.005 
    17       2:no       2:no       0,*1 
    18       2:no       2:no       0.001,*0.999 
    19       2:no       2:no       0.005,*0.995 
    20       2:no       2:no       0.003,*0.997 
    21       2:no       2:no       0.049,*0.951 
    22       2:no       2:no       0.305,*0.695 
    23       2:no       2:no       0,*1 
    24       2:no       2:no       0,*1 
    25       2:no       2:no       0.231,*0.769 
    26       2:no       2:no       0.001,*0.999 
    27       2:no      1:yes   +   *0.78,0.22 
    28       2:no       2:no       0,*1 
    29       2:no       2:no       0.002,*0.998 
    30       2:no       2:no       0.001,*0.999 
    31       2:no       2:no       0,*1 
    32       2:no       2:no       0.01,*0.99 
    33       2:no       2:no       0.003,*0.997 
    34      1:yes      1:yes       *0.995,0.005 
    35      1:yes      1:yes       *0.997,0.003 
    36      1:yes      1:yes       *1,0 
    37      1:yes      1:yes       *0.996,0.004 
    38      1:yes      1:yes       *0.992,0.008 
    39      1:yes      1:yes       *0.983,0.017 
    40      1:yes      1:yes       *0.998,0.002 
    41      1:yes      1:yes       *0.993,0.007 
    42      1:yes      1:yes       *0.664,0.336 
    43      1:yes      1:yes       *1,0 
    44      1:yes      1:yes       *0.999,0.001 
    45      1:yes      1:yes       *1,0 
    46      1:yes      1:yes       *0.985,0.015 
    47      1:yes      1:yes       *1,0 
    48      1:yes      1:yes       *0.998,0.002 
    49      1:yes      1:yes       *0.983,0.017 
     1       2:no       2:no       0,*1 
     2       2:no      1:yes   +   *0.613,0.387 
     3       2:no       2:no       0,*1 
     4       2:no       2:no       0.001,*0.999 
     5       2:no       2:no       0,*1 
     6       2:no      1:yes   +   *0.98,0.02 
     7       2:no      1:yes   +   *0.9,0.1 
     8       2:no       2:no       0.037,*0.963 
     9       2:no       2:no       0.016,*0.984 
    10       2:no      1:yes   +   *0.512,0.488 
    11       2:no       2:no       0.046,*0.954 
    12       2:no       2:no       0.002,*0.998 
    13       2:no       2:no       0.001,*0.999 
    14       2:no       2:no       0.098,*0.902 
    15       2:no      1:yes   +   *0.592,0.408 
    16       2:no       2:no       0.001,*0.999 
    17       2:no       2:no       0.001,*0.999 
    18       2:no       2:no       0.011,*0.989 
    19       2:no       2:no       0.147,*0.853 
    20       2:no       2:no       0,*1 
    21       2:no       2:no       0.069,*0.931 
    22       2:no       2:no       0,*1 
    23       2:no       2:no       0.002,*0.998 
    24       2:no       2:no       0.001,*0.999 
    25       2:no       2:no       0.001,*0.999 
    26       2:no       2:no       0.048,*0.952 
    27       2:no       2:no       0.001,*0.999 
    28       2:no       2:no       0,*1 
    29       2:no       2:no       0.009,*0.991 
    30       2:no       2:no       0.18,*0.82 
    31       2:no       2:no       0.262,*0.738 
    32       2:no       2:no       0,*1 
    33       2:no       2:no       0.001,*0.999 
    34      1:yes      1:yes       *0.63,0.37 
    35      1:yes      1:yes       *0.724,0.276 
    36      1:yes      1:yes       *0.915,0.085 
    37      1:yes       2:no   +   0.45,*0.55 
    38      1:yes      1:yes       *0.947,0.053 
    39      1:yes      1:yes       *0.939,0.061 
    40      1:yes      1:yes       *0.999,0.001 
    41      1:yes       2:no   +   0,*1 
    42      1:yes      1:yes       *1,0 
    43      1:yes      1:yes       *0.998,0.002 
    44      1:yes       2:no   +   0.481,*0.519 
    45      1:yes      1:yes       *1,0 
    46      1:yes      1:yes       *0.947,0.053 
    47      1:yes      1:yes       *0.777,0.223 
    48      1:yes      1:yes       *1,0 
    49      1:yes      1:yes       *0.94,0.06 
     1       2:no       2:no       0,*1 
     2       2:no       2:no       0,*1 
     3       2:no       2:no       0,*1 
     4       2:no       2:no       0.008,*0.992 
     5       2:no       2:no       0,*1 
     6       2:no       2:no       0.073,*0.927 
     7       2:no       2:no       0.217,*0.783 
     8       2:no       2:no       0,*1 
     9       2:no       2:no       0.004,*0.996 
    10       2:no       2:no       0,*1 
    11       2:no       2:no       0.001,*0.999 
    12       2:no       2:no       0,*1 
    13       2:no       2:no       0.002,*0.998 
    14       2:no       2:no       0.254,*0.746 
    15       2:no       2:no       0.154,*0.846 
    16       2:no       2:no       0.063,*0.937 
    17       2:no       2:no       0.059,*0.941 
    18       2:no       2:no       0.001,*0.999 
    19       2:no       2:no       0,*1 
    20       2:no       2:no       0,*1 
    21       2:no       2:no       0.011,*0.989 
    22       2:no       2:no       0.005,*0.995 
    23       2:no       2:no       0,*1 
    24       2:no       2:no       0,*1 
    25       2:no       2:no       0.001,*0.999 
    26       2:no       2:no       0.121,*0.879 
    27       2:no       2:no       0,*1 
    28       2:no       2:no       0.002,*0.998 
    29       2:no       2:no       0,*1 
    30       2:no       2:no       0.192,*0.808 
    31       2:no       2:no       0.007,*0.993 
    32       2:no       2:no       0,*1 
    33       2:no       2:no       0,*1 
    34      1:yes      1:yes       *1,0 
    35      1:yes      1:yes       *1,0 
    36      1:yes      1:yes       *1,0 
    37      1:yes      1:yes       *0.851,0.149 
    38      1:yes      1:yes       *0.999,0.001 
    39      1:yes      1:yes       *0.995,0.005 
    40      1:yes      1:yes       *0.998,0.002 
    41      1:yes      1:yes       *1,0 
    42      1:yes       2:no   +   0.494,*0.506 
    43      1:yes      1:yes       *1,0 
    44      1:yes      1:yes       *0.784,0.216 
    45      1:yes      1:yes       *0.951,0.049 
    46      1:yes      1:yes       *0.998,0.002 
    47      1:yes      1:yes       *0.977,0.023 
    48      1:yes       2:no   +   0.01,*0.99 
    49      1:yes      1:yes       *0.98,0.02 
     1       2:no       2:no       0,*1 
     2       2:no       2:no       0.015,*0.985 
     3       2:no       2:no       0,*1 
     4       2:no       2:no       0.023,*0.977 
     5       2:no       2:no       0,*1 
     6       2:no       2:no       0.013,*0.987 
     7       2:no       2:no       0.417,*0.583 
     8       2:no       2:no       0.003,*0.997 
     9       2:no       2:no       0,*1 
    10       2:no       2:no       0.001,*0.999 
    11       2:no       2:no       0.001,*0.999 
    12       2:no       2:no       0,*1 
    13       2:no       2:no       0,*1 
    14       2:no       2:no       0,*1 
    15       2:no       2:no       0,*1 
    16       2:no       2:no       0.013,*0.987 
    17       2:no       2:no       0.005,*0.995 
    18       2:no       2:no       0,*1 
    19       2:no       2:no       0.001,*0.999 
    20       2:no       2:no       0,*1 
    21       2:no       2:no       0.002,*0.998 
    22       2:no       2:no       0,*1 
    23       2:no       2:no       0,*1 
    24       2:no       2:no       0,*1 
    25       2:no       2:no       0,*1 
    26       2:no       2:no       0.044,*0.956 
    27       2:no       2:no       0.022,*0.978 
    28       2:no       2:no       0,*1 
    29       2:no       2:no       0.088,*0.912 
    30       2:no       2:no       0.001,*0.999 
    31       2:no       2:no       0.014,*0.986 
    32       2:no       2:no       0,*1 
    33       2:no       2:no       0,*1 
    34      1:yes      1:yes       *1,0 
    35      1:yes      1:yes       *0.996,0.004 
    36      1:yes      1:yes       *0.995,0.005 
    37      1:yes      1:yes       *0.998,0.002 
    38      1:yes      1:yes       *0.996,0.004 
    39      1:yes      1:yes       *1,0 
    40      1:yes       2:no   +   0.35,*0.65 
    41      1:yes      1:yes       *1,0 
    42      1:yes      1:yes       *1,0 
    43      1:yes      1:yes       *0.999,0.001 
    44      1:yes      1:yes       *1,0 
    45      1:yes      1:yes       *0.997,0.003 
    46      1:yes      1:yes       *1,0 
    47      1:yes      1:yes       *0.732,0.268 
    48      1:yes      1:yes       *1,0 
    49      1:yes      1:yes       *0.986,0.014 
     1       2:no       2:no       0.021,*0.979 
     2       2:no       2:no       0.001,*0.999 
     3       2:no       2:no       0.006,*0.994 
     4       2:no       2:no       0,*1 
     5       2:no       2:no       0,*1 
     6       2:no       2:no       0,*1 
     7       2:no       2:no       0.006,*0.994 
     8       2:no       2:no       0.001,*0.999 
     9       2:no       2:no       0.003,*0.997 
    10       2:no       2:no       0.01,*0.99 
    11       2:no       2:no       0.001,*0.999 
    12       2:no       2:no       0.012,*0.988 
    13       2:no       2:no       0.067,*0.933 
    14       2:no       2:no       0,*1 
    15       2:no       2:no       0,*1 
    16       2:no       2:no       0,*1 
    17       2:no       2:no       0.001,*0.999 
    18       2:no       2:no       0,*1 
    19       2:no       2:no       0.003,*0.997 
    20       2:no       2:no       0.002,*0.998 
    21       2:no       2:no       0.316,*0.684 
    22       2:no       2:no       0.018,*0.982 
    23       2:no       2:no       0.004,*0.996 
    24       2:no       2:no       0,*1 
    25       2:no       2:no       0,*1 
    26       2:no       2:no       0.042,*0.958 
    27       2:no       2:no       0,*1 
    28       2:no       2:no       0,*1 
    29       2:no       2:no       0,*1 
    30       2:no       2:no       0.046,*0.954 
    31       2:no       2:no       0.008,*0.992 
    32       2:no       2:no       0.007,*0.993 
    33       2:no       2:no       0,*1 
    34      1:yes      1:yes       *0.984,0.016 
    35      1:yes      1:yes       *0.951,0.049 
    36      1:yes      1:yes       *0.999,0.001 
    37      1:yes       2:no   +   0.32,*0.68 
    38      1:yes       2:no   +   0.167,*0.833 
    39      1:yes      1:yes       *0.96,0.04 
    40      1:yes      1:yes       *0.971,0.029 
    41      1:yes      1:yes       *1,0 
    42      1:yes      1:yes       *0.997,0.003 
    43      1:yes      1:yes       *0.917,0.083 
    44      1:yes      1:yes       *1,0 
    45      1:yes      1:yes       *0.999,0.001 
    46      1:yes      1:yes       *0.976,0.024 
    47      1:yes      1:yes       *0.927,0.073 
    48      1:yes      1:yes       *1,0 
    49      1:yes      1:yes       *1,0 
     1       2:no       2:no       0.012,*0.988 
     2       2:no       2:no       0.004,*0.996 
     3       2:no       2:no       0.072,*0.928 
     4       2:no       2:no       0.009,*0.991 
     5       2:no       2:no       0,*1 
     6       2:no       2:no       0.039,*0.961 
     7       2:no       2:no       0.03,*0.97 
     8       2:no       2:no       0.001,*0.999 
     9       2:no       2:no       0.043,*0.957 
    10       2:no       2:no       0.001,*0.999 
    11       2:no       2:no       0.212,*0.788 
    12       2:no       2:no       0.084,*0.916 
    13       2:no       2:no       0.001,*0.999 
    14       2:no       2:no       0.008,*0.992 
    15       2:no       2:no       0,*1 
    16       2:no       2:no       0.078,*0.922 
    17       2:no       2:no       0.148,*0.852 
    18       2:no       2:no       0.012,*0.988 
    19       2:no       2:no       0.477,*0.523 
    20       2:no       2:no       0,*1 
    21       2:no       2:no       0,*1 
    22       2:no       2:no       0.251,*0.749 
    23       2:no       2:no       0.019,*0.981 
    24       2:no       2:no       0.006,*0.994 
    25       2:no       2:no       0,*1 
    26       2:no       2:no       0.001,*0.999 
    27       2:no       2:no       0,*1 
    28       2:no       2:no       0.001,*0.999 
    29       2:no       2:no       0.063,*0.937 
    30       2:no       2:no       0.002,*0.998 
    31       2:no       2:no       0.003,*0.997 
    32       2:no      1:yes   +   *0.683,0.317 
    33       2:no       2:no       0.014,*0.986 
    34      1:yes      1:yes       *0.981,0.019 
    35      1:yes      1:yes       *1,0 
    36      1:yes      1:yes       *0.524,0.476 
    37      1:yes      1:yes       *0.883,0.117 
    38      1:yes      1:yes       *1,0 
    39      1:yes      1:yes       *0.928,0.072 
    40      1:yes      1:yes       *1,0 
    41      1:yes      1:yes       *0.994,0.006 
    42      1:yes      1:yes       *0.861,0.139 
    43      1:yes      1:yes       *0.977,0.023 
    44      1:yes      1:yes       *1,0 
    45      1:yes      1:yes       *0.992,0.008 
    46      1:yes      1:yes       *1,0 
    47      1:yes      1:yes       *0.989,0.011 
    48      1:yes      1:yes       *0.934,0.066 
     1       2:no       2:no       0,*1 
     2       2:no       2:no       0,*1 
     3       2:no       2:no       0.016,*0.984 
     4       2:no       2:no       0.001,*0.999 
     5       2:no       2:no       0.013,*0.987 
     6       2:no       2:no       0,*1 
     7       2:no       2:no       0.001,*0.999 
     8       2:no       2:no       0,*1 
     9       2:no       2:no       0.018,*0.982 
    10       2:no       2:no       0,*1 
    11       2:no       2:no       0.002,*0.998 
    12       2:no       2:no       0,*1 
    13       2:no       2:no       0.004,*0.996 
    14       2:no       2:no       0.001,*0.999 
    15       2:no       2:no       0.002,*0.998 
    16       2:no       2:no       0,*1 
    17       2:no       2:no       0.02,*0.98 
    18       2:no       2:no       0.021,*0.979 
    19       2:no       2:no       0,*1 
    20       2:no       2:no       0.001,*0.999 
    21       2:no       2:no       0,*1 
    22       2:no       2:no       0.118,*0.882 
    23       2:no       2:no       0.001,*0.999 
    24       2:no       2:no       0.122,*0.878 
    25       2:no       2:no       0.002,*0.998 
    26       2:no       2:no       0.006,*0.994 
    27       2:no       2:no       0,*1 
    28       2:no       2:no       0,*1 
    29       2:no       2:no       0.004,*0.996 
    30       2:no       2:no       0,*1 
    31       2:no       2:no       0,*1 
    32       2:no       2:no       0.067,*0.933 
    33       2:no       2:no       0,*1 
    34      1:yes      1:yes       *0.999,0.001 
    35      1:yes      1:yes       *0.996,0.004 
    36      1:yes      1:yes       *0.992,0.008 
    37      1:yes      1:yes       *0.966,0.034 
    38      1:yes      1:yes       *0.999,0.001 
    39      1:yes      1:yes       *1,0 
    40      1:yes      1:yes       *1,0 
    41      1:yes      1:yes       *0.965,0.035 
    42      1:yes      1:yes       *0.991,0.009 
    43      1:yes      1:yes       *1,0 
    44      1:yes      1:yes       *0.996,0.004 
    45      1:yes      1:yes       *1,0 
    46      1:yes      1:yes       *0.993,0.007 
    47      1:yes      1:yes       *1,0 
    48      1:yes      1:yes       *0.949,0.051 
     1       2:no       2:no       0,*1 
     2       2:no       2:no       0.109,*0.891 
     3       2:no       2:no       0.001,*0.999 
     4       2:no       2:no       0,*1 
     5       2:no       2:no       0.068,*0.932 
     6       2:no       2:no       0.216,*0.784 
     7       2:no       2:no       0.058,*0.942 
     8       2:no       2:no       0,*1 
     9       2:no       2:no       0,*1 
    10       2:no       2:no       0,*1 
    11       2:no       2:no       0.001,*0.999 
    12       2:no       2:no       0.47,*0.53 
    13       2:no       2:no       0.041,*0.959 
    14       2:no       2:no       0,*1 
    15       2:no       2:no       0,*1 
    16       2:no       2:no       0,*1 
    17       2:no       2:no       0.002,*0.998 
    18       2:no       2:no       0.001,*0.999 
    19       2:no       2:no       0.001,*0.999 
    20       2:no       2:no       0.081,*0.919 
    21       2:no      1:yes   +   *0.83,0.17 
    22       2:no       2:no       0,*1 
    23       2:no       2:no       0,*1 
    24       2:no       2:no       0.006,*0.994 
    25       2:no       2:no       0,*1 
    26       2:no       2:no       0.001,*0.999 
    27       2:no       2:no       0,*1 
    28       2:no      1:yes   +   *0.78,0.22 
    29       2:no       2:no       0.003,*0.997 
    30       2:no       2:no       0.009,*0.991 
    31       2:no      1:yes   +   *0.959,0.041 
    32       2:no       2:no       0,*1 
    33       2:no       2:no       0.019,*0.981 
    34      1:yes      1:yes       *1,0 
    35      1:yes      1:yes       *1,0 
    36      1:yes      1:yes       *0.876,0.124 
    37      1:yes      1:yes       *0.995,0.005 
    38      1:yes      1:yes       *0.922,0.078 
    39      1:yes      1:yes       *0.99,0.01 
    40      1:yes      1:yes       *0.884,0.116 
    41      1:yes      1:yes       *0.923,0.077 
    42      1:yes      1:yes       *1,0 
    43      1:yes      1:yes       *0.992,0.008 
    44      1:yes      1:yes       *1,0 
    45      1:yes      1:yes       *0.812,0.188 
    46      1:yes      1:yes       *0.985,0.015 
    47      1:yes      1:yes       *0.932,0.068 
    48      1:yes      1:yes       *0.933,0.067 
     1       2:no       2:no       0,*1 
     2       2:no       2:no       0,*1 
     3       2:no       2:no       0.001,*0.999 
     4       2:no      1:yes   +   *0.848,0.152 
     5       2:no       2:no       0,*1 
     6       2:no       2:no       0,*1 
     7       2:no       2:no       0.001,*0.999 
     8       2:no       2:no       0.002,*0.998 
     9       2:no       2:no       0.444,*0.556 
    10       2:no       2:no       0.035,*0.965 
    11       2:no       2:no       0.001,*0.999 
    12       2:no       2:no       0.04,*0.96 
    13       2:no       2:no       0,*1 
    14       2:no       2:no       0.014,*0.986 
    15       2:no       2:no       0,*1 
    16       2:no       2:no       0,*1 
    17       2:no       2:no       0.052,*0.948 
    18       2:no       2:no       0,*1 
    19       2:no       2:no       0.001,*0.999 
    20       2:no       2:no       0.001,*0.999 
    21       2:no       2:no       0,*1 
    22       2:no       2:no       0,*1 
    23       2:no       2:no       0,*1 
    24       2:no      1:yes   +   *0.998,0.002 
    25       2:no       2:no       0.003,*0.997 
    26       2:no       2:no       0.002,*0.998 
    27       2:no       2:no       0.002,*0.998 
    28       2:no       2:no       0.181,*0.819 
    29       2:no       2:no       0.002,*0.998 
    30       2:no       2:no       0,*1 
    31       2:no       2:no       0,*1 
    32       2:no       2:no       0,*1 
    33       2:no       2:no       0,*1 
    34      1:yes      1:yes       *0.954,0.046 
    35      1:yes      1:yes       *1,0 
    36      1:yes      1:yes       *1,0 
    37      1:yes      1:yes       *0.985,0.015 
    38      1:yes      1:yes       *0.981,0.019 
    39      1:yes      1:yes       *0.999,0.001 
    40      1:yes      1:yes       *0.964,0.036 
    41      1:yes      1:yes       *0.774,0.226 
    42      1:yes      1:yes       *1,0 
    43      1:yes      1:yes       *1,0 
    44      1:yes       2:no   +   0.001,*0.999 
    45      1:yes      1:yes       *0.997,0.003 
    46      1:yes      1:yes       *1,0 
    47      1:yes       2:no   +   0,*1 
    48      1:yes      1:yes       *0.999,0.001 


========== Summary ==========

Correctly Classified Instances         461               94.856  %
Incorrectly Classified Instances        25                5.144  %
Kappa statistic                          0.8826
Mean absolute error                      0.0695
Root mean squared error                  0.1978
Relative absolute error                 15.9813 %
Root relative squared error             42.4469 %
Total Number of Instances              486     


=== Detailed Accuracy By Class ===

               TP Rate   FP Rate   Precision   Recall  F-Measure   ROC Area  Class
                 0.935     0.045      0.906     0.935     0.921      0.976    yes
                 0.955     0.065      0.969     0.955     0.962      0.976    no
Weighted Avg.    0.949     0.058      0.949     0.949     0.949      0.976


=== Confusion Matrix ===

   a   b   <-- classified as
 145  10 |   a = yes
  15 316 |   b = no


========== Use the built Classifier: weka.classifiers.trees.NBTree to classify instances ==========
Error trained instances:
22: R,Q,0.313468,0.240811,0.857143,?,1,NA,0,NA,1,146.14594,1,148,ALK,TK,Activation_segment_Nt,yes | no, 1.2535844914464466E-4, 0.9998746415508555
150: S,G,0.2547,0.052627,1,0.317647,0,NA,0,NA,0,75.06714,1,73,CSK,TK,Activation_segment_Ct,no | yes, 0.8326640106018758, 0.16733598939812422
169: N,S,0.118558,0.018785,0.545455,0.203922,1,NA,0,NA,1,105.09344,1,96,EGFR,TK,C_helix,yes | no, 0.4427708762103221, 0.5572291237896778
178: D,H,0.325613,0.026198,0.727273,0.192157,-1,NA,0,NA,1,155.15634,1,91,EGFR,TK,C_helix,yes | no, 0.4427708762103222, 0.5572291237896778
263: R,G,0.237696,0.155696,0.909091,0.222222,-2,NA,0,NA,0,75.06714,1,148,IRAK,TKL,E_helix,no | yes, 0.59896022673901, 0.4010397732609901
322: R,W,0.182737,0.124801,0.179487,0.215054,-3,NA,0,NA,0,204.22844,1,148,STE7,STE,C_helix,yes | no, 0.06456931756369211, 0.9354306824363079
323: S,L,0.30549,0.069142,0.717949,0.758065,-2,NA,0,NA,0,131.17464,1,73,STE7,STE,Linker,yes | no, 0.0718683414625345, 0.9281316585374656
465: E,Q,?,?,?,?,2,NA,0,NA,1,146.14594,1,109,MLK,TKL,Linker,no | yes, 0.6310570555094932, 0.3689429444905069
466: E,K,?,?,?,?,1,NA,0,NA,1,146.18934,1,109,MLK,TKL,Linker#E_helix,no | yes, 0.7914249108063995, 0.20857508919360046
470: V,A,0.418997,0.241069,0.909091,0.729412,0,NA,0,NA,0,89.09404,0,105,TEC,TK,G_loop,no | yes, 0.6649627394417965, 0.3350372605582034
485: G,S,0.351451,0.292866,0.875,0.709877,0,NA,0,NA,1,105.09344,0,48,MLK,TKL,E_helix,no | yes, 0.8673160167662355, 0.1326839832337645
Total 11 miss classified instance(s).
************************************************************
Classify unseen data:

========== Use the built Classifier: weka.classifiers.trees.NBTree to classify instances ==========
Error trained instances:
5: C,Y,0.571287,0.019935,0.181818,0.588235,-2,NA,0,NA,0,181.19124,0,86,EGFR,TK,C_helix,yes | no, 0.3759630519505445, 0.6240369480494555
6: D,N,0.173269,0.031913,0.454545,0.156863,1,NA,0,NA,1,132.11904,1,91,EGFR,TK,Linker#E_helix,yes | no, 0.30284419215669145, 0.6971558078433086
10: F,S,0.381456,0.21075,0.181818,0.282353,-2,NA,0,NA,1,105.09344,0,135,EGFR,TK,G_loop,yes | no, 0.3787342408533788, 0.6212657591466212
30: H,D,0.123389,0.083716,0.636364,0.341176,-1,NA,0,NA,1,133.10384,1,118,EGFR,TK,Activation_segment_Nt,yes | no, 0.38576211391777226, 0.6142378860822276
34: L,P,0.252132,0.235988,0.727273,0.65098,-3,NA,0,NA,0,115.13194,0,124,EGFR,TK,B3_strand,yes | no, 0.1665266883499693, 0.8334733116500307
43: R,K,0.176995,0.092822,0.454545,0.643137,2,NA,0,NA,1,146.18934,1,148,EGFR,TK,B3_strand,yes | no, 4.178964217137016E-5, 0.9999582103578285
45: R,H,0.206641,0.182063,0.818182,0.345098,0,NA,0,NA,1,155.15634,1,148,EGFR,TK,C_helix,yes | no, 1.6716276008863765E-5, 0.9999832837239911
46: R,H,0.106882,0.093308,0.363636,0.352941,0,NA,0,NA,1,155.15634,1,148,EGFR,TK,Catalytic_loop,yes | no, 8.357579174030927E-5, 0.9999164242082598
48: R,H,0.354984,0.074478,0.727273,0.321569,0,NA,0,NA,1,155.15634,1,148,EGFR,TK,Catalytic_loop,yes | no, 8.357579174030927E-5, 0.9999164242082598
54: T,M,0.146852,0.122923,0.909091,0.380392,-1,Phosphorylation,0,NA,0,149.20784,1,93,EGFR,TK,G_loop,yes | no, 0.08571428571428572, 0.9142857142857143
69: Y,H,0.482182,0.360281,0.727273,0.141176,2,NA,0,NA,1,155.15634,0,141,EGFR,TK,G_loop,yes | no, 0.288970501775203, 0.711029498224797
Total 11 miss classified instance(s).

************************************************************
End weka.classifiers.trees.NBTree
************************************************************

************************************************************
Start weka.classifiers.trees.FT / default
************************************************************

========== Strat build & save Classifier: weka.classifiers.trees.FT ==========
Classifier was saved at: C:\Coding\Java\CancerML/Data/Results/Classification/20121223_000046/Model/weka.classifiers.trees.FT.model

========== Strat 10-fold  cross-validation==========

========== Strat writing Classification Summary ==========
Classification summary was saved at: C:\Coding\Java\CancerML/Data/Results/Classification/20121223_000046/Classified/weka.classifiers.trees.FT-Classified.txt
Relation Name:  Analysis_Disease-weka.filters.unsupervised.attribute.Remove-R1,9,10,13,16,17,18,20,21,23,24,25,26,27
Num Instances:  486
Num Attributes: 18

     Name                      Type  Nom  Int Real     Missing      Unique  Dist
   1 Amino_Acid_WT              Nom 100%   0%   0%     0 /  0%     0 /  0%    20 
   2 Amino_Acid_MT              Nom 100%   0%   0%     0 /  0%     0 /  0%    20 
   3 Conservation_Consensus_Al  Num   0%   0%  60%   194 / 40%    75 / 15%   140 
   4 Conservation_Wild_AllKina  Num   0%   0%  68%   155 / 32%   245 / 50%   271 
   5 Conservation_Consensus_Fa  Num   0%  13%  47%   196 / 40%    64 / 13%    96 
   6 Conservation_Consensus_Gr  Num   0%   0%  60%   196 / 40%   133 / 27%   181 
   7 Blosum62                   Num   0% 100%   0%     0 /  0%     0 /  0%     7 
   8 Modification               Nom 100%   0%   0%     0 /  0%     0 /  0%     2 
   9 Is_Pk_Domain               Nom 100%   0%   0%     0 /  0%     0 /  0%     1 
  10 Binding_Site               Nom 100%   0%   0%     0 /  0%     0 /  0%     1 
  11 Side_Chain_Polarity_MT     Nom 100%   0%   0%     0 /  0%     0 /  0%     2 
  12 Avg_Mass_MT                Num   0%   0% 100%     0 /  0%     0 /  0%    19 
  13 Side_Chain_Polarity_WT     Nom 100%   0%   0%     0 /  0%     0 /  0%     2 
  14 Van_der_Waals_Volume_WT    Num   0% 100%   0%     0 /  0%     0 /  0%    17 
  15 Protein_Family             Nom 100%   0%   0%     0 /  0%    14 /  3%    56 
  16 Protein_Group              Nom 100%   0%   0%     0 /  0%     1 /  0%     9 
  17 Sub_domain                 Nom 100%   0%   0%     0 /  0%     2 /  0%    20 
  18 Disease                    Nom 100%   0%   0%     0 /  0%     0 /  0%     2 


========== Cross Validation Result ==========
 inst#     actual  predicted error distribution
     1       2:no       2:no       0,*1 
     2       2:no       2:no       0,*1 
     3       2:no       2:no       0.009,*0.991 
     4       2:no       2:no       0,*1 
     5       2:no       2:no       0,*1 
     6       2:no       2:no       0,*1 
     7       2:no       2:no       0,*1 
     8       2:no       2:no       0,*1 
     9       2:no       2:no       0,*1 
    10       2:no       2:no       0.001,*0.999 
    11       2:no       2:no       0,*1 
    12       2:no       2:no       0,*1 
    13       2:no       2:no       0,*1 
    14       2:no       2:no       0,*1 
    15       2:no       2:no       0.029,*0.971 
    16       2:no       2:no       0,*1 
    17       2:no       2:no       0,*1 
    18       2:no       2:no       0.003,*0.997 
    19       2:no       2:no       0,*1 
    20       2:no       2:no       0.001,*0.999 
    21       2:no       2:no       0,*1 
    22       2:no       2:no       0,*1 
    23       2:no       2:no       0,*1 
    24       2:no       2:no       0,*1 
    25       2:no       2:no       0,*1 
    26       2:no       2:no       0,*1 
    27       2:no       2:no       0.001,*0.999 
    28       2:no       2:no       0,*1 
    29       2:no       2:no       0,*1 
    30       2:no       2:no       0,*1 
    31       2:no       2:no       0,*1 
    32       2:no       2:no       0,*1 
    33       2:no       2:no       0.005,*0.995 
    34       2:no       2:no       0.016,*0.984 
    35      1:yes      1:yes       *1,0 
    36      1:yes      1:yes       *0.992,0.008 
    37      1:yes      1:yes       *0.995,0.005 
    38      1:yes      1:yes       *1,0 
    39      1:yes      1:yes       *0.987,0.013 
    40      1:yes      1:yes       *0.999,0.001 
    41      1:yes      1:yes       *0.999,0.001 
    42      1:yes      1:yes       *0.999,0.001 
    43      1:yes      1:yes       *1,0 
    44      1:yes      1:yes       *0.989,0.011 
    45      1:yes      1:yes       *0.999,0.001 
    46      1:yes      1:yes       *0.986,0.014 
    47      1:yes      1:yes       *0.986,0.014 
    48      1:yes      1:yes       *1,0 
    49      1:yes      1:yes       *0.984,0.016 
     1       2:no       2:no       0.123,*0.877 
     2       2:no       2:no       0,*1 
     3       2:no       2:no       0.009,*0.991 
     4       2:no       2:no       0,*1 
     5       2:no       2:no       0,*1 
     6       2:no       2:no       0,*1 
     7       2:no       2:no       0,*1 
     8       2:no       2:no       0.001,*0.999 
     9       2:no       2:no       0,*1 
    10       2:no       2:no       0.004,*0.996 
    11       2:no       2:no       0,*1 
    12       2:no       2:no       0,*1 
    13       2:no       2:no       0.001,*0.999 
    14       2:no       2:no       0,*1 
    15       2:no       2:no       0,*1 
    16       2:no       2:no       0.23,*0.77 
    17       2:no       2:no       0,*1 
    18       2:no       2:no       0.001,*0.999 
    19       2:no       2:no       0,*1 
    20       2:no       2:no       0.001,*0.999 
    21       2:no       2:no       0,*1 
    22       2:no       2:no       0.001,*0.999 
    23       2:no       2:no       0,*1 
    24       2:no       2:no       0,*1 
    25       2:no       2:no       0.001,*0.999 
    26       2:no       2:no       0,*1 
    27       2:no       2:no       0.001,*0.999 
    28       2:no       2:no       0,*1 
    29       2:no       2:no       0,*1 
    30       2:no       2:no       0.002,*0.998 
    31       2:no       2:no       0,*1 
    32       2:no       2:no       0.005,*0.995 
    33       2:no       2:no       0.001,*0.999 
    34      1:yes      1:yes       *0.999,0.001 
    35      1:yes      1:yes       *1,0 
    36      1:yes      1:yes       *1,0 
    37      1:yes      1:yes       *0.999,0.001 
    38      1:yes      1:yes       *0.969,0.031 
    39      1:yes      1:yes       *1,0 
    40      1:yes      1:yes       *0.976,0.024 
    41      1:yes      1:yes       *0.999,0.001 
    42      1:yes      1:yes       *0.997,0.003 
    43      1:yes      1:yes       *1,0 
    44      1:yes      1:yes       *0.992,0.008 
    45      1:yes      1:yes       *0.999,0.001 
    46      1:yes      1:yes       *0.999,0.001 
    47      1:yes      1:yes       *1,0 
    48      1:yes      1:yes       *0.992,0.008 
    49      1:yes      1:yes       *0.999,0.001 
     1       2:no       2:no       0,*1 
     2       2:no       2:no       0.026,*0.974 
     3       2:no       2:no       0,*1 
     4       2:no       2:no       0,*1 
     5       2:no       2:no       0,*1 
     6       2:no      1:yes   +   *0.998,0.002 
     7       2:no       2:no       0.041,*0.959 
     8       2:no       2:no       0.005,*0.995 
     9       2:no       2:no       0.006,*0.994 
    10       2:no       2:no       0,*1 
    11       2:no       2:no       0.001,*0.999 
    12       2:no       2:no       0,*1 
    13       2:no       2:no       0,*1 
    14       2:no       2:no       0,*1 
    15       2:no       2:no       0.007,*0.993 
    16       2:no       2:no       0.002,*0.998 
    17       2:no       2:no       0,*1 
    18       2:no       2:no       0.002,*0.998 
    19       2:no       2:no       0,*1 
    20       2:no       2:no       0,*1 
    21       2:no       2:no       0.004,*0.996 
    22       2:no       2:no       0,*1 
    23       2:no       2:no       0.005,*0.995 
    24       2:no       2:no       0,*1 
    25       2:no       2:no       0,*1 
    26       2:no       2:no       0.357,*0.643 
    27       2:no       2:no       0.003,*0.997 
    28       2:no       2:no       0,*1 
    29       2:no       2:no       0,*1 
    30       2:no       2:no       0.005,*0.995 
    31       2:no       2:no       0,*1 
    32       2:no       2:no       0.002,*0.998 
    33       2:no       2:no       0,*1 
    34      1:yes      1:yes       *1,0 
    35      1:yes      1:yes       *0.557,0.443 
    36      1:yes      1:yes       *0.995,0.005 
    37      1:yes       2:no   +   0.04,*0.96 
    38      1:yes      1:yes       *1,0 
    39      1:yes      1:yes       *0.999,0.001 
    40      1:yes      1:yes       *1,0 
    41      1:yes       2:no   +   0.042,*0.958 
    42      1:yes      1:yes       *1,0 
    43      1:yes      1:yes       *1,0 
    44      1:yes      1:yes       *0.992,0.008 
    45      1:yes      1:yes       *1,0 
    46      1:yes      1:yes       *1,0 
    47      1:yes      1:yes       *1,0 
    48      1:yes      1:yes       *1,0 
    49      1:yes      1:yes       *1,0 
     1       2:no       2:no       0,*1 
     2       2:no       2:no       0.001,*0.999 
     3       2:no       2:no       0.002,*0.998 
     4       2:no       2:no       0,*1 
     5       2:no       2:no       0,*1 
     6       2:no       2:no       0.005,*0.995 
     7       2:no       2:no       0.001,*0.999 
     8       2:no       2:no       0,*1 
     9       2:no       2:no       0.001,*0.999 
    10       2:no       2:no       0,*1 
    11       2:no       2:no       0.002,*0.998 
    12       2:no       2:no       0,*1 
    13       2:no       2:no       0.002,*0.998 
    14       2:no       2:no       0.008,*0.992 
    15       2:no       2:no       0.01,*0.99 
    16       2:no      1:yes   +   *1,0 
    17       2:no       2:no       0.221,*0.779 
    18       2:no       2:no       0.001,*0.999 
    19       2:no       2:no       0.064,*0.936 
    20       2:no       2:no       0.008,*0.992 
    21       2:no       2:no       0,*1 
    22       2:no       2:no       0.011,*0.989 
    23       2:no       2:no       0,*1 
    24       2:no       2:no       0.001,*0.999 
    25       2:no       2:no       0.001,*0.999 
    26       2:no       2:no       0.01,*0.99 
    27       2:no       2:no       0,*1 
    28       2:no       2:no       0,*1 
    29       2:no       2:no       0.001,*0.999 
    30       2:no       2:no       0.003,*0.997 
    31       2:no       2:no       0.001,*0.999 
    32       2:no       2:no       0.002,*0.998 
    33       2:no       2:no       0,*1 
    34      1:yes      1:yes       *0.999,0.001 
    35      1:yes      1:yes       *1,0 
    36      1:yes      1:yes       *1,0 
    37      1:yes      1:yes       *1,0 
    38      1:yes      1:yes       *1,0 
    39      1:yes      1:yes       *1,0 
    40      1:yes      1:yes       *1,0 
    41      1:yes      1:yes       *1,0 
    42      1:yes      1:yes       *0.55,0.45 
    43      1:yes      1:yes       *1,0 
    44      1:yes      1:yes       *0.941,0.059 
    45      1:yes      1:yes       *1,0 
    46      1:yes      1:yes       *1,0 
    47      1:yes      1:yes       *1,0 
    48      1:yes       2:no   +   0.003,*0.997 
    49      1:yes      1:yes       *0.999,0.001 
     1       2:no       2:no       0,*1 
     2       2:no       2:no       0,*1 
     3       2:no       2:no       0,*1 
     4       2:no       2:no       0.002,*0.998 
     5       2:no       2:no       0,*1 
     6       2:no       2:no       0,*1 
     7       2:no       2:no       0.001,*0.999 
     8       2:no       2:no       0,*1 
     9       2:no       2:no       0,*1 
    10       2:no       2:no       0,*1 
    11       2:no       2:no       0.002,*0.998 
    12       2:no       2:no       0,*1 
    13       2:no       2:no       0.014,*0.986 
    14       2:no       2:no       0,*1 
    15       2:no       2:no       0,*1 
    16       2:no       2:no       0.003,*0.997 
    17       2:no       2:no       0,*1 
    18       2:no       2:no       0,*1 
    19       2:no       2:no       0,*1 
    20       2:no       2:no       0,*1 
    21       2:no       2:no       0,*1 
    22       2:no       2:no       0,*1 
    23       2:no       2:no       0,*1 
    24       2:no       2:no       0,*1 
    25       2:no       2:no       0.022,*0.978 
    26       2:no       2:no       0.001,*0.999 
    27       2:no       2:no       0,*1 
    28       2:no       2:no       0,*1 
    29       2:no       2:no       0.014,*0.986 
    30       2:no       2:no       0,*1 
    31       2:no       2:no       0,*1 
    32       2:no       2:no       0,*1 
    33       2:no       2:no       0,*1 
    34      1:yes      1:yes       *0.998,0.002 
    35      1:yes      1:yes       *1,0 
    36      1:yes      1:yes       *1,0 
    37      1:yes      1:yes       *0.994,0.006 
    38      1:yes      1:yes       *0.96,0.04 
    39      1:yes      1:yes       *0.995,0.005 
    40      1:yes       2:no   +   0.001,*0.999 
    41      1:yes      1:yes       *0.974,0.026 
    42      1:yes      1:yes       *1,0 
    43      1:yes      1:yes       *1,0 
    44      1:yes      1:yes       *1,0 
    45      1:yes      1:yes       *0.997,0.003 
    46      1:yes      1:yes       *1,0 
    47      1:yes      1:yes       *1,0 
    48      1:yes      1:yes       *0.997,0.003 
    49      1:yes      1:yes       *0.971,0.029 
     1       2:no       2:no       0,*1 
     2       2:no       2:no       0,*1 
     3       2:no       2:no       0.016,*0.984 
     4       2:no       2:no       0,*1 
     5       2:no       2:no       0,*1 
     6       2:no       2:no       0,*1 
     7       2:no       2:no       0.001,*0.999 
     8       2:no       2:no       0,*1 
     9       2:no       2:no       0,*1 
    10       2:no       2:no       0,*1 
    11       2:no       2:no       0,*1 
    12       2:no       2:no       0,*1 
    13       2:no       2:no       0.001,*0.999 
    14       2:no       2:no       0,*1 
    15       2:no       2:no       0.002,*0.998 
    16       2:no       2:no       0,*1 
    17       2:no       2:no       0,*1 
    18       2:no       2:no       0,*1 
    19       2:no       2:no       0.025,*0.975 
    20       2:no       2:no       0,*1 
    21       2:no       2:no       0,*1 
    22       2:no       2:no       0.03,*0.97 
    23       2:no       2:no       0,*1 
    24       2:no       2:no       0,*1 
    25       2:no       2:no       0,*1 
    26       2:no       2:no       0.005,*0.995 
    27       2:no       2:no       0.003,*0.997 
    28       2:no       2:no       0.001,*0.999 
    29       2:no       2:no       0.005,*0.995 
    30       2:no       2:no       0.044,*0.956 
    31       2:no       2:no       0.02,*0.98 
    32       2:no       2:no       0,*1 
    33       2:no       2:no       0,*1 
    34      1:yes      1:yes       *0.999,0.001 
    35      1:yes      1:yes       *0.999,0.001 
    36      1:yes      1:yes       *1,0 
    37      1:yes       2:no   +   0,*1 
    38      1:yes      1:yes       *0.978,0.022 
    39      1:yes      1:yes       *0.999,0.001 
    40      1:yes      1:yes       *0.999,0.001 
    41      1:yes      1:yes       *1,0 
    42      1:yes      1:yes       *0.999,0.001 
    43      1:yes      1:yes       *0.978,0.022 
    44      1:yes      1:yes       *1,0 
    45      1:yes      1:yes       *0.988,0.012 
    46      1:yes      1:yes       *0.999,0.001 
    47      1:yes      1:yes       *0.978,0.022 
    48      1:yes      1:yes       *1,0 
    49      1:yes      1:yes       *1,0 
     1       2:no       2:no       0,*1 
     2       2:no       2:no       0,*1 
     3       2:no       2:no       0.001,*0.999 
     4       2:no       2:no       0.008,*0.992 
     5       2:no       2:no       0,*1 
     6       2:no       2:no       0,*1 
     7       2:no       2:no       0.015,*0.985 
     8       2:no       2:no       0,*1 
     9       2:no       2:no       0,*1 
    10       2:no       2:no       0,*1 
    11       2:no       2:no       0.001,*0.999 
    12       2:no       2:no       0,*1 
    13       2:no       2:no       0,*1 
    14       2:no       2:no       0,*1 
    15       2:no       2:no       0,*1 
    16       2:no       2:no       0.001,*0.999 
    17       2:no      1:yes   +   *0.64,0.36 
    18       2:no       2:no       0,*1 
    19       2:no       2:no       0.008,*0.992 
    20       2:no       2:no       0.019,*0.981 
    21       2:no       2:no       0,*1 
    22       2:no       2:no       0.001,*0.999 
    23       2:no       2:no       0.001,*0.999 
    24       2:no       2:no       0,*1 
    25       2:no       2:no       0.001,*0.999 
    26       2:no       2:no       0,*1 
    27       2:no       2:no       0,*1 
    28       2:no       2:no       0,*1 
    29       2:no       2:no       0.217,*0.783 
    30       2:no       2:no       0.015,*0.985 
    31       2:no       2:no       0,*1 
    32       2:no       2:no       0,*1 
    33       2:no       2:no       0,*1 
    34      1:yes      1:yes       *0.998,0.002 
    35      1:yes      1:yes       *0.995,0.005 
    36      1:yes      1:yes       *0.999,0.001 
    37      1:yes      1:yes       *1,0 
    38      1:yes      1:yes       *1,0 
    39      1:yes      1:yes       *1,0 
    40      1:yes      1:yes       *1,0 
    41      1:yes      1:yes       *0.955,0.045 
    42      1:yes      1:yes       *1,0 
    43      1:yes      1:yes       *1,0 
    44      1:yes      1:yes       *1,0 
    45      1:yes      1:yes       *0.998,0.002 
    46      1:yes      1:yes       *0.999,0.001 
    47      1:yes      1:yes       *1,0 
    48      1:yes      1:yes       *0.998,0.002 
     1       2:no       2:no       0,*1 
     2       2:no       2:no       0,*1 
     3       2:no       2:no       0.005,*0.995 
     4       2:no       2:no       0,*1 
     5       2:no       2:no       0.002,*0.998 
     6       2:no       2:no       0.001,*0.999 
     7       2:no       2:no       0.001,*0.999 
     8       2:no       2:no       0.001,*0.999 
     9       2:no       2:no       0.004,*0.996 
    10       2:no       2:no       0.001,*0.999 
    11       2:no       2:no       0.004,*0.996 
    12       2:no       2:no       0.001,*0.999 
    13       2:no       2:no       0,*1 
    14       2:no       2:no       0.008,*0.992 
    15       2:no       2:no       0.001,*0.999 
    16       2:no       2:no       0,*1 
    17       2:no       2:no       0,*1 
    18       2:no       2:no       0.003,*0.997 
    19       2:no       2:no       0.001,*0.999 
    20       2:no       2:no       0.001,*0.999 
    21       2:no       2:no       0.005,*0.995 
    22       2:no       2:no       0.007,*0.993 
    23       2:no       2:no       0,*1 
    24       2:no      1:yes   +   *0.986,0.014 
    25       2:no       2:no       0.004,*0.996 
    26       2:no       2:no       0,*1 
    27       2:no       2:no       0.002,*0.998 
    28       2:no       2:no       0.001,*0.999 
    29       2:no       2:no       0.002,*0.998 
    30       2:no       2:no       0.003,*0.997 
    31       2:no       2:no       0,*1 
    32       2:no       2:no       0.136,*0.864 
    33       2:no       2:no       0,*1 
    34      1:yes      1:yes       *1,0 
    35      1:yes      1:yes       *1,0 
    36      1:yes      1:yes       *1,0 
    37      1:yes      1:yes       *1,0 
    38      1:yes      1:yes       *1,0 
    39      1:yes      1:yes       *1,0 
    40      1:yes      1:yes       *1,0 
    41      1:yes      1:yes       *1,0 
    42      1:yes      1:yes       *1,0 
    43      1:yes      1:yes       *0.998,0.002 
    44      1:yes      1:yes       *1,0 
    45      1:yes      1:yes       *0.999,0.001 
    46      1:yes      1:yes       *1,0 
    47      1:yes      1:yes       *0.986,0.014 
    48      1:yes      1:yes       *0.941,0.059 
     1       2:no       2:no       0,*1 
     2       2:no       2:no       0,*1 
     3       2:no       2:no       0,*1 
     4       2:no       2:no       0,*1 
     5       2:no       2:no       0.001,*0.999 
     6       2:no       2:no       0.004,*0.996 
     7       2:no       2:no       0.001,*0.999 
     8       2:no       2:no       0,*1 
     9       2:no       2:no       0,*1 
    10       2:no       2:no       0,*1 
    11       2:no       2:no       0.01,*0.99 
    12       2:no       2:no       0.002,*0.998 
    13       2:no       2:no       0.001,*0.999 
    14       2:no       2:no       0.006,*0.994 
    15       2:no       2:no       0,*1 
    16       2:no       2:no       0,*1 
    17       2:no       2:no       0.001,*0.999 
    18       2:no       2:no       0,*1 
    19       2:no       2:no       0.001,*0.999 
    20       2:no       2:no       0,*1 
    21       2:no      1:yes   +   *1,0 
    22       2:no       2:no       0,*1 
    23       2:no       2:no       0,*1 
    24       2:no       2:no       0.003,*0.997 
    25       2:no       2:no       0,*1 
    26       2:no       2:no       0,*1 
    27       2:no       2:no       0,*1 
    28       2:no       2:no       0.001,*0.999 
    29       2:no       2:no       0.001,*0.999 
    30       2:no       2:no       0,*1 
    31       2:no      1:yes   +   *0.959,0.041 
    32       2:no       2:no       0,*1 
    33       2:no       2:no       0.006,*0.994 
    34      1:yes      1:yes       *1,0 
    35      1:yes      1:yes       *1,0 
    36      1:yes      1:yes       *1,0 
    37      1:yes      1:yes       *1,0 
    38      1:yes      1:yes       *0.977,0.023 
    39      1:yes      1:yes       *0.984,0.016 
    40      1:yes      1:yes       *0.997,0.003 
    41      1:yes      1:yes       *0.996,0.004 
    42      1:yes      1:yes       *0.986,0.014 
    43      1:yes      1:yes       *1,0 
    44      1:yes      1:yes       *1,0 
    45      1:yes      1:yes       *1,0 
    46      1:yes      1:yes       *0.984,0.016 
    47      1:yes      1:yes       *1,0 
    48      1:yes      1:yes       *0.993,0.007 
     1       2:no       2:no       0,*1 
     2       2:no       2:no       0,*1 
     3       2:no       2:no       0,*1 
     4       2:no       2:no       0,*1 
     5       2:no       2:no       0,*1 
     6       2:no       2:no       0,*1 
     7       2:no       2:no       0,*1 
     8       2:no       2:no       0.001,*0.999 
     9       2:no       2:no       0,*1 
    10       2:no       2:no       0.001,*0.999 
    11       2:no       2:no       0,*1 
    12       2:no       2:no       0.001,*0.999 
    13       2:no       2:no       0,*1 
    14       2:no       2:no       0,*1 
    15       2:no       2:no       0,*1 
    16       2:no       2:no       0,*1 
    17       2:no       2:no       0,*1 
    18       2:no       2:no       0,*1 
    19       2:no       2:no       0,*1 
    20       2:no       2:no       0,*1 
    21       2:no       2:no       0,*1 
    22       2:no       2:no       0,*1 
    23       2:no       2:no       0.001,*0.999 
    24       2:no      1:yes   +   *0.999,0.001 
    25       2:no       2:no       0,*1 
    26       2:no       2:no       0,*1 
    27       2:no       2:no       0,*1 
    28       2:no       2:no       0,*1 
    29       2:no       2:no       0,*1 
    30       2:no       2:no       0,*1 
    31       2:no       2:no       0,*1 
    32       2:no       2:no       0,*1 
    33       2:no       2:no       0,*1 
    34      1:yes       2:no   +   0.003,*0.997 
    35      1:yes      1:yes       *1,0 
    36      1:yes      1:yes       *1,0 
    37      1:yes      1:yes       *1,0 
    38      1:yes      1:yes       *1,0 
    39      1:yes      1:yes       *1,0 
    40      1:yes      1:yes       *1,0 
    41      1:yes      1:yes       *0.997,0.003 
    42      1:yes      1:yes       *1,0 
    43      1:yes      1:yes       *1,0 
    44      1:yes       2:no   +   0,*1 
    45      1:yes      1:yes       *0.999,0.001 
    46      1:yes      1:yes       *1,0 
    47      1:yes       2:no   +   0,*1 
    48      1:yes      1:yes       *1,0 


========== Summary ==========

Correctly Classified Instances         471               96.9136 %
Incorrectly Classified Instances        15                3.0864 %
Kappa statistic                          0.9288
Mean absolute error                      0.0372
Root mean squared error                  0.1749
Relative absolute error                  8.5554 %
Root relative squared error             37.516  %
Total Number of Instances              486     


=== Detailed Accuracy By Class ===

               TP Rate   FP Rate   Precision   Recall  F-Measure   ROC Area  Class
                 0.948     0.021      0.955     0.948     0.951      0.974    yes
                 0.979     0.052      0.976     0.979     0.977      0.974    no
Weighted Avg.    0.969     0.042      0.969     0.969     0.969      0.974


=== Confusion Matrix ===

   a   b   <-- classified as
 147   8 |   a = yes
   7 324 |   b = no


========== Use the built Classifier: weka.classifiers.trees.FT to classify instances ==========
Error trained instances:
178: D,H,0.325613,0.026198,0.727273,0.192157,-1,NA,0,NA,1,155.15634,1,91,EGFR,TK,C_helix,yes | no, 0.4948886396286013, 0.5051113603713987
Total 1 miss classified instance(s).
************************************************************
Classify unseen data:

========== Use the built Classifier: weka.classifiers.trees.FT to classify instances ==========
Error trained instances:
5: C,Y,0.571287,0.019935,0.181818,0.588235,-2,NA,0,NA,0,181.19124,0,86,EGFR,TK,C_helix,yes | no, 0.02765198088361243, 0.9723480191163876
6: D,N,0.173269,0.031913,0.454545,0.156863,1,NA,0,NA,1,132.11904,1,91,EGFR,TK,Linker#E_helix,yes | no, 0.14390818960704663, 0.8560918103929535
7: D,N,0.965413,0.828589,1,0.968627,1,NA,0,NA,1,132.11904,1,91,EGFR,TK,Activation_segment_Nt,yes | no, 0.37132799048024534, 0.6286720095197545
10: F,S,0.381456,0.21075,0.181818,0.282353,-2,NA,0,NA,1,105.09344,0,135,EGFR,TK,G_loop,yes | no, 0.02765198088361243, 0.9723480191163876
46: R,H,0.106882,0.093308,0.363636,0.352941,0,NA,0,NA,1,155.15634,1,148,EGFR,TK,Catalytic_loop,yes | no, 0.3679457094010887, 0.6320542905989113
65: V,M,0.284484,0.100955,0.181818,0.243137,1,NA,0,NA,0,149.20784,0,105,EGFR,TK,Linker,yes | no, 0.009907070293530594, 0.9900929297064693
Total 6 miss classified instance(s).

************************************************************
End weka.classifiers.trees.FT
************************************************************

************************************************************
Start weka.classifiers.bayes.NaiveBayes / default
************************************************************

========== Strat build & save Classifier: weka.classifiers.bayes.NaiveBayes ==========
Classifier was saved at: C:\Coding\Java\CancerML/Data/Results/Classification/20121223_000046/Model/weka.classifiers.bayes.NaiveBayes.model

========== Strat 10-fold  cross-validation==========

========== Strat writing Classification Summary ==========
Classification summary was saved at: C:\Coding\Java\CancerML/Data/Results/Classification/20121223_000046/Classified/weka.classifiers.bayes.NaiveBayes-Classified.txt
Relation Name:  Analysis_Disease-weka.filters.unsupervised.attribute.Remove-R1,9,10,13,16,17,18,20,21,23,24,25,26,27
Num Instances:  486
Num Attributes: 18

     Name                      Type  Nom  Int Real     Missing      Unique  Dist
   1 Amino_Acid_WT              Nom 100%   0%   0%     0 /  0%     0 /  0%    20 
   2 Amino_Acid_MT              Nom 100%   0%   0%     0 /  0%     0 /  0%    20 
   3 Conservation_Consensus_Al  Num   0%   0%  60%   194 / 40%    75 / 15%   140 
   4 Conservation_Wild_AllKina  Num   0%   0%  68%   155 / 32%   245 / 50%   271 
   5 Conservation_Consensus_Fa  Num   0%  13%  47%   196 / 40%    64 / 13%    96 
   6 Conservation_Consensus_Gr  Num   0%   0%  60%   196 / 40%   133 / 27%   181 
   7 Blosum62                   Num   0% 100%   0%     0 /  0%     0 /  0%     7 
   8 Modification               Nom 100%   0%   0%     0 /  0%     0 /  0%     2 
   9 Is_Pk_Domain               Nom 100%   0%   0%     0 /  0%     0 /  0%     1 
  10 Binding_Site               Nom 100%   0%   0%     0 /  0%     0 /  0%     1 
  11 Side_Chain_Polarity_MT     Nom 100%   0%   0%     0 /  0%     0 /  0%     2 
  12 Avg_Mass_MT                Num   0%   0% 100%     0 /  0%     0 /  0%    19 
  13 Side_Chain_Polarity_WT     Nom 100%   0%   0%     0 /  0%     0 /  0%     2 
  14 Van_der_Waals_Volume_WT    Num   0% 100%   0%     0 /  0%     0 /  0%    17 
  15 Protein_Family             Nom 100%   0%   0%     0 /  0%    14 /  3%    56 
  16 Protein_Group              Nom 100%   0%   0%     0 /  0%     1 /  0%     9 
  17 Sub_domain                 Nom 100%   0%   0%     0 /  0%     2 /  0%    20 
  18 Disease                    Nom 100%   0%   0%     0 /  0%     0 /  0%     2 


========== Cross Validation Result ==========
 inst#     actual  predicted error distribution
     1       2:no       2:no       0.289,*0.711 
     2       2:no       2:no       0.043,*0.957 
     3       2:no       2:no       0.215,*0.785 
     4       2:no       2:no       0.001,*0.999 
     5       2:no       2:no       0.068,*0.932 
     6       2:no       2:no       0,*1 
     7       2:no       2:no       0,*1 
     8       2:no       2:no       0,*1 
     9       2:no       2:no       0.002,*0.998 
    10       2:no       2:no       0,*1 
    11       2:no       2:no       0,*1 
    12       2:no       2:no       0.005,*0.995 
    13       2:no       2:no       0.003,*0.997 
    14       2:no       2:no       0,*1 
    15       2:no       2:no       0,*1 
    16       2:no       2:no       0.001,*0.999 
    17       2:no       2:no       0.002,*0.998 
    18       2:no       2:no       0.001,*0.999 
    19       2:no       2:no       0,*1 
    20       2:no       2:no       0,*1 
    21       2:no       2:no       0,*1 
    22       2:no       2:no       0,*1 
    23       2:no       2:no       0,*1 
    24       2:no       2:no       0,*1 
    25       2:no       2:no       0,*1 
    26       2:no       2:no       0,*1 
    27       2:no       2:no       0.184,*0.816 
    28       2:no       2:no       0.001,*0.999 
    29       2:no       2:no       0.374,*0.626 
    30       2:no       2:no       0.001,*0.999 
    31       2:no       2:no       0.016,*0.984 
    32       2:no       2:no       0.143,*0.857 
    33       2:no       2:no       0.004,*0.996 
    34       2:no       2:no       0.015,*0.985 
    35      1:yes      1:yes       *1,0 
    36      1:yes      1:yes       *0.907,0.093 
    37      1:yes      1:yes       *0.984,0.016 
    38      1:yes      1:yes       *1,0 
    39      1:yes      1:yes       *1,0 
    40      1:yes      1:yes       *1,0 
    41      1:yes      1:yes       *1,0 
    42      1:yes      1:yes       *1,0 
    43      1:yes      1:yes       *1,0 
    44      1:yes      1:yes       *0.978,0.022 
    45      1:yes      1:yes       *0.999,0.001 
    46      1:yes      1:yes       *1,0 
    47      1:yes      1:yes       *1,0 
    48      1:yes      1:yes       *1,0 
    49      1:yes      1:yes       *0.994,0.006 
     1       2:no       2:no       0.291,*0.709 
     2       2:no       2:no       0,*1 
     3       2:no       2:no       0.185,*0.815 
     4       2:no       2:no       0.003,*0.997 
     5       2:no       2:no       0.188,*0.812 
     6       2:no       2:no       0,*1 
     7       2:no       2:no       0,*1 
     8       2:no       2:no       0.089,*0.911 
     9       2:no       2:no       0,*1 
    10       2:no       2:no       0,*1 
    11       2:no       2:no       0,*1 
    12       2:no       2:no       0.002,*0.998 
    13       2:no       2:no       0,*1 
    14       2:no       2:no       0.004,*0.996 
    15       2:no       2:no       0.018,*0.982 
    16       2:no      1:yes   +   *0.997,0.003 
    17       2:no       2:no       0,*1 
    18       2:no       2:no       0,*1 
    19       2:no       2:no       0,*1 
    20       2:no       2:no       0,*1 
    21       2:no       2:no       0.007,*0.993 
    22       2:no       2:no       0.014,*0.986 
    23       2:no       2:no       0,*1 
    24       2:no       2:no       0,*1 
    25       2:no       2:no       0.236,*0.764 
    26       2:no       2:no       0,*1 
    27       2:no       2:no       0.298,*0.702 
    28       2:no       2:no       0,*1 
    29       2:no       2:no       0,*1 
    30       2:no       2:no       0.1,*0.9 
    31       2:no       2:no       0.001,*0.999 
    32       2:no       2:no       0.002,*0.998 
    33       2:no       2:no       0.006,*0.994 
    34      1:yes      1:yes       *0.983,0.017 
    35      1:yes      1:yes       *1,0 
    36      1:yes      1:yes       *1,0 
    37      1:yes      1:yes       *1,0 
    38      1:yes       2:no   +   0.401,*0.599 
    39      1:yes      1:yes       *0.947,0.053 
    40      1:yes      1:yes       *0.999,0.001 
    41      1:yes      1:yes       *0.998,0.002 
    42      1:yes      1:yes       *0.811,0.189 
    43      1:yes      1:yes       *1,0 
    44      1:yes      1:yes       *0.996,0.004 
    45      1:yes      1:yes       *1,0 
    46      1:yes      1:yes       *0.994,0.006 
    47      1:yes      1:yes       *1,0 
    48      1:yes      1:yes       *0.993,0.007 
    49      1:yes      1:yes       *0.996,0.004 
     1       2:no       2:no       0,*1 
     2       2:no       2:no       0.019,*0.981 
     3       2:no       2:no       0,*1 
     4       2:no       2:no       0,*1 
     5       2:no       2:no       0,*1 
     6       2:no      1:yes   +   *1,0 
     7       2:no      1:yes   +   *0.962,0.038 
     8       2:no       2:no       0.025,*0.975 
     9       2:no       2:no       0,*1 
    10       2:no      1:yes   +   *0.669,0.331 
    11       2:no       2:no       0,*1 
    12       2:no       2:no       0.002,*0.998 
    13       2:no       2:no       0,*1 
    14       2:no       2:no       0.003,*0.997 
    15       2:no      1:yes   +   *0.647,0.353 
    16       2:no       2:no       0.002,*0.998 
    17       2:no       2:no       0.001,*0.999 
    18       2:no       2:no       0.002,*0.998 
    19       2:no       2:no       0.106,*0.894 
    20       2:no       2:no       0,*1 
    21       2:no       2:no       0.094,*0.906 
    22       2:no       2:no       0,*1 
    23       2:no       2:no       0.001,*0.999 
    24       2:no       2:no       0.002,*0.998 
    25       2:no       2:no       0,*1 
    26       2:no       2:no       0.102,*0.898 
    27       2:no       2:no       0,*1 
    28       2:no       2:no       0.001,*0.999 
    29       2:no       2:no       0.001,*0.999 
    30       2:no       2:no       0.101,*0.899 
    31       2:no       2:no       0.226,*0.774 
    32       2:no       2:no       0,*1 
    33       2:no       2:no       0.004,*0.996 
    34      1:yes      1:yes       *0.996,0.004 
    35      1:yes       2:no   +   0.129,*0.871 
    36      1:yes      1:yes       *0.877,0.123 
    37      1:yes      1:yes       *0.828,0.172 
    38      1:yes      1:yes       *0.992,0.008 
    39      1:yes      1:yes       *0.87,0.13 
    40      1:yes      1:yes       *0.999,0.001 
    41      1:yes       2:no   +   0.209,*0.791 
    42      1:yes      1:yes       *0.999,0.001 
    43      1:yes      1:yes       *1,0 
    44      1:yes       2:no   +   0.455,*0.545 
    45      1:yes      1:yes       *1,0 
    46      1:yes      1:yes       *0.992,0.008 
    47      1:yes      1:yes       *0.999,0.001 
    48      1:yes      1:yes       *1,0 
    49      1:yes      1:yes       *0.996,0.004 
     1       2:no       2:no       0,*1 
     2       2:no       2:no       0,*1 
     3       2:no       2:no       0,*1 
     4       2:no       2:no       0,*1 
     5       2:no       2:no       0,*1 
     6       2:no       2:no       0.077,*0.923 
     7       2:no       2:no       0.226,*0.774 
     8       2:no       2:no       0,*1 
     9       2:no       2:no       0.001,*0.999 
    10       2:no       2:no       0,*1 
    11       2:no       2:no       0.001,*0.999 
    12       2:no       2:no       0,*1 
    13       2:no       2:no       0.029,*0.971 
    14       2:no       2:no       0.471,*0.529 
    15       2:no       2:no       0.162,*0.838 
    16       2:no       2:no       0.292,*0.708 
    17       2:no       2:no       0.043,*0.957 
    18       2:no       2:no       0.001,*0.999 
    19       2:no       2:no       0,*1 
    20       2:no       2:no       0,*1 
    21       2:no       2:no       0.005,*0.995 
    22       2:no       2:no       0.004,*0.996 
    23       2:no       2:no       0,*1 
    24       2:no       2:no       0,*1 
    25       2:no       2:no       0.002,*0.998 
    26       2:no       2:no       0.416,*0.584 
    27       2:no       2:no       0,*1 
    28       2:no       2:no       0.184,*0.816 
    29       2:no       2:no       0,*1 
    30       2:no       2:no       0.176,*0.824 
    31       2:no       2:no       0.004,*0.996 
    32       2:no       2:no       0,*1 
    33       2:no       2:no       0,*1 
    34      1:yes      1:yes       *0.999,0.001 
    35      1:yes      1:yes       *1,0 
    36      1:yes      1:yes       *1,0 
    37      1:yes       2:no   +   0.2,*0.8 
    38      1:yes      1:yes       *0.999,0.001 
    39      1:yes      1:yes       *0.994,0.006 
    40      1:yes      1:yes       *0.994,0.006 
    41      1:yes      1:yes       *1,0 
    42      1:yes       2:no   +   0.353,*0.647 
    43      1:yes      1:yes       *1,0 
    44      1:yes      1:yes       *0.712,0.288 
    45      1:yes      1:yes       *0.772,0.228 
    46      1:yes      1:yes       *0.999,0.001 
    47      1:yes      1:yes       *0.908,0.092 
    48      1:yes       2:no   +   0.054,*0.946 
    49      1:yes      1:yes       *0.964,0.036 
     1       2:no       2:no       0,*1 
     2       2:no       2:no       0.008,*0.992 
     3       2:no       2:no       0,*1 
     4       2:no       2:no       0.012,*0.988 
     5       2:no       2:no       0.001,*0.999 
     6       2:no       2:no       0.015,*0.985 
     7       2:no       2:no       0.367,*0.633 
     8       2:no       2:no       0.004,*0.996 
     9       2:no       2:no       0,*1 
    10       2:no       2:no       0.001,*0.999 
    11       2:no       2:no       0.001,*0.999 
    12       2:no       2:no       0,*1 
    13       2:no       2:no       0,*1 
    14       2:no       2:no       0,*1 
    15       2:no       2:no       0,*1 
    16       2:no       2:no       0.016,*0.984 
    17       2:no       2:no       0.004,*0.996 
    18       2:no       2:no       0,*1 
    19       2:no       2:no       0.002,*0.998 
    20       2:no       2:no       0,*1 
    21       2:no       2:no       0.002,*0.998 
    22       2:no       2:no       0,*1 
    23       2:no       2:no       0,*1 
    24       2:no       2:no       0.007,*0.993 
    25       2:no       2:no       0,*1 
    26       2:no       2:no       0.028,*0.972 
    27       2:no       2:no       0.079,*0.921 
    28       2:no       2:no       0,*1 
    29       2:no       2:no       0.039,*0.961 
    30       2:no       2:no       0.001,*0.999 
    31       2:no       2:no       0.007,*0.993 
    32       2:no       2:no       0,*1 
    33       2:no       2:no       0,*1 
    34      1:yes      1:yes       *1,0 
    35      1:yes      1:yes       *0.972,0.028 
    36      1:yes      1:yes       *0.987,0.013 
    37      1:yes      1:yes       *0.997,0.003 
    38      1:yes      1:yes       *0.992,0.008 
    39      1:yes      1:yes       *1,0 
    40      1:yes      1:yes       *0.636,0.364 
    41      1:yes      1:yes       *0.999,0.001 
    42      1:yes      1:yes       *0.999,0.001 
    43      1:yes      1:yes       *0.999,0.001 
    44      1:yes      1:yes       *1,0 
    45      1:yes      1:yes       *0.99,0.01 
    46      1:yes      1:yes       *1,0 
    47      1:yes      1:yes       *0.974,0.026 
    48      1:yes      1:yes       *1,0 
    49      1:yes      1:yes       *0.985,0.015 
     1       2:no       2:no       0.073,*0.927 
     2       2:no       2:no       0,*1 
     3       2:no       2:no       0.033,*0.967 
     4       2:no       2:no       0,*1 
     5       2:no       2:no       0,*1 
     6       2:no       2:no       0,*1 
     7       2:no       2:no       0.001,*0.999 
     8       2:no       2:no       0,*1 
     9       2:no       2:no       0.001,*0.999 
    10       2:no       2:no       0.012,*0.988 
    11       2:no       2:no       0.001,*0.999 
    12       2:no       2:no       0.02,*0.98 
    13       2:no       2:no       0.001,*0.999 
    14       2:no       2:no       0,*1 
    15       2:no       2:no       0,*1 
    16       2:no       2:no       0,*1 
    17       2:no       2:no       0,*1 
    18       2:no       2:no       0,*1 
    19       2:no       2:no       0.001,*0.999 
    20       2:no       2:no       0.003,*0.997 
    21       2:no      1:yes   +   *0.994,0.006 
    22       2:no       2:no       0.005,*0.995 
    23       2:no       2:no       0.004,*0.996 
    24       2:no       2:no       0,*1 
    25       2:no       2:no       0,*1 
    26       2:no       2:no       0.005,*0.995 
    27       2:no       2:no       0,*1 
    28       2:no       2:no       0,*1 
    29       2:no       2:no       0,*1 
    30       2:no       2:no       0.221,*0.779 
    31       2:no       2:no       0.006,*0.994 
    32       2:no       2:no       0.008,*0.992 
    33       2:no       2:no       0.012,*0.988 
    34      1:yes      1:yes       *0.965,0.035 
    35      1:yes      1:yes       *0.762,0.238 
    36      1:yes      1:yes       *0.999,0.001 
    37      1:yes       2:no   +   0.152,*0.848 
    38      1:yes      1:yes       *0.584,0.416 
    39      1:yes      1:yes       *1,0 
    40      1:yes      1:yes       *0.879,0.121 
    41      1:yes      1:yes       *1,0 
    42      1:yes      1:yes       *0.991,0.009 
    43      1:yes      1:yes       *0.838,0.162 
    44      1:yes      1:yes       *0.999,0.001 
    45      1:yes      1:yes       *0.999,0.001 
    46      1:yes      1:yes       *0.983,0.017 
    47      1:yes      1:yes       *0.967,0.033 
    48      1:yes      1:yes       *1,0 
    49      1:yes      1:yes       *1,0 
     1       2:no       2:no       0,*1 
     2       2:no       2:no       0,*1 
     3       2:no       2:no       0.001,*0.999 
     4       2:no      1:yes   +   *0.704,0.296 
     5       2:no       2:no       0,*1 
     6       2:no      1:yes   +   *0.873,0.127 
     7       2:no       2:no       0.093,*0.907 
     8       2:no       2:no       0,*1 
     9       2:no       2:no       0.007,*0.993 
    10       2:no       2:no       0,*1 
    11       2:no       2:no       0.486,*0.514 
    12       2:no       2:no       0,*1 
    13       2:no       2:no       0,*1 
    14       2:no       2:no       0,*1 
    15       2:no       2:no       0.002,*0.998 
    16       2:no       2:no       0,*1 
    17       2:no       2:no       0.199,*0.801 
    18       2:no       2:no       0.128,*0.872 
    19       2:no       2:no       0.232,*0.768 
    20       2:no       2:no       0,*1 
    21       2:no       2:no       0,*1 
    22       2:no       2:no       0.004,*0.996 
    23       2:no       2:no       0,*1 
    24       2:no       2:no       0,*1 
    25       2:no       2:no       0,*1 
    26       2:no       2:no       0,*1 
    27       2:no       2:no       0,*1 
    28       2:no       2:no       0,*1 
    29       2:no       2:no       0.305,*0.695 
    30       2:no       2:no       0.005,*0.995 
    31       2:no       2:no       0,*1 
    32       2:no      1:yes   +   *0.978,0.022 
    33       2:no       2:no       0,*1 
    34      1:yes      1:yes       *0.976,0.024 
    35      1:yes      1:yes       *0.999,0.001 
    36      1:yes      1:yes       *0.882,0.118 
    37      1:yes      1:yes       *1,0 
    38      1:yes      1:yes       *1,0 
    39      1:yes      1:yes       *0.998,0.002 
    40      1:yes      1:yes       *1,0 
    41      1:yes      1:yes       *0.996,0.004 
    42      1:yes      1:yes       *0.997,0.003 
    43      1:yes      1:yes       *1,0 
    44      1:yes      1:yes       *1,0 
    45      1:yes      1:yes       *0.995,0.005 
    46      1:yes      1:yes       *1,0 
    47      1:yes      1:yes       *0.999,0.001 
    48      1:yes      1:yes       *0.984,0.016 
     1       2:no       2:no       0,*1 
     2       2:no       2:no       0,*1 
     3       2:no       2:no       0.012,*0.988 
     4       2:no      1:yes   +   *0.527,0.473 
     5       2:no       2:no       0.01,*0.99 
     6       2:no       2:no       0,*1 
     7       2:no       2:no       0.001,*0.999 
     8       2:no       2:no       0,*1 
     9       2:no       2:no       0.048,*0.952 
    10       2:no       2:no       0,*1 
    11       2:no       2:no       0.001,*0.999 
    12       2:no       2:no       0,*1 
    13       2:no       2:no       0.003,*0.997 
    14       2:no       2:no       0,*1 
    15       2:no       2:no       0.003,*0.997 
    16       2:no       2:no       0,*1 
    17       2:no       2:no       0.016,*0.984 
    18       2:no       2:no       0.032,*0.968 
    19       2:no       2:no       0.001,*0.999 
    20       2:no       2:no       0.002,*0.998 
    21       2:no       2:no       0,*1 
    22       2:no       2:no       0.252,*0.748 
    23       2:no       2:no       0.001,*0.999 
    24       2:no       2:no       0.018,*0.982 
    25       2:no       2:no       0.002,*0.998 
    26       2:no       2:no       0.021,*0.979 
    27       2:no       2:no       0,*1 
    28       2:no       2:no       0,*1 
    29       2:no       2:no       0.004,*0.996 
    30       2:no       2:no       0,*1 
    31       2:no       2:no       0,*1 
    32       2:no       2:no       0.318,*0.682 
    33       2:no       2:no       0,*1 
    34      1:yes      1:yes       *0.991,0.009 
    35      1:yes      1:yes       *0.999,0.001 
    36      1:yes      1:yes       *0.926,0.074 
    37      1:yes      1:yes       *0.939,0.061 
    38      1:yes      1:yes       *0.998,0.002 
    39      1:yes      1:yes       *1,0 
    40      1:yes      1:yes       *0.999,0.001 
    41      1:yes      1:yes       *0.976,0.024 
    42      1:yes      1:yes       *0.997,0.003 
    43      1:yes      1:yes       *0.999,0.001 
    44      1:yes      1:yes       *0.937,0.063 
    45      1:yes      1:yes       *0.999,0.001 
    46      1:yes      1:yes       *0.951,0.049 
    47      1:yes      1:yes       *1,0 
    48      1:yes      1:yes       *0.754,0.246 
     1       2:no       2:no       0,*1 
     2       2:no       2:no       0.121,*0.879 
     3       2:no       2:no       0,*1 
     4       2:no       2:no       0,*1 
     5       2:no       2:no       0.038,*0.962 
     6       2:no       2:no       0.139,*0.861 
     7       2:no       2:no       0.5,*0.5 
     8       2:no       2:no       0,*1 
     9       2:no       2:no       0,*1 
    10       2:no       2:no       0,*1 
    11       2:no       2:no       0.001,*0.999 
    12       2:no       2:no       0.039,*0.961 
    13       2:no       2:no       0.015,*0.985 
    14       2:no       2:no       0,*1 
    15       2:no       2:no       0,*1 
    16       2:no       2:no       0,*1 
    17       2:no       2:no       0.002,*0.998 
    18       2:no       2:no       0,*1 
    19       2:no       2:no       0.001,*0.999 
    20       2:no       2:no       0.046,*0.954 
    21       2:no      1:yes   +   *0.844,0.156 
    22       2:no       2:no       0,*1 
    23       2:no       2:no       0,*1 
    24       2:no       2:no       0.003,*0.997 
    25       2:no       2:no       0,*1 
    26       2:no       2:no       0.001,*0.999 
    27       2:no       2:no       0,*1 
    28       2:no      1:yes   +   *0.821,0.179 
    29       2:no       2:no       0.001,*0.999 
    30       2:no       2:no       0.003,*0.997 
    31       2:no      1:yes   +   *0.915,0.085 
    32       2:no       2:no       0,*1 
    33       2:no       2:no       0.007,*0.993 
    34      1:yes      1:yes       *1,0 
    35      1:yes      1:yes       *0.999,0.001 
    36      1:yes      1:yes       *0.912,0.088 
    37      1:yes      1:yes       *1,0 
    38      1:yes      1:yes       *0.885,0.115 
    39      1:yes      1:yes       *1,0 
    40      1:yes      1:yes       *0.888,0.112 
    41      1:yes      1:yes       *0.976,0.024 
    42      1:yes      1:yes       *1,0 
    43      1:yes      1:yes       *0.994,0.006 
    44      1:yes      1:yes       *1,0 
    45      1:yes      1:yes       *0.744,0.256 
    46      1:yes      1:yes       *1,0 
    47      1:yes      1:yes       *0.97,0.03 
    48      1:yes      1:yes       *0.909,0.091 
     1       2:no       2:no       0,*1 
     2       2:no       2:no       0,*1 
     3       2:no       2:no       0,*1 
     4       2:no      1:yes   +   *0.778,0.222 
     5       2:no       2:no       0,*1 
     6       2:no       2:no       0,*1 
     7       2:no       2:no       0,*1 
     8       2:no       2:no       0,*1 
     9       2:no       2:no       0.167,*0.833 
    10       2:no       2:no       0.042,*0.958 
    11       2:no       2:no       0,*1 
    12       2:no       2:no       0.018,*0.982 
    13       2:no       2:no       0,*1 
    14       2:no       2:no       0.038,*0.962 
    15       2:no       2:no       0,*1 
    16       2:no       2:no       0,*1 
    17       2:no       2:no       0.318,*0.682 
    18       2:no       2:no       0,*1 
    19       2:no       2:no       0.008,*0.992 
    20       2:no       2:no       0.001,*0.999 
    21       2:no       2:no       0,*1 
    22       2:no       2:no       0,*1 
    23       2:no       2:no       0,*1 
    24       2:no      1:yes   +   *0.995,0.005 
    25       2:no       2:no       0.009,*0.991 
    26       2:no       2:no       0.004,*0.996 
    27       2:no       2:no       0.003,*0.997 
    28       2:no       2:no       0.06,*0.94 
    29       2:no       2:no       0.001,*0.999 
    30       2:no       2:no       0,*1 
    31       2:no       2:no       0,*1 
    32       2:no       2:no       0,*1 
    33       2:no       2:no       0,*1 
    34      1:yes      1:yes       *0.913,0.087 
    35      1:yes      1:yes       *1,0 
    36      1:yes      1:yes       *0.998,0.002 
    37      1:yes      1:yes       *0.992,0.008 
    38      1:yes      1:yes       *0.93,0.07 
    39      1:yes      1:yes       *0.999,0.001 
    40      1:yes      1:yes       *0.895,0.105 
    41      1:yes       2:no   +   0.142,*0.858 
    42      1:yes      1:yes       *0.993,0.007 
    43      1:yes      1:yes       *1,0 
    44      1:yes       2:no   +   0.005,*0.995 
    45      1:yes      1:yes       *0.975,0.025 
    46      1:yes      1:yes       *1,0 
    47      1:yes       2:no   +   0,*1 
    48      1:yes      1:yes       *0.998,0.002 


========== Summary ==========

Correctly Classified Instances         460               94.6502 %
Incorrectly Classified Instances        26                5.3498 %
Kappa statistic                          0.8777
Mean absolute error                      0.0757
Root mean squared error                  0.2129
Relative absolute error                 17.4146 %
Root relative squared error             45.6779 %
Total Number of Instances              486     


=== Detailed Accuracy By Class ===

               TP Rate   FP Rate   Precision   Recall  F-Measure   ROC Area  Class
                 0.929     0.045      0.906     0.929     0.917      0.977    yes
                 0.955     0.071      0.966     0.955     0.96       0.977    no
Weighted Avg.    0.947     0.063      0.947     0.947     0.947      0.977


=== Confusion Matrix ===

   a   b   <-- classified as
 144  11 |   a = yes
  15 316 |   b = no


========== Use the built Classifier: weka.classifiers.bayes.NaiveBayes to classify instances ==========
Error trained instances:
4: E,A,0.073923,0.099683,0.285714,0.117647,-1,NA,0,NA,0,89.09404,1,109,ABL,TK,G_helix,yes | no, 0.4929724511010704, 0.5070275488989295
17: E,G,0.924918,0.807981,0.965517,0.959064,-2,NA,0,NA,0,75.06714,1,109,AKT,AGC,Activation_segment_Ct,no | yes, 0.9842814083505075, 0.015718591649492523
22: R,Q,0.313468,0.240811,0.857143,?,1,NA,0,NA,1,146.14594,1,148,ALK,TK,Activation_segment_Nt,yes | no, 0.4174633152448434, 0.5825366847551566
150: S,G,0.2547,0.052627,1,0.317647,0,NA,0,NA,0,75.06714,1,73,CSK,TK,Activation_segment_Ct,no | yes, 0.7048042479053268, 0.2951957520946732
165: K,N,0.908494,0.819705,1,0.988235,0,NA,0,NA,1,132.11904,1,135,EGFR,TK,Catalytic_loop,no | yes, 0.9998552330597591, 1.447669402408313E-4
172: R,C,0.106882,0.093308,0.363636,0.352941,-3,NA,0,NA,0,121.15404,1,148,EGFR,TK,Catalytic_loop,yes | no, 0.24458155255555858, 0.7554184474444415
176: V,E,0.17821,0.032222,0.909091,0.243137,-2,NA,0,NA,1,147.13074,0,105,EGFR,TK,Activation_segment_Nt,no | yes, 0.9947886449122905, 0.005211355087709496
179: I,M,0.329892,0.11226,0.272727,0.639216,1,NA,0,NA,0,149.20784,0,124,EGFR,TK,C_helix,yes | no, 0.22729996478283201, 0.772700035217168
181: V,L,0.506114,0.092158,0.545455,0.239216,1,NA,0,NA,0,131.17464,0,105,EGFR,TK,C_helix,yes | no, 0.3905934551622584, 0.6094065448377417
183: D,H,0.325613,0.026395,0.727273,0.192157,-1,NA,0,NA,1,155.15634,1,91,EGFR,TK,C_helix,no | yes, 0.8685243398339199, 0.13147566016608014
193: E,K,?,0.001554,?,?,1,NA,0,NA,1,146.18934,1,109,VEGFR,TK,Linker#E_helix,yes | no, 0.13869419084935022, 0.8613058091506498
268: V,E,0.860353,0.399863,1,0.933333,-2,NA,0,NA,1,147.13074,0,105,VEGFR,TK,G_loop,no | yes, 0.9942481967245642, 0.005751803275435814
322: R,W,0.182737,0.124801,0.179487,0.215054,-3,NA,0,NA,0,204.22844,1,148,STE7,STE,C_helix,yes | no, 4.950189466536188E-4, 0.9995049810533464
323: S,L,0.30549,0.069142,0.717949,0.758065,-2,NA,0,NA,0,131.17464,1,73,STE7,STE,Linker,yes | no, 0.05146701009800754, 0.9485329899019925
437: K,R,0.855633,0.719601,0.875,0.948207,2,NA,0,NA,1,174.20274,1,135,PIM,CAMK,B3_strand,no | yes, 0.6981399097135498, 0.3018600902864503
445: E,G,?,0.013168,?,?,-2,NA,0,NA,0,75.06714,1,109,RET,TK,G_loop#B3_strand,no | yes, 0.5428698636627124, 0.45713013633728755
447: M,T,0.310569,0.269708,1,0.337255,-1,NA,0,NA,1,119.12034,0,124,RET,TK,Activation_segment_Ct,yes | no, 0.40043641901773513, 0.5995635809822648
470: V,A,0.418997,0.241069,0.909091,0.729412,0,NA,0,NA,0,89.09404,0,105,TEC,TK,G_loop,no | yes, 0.5375754526766556, 0.4624245473233444
472: E,V,?,0.012706,?,?,-2,NA,0,NA,0,117.14784,1,109,STKR,TKL,C_helix,no | yes, 0.6821016298314673, 0.3178983701685328
477: G,V,?,?,?,?,-3,NA,0,NA,0,117.14784,0,48,TRK,TK,Linker#E_helix,no | yes, 0.8969274592407415, 0.10307254075925855
485: G,S,0.351451,0.292866,0.875,0.709877,0,NA,0,NA,1,105.09344,0,48,MLK,TKL,E_helix,no | yes, 0.8313562118976041, 0.16864378810239591
Total 21 miss classified instance(s).
************************************************************
Classify unseen data:

========== Use the built Classifier: weka.classifiers.bayes.NaiveBayes to classify instances ==========
Error trained instances:
6: D,N,0.173269,0.031913,0.454545,0.156863,1,NA,0,NA,1,132.11904,1,91,EGFR,TK,Linker#E_helix,yes | no, 0.42432952105698524, 0.5756704789430147
8: E,K,0.186021,0.049284,0.454545,0.392157,1,NA,0,NA,1,146.18934,1,109,EGFR,TK,B3_strand,yes | no, 0.12904598826615735, 0.8709540117338427
10: F,S,0.381456,0.21075,0.181818,0.282353,-2,NA,0,NA,1,105.09344,0,135,EGFR,TK,G_loop,yes | no, 0.32537109271706066, 0.6746289072829393
11: F,S,0.438402,0.013083,0.272727,0.215686,-2,NA,0,NA,1,105.09344,0,135,EGFR,TK,Linker,yes | no, 0.1791340254150723, 0.8208659745849277
31: H,R,0.073785,0.016133,0.363636,0.168627,0,NA,0,NA,1,174.20274,1,118,EGFR,TK,Activation_segment_Nt#Activation_segment_Ct,yes | no, 0.49726610160850204, 0.5027338983914978
43: R,K,0.176995,0.092822,0.454545,0.643137,2,NA,0,NA,1,146.18934,1,148,EGFR,TK,B3_strand,yes | no, 0.026880495142437316, 0.9731195048575628
45: R,H,0.206641,0.182063,0.818182,0.345098,0,NA,0,NA,1,155.15634,1,148,EGFR,TK,C_helix,yes | no, 0.26118909489200065, 0.7388109051079993
46: R,H,0.106882,0.093308,0.363636,0.352941,0,NA,0,NA,1,155.15634,1,148,EGFR,TK,Catalytic_loop,yes | no, 0.03920531613978237, 0.9607946838602176
48: R,H,0.354984,0.074478,0.727273,0.321569,0,NA,0,NA,1,155.15634,1,148,EGFR,TK,Catalytic_loop,yes | no, 0.23909045991013256, 0.7609095400898674
52: S,P,0.149943,0.119917,0.454545,0.223529,-1,NA,0,NA,0,115.13194,1,73,EGFR,TK,B3_strand#C_helix,yes | no, 0.43841440253233166, 0.5615855974676682
55: T,I,0.078284,0.024531,0.272727,0.203922,-1,NA,0,NA,0,131.17464,1,93,EGFR,TK,B3_strand#C_helix,yes | no, 0.09696010439601895, 0.903039895603981
61: V,M,0.308472,0.130614,0.454545,0.364706,1,NA,0,NA,0,149.20784,0,105,EGFR,TK,C_helix,yes | no, 0.3995047803744364, 0.6004952196255636
62: V,L,0.506114,0.091186,0.545455,0.239216,1,NA,0,NA,0,131.17464,0,105,EGFR,TK,C_helix,yes | no, 0.39020420066173145, 0.6097957993382686
64: V,M,0.485356,0.198506,0.363636,0.419608,1,NA,0,NA,0,149.20784,0,105,EGFR,TK,C_helix,yes | no, 0.35653445942026213, 0.6434655405797379
65: V,M,0.284484,0.100955,0.181818,0.243137,1,NA,0,NA,0,149.20784,0,105,EGFR,TK,Linker,yes | no, 0.040011458982678896, 0.959988541017321
70: Y,H,0.147045,0.142062,0.545455,0.458824,2,NA,0,NA,1,155.15634,0,141,EGFR,TK,Linker,yes | no, 0.10094958671344216, 0.8990504132865579
Total 16 miss classified instance(s).

************************************************************
End weka.classifiers.bayes.NaiveBayes
************************************************************

************************************************************
Start weka.classifiers.functions.MultilayerPerceptron / default
************************************************************

========== Strat build & save Classifier: weka.classifiers.functions.MultilayerPerceptron ==========
Classifier was saved at: C:\Coding\Java\CancerML/Data/Results/Classification/20121223_000046/Model/weka.classifiers.functions.MultilayerPerceptron.model

========== Strat 10-fold  cross-validation==========

========== Strat writing Classification Summary ==========
Classification summary was saved at: C:\Coding\Java\CancerML/Data/Results/Classification/20121223_000046/Classified/weka.classifiers.functions.MultilayerPerceptron-Classified.txt
Relation Name:  Analysis_Disease-weka.filters.unsupervised.attribute.Remove-R1,9,10,13,16,17,18,20,21,23,24,25,26,27
Num Instances:  486
Num Attributes: 18

     Name                      Type  Nom  Int Real     Missing      Unique  Dist
   1 Amino_Acid_WT              Nom 100%   0%   0%     0 /  0%     0 /  0%    20 
   2 Amino_Acid_MT              Nom 100%   0%   0%     0 /  0%     0 /  0%    20 
   3 Conservation_Consensus_Al  Num   0%   0%  60%   194 / 40%    75 / 15%   140 
   4 Conservation_Wild_AllKina  Num   0%   0%  68%   155 / 32%   245 / 50%   271 
   5 Conservation_Consensus_Fa  Num   0%  13%  47%   196 / 40%    64 / 13%    96 
   6 Conservation_Consensus_Gr  Num   0%   0%  60%   196 / 40%   133 / 27%   181 
   7 Blosum62                   Num   0% 100%   0%     0 /  0%     0 /  0%     7 
   8 Modification               Nom 100%   0%   0%     0 /  0%     0 /  0%     2 
   9 Is_Pk_Domain               Nom 100%   0%   0%     0 /  0%     0 /  0%     1 
  10 Binding_Site               Nom 100%   0%   0%     0 /  0%     0 /  0%     1 
  11 Side_Chain_Polarity_MT     Nom 100%   0%   0%     0 /  0%     0 /  0%     2 
  12 Avg_Mass_MT                Num   0%   0% 100%     0 /  0%     0 /  0%    19 
  13 Side_Chain_Polarity_WT     Nom 100%   0%   0%     0 /  0%     0 /  0%     2 
  14 Van_der_Waals_Volume_WT    Num   0% 100%   0%     0 /  0%     0 /  0%    17 
  15 Protein_Family             Nom 100%   0%   0%     0 /  0%    14 /  3%    56 
  16 Protein_Group              Nom 100%   0%   0%     0 /  0%     1 /  0%     9 
  17 Sub_domain                 Nom 100%   0%   0%     0 /  0%     2 /  0%    20 
  18 Disease                    Nom 100%   0%   0%     0 /  0%     0 /  0%     2 


========== Cross Validation Result ==========
 inst#     actual  predicted error distribution
     1       2:no       2:no       0,*1 
     2       2:no       2:no       0.001,*0.999 
     3       2:no       2:no       0,*1 
     4       2:no       2:no       0,*1 
     5       2:no       2:no       0,*1 
     6       2:no       2:no       0,*1 
     7       2:no       2:no       0,*1 
     8       2:no       2:no       0,*1 
     9       2:no       2:no       0,*1 
    10       2:no       2:no       0,*1 
    11       2:no       2:no       0,*1 
    12       2:no       2:no       0,*1 
    13       2:no       2:no       0,*1 
    14       2:no       2:no       0,*1 
    15       2:no       2:no       0,*1 
    16       2:no       2:no       0,*1 
    17       2:no       2:no       0,*1 
    18       2:no       2:no       0,*1 
    19       2:no       2:no       0,*1 
    20       2:no       2:no       0,*1 
    21       2:no       2:no       0,*1 
    22       2:no       2:no       0,*1 
    23       2:no       2:no       0,*1 
    24       2:no       2:no       0,*1 
    25       2:no       2:no       0,*1 
    26       2:no       2:no       0,*1 
    27       2:no       2:no       0.003,*0.997 
    28       2:no       2:no       0,*1 
    29       2:no       2:no       0,*1 
    30       2:no       2:no       0,*1 
    31       2:no       2:no       0,*1 
    32       2:no       2:no       0,*1 
    33       2:no       2:no       0,*1 
    34       2:no       2:no       0,*1 
    35      1:yes      1:yes       *1,0 
    36      1:yes      1:yes       *1,0 
    37      1:yes      1:yes       *0.997,0.003 
    38      1:yes      1:yes       *1,0 
    39      1:yes      1:yes       *0.999,0.001 
    40      1:yes      1:yes       *1,0 
    41      1:yes      1:yes       *1,0 
    42      1:yes      1:yes       *1,0 
    43      1:yes      1:yes       *1,0 
    44      1:yes      1:yes       *0.996,0.004 
    45      1:yes      1:yes       *1,0 
    46      1:yes      1:yes       *0.996,0.004 
    47      1:yes      1:yes       *0.998,0.002 
    48      1:yes      1:yes       *0.999,0.001 
    49      1:yes      1:yes       *0.976,0.024 
     1       2:no       2:no       0,*1 
     2       2:no       2:no       0,*1 
     3       2:no       2:no       0.357,*0.643 
     4       2:no       2:no       0,*1 
     5       2:no       2:no       0.02,*0.98 
     6       2:no       2:no       0,*1 
     7       2:no       2:no       0,*1 
     8       2:no       2:no       0,*1 
     9       2:no       2:no       0,*1 
    10       2:no       2:no       0,*1 
    11       2:no       2:no       0,*1 
    12       2:no       2:no       0,*1 
    13       2:no       2:no       0,*1 
    14       2:no       2:no       0,*1 
    15       2:no       2:no       0,*1 
    16       2:no      1:yes   +   *0.971,0.029 
    17       2:no       2:no       0,*1 
    18       2:no       2:no       0,*1 
    19       2:no       2:no       0,*1 
    20       2:no       2:no       0,*1 
    21       2:no       2:no       0,*1 
    22       2:no       2:no       0,*1 
    23       2:no       2:no       0,*1 
    24       2:no       2:no       0,*1 
    25       2:no       2:no       0.004,*0.996 
    26       2:no       2:no       0,*1 
    27       2:no       2:no       0.109,*0.891 
    28       2:no       2:no       0,*1 
    29       2:no       2:no       0,*1 
    30       2:no       2:no       0,*1 
    31       2:no       2:no       0,*1 
    32       2:no       2:no       0,*1 
    33       2:no       2:no       0,*1 
    34      1:yes      1:yes       *1,0 
    35      1:yes      1:yes       *1,0 
    36      1:yes      1:yes       *1,0 
    37      1:yes      1:yes       *1,0 
    38      1:yes      1:yes       *0.901,0.099 
    39      1:yes      1:yes       *0.996,0.004 
    40      1:yes      1:yes       *0.999,0.001 
    41      1:yes      1:yes       *1,0 
    42      1:yes      1:yes       *1,0 
    43      1:yes      1:yes       *0.999,0.001 
    44      1:yes      1:yes       *1,0 
    45      1:yes      1:yes       *1,0 
    46      1:yes      1:yes       *1,0 
    47      1:yes      1:yes       *1,0 
    48      1:yes      1:yes       *1,0 
    49      1:yes      1:yes       *1,0 
     1       2:no       2:no       0,*1 
     2       2:no       2:no       0,*1 
     3       2:no       2:no       0,*1 
     4       2:no       2:no       0,*1 
     5       2:no       2:no       0,*1 
     6       2:no      1:yes   +   *0.998,0.002 
     7       2:no       2:no       0.377,*0.623 
     8       2:no       2:no       0,*1 
     9       2:no       2:no       0,*1 
    10       2:no       2:no       0,*1 
    11       2:no       2:no       0,*1 
    12       2:no       2:no       0,*1 
    13       2:no       2:no       0,*1 
    14       2:no       2:no       0,*1 
    15       2:no      1:yes   +   *0.665,0.335 
    16       2:no       2:no       0,*1 
    17       2:no       2:no       0,*1 
    18       2:no       2:no       0,*1 
    19       2:no       2:no       0,*1 
    20       2:no       2:no       0,*1 
    21       2:no       2:no       0,*1 
    22       2:no       2:no       0,*1 
    23       2:no       2:no       0,*1 
    24       2:no       2:no       0,*1 
    25       2:no       2:no       0,*1 
    26       2:no       2:no       0.003,*0.997 
    27       2:no       2:no       0,*1 
    28       2:no       2:no       0,*1 
    29       2:no       2:no       0,*1 
    30       2:no       2:no       0.063,*0.937 
    31       2:no       2:no       0,*1 
    32       2:no       2:no       0,*1 
    33       2:no       2:no       0,*1 
    34      1:yes      1:yes       *1,0 
    35      1:yes      1:yes       *0.786,0.214 
    36      1:yes      1:yes       *1,0 
    37      1:yes       2:no   +   0.011,*0.989 
    38      1:yes      1:yes       *1,0 
    39      1:yes      1:yes       *0.986,0.014 
    40      1:yes      1:yes       *1,0 
    41      1:yes       2:no   +   0,*1 
    42      1:yes      1:yes       *1,0 
    43      1:yes      1:yes       *1,0 
    44      1:yes      1:yes       *0.705,0.295 
    45      1:yes      1:yes       *1,0 
    46      1:yes      1:yes       *1,0 
    47      1:yes      1:yes       *1,0 
    48      1:yes      1:yes       *1,0 
    49      1:yes      1:yes       *1,0 
     1       2:no       2:no       0,*1 
     2       2:no       2:no       0,*1 
     3       2:no       2:no       0,*1 
     4       2:no       2:no       0,*1 
     5       2:no       2:no       0,*1 
     6       2:no       2:no       0.001,*0.999 
     7       2:no       2:no       0,*1 
     8       2:no       2:no       0,*1 
     9       2:no       2:no       0.001,*0.999 
    10       2:no       2:no       0,*1 
    11       2:no       2:no       0,*1 
    12       2:no       2:no       0.002,*0.998 
    13       2:no       2:no       0,*1 
    14       2:no      1:yes   +   *0.999,0.001 
    15       2:no       2:no       0.002,*0.998 
    16       2:no      1:yes   +   *0.959,0.041 
    17       2:no       2:no       0.005,*0.995 
    18       2:no       2:no       0,*1 
    19       2:no       2:no       0,*1 
    20       2:no       2:no       0,*1 
    21       2:no       2:no       0,*1 
    22       2:no       2:no       0,*1 
    23       2:no       2:no       0,*1 
    24       2:no       2:no       0,*1 
    25       2:no       2:no       0,*1 
    26       2:no       2:no       0.026,*0.974 
    27       2:no       2:no       0,*1 
    28       2:no       2:no       0,*1 
    29       2:no       2:no       0,*1 
    30       2:no       2:no       0.037,*0.963 
    31       2:no       2:no       0,*1 
    32       2:no       2:no       0,*1 
    33       2:no       2:no       0,*1 
    34      1:yes      1:yes       *0.998,0.002 
    35      1:yes      1:yes       *1,0 
    36      1:yes      1:yes       *1,0 
    37      1:yes      1:yes       *0.975,0.025 
    38      1:yes      1:yes       *1,0 
    39      1:yes      1:yes       *1,0 
    40      1:yes      1:yes       *1,0 
    41      1:yes      1:yes       *1,0 
    42      1:yes      1:yes       *0.803,0.197 
    43      1:yes      1:yes       *1,0 
    44      1:yes      1:yes       *0.896,0.104 
    45      1:yes      1:yes       *1,0 
    46      1:yes      1:yes       *1,0 
    47      1:yes      1:yes       *1,0 
    48      1:yes       2:no   +   0.001,*0.999 
    49      1:yes      1:yes       *1,0 
     1       2:no       2:no       0,*1 
     2       2:no       2:no       0,*1 
     3       2:no       2:no       0,*1 
     4       2:no       2:no       0.101,*0.899 
     5       2:no       2:no       0,*1 
     6       2:no       2:no       0,*1 
     7       2:no       2:no       0,*1 
     8       2:no       2:no       0,*1 
     9       2:no       2:no       0,*1 
    10       2:no       2:no       0,*1 
    11       2:no       2:no       0,*1 
    12       2:no       2:no       0,*1 
    13       2:no       2:no       0,*1 
    14       2:no       2:no       0,*1 
    15       2:no       2:no       0,*1 
    16       2:no       2:no       0,*1 
    17       2:no       2:no       0,*1 
    18       2:no       2:no       0,*1 
    19       2:no       2:no       0,*1 
    20       2:no       2:no       0,*1 
    21       2:no       2:no       0,*1 
    22       2:no       2:no       0,*1 
    23       2:no       2:no       0,*1 
    24       2:no       2:no       0,*1 
    25       2:no       2:no       0,*1 
    26       2:no       2:no       0,*1 
    27       2:no       2:no       0,*1 
    28       2:no       2:no       0,*1 
    29       2:no      1:yes   +   *0.549,0.451 
    30       2:no       2:no       0,*1 
    31       2:no       2:no       0,*1 
    32       2:no       2:no       0,*1 
    33       2:no       2:no       0,*1 
    34      1:yes      1:yes       *0.999,0.001 
    35      1:yes      1:yes       *1,0 
    36      1:yes      1:yes       *0.999,0.001 
    37      1:yes      1:yes       *0.999,0.001 
    38      1:yes      1:yes       *0.994,0.006 
    39      1:yes      1:yes       *0.997,0.003 
    40      1:yes       2:no   +   0,*1 
    41      1:yes      1:yes       *0.755,0.245 
    42      1:yes      1:yes       *1,0 
    43      1:yes      1:yes       *1,0 
    44      1:yes      1:yes       *1,0 
    45      1:yes      1:yes       *1,0 
    46      1:yes      1:yes       *1,0 
    47      1:yes       2:no   +   0.105,*0.895 
    48      1:yes      1:yes       *0.999,0.001 
    49      1:yes      1:yes       *0.992,0.008 
     1       2:no       2:no       0,*1 
     2       2:no       2:no       0,*1 
     3       2:no       2:no       0.345,*0.655 
     4       2:no       2:no       0,*1 
     5       2:no       2:no       0,*1 
     6       2:no       2:no       0,*1 
     7       2:no       2:no       0,*1 
     8       2:no       2:no       0,*1 
     9       2:no       2:no       0,*1 
    10       2:no       2:no       0,*1 
    11       2:no       2:no       0,*1 
    12       2:no       2:no       0,*1 
    13       2:no       2:no       0,*1 
    14       2:no       2:no       0,*1 
    15       2:no       2:no       0,*1 
    16       2:no       2:no       0,*1 
    17       2:no       2:no       0,*1 
    18       2:no       2:no       0,*1 
    19       2:no       2:no       0,*1 
    20       2:no       2:no       0,*1 
    21       2:no       2:no       0,*1 
    22       2:no       2:no       0.004,*0.996 
    23       2:no       2:no       0,*1 
    24       2:no       2:no       0,*1 
    25       2:no       2:no       0,*1 
    26       2:no       2:no       0,*1 
    27       2:no       2:no       0,*1 
    28       2:no       2:no       0,*1 
    29       2:no       2:no       0,*1 
    30       2:no       2:no       0.096,*0.904 
    31       2:no       2:no       0,*1 
    32       2:no       2:no       0,*1 
    33       2:no       2:no       0,*1 
    34      1:yes      1:yes       *0.998,0.002 
    35      1:yes       2:no   +   0.248,*0.752 
    36      1:yes      1:yes       *1,0 
    37      1:yes       2:no   +   0.006,*0.994 
    38      1:yes      1:yes       *0.928,0.072 
    39      1:yes      1:yes       *1,0 
    40      1:yes      1:yes       *0.999,0.001 
    41      1:yes      1:yes       *1,0 
    42      1:yes      1:yes       *0.998,0.002 
    43      1:yes      1:yes       *0.998,0.002 
    44      1:yes      1:yes       *1,0 
    45      1:yes      1:yes       *0.996,0.004 
    46      1:yes      1:yes       *1,0 
    47      1:yes      1:yes       *0.942,0.058 
    48      1:yes      1:yes       *1,0 
    49      1:yes      1:yes       *1,0 
     1       2:no       2:no       0,*1 
     2       2:no       2:no       0,*1 
     3       2:no       2:no       0,*1 
     4       2:no      1:yes   +   *0.732,0.268 
     5       2:no       2:no       0,*1 
     6       2:no       2:no       0,*1 
     7       2:no       2:no       0.069,*0.931 
     8       2:no       2:no       0,*1 
     9       2:no       2:no       0,*1 
    10       2:no       2:no       0,*1 
    11       2:no       2:no       0.001,*0.999 
    12       2:no       2:no       0,*1 
    13       2:no       2:no       0,*1 
    14       2:no       2:no       0,*1 
    15       2:no       2:no       0,*1 
    16       2:no       2:no       0,*1 
    17       2:no       2:no       0.001,*0.999 
    18       2:no       2:no       0,*1 
    19       2:no       2:no       0,*1 
    20       2:no       2:no       0,*1 
    21       2:no       2:no       0,*1 
    22       2:no       2:no       0,*1 
    23       2:no       2:no       0,*1 
    24       2:no       2:no       0,*1 
    25       2:no       2:no       0,*1 
    26       2:no       2:no       0,*1 
    27       2:no       2:no       0,*1 
    28       2:no       2:no       0,*1 
    29       2:no       2:no       0.002,*0.998 
    30       2:no       2:no       0,*1 
    31       2:no       2:no       0,*1 
    32       2:no       2:no       0,*1 
    33       2:no       2:no       0,*1 
    34      1:yes      1:yes       *1,0 
    35      1:yes      1:yes       *1,0 
    36      1:yes      1:yes       *1,0 
    37      1:yes      1:yes       *1,0 
    38      1:yes      1:yes       *1,0 
    39      1:yes      1:yes       *1,0 
    40      1:yes      1:yes       *1,0 
    41      1:yes      1:yes       *1,0 
    42      1:yes      1:yes       *1,0 
    43      1:yes      1:yes       *1,0 
    44      1:yes      1:yes       *1,0 
    45      1:yes      1:yes       *1,0 
    46      1:yes      1:yes       *1,0 
    47      1:yes      1:yes       *1,0 
    48      1:yes      1:yes       *1,0 
     1       2:no       2:no       0,*1 
     2       2:no       2:no       0,*1 
     3       2:no       2:no       0,*1 
     4       2:no       2:no       0,*1 
     5       2:no       2:no       0,*1 
     6       2:no       2:no       0,*1 
     7       2:no       2:no       0,*1 
     8       2:no       2:no       0,*1 
     9       2:no       2:no       0,*1 
    10       2:no       2:no       0,*1 
    11       2:no       2:no       0,*1 
    12       2:no       2:no       0,*1 
    13       2:no       2:no       0,*1 
    14       2:no       2:no       0,*1 
    15       2:no       2:no       0,*1 
    16       2:no       2:no       0,*1 
    17       2:no       2:no       0,*1 
    18       2:no       2:no       0,*1 
    19       2:no       2:no       0,*1 
    20       2:no       2:no       0,*1 
    21       2:no       2:no       0,*1 
    22       2:no       2:no       0,*1 
    23       2:no       2:no       0,*1 
    24       2:no       2:no       0.418,*0.582 
    25       2:no       2:no       0,*1 
    26       2:no       2:no       0,*1 
    27       2:no       2:no       0,*1 
    28       2:no       2:no       0,*1 
    29       2:no       2:no       0,*1 
    30       2:no       2:no       0,*1 
    31       2:no       2:no       0,*1 
    32       2:no       2:no       0,*1 
    33       2:no       2:no       0,*1 
    34      1:yes      1:yes       *0.996,0.004 
    35      1:yes      1:yes       *1,0 
    36      1:yes      1:yes       *0.999,0.001 
    37      1:yes      1:yes       *0.999,0.001 
    38      1:yes      1:yes       *0.986,0.014 
    39      1:yes      1:yes       *1,0 
    40      1:yes      1:yes       *0.982,0.018 
    41      1:yes      1:yes       *0.999,0.001 
    42      1:yes      1:yes       *1,0 
    43      1:yes      1:yes       *0.998,0.002 
    44      1:yes      1:yes       *0.999,0.001 
    45      1:yes      1:yes       *0.998,0.002 
    46      1:yes      1:yes       *0.999,0.001 
    47      1:yes      1:yes       *1,0 
    48      1:yes       2:no   +   0.383,*0.617 
     1       2:no       2:no       0,*1 
     2       2:no       2:no       0,*1 
     3       2:no       2:no       0,*1 
     4       2:no       2:no       0,*1 
     5       2:no       2:no       0.001,*0.999 
     6       2:no       2:no       0,*1 
     7       2:no       2:no       0.019,*0.981 
     8       2:no       2:no       0,*1 
     9       2:no       2:no       0,*1 
    10       2:no       2:no       0,*1 
    11       2:no       2:no       0,*1 
    12       2:no       2:no       0.234,*0.766 
    13       2:no       2:no       0,*1 
    14       2:no       2:no       0,*1 
    15       2:no       2:no       0,*1 
    16       2:no       2:no       0,*1 
    17       2:no       2:no       0,*1 
    18       2:no       2:no       0,*1 
    19       2:no       2:no       0,*1 
    20       2:no       2:no       0,*1 
    21       2:no      1:yes   +   *0.855,0.145 
    22       2:no       2:no       0,*1 
    23       2:no       2:no       0,*1 
    24       2:no       2:no       0,*1 
    25       2:no       2:no       0,*1 
    26       2:no       2:no       0,*1 
    27       2:no       2:no       0,*1 
    28       2:no       2:no       0.171,*0.829 
    29       2:no       2:no       0,*1 
    30       2:no       2:no       0,*1 
    31       2:no      1:yes   +   *0.999,0.001 
    32       2:no       2:no       0,*1 
    33       2:no       2:no       0,*1 
    34      1:yes      1:yes       *1,0 
    35      1:yes      1:yes       *1,0 
    36      1:yes      1:yes       *1,0 
    37      1:yes      1:yes       *1,0 
    38      1:yes      1:yes       *1,0 
    39      1:yes      1:yes       *0.999,0.001 
    40      1:yes      1:yes       *1,0 
    41      1:yes      1:yes       *0.999,0.001 
    42      1:yes      1:yes       *1,0 
    43      1:yes      1:yes       *1,0 
    44      1:yes      1:yes       *1,0 
    45      1:yes      1:yes       *1,0 
    46      1:yes      1:yes       *0.934,0.066 
    47      1:yes      1:yes       *0.995,0.005 
    48      1:yes      1:yes       *0.995,0.005 
     1       2:no       2:no       0,*1 
     2       2:no       2:no       0,*1 
     3       2:no       2:no       0,*1 
     4       2:no       2:no       0.007,*0.993 
     5       2:no       2:no       0,*1 
     6       2:no       2:no       0,*1 
     7       2:no       2:no       0,*1 
     8       2:no       2:no       0.01,*0.99 
     9       2:no       2:no       0.001,*0.999 
    10       2:no       2:no       0.009,*0.991 
    11       2:no       2:no       0,*1 
    12       2:no       2:no       0,*1 
    13       2:no       2:no       0,*1 
    14       2:no       2:no       0,*1 
    15       2:no       2:no       0,*1 
    16       2:no       2:no       0,*1 
    17       2:no       2:no       0.053,*0.947 
    18       2:no       2:no       0,*1 
    19       2:no       2:no       0,*1 
    20       2:no       2:no       0,*1 
    21       2:no       2:no       0,*1 
    22       2:no       2:no       0,*1 
    23       2:no       2:no       0,*1 
    24       2:no      1:yes   +   *1,0 
    25       2:no       2:no       0,*1 
    26       2:no       2:no       0,*1 
    27       2:no       2:no       0,*1 
    28       2:no       2:no       0,*1 
    29       2:no       2:no       0,*1 
    30       2:no       2:no       0,*1 
    31       2:no       2:no       0,*1 
    32       2:no       2:no       0,*1 
    33       2:no       2:no       0,*1 
    34      1:yes      1:yes       *0.999,0.001 
    35      1:yes      1:yes       *1,0 
    36      1:yes      1:yes       *1,0 
    37      1:yes      1:yes       *0.997,0.003 
    38      1:yes      1:yes       *0.983,0.017 
    39      1:yes      1:yes       *1,0 
    40      1:yes      1:yes       *0.999,0.001 
    41      1:yes      1:yes       *0.53,0.47 
    42      1:yes      1:yes       *1,0 
    43      1:yes      1:yes       *1,0 
    44      1:yes       2:no   +   0,*1 
    45      1:yes      1:yes       *0.854,0.146 
    46      1:yes      1:yes       *1,0 
    47      1:yes       2:no   +   0,*1 
    48      1:yes      1:yes       *1,0 


========== Summary ==========

Correctly Classified Instances         466               95.8848 %
Incorrectly Classified Instances        20                4.1152 %
Kappa statistic                          0.9053
Mean absolute error                      0.0467
Root mean squared error                  0.1913
Relative absolute error                 10.7461 %
Root relative squared error             41.0404 %
Total Number of Instances              486     


=== Detailed Accuracy By Class ===

               TP Rate   FP Rate   Precision   Recall  F-Measure   ROC Area  Class
                 0.935     0.03       0.935     0.935     0.935      0.981    yes
                 0.97      0.065      0.97      0.97      0.97       0.981    no
Weighted Avg.    0.959     0.054      0.959     0.959     0.959      0.981


=== Confusion Matrix ===

   a   b   <-- classified as
 145  10 |   a = yes
  10 321 |   b = no


========== Use the built Classifier: weka.classifiers.functions.MultilayerPerceptron to classify instances ==========
Error trained instances:
176: V,E,0.17821,0.032222,0.909091,0.243137,-2,NA,0,NA,1,147.13074,0,105,EGFR,TK,Activation_segment_Nt,no | yes, 0.9361511235427623, 0.06384887645723769
183: D,H,0.325613,0.026395,0.727273,0.192157,-1,NA,0,NA,1,155.15634,1,91,EGFR,TK,C_helix,no | yes, 0.5310124724212091, 0.46898752757879086
322: R,W,0.182737,0.124801,0.179487,0.215054,-3,NA,0,NA,0,204.22844,1,148,STE7,STE,C_helix,yes | no, 1.864207622520296E-5, 0.9999813579237747
323: S,L,0.30549,0.069142,0.717949,0.758065,-2,NA,0,NA,0,131.17464,1,73,STE7,STE,Linker,yes | no, 0.0014599757054386015, 0.9985400242945613
Total 4 miss classified instance(s).
************************************************************
Classify unseen data:

========== Use the built Classifier: weka.classifiers.functions.MultilayerPerceptron to classify instances ==========
Error trained instances:
27: H,R,0.568057,0.108248,0.545455,0.635294,0,NA,0,NA,1,174.20274,1,118,EGFR,TK,C_helix,yes | no, 0.38584497347180746, 0.6141550265281925
45: R,H,0.206641,0.182063,0.818182,0.345098,0,NA,0,NA,1,155.15634,1,148,EGFR,TK,C_helix,yes | no, 0.4896874055984569, 0.5103125944015431
46: R,H,0.106882,0.093308,0.363636,0.352941,0,NA,0,NA,1,155.15634,1,148,EGFR,TK,Catalytic_loop,yes | no, 0.338857490390194, 0.661142509609806
48: R,H,0.354984,0.074478,0.727273,0.321569,0,NA,0,NA,1,155.15634,1,148,EGFR,TK,Catalytic_loop,yes | no, 0.4782727074713755, 0.5217272925286244
65: V,M,0.284484,0.100955,0.181818,0.243137,1,NA,0,NA,0,149.20784,0,105,EGFR,TK,Linker,yes | no, 0.278072337450352, 0.7219276625496479
Total 5 miss classified instance(s).

************************************************************
End weka.classifiers.functions.MultilayerPerceptron
************************************************************

************************************************************
Start weka.classifiers.trees.J48 / default
************************************************************

========== Strat build & save Classifier: weka.classifiers.trees.J48 ==========
Classifier was saved at: C:\Coding\Java\CancerML/Data/Results/Classification/20121223_000046/Model/weka.classifiers.trees.J48.model

========== Strat 10-fold  cross-validation==========

========== Strat writing Classification Summary ==========
Classification summary was saved at: C:\Coding\Java\CancerML/Data/Results/Classification/20121223_000046/Classified/weka.classifiers.trees.J48-Classified.txt
Relation Name:  Analysis_Disease-weka.filters.unsupervised.attribute.Remove-R1,9,10,13,16,17,18,20,21,23,24,25,26,27
Num Instances:  486
Num Attributes: 18

     Name                      Type  Nom  Int Real     Missing      Unique  Dist
   1 Amino_Acid_WT              Nom 100%   0%   0%     0 /  0%     0 /  0%    20 
   2 Amino_Acid_MT              Nom 100%   0%   0%     0 /  0%     0 /  0%    20 
   3 Conservation_Consensus_Al  Num   0%   0%  60%   194 / 40%    75 / 15%   140 
   4 Conservation_Wild_AllKina  Num   0%   0%  68%   155 / 32%   245 / 50%   271 
   5 Conservation_Consensus_Fa  Num   0%  13%  47%   196 / 40%    64 / 13%    96 
   6 Conservation_Consensus_Gr  Num   0%   0%  60%   196 / 40%   133 / 27%   181 
   7 Blosum62                   Num   0% 100%   0%     0 /  0%     0 /  0%     7 
   8 Modification               Nom 100%   0%   0%     0 /  0%     0 /  0%     2 
   9 Is_Pk_Domain               Nom 100%   0%   0%     0 /  0%     0 /  0%     1 
  10 Binding_Site               Nom 100%   0%   0%     0 /  0%     0 /  0%     1 
  11 Side_Chain_Polarity_MT     Nom 100%   0%   0%     0 /  0%     0 /  0%     2 
  12 Avg_Mass_MT                Num   0%   0% 100%     0 /  0%     0 /  0%    19 
  13 Side_Chain_Polarity_WT     Nom 100%   0%   0%     0 /  0%     0 /  0%     2 
  14 Van_der_Waals_Volume_WT    Num   0% 100%   0%     0 /  0%     0 /  0%    17 
  15 Protein_Family             Nom 100%   0%   0%     0 /  0%    14 /  3%    56 
  16 Protein_Group              Nom 100%   0%   0%     0 /  0%     1 /  0%     9 
  17 Sub_domain                 Nom 100%   0%   0%     0 /  0%     2 /  0%    20 
  18 Disease                    Nom 100%   0%   0%     0 /  0%     0 /  0%     2 


========== Cross Validation Result ==========
 inst#     actual  predicted error distribution
     1       2:no       2:no       0,*1 
     2       2:no       2:no       0,*1 
     3       2:no       2:no       0,*1 
     4       2:no       2:no       0,*1 
     5       2:no       2:no       0,*1 
     6       2:no       2:no       0,*1 
     7       2:no       2:no       0.038,*0.962 
     8       2:no       2:no       0,*1 
     9       2:no       2:no       0.038,*0.962 
    10       2:no       2:no       0.038,*0.962 
    11       2:no       2:no       0.038,*0.962 
    12       2:no       2:no       0,*1 
    13       2:no       2:no       0,*1 
    14       2:no       2:no       0,*1 
    15       2:no       2:no       0.038,*0.962 
    16       2:no       2:no       0.038,*0.962 
    17       2:no       2:no       0,*1 
    18       2:no       2:no       0.038,*0.962 
    19       2:no       2:no       0,*1 
    20       2:no       2:no       0,*1 
    21       2:no       2:no       0,*1 
    22       2:no       2:no       0,*1 
    23       2:no       2:no       0,*1 
    24       2:no       2:no       0,*1 
    25       2:no       2:no       0,*1 
    26       2:no       2:no       0.038,*0.962 
    27       2:no       2:no       0.167,*0.833 
    28       2:no       2:no       0,*1 
    29       2:no       2:no       0,*1 
    30       2:no       2:no       0,*1 
    31       2:no       2:no       0,*1 
    32       2:no       2:no       0,*1 
    33       2:no       2:no       0.167,*0.833 
    34       2:no       2:no       0.038,*0.962 
    35      1:yes      1:yes       *1,0 
    36      1:yes      1:yes       *1,0 
    37      1:yes      1:yes       *1,0 
    38      1:yes      1:yes       *1,0 
    39      1:yes      1:yes       *1,0 
    40      1:yes      1:yes       *1,0 
    41      1:yes      1:yes       *1,0 
    42      1:yes      1:yes       *1,0 
    43      1:yes      1:yes       *1,0 
    44      1:yes      1:yes       *0.778,0.222 
    45      1:yes      1:yes       *1,0 
    46      1:yes      1:yes       *1,0 
    47      1:yes      1:yes       *1,0 
    48      1:yes      1:yes       *1,0 
    49      1:yes      1:yes       *0.778,0.222 
     1       2:no       2:no       0,*1 
     2       2:no       2:no       0,*1 
     3       2:no       2:no       0.167,*0.833 
     4       2:no       2:no       0,*1 
     5       2:no       2:no       0.333,*0.667 
     6       2:no       2:no       0,*1 
     7       2:no       2:no       0,*1 
     8       2:no       2:no       0,*1 
     9       2:no       2:no       0,*1 
    10       2:no       2:no       0,*1 
    11       2:no       2:no       0,*1 
    12       2:no       2:no       0.036,*0.964 
    13       2:no       2:no       0,*1 
    14       2:no       2:no       0,*1 
    15       2:no       2:no       0.036,*0.964 
    16       2:no       2:no       0.167,*0.833 
    17       2:no       2:no       0.036,*0.964 
    18       2:no       2:no       0,*1 
    19       2:no       2:no       0,*1 
    20       2:no       2:no       0,*1 
    21       2:no       2:no       0,*1 
    22       2:no      1:yes   +   *0.821,0.179 
    23       2:no       2:no       0,*1 
    24       2:no       2:no       0,*1 
    25       2:no       2:no       0,*1 
    26       2:no       2:no       0,*1 
    27       2:no       2:no       0,*1 
    28       2:no       2:no       0.036,*0.964 
    29       2:no       2:no       0,*1 
    30       2:no       2:no       0,*1 
    31       2:no       2:no       0,*1 
    32       2:no       2:no       0,*1 
    33       2:no       2:no       0.036,*0.964 
    34      1:yes      1:yes       *1,0 
    35      1:yes      1:yes       *1,0 
    36      1:yes      1:yes       *1,0 
    37      1:yes      1:yes       *1,0 
    38      1:yes      1:yes       *0.778,0.222 
    39      1:yes      1:yes       *1,0 
    40      1:yes      1:yes       *1,0 
    41      1:yes      1:yes       *1,0 
    42      1:yes      1:yes       *0.778,0.222 
    43      1:yes      1:yes       *1,0 
    44      1:yes      1:yes       *1,0 
    45      1:yes      1:yes       *1,0 
    46      1:yes      1:yes       *1,0 
    47      1:yes      1:yes       *1,0 
    48      1:yes      1:yes       *1,0 
    49      1:yes      1:yes       *1,0 
     1       2:no       2:no       0,*1 
     2       2:no      1:yes   +   *0.818,0.182 
     3       2:no       2:no       0,*1 
     4       2:no       2:no       0,*1 
     5       2:no       2:no       0,*1 
     6       2:no      1:yes   +   *0.818,0.182 
     7       2:no       2:no       0,*1 
     8       2:no       2:no       0,*1 
     9       2:no       2:no       0,*1 
    10       2:no       2:no       0,*1 
    11       2:no       2:no       0,*1 
    12       2:no       2:no       0,*1 
    13       2:no       2:no       0,*1 
    14       2:no       2:no       0,*1 
    15       2:no       2:no       0,*1 
    16       2:no       2:no       0.034,*0.966 
    17       2:no       2:no       0.034,*0.966 
    18       2:no       2:no       0.034,*0.966 
    19       2:no       2:no       0,*1 
    20       2:no       2:no       0,*1 
    21       2:no       2:no       0,*1 
    22       2:no       2:no       0,*1 
    23       2:no       2:no       0,*1 
    24       2:no       2:no       0,*1 
    25       2:no       2:no       0,*1 
    26       2:no       2:no       0.167,*0.833 
    27       2:no       2:no       0,*1 
    28       2:no       2:no       0,*1 
    29       2:no       2:no       0,*1 
    30       2:no       2:no       0,*1 
    31       2:no       2:no       0,*1 
    32       2:no       2:no       0,*1 
    33       2:no       2:no       0,*1 
    34      1:yes      1:yes       *1,0 
    35      1:yes      1:yes       *0.818,0.182 
    36      1:yes      1:yes       *0.818,0.182 
    37      1:yes      1:yes       *0.818,0.182 
    38      1:yes      1:yes       *1,0 
    39      1:yes      1:yes       *0.818,0.182 
    40      1:yes      1:yes       *1,0 
    41      1:yes      1:yes       *0.5,0.5 
    42      1:yes      1:yes       *1,0 
    43      1:yes      1:yes       *1,0 
    44      1:yes      1:yes       *0.818,0.182 
    45      1:yes      1:yes       *1,0 
    46      1:yes      1:yes       *1,0 
    47      1:yes      1:yes       *1,0 
    48      1:yes      1:yes       *1,0 
    49      1:yes      1:yes       *1,0 
     1       2:no       2:no       0,*1 
     2       2:no       2:no       0,*1 
     3       2:no       2:no       0,*1 
     4       2:no       2:no       0,*1 
     5       2:no       2:no       0.034,*0.966 
     6       2:no       2:no       0,*1 
     7       2:no       2:no       0,*1 
     8       2:no       2:no       0,*1 
     9       2:no       2:no       0,*1 
    10       2:no       2:no       0,*1 
    11       2:no       2:no       0.034,*0.966 
    12       2:no       2:no       0,*1 
    13       2:no       2:no       0,*1 
    14       2:no      1:yes   +   *1,0 
    15       2:no       2:no       0,*1 
    16       2:no       2:no       0.034,*0.966 
    17       2:no      1:yes   +   *0.808,0.192 
    18       2:no       2:no       0,*1 
    19       2:no       2:no       0,*1 
    20       2:no       2:no       0,*1 
    21       2:no       2:no       0,*1 
    22       2:no       2:no       0,*1 
    23       2:no       2:no       0,*1 
    24       2:no       2:no       0,*1 
    25       2:no       2:no       0,*1 
    26       2:no       2:no       0.167,*0.833 
    27       2:no       2:no       0,*1 
    28       2:no       2:no       0,*1 
    29       2:no       2:no       0,*1 
    30       2:no       2:no       0,*1 
    31       2:no       2:no       0,*1 
    32       2:no       2:no       0,*1 
    33       2:no       2:no       0,*1 
    34      1:yes      1:yes       *1,0 
    35      1:yes      1:yes       *1,0 
    36      1:yes      1:yes       *1,0 
    37      1:yes      1:yes       *1,0 
    38      1:yes      1:yes       *1,0 
    39      1:yes      1:yes       *1,0 
    40      1:yes      1:yes       *1,0 
    41      1:yes      1:yes       *1,0 
    42      1:yes      1:yes       *0.808,0.192 
    43      1:yes      1:yes       *1,0 
    44      1:yes      1:yes       *0.808,0.192 
    45      1:yes      1:yes       *1,0 
    46      1:yes      1:yes       *1,0 
    47      1:yes      1:yes       *1,0 
    48      1:yes       2:no   +   0,*1 
    49      1:yes      1:yes       *1,0 
     1       2:no       2:no       0,*1 
     2       2:no       2:no       0,*1 
     3       2:no       2:no       0,*1 
     4       2:no       2:no       0,*1 
     5       2:no       2:no       0.036,*0.964 
     6       2:no       2:no       0,*1 
     7       2:no       2:no       0,*1 
     8       2:no       2:no       0,*1 
     9       2:no       2:no       0,*1 
    10       2:no       2:no       0.036,*0.964 
    11       2:no       2:no       0,*1 
    12       2:no       2:no       0,*1 
    13       2:no       2:no       0,*1 
    14       2:no       2:no       0,*1 
    15       2:no       2:no       0,*1 
    16       2:no       2:no       0.036,*0.964 
    17       2:no       2:no       0,*1 
    18       2:no       2:no       0,*1 
    19       2:no       2:no       0,*1 
    20       2:no       2:no       0,*1 
    21       2:no       2:no       0,*1 
    22       2:no       2:no       0,*1 
    23       2:no       2:no       0,*1 
    24       2:no       2:no       0,*1 
    25       2:no       2:no       0,*1 
    26       2:no       2:no       0,*1 
    27       2:no       2:no       0,*1 
    28       2:no       2:no       0.036,*0.964 
    29       2:no       2:no       0.167,*0.833 
    30       2:no       2:no       0.036,*0.964 
    31       2:no       2:no       0,*1 
    32       2:no       2:no       0,*1 
    33       2:no       2:no       0,*1 
    34      1:yes      1:yes       *1,0 
    35      1:yes      1:yes       *1,0 
    36      1:yes      1:yes       *1,0 
    37      1:yes      1:yes       *1,0 
    38      1:yes      1:yes       *1,0 
    39      1:yes      1:yes       *1,0 
    40      1:yes       2:no   +   0,*1 
    41      1:yes      1:yes       *1,0 
    42      1:yes      1:yes       *1,0 
    43      1:yes      1:yes       *1,0 
    44      1:yes      1:yes       *1,0 
    45      1:yes      1:yes       *1,0 
    46      1:yes      1:yes       *1,0 
    47      1:yes      1:yes       *1,0 
    48      1:yes      1:yes       *1,0 
    49      1:yes      1:yes       *0.786,0.214 
     1       2:no       2:no       0,*1 
     2       2:no       2:no       0,*1 
     3       2:no       2:no       0,*1 
     4       2:no       2:no       0,*1 
     5       2:no       2:no       0,*1 
     6       2:no       2:no       0,*1 
     7       2:no       2:no       0,*1 
     8       2:no       2:no       0.038,*0.962 
     9       2:no       2:no       0,*1 
    10       2:no       2:no       0,*1 
    11       2:no       2:no       0.038,*0.962 
    12       2:no       2:no       0,*1 
    13       2:no       2:no       0,*1 
    14       2:no       2:no       0,*1 
    15       2:no       2:no       0.038,*0.962 
    16       2:no       2:no       0,*1 
    17       2:no       2:no       0.038,*0.962 
    18       2:no       2:no       0.038,*0.962 
    19       2:no       2:no       0,*1 
    20       2:no       2:no       0.038,*0.962 
    21       2:no       2:no       0,*1 
    22       2:no       2:no       0,*1 
    23       2:no       2:no       0.038,*0.962 
    24       2:no       2:no       0,*1 
    25       2:no       2:no       0.038,*0.962 
    26       2:no       2:no       0,*1 
    27       2:no       2:no       0,*1 
    28       2:no       2:no       0,*1 
    29       2:no       2:no       0,*1 
    30       2:no      1:yes   +   *0.61,0.39 
    31       2:no       2:no       0,*1 
    32       2:no       2:no       0,*1 
    33       2:no       2:no       0,*1 
    34      1:yes      1:yes       *1,0 
    35      1:yes      1:yes       *1,0 
    36      1:yes      1:yes       *1,0 
    37      1:yes       2:no   +   0,*1 
    38      1:yes      1:yes       *0.769,0.231 
    39      1:yes      1:yes       *1,0 
    40      1:yes      1:yes       *1,0 
    41      1:yes      1:yes       *1,0 
    42      1:yes      1:yes       *1,0 
    43      1:yes      1:yes       *0.769,0.231 
    44      1:yes      1:yes       *1,0 
    45      1:yes      1:yes       *1,0 
    46      1:yes      1:yes       *1,0 
    47      1:yes      1:yes       *0.769,0.231 
    48      1:yes      1:yes       *1,0 
    49      1:yes      1:yes       *1,0 
     1       2:no       2:no       0,*1 
     2       2:no       2:no       0,*1 
     3       2:no       2:no       0,*1 
     4       2:no       2:no       0.333,*0.667 
     5       2:no       2:no       0,*1 
     6       2:no       2:no       0.034,*0.966 
     7       2:no       2:no       0,*1 
     8       2:no       2:no       0.034,*0.966 
     9       2:no       2:no       0,*1 
    10       2:no       2:no       0,*1 
    11       2:no       2:no       0.32,*0.68 
    12       2:no       2:no       0,*1 
    13       2:no       2:no       0.034,*0.966 
    14       2:no       2:no       0,*1 
    15       2:no       2:no       0,*1 
    16       2:no       2:no       0,*1 
    17       2:no       2:no       0.167,*0.833 
    18       2:no       2:no       0,*1 
    19       2:no       2:no       0,*1 
    20       2:no       2:no       0,*1 
    21       2:no       2:no       0,*1 
    22       2:no       2:no       0,*1 
    23       2:no       2:no       0,*1 
    24       2:no       2:no       0,*1 
    25       2:no       2:no       0,*1 
    26       2:no       2:no       0,*1 
    27       2:no       2:no       0,*1 
    28       2:no       2:no       0,*1 
    29       2:no       2:no       0.167,*0.833 
    30       2:no       2:no       0,*1 
    31       2:no       2:no       0,*1 
    32       2:no       2:no       0,*1 
    33       2:no       2:no       0,*1 
    34      1:yes      1:yes       *1,0 
    35      1:yes      1:yes       *1,0 
    36      1:yes      1:yes       *1,0 
    37      1:yes      1:yes       *1,0 
    38      1:yes      1:yes       *1,0 
    39      1:yes      1:yes       *1,0 
    40      1:yes      1:yes       *1,0 
    41      1:yes      1:yes       *1,0 
    42      1:yes      1:yes       *1,0 
    43      1:yes      1:yes       *1,0 
    44      1:yes      1:yes       *1,0 
    45      1:yes      1:yes       *1,0 
    46      1:yes      1:yes       *1,0 
    47      1:yes      1:yes       *1,0 
    48      1:yes      1:yes       *1,0 
     1       2:no       2:no       0.039,*0.961 
     2       2:no       2:no       0.039,*0.961 
     3       2:no       2:no       0.039,*0.961 
     4       2:no       2:no       0,*1 
     5       2:no       2:no       0,*1 
     6       2:no       2:no       0,*1 
     7       2:no       2:no       0.039,*0.961 
     8       2:no       2:no       0,*1 
     9       2:no       2:no       0,*1 
    10       2:no       2:no       0,*1 
    11       2:no       2:no       0,*1 
    12       2:no       2:no       0,*1 
    13       2:no       2:no       0,*1 
    14       2:no       2:no       0.039,*0.961 
    15       2:no       2:no       0,*1 
    16       2:no       2:no       0.039,*0.961 
    17       2:no       2:no       0.039,*0.961 
    18       2:no       2:no       0,*1 
    19       2:no       2:no       0.039,*0.961 
    20       2:no       2:no       0.039,*0.961 
    21       2:no       2:no       0,*1 
    22       2:no       2:no       0,*1 
    23       2:no       2:no       0,*1 
    24       2:no      1:yes   +   *0.808,0.192 
    25       2:no       2:no       0,*1 
    26       2:no       2:no       0,*1 
    27       2:no       2:no       0,*1 
    28       2:no       2:no       0,*1 
    29       2:no       2:no       0,*1 
    30       2:no       2:no       0,*1 
    31       2:no       2:no       0.039,*0.961 
    32       2:no       2:no       0.167,*0.833 
    33       2:no       2:no       0,*1 
    34      1:yes      1:yes       *1,0 
    35      1:yes      1:yes       *1,0 
    36      1:yes      1:yes       *1,0 
    37      1:yes      1:yes       *1,0 
    38      1:yes      1:yes       *1,0 
    39      1:yes      1:yes       *1,0 
    40      1:yes      1:yes       *1,0 
    41      1:yes      1:yes       *1,0 
    42      1:yes      1:yes       *1,0 
    43      1:yes      1:yes       *1,0 
    44      1:yes      1:yes       *1,0 
    45      1:yes      1:yes       *1,0 
    46      1:yes      1:yes       *1,0 
    47      1:yes      1:yes       *0.808,0.192 
    48      1:yes      1:yes       *0.808,0.192 
     1       2:no       2:no       0,*1 
     2       2:no       2:no       0.333,*0.667 
     3       2:no       2:no       0.037,*0.963 
     4       2:no       2:no       0,*1 
     5       2:no       2:no       0,*1 
     6       2:no       2:no       0,*1 
     7       2:no       2:no       0,*1 
     8       2:no       2:no       0.037,*0.963 
     9       2:no       2:no       0,*1 
    10       2:no       2:no       0,*1 
    11       2:no       2:no       0.037,*0.963 
    12       2:no       2:no       0,*1 
    13       2:no       2:no       0,*1 
    14       2:no       2:no       0.167,*0.833 
    15       2:no       2:no       0,*1 
    16       2:no       2:no       0,*1 
    17       2:no       2:no       0,*1 
    18       2:no       2:no       0.037,*0.963 
    19       2:no       2:no       0.037,*0.963 
    20       2:no       2:no       0,*1 
    21       2:no       2:no       0,*1 
    22       2:no       2:no       0,*1 
    23       2:no       2:no       0,*1 
    24       2:no       2:no       0,*1 
    25       2:no       2:no       0,*1 
    26       2:no       2:no       0,*1 
    27       2:no       2:no       0,*1 
    28       2:no       2:no       0,*1 
    29       2:no       2:no       0.037,*0.963 
    30       2:no       2:no       0.037,*0.963 
    31       2:no      1:yes   +   *0.783,0.217 
    32       2:no       2:no       0,*1 
    33       2:no       2:no       0,*1 
    34      1:yes      1:yes       *1,0 
    35      1:yes      1:yes       *1,0 
    36      1:yes      1:yes       *1,0 
    37      1:yes      1:yes       *0.783,0.217 
    38      1:yes      1:yes       *0.783,0.217 
    39      1:yes      1:yes       *0.783,0.217 
    40      1:yes      1:yes       *1,0 
    41      1:yes      1:yes       *0.783,0.217 
    42      1:yes      1:yes       *1,0 
    43      1:yes      1:yes       *1,0 
    44      1:yes      1:yes       *1,0 
    45      1:yes      1:yes       *1,0 
    46      1:yes      1:yes       *0.783,0.217 
    47      1:yes      1:yes       *1,0 
    48      1:yes      1:yes       *1,0 
     1       2:no       2:no       0,*1 
     2       2:no       2:no       0,*1 
     3       2:no       2:no       0,*1 
     4       2:no       2:no       0,*1 
     5       2:no       2:no       0,*1 
     6       2:no       2:no       0,*1 
     7       2:no       2:no       0,*1 
     8       2:no       2:no       0,*1 
     9       2:no       2:no       0,*1 
    10       2:no       2:no       0,*1 
    11       2:no       2:no       0,*1 
    12       2:no       2:no       0,*1 
    13       2:no       2:no       0,*1 
    14       2:no       2:no       0,*1 
    15       2:no       2:no       0,*1 
    16       2:no       2:no       0,*1 
    17       2:no       2:no       0,*1 
    18       2:no       2:no       0,*1 
    19       2:no       2:no       0,*1 
    20       2:no       2:no       0,*1 
    21       2:no       2:no       0,*1 
    22       2:no       2:no       0,*1 
    23       2:no       2:no       0,*1 
    24       2:no      1:yes   +   *0.815,0.185 
    25       2:no       2:no       0,*1 
    26       2:no       2:no       0,*1 
    27       2:no       2:no       0,*1 
    28       2:no       2:no       0,*1 
    29       2:no       2:no       0,*1 
    30       2:no       2:no       0,*1 
    31       2:no       2:no       0,*1 
    32       2:no       2:no       0,*1 
    33       2:no       2:no       0,*1 
    34      1:yes      1:yes       *0.5,0.5 
    35      1:yes      1:yes       *1,0 
    36      1:yes      1:yes       *1,0 
    37      1:yes      1:yes       *1,0 
    38      1:yes      1:yes       *1,0 
    39      1:yes      1:yes       *1,0 
    40      1:yes      1:yes       *1,0 
    41      1:yes      1:yes       *0.815,0.185 
    42      1:yes      1:yes       *1,0 
    43      1:yes      1:yes       *1,0 
    44      1:yes       2:no   +   0,*1 
    45      1:yes      1:yes       *1,0 
    46      1:yes      1:yes       *1,0 
    47      1:yes       2:no   +   0,*1 
    48      1:yes      1:yes       *1,0 


========== Summary ==========

Correctly Classified Instances         472               97.1193 %
Incorrectly Classified Instances        14                2.8807 %
Kappa statistic                          0.9341
Mean absolute error                      0.0476
Root mean squared error                  0.1652
Relative absolute error                 10.9552 %
Root relative squared error             35.4507 %
Total Number of Instances              486     


=== Detailed Accuracy By Class ===

               TP Rate   FP Rate   Precision   Recall  F-Measure   ROC Area  Class
                 0.968     0.027      0.943     0.968     0.955      0.976    yes
                 0.973     0.032      0.985     0.973     0.979      0.976    no
Weighted Avg.    0.971     0.031      0.972     0.971     0.971      0.976


=== Confusion Matrix ===

   a   b   <-- classified as
 150   5 |   a = yes
   9 322 |   b = no


========== Use the built Classifier: weka.classifiers.trees.J48 to classify instances ==========
Error trained instances:
23: R,K,?,0.008458,?,?,2,NA,0,NA,1,146.18934,1,148,ALK,TK,Activation_segment_Nt#Activation_segment_Ct,no | yes, 0.6666666666666666, 0.3333333333333333
164: H,Q,0.125321,0.031515,0.363636,0.309804,0,NA,0,NA,1,146.14594,1,118,EGFR,TK,Activation_segment_Ct#F_helix,no | yes, 0.7931034482758621, 0.20689655172413793
165: K,N,0.908494,0.819705,1,0.988235,0,NA,0,NA,1,132.11904,1,135,EGFR,TK,Catalytic_loop,no | yes, 0.7931034482758621, 0.20689655172413793
173: R,G,0.065283,0.056444,0.545455,0.109804,-2,NA,0,NA,0,75.06714,1,148,EGFR,TK,H_and_I_helix,no | yes, 0.7931034482758621, 0.20689655172413793
176: V,E,0.17821,0.032222,0.909091,0.243137,-2,NA,0,NA,1,147.13074,0,105,EGFR,TK,Activation_segment_Nt,no | yes, 0.7931034482758621, 0.20689655172413793
177: V,I,0.159439,0.010034,0.818182,0.14902,3,NA,0,NA,0,131.17464,0,105,EGFR,TK,H_and_I_helix,no | yes, 0.7931034482758621, 0.20689655172413793
183: D,H,0.325613,0.026395,0.727273,0.192157,-1,NA,0,NA,1,155.15634,1,91,EGFR,TK,C_helix,no | yes, 0.7931034482758621, 0.20689655172413793
193: E,K,?,0.001554,?,?,1,NA,0,NA,1,146.18934,1,109,VEGFR,TK,Linker#E_helix,yes | no, 0.14285714285714285, 0.8571428571428571
322: R,W,0.182737,0.124801,0.179487,0.215054,-3,NA,0,NA,0,204.22844,1,148,STE7,STE,C_helix,yes | no, 0.03278688524590164, 0.9672131147540983
323: S,L,0.30549,0.069142,0.717949,0.758065,-2,NA,0,NA,0,131.17464,1,73,STE7,STE,Linker,yes | no, 0.03278688524590164, 0.9672131147540983
447: M,T,0.310569,0.269708,1,0.337255,-1,NA,0,NA,1,119.12034,0,124,RET,TK,Activation_segment_Ct,yes | no, 0.14285714285714285, 0.8571428571428571
471: C,F,0.265769,0.036617,0.83871,0.179012,-2,NA,0,NA,0,165.19184,0,86,STKR,TKL,E_helix#Catalytic_loop,yes | no, 0.25, 0.75
Total 12 miss classified instance(s).
************************************************************
Classify unseen data:

========== Use the built Classifier: weka.classifiers.trees.J48 to classify instances ==========
Error trained instances:
Total 0 miss classified instance(s).

************************************************************
End weka.classifiers.trees.J48
************************************************************

========== Start to cleanUnMappedRs ==========

========== Start to write CombinedMultiClassifierMappedRs at: C:\Coding\Java\CancerML/Data/Results/Classification/20121223_000046/MappedRs/CombinedMultiClassifier/ ==========

========== Start to cleanUnMappedRs ==========

========== Start to write CombinedMultiClassifierMappedRs at: C:\Coding\Java\CancerML/Data/Results/Classification/20121223_000046/MappedRs/CombinedMultiClassifier/ ==========
BUILD SUCCESSFUL (total time: 24 minutes 47 seconds)
