# Supplementary material for: Prediction and Prioritization of Rare Oncogenic Mutations in the Cancer Kinome Using Novel Features and Multiple Classifiers
Source: PLoS Comput Biol. 2014 Apr 17;10(4):e1003545. doi: 10.1371/journal.pcbi.1003545 (PMC3990476; doi:10.1371/journal.pcbi.1003545)
Supplement: Dataset S1 — Detailed experiment records and results. Complete data sets, outputs and log files for all computational experiments. These files can be loaded in Weka [26] to reproduce the results presented in this paper. (ZIP) [file pcbi.1003545.s001.zip › 20121223_000046/RS_20121223_000046_Accuracy_Cm.csv]

algorithms	accuracy	tp	fn	tn	fp
J48	97.1193	150	5	322	9
RandomForest	96.2963	144	11	324	7
NBTree	94.856	145	10	316	15
FT	96.9136	147	8	324	7
DecisionTable	91.7695	150	5	296	35
DTNB	96.7078	149	6	321	10
LWL	96.5021	147	8	322	9
BayesNet	95.8848	146	9	320	11
NaiveBayes	94.6502	144	11	316	15
SMO	97.1193	148	7	324	7
MultilayerPerceptron	95.8848	145	10	321	10
