# Supplementary material for: Prediction and Prioritization of Rare Oncogenic Mutations in the Cancer Kinome Using Novel Features and Multiple Classifiers
Source: PLoS Comput Biol. 2014 Apr 17;10(4):e1003545. doi: 10.1371/journal.pcbi.1003545 (PMC3990476; doi:10.1371/journal.pcbi.1003545)
Supplement: Dataset S1 — Detailed experiment records and results. Complete data sets, outputs and log files for all computational experiments. These files can be loaded in Weka [26] to reproduce the results presented in this paper. (ZIP) [file pcbi.1003545.s001.zip › 20121223_004026/MappedRs/CombinedMultiClassifierMappedRs-Testing-20121223_010456.csv]

Data_Source	Frequency	Gene	Mutation_Position	Amino_Acid_WT	Amino_Acid_MT	Conservation_Consensus_AllKinase	Conservation_Wild_AllKinase	Conservation_Consensus_Family	Conservation_Consensus_Group	Blosum62	Modification	Is_Pk_Domain	Binding_Site	Side_Chain_Polarity_MT	Avg_Mass_MT	Side_Chain_Polarity_WT	Van_der_Waals_Volume_WT	Protein_Family	Protein_Group	Sub_domain	Class	weka.classifiers.bayes.BayesNet	crossEvalAccuracy	predictedClass	DistClass_yes	DistClass_no	weka.classifiers.lazy.LWL	crossEvalAccuracy	predictedClass	DistClass_yes	DistClass_no	weka.classifiers.rules.DecisionTable	crossEvalAccuracy	predictedClass	DistClass_yes	DistClass_no	weka.classifiers.functions.SMO	crossEvalAccuracy	predictedClass	DistClass_yes	DistClass_no	weka.classifiers.trees.RandomForest	crossEvalAccuracy	predictedClass	DistClass_yes	DistClass_no	weka.classifiers.rules.DTNB	crossEvalAccuracy	predictedClass
COSMIC	3	EGFR	839	A	T	0.855633	0.053439	1	0.894118	0	NA	0	NA	1	119.12034	0	67	EGFR	TK	Catalytic_loop	yes	weka.classifiers.bayes.BayesNet	95.88477366255144	yes	0.9846651206361144	0.015334879363885548	weka.classifiers.lazy.LWL	96.50205761316873	yes	0.8132069380618282	0.18679306193817172	weka.classifiers.rules.DecisionTable	91.76954732510288	yes	0.7666666666666667	0.23333333333333334	weka.classifiers.functions.SMO	97.11934156378601	yes	1.0	0.0	weka.classifiers.trees.RandomForest	96.29629629629629	yes	0.7586206896551724	0.24137931034482757	weka.classifiers.rules.DTNB	96.70781893004116	yes
COSMIC	2	EGFR	856	F	L	0.86488	0.742132	1	0.909804	0	NA	0	NA	0	131.17464	0	135	EGFR	TK	Activation_segment_Nt	yes	weka.classifiers.bayes.BayesNet	95.88477366255144	yes	0.9991899283980848	8.100716019151466E-4	weka.classifiers.lazy.LWL	96.50205761316873	yes	0.8265323112419988	0.1734676887580015	weka.classifiers.rules.DecisionTable	91.76954732510288	yes	0.7666666666666667	0.23333333333333334	weka.classifiers.functions.SMO	97.11934156378601	yes	1.0	0.0	weka.classifiers.trees.RandomForest	96.29629629629629	yes	0.8208485779453522	0.17915142205464787	weka.classifiers.rules.DTNB	96.70781893004116	yes
COSMIC	1	EGFR	792	L	P	0.460347	0.171013	0.272727	0.4	-3	NA	0	NA	0	115.13194	0	124	EGFR	TK	Linker	yes	weka.classifiers.bayes.BayesNet	95.88477366255144	yes	0.8922924822102801	0.10770751778971994	weka.classifiers.lazy.LWL	96.50205761316873	yes	0.819653528395819	0.18034647160418119	weka.classifiers.rules.DecisionTable	91.76954732510288	yes	0.7666666666666667	0.23333333333333334	weka.classifiers.functions.SMO	97.11934156378601	yes	1.0	0.0	weka.classifiers.trees.RandomForest	96.29629629629629	yes	0.676923076923077	0.3230769230769231	weka.classifiers.rules.DTNB	96.70781893004116	yes
COSMIC	1	EGFR	787	Q	R	0.334723	0.007161	0.727273	0.34902	1	NA	0	NA	1	174.20274	1	114	EGFR	TK	Linker	yes	weka.classifiers.bayes.BayesNet	95.88477366255144	no	0.04244781656937269	0.9575521834306274	weka.classifiers.lazy.LWL	96.50205761316873	yes	0.7838131316420627	0.21618686835793746	weka.classifiers.rules.DecisionTable	91.76954732510288	yes	0.7666666666666667	0.23333333333333334	weka.classifiers.functions.SMO	97.11934156378601	yes	1.0	0.0	weka.classifiers.trees.RandomForest	96.29629629629629	yes	0.8035714285714285	0.19642857142857145	weka.classifiers.rules.DTNB	96.70781893004116	yes
COSMIC	1	EGFR	873	G	E	0.269523	0.078854	0.636364	0.172549	-2	NA	0	NA	1	147.13074	0	48	EGFR	TK	Activation_segment_Nt#Activation_segment_Ct	yes	weka.classifiers.bayes.BayesNet	95.88477366255144	yes	0.9916329829631203	0.008367017036879677	weka.classifiers.lazy.LWL	96.50205761316873	yes	0.7981443823907074	0.20185561760929274	weka.classifiers.rules.DecisionTable	91.76954732510288	yes	0.7666666666666667	0.23333333333333334	weka.classifiers.functions.SMO	97.11934156378601	yes	1.0	0.0	weka.classifiers.trees.RandomForest	96.29629629629629	yes	0.5916666666666666	0.4083333333333333	weka.classifiers.rules.DTNB	96.70781893004116	yes
COSMIC	1	EGFR	884	E	K	0.924918	0.809936	0.909091	0.988235	1	NA	0	NA	1	146.18934	1	109	EGFR	TK	Activation_segment_Ct	yes	weka.classifiers.bayes.BayesNet	95.88477366255144	yes	0.9961923179059685	0.0038076820940314638	weka.classifiers.lazy.LWL	96.50205761316873	yes	0.7974759976846907	0.20252400231530945	weka.classifiers.rules.DecisionTable	91.76954732510288	yes	0.7666666666666667	0.23333333333333334	weka.classifiers.functions.SMO	97.11934156378601	yes	1.0	0.0	weka.classifiers.trees.RandomForest	96.29629629629629	yes	0.8077777777777777	0.19222222222222224	weka.classifiers.rules.DTNB	96.70781893004116	yes
COSMIC	1	EGFR	746	E	I	0.186021	0.049284	0.454545	0.392157	-3	NA	0	NA	0	131.17464	1	109	EGFR	TK	B3_strand	yes	weka.classifiers.bayes.BayesNet	95.88477366255144	no	0.31960340410851046	0.6803965958914895	weka.classifiers.lazy.LWL	96.50205761316873	yes	0.788226117970717	0.21177388202928296	weka.classifiers.rules.DecisionTable	91.76954732510288	yes	0.7666666666666667	0.23333333333333334	weka.classifiers.functions.SMO	97.11934156378601	yes	1.0	0.0	weka.classifiers.trees.RandomForest	96.29629629629629	yes	0.5565500807436291	0.4434499192563709	weka.classifiers.rules.DTNB	96.70781893004116	yes
COSMIC	1	EGFR	719	G	V	0.864438	0.653598	1	0.94902	-3	NA	0	NA	0	117.14784	0	48	EGFR	TK	G_loop	yes	weka.classifiers.bayes.BayesNet	95.88477366255144	yes	0.9997199762251279	2.800237748721234E-4	weka.classifiers.lazy.LWL	96.50205761316873	yes	0.8439148815782082	0.15608511842179196	weka.classifiers.rules.DecisionTable	91.76954732510288	yes	0.7666666666666667	0.23333333333333334	weka.classifiers.functions.SMO	97.11934156378601	yes	1.0	0.0	weka.classifiers.trees.RandomForest	96.29629629629629	yes	1.0	0.0	weka.classifiers.rules.DTNB	96.70781893004116	yes
COSMIC	3	EGFR	868	E	G	0.114638	0.044643	0.727273	0.2	-2	NA	0	NA	0	75.06714	1	109	EGFR	TK	Activation_segment_Nt#Activation_segment_Ct	yes	weka.classifiers.bayes.BayesNet	95.88477366255144	yes	0.8833181963589954	0.11668180364100464	weka.classifiers.lazy.LWL	96.50205761316873	yes	0.7771102063835873	0.2228897936164127	weka.classifiers.rules.DecisionTable	91.76954732510288	yes	0.7666666666666667	0.23333333333333334	weka.classifiers.functions.SMO	97.11934156378601	yes	1.0	0.0	weka.classifiers.trees.RandomForest	96.29629629629629	yes	0.5658730158730159	0.4341269841269842	weka.classifiers.rules.DTNB	96.70781893004116	yes
COSMIC	3	EGFR	748	R	K	0.176995	0.092822	0.454545	0.643137	2	NA	0	NA	1	146.18934	1	148	EGFR	TK	B3_strand	yes	weka.classifiers.bayes.BayesNet	95.88477366255144	no	0.06318092771968412	0.936819072280316	weka.classifiers.lazy.LWL	96.50205761316873	yes	0.7709056184174987	0.22909438158250123	weka.classifiers.rules.DecisionTable	91.76954732510288	yes	0.7666666666666667	0.23333333333333334	weka.classifiers.functions.SMO	97.11934156378601	yes	1.0	0.0	weka.classifiers.trees.RandomForest	96.29629629629629	yes	0.55	0.45	weka.classifiers.rules.DTNB	96.70781893004116	yes
COSMIC	3	EGFR	874	G	S	0.11254	0.043891	0.727273	0.235294	0	NA	0	NA	1	105.09344	0	48	EGFR	TK	Activation_segment_Nt#Activation_segment_Ct	yes	weka.classifiers.bayes.BayesNet	95.88477366255144	yes	0.9365847535292899	0.06341524647070998	weka.classifiers.lazy.LWL	96.50205761316873	yes	0.8052329437831014	0.19476705621689863	weka.classifiers.rules.DecisionTable	91.76954732510288	yes	0.7666666666666667	0.23333333333333334	weka.classifiers.functions.SMO	97.11934156378601	yes	1.0	0.0	weka.classifiers.trees.RandomForest	96.29629629629629	yes	0.8916666666666666	0.10833333333333332	weka.classifiers.rules.DTNB	96.70781893004116	yes
COSMIC	4	EGFR	776	R	H	0.206641	0.182063	0.818182	0.345098	0	NA	0	NA	1	155.15634	1	148	EGFR	TK	C_helix	yes	weka.classifiers.bayes.BayesNet	95.88477366255144	no	0.09177680031083137	0.9082231996891686	weka.classifiers.lazy.LWL	96.50205761316873	yes	0.7625248787347908	0.2374751212652092	weka.classifiers.rules.DecisionTable	91.76954732510288	yes	0.7666666666666667	0.23333333333333334	weka.classifiers.functions.SMO	97.11934156378601	yes	1.0	0.0	weka.classifiers.trees.RandomForest	96.29629629629629	no	0.4133333333333333	0.5866666666666667	weka.classifiers.rules.DTNB	96.70781893004116	yes
COSMIC	2	EGFR	746	E	K	0.186021	0.049284	0.454545	0.392157	1	NA	0	NA	1	146.18934	1	109	EGFR	TK	B3_strand	yes	weka.classifiers.bayes.BayesNet	95.88477366255144	no	0.19178585141765858	0.8082141485823414	weka.classifiers.lazy.LWL	96.50205761316873	yes	0.7817656647181234	0.21823433528187675	weka.classifiers.rules.DecisionTable	91.76954732510288	yes	0.7666666666666667	0.23333333333333334	weka.classifiers.functions.SMO	97.11934156378601	yes	1.0	0.0	weka.classifiers.trees.RandomForest	96.29629629629629	yes	0.7257808499743984	0.2742191500256016	weka.classifiers.rules.DTNB	96.70781893004116	yes
COSMIC	1	EGFR	858	L	K	0.51031	0.409919	0.818182	0.803922	-2	NA	0	NA	1	146.18934	0	124	EGFR	TK	Activation_segment_Nt	yes	weka.classifiers.bayes.BayesNet	95.88477366255144	yes	0.9930333342603175	0.006966665739682618	weka.classifiers.lazy.LWL	96.50205761316873	yes	0.8207620401657226	0.17923795983427743	weka.classifiers.rules.DecisionTable	91.76954732510288	yes	0.7666666666666667	0.23333333333333334	weka.classifiers.functions.SMO	97.11934156378601	yes	1.0	0.0	weka.classifiers.trees.RandomForest	96.29629629629629	yes	1.0	0.0	weka.classifiers.rules.DTNB	96.70781893004116	yes
COSMIC	1	EGFR	814	L	P	0.237696	0.111696	0.909091	0.678431	-3	NA	0	NA	0	115.13194	0	124	EGFR	TK	E_helix	yes	weka.classifiers.bayes.BayesNet	95.88477366255144	yes	0.9351395769028876	0.06486042309711233	weka.classifiers.lazy.LWL	96.50205761316873	yes	0.817537312204452	0.18246268779554803	weka.classifiers.rules.DecisionTable	91.76954732510288	yes	0.7666666666666667	0.23333333333333334	weka.classifiers.functions.SMO	97.11934156378601	yes	1.0	0.0	weka.classifiers.trees.RandomForest	96.29629629629629	yes	0.7220211161387632	0.2779788838612368	weka.classifiers.rules.DTNB	96.70781893004116	yes
COSMIC	1	EGFR	743	A	P	0.873658	0.681489	0.818182	0.933333	-1	NA	0	NA	0	115.13194	0	67	EGFR	TK	B3_strand	yes	weka.classifiers.bayes.BayesNet	95.88477366255144	yes	0.7273288313055591	0.27267116869444086	weka.classifiers.lazy.LWL	96.50205761316873	yes	0.8358247432934891	0.16417525670651079	weka.classifiers.rules.DecisionTable	91.76954732510288	yes	0.7666666666666667	0.23333333333333334	weka.classifiers.functions.SMO	97.11934156378601	yes	1.0	0.0	weka.classifiers.trees.RandomForest	96.29629629629629	yes	0.7769230769230769	0.2230769230769231	weka.classifiers.rules.DTNB	96.70781893004116	yes
COSMIC	1	EGFR	861	L	F	0.070003	0.12363	0.818182	0.215686	0	NA	0	NA	0	165.19184	0	124	EGFR	TK	Activation_segment_Nt	yes	weka.classifiers.bayes.BayesNet	95.88477366255144	yes	0.983295800710823	0.016704199289177116	weka.classifiers.lazy.LWL	96.50205761316873	yes	0.8074114883465616	0.19258851165343852	weka.classifiers.rules.DecisionTable	91.76954732510288	yes	0.7666666666666667	0.23333333333333334	weka.classifiers.functions.SMO	97.11934156378601	yes	1.0	0.0	weka.classifiers.trees.RandomForest	96.29629629629629	yes	0.7210993221338049	0.2789006778661951	weka.classifiers.rules.DTNB	96.70781893004116	yes
COSMIC	2	EGFR	796	G	A	0.590775	0.529084	1	0.937255	0	NA	0	NA	0	89.09404	0	48	EGFR	TK	Linker	yes	weka.classifiers.bayes.BayesNet	95.88477366255144	yes	0.9971202920575852	0.002879707942414789	weka.classifiers.lazy.LWL	96.50205761316873	yes	0.8339441065639116	0.16605589343608831	weka.classifiers.rules.DecisionTable	91.76954732510288	yes	0.7666666666666667	0.23333333333333334	weka.classifiers.functions.SMO	97.11934156378601	yes	1.0	0.0	weka.classifiers.trees.RandomForest	96.29629629629629	yes	0.6355437665782493	0.36445623342175065	weka.classifiers.rules.DTNB	96.70781893004116	yes
COSMIC	1	EGFR	746	E	V	0.186021	0.049284	0.454545	0.392157	-2	NA	0	NA	0	117.14784	1	109	EGFR	TK	B3_strand	yes	weka.classifiers.bayes.BayesNet	95.88477366255144	no	0.35515606265214067	0.6448439373478593	weka.classifiers.lazy.LWL	96.50205761316873	yes	0.7907689608850496	0.20923103911495058	weka.classifiers.rules.DecisionTable	91.76954732510288	yes	0.7666666666666667	0.23333333333333334	weka.classifiers.functions.SMO	97.11934156378601	yes	1.0	0.0	weka.classifiers.trees.RandomForest	96.29629629629629	yes	0.6113364055299539	0.38866359447004606	weka.classifiers.rules.DTNB	96.70781893004116	yes
COSMIC	1	EGFR	803	R	L	0.093963	0.114215	0.727273	0.501961	-2	NA	0	NA	0	131.17464	1	148	EGFR	TK	Linker	yes	weka.classifiers.bayes.BayesNet	95.88477366255144	no	0.15033634197593368	0.8496636580240664	weka.classifiers.lazy.LWL	96.50205761316873	yes	0.7813731040561511	0.218626895943849	weka.classifiers.rules.DecisionTable	91.76954732510288	yes	0.7666666666666667	0.23333333333333334	weka.classifiers.functions.SMO	97.11934156378601	yes	1.0	0.0	weka.classifiers.trees.RandomForest	96.29629629629629	yes	0.5355555555555556	0.4644444444444444	weka.classifiers.rules.DTNB	96.70781893004116	yes
COSMIC	1	EGFR	866	E	K	?	0.08544	?	?	1	NA	0	NA	1	146.18934	1	109	EGFR	TK	Activation_segment_Nt#Activation_segment_Ct	yes	weka.classifiers.bayes.BayesNet	95.88477366255144	yes	0.7927171546370589	0.20728284536294103	weka.classifiers.lazy.LWL	96.50205761316873	yes	0.7921603724042509	0.2078396275957494	weka.classifiers.rules.DecisionTable	91.76954732510288	yes	0.7666666666666667	0.23333333333333334	weka.classifiers.functions.SMO	97.11934156378601	yes	1.0	0.0	weka.classifiers.trees.RandomForest	96.29629629629629	yes	0.9877777777777779	0.012222222222222221	weka.classifiers.rules.DTNB	96.70781893004116	yes
COSMIC	1	EGFR	858	L	W	0.51031	0.409919	0.818182	0.803922	-2	NA	0	NA	0	204.22844	0	124	EGFR	TK	Activation_segment_Nt	yes	weka.classifiers.bayes.BayesNet	95.88477366255144	yes	0.9903474106575287	0.009652589342471318	weka.classifiers.lazy.LWL	96.50205761316873	yes	0.8308314632998988	0.16916853670010118	weka.classifiers.rules.DecisionTable	91.76954732510288	yes	0.7666666666666667	0.23333333333333334	weka.classifiers.functions.SMO	97.11934156378601	yes	1.0	0.0	weka.classifiers.trees.RandomForest	96.29629629629629	yes	0.891985398083172	0.10801460191682803	weka.classifiers.rules.DTNB	96.70781893004116	yes
COSMIC	2	EGFR	752	S	P	0.149943	0.119917	0.454545	0.223529	-1	NA	0	NA	0	115.13194	1	73	EGFR	TK	B3_strand#C_helix	yes	weka.classifiers.bayes.BayesNet	95.88477366255144	no	0.43100554931219215	0.568994450687808	weka.classifiers.lazy.LWL	96.50205761316873	yes	0.7889275477118904	0.21107245228810984	weka.classifiers.rules.DecisionTable	91.76954732510288	yes	0.7666666666666667	0.23333333333333334	weka.classifiers.functions.SMO	97.11934156378601	yes	1.0	0.0	weka.classifiers.trees.RandomForest	96.29629629629629	yes	0.6547030809302898	0.34529691906971005	weka.classifiers.rules.DTNB	96.70781893004116	yes
COSMIC	3	EGFR	858	L	M	0.51031	0.409919	0.818182	0.803922	2	NA	0	NA	0	149.20784	0	124	EGFR	TK	Activation_segment_Nt	yes	weka.classifiers.bayes.BayesNet	95.88477366255144	yes	0.9835203358585893	0.016479664141410742	weka.classifiers.lazy.LWL	96.50205761316873	yes	0.8308241589807398	0.16917584101926006	weka.classifiers.rules.DecisionTable	91.76954732510288	yes	0.7666666666666667	0.23333333333333334	weka.classifiers.functions.SMO	97.11934156378601	yes	1.0	0.0	weka.classifiers.trees.RandomForest	96.29629629629629	yes	0.9855555555555556	0.014444444444444444	weka.classifiers.rules.DTNB	96.70781893004116	yes
COSMIC	5	EGFR	843	V	I	0.49038	0.193511	1	0.372549	3	NA	0	NA	0	131.17464	0	105	EGFR	TK	Catalytic_loop	yes	weka.classifiers.bayes.BayesNet	95.88477366255144	yes	0.9949656777308644	0.005034322269135722	weka.classifiers.lazy.LWL	96.50205761316873	yes	0.8740494770584554	0.12595052294154455	weka.classifiers.rules.DecisionTable	91.76954732510288	yes	0.7666666666666667	0.23333333333333334	weka.classifiers.functions.SMO	97.11934156378601	yes	1.0	0.0	weka.classifiers.trees.RandomForest	96.29629629629629	yes	0.8	0.2	weka.classifiers.rules.DTNB	96.70781893004116	yes
COSMIC	1	EGFR	768	S	N	0.171281	0.085882	0.727273	0.231373	1	NA	0	NA	1	132.11904	1	73	EGFR	TK	C_helix	yes	weka.classifiers.bayes.BayesNet	95.88477366255144	no	0.4587356694944328	0.5412643305055672	weka.classifiers.lazy.LWL	96.50205761316873	yes	0.7740122172910617	0.22598778270893838	weka.classifiers.rules.DecisionTable	91.76954732510288	yes	0.7666666666666667	0.23333333333333334	weka.classifiers.functions.SMO	97.11934156378601	yes	1.0	0.0	weka.classifiers.trees.RandomForest	96.29629629629629	yes	0.7165220615498702	0.28347793845012975	weka.classifiers.rules.DTNB	96.70781893004116	yes
COSMIC	1	EGFR	783	T	I	0.187512	0.112049	0.363636	0.141176	-1	NA	0	NA	0	131.17464	1	93	EGFR	TK	C_helix	yes	weka.classifiers.bayes.BayesNet	95.88477366255144	yes	0.7234037259438533	0.2765962740561468	weka.classifiers.lazy.LWL	96.50205761316873	yes	0.7866321015681683	0.21336789843183174	weka.classifiers.rules.DecisionTable	91.76954732510288	yes	0.7666666666666667	0.23333333333333334	weka.classifiers.functions.SMO	97.11934156378601	yes	1.0	0.0	weka.classifiers.trees.RandomForest	96.29629629629629	yes	0.7777777777777778	0.22222222222222224	weka.classifiers.rules.DTNB	96.70781893004116	yes
COSMIC	1	EGFR	785	T	N	0.108593	0.045085	0.545455	0.12549	0	NA	0	NA	1	132.11904	1	93	EGFR	TK	C_helix	yes	weka.classifiers.bayes.BayesNet	95.88477366255144	no	0.388806535967788	0.611193464032212	weka.classifiers.lazy.LWL	96.50205761316873	yes	0.7695221011612986	0.23047789883870162	weka.classifiers.rules.DecisionTable	91.76954732510288	yes	0.7666666666666667	0.23333333333333334	weka.classifiers.functions.SMO	97.11934156378601	yes	1.0	0.0	weka.classifiers.trees.RandomForest	96.29629629629629	yes	0.7155363984674329	0.28446360153256706	weka.classifiers.rules.DTNB	96.70781893004116	yes
COSMIC	3	EGFR	776	R	C	0.206641	0.182063	0.818182	0.345098	-3	NA	0	NA	0	121.15404	1	148	EGFR	TK	C_helix	yes	weka.classifiers.bayes.BayesNet	95.88477366255144	yes	0.5156732805074696	0.4843267194925303	weka.classifiers.lazy.LWL	96.50205761316873	yes	0.7847319100540707	0.21526808994592908	weka.classifiers.rules.DecisionTable	91.76954732510288	yes	0.7666666666666667	0.23333333333333334	weka.classifiers.functions.SMO	97.11934156378601	yes	1.0	0.0	weka.classifiers.trees.RandomForest	96.29629629629629	yes	0.7577777777777778	0.24222222222222226	weka.classifiers.rules.DTNB	96.70781893004116	yes
COSMIC	1	EGFR	798	L	H	0.832197	0.732717	0.909091	0.913725	-3	NA	0	NA	1	155.15634	0	124	EGFR	TK	Linker	yes	weka.classifiers.bayes.BayesNet	95.88477366255144	yes	0.9825515364381248	0.01744846356187512	weka.classifiers.lazy.LWL	96.50205761316873	yes	0.8167720968523948	0.18322790314760526	weka.classifiers.rules.DecisionTable	91.76954732510288	yes	0.7666666666666667	0.23333333333333334	weka.classifiers.functions.SMO	97.11934156378601	yes	1.0	0.0	weka.classifiers.trees.RandomForest	96.29629629629629	no	0.4133333333333333	0.5866666666666667	weka.classifiers.rules.DTNB	96.70781893004116	yes
COSMIC	1	EGFR	754	K	R	0.07453	0.091894	0.545455	0.172549	2	NA	0	NA	1	174.20274	1	135	EGFR	TK	B3_strand#C_helix	yes	weka.classifiers.bayes.BayesNet	95.88477366255144	no	0.29657228990461765	0.7034277100953823	weka.classifiers.lazy.LWL	96.50205761316873	yes	0.766285470130196	0.23371452986980423	weka.classifiers.rules.DecisionTable	91.76954732510288	yes	0.7666666666666667	0.23333333333333334	weka.classifiers.functions.SMO	97.11934156378601	yes	1.0	0.0	weka.classifiers.trees.RandomForest	96.29629629629629	yes	0.5220967741935484	0.4779032258064516	weka.classifiers.rules.DTNB	96.70781893004116	yes
COSMIC	1	EGFR	812	Q	R	0.111933	0.046322	0.727273	0.109804	1	NA	0	NA	1	174.20274	1	114	EGFR	TK	E_helix	yes	weka.classifiers.bayes.BayesNet	95.88477366255144	no	0.10294215607220124	0.8970578439277987	weka.classifiers.lazy.LWL	96.50205761316873	yes	0.7772568739714676	0.22274312602853233	weka.classifiers.rules.DecisionTable	91.76954732510288	yes	0.7666666666666667	0.23333333333333334	weka.classifiers.functions.SMO	97.11934156378601	yes	1.0	0.0	weka.classifiers.trees.RandomForest	96.29629629629629	yes	0.8395424836601307	0.16045751633986927	weka.classifiers.rules.DTNB	96.70781893004116	yes
COSMIC	2	EGFR	773	H	Y	0.568057	0.108248	0.545455	0.635294	2	NA	0	NA	0	181.19124	1	118	EGFR	TK	C_helix	yes	weka.classifiers.bayes.BayesNet	95.88477366255144	yes	0.878234887898854	0.12176511210114607	weka.classifiers.lazy.LWL	96.50205761316873	yes	0.7899163900915016	0.2100836099084985	weka.classifiers.rules.DecisionTable	91.76954732510288	yes	0.7666666666666667	0.23333333333333334	weka.classifiers.functions.SMO	97.11934156378601	yes	1.0	0.0	weka.classifiers.trees.RandomForest	96.29629629629629	yes	0.6527777777777778	0.3472222222222222	weka.classifiers.rules.DTNB	96.70781893004116	yes
COSMIC	1	EGFR	851	V	A	0.265769	0.236607	1	0.219608	0	NA	0	NA	0	89.09404	0	105	EGFR	TK	Activation_segment_Nt	yes	weka.classifiers.bayes.BayesNet	95.88477366255144	yes	0.9939115929829304	0.006088407017069495	weka.classifiers.lazy.LWL	96.50205761316873	yes	0.7936601471208506	0.20633985287914905	weka.classifiers.rules.DecisionTable	91.76954732510288	yes	0.7666666666666667	0.23333333333333334	weka.classifiers.functions.SMO	97.11934156378601	yes	1.0	0.0	weka.classifiers.trees.RandomForest	96.29629629629629	yes	0.6355437665782493	0.36445623342175065	weka.classifiers.rules.DTNB	96.70781893004116	yes
COSMIC	2	EGFR	847	T	A	0.168631	0.027935	0.636364	0.360784	0	NA	0	NA	0	89.09404	1	93	EGFR	TK	Catalytic_loop#Activation_segment_Nt	yes	weka.classifiers.bayes.BayesNet	95.88477366255144	no	0.4948366599516934	0.5051633400483067	weka.classifiers.lazy.LWL	96.50205761316873	yes	0.7854329713571973	0.21456702864280294	weka.classifiers.rules.DecisionTable	91.76954732510288	yes	0.7666666666666667	0.23333333333333334	weka.classifiers.functions.SMO	97.11934156378601	yes	1.0	0.0	weka.classifiers.trees.RandomForest	96.29629629629629	yes	0.6605437665782493	0.3394562334217507	weka.classifiers.rules.DTNB	96.70781893004116	yes
COSMIC	1	EGFR	850	H	N	0.123389	0.083716	0.636364	0.341176	1	NA	0	NA	1	132.11904	1	118	EGFR	TK	Activation_segment_Nt	yes	weka.classifiers.bayes.BayesNet	95.88477366255144	yes	0.6822132273960171	0.3177867726039829	weka.classifiers.lazy.LWL	96.50205761316873	yes	0.7598033491531925	0.24019665084680744	weka.classifiers.rules.DecisionTable	91.76954732510288	yes	0.7666666666666667	0.23333333333333334	weka.classifiers.functions.SMO	97.11934156378601	no	0.0	1.0	weka.classifiers.trees.RandomForest	96.29629629629629	no	0.4444252873563218	0.5555747126436781	weka.classifiers.rules.DTNB	96.70781893004116	yes
COSMIC	1	EGFR	744	I	V	0.372153	0.243414	1	0.584314	3	NA	0	NA	0	117.14784	0	124	EGFR	TK	B3_strand	yes	weka.classifiers.bayes.BayesNet	95.88477366255144	yes	0.8537972488511014	0.14620275114889855	weka.classifiers.lazy.LWL	96.50205761316873	yes	0.8106744548241411	0.18932554517585873	weka.classifiers.rules.DecisionTable	91.76954732510288	yes	0.7666666666666667	0.23333333333333334	weka.classifiers.functions.SMO	97.11934156378601	yes	1.0	0.0	weka.classifiers.trees.RandomForest	96.29629629629629	yes	0.6799999999999999	0.31999999999999995	weka.classifiers.rules.DTNB	96.70781893004116	yes
COSMIC	1	EGFR	759	I	N	0.329892	0.112668	0.272727	0.639216	-3	NA	0	NA	1	132.11904	0	124	EGFR	TK	C_helix	yes	weka.classifiers.bayes.BayesNet	95.88477366255144	yes	0.6421426717078684	0.35785732829213157	weka.classifiers.lazy.LWL	96.50205761316873	yes	0.7969693669037525	0.2030306330962473	weka.classifiers.rules.DecisionTable	91.76954732510288	yes	0.7666666666666667	0.23333333333333334	weka.classifiers.functions.SMO	97.11934156378601	yes	1.0	0.0	weka.classifiers.trees.RandomForest	96.29629629629629	yes	0.5791222570532916	0.42087774294670843	weka.classifiers.rules.DTNB	96.70781893004116	yes
COSMIC	1	EGFR	731	W	R	0.118392	0.038587	0.909091	0.231373	-3	NA	0	NA	1	174.20274	0	163	EGFR	TK	G_loop#B3_strand	yes	weka.classifiers.bayes.BayesNet	95.88477366255144	yes	0.9957508912190338	0.004249108780966097	weka.classifiers.lazy.LWL	96.50205761316873	yes	0.7923775570233601	0.20762244297663973	weka.classifiers.rules.DecisionTable	91.76954732510288	yes	0.7666666666666667	0.23333333333333334	weka.classifiers.functions.SMO	97.11934156378601	yes	1.0	0.0	weka.classifiers.trees.RandomForest	96.29629629629629	yes	0.7815412186379929	0.21845878136200714	weka.classifiers.rules.DTNB	96.70781893004116	yes
COSMIC	1	EGFR	745	K	R	0.958788	0.786156	1	0.968627	2	NA	0	ATP	1	174.20274	1	135	EGFR	TK	B3_strand	yes	weka.classifiers.bayes.BayesNet	95.88477366255144	yes	0.9938838710155861	0.006116128984413945	weka.classifiers.lazy.LWL	96.50205761316873	yes	0.7875229105859788	0.21247708941402146	weka.classifiers.rules.DecisionTable	91.76954732510288	yes	0.7666666666666667	0.23333333333333334	weka.classifiers.functions.SMO	97.11934156378601	yes	1.0	0.0	weka.classifiers.trees.RandomForest	96.29629629629629	no	0.4004301075268817	0.5995698924731183	weka.classifiers.rules.DTNB	96.70781893004116	yes
COSMIC	3	EGFR	720	S	F	0.195628	0.099806	0.818182	0.309804	-2	NA	0	NA	0	165.19184	1	73	EGFR	TK	G_loop	yes	weka.classifiers.bayes.BayesNet	95.88477366255144	yes	0.7658535861620313	0.23414641383796866	weka.classifiers.lazy.LWL	96.50205761316873	yes	0.7982855842017821	0.2017144157982177	weka.classifiers.rules.DecisionTable	91.76954732510288	yes	0.7666666666666667	0.23333333333333334	weka.classifiers.functions.SMO	97.11934156378601	yes	1.0	0.0	weka.classifiers.trees.RandomForest	96.29629629629629	yes	0.6226405407717978	0.37735945922820224	weka.classifiers.rules.DTNB	96.70781893004116	yes
COSMIC	1	EGFR	826	N	S	0.182819	0.050919	0.181818	0.247059	1	NA	0	NA	1	105.09344	1	96	EGFR	TK	E_helix	yes	weka.classifiers.bayes.BayesNet	95.88477366255144	no	0.39328210110207934	0.6067178988979207	weka.classifiers.lazy.LWL	96.50205761316873	yes	0.7770385338856006	0.22296146611439951	weka.classifiers.rules.DecisionTable	91.76954732510288	yes	0.7666666666666667	0.23333333333333334	weka.classifiers.functions.SMO	97.11934156378601	yes	1.0	0.0	weka.classifiers.trees.RandomForest	96.29629629629629	yes	0.8062091503267974	0.19379084967320262	weka.classifiers.rules.DTNB	96.70781893004116	yes
COSMIC	2	EGFR	774	V	M	0.485356	0.198506	0.363636	0.419608	1	NA	0	NA	0	149.20784	0	105	EGFR	TK	C_helix	yes	weka.classifiers.bayes.BayesNet	95.88477366255144	yes	0.9056813365419845	0.0943186634580156	weka.classifiers.lazy.LWL	96.50205761316873	yes	0.808705597411097	0.19129440258890287	weka.classifiers.rules.DecisionTable	91.76954732510288	yes	0.7666666666666667	0.23333333333333334	weka.classifiers.functions.SMO	97.11934156378601	yes	1.0	0.0	weka.classifiers.trees.RandomForest	96.29629629629629	yes	0.9105555555555556	0.08944444444444444	weka.classifiers.rules.DTNB	96.70781893004116	yes
COSMIC	4	EGFR	833	L	V	0.471306	0.085484	0.727273	0.188235	1	NA	0	NA	0	117.14784	0	124	EGFR	TK	Catalytic_loop	yes	weka.classifiers.bayes.BayesNet	95.88477366255144	yes	0.9101889203729147	0.0898110796270854	weka.classifiers.lazy.LWL	96.50205761316873	yes	0.8098591528102754	0.19014084718972443	weka.classifiers.rules.DecisionTable	91.76954732510288	yes	0.7666666666666667	0.23333333333333334	weka.classifiers.functions.SMO	97.11934156378601	yes	1.0	0.0	weka.classifiers.trees.RandomForest	96.29629629629629	yes	0.9188888888888889	0.08111111111111109	weka.classifiers.rules.DTNB	96.70781893004116	yes
COSMIC	1	EGFR	741	P	H	0.106026	0.018432	1	0.203922	-2	NA	0	NA	1	155.15634	0	90	EGFR	TK	B3_strand	yes	weka.classifiers.bayes.BayesNet	95.88477366255144	no	0.14586638184189024	0.8541336181581098	weka.classifiers.lazy.LWL	96.50205761316873	yes	0.7906931073247089	0.20930689267529096	weka.classifiers.rules.DecisionTable	91.76954732510288	yes	0.7666666666666667	0.23333333333333334	weka.classifiers.functions.SMO	97.11934156378601	yes	1.0	0.0	weka.classifiers.trees.RandomForest	96.29629629629629	yes	0.6086956521739131	0.391304347826087	weka.classifiers.rules.DTNB	96.70781893004116	yes
COSMIC	1	EGFR	818	C	Y	0.271483	0.044952	0.636364	0.376471	-2	NA	0	NA	0	181.19124	0	86	EGFR	TK	E_helix	yes	weka.classifiers.bayes.BayesNet	95.88477366255144	yes	0.6804765637035258	0.31952343629647423	weka.classifiers.lazy.LWL	96.50205761316873	yes	0.8114918328388168	0.1885081671611833	weka.classifiers.rules.DecisionTable	91.76954732510288	yes	0.7666666666666667	0.23333333333333334	weka.classifiers.functions.SMO	97.11934156378601	yes	1.0	0.0	weka.classifiers.trees.RandomForest	96.29629629629629	yes	0.7266392578536791	0.27336074214632083	weka.classifiers.rules.DTNB	96.70781893004116	yes
COSMIC	2	EGFR	838	L	P	0.327905	0.447092	1	0.843137	-3	NA	0	NA	0	115.13194	0	124	EGFR	TK	Catalytic_loop	yes	weka.classifiers.bayes.BayesNet	95.88477366255144	yes	0.9861565508852665	0.013843449114733486	weka.classifiers.lazy.LWL	96.50205761316873	yes	0.8236227373704721	0.1763772626295278	weka.classifiers.rules.DecisionTable	91.76954732510288	yes	0.7666666666666667	0.23333333333333334	weka.classifiers.functions.SMO	97.11934156378601	yes	1.0	0.0	weka.classifiers.trees.RandomForest	96.29629629629629	yes	0.9102564102564102	0.08974358974358972	weka.classifiers.rules.DTNB	96.70781893004116	yes
COSMIC	1	EGFR	849	Q	L	0.371518	0.011978	0.454545	0.184314	-2	NA	0	NA	0	131.17464	1	114	EGFR	TK	Activation_segment_Nt	yes	weka.classifiers.bayes.BayesNet	95.88477366255144	no	0.4497260640450374	0.5502739359549625	weka.classifiers.lazy.LWL	96.50205761316873	yes	0.7925704527303464	0.20742954726965349	weka.classifiers.rules.DecisionTable	91.76954732510288	yes	0.7666666666666667	0.23333333333333334	weka.classifiers.functions.SMO	97.11934156378601	yes	1.0	0.0	weka.classifiers.trees.RandomForest	96.29629629629629	yes	0.7355555555555556	0.2644444444444444	weka.classifiers.rules.DTNB	96.70781893004116	yes
COSMIC	1	EGFR	806	K	E	0.246694	0.11974	0.454545	0.282353	1	NA	0	NA	1	147.13074	1	135	EGFR	TK	Linker#E_helix	yes	weka.classifiers.bayes.BayesNet	95.88477366255144	yes	0.7564757846510617	0.2435242153489382	weka.classifiers.lazy.LWL	96.50205761316873	yes	0.7541671753641566	0.2458328246358435	weka.classifiers.rules.DecisionTable	91.76954732510288	yes	0.7666666666666667	0.23333333333333334	weka.classifiers.functions.SMO	97.11934156378601	yes	1.0	0.0	weka.classifiers.trees.RandomForest	96.29629629629629	no	0.1532078853046595	0.8467921146953404	weka.classifiers.rules.DTNB	96.70781893004116	yes
COSMIC	1	EGFR	798	L	F	0.832197	0.732717	0.909091	0.913725	0	NA	0	NA	0	165.19184	0	124	EGFR	TK	Linker	yes	weka.classifiers.bayes.BayesNet	95.88477366255144	yes	0.9660315077297622	0.03396849227023774	weka.classifiers.lazy.LWL	96.50205761316873	yes	0.8320020137967671	0.16799798620323295	weka.classifiers.rules.DecisionTable	91.76954732510288	yes	0.7666666666666667	0.23333333333333334	weka.classifiers.functions.SMO	97.11934156378601	yes	1.0	0.0	weka.classifiers.trees.RandomForest	96.29629629629629	yes	0.5488770999115826	0.45112290008841727	weka.classifiers.rules.DTNB	96.70781893004116	yes
COSMIC	2	EGFR	717	V	A	0.166837	0.109176	0.909091	0.235294	0	NA	0	NA	0	89.09404	0	105	EGFR	TK	G_loop	yes	weka.classifiers.bayes.BayesNet	95.88477366255144	yes	0.9769176718166794	0.02308232818332062	weka.classifiers.lazy.LWL	96.50205761316873	yes	0.795144274876415	0.20485572512358483	weka.classifiers.rules.DecisionTable	91.76954732510288	yes	0.7666666666666667	0.23333333333333334	weka.classifiers.functions.SMO	97.11934156378601	yes	1.0	0.0	weka.classifiers.trees.RandomForest	96.29629629629629	yes	0.5605437665782493	0.43945623342175066	weka.classifiers.rules.DTNB	96.70781893004116	yes
COSMIC	1	EGFR	761	D	G	0.325613	0.026609	0.727273	0.192157	-1	NA	0	NA	0	75.06714	1	91	EGFR	TK	C_helix	yes	weka.classifiers.bayes.BayesNet	95.88477366255144	yes	0.895679415596949	0.10432058440305102	weka.classifiers.lazy.LWL	96.50205761316873	yes	0.7783982889599321	0.22160171104006782	weka.classifiers.rules.DecisionTable	91.76954732510288	yes	0.7666666666666667	0.23333333333333334	weka.classifiers.functions.SMO	97.11934156378601	yes	1.0	0.0	weka.classifiers.trees.RandomForest	96.29629629629629	no	0.305	0.6950000000000001	weka.classifiers.rules.DTNB	96.70781893004116	yes
COSMIC	1	EGFR	857	G	E	0.935269	0.781869	1	0.956863	-2	NA	0	NA	1	147.13074	0	48	EGFR	TK	Activation_segment_Nt	yes	weka.classifiers.bayes.BayesNet	95.88477366255144	yes	0.999973065139624	2.6934860376035638E-5	weka.classifiers.lazy.LWL	96.50205761316873	yes	0.8245894575043412	0.17541054249565893	weka.classifiers.rules.DecisionTable	91.76954732510288	yes	0.7666666666666667	0.23333333333333334	weka.classifiers.functions.SMO	97.11934156378601	yes	1.0	0.0	weka.classifiers.trees.RandomForest	96.29629629629629	yes	0.7	0.3	weka.classifiers.rules.DTNB	96.70781893004116	yes
COSMIC	1	EGFR	784	S	Y	0.12038	0.073373	0.636364	0.2	-2	NA	0	NA	0	181.19124	1	73	EGFR	TK	C_helix	yes	weka.classifiers.bayes.BayesNet	95.88477366255144	yes	0.8698033333228091	0.1301966666771909	weka.classifiers.lazy.LWL	96.50205761316873	yes	0.7970955743008421	0.20290442569915812	weka.classifiers.rules.DecisionTable	91.76954732510288	yes	0.7666666666666667	0.23333333333333334	weka.classifiers.functions.SMO	97.11934156378601	yes	1.0	0.0	weka.classifiers.trees.RandomForest	96.29629629629629	yes	0.9337634408602151	0.06623655913978495	weka.classifiers.rules.DTNB	96.70781893004116	yes
COSMIC	3	EGFR	724	G	S	0.716841	0.545306	1	0.94902	0	NA	0	NA	1	105.09344	0	48	EGFR	TK	G_loop	yes	weka.classifiers.bayes.BayesNet	95.88477366255144	yes	0.9991669767294206	8.330232705793676E-4	weka.classifiers.lazy.LWL	96.50205761316873	yes	0.8348947315414595	0.1651052684585405	weka.classifiers.rules.DecisionTable	91.76954732510288	yes	0.7666666666666667	0.23333333333333334	weka.classifiers.functions.SMO	97.11934156378601	yes	1.0	0.0	weka.classifiers.trees.RandomForest	96.29629629629629	yes	1.0	0.0	weka.classifiers.rules.DTNB	96.70781893004116	yes
COSMIC	2	EGFR	720	S	P	0.195628	0.099806	0.818182	0.309804	-1	NA	0	NA	0	115.13194	1	73	EGFR	TK	G_loop	yes	weka.classifiers.bayes.BayesNet	95.88477366255144	yes	0.8845136100120059	0.11548638998799417	weka.classifiers.lazy.LWL	96.50205761316873	yes	0.7978636762386773	0.2021363237613227	weka.classifiers.rules.DecisionTable	91.76954732510288	yes	0.7666666666666667	0.23333333333333334	weka.classifiers.functions.SMO	97.11934156378601	yes	1.0	0.0	weka.classifiers.trees.RandomForest	96.29629629629629	yes	0.6640198511166253	0.3359801488833747	weka.classifiers.rules.DTNB	96.70781893004116	yes
COSMIC	3	EGFR	767	A	V	0.182737	0.078854	0.727273	0.313725	0	NA	0	NA	0	117.14784	0	67	EGFR	TK	C_helix	yes	weka.classifiers.bayes.BayesNet	95.88477366255144	no	0.3901120275271142	0.6098879724728857	weka.classifiers.lazy.LWL	96.50205761316873	yes	0.8143206469563086	0.18567935304369132	weka.classifiers.rules.DecisionTable	91.76954732510288	yes	0.7666666666666667	0.23333333333333334	weka.classifiers.functions.SMO	97.11934156378601	yes	1.0	0.0	weka.classifiers.trees.RandomForest	96.29629629629629	yes	0.9577777777777777	0.042222222222222223	weka.classifiers.rules.DTNB	96.70781893004116	yes
COSMIC	1	EGFR	861	L	P	0.070003	0.12363	0.818182	0.215686	-3	NA	0	NA	0	115.13194	0	124	EGFR	TK	Activation_segment_Nt	yes	weka.classifiers.bayes.BayesNet	95.88477366255144	yes	0.9971357587187052	0.0028642412812948654	weka.classifiers.lazy.LWL	96.50205761316873	yes	0.809872446543255	0.19012755345674517	weka.classifiers.rules.DecisionTable	91.76954732510288	yes	0.7666666666666667	0.23333333333333334	weka.classifiers.functions.SMO	97.11934156378601	yes	1.0	0.0	weka.classifiers.trees.RandomForest	96.29629629629629	yes	0.847809152872444	0.15219084712755596	weka.classifiers.rules.DTNB	96.70781893004116	yes
COSMIC	1	EGFR	779	G	C	0.33994	0.316301	0.818182	0.823529	-3	NA	0	NA	0	121.15404	0	48	EGFR	TK	C_helix	yes	weka.classifiers.bayes.BayesNet	95.88477366255144	yes	0.9488578949802317	0.051142105019768375	weka.classifiers.lazy.LWL	96.50205761316873	yes	0.8333733076398491	0.16662669236015096	weka.classifiers.rules.DecisionTable	91.76954732510288	yes	0.7666666666666667	0.23333333333333334	weka.classifiers.functions.SMO	97.11934156378601	yes	1.0	0.0	weka.classifiers.trees.RandomForest	96.29629629629629	yes	0.8577777777777778	0.14222222222222222	weka.classifiers.rules.DTNB	96.70781893004116	yes
COSMIC	1	EGFR	768	S	C	0.171281	0.085882	0.727273	0.231373	-1	NA	0	NA	0	121.15404	1	73	EGFR	TK	C_helix	yes	weka.classifiers.bayes.BayesNet	95.88477366255144	yes	0.8549615802710291	0.14503841972897094	weka.classifiers.lazy.LWL	96.50205761316873	yes	0.796464924896586	0.2035350751034139	weka.classifiers.rules.DecisionTable	91.76954732510288	yes	0.7666666666666667	0.23333333333333334	weka.classifiers.functions.SMO	97.11934156378601	yes	1.0	0.0	weka.classifiers.trees.RandomForest	96.29629629629629	yes	0.9337634408602151	0.06623655913978495	weka.classifiers.rules.DTNB	96.70781893004116	yes
COSMIC	1	EGFR	729	G	R	0.418997	0.244254	1	0.729412	-2	NA	0	NA	1	174.20274	0	48	EGFR	TK	G_loop	yes	weka.classifiers.bayes.BayesNet	95.88477366255144	yes	0.9983167575902874	0.0016832424097126886	weka.classifiers.lazy.LWL	96.50205761316873	yes	0.8281285616762162	0.17187143832378377	weka.classifiers.rules.DecisionTable	91.76954732510288	yes	0.7666666666666667	0.23333333333333334	weka.classifiers.functions.SMO	97.11934156378601	yes	1.0	0.0	weka.classifiers.trees.RandomForest	96.29629629629629	yes	1.0	0.0	weka.classifiers.rules.DTNB	96.70781893004116	yes
COSMIC	2	EGFR	779	G	S	0.33994	0.316301	0.818182	0.823529	0	NA	0	NA	1	105.09344	0	48	EGFR	TK	C_helix	yes	weka.classifiers.bayes.BayesNet	95.88477366255144	yes	0.8120373759625521	0.18796262403744798	weka.classifiers.lazy.LWL	96.50205761316873	yes	0.8209665995366221	0.1790334004633777	weka.classifiers.rules.DecisionTable	91.76954732510288	yes	0.7666666666666667	0.23333333333333334	weka.classifiers.functions.SMO	97.11934156378601	yes	1.0	0.0	weka.classifiers.trees.RandomForest	96.29629629629629	yes	0.8777777777777779	0.12222222222222223	weka.classifiers.rules.DTNB	96.70781893004116	yes
COSMIC	1	EGFR	776	R	G	0.206641	0.182063	0.818182	0.345098	-2	NA	0	NA	0	75.06714	1	148	EGFR	TK	C_helix	yes	weka.classifiers.bayes.BayesNet	95.88477366255144	no	0.3862654672243781	0.6137345327756218	weka.classifiers.lazy.LWL	96.50205761316873	yes	0.7691632783742905	0.23083672162570942	weka.classifiers.rules.DecisionTable	91.76954732510288	yes	0.7666666666666667	0.23333333333333334	weka.classifiers.functions.SMO	97.11934156378601	yes	1.0	0.0	weka.classifiers.trees.RandomForest	96.29629629629629	no	0.2577777777777778	0.7422222222222222	weka.classifiers.rules.DTNB	96.70781893004116	yes
COSMIC	5	EGFR	719	G	A	0.864438	0.653598	1	0.94902	0	NA	0	NA	0	89.09404	0	48	EGFR	TK	G_loop	yes	weka.classifiers.bayes.BayesNet	95.88477366255144	yes	0.9993184531803134	6.815468196866469E-4	weka.classifiers.lazy.LWL	96.50205761316873	yes	0.841335254686574	0.1586647453134259	weka.classifiers.rules.DecisionTable	91.76954732510288	yes	0.7666666666666667	0.23333333333333334	weka.classifiers.functions.SMO	97.11934156378601	yes	1.0	0.0	weka.classifiers.trees.RandomForest	96.29629629629629	yes	0.9355437665782494	0.06445623342175066	weka.classifiers.rules.DTNB	96.70781893004116	yes
COSMIC	1	EGFR	810	G	D	0.179976	0.027581	1	0.262745	-1	NA	0	NA	1	133.10384	0	48	EGFR	TK	E_helix	yes	weka.classifiers.bayes.BayesNet	95.88477366255144	yes	0.9784008817193448	0.02159911828065523	weka.classifiers.lazy.LWL	96.50205761316873	yes	0.804063181367788	0.195936818632212	weka.classifiers.rules.DecisionTable	91.76954732510288	yes	0.7666666666666667	0.23333333333333334	weka.classifiers.functions.SMO	97.11934156378601	yes	1.0	0.0	weka.classifiers.trees.RandomForest	96.29629629629629	yes	0.6778566599053415	0.32214334009465856	weka.classifiers.rules.DTNB	96.70781893004116	yes
COSMIC	2	EGFR	836	R	C	0.788804	0.606701	1	0.921569	-3	NA	0	NA	0	121.15404	1	148	EGFR	TK	Catalytic_loop	yes	weka.classifiers.bayes.BayesNet	95.88477366255144	yes	0.995531651261804	0.004468348738195939	weka.classifiers.lazy.LWL	96.50205761316873	yes	0.7955413529181834	0.20445864708181655	weka.classifiers.rules.DecisionTable	91.76954732510288	yes	0.7666666666666667	0.23333333333333334	weka.classifiers.functions.SMO	97.11934156378601	yes	1.0	0.0	weka.classifiers.trees.RandomForest	96.29629629629629	yes	0.8133333333333332	0.18666666666666668	weka.classifiers.rules.DTNB	96.70781893004116	yes
COSMIC	1	EGFR	766	M	T	0.175422	0.15762	0.818182	0.74902	-1	NA	0	NA	1	119.12034	0	124	EGFR	TK	C_helix	yes	weka.classifiers.bayes.BayesNet	95.88477366255144	no	0.4816800158022213	0.5183199841977787	weka.classifiers.lazy.LWL	96.50205761316873	yes	0.8010240813131678	0.1989759186868323	weka.classifiers.rules.DecisionTable	91.76954732510288	yes	0.7666666666666667	0.23333333333333334	weka.classifiers.functions.SMO	97.11934156378601	yes	1.0	0.0	weka.classifiers.trees.RandomForest	96.29629629629629	yes	0.7977809559122129	0.20221904408778713	weka.classifiers.rules.DTNB	96.70781893004116	yes
COSMIC	1	EGFR	728	K	R	0.292461	0.241337	0.909091	0.215686	2	NA	0	NA	1	174.20274	1	135	EGFR	TK	G_loop	yes	weka.classifiers.bayes.BayesNet	95.88477366255144	yes	0.9885775103871994	0.01142248961280064	weka.classifiers.lazy.LWL	96.50205761316873	yes	0.7757731356766379	0.224226864323362	weka.classifiers.rules.DecisionTable	91.76954732510288	yes	0.7666666666666667	0.23333333333333334	weka.classifiers.functions.SMO	97.11934156378601	yes	1.0	0.0	weka.classifiers.trees.RandomForest	96.29629629629629	yes	0.5870967741935484	0.4129032258064516	weka.classifiers.rules.DTNB	96.70781893004116	yes
COSMIC	1	EGFR	738	V	G	?	0.003227	?	?	-3	NA	0	NA	0	75.06714	0	105	EGFR	TK	B3_strand	yes	weka.classifiers.bayes.BayesNet	95.88477366255144	no	0.1121064645047493	0.8878935354952507	weka.classifiers.lazy.LWL	96.50205761316873	yes	0.7992167758562781	0.20078322414372177	weka.classifiers.rules.DecisionTable	91.76954732510288	yes	0.7666666666666667	0.23333333333333334	weka.classifiers.functions.SMO	97.11934156378601	yes	1.0	0.0	weka.classifiers.trees.RandomForest	96.29629629629629	no	0.1	0.9	weka.classifiers.rules.DTNB	96.70781893004116	yes
COSMIC	1	EGFR	743	A	T	0.873658	0.681489	0.818182	0.933333	0	NA	0	NA	1	119.12034	0	67	EGFR	TK	B3_strand	yes	weka.classifiers.bayes.BayesNet	95.88477366255144	no	0.3290768775420384	0.6709231224579617	weka.classifiers.lazy.LWL	96.50205761316873	yes	0.822915510448235	0.17708448955176517	weka.classifiers.rules.DecisionTable	91.76954732510288	yes	0.7666666666666667	0.23333333333333334	weka.classifiers.functions.SMO	97.11934156378601	yes	1.0	0.0	weka.classifiers.trees.RandomForest	96.29629629629629	yes	0.7586206896551724	0.24137931034482757	weka.classifiers.rules.DTNB	96.70781893004116	yes
COSMIC	2	EGFR	725	T	M	0.146852	0.122923	0.909091	0.380392	-1	Phosphorylation	0	NA	0	149.20784	1	93	EGFR	TK	G_loop	yes	weka.classifiers.bayes.BayesNet	95.88477366255144	yes	0.9964545306671112	0.0035454693328886375	weka.classifiers.lazy.LWL	96.50205761316873	yes	0.7988780072753454	0.20112199272465425	weka.classifiers.rules.DecisionTable	91.76954732510288	yes	0.7666666666666667	0.23333333333333334	weka.classifiers.functions.SMO	97.11934156378601	yes	1.0	0.0	weka.classifiers.trees.RandomForest	96.29629629629629	yes	0.8378378378378379	0.16216216216216214	weka.classifiers.rules.DTNB	96.70781893004116	yes
COSMIC	2	EGFR	765	V	M	0.308472	0.130614	0.454545	0.364706	1	NA	0	NA	0	149.20784	0	105	EGFR	TK	C_helix	yes	weka.classifiers.bayes.BayesNet	95.88477366255144	yes	0.5603053859976667	0.43969461400233334	weka.classifiers.lazy.LWL	96.50205761316873	yes	0.8035678563685404	0.1964321436314596	weka.classifiers.rules.DecisionTable	91.76954732510288	yes	0.7666666666666667	0.23333333333333334	weka.classifiers.functions.SMO	97.11934156378601	yes	1.0	0.0	weka.classifiers.trees.RandomForest	96.29629629629629	yes	0.9105555555555556	0.08944444444444444	weka.classifiers.rules.DTNB	96.70781893004116	yes
COSMIC	1	EGFR	853	I	T	0.360836	0.337827	0.818182	0.615686	-1	NA	0	NA	1	119.12034	0	124	EGFR	TK	Activation_segment_Nt	yes	weka.classifiers.bayes.BayesNet	95.88477366255144	yes	0.9200073098097119	0.07999269019028794	weka.classifiers.lazy.LWL	96.50205761316873	yes	0.8068578579352889	0.19314214206471106	weka.classifiers.rules.DecisionTable	91.76954732510288	yes	0.7666666666666667	0.23333333333333334	weka.classifiers.functions.SMO	97.11934156378601	yes	1.0	0.0	weka.classifiers.trees.RandomForest	96.29629629629629	yes	0.7386206896551724	0.26137931034482753	weka.classifiers.rules.DTNB	96.70781893004116	yes
COSMIC	2	EGFR	871	A	G	0.146907	0.036864	0.636364	0.403922	0	NA	0	NA	0	75.06714	0	67	EGFR	TK	Activation_segment_Nt#Activation_segment_Ct	yes	weka.classifiers.bayes.BayesNet	95.88477366255144	yes	0.6509567041502579	0.34904329584974214	weka.classifiers.lazy.LWL	96.50205761316873	yes	0.802817903938739	0.19718209606126139	weka.classifiers.rules.DecisionTable	91.76954732510288	yes	0.7666666666666667	0.23333333333333334	weka.classifiers.functions.SMO	97.11934156378601	yes	1.0	0.0	weka.classifiers.trees.RandomForest	96.29629629629629	yes	0.6916666666666667	0.3083333333333333	weka.classifiers.rules.DTNB	96.70781893004116	yes
COSMIC	1	EGFR	712	F	L	0.381456	0.21075	0.181818	0.282353	0	NA	0	NA	0	131.17464	0	135	EGFR	TK	G_loop	yes	weka.classifiers.bayes.BayesNet	95.88477366255144	yes	0.6764099425023001	0.3235900574976998	weka.classifiers.lazy.LWL	96.50205761316873	yes	0.8117712750047985	0.18822872499520166	weka.classifiers.rules.DecisionTable	91.76954732510288	yes	0.7666666666666667	0.23333333333333334	weka.classifiers.functions.SMO	97.11934156378601	yes	1.0	0.0	weka.classifiers.trees.RandomForest	96.29629629629629	yes	0.721642228739003	0.27835777126099703	weka.classifiers.rules.DTNB	96.70781893004116	yes
COSMIC	2	EGFR	850	H	D	0.123389	0.083716	0.636364	0.341176	-1	NA	0	NA	1	133.10384	1	118	EGFR	TK	Activation_segment_Nt	yes	weka.classifiers.bayes.BayesNet	95.88477366255144	yes	0.8664208465253765	0.13357915347462349	weka.classifiers.lazy.LWL	96.50205761316873	yes	0.7683330289180039	0.23166697108199616	weka.classifiers.rules.DecisionTable	91.76954732510288	yes	0.7666666666666667	0.23333333333333334	weka.classifiers.functions.SMO	97.11934156378601	yes	1.0	0.0	weka.classifiers.trees.RandomForest	96.29629629629629	yes	0.6277586206896552	0.37224137931034484	weka.classifiers.rules.DTNB	96.70781893004116	yes
COSMIC	1	EGFR	741	P	L	0.106026	0.018432	1	0.203922	-3	NA	0	NA	0	131.17464	0	90	EGFR	TK	B3_strand	yes	weka.classifiers.bayes.BayesNet	95.88477366255144	no	0.21645828856700414	0.783541711432996	weka.classifiers.lazy.LWL	96.50205761316873	yes	0.8090408014524177	0.19095919854758225	weka.classifiers.rules.DecisionTable	91.76954732510288	yes	0.7666666666666667	0.23333333333333334	weka.classifiers.functions.SMO	97.11934156378601	yes	1.0	0.0	weka.classifiers.trees.RandomForest	96.29629629629629	yes	0.611195652173913	0.38880434782608697	weka.classifiers.rules.DTNB	96.70781893004116	yes
COSMIC	1	EGFR	821	I	T	0.328678	0.317406	1	0.482353	-1	NA	0	NA	1	119.12034	0	124	EGFR	TK	E_helix	yes	weka.classifiers.bayes.BayesNet	95.88477366255144	yes	0.9022897141317023	0.09771028586829765	weka.classifiers.lazy.LWL	96.50205761316873	yes	0.8007216242059174	0.19927837579408234	weka.classifiers.rules.DecisionTable	91.76954732510288	yes	0.7666666666666667	0.23333333333333334	weka.classifiers.functions.SMO	97.11934156378601	yes	1.0	0.0	weka.classifiers.trees.RandomForest	96.29629629629629	yes	0.5837187288708587	0.4162812711291413	weka.classifiers.rules.DTNB	96.70781893004116	yes
COSMIC	2	EGFR	832	R	H	0.354984	0.074478	0.727273	0.321569	0	NA	0	NA	1	155.15634	1	148	EGFR	TK	Catalytic_loop	yes	weka.classifiers.bayes.BayesNet	95.88477366255144	no	0.12143452114321054	0.8785654788567895	weka.classifiers.lazy.LWL	96.50205761316873	yes	0.7592228883992819	0.24077711160071816	weka.classifiers.rules.DecisionTable	91.76954732510288	yes	0.7666666666666667	0.23333333333333334	weka.classifiers.functions.SMO	97.11934156378601	yes	1.0	0.0	weka.classifiers.trees.RandomForest	96.29629629629629	yes	0.5355555555555556	0.4644444444444444	weka.classifiers.rules.DTNB	96.70781893004116	yes
COSMIC	1	EGFR	758	E	G	0.159715	0.121906	0.818182	0.321569	-2	NA	0	NA	0	75.06714	1	109	EGFR	TK	C_helix	yes	weka.classifiers.bayes.BayesNet	95.88477366255144	yes	0.6889044366174814	0.31109556338251865	weka.classifiers.lazy.LWL	96.50205761316873	yes	0.7830216987965231	0.21697830120347694	weka.classifiers.rules.DecisionTable	91.76954732510288	yes	0.7666666666666667	0.23333333333333334	weka.classifiers.functions.SMO	97.11934156378601	yes	1.0	0.0	weka.classifiers.trees.RandomForest	96.29629629629629	no	0.42365079365079367	0.5763492063492064	weka.classifiers.rules.DTNB	96.70781893004116	yes
COSMIC	1	EGFR	744	I	M	0.372153	0.243414	1	0.584314	1	NA	0	NA	0	149.20784	0	124	EGFR	TK	B3_strand	yes	weka.classifiers.bayes.BayesNet	95.88477366255144	yes	0.8704644939652278	0.1295355060347723	weka.classifiers.lazy.LWL	96.50205761316873	yes	0.8169322123391337	0.1830677876608663	weka.classifiers.rules.DecisionTable	91.76954732510288	yes	0.7666666666666667	0.23333333333333334	weka.classifiers.functions.SMO	97.11934156378601	yes	1.0	0.0	weka.classifiers.trees.RandomForest	96.29629629629629	yes	0.78	0.21999999999999997	weka.classifiers.rules.DTNB	96.70781893004116	yes
COSMIC	2	EGFR	713	K	F	0.174207	0.079296	0.454545	0.192157	-3	NA	0	NA	0	165.19184	1	135	EGFR	TK	G_loop	yes	weka.classifiers.bayes.BayesNet	95.88477366255144	yes	0.7914131091085309	0.20858689089146912	weka.classifiers.lazy.LWL	96.50205761316873	yes	0.7816552240098278	0.21834477599017227	weka.classifiers.rules.DecisionTable	91.76954732510288	yes	0.7666666666666667	0.23333333333333334	weka.classifiers.functions.SMO	97.11934156378601	yes	1.0	0.0	weka.classifiers.trees.RandomForest	96.29629629629629	yes	0.5081960963273533	0.49180390367264665	weka.classifiers.rules.DTNB	96.70781893004116	yes
COSMIC	1	EGFR	753	P	F	0.143788	0.055605	0.636364	0.211765	-4	NA	0	NA	0	165.19184	0	90	EGFR	TK	B3_strand#C_helix	yes	weka.classifiers.bayes.BayesNet	95.88477366255144	no	0.03510638119439197	0.9648936188056081	weka.classifiers.lazy.LWL	96.50205761316873	yes	0.8065221116814746	0.1934778883185254	weka.classifiers.rules.DecisionTable	91.76954732510288	yes	0.7666666666666667	0.23333333333333334	weka.classifiers.functions.SMO	97.11934156378601	yes	1.0	0.0	weka.classifiers.trees.RandomForest	96.29629629629629	yes	0.5442394187521623	0.4557605812478376	weka.classifiers.rules.DTNB	96.70781893004116	yes
COSMIC	1	EGFR	777	L	Q	0.498302	0.414074	0.909091	0.764706	-2	NA	0	NA	1	146.14594	0	124	EGFR	TK	C_helix	yes	weka.classifiers.bayes.BayesNet	95.88477366255144	yes	0.9876387640269016	0.01236123597309841	weka.classifiers.lazy.LWL	96.50205761316873	yes	0.8120988677946943	0.1879011322053056	weka.classifiers.rules.DecisionTable	91.76954732510288	yes	0.7666666666666667	0.23333333333333334	weka.classifiers.functions.SMO	97.11934156378601	yes	1.0	0.0	weka.classifiers.trees.RandomForest	96.29629629629629	yes	0.7430856988970903	0.2569143011029097	weka.classifiers.rules.DTNB	96.70781893004116	yes
COSMIC	1	EGFR	846	K	R	0.377674	0.043538	0.818182	0.14902	2	NA	0	NA	1	174.20274	1	135	EGFR	TK	Catalytic_loop	yes	weka.classifiers.bayes.BayesNet	95.88477366255144	yes	0.7626372186288103	0.23736278137118963	weka.classifiers.lazy.LWL	96.50205761316873	yes	0.7684430415405124	0.23155695845948754	weka.classifiers.rules.DecisionTable	91.76954732510288	yes	0.7666666666666667	0.23333333333333334	weka.classifiers.functions.SMO	97.11934156378601	yes	1.0	0.0	weka.classifiers.trees.RandomForest	96.29629629629629	yes	0.5204301075268817	0.4795698924731182	weka.classifiers.rules.DTNB	96.70781893004116	yes
COSMIC	1	EGFR	730	L	F	0.18707	0.044996	0.545455	0.152941	0	NA	0	NA	0	165.19184	0	124	EGFR	TK	G_loop#B3_strand	yes	weka.classifiers.bayes.BayesNet	95.88477366255144	yes	0.5030074212802349	0.49699257871976515	weka.classifiers.lazy.LWL	96.50205761316873	yes	0.806136572532673	0.19386342746732696	weka.classifiers.rules.DecisionTable	91.76954732510288	yes	0.7666666666666667	0.23333333333333334	weka.classifiers.functions.SMO	97.11934156378601	yes	1.0	0.0	weka.classifiers.trees.RandomForest	96.29629629629629	yes	0.8466312370274219	0.1533687629725781	weka.classifiers.rules.DTNB	96.70781893004116	yes
COSMIC	1	EGFR	770	D	N	0.133657	0.099806	0.636364	0.254902	1	NA	0	NA	1	132.11904	1	91	EGFR	TK	C_helix	yes	weka.classifiers.bayes.BayesNet	95.88477366255144	yes	0.6762023695319409	0.3237976304680591	weka.classifiers.lazy.LWL	96.50205761316873	yes	0.7647447642879804	0.23525523571201937	weka.classifiers.rules.DecisionTable	91.76954732510288	yes	0.7666666666666667	0.23333333333333334	weka.classifiers.functions.SMO	97.11934156378601	yes	1.0	0.0	weka.classifiers.trees.RandomForest	96.29629629629629	no	0.4322030651340996	0.5677969348659004	weka.classifiers.rules.DTNB	96.70781893004116	yes
COSMIC	1	EGFR	845	V	M	0.480664	0.166416	0.818182	0.568627	1	NA	0	NA	0	149.20784	0	105	EGFR	TK	Catalytic_loop	yes	weka.classifiers.bayes.BayesNet	95.88477366255144	yes	0.9292499036494001	0.07075009635059998	weka.classifiers.lazy.LWL	96.50205761316873	yes	0.805599623538164	0.19440037646183606	weka.classifiers.rules.DecisionTable	91.76954732510288	yes	0.7666666666666667	0.23333333333333334	weka.classifiers.functions.SMO	97.11934156378601	yes	1.0	0.0	weka.classifiers.trees.RandomForest	96.29629629629629	yes	0.7855555555555556	0.21444444444444444	weka.classifiers.rules.DTNB	96.70781893004116	yes
COSMIC	1	EGFR	819	V	A	0.139647	0.049593	0.636364	0.121569	0	NA	0	NA	0	89.09404	0	105	EGFR	TK	E_helix	yes	weka.classifiers.bayes.BayesNet	95.88477366255144	no	0.24127539981446636	0.7587246001855337	weka.classifiers.lazy.LWL	96.50205761316873	yes	0.7857520928706997	0.21424790712930025	weka.classifiers.rules.DecisionTable	91.76954732510288	yes	0.7666666666666667	0.23333333333333334	weka.classifiers.functions.SMO	97.11934156378601	yes	1.0	0.0	weka.classifiers.trees.RandomForest	96.29629629629629	yes	0.5056418057939356	0.49435819420606436	weka.classifiers.rules.DTNB	96.70781893004116	yes
COSMIC	3	EGFR	721	G	S	0.947746	0.72622	1	0.964706	0	NA	0	NA	1	105.09344	0	48	EGFR	TK	G_loop	yes	weka.classifiers.bayes.BayesNet	95.88477366255144	yes	0.9991669767294206	8.330232705793676E-4	weka.classifiers.lazy.LWL	96.50205761316873	yes	0.8368887338893146	0.16311126611068547	weka.classifiers.rules.DecisionTable	91.76954732510288	yes	0.7666666666666667	0.23333333333333334	weka.classifiers.functions.SMO	97.11934156378601	yes	1.0	0.0	weka.classifiers.trees.RandomForest	96.29629629629629	yes	1.0	0.0	weka.classifiers.rules.DTNB	96.70781893004116	yes
COSMIC	1	EGFR	802	V	F	0.270378	0.061041	0.909091	0.866667	-1	NA	0	NA	0	165.19184	0	105	EGFR	TK	Linker	yes	weka.classifiers.bayes.BayesNet	95.88477366255144	yes	0.9147884881198284	0.08521151188017155	weka.classifiers.lazy.LWL	96.50205761316873	yes	0.8039965791686259	0.196003420831374	weka.classifiers.rules.DecisionTable	91.76954732510288	yes	0.7666666666666667	0.23333333333333334	weka.classifiers.functions.SMO	97.11934156378601	yes	1.0	0.0	weka.classifiers.trees.RandomForest	96.29629629629629	yes	0.5460993221338049	0.45390067786619503	weka.classifiers.rules.DTNB	96.70781893004116	yes
COSMIC	1	EGFR	864	A	E	?	0.042389	?	?	-1	NA	0	NA	1	147.13074	0	67	EGFR	TK	Activation_segment_Nt#Activation_segment_Ct	yes	weka.classifiers.bayes.BayesNet	95.88477366255144	yes	0.9370657808710762	0.06293421912892372	weka.classifiers.lazy.LWL	96.50205761316873	yes	0.8054495086241451	0.19455049137585492	weka.classifiers.rules.DecisionTable	91.76954732510288	yes	0.7666666666666667	0.23333333333333334	weka.classifiers.functions.SMO	97.11934156378601	yes	1.0	0.0	weka.classifiers.trees.RandomForest	96.29629629629629	yes	0.6488095238095238	0.35119047619047616	weka.classifiers.rules.DTNB	96.70781893004116	yes
COSMIC	1	EGFR	921	S	R	0.056036	0.050654	0.454545	0.184314	-1	NA	0	NA	1	174.20274	1	73	EGFR	TK	G_helix#H_and_I_helix	yes	weka.classifiers.bayes.BayesNet	95.88477366255144	yes	0.7754357224602975	0.22456427753970248	weka.classifiers.lazy.LWL	96.50205761316873	yes	0.7804650173018685	0.21953498269813168	weka.classifiers.rules.DecisionTable	91.76954732510288	yes	0.7666666666666667	0.23333333333333334	weka.classifiers.functions.SMO	97.11934156378601	yes	1.0	0.0	weka.classifiers.trees.RandomForest	96.29629629629629	yes	0.5870967741935484	0.4129032258064516	weka.classifiers.rules.DTNB	96.70781893004116	yes
COSMIC	1	EGFR	832	R	L	0.354984	0.074478	0.727273	0.321569	-2	NA	0	NA	0	131.17464	1	148	EGFR	TK	Catalytic_loop	yes	weka.classifiers.bayes.BayesNet	95.88477366255144	no	0.3609017872940206	0.6390982127059793	weka.classifiers.lazy.LWL	96.50205761316873	yes	0.7803739648789724	0.2196260351210274	weka.classifiers.rules.DecisionTable	91.76954732510288	yes	0.7666666666666667	0.23333333333333334	weka.classifiers.functions.SMO	97.11934156378601	yes	1.0	0.0	weka.classifiers.trees.RandomForest	96.29629629629629	yes	0.8355555555555556	0.16444444444444445	weka.classifiers.rules.DTNB	96.70781893004116	yes
COSMIC	1	EGFR	804	E	G	0.136086	0.074302	0.545455	0.227451	-2	NA	0	NA	0	75.06714	1	109	EGFR	TK	Linker	yes	weka.classifiers.bayes.BayesNet	95.88477366255144	no	0.48692911863288346	0.5130708813671166	weka.classifiers.lazy.LWL	96.50205761316873	yes	0.7771538881983169	0.2228461118016833	weka.classifiers.rules.DecisionTable	91.76954732510288	yes	0.7666666666666667	0.23333333333333334	weka.classifiers.functions.SMO	97.11934156378601	yes	1.0	0.0	weka.classifiers.trees.RandomForest	96.29629629629629	no	0.26587301587301587	0.7341269841269841	weka.classifiers.rules.DTNB	96.70781893004116	yes
COSMIC	2	EGFR	779	G	F	0.33994	0.316301	0.818182	0.823529	-3	NA	0	NA	0	165.19184	0	48	EGFR	TK	C_helix	yes	weka.classifiers.bayes.BayesNet	95.88477366255144	yes	0.850134202466282	0.14986579753371798	weka.classifiers.lazy.LWL	96.50205761316873	yes	0.8315056698828504	0.16849433011714973	weka.classifiers.rules.DecisionTable	91.76954732510288	yes	0.7666666666666667	0.23333333333333334	weka.classifiers.functions.SMO	97.11934156378601	yes	1.0	0.0	weka.classifiers.trees.RandomForest	96.29629629629629	yes	0.7933215443560271	0.20667845564397286	weka.classifiers.rules.DTNB	96.70781893004116	yes
COSMIC	2	EGFR	729	G	E	0.418997	0.244254	1	0.729412	-2	NA	0	NA	1	147.13074	0	48	EGFR	TK	G_loop	yes	weka.classifiers.bayes.BayesNet	95.88477366255144	yes	0.9992177304758588	7.822695241411794E-4	weka.classifiers.lazy.LWL	96.50205761316873	yes	0.8172198906686724	0.18278010933132768	weka.classifiers.rules.DecisionTable	91.76954732510288	yes	0.7666666666666667	0.23333333333333334	weka.classifiers.functions.SMO	97.11934156378601	yes	1.0	0.0	weka.classifiers.trees.RandomForest	96.29629629629629	yes	0.7	0.3	weka.classifiers.rules.DTNB	96.70781893004116	yes
COSMIC	2	EGFR	712	F	S	0.381456	0.21075	0.181818	0.282353	-2	NA	0	NA	1	105.09344	0	135	EGFR	TK	G_loop	yes	weka.classifiers.bayes.BayesNet	95.88477366255144	yes	0.8889776955432865	0.11102230445671347	weka.classifiers.lazy.LWL	96.50205761316873	yes	0.8026144288602902	0.19738557113971	weka.classifiers.rules.DecisionTable	91.76954732510288	yes	0.7666666666666667	0.23333333333333334	weka.classifiers.functions.SMO	97.11934156378601	yes	1.0	0.0	weka.classifiers.trees.RandomForest	96.29629629629629	yes	0.7894200065167807	0.21057999348321932	weka.classifiers.rules.DTNB	96.70781893004116	yes
COSMIC	1	EGFR	870	H	N	0.073785	0.016133	0.363636	0.168627	1	NA	0	NA	1	132.11904	1	118	EGFR	TK	Activation_segment_Nt#Activation_segment_Ct	yes	weka.classifiers.bayes.BayesNet	95.88477366255144	yes	0.8353059382831357	0.16469406171686438	weka.classifiers.lazy.LWL	96.50205761316873	yes	0.7539291379966703	0.2460708620033298	weka.classifiers.rules.DecisionTable	91.76954732510288	yes	0.7666666666666667	0.23333333333333334	weka.classifiers.functions.SMO	97.11934156378601	no	0.0	1.0	weka.classifiers.trees.RandomForest	96.29629629629629	no	0.42498084291187743	0.5750191570881226	weka.classifiers.rules.DTNB	96.70781893004116	yes
COSMIC	1	EGFR	742	V	A	0.56099	0.415488	1	0.890196	0	NA	0	NA	0	89.09404	0	105	EGFR	TK	B3_strand	yes	weka.classifiers.bayes.BayesNet	95.88477366255144	yes	0.9738742588641258	0.026125741135874157	weka.classifiers.lazy.LWL	96.50205761316873	yes	0.810515627616298	0.18948437238370205	weka.classifiers.rules.DecisionTable	91.76954732510288	yes	0.7666666666666667	0.23333333333333334	weka.classifiers.functions.SMO	97.11934156378601	yes	1.0	0.0	weka.classifiers.trees.RandomForest	96.29629629629629	no	0.46054376657824936	0.5394562334217506	weka.classifiers.rules.DTNB	96.70781893004116	yes
COSMIC	1	EGFR	841	R	K	0.276286	0.071517	1	0.913725	2	NA	0	NA	1	146.18934	1	148	EGFR	TK	Catalytic_loop	yes	weka.classifiers.bayes.BayesNet	95.88477366255144	yes	0.8982607427325063	0.10173925726749362	weka.classifiers.lazy.LWL	96.50205761316873	yes	0.7747464894653607	0.225253510534639	weka.classifiers.rules.DecisionTable	91.76954732510288	yes	0.7666666666666667	0.23333333333333334	weka.classifiers.functions.SMO	97.11934156378601	yes	1.0	0.0	weka.classifiers.trees.RandomForest	96.29629629629629	yes	0.7833333333333334	0.21666666666666665	weka.classifiers.rules.DTNB	96.70781893004116	yes
COSMIC	2	EGFR	785	T	I	0.108593	0.045085	0.545455	0.12549	-1	NA	0	NA	0	131.17464	1	93	EGFR	TK	C_helix	yes	weka.classifiers.bayes.BayesNet	95.88477366255144	yes	0.7234037259438533	0.2765962740561468	weka.classifiers.lazy.LWL	96.50205761316873	yes	0.7859001020597969	0.21409989794020295	weka.classifiers.rules.DecisionTable	91.76954732510288	yes	0.7666666666666667	0.23333333333333334	weka.classifiers.functions.SMO	97.11934156378601	yes	1.0	0.0	weka.classifiers.trees.RandomForest	96.29629629629629	yes	0.6777777777777778	0.32222222222222224	weka.classifiers.rules.DTNB	96.70781893004116	yes
COSMIC	1	EGFR	727	Y	C	0.482182	0.360281	0.727273	0.141176	-2	NA	0	NA	0	121.15404	0	141	EGFR	TK	G_loop	yes	weka.classifiers.bayes.BayesNet	95.88477366255144	yes	0.9855223317498326	0.014477668250167422	weka.classifiers.lazy.LWL	96.50205761316873	yes	0.8152104101774695	0.1847895898225303	weka.classifiers.rules.DecisionTable	91.76954732510288	yes	0.7666666666666667	0.23333333333333334	weka.classifiers.functions.SMO	97.11934156378601	yes	1.0	0.0	weka.classifiers.trees.RandomForest	96.29629629629629	yes	0.7832078853046596	0.2167921146953405	weka.classifiers.rules.DTNB	96.70781893004116	yes
COSMIC	1	EGFR	753	P	S	0.143788	0.055605	0.636364	0.211765	-1	NA	0	NA	1	105.09344	0	90	EGFR	TK	B3_strand#C_helix	yes	weka.classifiers.bayes.BayesNet	95.88477366255144	no	0.0654063214434985	0.9345936785565014	weka.classifiers.lazy.LWL	96.50205761316873	yes	0.7972365850839921	0.20276341491600794	weka.classifiers.rules.DecisionTable	91.76954732510288	yes	0.7666666666666667	0.23333333333333334	weka.classifiers.functions.SMO	97.11934156378601	yes	1.0	0.0	weka.classifiers.trees.RandomForest	96.29629629629629	yes	0.6086956521739131	0.391304347826087	weka.classifiers.rules.DTNB	96.70781893004116	yes
COSMIC	2	EGFR	870	H	R	0.073785	0.016133	0.363636	0.168627	0	NA	0	NA	1	174.20274	1	118	EGFR	TK	Activation_segment_Nt#Activation_segment_Ct	yes	weka.classifiers.bayes.BayesNet	95.88477366255144	yes	0.9237693947643324	0.0762306052356677	weka.classifiers.lazy.LWL	96.50205761316873	yes	0.767259252965547	0.2327407470344532	weka.classifiers.rules.DecisionTable	91.76954732510288	yes	0.7666666666666667	0.23333333333333334	weka.classifiers.functions.SMO	97.11934156378601	yes	1.0	0.0	weka.classifiers.trees.RandomForest	96.29629629629629	yes	0.7066666666666667	0.29333333333333333	weka.classifiers.rules.DTNB	96.70781893004116	yes
COSMIC	1	EGFR	834	V	M	0.37196	0.26631	0.909091	0.443137	1	NA	0	NA	0	149.20784	0	105	EGFR	TK	Catalytic_loop	yes	weka.classifiers.bayes.BayesNet	95.88477366255144	yes	0.9725175089467274	0.02748249105327263	weka.classifiers.lazy.LWL	96.50205761316873	yes	0.8025165035615375	0.19748349643846258	weka.classifiers.rules.DecisionTable	91.76954732510288	yes	0.7666666666666667	0.23333333333333334	weka.classifiers.functions.SMO	97.11934156378601	yes	1.0	0.0	weka.classifiers.trees.RandomForest	96.29629629629629	yes	0.7855555555555556	0.21444444444444444	weka.classifiers.rules.DTNB	96.70781893004116	yes
COSMIC	4	EGFR	751	T	I	0.078284	0.024531	0.272727	0.203922	-1	NA	0	NA	0	131.17464	1	93	EGFR	TK	B3_strand#C_helix	yes	weka.classifiers.bayes.BayesNet	95.88477366255144	yes	0.8684471948739683	0.1315528051260318	weka.classifiers.lazy.LWL	96.50205761316873	yes	0.7800189678125365	0.21998103218746332	weka.classifiers.rules.DecisionTable	91.76954732510288	yes	0.7666666666666667	0.23333333333333334	weka.classifiers.functions.SMO	97.11934156378601	yes	1.0	0.0	weka.classifiers.trees.RandomForest	96.29629629629629	yes	0.5	0.5	weka.classifiers.rules.DTNB	96.70781893004116	yes
COSMIC	3	EGFR	747	L	P	0.252132	0.235988	0.727273	0.65098	-3	NA	0	NA	0	115.13194	0	124	EGFR	TK	B3_strand	yes	weka.classifiers.bayes.BayesNet	95.88477366255144	no	0.3523941742430337	0.6476058257569662	weka.classifiers.lazy.LWL	96.50205761316873	yes	0.8220389759783532	0.1779610240216468	weka.classifiers.rules.DecisionTable	91.76954732510288	yes	0.7666666666666667	0.23333333333333334	weka.classifiers.functions.SMO	97.11934156378601	yes	1.0	0.0	weka.classifiers.trees.RandomForest	96.29629629629629	yes	0.7769230769230769	0.2230769230769231	weka.classifiers.rules.DTNB	96.70781893004116	yes
COSMIC	1	EGFR	784	S	P	0.12038	0.073373	0.636364	0.2	-1	NA	0	NA	0	115.13194	1	73	EGFR	TK	C_helix	yes	weka.classifiers.bayes.BayesNet	95.88477366255144	yes	0.8084394412333762	0.19156055876662378	weka.classifiers.lazy.LWL	96.50205761316873	yes	0.7933962686379898	0.20660373136201035	weka.classifiers.rules.DecisionTable	91.76954732510288	yes	0.7666666666666667	0.23333333333333334	weka.classifiers.functions.SMO	97.11934156378601	yes	1.0	0.0	weka.classifiers.trees.RandomForest	96.29629629629629	yes	0.9106865177832919	0.08931348221670801	weka.classifiers.rules.DTNB	96.70781893004116	yes
COSMIC	2	EGFR	863	G	S	?	0.077396	?	?	0	NA	0	NA	1	105.09344	0	48	EGFR	TK	Activation_segment_Nt#Activation_segment_Ct	yes	weka.classifiers.bayes.BayesNet	95.88477366255144	yes	0.9365847535292899	0.06341524647070998	weka.classifiers.lazy.LWL	96.50205761316873	yes	0.8178600516238436	0.18213994837615669	weka.classifiers.rules.DecisionTable	91.76954732510288	yes	0.7666666666666667	0.23333333333333334	weka.classifiers.functions.SMO	97.11934156378601	yes	1.0	0.0	weka.classifiers.trees.RandomForest	96.29629629629629	yes	0.8916666666666666	0.10833333333333332	weka.classifiers.rules.DTNB	96.70781893004116	yes
COSMIC	3	EGFR	851	V	I	0.265769	0.236607	1	0.219608	3	NA	0	NA	0	131.17464	0	105	EGFR	TK	Activation_segment_Nt	yes	weka.classifiers.bayes.BayesNet	95.88477366255144	yes	0.9926049156351402	0.007395084364859939	weka.classifiers.lazy.LWL	96.50205761316873	yes	0.7866357099223562	0.21336429007764357	weka.classifiers.rules.DecisionTable	91.76954732510288	yes	0.7666666666666667	0.23333333333333334	weka.classifiers.functions.SMO	97.11934156378601	yes	1.0	0.0	weka.classifiers.trees.RandomForest	96.29629629629629	yes	0.7	0.3	weka.classifiers.rules.DTNB	96.70781893004116	yes
COSMIC	3	EGFR	847	T	I	0.168631	0.027935	0.636364	0.360784	-1	NA	0	NA	0	131.17464	1	93	EGFR	TK	Catalytic_loop#Activation_segment_Nt	yes	weka.classifiers.bayes.BayesNet	95.88477366255144	yes	0.6704219506323232	0.32957804936767676	weka.classifiers.lazy.LWL	96.50205761316873	yes	0.7847526389699008	0.21524736103009934	weka.classifiers.rules.DecisionTable	91.76954732510288	yes	0.7666666666666667	0.23333333333333334	weka.classifiers.functions.SMO	97.11934156378601	yes	1.0	0.0	weka.classifiers.trees.RandomForest	96.29629629629629	yes	0.5	0.5	weka.classifiers.rules.DTNB	96.70781893004116	yes
COSMIC	1	EGFR	805	H	I	0.097248	0.062412	0.818182	0.141176	-3	NA	0	NA	0	131.17464	1	118	EGFR	TK	Linker#E_helix	yes	weka.classifiers.bayes.BayesNet	95.88477366255144	no	0.4363690052049854	0.5636309947950147	weka.classifiers.lazy.LWL	96.50205761316873	yes	0.7732866489180856	0.22671335108191434	weka.classifiers.rules.DecisionTable	91.76954732510288	yes	0.7666666666666667	0.23333333333333334	weka.classifiers.functions.SMO	97.11934156378601	yes	1.0	0.0	weka.classifiers.trees.RandomForest	96.29629629629629	no	0.3181400966183575	0.6818599033816425	weka.classifiers.rules.DTNB	96.70781893004116	yes
COSMIC	1	EGFR	810	G	S	0.179976	0.027581	1	0.262745	0	NA	0	NA	1	105.09344	0	48	EGFR	TK	E_helix	yes	weka.classifiers.bayes.BayesNet	95.88477366255144	yes	0.9604446672321735	0.03955533276782642	weka.classifiers.lazy.LWL	96.50205761316873	yes	0.8052307947829489	0.19476920521705132	weka.classifiers.rules.DecisionTable	91.76954732510288	yes	0.7666666666666667	0.23333333333333334	weka.classifiers.functions.SMO	97.11934156378601	yes	1.0	0.0	weka.classifiers.trees.RandomForest	96.29629629629629	yes	0.7117647058823529	0.28823529411764703	weka.classifiers.rules.DTNB	96.70781893004116	yes
COSMIC	2	EGFR	769	V	L	0.506114	0.091186	0.545455	0.239216	1	NA	0	NA	0	131.17464	0	105	EGFR	TK	C_helix	yes	weka.classifiers.bayes.BayesNet	95.88477366255144	yes	0.8235899790274783	0.17641002097252162	weka.classifiers.lazy.LWL	96.50205761316873	yes	0.8084009282523957	0.19159907174760413	weka.classifiers.rules.DecisionTable	91.76954732510288	yes	0.7666666666666667	0.23333333333333334	weka.classifiers.functions.SMO	97.11934156378601	yes	1.0	0.0	weka.classifiers.trees.RandomForest	96.29629629629629	yes	0.9105555555555556	0.08944444444444444	weka.classifiers.rules.DTNB	96.70781893004116	yes
COSMIC	4	EGFR	747	L	S	0.252132	0.235988	0.727273	0.65098	-2	NA	0	NA	1	105.09344	0	124	EGFR	TK	B3_strand	yes	weka.classifiers.bayes.BayesNet	95.88477366255144	no	0.30890773662283133	0.6910922633771688	weka.classifiers.lazy.LWL	96.50205761316873	yes	0.8173736534342722	0.1826263465657279	weka.classifiers.rules.DecisionTable	91.76954732510288	yes	0.7666666666666667	0.23333333333333334	weka.classifiers.functions.SMO	97.11934156378601	yes	1.0	0.0	weka.classifiers.trees.RandomForest	96.29629629629629	yes	1.0	0.0	weka.classifiers.rules.DTNB	96.70781893004116	yes
COSMIC	4	EGFR	735	G	S	0.45455	0.399001	0.909091	0.2	0	NA	0	NA	1	105.09344	0	48	EGFR	TK	G_loop#B3_strand	yes	weka.classifiers.bayes.BayesNet	95.88477366255144	yes	0.999351973051432	6.480269485679767E-4	weka.classifiers.lazy.LWL	96.50205761316873	yes	0.8147088191006834	0.1852911808993167	weka.classifiers.rules.DecisionTable	91.76954732510288	yes	0.7666666666666667	0.23333333333333334	weka.classifiers.functions.SMO	97.11934156378601	yes	1.0	0.0	weka.classifiers.trees.RandomForest	96.29629629629629	yes	0.8653846153846153	0.13461538461538464	weka.classifiers.rules.DTNB	96.70781893004116	yes
COSMIC	1	EGFR	752	S	Y	0.149943	0.119917	0.454545	0.223529	-2	NA	0	NA	0	181.19124	1	73	EGFR	TK	B3_strand#C_helix	yes	weka.classifiers.bayes.BayesNet	95.88477366255144	yes	0.5452680805814416	0.4547319194185584	weka.classifiers.lazy.LWL	96.50205761316873	yes	0.7923394793399017	0.20766052066009835	weka.classifiers.rules.DecisionTable	91.76954732510288	yes	0.7666666666666667	0.23333333333333334	weka.classifiers.functions.SMO	97.11934156378601	yes	1.0	0.0	weka.classifiers.trees.RandomForest	96.29629629629629	yes	0.6777800040072129	0.322219995992787	weka.classifiers.rules.DTNB	96.70781893004116	yes
COSMIC	2	EGFR	773	H	R	0.568057	0.108248	0.545455	0.635294	0	NA	0	NA	1	174.20274	1	118	EGFR	TK	C_helix	yes	weka.classifiers.bayes.BayesNet	95.88477366255144	yes	0.8466610158093199	0.15333898419068012	weka.classifiers.lazy.LWL	96.50205761316873	yes	0.7806210611984773	0.21937893880152254	weka.classifiers.rules.DecisionTable	91.76954732510288	yes	0.7666666666666667	0.23333333333333334	weka.classifiers.functions.SMO	97.11934156378601	yes	1.0	0.0	weka.classifiers.trees.RandomForest	96.29629629629629	yes	0.7672222222222221	0.23277777777777775	weka.classifiers.rules.DTNB	96.70781893004116	yes
COSMIC	2	EGFR	727	Y	H	0.482182	0.360281	0.727273	0.141176	2	NA	0	NA	1	155.15634	0	141	EGFR	TK	G_loop	yes	weka.classifiers.bayes.BayesNet	95.88477366255144	yes	0.865962287117331	0.13403771288266894	weka.classifiers.lazy.LWL	96.50205761316873	yes	0.7915275753034167	0.2084724246965837	weka.classifiers.rules.DecisionTable	91.76954732510288	yes	0.7666666666666667	0.23333333333333334	weka.classifiers.functions.SMO	97.11934156378601	yes	1.0	0.0	weka.classifiers.trees.RandomForest	96.29629629629629	no	0.49376344086021506	0.5062365591397849	weka.classifiers.rules.DTNB	96.70781893004116	yes
COSMIC	4	EGFR	835	H	L	0.908494	0.819705	1	0.988235	-3	NA	0	NA	0	131.17464	1	118	EGFR	TK	Catalytic_loop	yes	weka.classifiers.bayes.BayesNet	95.88477366255144	yes	0.9942552406577067	0.005744759342293379	weka.classifiers.lazy.LWL	96.50205761316873	yes	0.8000693230033548	0.19993067699664518	weka.classifiers.rules.DecisionTable	91.76954732510288	yes	0.7666666666666667	0.23333333333333334	weka.classifiers.functions.SMO	97.11934156378601	yes	1.0	0.0	weka.classifiers.trees.RandomForest	96.29629629629629	yes	0.5496552481335091	0.450344751866491	weka.classifiers.rules.DTNB	96.70781893004116	yes
COSMIC	2	EGFR	801	Y	H	0.147045	0.142062	0.545455	0.458824	2	NA	0	NA	1	155.15634	0	141	EGFR	TK	Linker	yes	weka.classifiers.bayes.BayesNet	95.88477366255144	no	0.16837779463718835	0.8316222053628116	weka.classifiers.lazy.LWL	96.50205761316873	yes	0.7844039095247165	0.2155960904752834	weka.classifiers.rules.DecisionTable	91.76954732510288	yes	0.7666666666666667	0.23333333333333334	weka.classifiers.functions.SMO	97.11934156378601	yes	1.0	0.0	weka.classifiers.trees.RandomForest	96.29629629629629	no	0.3973348694316436	0.6026651305683564	weka.classifiers.rules.DTNB	96.70781893004116	yes
COSMIC	2	EGFR	775	C	Y	0.571287	0.019935	0.181818	0.588235	-2	NA	0	NA	0	181.19124	0	86	EGFR	TK	C_helix	yes	weka.classifiers.bayes.BayesNet	95.88477366255144	yes	0.9353368880880486	0.06466311191195141	weka.classifiers.lazy.LWL	96.50205761316873	yes	0.8214049882673748	0.17859501173262524	weka.classifiers.rules.DecisionTable	91.76954732510288	yes	0.7666666666666667	0.23333333333333334	weka.classifiers.functions.SMO	97.11934156378601	yes	1.0	0.0	weka.classifiers.trees.RandomForest	96.29629629629629	yes	0.8448745519713261	0.15512544802867384	weka.classifiers.rules.DTNB	96.70781893004116	yes
COSMIC	3	EGFR	786	V	M	0.284484	0.100955	0.181818	0.243137	1	NA	0	NA	0	149.20784	0	105	EGFR	TK	Linker	yes	weka.classifiers.bayes.BayesNet	95.88477366255144	no	0.3532242934886693	0.6467757065113307	weka.classifiers.lazy.LWL	96.50205761316873	yes	0.7956598826185675	0.2043401173814323	weka.classifiers.rules.DecisionTable	91.76954732510288	yes	0.7666666666666667	0.23333333333333334	weka.classifiers.functions.SMO	97.11934156378601	yes	1.0	0.0	weka.classifiers.trees.RandomForest	96.29629629629629	yes	0.7105555555555556	0.28944444444444445	weka.classifiers.rules.DTNB	96.70781893004116	yes
COSMIC	2	EGFR	854	T	A	0.09791	0.104181	0.818182	0.376471	0	NA	0	NA	0	89.09404	1	93	EGFR	TK	Activation_segment_Nt	yes	weka.classifiers.bayes.BayesNet	95.88477366255144	yes	0.8981257134565755	0.1018742865434245	weka.classifiers.lazy.LWL	96.50205761316873	yes	0.789194252321302	0.21080574767869806	weka.classifiers.rules.DecisionTable	91.76954732510288	yes	0.7666666666666667	0.23333333333333334	weka.classifiers.functions.SMO	97.11934156378601	yes	1.0	0.0	weka.classifiers.trees.RandomForest	96.29629629629629	yes	0.9105437665782494	0.08945623342175066	weka.classifiers.rules.DTNB	96.70781893004116	yes
COSMIC	1	EGFR	858	L	A	0.51031	0.409919	0.818182	0.803922	-1	NA	0	NA	0	89.09404	0	124	EGFR	TK	Activation_segment_Nt	yes	weka.classifiers.bayes.BayesNet	95.88477366255144	yes	0.9926940395325474	0.00730596046745251	weka.classifiers.lazy.LWL	96.50205761316873	yes	0.8271214036951698	0.17287859630482988	weka.classifiers.rules.DecisionTable	91.76954732510288	yes	0.7666666666666667	0.23333333333333334	weka.classifiers.functions.SMO	97.11934156378601	yes	1.0	0.0	weka.classifiers.trees.RandomForest	96.29629629629629	yes	0.7355437665782494	0.2644562334217507	weka.classifiers.rules.DTNB	96.70781893004116	yes
COSMIC	1	EGFR	834	V	L	0.37196	0.26631	0.909091	0.443137	1	NA	0	NA	0	131.17464	0	105	EGFR	TK	Catalytic_loop	yes	weka.classifiers.bayes.BayesNet	95.88477366255144	yes	0.9450696386829143	0.05493036131708568	weka.classifiers.lazy.LWL	96.50205761316873	yes	0.8029975027717787	0.19700249722822127	weka.classifiers.rules.DecisionTable	91.76954732510288	yes	0.7666666666666667	0.23333333333333334	weka.classifiers.functions.SMO	97.11934156378601	yes	1.0	0.0	weka.classifiers.trees.RandomForest	96.29629629629629	yes	0.7855555555555556	0.21444444444444444	weka.classifiers.rules.DTNB	96.70781893004116	yes
COSMIC	1	EGFR	869	Y	C	0.131973	0.038985	0.636364	0.372549	-2	Phosphorylation	0	NA	0	121.15404	0	141	EGFR	TK	Activation_segment_Nt#Activation_segment_Ct	yes	weka.classifiers.bayes.BayesNet	95.88477366255144	yes	0.9735349574967328	0.02646504250326719	weka.classifiers.lazy.LWL	96.50205761316873	yes	0.8032683298392964	0.19673167016070342	weka.classifiers.rules.DecisionTable	91.76954732510288	yes	0.7666666666666667	0.23333333333333334	weka.classifiers.functions.SMO	97.11934156378601	yes	1.0	0.0	weka.classifiers.trees.RandomForest	96.29629629629629	yes	0.8832078853046597	0.11679211469534048	weka.classifiers.rules.DTNB	96.70781893004116	yes
COSMIC	3	EGFR	871	A	T	0.146907	0.036864	0.636364	0.403922	0	NA	0	NA	1	119.12034	0	67	EGFR	TK	Activation_segment_Nt#Activation_segment_Ct	yes	weka.classifiers.bayes.BayesNet	95.88477366255144	yes	0.5119626731996367	0.4880373268003633	weka.classifiers.lazy.LWL	96.50205761316873	yes	0.8021786441532897	0.19782135584671023	weka.classifiers.rules.DecisionTable	91.76954732510288	yes	0.7666666666666667	0.23333333333333334	weka.classifiers.functions.SMO	97.11934156378601	yes	1.0	0.0	weka.classifiers.trees.RandomForest	96.29629629629629	yes	0.950287356321839	0.04971264367816092	weka.classifiers.rules.DTNB	96.70781893004116	yes
COSMIC	1	EGFR	799	L	R	0.155575	0.082832	0.909091	0.188235	-2	NA	0	NA	1	174.20274	0	124	EGFR	TK	Linker	yes	weka.classifiers.bayes.BayesNet	95.88477366255144	yes	0.9643476950547041	0.035652304945295886	weka.classifiers.lazy.LWL	96.50205761316873	yes	0.8029056132508382	0.19709438674916194	weka.classifiers.rules.DecisionTable	91.76954732510288	yes	0.7666666666666667	0.23333333333333334	weka.classifiers.functions.SMO	97.11934156378601	yes	1.0	0.0	weka.classifiers.trees.RandomForest	96.29629629629629	yes	0.7	0.3	weka.classifiers.rules.DTNB	96.70781893004116	yes
COSMIC	3	EGFR	861	L	R	0.070003	0.12363	0.818182	0.215686	-2	NA	0	NA	1	174.20274	0	124	EGFR	TK	Activation_segment_Nt	yes	weka.classifiers.bayes.BayesNet	95.88477366255144	yes	0.9976352886353987	0.0023647113646011663	weka.classifiers.lazy.LWL	96.50205761316873	yes	0.8046894213083026	0.19531057869169752	weka.classifiers.rules.DecisionTable	91.76954732510288	yes	0.7666666666666667	0.23333333333333334	weka.classifiers.functions.SMO	97.11934156378601	yes	1.0	0.0	weka.classifiers.trees.RandomForest	96.29629629629629	yes	0.9	0.1	weka.classifiers.rules.DTNB	96.70781893004116	yes
COSMIC	2	EGFR	773	H	L	0.568057	0.108248	0.545455	0.635294	-3	NA	0	NA	0	131.17464	1	118	EGFR	TK	C_helix	yes	weka.classifiers.bayes.BayesNet	95.88477366255144	yes	0.8617341472898977	0.13826585271010225	weka.classifiers.lazy.LWL	96.50205761316873	yes	0.7952709219192462	0.20472907808075377	weka.classifiers.rules.DecisionTable	91.76954732510288	yes	0.7666666666666667	0.23333333333333334	weka.classifiers.functions.SMO	97.11934156378601	yes	1.0	0.0	weka.classifiers.trees.RandomForest	96.29629629629629	yes	0.6814734299516908	0.31852657004830914	weka.classifiers.rules.DTNB	96.70781893004116	yes
COSMIC	1	EGFR	759	I	V	0.329892	0.112668	0.272727	0.639216	3	NA	0	NA	0	117.14784	0	124	EGFR	TK	C_helix	yes	weka.classifiers.bayes.BayesNet	95.88477366255144	yes	0.5755604693119929	0.4244395306880071	weka.classifiers.lazy.LWL	96.50205761316873	yes	0.8116440712936113	0.18835592870638862	weka.classifiers.rules.DecisionTable	91.76954732510288	yes	0.7666666666666667	0.23333333333333334	weka.classifiers.functions.SMO	97.11934156378601	yes	1.0	0.0	weka.classifiers.trees.RandomForest	96.29629629629629	yes	0.86	0.13999999999999999	weka.classifiers.rules.DTNB	96.70781893004116	yes
COSMIC	1	EGFR	811	S	F	0.169404	0.019581	0.727273	0.082353	-2	NA	0	NA	0	165.19184	1	73	EGFR	TK	E_helix	yes	weka.classifiers.bayes.BayesNet	95.88477366255144	no	0.11071566470921304	0.8892843352907869	weka.classifiers.lazy.LWL	96.50205761316873	yes	0.7881544767600097	0.21184552323999026	weka.classifiers.rules.DecisionTable	91.76954732510288	yes	0.7666666666666667	0.23333333333333334	weka.classifiers.functions.SMO	97.11934156378601	yes	1.0	0.0	weka.classifiers.trees.RandomForest	96.29629629629629	yes	0.6084218098011486	0.3915781901988514	weka.classifiers.rules.DTNB	96.70781893004116	yes
COSMIC	1	EGFR	733	P	L	0.137881	0.052422	1	0.101961	-3	NA	0	NA	0	131.17464	0	90	EGFR	TK	G_loop#B3_strand	yes	weka.classifiers.bayes.BayesNet	95.88477366255144	yes	0.9241174239090594	0.07588257609094051	weka.classifiers.lazy.LWL	96.50205761316873	yes	0.8081102784200442	0.19188972157995576	weka.classifiers.rules.DecisionTable	91.76954732510288	yes	0.7666666666666667	0.23333333333333334	weka.classifiers.functions.SMO	97.11934156378601	yes	1.0	0.0	weka.classifiers.trees.RandomForest	96.29629629629629	yes	0.6086956521739131	0.391304347826087	weka.classifiers.rules.DTNB	96.70781893004116	yes
COSMIC	2	EGFR	733	P	S	0.137881	0.052422	1	0.101961	-1	NA	0	NA	1	105.09344	0	90	EGFR	TK	G_loop#B3_strand	yes	weka.classifiers.bayes.BayesNet	95.88477366255144	yes	0.9486404255384532	0.051359574461546945	weka.classifiers.lazy.LWL	96.50205761316873	yes	0.7972561948011223	0.20274380519887752	weka.classifiers.rules.DecisionTable	91.76954732510288	yes	0.7666666666666667	0.23333333333333334	weka.classifiers.functions.SMO	97.11934156378601	yes	1.0	0.0	weka.classifiers.trees.RandomForest	96.29629629629629	yes	0.6086956521739131	0.391304347826087	weka.classifiers.rules.DTNB	96.70781893004116	yes
COSMIC	1	EGFR	758	E	D	0.159715	0.121906	0.818182	0.321569	2	NA	0	NA	1	133.10384	1	109	EGFR	TK	C_helix	yes	weka.classifiers.bayes.BayesNet	95.88477366255144	no	0.3918563956250723	0.6081436043749276	weka.classifiers.lazy.LWL	96.50205761316873	yes	0.7796019308909127	0.220398069109087	weka.classifiers.rules.DecisionTable	91.76954732510288	yes	0.7666666666666667	0.23333333333333334	weka.classifiers.functions.SMO	97.11934156378601	yes	1.0	0.0	weka.classifiers.trees.RandomForest	96.29629629629629	yes	0.720536398467433	0.279463601532567	weka.classifiers.rules.DTNB	96.70781893004116	yes
COSMIC	1	EGFR	761	D	N	0.325613	0.026609	0.727273	0.192157	1	NA	0	NA	1	132.11904	1	91	EGFR	TK	C_helix	yes	weka.classifiers.bayes.BayesNet	95.88477366255144	yes	0.6762023695319409	0.3237976304680591	weka.classifiers.lazy.LWL	96.50205761316873	yes	0.7661100696468337	0.23388993035316638	weka.classifiers.rules.DecisionTable	91.76954732510288	yes	0.7666666666666667	0.23333333333333334	weka.classifiers.functions.SMO	97.11934156378601	yes	1.0	0.0	weka.classifiers.trees.RandomForest	96.29629629629629	no	0.38775862068965516	0.6122413793103448	weka.classifiers.rules.DTNB	96.70781893004116	yes
COSMIC	1	EGFR	774	V	L	0.485356	0.198506	0.363636	0.419608	1	NA	0	NA	0	131.17464	0	105	EGFR	TK	C_helix	yes	weka.classifiers.bayes.BayesNet	95.88477366255144	yes	0.8235899790274783	0.17641002097252162	weka.classifiers.lazy.LWL	96.50205761316873	yes	0.810971207241951	0.18902879275804899	weka.classifiers.rules.DecisionTable	91.76954732510288	yes	0.7666666666666667	0.23333333333333334	weka.classifiers.functions.SMO	97.11934156378601	yes	1.0	0.0	weka.classifiers.trees.RandomForest	96.29629629629629	yes	0.9105555555555556	0.08944444444444444	weka.classifiers.rules.DTNB	96.70781893004116	yes
COSMIC	1	EGFR	743	A	S	0.873658	0.681489	0.818182	0.933333	1	NA	0	NA	1	105.09344	0	67	EGFR	TK	B3_strand	yes	weka.classifiers.bayes.BayesNet	95.88477366255144	no	0.4645397638376602	0.5354602361623397	weka.classifiers.lazy.LWL	96.50205761316873	yes	0.8233729852140904	0.1766270147859092	weka.classifiers.rules.DecisionTable	91.76954732510288	yes	0.7666666666666667	0.23333333333333334	weka.classifiers.functions.SMO	97.11934156378601	yes	1.0	0.0	weka.classifiers.trees.RandomForest	96.29629629629629	yes	0.7571428571428571	0.24285714285714283	weka.classifiers.rules.DTNB	96.70781893004116	yes
COSMIC	2	EGFR	860	K	I	0.313468	0.212297	0.454545	0.756863	-3	NA	0	NA	0	131.17464	1	135	EGFR	TK	Activation_segment_Nt	yes	weka.classifiers.bayes.BayesNet	95.88477366255144	yes	0.9658628872243564	0.03413711277564353	weka.classifiers.lazy.LWL	96.50205761316873	yes	0.7849777495337511	0.21502225046624907	weka.classifiers.rules.DecisionTable	91.76954732510288	yes	0.7666666666666667	0.23333333333333334	weka.classifiers.functions.SMO	97.11934156378601	yes	1.0	0.0	weka.classifiers.trees.RandomForest	96.29629629629629	yes	0.5870967741935484	0.4129032258064516	weka.classifiers.rules.DTNB	96.70781893004116	yes
COSMIC	1	EGFR	897	V	I	0.397659	0.345916	0.909091	0.862745	3	NA	0	NA	0	131.17464	0	105	EGFR	TK	F_helix	yes	weka.classifiers.bayes.BayesNet	95.88477366255144	yes	0.724659141337318	0.27534085866268193	weka.classifiers.lazy.LWL	96.50205761316873	yes	0.798449333457151	0.2015506665428491	weka.classifiers.rules.DecisionTable	91.76954732510288	yes	0.7666666666666667	0.23333333333333334	weka.classifiers.functions.SMO	97.11934156378601	yes	1.0	0.0	weka.classifiers.trees.RandomForest	96.29629629629629	yes	0.625	0.375	weka.classifiers.rules.DTNB	96.70781893004116	yes
COSMIC	1	EGFR	806	K	A	0.246694	0.11974	0.454545	0.282353	-1	NA	0	NA	0	89.09404	1	135	EGFR	TK	Linker#E_helix	yes	weka.classifiers.bayes.BayesNet	95.88477366255144	yes	0.751152411926775	0.24884758807322505	weka.classifiers.lazy.LWL	96.50205761316873	yes	0.7724469032895466	0.22755309671045357	weka.classifiers.rules.DecisionTable	91.76954732510288	yes	0.7666666666666667	0.23333333333333334	weka.classifiers.functions.SMO	97.11934156378601	yes	1.0	0.0	weka.classifiers.trees.RandomForest	96.29629629629629	no	0.3887516518829088	0.6112483481170912	weka.classifiers.rules.DTNB	96.70781893004116	yes
COSMIC	2	EGFR	807	D	N	0.173269	0.031913	0.454545	0.156863	1	NA	0	NA	1	132.11904	1	91	EGFR	TK	Linker#E_helix	yes	weka.classifiers.bayes.BayesNet	95.88477366255144	yes	0.5618492299483252	0.4381507700516748	weka.classifiers.lazy.LWL	96.50205761316873	yes	0.7600307808298427	0.23996921917015746	weka.classifiers.rules.DecisionTable	91.76954732510288	yes	0.7666666666666667	0.23333333333333334	weka.classifiers.functions.SMO	97.11934156378601	yes	1.0	0.0	weka.classifiers.trees.RandomForest	96.29629629629629	no	0.43998084291187733	0.5600191570881226	weka.classifiers.rules.DTNB	96.70781893004116	yes
COSMIC	2	EGFR	842	N	D	0.965937	0.843883	1	0.964706	1	NA	0	NA	1	133.10384	1	96	EGFR	TK	Catalytic_loop	yes	weka.classifiers.bayes.BayesNet	95.88477366255144	yes	0.9972445502867261	0.0027554497132738576	weka.classifiers.lazy.LWL	96.50205761316873	yes	0.7924645027722514	0.20753549722774842	weka.classifiers.rules.DecisionTable	91.76954732510288	yes	0.7666666666666667	0.23333333333333334	weka.classifiers.functions.SMO	97.11934156378601	yes	1.0	0.0	weka.classifiers.trees.RandomForest	96.29629629629629	yes	0.8287182166492512	0.1712817833507489	weka.classifiers.rules.DTNB	96.70781893004116	yes
COSMIC	2	EGFR	795	F	S	0.438402	0.013083	0.272727	0.215686	-2	NA	0	NA	1	105.09344	0	135	EGFR	TK	Linker	yes	weka.classifiers.bayes.BayesNet	95.88477366255144	no	0.3205765496568122	0.6794234503431877	weka.classifiers.lazy.LWL	96.50205761316873	yes	0.7958886847844012	0.2041113152155987	weka.classifiers.rules.DecisionTable	91.76954732510288	yes	0.7666666666666667	0.23333333333333334	weka.classifiers.functions.SMO	97.11934156378601	yes	1.0	0.0	weka.classifiers.trees.RandomForest	96.29629629629629	yes	0.6985469906437649	0.3014530093562352	weka.classifiers.rules.DTNB	96.70781893004116	yes
COSMIC	1	EGFR	755	A	D	0.097137	0.060025	0.636364	0.207843	-2	NA	0	NA	1	133.10384	0	67	EGFR	TK	B3_strand#C_helix	yes	weka.classifiers.bayes.BayesNet	95.88477366255144	no	0.15379132911421906	0.8462086708857809	weka.classifiers.lazy.LWL	96.50205761316873	yes	0.798666910207689	0.20133308979231088	weka.classifiers.rules.DecisionTable	91.76954732510288	yes	0.7666666666666667	0.23333333333333334	weka.classifiers.functions.SMO	97.11934156378601	yes	1.0	0.0	weka.classifiers.trees.RandomForest	96.29629629629629	yes	0.5827586206896551	0.41724137931034483	weka.classifiers.rules.DTNB	96.70781893004116	yes
COSMIC	1	EGFR	834	V	A	0.37196	0.26631	0.909091	0.443137	0	NA	0	NA	0	89.09404	0	105	EGFR	TK	Catalytic_loop	yes	weka.classifiers.bayes.BayesNet	95.88477366255144	yes	0.9696037139301753	0.03039628606982473	weka.classifiers.lazy.LWL	96.50205761316873	yes	0.7979510631582	0.2020489368417998	weka.classifiers.rules.DecisionTable	91.76954732510288	yes	0.7666666666666667	0.23333333333333334	weka.classifiers.functions.SMO	97.11934156378601	yes	1.0	0.0	weka.classifiers.trees.RandomForest	96.29629629629629	yes	0.5688770999115826	0.43112290008841736	weka.classifiers.rules.DTNB	96.70781893004116	yes
COSMIC	2	EGFR	855	D	N	0.965413	0.828589	1	0.968627	1	NA	0	NA	1	132.11904	1	91	EGFR	TK	Activation_segment_Nt	yes	weka.classifiers.bayes.BayesNet	95.88477366255144	yes	0.9995530482074505	4.4695179254949246E-4	weka.classifiers.lazy.LWL	96.50205761316873	yes	0.7863129419649563	0.21368705803504381	weka.classifiers.rules.DecisionTable	91.76954732510288	yes	0.7666666666666667	0.23333333333333334	weka.classifiers.functions.SMO	97.11934156378601	yes	1.0	0.0	weka.classifiers.trees.RandomForest	96.29629629629629	yes	0.6522030651340996	0.34779693486590035	weka.classifiers.rules.DTNB	96.70781893004116	yes
COSMIC	1	EGFR	715	I	S	0.135617	0.09017	0.272727	0.247059	-2	NA	0	NA	1	105.09344	0	124	EGFR	TK	G_loop	yes	weka.classifiers.bayes.BayesNet	95.88477366255144	yes	0.840613958497337	0.15938604150266303	weka.classifiers.lazy.LWL	96.50205761316873	yes	0.8000231696849418	0.19997683031505822	weka.classifiers.rules.DecisionTable	91.76954732510288	yes	0.7666666666666667	0.23333333333333334	weka.classifiers.functions.SMO	97.11934156378601	yes	1.0	0.0	weka.classifiers.trees.RandomForest	96.29629629629629	yes	0.7686459186459187	0.2313540813540813	weka.classifiers.rules.DTNB	96.70781893004116	yes
COSMIC	1	EGFR	858	L	G	0.51031	0.409919	0.818182	0.803922	-4	NA	0	NA	0	75.06714	0	124	EGFR	TK	Activation_segment_Nt	yes	weka.classifiers.bayes.BayesNet	95.88477366255144	yes	0.9911283866005101	0.00887161339949002	weka.classifiers.lazy.LWL	96.50205761316873	yes	0.8203638348274523	0.17963616517254777	weka.classifiers.rules.DecisionTable	91.76954732510288	yes	0.7666666666666667	0.23333333333333334	weka.classifiers.functions.SMO	97.11934156378601	yes	1.0	0.0	weka.classifiers.trees.RandomForest	96.29629629629629	yes	0.6	0.4	weka.classifiers.rules.DTNB	96.70781893004116	yes
COSMIC	1	EGFR	750	A	P	0.043669	0.059273	0.181818	0.184314	-1	NA	0	NA	0	115.13194	0	67	EGFR	TK	B3_strand	yes	weka.classifiers.bayes.BayesNet	95.88477366255144	yes	0.8728185595459969	0.127181440454003	weka.classifiers.lazy.LWL	96.50205761316873	yes	0.8060358129535835	0.19396418704641655	weka.classifiers.rules.DecisionTable	91.76954732510288	yes	0.7666666666666667	0.23333333333333334	weka.classifiers.functions.SMO	97.11934156378601	yes	1.0	0.0	weka.classifiers.trees.RandomForest	96.29629629629629	yes	0.7769230769230769	0.2230769230769231	weka.classifiers.rules.DTNB	96.70781893004116	yes
COSMIC	1	EGFR	715	I	L	0.135617	0.09017	0.272727	0.247059	2	NA	0	NA	0	131.17464	0	124	EGFR	TK	G_loop	yes	weka.classifiers.bayes.BayesNet	95.88477366255144	yes	0.5792716510130763	0.4207283489869237	weka.classifiers.lazy.LWL	96.50205761316873	yes	0.8062133414953648	0.1937866585046351	weka.classifiers.rules.DecisionTable	91.76954732510288	yes	0.7666666666666667	0.23333333333333334	weka.classifiers.functions.SMO	97.11934156378601	yes	1.0	0.0	weka.classifiers.trees.RandomForest	96.29629629629629	yes	0.8542014742014742	0.14579852579852579	weka.classifiers.rules.DTNB	96.70781893004116	yes
COSMIC	1	EGFR	733	P	T	0.137881	0.052422	1	0.101961	-1	NA	0	NA	1	119.12034	0	90	EGFR	TK	G_loop#B3_strand	yes	weka.classifiers.bayes.BayesNet	95.88477366255144	yes	0.9126073676710683	0.08739263232893164	weka.classifiers.lazy.LWL	96.50205761316873	yes	0.7947101345327932	0.20528986546720704	weka.classifiers.rules.DecisionTable	91.76954732510288	yes	0.7666666666666667	0.23333333333333334	weka.classifiers.functions.SMO	97.11934156378601	yes	1.0	0.0	weka.classifiers.trees.RandomForest	96.29629629629629	yes	0.5673163418290854	0.4326836581709145	weka.classifiers.rules.DTNB	96.70781893004116	yes
COSMIC	1	EGFR	860	K	E	0.313468	0.212297	0.454545	0.756863	1	NA	0	NA	1	147.13074	1	135	EGFR	TK	Activation_segment_Nt	yes	weka.classifiers.bayes.BayesNet	95.88477366255144	yes	0.972536973744048	0.02746302625595202	weka.classifiers.lazy.LWL	96.50205761316873	yes	0.7644522700323624	0.2355477299676377	weka.classifiers.rules.DecisionTable	91.76954732510288	yes	0.7666666666666667	0.23333333333333334	weka.classifiers.functions.SMO	97.11934156378601	yes	1.0	0.0	weka.classifiers.trees.RandomForest	96.29629629629629	no	0.2870967741935484	0.7129032258064516	weka.classifiers.rules.DTNB	96.70781893004116	yes
COSMIC	1	EGFR	855	D	G	0.965413	0.828589	1	0.968627	-1	NA	0	NA	0	75.06714	1	91	EGFR	TK	Activation_segment_Nt	yes	weka.classifiers.bayes.BayesNet	95.88477366255144	yes	0.999891250306051	1.087496939491017E-4	weka.classifiers.lazy.LWL	96.50205761316873	yes	0.7998154289766755	0.2001845710233246	weka.classifiers.rules.DecisionTable	91.76954732510288	yes	0.7666666666666667	0.23333333333333334	weka.classifiers.functions.SMO	97.11934156378601	yes	1.0	0.0	weka.classifiers.trees.RandomForest	96.29629629629629	yes	0.5694444444444444	0.4305555555555555	weka.classifiers.rules.DTNB	96.70781893004116	yes
COSMIC	1	EGFR	721	G	D	0.947746	0.72622	1	0.964706	-1	NA	0	NA	1	133.10384	0	48	EGFR	TK	G_loop	yes	weka.classifiers.bayes.BayesNet	95.88477366255144	yes	0.9995533045637015	4.4669543629856286E-4	weka.classifiers.lazy.LWL	96.50205761316873	yes	0.8379817247551731	0.16201827524482715	weka.classifiers.rules.DecisionTable	91.76954732510288	yes	0.7666666666666667	0.23333333333333334	weka.classifiers.functions.SMO	97.11934156378601	yes	1.0	0.0	weka.classifiers.trees.RandomForest	96.29629629629629	yes	0.9827586206896551	0.017241379310344827	weka.classifiers.rules.DTNB	96.70781893004116	yes
COSMIC	1	EGFR	829	E	Q	0.867695	0.025769	1	0.141176	2	NA	0	NA	1	146.14594	1	109	EGFR	TK	E_helix	yes	weka.classifiers.bayes.BayesNet	95.88477366255144	yes	0.9922938674063472	0.0077061325936527945	weka.classifiers.lazy.LWL	96.50205761316873	yes	0.7764783206670112	0.22352167933298894	weka.classifiers.rules.DecisionTable	91.76954732510288	yes	0.7666666666666667	0.23333333333333334	weka.classifiers.functions.SMO	97.11934156378601	yes	1.0	0.0	weka.classifiers.trees.RandomForest	96.29629629629629	no	0.291764705882353	0.7082352941176471	weka.classifiers.rules.DTNB	96.70781893004116	yes
COSMIC	2	EGFR	784	S	F	0.12038	0.073373	0.636364	0.2	-2	NA	0	NA	0	165.19184	1	73	EGFR	TK	C_helix	yes	weka.classifiers.bayes.BayesNet	95.88477366255144	yes	0.6431496570288041	0.35685034297119594	weka.classifiers.lazy.LWL	96.50205761316873	yes	0.7940831150028337	0.20591688499716626	weka.classifiers.rules.DecisionTable	91.76954732510288	yes	0.7666666666666667	0.23333333333333334	weka.classifiers.functions.SMO	97.11934156378601	yes	1.0	0.0	weka.classifiers.trees.RandomForest	96.29629629629629	yes	0.8693072074384643	0.1306927925615356	weka.classifiers.rules.DTNB	96.70781893004116	yes
COSMIC	1	EGFR	813	Y	C	0.120518	0.012023	0.181818	0.282353	-2	NA	0	NA	0	121.15404	0	141	EGFR	TK	E_helix	yes	weka.classifiers.bayes.BayesNet	95.88477366255144	no	0.255871470617886	0.744128529382114	weka.classifiers.lazy.LWL	96.50205761316873	yes	0.7983843029891126	0.20161569701088744	weka.classifiers.rules.DecisionTable	91.76954732510288	yes	0.7666666666666667	0.23333333333333334	weka.classifiers.functions.SMO	97.11934156378601	yes	1.0	0.0	weka.classifiers.trees.RandomForest	96.29629629629629	yes	0.750528146742568	0.24947185325743199	weka.classifiers.rules.DTNB	96.70781893004116	yes
COSMIC	2	EGFR	832	R	C	0.354984	0.074478	0.727273	0.321569	-3	NA	0	NA	0	121.15404	1	148	EGFR	TK	Catalytic_loop	yes	weka.classifiers.bayes.BayesNet	95.88477366255144	yes	0.5928908635564477	0.40710913644355223	weka.classifiers.lazy.LWL	96.50205761316873	yes	0.7830991975868765	0.2169008024131235	weka.classifiers.rules.DecisionTable	91.76954732510288	yes	0.7666666666666667	0.23333333333333334	weka.classifiers.functions.SMO	97.11934156378601	yes	1.0	0.0	weka.classifiers.trees.RandomForest	96.29629629629629	yes	0.9	0.1	weka.classifiers.rules.DTNB	96.70781893004116	yes
COSMIC	2	EGFR	802	V	I	0.270378	0.061041	0.909091	0.866667	3	NA	0	NA	0	131.17464	0	105	EGFR	TK	Linker	yes	weka.classifiers.bayes.BayesNet	95.88477366255144	yes	0.8915148891011829	0.10848511089881697	weka.classifiers.lazy.LWL	96.50205761316873	yes	0.7948404373767967	0.20515956262320328	weka.classifiers.rules.DecisionTable	91.76954732510288	yes	0.7666666666666667	0.23333333333333334	weka.classifiers.functions.SMO	97.11934156378601	yes	1.0	0.0	weka.classifiers.trees.RandomForest	96.29629629629629	yes	0.625	0.375	weka.classifiers.rules.DTNB	96.70781893004116	yes
COSMIC	1	EGFR	862	L	P	0.084357	0.190506	1	0.266667	-3	NA	0	NA	0	115.13194	0	124	EGFR	TK	Activation_segment_Nt	yes	weka.classifiers.bayes.BayesNet	95.88477366255144	yes	0.9972644889829868	0.002735511017013174	weka.classifiers.lazy.LWL	96.50205761316873	yes	0.8115525944939226	0.18844740550607728	weka.classifiers.rules.DecisionTable	91.76954732510288	yes	0.7666666666666667	0.23333333333333334	weka.classifiers.functions.SMO	97.11934156378601	yes	1.0	0.0	weka.classifiers.trees.RandomForest	96.29629629629629	yes	0.847809152872444	0.15219084712755596	weka.classifiers.rules.DTNB	96.70781893004116	yes
COSMIC	1	EGFR	875	K	R	0.153946	0.047162	1	0.341176	2	NA	0	NA	1	174.20274	1	135	EGFR	TK	Activation_segment_Ct	yes	weka.classifiers.bayes.BayesNet	95.88477366255144	yes	0.9864688917823368	0.013531108217663252	weka.classifiers.lazy.LWL	96.50205761316873	yes	0.7707215955286403	0.22927840447135983	weka.classifiers.rules.DecisionTable	91.76954732510288	yes	0.7666666666666667	0.23333333333333334	weka.classifiers.functions.SMO	97.11934156378601	yes	1.0	0.0	weka.classifiers.trees.RandomForest	96.29629629629629	yes	0.6554301075268818	0.34456989247311826	weka.classifiers.rules.DTNB	96.70781893004116	yes
COSMIC	1	EGFR	723	F	S	0.519198	0.429367	1	0.917647	-2	NA	0	NA	1	105.09344	0	135	EGFR	TK	G_loop	yes	weka.classifiers.bayes.BayesNet	95.88477366255144	yes	0.9991843179980282	8.156820019717283E-4	weka.classifiers.lazy.LWL	96.50205761316873	yes	0.8180418978750333	0.1819581021249668	weka.classifiers.rules.DecisionTable	91.76954732510288	yes	0.7666666666666667	0.23333333333333334	weka.classifiers.functions.SMO	97.11934156378601	yes	1.0	0.0	weka.classifiers.trees.RandomForest	96.29629629629629	yes	0.7894200065167807	0.21057999348321932	weka.classifiers.rules.DTNB	96.70781893004116	yes
COSMIC	1	EGFR	861	L	V	0.070003	0.12363	0.818182	0.215686	1	NA	0	NA	0	117.14784	0	124	EGFR	TK	Activation_segment_Nt	yes	weka.classifiers.bayes.BayesNet	95.88477366255144	yes	0.992561645347468	0.0074383546525320565	weka.classifiers.lazy.LWL	96.50205761316873	yes	0.8064909985105446	0.19350900148945538	weka.classifiers.rules.DecisionTable	91.76954732510288	yes	0.7666666666666667	0.23333333333333334	weka.classifiers.functions.SMO	97.11934156378601	yes	1.0	0.0	weka.classifiers.trees.RandomForest	96.29629629629629	yes	0.8755555555555556	0.12444444444444444	weka.classifiers.rules.DTNB	96.70781893004116	yes
COSMIC	1	EGFR	856	F	S	0.86488	0.742132	1	0.909804	-2	NA	0	NA	1	105.09344	0	135	EGFR	TK	Activation_segment_Nt	yes	weka.classifiers.bayes.BayesNet	95.88477366255144	yes	0.9997883990371947	2.1160096280523224E-4	weka.classifiers.lazy.LWL	96.50205761316873	yes	0.8174628557290889	0.18253714427091117	weka.classifiers.rules.DecisionTable	91.76954732510288	yes	0.7666666666666667	0.23333333333333334	weka.classifiers.functions.SMO	97.11934156378601	yes	1.0	0.0	weka.classifiers.trees.RandomForest	96.29629629629629	yes	0.802753339850114	0.19724666014988596	weka.classifiers.rules.DTNB	96.70781893004116	yes
COSMIC	2	EGFR	831	R	H	0.106882	0.093308	0.363636	0.352941	0	NA	0	NA	1	155.15634	1	148	EGFR	TK	Catalytic_loop	yes	weka.classifiers.bayes.BayesNet	95.88477366255144	no	0.12143452114321054	0.8785654788567895	weka.classifiers.lazy.LWL	96.50205761316873	yes	0.7562263054636238	0.24377369453637632	weka.classifiers.rules.DecisionTable	91.76954732510288	yes	0.7666666666666667	0.23333333333333334	weka.classifiers.functions.SMO	97.11934156378601	yes	1.0	0.0	weka.classifiers.trees.RandomForest	96.29629629629629	yes	0.5355555555555556	0.4644444444444444	weka.classifiers.rules.DTNB	96.70781893004116	yes
COSMIC	1	EGFR	838	L	V	0.327905	0.447092	1	0.843137	1	NA	0	NA	0	117.14784	0	124	EGFR	TK	Catalytic_loop	yes	weka.classifiers.bayes.BayesNet	95.88477366255144	yes	0.9646701833831269	0.035329816616872955	weka.classifiers.lazy.LWL	96.50205761316873	yes	0.8207122506224575	0.1792877493775424	weka.classifiers.rules.DecisionTable	91.76954732510288	yes	0.7666666666666667	0.23333333333333334	weka.classifiers.functions.SMO	97.11934156378601	yes	1.0	0.0	weka.classifiers.trees.RandomForest	96.29629629629629	yes	0.9188888888888889	0.08111111111111109	weka.classifiers.rules.DTNB	96.70781893004116	yes
COSMIC	2	EGFR	769	V	M	0.506114	0.091186	0.545455	0.239216	1	NA	0	NA	0	149.20784	0	105	EGFR	TK	C_helix	yes	weka.classifiers.bayes.BayesNet	95.88477366255144	yes	0.9056813365419845	0.0943186634580156	weka.classifiers.lazy.LWL	96.50205761316873	yes	0.8044384586265532	0.1955615413734468	weka.classifiers.rules.DecisionTable	91.76954732510288	yes	0.7666666666666667	0.23333333333333334	weka.classifiers.functions.SMO	97.11934156378601	yes	1.0	0.0	weka.classifiers.trees.RandomForest	96.29629629629629	yes	0.9105555555555556	0.08944444444444444	weka.classifiers.rules.DTNB	96.70781893004116	yes
COSMIC	2	EGFR	864	A	T	?	0.042389	?	?	0	NA	0	NA	1	119.12034	0	67	EGFR	TK	Activation_segment_Nt#Activation_segment_Ct	yes	weka.classifiers.bayes.BayesNet	95.88477366255144	yes	0.5119626731996367	0.4880373268003633	weka.classifiers.lazy.LWL	96.50205761316873	yes	0.8118314847948314	0.1881685152051688	weka.classifiers.rules.DecisionTable	91.76954732510288	yes	0.7666666666666667	0.23333333333333334	weka.classifiers.functions.SMO	97.11934156378601	yes	1.0	0.0	weka.classifiers.trees.RandomForest	96.29629629629629	yes	0.950287356321839	0.04971264367816092	weka.classifiers.rules.DTNB	96.70781893004116	yes
COSMIC	1	EGFR	845	V	A	0.480664	0.166416	0.818182	0.568627	0	NA	0	NA	0	89.09404	0	105	EGFR	TK	Catalytic_loop	yes	weka.classifiers.bayes.BayesNet	95.88477366255144	yes	0.9221160980539974	0.07788390194600257	weka.classifiers.lazy.LWL	96.50205761316873	yes	0.8008646789286148	0.19913532107138515	weka.classifiers.rules.DecisionTable	91.76954732510288	yes	0.7666666666666667	0.23333333333333334	weka.classifiers.functions.SMO	97.11934156378601	yes	1.0	0.0	weka.classifiers.trees.RandomForest	96.29629629629629	yes	0.5688770999115826	0.43112290008841736	weka.classifiers.rules.DTNB	96.70781893004116	yes
COSMIC	2	EGFR	858	L	Q	0.51031	0.409919	0.818182	0.803922	-2	NA	0	NA	1	146.14594	0	124	EGFR	TK	Activation_segment_Nt	yes	weka.classifiers.bayes.BayesNet	95.88477366255144	yes	0.964971605076411	0.03502839492358893	weka.classifiers.lazy.LWL	96.50205761316873	yes	0.8144330141850296	0.18556698581497053	weka.classifiers.rules.DecisionTable	91.76954732510288	yes	0.7666666666666667	0.23333333333333334	weka.classifiers.functions.SMO	97.11934156378601	yes	1.0	0.0	weka.classifiers.trees.RandomForest	96.29629629629629	yes	0.9	0.1	weka.classifiers.rules.DTNB	96.70781893004116	yes
COSMIC	2	EGFR	721	G	A	0.947746	0.72622	1	0.964706	0	NA	0	NA	0	89.09404	0	48	EGFR	TK	G_loop	yes	weka.classifiers.bayes.BayesNet	95.88477366255144	yes	0.9993184531803134	6.815468196866469E-4	weka.classifiers.lazy.LWL	96.50205761316873	yes	0.8418511159633528	0.15814888403664723	weka.classifiers.rules.DecisionTable	91.76954732510288	yes	0.7666666666666667	0.23333333333333334	weka.classifiers.functions.SMO	97.11934156378601	yes	1.0	0.0	weka.classifiers.trees.RandomForest	96.29629629629629	yes	0.9355437665782494	0.06445623342175066	weka.classifiers.rules.DTNB	96.70781893004116	yes
COSMIC	5	EGFR	863	G	D	?	0.077396	?	?	-1	NA	0	NA	1	133.10384	0	48	EGFR	TK	Activation_segment_Nt#Activation_segment_Ct	yes	weka.classifiers.bayes.BayesNet	95.88477366255144	yes	0.9649772557574011	0.03502274424259883	weka.classifiers.lazy.LWL	96.50205761316873	yes	0.8176268978497696	0.1823731021502305	weka.classifiers.rules.DecisionTable	91.76954732510288	yes	0.7666666666666667	0.23333333333333334	weka.classifiers.functions.SMO	97.11934156378601	yes	1.0	0.0	weka.classifiers.trees.RandomForest	96.29629629629629	yes	0.8744252873563217	0.12557471264367814	weka.classifiers.rules.DTNB	96.70781893004116	yes
COSMIC	1	EGFR	726	V	M	0.860353	0.674461	1	0.933333	1	NA	0	NA	0	149.20784	0	105	EGFR	TK	G_loop	yes	weka.classifiers.bayes.BayesNet	95.88477366255144	yes	0.9971814604985142	0.00281853950148575	weka.classifiers.lazy.LWL	96.50205761316873	yes	0.8244625330066847	0.1755374669933153	weka.classifiers.rules.DecisionTable	91.76954732510288	yes	0.7666666666666667	0.23333333333333334	weka.classifiers.functions.SMO	97.11934156378601	yes	1.0	0.0	weka.classifiers.trees.RandomForest	96.29629629629629	yes	0.6383333333333333	0.3616666666666667	weka.classifiers.rules.DTNB	96.70781893004116	yes
COSMIC	2	EGFR	796	G	S	0.590775	0.529084	1	0.937255	0	NA	0	NA	1	105.09344	0	48	EGFR	TK	Linker	yes	weka.classifiers.bayes.BayesNet	95.88477366255144	yes	0.9964819855828977	0.003518014417102398	weka.classifiers.lazy.LWL	96.50205761316873	yes	0.8264730846653404	0.17352691533465955	weka.classifiers.rules.DecisionTable	91.76954732510288	yes	0.7666666666666667	0.23333333333333334	weka.classifiers.functions.SMO	97.11934156378601	yes	1.0	0.0	weka.classifiers.trees.RandomForest	96.29629629629629	yes	0.7533333333333333	0.24666666666666667	weka.classifiers.rules.DTNB	96.70781893004116	yes
[truncated: 28 more columns]
