# Supplementary material for: Prediction and Prioritization of Rare Oncogenic Mutations in the Cancer Kinome Using Novel Features and Multiple Classifiers
Source: PLoS Comput Biol. 2014 Apr 17;10(4):e1003545. doi: 10.1371/journal.pcbi.1003545 (PMC3990476; doi:10.1371/journal.pcbi.1003545)
Supplement: Dataset S1 — Detailed experiment records and results. Complete data sets, outputs and log files for all computational experiments. These files can be loaded in Weka [26] to reproduce the results presented in this paper. (ZIP) [file pcbi.1003545.s001.zip › 20121223_010724/MappedRs/CombinedMultiClassifierMappedRs-Testing-20121223_013212.csv]

Data_Source	Frequency	Gene	Mutation_Position	Amino_Acid_WT	Amino_Acid_MT	Conservation_Consensus_AllKinase	Conservation_Wild_AllKinase	Conservation_Consensus_Family	Conservation_Consensus_Group	Blosum62	Modification	Is_Pk_Domain	Binding_Site	Side_Chain_Polarity_MT	Avg_Mass_MT	Side_Chain_Polarity_WT	Van_der_Waals_Volume_WT	Protein_Family	Protein_Group	Sub_domain	Class	weka.classifiers.bayes.BayesNet	crossEvalAccuracy	predictedClass	DistClass_yes	DistClass_no	weka.classifiers.lazy.LWL	crossEvalAccuracy	predictedClass	DistClass_yes	DistClass_no	weka.classifiers.rules.DecisionTable	crossEvalAccuracy	predictedClass	DistClass_yes	DistClass_no	weka.classifiers.functions.SMO	crossEvalAccuracy	predictedClass	DistClass_yes	DistClass_no	weka.classifiers.trees.RandomForest	crossEvalAccuracy	predictedClass	DistClass_yes	DistClass_no	weka.classifiers.rules.DTNB	crossEvalAccuracy	predictedClass
COSMIC	1	EGFR	872	E	K	0.234411	0.016708	0.363636	0.286275	1	NA	0	NA	1	146.18934	1	109	EGFR	TK	Activation_segment_Nt#Activation_segment_Ct	yes	weka.classifiers.bayes.BayesNet	95.88477366255144	no	0.48830188686746767	0.5116981131325323	weka.classifiers.lazy.LWL	96.50205761316873	yes	0.7812838827246595	0.21871611727534057	weka.classifiers.rules.DecisionTable	91.76954732510288	yes	0.7666666666666667	0.23333333333333334	weka.classifiers.functions.SMO	97.11934156378601	yes	1.0	0.0	weka.classifiers.trees.RandomForest	96.29629629629629	yes	0.95	0.05	weka.classifiers.rules.DTNB	96.70781893004116	yes
COSMIC	1	EGFR	792	L	P	0.460347	0.171013	0.272727	0.4	-3	NA	0	NA	0	115.13194	0	124	EGFR	TK	Linker	yes	weka.classifiers.bayes.BayesNet	95.88477366255144	yes	0.8922924822102801	0.10770751778971994	weka.classifiers.lazy.LWL	96.50205761316873	yes	0.819653528395819	0.18034647160418119	weka.classifiers.rules.DecisionTable	91.76954732510288	yes	0.7666666666666667	0.23333333333333334	weka.classifiers.functions.SMO	97.11934156378601	yes	1.0	0.0	weka.classifiers.trees.RandomForest	96.29629629629629	yes	0.676923076923077	0.3230769230769231	weka.classifiers.rules.DTNB	96.70781893004116	yes
COSMIC	1	EGFR	785	T	A	0.108593	0.045085	0.545455	0.12549	0	NA	0	NA	0	89.09404	1	93	EGFR	TK	C_helix	yes	weka.classifiers.bayes.BayesNet	95.88477366255144	yes	0.5574107677808161	0.44258923221918395	weka.classifiers.lazy.LWL	96.50205761316873	yes	0.7859611623150694	0.21403883768493034	weka.classifiers.rules.DecisionTable	91.76954732510288	yes	0.7666666666666667	0.23333333333333334	weka.classifiers.functions.SMO	97.11934156378601	yes	1.0	0.0	weka.classifiers.trees.RandomForest	96.29629629629629	yes	0.8683215443560272	0.1316784556439729	weka.classifiers.rules.DTNB	96.70781893004116	yes
COSMIC	1	EGFR	787	Q	R	0.334723	0.007161	0.727273	0.34902	1	NA	0	NA	1	174.20274	1	114	EGFR	TK	Linker	yes	weka.classifiers.bayes.BayesNet	95.88477366255144	no	0.04244781656937269	0.9575521834306274	weka.classifiers.lazy.LWL	96.50205761316873	yes	0.7838141060027588	0.21618589399724122	weka.classifiers.rules.DecisionTable	91.76954732510288	yes	0.7666666666666667	0.23333333333333334	weka.classifiers.functions.SMO	97.11934156378601	yes	1.0	0.0	weka.classifiers.trees.RandomForest	96.29629629629629	yes	0.8035714285714285	0.19642857142857145	weka.classifiers.rules.DTNB	96.70781893004116	yes
COSMIC	1	EGFR	873	G	E	0.269523	0.078854	0.636364	0.172549	-2	NA	0	NA	1	147.13074	0	48	EGFR	TK	Activation_segment_Nt#Activation_segment_Ct	yes	weka.classifiers.bayes.BayesNet	95.88477366255144	yes	0.9916329829631203	0.008367017036879677	weka.classifiers.lazy.LWL	96.50205761316873	yes	0.7981443823907074	0.20185561760929274	weka.classifiers.rules.DecisionTable	91.76954732510288	yes	0.7666666666666667	0.23333333333333334	weka.classifiers.functions.SMO	97.11934156378601	yes	1.0	0.0	weka.classifiers.trees.RandomForest	96.29629629629629	yes	0.5916666666666666	0.4083333333333333	weka.classifiers.rules.DTNB	96.70781893004116	yes
COSMIC	1	EGFR	884	E	K	0.924918	0.809936	0.909091	0.988235	1	NA	0	NA	1	146.18934	1	109	EGFR	TK	Activation_segment_Ct	yes	weka.classifiers.bayes.BayesNet	95.88477366255144	yes	0.9961923179059685	0.0038076820940314638	weka.classifiers.lazy.LWL	96.50205761316873	yes	0.7974759976846907	0.20252400231530945	weka.classifiers.rules.DecisionTable	91.76954732510288	yes	0.7666666666666667	0.23333333333333334	weka.classifiers.functions.SMO	97.11934156378601	yes	1.0	0.0	weka.classifiers.trees.RandomForest	96.29629629629629	yes	0.8077777777777777	0.19222222222222224	weka.classifiers.rules.DTNB	96.70781893004116	yes
COSMIC	1	EGFR	746	E	I	0.186021	0.049284	0.454545	0.392157	-3	NA	0	NA	0	131.17464	1	109	EGFR	TK	B3_strand	yes	weka.classifiers.bayes.BayesNet	95.88477366255144	no	0.31960340410851046	0.6803965958914895	weka.classifiers.lazy.LWL	96.50205761316873	yes	0.788226117970717	0.21177388202928296	weka.classifiers.rules.DecisionTable	91.76954732510288	yes	0.7666666666666667	0.23333333333333334	weka.classifiers.functions.SMO	97.11934156378601	yes	1.0	0.0	weka.classifiers.trees.RandomForest	96.29629629629629	yes	0.5565500807436291	0.4434499192563709	weka.classifiers.rules.DTNB	96.70781893004116	yes
COSMIC	1	EGFR	719	G	V	0.864438	0.653598	1	0.94902	-3	NA	0	NA	0	117.14784	0	48	EGFR	TK	G_loop	yes	weka.classifiers.bayes.BayesNet	95.88477366255144	yes	0.9997199762251279	2.800237748721234E-4	weka.classifiers.lazy.LWL	96.50205761316873	yes	0.8439148815782082	0.15608511842179196	weka.classifiers.rules.DecisionTable	91.76954732510288	yes	0.7666666666666667	0.23333333333333334	weka.classifiers.functions.SMO	97.11934156378601	yes	1.0	0.0	weka.classifiers.trees.RandomForest	96.29629629629629	yes	1.0	0.0	weka.classifiers.rules.DTNB	96.70781893004116	yes
COSMIC	1	EGFR	870	H	Y	0.073785	0.016133	0.363636	0.168627	2	NA	0	NA	0	181.19124	1	118	EGFR	TK	Activation_segment_Nt#Activation_segment_Ct	yes	weka.classifiers.bayes.BayesNet	95.88477366255144	yes	0.9405802497154033	0.059419750284596624	weka.classifiers.lazy.LWL	96.50205761316873	yes	0.7728826833981355	0.2271173166018644	weka.classifiers.rules.DecisionTable	91.76954732510288	yes	0.7666666666666667	0.23333333333333334	weka.classifiers.functions.SMO	97.11934156378601	yes	1.0	0.0	weka.classifiers.trees.RandomForest	96.29629629629629	yes	0.6922222222222223	0.3077777777777778	weka.classifiers.rules.DTNB	96.70781893004116	yes
COSMIC	1	EGFR	858	L	K	0.51031	0.409919	0.818182	0.803922	-2	NA	0	NA	1	146.18934	0	124	EGFR	TK	Activation_segment_Nt	yes	weka.classifiers.bayes.BayesNet	95.88477366255144	yes	0.9930333342603175	0.006966665739682618	weka.classifiers.lazy.LWL	96.50205761316873	yes	0.8207620401657226	0.17923795983427743	weka.classifiers.rules.DecisionTable	91.76954732510288	yes	0.7666666666666667	0.23333333333333334	weka.classifiers.functions.SMO	97.11934156378601	yes	1.0	0.0	weka.classifiers.trees.RandomForest	96.29629629629629	yes	1.0	0.0	weka.classifiers.rules.DTNB	96.70781893004116	yes
COSMIC	1	EGFR	749	E	G	0.23419	0.038587	0.636364	0.227451	-2	NA	0	NA	0	75.06714	1	109	EGFR	TK	B3_strand	yes	weka.classifiers.bayes.BayesNet	95.88477366255144	no	0.31960340410851046	0.6803965958914895	weka.classifiers.lazy.LWL	96.50205761316873	yes	0.7783197216577263	0.22168027834227358	weka.classifiers.rules.DecisionTable	91.76954732510288	yes	0.7666666666666667	0.23333333333333334	weka.classifiers.functions.SMO	97.11934156378601	yes	1.0	0.0	weka.classifiers.trees.RandomForest	96.29629629629629	no	0.3347094214029698	0.6652905785970302	weka.classifiers.rules.DTNB	96.70781893004116	yes
COSMIC	1	EGFR	814	L	P	0.237696	0.111696	0.909091	0.678431	-3	NA	0	NA	0	115.13194	0	124	EGFR	TK	E_helix	yes	weka.classifiers.bayes.BayesNet	95.88477366255144	yes	0.9351395769028876	0.06486042309711233	weka.classifiers.lazy.LWL	96.50205761316873	yes	0.817537312204452	0.18246268779554803	weka.classifiers.rules.DecisionTable	91.76954732510288	yes	0.7666666666666667	0.23333333333333334	weka.classifiers.functions.SMO	97.11934156378601	yes	1.0	0.0	weka.classifiers.trees.RandomForest	96.29629629629629	yes	0.7220211161387632	0.2779788838612368	weka.classifiers.rules.DTNB	96.70781893004116	yes
COSMIC	1	EGFR	743	A	P	0.873658	0.681489	0.818182	0.933333	-1	NA	0	NA	0	115.13194	0	67	EGFR	TK	B3_strand	yes	weka.classifiers.bayes.BayesNet	95.88477366255144	yes	0.7273288313055591	0.27267116869444086	weka.classifiers.lazy.LWL	96.50205761316873	yes	0.8358247432934891	0.16417525670651079	weka.classifiers.rules.DecisionTable	91.76954732510288	yes	0.7666666666666667	0.23333333333333334	weka.classifiers.functions.SMO	97.11934156378601	yes	1.0	0.0	weka.classifiers.trees.RandomForest	96.29629629629629	yes	0.7769230769230769	0.2230769230769231	weka.classifiers.rules.DTNB	96.70781893004116	yes
COSMIC	1	EGFR	861	L	F	0.070003	0.12363	0.818182	0.215686	0	NA	0	NA	0	165.19184	0	124	EGFR	TK	Activation_segment_Nt	yes	weka.classifiers.bayes.BayesNet	95.88477366255144	yes	0.983295800710823	0.016704199289177116	weka.classifiers.lazy.LWL	96.50205761316873	yes	0.8074114883465616	0.19258851165343852	weka.classifiers.rules.DecisionTable	91.76954732510288	yes	0.7666666666666667	0.23333333333333334	weka.classifiers.functions.SMO	97.11934156378601	yes	1.0	0.0	weka.classifiers.trees.RandomForest	96.29629629629629	yes	0.7210993221338049	0.2789006778661951	weka.classifiers.rules.DTNB	96.70781893004116	yes
COSMIC	1	EGFR	746	E	V	0.186021	0.049284	0.454545	0.392157	-2	NA	0	NA	0	117.14784	1	109	EGFR	TK	B3_strand	yes	weka.classifiers.bayes.BayesNet	95.88477366255144	no	0.35515606265214067	0.6448439373478593	weka.classifiers.lazy.LWL	96.50205761316873	yes	0.7907689608850496	0.20923103911495058	weka.classifiers.rules.DecisionTable	91.76954732510288	yes	0.7666666666666667	0.23333333333333334	weka.classifiers.functions.SMO	97.11934156378601	yes	1.0	0.0	weka.classifiers.trees.RandomForest	96.29629629629629	yes	0.6113364055299539	0.38866359447004606	weka.classifiers.rules.DTNB	96.70781893004116	yes
COSMIC	1	EGFR	803	R	L	0.093963	0.114215	0.727273	0.501961	-2	NA	0	NA	0	131.17464	1	148	EGFR	TK	Linker	yes	weka.classifiers.bayes.BayesNet	95.88477366255144	no	0.15033634197593368	0.8496636580240664	weka.classifiers.lazy.LWL	96.50205761316873	yes	0.7813792558834588	0.21862074411654134	weka.classifiers.rules.DecisionTable	91.76954732510288	yes	0.7666666666666667	0.23333333333333334	weka.classifiers.functions.SMO	97.11934156378601	yes	1.0	0.0	weka.classifiers.trees.RandomForest	96.29629629629629	yes	0.5355555555555556	0.4644444444444444	weka.classifiers.rules.DTNB	96.70781893004116	yes
COSMIC	1	EGFR	866	E	K	?	0.08544	?	?	1	NA	0	NA	1	146.18934	1	109	EGFR	TK	Activation_segment_Nt#Activation_segment_Ct	yes	weka.classifiers.bayes.BayesNet	95.88477366255144	yes	0.7927171546370589	0.20728284536294103	weka.classifiers.lazy.LWL	96.50205761316873	yes	0.7921603724042509	0.2078396275957494	weka.classifiers.rules.DecisionTable	91.76954732510288	yes	0.7666666666666667	0.23333333333333334	weka.classifiers.functions.SMO	97.11934156378601	yes	1.0	0.0	weka.classifiers.trees.RandomForest	96.29629629629629	yes	0.9877777777777779	0.012222222222222221	weka.classifiers.rules.DTNB	96.70781893004116	yes
COSMIC	1	EGFR	858	L	W	0.51031	0.409919	0.818182	0.803922	-2	NA	0	NA	0	204.22844	0	124	EGFR	TK	Activation_segment_Nt	yes	weka.classifiers.bayes.BayesNet	95.88477366255144	yes	0.9903474106575287	0.009652589342471318	weka.classifiers.lazy.LWL	96.50205761316873	yes	0.8308314632998988	0.16916853670010118	weka.classifiers.rules.DecisionTable	91.76954732510288	yes	0.7666666666666667	0.23333333333333334	weka.classifiers.functions.SMO	97.11934156378601	yes	1.0	0.0	weka.classifiers.trees.RandomForest	96.29629629629629	yes	0.891985398083172	0.10801460191682803	weka.classifiers.rules.DTNB	96.70781893004116	yes
COSMIC	1	EGFR	768	S	N	0.171281	0.085882	0.727273	0.231373	1	NA	0	NA	1	132.11904	1	73	EGFR	TK	C_helix	yes	weka.classifiers.bayes.BayesNet	95.88477366255144	no	0.4587356694944328	0.5412643305055672	weka.classifiers.lazy.LWL	96.50205761316873	yes	0.7740180235125355	0.2259819764874646	weka.classifiers.rules.DecisionTable	91.76954732510288	yes	0.7666666666666667	0.23333333333333334	weka.classifiers.functions.SMO	97.11934156378601	yes	1.0	0.0	weka.classifiers.trees.RandomForest	96.29629629629629	yes	0.7165220615498702	0.28347793845012975	weka.classifiers.rules.DTNB	96.70781893004116	yes
COSMIC	1	EGFR	783	T	I	0.187512	0.112049	0.363636	0.141176	-1	NA	0	NA	0	131.17464	1	93	EGFR	TK	C_helix	yes	weka.classifiers.bayes.BayesNet	95.88477366255144	yes	0.7234037259438533	0.2765962740561468	weka.classifiers.lazy.LWL	96.50205761316873	yes	0.7866379114150059	0.21336208858499392	weka.classifiers.rules.DecisionTable	91.76954732510288	yes	0.7666666666666667	0.23333333333333334	weka.classifiers.functions.SMO	97.11934156378601	yes	1.0	0.0	weka.classifiers.trees.RandomForest	96.29629629629629	yes	0.7777777777777778	0.22222222222222224	weka.classifiers.rules.DTNB	96.70781893004116	yes
COSMIC	1	EGFR	785	T	N	0.108593	0.045085	0.545455	0.12549	0	NA	0	NA	1	132.11904	1	93	EGFR	TK	C_helix	yes	weka.classifiers.bayes.BayesNet	95.88477366255144	no	0.388806535967788	0.611193464032212	weka.classifiers.lazy.LWL	96.50205761316873	yes	0.7695242967379741	0.23047570326202588	weka.classifiers.rules.DecisionTable	91.76954732510288	yes	0.7666666666666667	0.23333333333333334	weka.classifiers.functions.SMO	97.11934156378601	yes	1.0	0.0	weka.classifiers.trees.RandomForest	96.29629629629629	yes	0.7155363984674329	0.28446360153256706	weka.classifiers.rules.DTNB	96.70781893004116	yes
COSMIC	1	EGFR	798	L	H	0.832197	0.732717	0.909091	0.913725	-3	NA	0	NA	1	155.15634	0	124	EGFR	TK	Linker	yes	weka.classifiers.bayes.BayesNet	95.88477366255144	yes	0.9825515364381248	0.01744846356187512	weka.classifiers.lazy.LWL	96.50205761316873	yes	0.8167720968523948	0.18322790314760526	weka.classifiers.rules.DecisionTable	91.76954732510288	yes	0.7666666666666667	0.23333333333333334	weka.classifiers.functions.SMO	97.11934156378601	yes	1.0	0.0	weka.classifiers.trees.RandomForest	96.29629629629629	no	0.4133333333333333	0.5866666666666667	weka.classifiers.rules.DTNB	96.70781893004116	yes
COSMIC	1	EGFR	862	L	V	0.084357	0.190506	1	0.266667	1	NA	0	NA	0	117.14784	0	124	EGFR	TK	Activation_segment_Nt	yes	weka.classifiers.bayes.BayesNet	95.88477366255144	yes	0.9928944893131693	0.007105510686830891	weka.classifiers.lazy.LWL	96.50205761316873	yes	0.8081772671341284	0.1918227328658716	weka.classifiers.rules.DecisionTable	91.76954732510288	yes	0.7666666666666667	0.23333333333333334	weka.classifiers.functions.SMO	97.11934156378601	yes	1.0	0.0	weka.classifiers.trees.RandomForest	96.29629629629629	yes	0.8755555555555556	0.12444444444444444	weka.classifiers.rules.DTNB	96.70781893004116	yes
COSMIC	1	EGFR	754	K	R	0.07453	0.091894	0.545455	0.172549	2	NA	0	NA	1	174.20274	1	135	EGFR	TK	B3_strand#C_helix	yes	weka.classifiers.bayes.BayesNet	95.88477366255144	no	0.29657228990461765	0.7034277100953823	weka.classifiers.lazy.LWL	96.50205761316873	yes	0.766285470130196	0.23371452986980423	weka.classifiers.rules.DecisionTable	91.76954732510288	yes	0.7666666666666667	0.23333333333333334	weka.classifiers.functions.SMO	97.11934156378601	yes	1.0	0.0	weka.classifiers.trees.RandomForest	96.29629629629629	yes	0.5220967741935484	0.4779032258064516	weka.classifiers.rules.DTNB	96.70781893004116	yes
COSMIC	1	EGFR	782	L	P	0.178651	0.073373	0.181818	0.376471	-3	NA	0	NA	0	115.13194	0	124	EGFR	TK	C_helix	yes	weka.classifiers.bayes.BayesNet	95.88477366255144	yes	0.7195167014172064	0.2804832985827937	weka.classifiers.lazy.LWL	96.50205761316873	yes	0.8133520013331713	0.18664799866682835	weka.classifiers.rules.DecisionTable	91.76954732510288	yes	0.7666666666666667	0.23333333333333334	weka.classifiers.functions.SMO	97.11934156378601	yes	1.0	0.0	weka.classifiers.trees.RandomForest	96.29629629629629	yes	0.8347008547008548	0.1652991452991453	weka.classifiers.rules.DTNB	96.70781893004116	yes
COSMIC	1	EGFR	854	T	I	0.09791	0.104181	0.818182	0.376471	-1	NA	0	NA	0	131.17464	1	93	EGFR	TK	Activation_segment_Nt	yes	weka.classifiers.bayes.BayesNet	95.88477366255144	yes	0.948207041384501	0.051792958615499124	weka.classifiers.lazy.LWL	96.50205761316873	yes	0.7886722899674118	0.21132771003258818	weka.classifiers.rules.DecisionTable	91.76954732510288	yes	0.7666666666666667	0.23333333333333334	weka.classifiers.functions.SMO	97.11934156378601	yes	1.0	0.0	weka.classifiers.trees.RandomForest	96.29629629629629	yes	0.8	0.2	weka.classifiers.rules.DTNB	96.70781893004116	yes
COSMIC	1	EGFR	812	Q	R	0.111933	0.046322	0.727273	0.109804	1	NA	0	NA	1	174.20274	1	114	EGFR	TK	E_helix	yes	weka.classifiers.bayes.BayesNet	95.88477366255144	no	0.10294215607220124	0.8970578439277987	weka.classifiers.lazy.LWL	96.50205761316873	yes	0.7772569690916408	0.22274303090835898	weka.classifiers.rules.DecisionTable	91.76954732510288	yes	0.7666666666666667	0.23333333333333334	weka.classifiers.functions.SMO	97.11934156378601	yes	1.0	0.0	weka.classifiers.trees.RandomForest	96.29629629629629	yes	0.8395424836601307	0.16045751633986927	weka.classifiers.rules.DTNB	96.70781893004116	yes
COSMIC	1	EGFR	851	V	A	0.265769	0.236607	1	0.219608	0	NA	0	NA	0	89.09404	0	105	EGFR	TK	Activation_segment_Nt	yes	weka.classifiers.bayes.BayesNet	95.88477366255144	yes	0.9939115929829304	0.006088407017069495	weka.classifiers.lazy.LWL	96.50205761316873	yes	0.7936762029236212	0.20632379707637863	weka.classifiers.rules.DecisionTable	91.76954732510288	yes	0.7666666666666667	0.23333333333333334	weka.classifiers.functions.SMO	97.11934156378601	yes	1.0	0.0	weka.classifiers.trees.RandomForest	96.29629629629629	yes	0.6355437665782493	0.36445623342175065	weka.classifiers.rules.DTNB	96.70781893004116	yes
COSMIC	1	EGFR	757	K	N	0.183951	0.129995	0.363636	0.090196	0	NA	0	NA	1	132.11904	1	135	EGFR	TK	C_helix	yes	weka.classifiers.bayes.BayesNet	95.88477366255144	no	0.4957467051441116	0.5042532948558883	weka.classifiers.lazy.LWL	96.50205761316873	yes	0.7566478846803966	0.2433521153196035	weka.classifiers.rules.DecisionTable	91.76954732510288	yes	0.7666666666666667	0.23333333333333334	weka.classifiers.functions.SMO	97.11934156378601	yes	1.0	0.0	weka.classifiers.trees.RandomForest	96.29629629629629	no	0.4631887282165369	0.5368112717834631	weka.classifiers.rules.DTNB	96.70781893004116	yes
COSMIC	1	EGFR	850	H	N	0.123389	0.083716	0.636364	0.341176	1	NA	0	NA	1	132.11904	1	118	EGFR	TK	Activation_segment_Nt	yes	weka.classifiers.bayes.BayesNet	95.88477366255144	yes	0.6822132273960171	0.3177867726039829	weka.classifiers.lazy.LWL	96.50205761316873	yes	0.7598033491531925	0.24019665084680744	weka.classifiers.rules.DecisionTable	91.76954732510288	yes	0.7666666666666667	0.23333333333333334	weka.classifiers.functions.SMO	97.11934156378601	no	0.0	1.0	weka.classifiers.trees.RandomForest	96.29629629629629	no	0.4444252873563218	0.5555747126436781	weka.classifiers.rules.DTNB	96.70781893004116	yes
COSMIC	1	EGFR	828	L	M	0.107185	0.594767	1	0.878431	2	NA	0	NA	0	149.20784	0	124	EGFR	TK	E_helix	yes	weka.classifiers.bayes.BayesNet	95.88477366255144	yes	0.8641138051211116	0.13588619487888834	weka.classifiers.lazy.LWL	96.50205761316873	yes	0.8192592599212409	0.18074074007875912	weka.classifiers.rules.DecisionTable	91.76954732510288	yes	0.7666666666666667	0.23333333333333334	weka.classifiers.functions.SMO	97.11934156378601	yes	1.0	0.0	weka.classifiers.trees.RandomForest	96.29629629629629	yes	0.7306535947712418	0.2693464052287582	weka.classifiers.rules.DTNB	96.70781893004116	yes
COSMIC	1	EGFR	744	I	V	0.372153	0.243414	1	0.584314	3	NA	0	NA	0	117.14784	0	124	EGFR	TK	B3_strand	yes	weka.classifiers.bayes.BayesNet	95.88477366255144	yes	0.8537972488511014	0.14620275114889855	weka.classifiers.lazy.LWL	96.50205761316873	yes	0.8106744548241411	0.18932554517585873	weka.classifiers.rules.DecisionTable	91.76954732510288	yes	0.7666666666666667	0.23333333333333334	weka.classifiers.functions.SMO	97.11934156378601	yes	1.0	0.0	weka.classifiers.trees.RandomForest	96.29629629629629	yes	0.6799999999999999	0.31999999999999995	weka.classifiers.rules.DTNB	96.70781893004116	yes
COSMIC	1	EGFR	844	L	V	0.761449	0.655941	0.909091	0.886275	1	NA	0	NA	0	117.14784	0	124	EGFR	TK	Catalytic_loop	yes	weka.classifiers.bayes.BayesNet	95.88477366255144	yes	0.9951632601036082	0.00483673989639182	weka.classifiers.lazy.LWL	96.50205761316873	yes	0.8271316669476603	0.17286833305233967	weka.classifiers.rules.DecisionTable	91.76954732510288	yes	0.7666666666666667	0.23333333333333334	weka.classifiers.functions.SMO	97.11934156378601	yes	1.0	0.0	weka.classifiers.trees.RandomForest	96.29629629629629	yes	0.8466666666666667	0.15333333333333332	weka.classifiers.rules.DTNB	96.70781893004116	yes
COSMIC	1	EGFR	725	T	A	0.146852	0.122923	0.909091	0.380392	0	Phosphorylation	0	NA	0	89.09404	1	93	EGFR	TK	G_loop	yes	weka.classifiers.bayes.BayesNet	95.88477366255144	yes	0.9901293340109145	0.00987066598908551	weka.classifiers.lazy.LWL	96.50205761316873	yes	0.7924710239198819	0.2075289760801182	weka.classifiers.rules.DecisionTable	91.76954732510288	yes	0.7666666666666667	0.23333333333333334	weka.classifiers.functions.SMO	97.11934156378601	yes	1.0	0.0	weka.classifiers.trees.RandomForest	96.29629629629629	yes	0.8483816044160871	0.1516183955839128	weka.classifiers.rules.DTNB	96.70781893004116	yes
COSMIC	1	EGFR	861	L	E	0.070003	0.12363	0.818182	0.215686	-3	NA	0	NA	1	147.13074	0	124	EGFR	TK	Activation_segment_Nt	yes	weka.classifiers.bayes.BayesNet	95.88477366255144	yes	0.9989006231293192	0.0010993768706809785	weka.classifiers.lazy.LWL	96.50205761316873	yes	0.7901643435017399	0.2098356564982598	weka.classifiers.rules.DecisionTable	91.76954732510288	yes	0.7666666666666667	0.23333333333333334	weka.classifiers.functions.SMO	97.11934156378601	yes	1.0	0.0	weka.classifiers.trees.RandomForest	96.29629629629629	no	0.4	0.6	weka.classifiers.rules.DTNB	96.70781893004116	yes
COSMIC	1	EGFR	759	I	N	0.329892	0.112668	0.272727	0.639216	-3	NA	0	NA	1	132.11904	0	124	EGFR	TK	C_helix	yes	weka.classifiers.bayes.BayesNet	95.88477366255144	yes	0.6421426717078684	0.35785732829213157	weka.classifiers.lazy.LWL	96.50205761316873	yes	0.7969693669037525	0.2030306330962473	weka.classifiers.rules.DecisionTable	91.76954732510288	yes	0.7666666666666667	0.23333333333333334	weka.classifiers.functions.SMO	97.11934156378601	yes	1.0	0.0	weka.classifiers.trees.RandomForest	96.29629629629629	yes	0.5791222570532916	0.42087774294670843	weka.classifiers.rules.DTNB	96.70781893004116	yes
COSMIC	1	EGFR	731	W	R	0.118392	0.038587	0.909091	0.231373	-3	NA	0	NA	1	174.20274	0	163	EGFR	TK	G_loop#B3_strand	yes	weka.classifiers.bayes.BayesNet	95.88477366255144	yes	0.9957508912190338	0.004249108780966097	weka.classifiers.lazy.LWL	96.50205761316873	yes	0.792375882303968	0.20762411769603206	weka.classifiers.rules.DecisionTable	91.76954732510288	yes	0.7666666666666667	0.23333333333333334	weka.classifiers.functions.SMO	97.11934156378601	yes	1.0	0.0	weka.classifiers.trees.RandomForest	96.29629629629629	yes	0.7815412186379929	0.21845878136200714	weka.classifiers.rules.DTNB	96.70781893004116	yes
COSMIC	1	EGFR	740	I	T	?	0.011094	?	?	-1	NA	0	NA	1	119.12034	0	124	EGFR	TK	B3_strand	yes	weka.classifiers.bayes.BayesNet	95.88477366255144	no	0.0800075532511269	0.919992446748873	weka.classifiers.lazy.LWL	96.50205761316873	yes	0.8059831930733397	0.19401680692666035	weka.classifiers.rules.DecisionTable	91.76954732510288	yes	0.7666666666666667	0.23333333333333334	weka.classifiers.functions.SMO	97.11934156378601	yes	1.0	0.0	weka.classifiers.trees.RandomForest	96.29629629629629	no	0.4886206896551724	0.5113793103448276	weka.classifiers.rules.DTNB	96.70781893004116	yes
COSMIC	1	EGFR	754	K	E	0.07453	0.091894	0.545455	0.172549	1	NA	0	NA	1	147.13074	1	135	EGFR	TK	B3_strand#C_helix	yes	weka.classifiers.bayes.BayesNet	95.88477366255144	no	0.47589516260616704	0.524104837393833	weka.classifiers.lazy.LWL	96.50205761316873	yes	0.7530265113472914	0.24697348865270882	weka.classifiers.rules.DecisionTable	91.76954732510288	yes	0.7666666666666667	0.23333333333333334	weka.classifiers.functions.SMO	97.11934156378601	yes	1.0	0.0	weka.classifiers.trees.RandomForest	96.29629629629629	no	0.12209677419354839	0.8779032258064516	weka.classifiers.rules.DTNB	96.70781893004116	yes
COSMIC	1	EGFR	745	K	R	0.958788	0.786156	1	0.968627	2	NA	0	ATP	1	174.20274	1	135	EGFR	TK	B3_strand	yes	weka.classifiers.bayes.BayesNet	95.88477366255144	yes	0.9938838710155861	0.006116128984413945	weka.classifiers.lazy.LWL	96.50205761316873	yes	0.7875229105859788	0.21247708941402146	weka.classifiers.rules.DecisionTable	91.76954732510288	yes	0.7666666666666667	0.23333333333333334	weka.classifiers.functions.SMO	97.11934156378601	yes	1.0	0.0	weka.classifiers.trees.RandomForest	96.29629629629629	no	0.4004301075268817	0.5995698924731183	weka.classifiers.rules.DTNB	96.70781893004116	yes
COSMIC	1	EGFR	826	N	S	0.182819	0.050919	0.181818	0.247059	1	NA	0	NA	1	105.09344	1	96	EGFR	TK	E_helix	yes	weka.classifiers.bayes.BayesNet	95.88477366255144	no	0.39328210110207934	0.6067178988979207	weka.classifiers.lazy.LWL	96.50205761316873	yes	0.7770385338856006	0.22296146611439951	weka.classifiers.rules.DecisionTable	91.76954732510288	yes	0.7666666666666667	0.23333333333333334	weka.classifiers.functions.SMO	97.11934156378601	yes	1.0	0.0	weka.classifiers.trees.RandomForest	96.29629629629629	yes	0.8062091503267974	0.19379084967320262	weka.classifiers.rules.DTNB	96.70781893004116	yes
COSMIC	1	EGFR	741	P	H	0.106026	0.018432	1	0.203922	-2	NA	0	NA	1	155.15634	0	90	EGFR	TK	B3_strand	yes	weka.classifiers.bayes.BayesNet	95.88477366255144	no	0.14586638184189024	0.8541336181581098	weka.classifiers.lazy.LWL	96.50205761316873	yes	0.7906876279334479	0.20931237206655207	weka.classifiers.rules.DecisionTable	91.76954732510288	yes	0.7666666666666667	0.23333333333333334	weka.classifiers.functions.SMO	97.11934156378601	yes	1.0	0.0	weka.classifiers.trees.RandomForest	96.29629629629629	yes	0.6086956521739131	0.391304347826087	weka.classifiers.rules.DTNB	96.70781893004116	yes
COSMIC	1	EGFR	818	C	Y	0.271483	0.044952	0.636364	0.376471	-2	NA	0	NA	0	181.19124	0	86	EGFR	TK	E_helix	yes	weka.classifiers.bayes.BayesNet	95.88477366255144	yes	0.6804765637035258	0.31952343629647423	weka.classifiers.lazy.LWL	96.50205761316873	yes	0.8114918328388168	0.1885081671611833	weka.classifiers.rules.DecisionTable	91.76954732510288	yes	0.7666666666666667	0.23333333333333334	weka.classifiers.functions.SMO	97.11934156378601	yes	1.0	0.0	weka.classifiers.trees.RandomForest	96.29629629629629	yes	0.7266392578536791	0.27336074214632083	weka.classifiers.rules.DTNB	96.70781893004116	yes
COSMIC	1	EGFR	844	L	P	0.761449	0.655941	0.909091	0.886275	-3	NA	0	NA	0	115.13194	0	124	EGFR	TK	Catalytic_loop	yes	weka.classifiers.bayes.BayesNet	95.88477366255144	yes	0.9981405435455725	0.001859456454427609	weka.classifiers.lazy.LWL	96.50205761316873	yes	0.8292542471119944	0.1707457528880056	weka.classifiers.rules.DecisionTable	91.76954732510288	yes	0.7666666666666667	0.23333333333333334	weka.classifiers.functions.SMO	97.11934156378601	yes	1.0	0.0	weka.classifiers.trees.RandomForest	96.29629629629629	yes	0.8235897435897437	0.1764102564102564	weka.classifiers.rules.DTNB	96.70781893004116	yes
COSMIC	1	EGFR	849	Q	L	0.371518	0.011978	0.454545	0.184314	-2	NA	0	NA	0	131.17464	1	114	EGFR	TK	Activation_segment_Nt	yes	weka.classifiers.bayes.BayesNet	95.88477366255144	no	0.4497260640450374	0.5502739359549625	weka.classifiers.lazy.LWL	96.50205761316873	yes	0.7925708590166608	0.20742914098333926	weka.classifiers.rules.DecisionTable	91.76954732510288	yes	0.7666666666666667	0.23333333333333334	weka.classifiers.functions.SMO	97.11934156378601	yes	1.0	0.0	weka.classifiers.trees.RandomForest	96.29629629629629	yes	0.7355555555555556	0.2644444444444444	weka.classifiers.rules.DTNB	96.70781893004116	yes
COSMIC	1	EGFR	806	K	E	0.246694	0.11974	0.454545	0.282353	1	NA	0	NA	1	147.13074	1	135	EGFR	TK	Linker#E_helix	yes	weka.classifiers.bayes.BayesNet	95.88477366255144	yes	0.7564757846510617	0.2435242153489382	weka.classifiers.lazy.LWL	96.50205761316873	yes	0.7541671753641566	0.2458328246358435	weka.classifiers.rules.DecisionTable	91.76954732510288	yes	0.7666666666666667	0.23333333333333334	weka.classifiers.functions.SMO	97.11934156378601	yes	1.0	0.0	weka.classifiers.trees.RandomForest	96.29629629629629	no	0.1532078853046595	0.8467921146953404	weka.classifiers.rules.DTNB	96.70781893004116	yes
COSMIC	1	EGFR	798	L	F	0.832197	0.732717	0.909091	0.913725	0	NA	0	NA	0	165.19184	0	124	EGFR	TK	Linker	yes	weka.classifiers.bayes.BayesNet	95.88477366255144	yes	0.9660315077297622	0.03396849227023774	weka.classifiers.lazy.LWL	96.50205761316873	yes	0.8320020137967671	0.16799798620323295	weka.classifiers.rules.DecisionTable	91.76954732510288	yes	0.7666666666666667	0.23333333333333334	weka.classifiers.functions.SMO	97.11934156378601	yes	1.0	0.0	weka.classifiers.trees.RandomForest	96.29629629629629	yes	0.5488770999115826	0.45112290008841727	weka.classifiers.rules.DTNB	96.70781893004116	yes
COSMIC	1	EGFR	761	D	G	0.325613	0.026609	0.727273	0.192157	-1	NA	0	NA	0	75.06714	1	91	EGFR	TK	C_helix	yes	weka.classifiers.bayes.BayesNet	95.88477366255144	yes	0.895679415596949	0.10432058440305102	weka.classifiers.lazy.LWL	96.50205761316873	yes	0.7783982889599321	0.22160171104006782	weka.classifiers.rules.DecisionTable	91.76954732510288	yes	0.7666666666666667	0.23333333333333334	weka.classifiers.functions.SMO	97.11934156378601	yes	1.0	0.0	weka.classifiers.trees.RandomForest	96.29629629629629	no	0.305	0.6950000000000001	weka.classifiers.rules.DTNB	96.70781893004116	yes
COSMIC	1	EGFR	857	G	E	0.935269	0.781869	1	0.956863	-2	NA	0	NA	1	147.13074	0	48	EGFR	TK	Activation_segment_Nt	yes	weka.classifiers.bayes.BayesNet	95.88477366255144	yes	0.999973065139624	2.6934860376035638E-5	weka.classifiers.lazy.LWL	96.50205761316873	yes	0.8245894575043412	0.17541054249565893	weka.classifiers.rules.DecisionTable	91.76954732510288	yes	0.7666666666666667	0.23333333333333334	weka.classifiers.functions.SMO	97.11934156378601	yes	1.0	0.0	weka.classifiers.trees.RandomForest	96.29629629629629	yes	0.7	0.3	weka.classifiers.rules.DTNB	96.70781893004116	yes
COSMIC	1	EGFR	784	S	Y	0.12038	0.073373	0.636364	0.2	-2	NA	0	NA	0	181.19124	1	73	EGFR	TK	C_helix	yes	weka.classifiers.bayes.BayesNet	95.88477366255144	yes	0.8698033333228091	0.1301966666771909	weka.classifiers.lazy.LWL	96.50205761316873	yes	0.7971015878515961	0.2028984121484036	weka.classifiers.rules.DecisionTable	91.76954732510288	yes	0.7666666666666667	0.23333333333333334	weka.classifiers.functions.SMO	97.11934156378601	yes	1.0	0.0	weka.classifiers.trees.RandomForest	96.29629629629629	yes	0.9337634408602151	0.06623655913978495	weka.classifiers.rules.DTNB	96.70781893004116	yes
COSMIC	1	EGFR	852	K	N	0.696856	0.607496	0.727273	0.94902	0	NA	0	NA	1	132.11904	1	135	EGFR	TK	Activation_segment_Nt	yes	weka.classifiers.bayes.BayesNet	95.88477366255144	yes	0.9810812809137941	0.018918719086205817	weka.classifiers.lazy.LWL	96.50205761316873	yes	0.7687797889089875	0.23122021109101276	weka.classifiers.rules.DecisionTable	91.76954732510288	yes	0.7666666666666667	0.23333333333333334	weka.classifiers.functions.SMO	97.11934156378601	yes	1.0	0.0	weka.classifiers.trees.RandomForest	96.29629629629629	no	0.4220776171054258	0.5779223828945742	weka.classifiers.rules.DTNB	96.70781893004116	yes
COSMIC	1	EGFR	861	L	P	0.070003	0.12363	0.818182	0.215686	-3	NA	0	NA	0	115.13194	0	124	EGFR	TK	Activation_segment_Nt	yes	weka.classifiers.bayes.BayesNet	95.88477366255144	yes	0.9971357587187052	0.0028642412812948654	weka.classifiers.lazy.LWL	96.50205761316873	yes	0.809872446543255	0.19012755345674517	weka.classifiers.rules.DecisionTable	91.76954732510288	yes	0.7666666666666667	0.23333333333333334	weka.classifiers.functions.SMO	97.11934156378601	yes	1.0	0.0	weka.classifiers.trees.RandomForest	96.29629629629629	yes	0.847809152872444	0.15219084712755596	weka.classifiers.rules.DTNB	96.70781893004116	yes
COSMIC	1	EGFR	779	G	C	0.33994	0.316301	0.818182	0.823529	-3	NA	0	NA	0	121.15404	0	48	EGFR	TK	C_helix	yes	weka.classifiers.bayes.BayesNet	95.88477366255144	yes	0.9488578949802317	0.051142105019768375	weka.classifiers.lazy.LWL	96.50205761316873	yes	0.8333733076398491	0.16662669236015096	weka.classifiers.rules.DecisionTable	91.76954732510288	yes	0.7666666666666667	0.23333333333333334	weka.classifiers.functions.SMO	97.11934156378601	yes	1.0	0.0	weka.classifiers.trees.RandomForest	96.29629629629629	yes	0.8577777777777778	0.14222222222222222	weka.classifiers.rules.DTNB	96.70781893004116	yes
COSMIC	1	EGFR	850	H	R	0.123389	0.083716	0.636364	0.341176	0	NA	0	NA	1	174.20274	1	118	EGFR	TK	Activation_segment_Nt	yes	weka.classifiers.bayes.BayesNet	95.88477366255144	yes	0.8368469662849556	0.16315303371504436	weka.classifiers.lazy.LWL	96.50205761316873	yes	0.7742080247212348	0.22579197527876535	weka.classifiers.rules.DecisionTable	91.76954732510288	yes	0.7666666666666667	0.23333333333333334	weka.classifiers.functions.SMO	97.11934156378601	yes	1.0	0.0	weka.classifiers.trees.RandomForest	96.29629629629629	yes	0.8094444444444445	0.19055555555555553	weka.classifiers.rules.DTNB	96.70781893004116	yes
COSMIC	1	EGFR	768	S	C	0.171281	0.085882	0.727273	0.231373	-1	NA	0	NA	0	121.15404	1	73	EGFR	TK	C_helix	yes	weka.classifiers.bayes.BayesNet	95.88477366255144	yes	0.8549615802710291	0.14503841972897094	weka.classifiers.lazy.LWL	96.50205761316873	yes	0.7964711519523524	0.20352884804764781	weka.classifiers.rules.DecisionTable	91.76954732510288	yes	0.7666666666666667	0.23333333333333334	weka.classifiers.functions.SMO	97.11934156378601	yes	1.0	0.0	weka.classifiers.trees.RandomForest	96.29629629629629	yes	0.9337634408602151	0.06623655913978495	weka.classifiers.rules.DTNB	96.70781893004116	yes
COSMIC	1	EGFR	729	G	R	0.418997	0.244254	1	0.729412	-2	NA	0	NA	1	174.20274	0	48	EGFR	TK	G_loop	yes	weka.classifiers.bayes.BayesNet	95.88477366255144	yes	0.9983167575902874	0.0016832424097126886	weka.classifiers.lazy.LWL	96.50205761316873	yes	0.8281285616762162	0.17187143832378377	weka.classifiers.rules.DecisionTable	91.76954732510288	yes	0.7666666666666667	0.23333333333333334	weka.classifiers.functions.SMO	97.11934156378601	yes	1.0	0.0	weka.classifiers.trees.RandomForest	96.29629629629629	yes	1.0	0.0	weka.classifiers.rules.DTNB	96.70781893004116	yes
COSMIC	1	EGFR	776	R	G	0.206641	0.182063	0.818182	0.345098	-2	NA	0	NA	0	75.06714	1	148	EGFR	TK	C_helix	yes	weka.classifiers.bayes.BayesNet	95.88477366255144	no	0.3862654672243781	0.6137345327756218	weka.classifiers.lazy.LWL	96.50205761316873	yes	0.7691684274074102	0.23083157259258955	weka.classifiers.rules.DecisionTable	91.76954732510288	yes	0.7666666666666667	0.23333333333333334	weka.classifiers.functions.SMO	97.11934156378601	yes	1.0	0.0	weka.classifiers.trees.RandomForest	96.29629629629629	no	0.2577777777777778	0.7422222222222222	weka.classifiers.rules.DTNB	96.70781893004116	yes
COSMIC	1	EGFR	757	K	R	0.183951	0.129995	0.363636	0.090196	2	NA	0	NA	1	174.20274	1	135	EGFR	TK	C_helix	yes	weka.classifiers.bayes.BayesNet	95.88477366255144	yes	0.7014008231395438	0.29859917686045623	weka.classifiers.lazy.LWL	96.50205761316873	yes	0.769919685392761	0.23008031460723863	weka.classifiers.rules.DecisionTable	91.76954732510288	yes	0.7666666666666667	0.23333333333333334	weka.classifiers.functions.SMO	97.11934156378601	yes	1.0	0.0	weka.classifiers.trees.RandomForest	96.29629629629629	yes	0.6948745519713262	0.30512544802867386	weka.classifiers.rules.DTNB	96.70781893004116	yes
COSMIC	1	EGFR	810	G	D	0.179976	0.027581	1	0.262745	-1	NA	0	NA	1	133.10384	0	48	EGFR	TK	E_helix	yes	weka.classifiers.bayes.BayesNet	95.88477366255144	yes	0.9784008817193448	0.02159911828065523	weka.classifiers.lazy.LWL	96.50205761316873	yes	0.804063181367788	0.195936818632212	weka.classifiers.rules.DecisionTable	91.76954732510288	yes	0.7666666666666667	0.23333333333333334	weka.classifiers.functions.SMO	97.11934156378601	yes	1.0	0.0	weka.classifiers.trees.RandomForest	96.29629629629629	yes	0.6778566599053415	0.32214334009465856	weka.classifiers.rules.DTNB	96.70781893004116	yes
COSMIC	1	EGFR	766	M	T	0.175422	0.15762	0.818182	0.74902	-1	NA	0	NA	1	119.12034	0	124	EGFR	TK	C_helix	yes	weka.classifiers.bayes.BayesNet	95.88477366255144	no	0.4816800158022213	0.5183199841977787	weka.classifiers.lazy.LWL	96.50205761316873	yes	0.8010240813131678	0.1989759186868323	weka.classifiers.rules.DecisionTable	91.76954732510288	yes	0.7666666666666667	0.23333333333333334	weka.classifiers.functions.SMO	97.11934156378601	yes	1.0	0.0	weka.classifiers.trees.RandomForest	96.29629629629629	yes	0.7977809559122129	0.20221904408778713	weka.classifiers.rules.DTNB	96.70781893004116	yes
COSMIC	1	EGFR	728	K	R	0.292461	0.241337	0.909091	0.215686	2	NA	0	NA	1	174.20274	1	135	EGFR	TK	G_loop	yes	weka.classifiers.bayes.BayesNet	95.88477366255144	yes	0.9885775103871994	0.01142248961280064	weka.classifiers.lazy.LWL	96.50205761316873	yes	0.7757731356766379	0.224226864323362	weka.classifiers.rules.DecisionTable	91.76954732510288	yes	0.7666666666666667	0.23333333333333334	weka.classifiers.functions.SMO	97.11934156378601	yes	1.0	0.0	weka.classifiers.trees.RandomForest	96.29629629629629	yes	0.5870967741935484	0.4129032258064516	weka.classifiers.rules.DTNB	96.70781893004116	yes
COSMIC	1	EGFR	738	V	G	?	0.003227	?	?	-3	NA	0	NA	0	75.06714	0	105	EGFR	TK	B3_strand	yes	weka.classifiers.bayes.BayesNet	95.88477366255144	no	0.1121064645047493	0.8878935354952507	weka.classifiers.lazy.LWL	96.50205761316873	yes	0.799212913701294	0.2007870862987061	weka.classifiers.rules.DecisionTable	91.76954732510288	yes	0.7666666666666667	0.23333333333333334	weka.classifiers.functions.SMO	97.11934156378601	yes	1.0	0.0	weka.classifiers.trees.RandomForest	96.29629629629629	no	0.1	0.9	weka.classifiers.rules.DTNB	96.70781893004116	yes
COSMIC	1	EGFR	743	A	T	0.873658	0.681489	0.818182	0.933333	0	NA	0	NA	1	119.12034	0	67	EGFR	TK	B3_strand	yes	weka.classifiers.bayes.BayesNet	95.88477366255144	no	0.3290768775420384	0.6709231224579617	weka.classifiers.lazy.LWL	96.50205761316873	yes	0.822915510448235	0.17708448955176517	weka.classifiers.rules.DecisionTable	91.76954732510288	yes	0.7666666666666667	0.23333333333333334	weka.classifiers.functions.SMO	97.11934156378601	yes	1.0	0.0	weka.classifiers.trees.RandomForest	96.29629629629629	yes	0.7586206896551724	0.24137931034482757	weka.classifiers.rules.DTNB	96.70781893004116	yes
COSMIC	1	EGFR	836	R	H	0.788804	0.606701	1	0.921569	0	NA	0	NA	1	155.15634	1	148	EGFR	TK	Catalytic_loop	yes	weka.classifiers.bayes.BayesNet	95.88477366255144	yes	0.954843520802917	0.0451564791970831	weka.classifiers.lazy.LWL	96.50205761316873	yes	0.7726162069875967	0.22738379301240325	weka.classifiers.rules.DecisionTable	91.76954732510288	yes	0.7666666666666667	0.23333333333333334	weka.classifiers.functions.SMO	97.11934156378601	yes	1.0	0.0	weka.classifiers.trees.RandomForest	96.29629629629629	no	0.46333333333333326	0.5366666666666667	weka.classifiers.rules.DTNB	96.70781893004116	yes
COSMIC	1	EGFR	853	I	T	0.360836	0.337827	0.818182	0.615686	-1	NA	0	NA	1	119.12034	0	124	EGFR	TK	Activation_segment_Nt	yes	weka.classifiers.bayes.BayesNet	95.88477366255144	yes	0.9200073098097119	0.07999269019028794	weka.classifiers.lazy.LWL	96.50205761316873	yes	0.8068578579352889	0.19314214206471106	weka.classifiers.rules.DecisionTable	91.76954732510288	yes	0.7666666666666667	0.23333333333333334	weka.classifiers.functions.SMO	97.11934156378601	yes	1.0	0.0	weka.classifiers.trees.RandomForest	96.29629629629629	yes	0.7386206896551724	0.26137931034482753	weka.classifiers.rules.DTNB	96.70781893004116	yes
COSMIC	1	EGFR	801	Y	C	0.147045	0.142062	0.545455	0.458824	-2	NA	0	NA	0	121.15404	0	141	EGFR	TK	Linker	yes	weka.classifiers.bayes.BayesNet	95.88477366255144	yes	0.6808490122842565	0.3191509877157434	weka.classifiers.lazy.LWL	96.50205761316873	yes	0.8072977360949302	0.19270226390506973	weka.classifiers.rules.DecisionTable	91.76954732510288	yes	0.7666666666666667	0.23333333333333334	weka.classifiers.functions.SMO	97.11934156378601	yes	1.0	0.0	weka.classifiers.trees.RandomForest	96.29629629629629	yes	0.686779313876088	0.3132206861239119	weka.classifiers.rules.DTNB	96.70781893004116	yes
COSMIC	1	EGFR	712	F	L	0.381456	0.21075	0.181818	0.282353	0	NA	0	NA	0	131.17464	0	135	EGFR	TK	G_loop	yes	weka.classifiers.bayes.BayesNet	95.88477366255144	yes	0.6764099425023001	0.3235900574976998	weka.classifiers.lazy.LWL	96.50205761316873	yes	0.8117712750047985	0.18822872499520166	weka.classifiers.rules.DecisionTable	91.76954732510288	yes	0.7666666666666667	0.23333333333333334	weka.classifiers.functions.SMO	97.11934156378601	yes	1.0	0.0	weka.classifiers.trees.RandomForest	96.29629629629629	yes	0.721642228739003	0.27835777126099703	weka.classifiers.rules.DTNB	96.70781893004116	yes
COSMIC	1	EGFR	741	P	L	0.106026	0.018432	1	0.203922	-3	NA	0	NA	0	131.17464	0	90	EGFR	TK	B3_strand	yes	weka.classifiers.bayes.BayesNet	95.88477366255144	no	0.21645828856700414	0.783541711432996	weka.classifiers.lazy.LWL	96.50205761316873	yes	0.8090399314532911	0.1909600685467088	weka.classifiers.rules.DecisionTable	91.76954732510288	yes	0.7666666666666667	0.23333333333333334	weka.classifiers.functions.SMO	97.11934156378601	yes	1.0	0.0	weka.classifiers.trees.RandomForest	96.29629629629629	yes	0.611195652173913	0.38880434782608697	weka.classifiers.rules.DTNB	96.70781893004116	yes
COSMIC	1	EGFR	821	I	T	0.328678	0.317406	1	0.482353	-1	NA	0	NA	1	119.12034	0	124	EGFR	TK	E_helix	yes	weka.classifiers.bayes.BayesNet	95.88477366255144	yes	0.9022897141317023	0.09771028586829765	weka.classifiers.lazy.LWL	96.50205761316873	yes	0.8007216242059174	0.19927837579408234	weka.classifiers.rules.DecisionTable	91.76954732510288	yes	0.7666666666666667	0.23333333333333334	weka.classifiers.functions.SMO	97.11934156378601	yes	1.0	0.0	weka.classifiers.trees.RandomForest	96.29629629629629	yes	0.5837187288708587	0.4162812711291413	weka.classifiers.rules.DTNB	96.70781893004116	yes
COSMIC	1	EGFR	758	E	G	0.159715	0.121906	0.818182	0.321569	-2	NA	0	NA	0	75.06714	1	109	EGFR	TK	C_helix	yes	weka.classifiers.bayes.BayesNet	95.88477366255144	yes	0.6889044366174814	0.31109556338251865	weka.classifiers.lazy.LWL	96.50205761316873	yes	0.7830216987965231	0.21697830120347694	weka.classifiers.rules.DecisionTable	91.76954732510288	yes	0.7666666666666667	0.23333333333333334	weka.classifiers.functions.SMO	97.11934156378601	yes	1.0	0.0	weka.classifiers.trees.RandomForest	96.29629629629629	no	0.42365079365079367	0.5763492063492064	weka.classifiers.rules.DTNB	96.70781893004116	yes
COSMIC	1	EGFR	744	I	M	0.372153	0.243414	1	0.584314	1	NA	0	NA	0	149.20784	0	124	EGFR	TK	B3_strand	yes	weka.classifiers.bayes.BayesNet	95.88477366255144	yes	0.8704644939652278	0.1295355060347723	weka.classifiers.lazy.LWL	96.50205761316873	yes	0.8169322123391337	0.1830677876608663	weka.classifiers.rules.DecisionTable	91.76954732510288	yes	0.7666666666666667	0.23333333333333334	weka.classifiers.functions.SMO	97.11934156378601	yes	1.0	0.0	weka.classifiers.trees.RandomForest	96.29629629629629	yes	0.78	0.21999999999999997	weka.classifiers.rules.DTNB	96.70781893004116	yes
COSMIC	1	EGFR	753	P	F	0.143788	0.055605	0.636364	0.211765	-4	NA	0	NA	0	165.19184	0	90	EGFR	TK	B3_strand#C_helix	yes	weka.classifiers.bayes.BayesNet	95.88477366255144	no	0.03510638119439197	0.9648936188056081	weka.classifiers.lazy.LWL	96.50205761316873	yes	0.8065243148964519	0.19347568510354807	weka.classifiers.rules.DecisionTable	91.76954732510288	yes	0.7666666666666667	0.23333333333333334	weka.classifiers.functions.SMO	97.11934156378601	yes	1.0	0.0	weka.classifiers.trees.RandomForest	96.29629629629629	yes	0.5442394187521623	0.4557605812478376	weka.classifiers.rules.DTNB	96.70781893004116	yes
COSMIC	1	EGFR	772	P	R	0.50443	0.413411	0.636364	0.494118	-2	NA	0	NA	1	174.20274	0	90	EGFR	TK	C_helix	yes	weka.classifiers.bayes.BayesNet	95.88477366255144	yes	0.8125419766790122	0.18745802332098793	weka.classifiers.lazy.LWL	96.50205761316873	yes	0.8180223909569595	0.18197760904304058	weka.classifiers.rules.DecisionTable	91.76954732510288	yes	0.7666666666666667	0.23333333333333334	weka.classifiers.functions.SMO	97.11934156378601	yes	1.0	0.0	weka.classifiers.trees.RandomForest	96.29629629629629	yes	0.7577777777777778	0.24222222222222226	weka.classifiers.rules.DTNB	96.70781893004116	yes
COSMIC	1	EGFR	777	L	Q	0.498302	0.414074	0.909091	0.764706	-2	NA	0	NA	1	146.14594	0	124	EGFR	TK	C_helix	yes	weka.classifiers.bayes.BayesNet	95.88477366255144	yes	0.9876387640269016	0.01236123597309841	weka.classifiers.lazy.LWL	96.50205761316873	yes	0.8120988677946943	0.1879011322053056	weka.classifiers.rules.DecisionTable	91.76954732510288	yes	0.7666666666666667	0.23333333333333334	weka.classifiers.functions.SMO	97.11934156378601	yes	1.0	0.0	weka.classifiers.trees.RandomForest	96.29629629629629	yes	0.7430856988970903	0.2569143011029097	weka.classifiers.rules.DTNB	96.70781893004116	yes
COSMIC	1	EGFR	757	K	M	0.183951	0.129995	0.363636	0.090196	-1	NA	0	NA	0	149.20784	1	135	EGFR	TK	C_helix	yes	weka.classifiers.bayes.BayesNet	95.88477366255144	yes	0.8450434279647484	0.15495657203525154	weka.classifiers.lazy.LWL	96.50205761316873	yes	0.7807788457206007	0.2192211542793991	weka.classifiers.rules.DecisionTable	91.76954732510288	yes	0.7666666666666667	0.23333333333333334	weka.classifiers.functions.SMO	97.11934156378601	yes	1.0	0.0	weka.classifiers.trees.RandomForest	96.29629629629629	yes	0.7004301075268817	0.29956989247311827	weka.classifiers.rules.DTNB	96.70781893004116	yes
COSMIC	1	EGFR	846	K	R	0.377674	0.043538	0.818182	0.14902	2	NA	0	NA	1	174.20274	1	135	EGFR	TK	Catalytic_loop	yes	weka.classifiers.bayes.BayesNet	95.88477366255144	yes	0.7626372186288103	0.23736278137118963	weka.classifiers.lazy.LWL	96.50205761316873	yes	0.7684430415405124	0.23155695845948754	weka.classifiers.rules.DecisionTable	91.76954732510288	yes	0.7666666666666667	0.23333333333333334	weka.classifiers.functions.SMO	97.11934156378601	yes	1.0	0.0	weka.classifiers.trees.RandomForest	96.29629629629629	yes	0.5204301075268817	0.4795698924731182	weka.classifiers.rules.DTNB	96.70781893004116	yes
COSMIC	1	EGFR	800	D	N	0.250973	0.216231	0.818182	0.282353	1	NA	0	NA	1	132.11904	1	91	EGFR	TK	Linker	yes	weka.classifiers.bayes.BayesNet	95.88477366255144	no	0.4722973517159769	0.5277026482840231	weka.classifiers.lazy.LWL	96.50205761316873	yes	0.765530377840723	0.23446962215927722	weka.classifiers.rules.DecisionTable	91.76954732510288	yes	0.7666666666666667	0.23333333333333334	weka.classifiers.functions.SMO	97.11934156378601	yes	1.0	0.0	weka.classifiers.trees.RandomForest	96.29629629629629	no	0.3522030651340996	0.6477969348659004	weka.classifiers.rules.DTNB	96.70781893004116	yes
COSMIC	1	EGFR	730	L	F	0.18707	0.044996	0.545455	0.152941	0	NA	0	NA	0	165.19184	0	124	EGFR	TK	G_loop#B3_strand	yes	weka.classifiers.bayes.BayesNet	95.88477366255144	yes	0.5030074212802349	0.49699257871976515	weka.classifiers.lazy.LWL	96.50205761316873	yes	0.806136572532673	0.19386342746732696	weka.classifiers.rules.DecisionTable	91.76954732510288	yes	0.7666666666666667	0.23333333333333334	weka.classifiers.functions.SMO	97.11934156378601	yes	1.0	0.0	weka.classifiers.trees.RandomForest	96.29629629629629	yes	0.8466312370274219	0.1533687629725781	weka.classifiers.rules.DTNB	96.70781893004116	yes
COSMIC	1	EGFR	837	D	G	0.943274	0.808168	0.909091	0.94902	-1	NA	0	NA	0	75.06714	1	91	EGFR	TK	Catalytic_loop	yes	weka.classifiers.bayes.BayesNet	95.88477366255144	yes	0.9994437065528456	5.562934471543047E-4	weka.classifiers.lazy.LWL	96.50205761316873	yes	0.7938470021383576	0.20615299786164232	weka.classifiers.rules.DecisionTable	91.76954732510288	yes	0.7666666666666667	0.23333333333333334	weka.classifiers.functions.SMO	97.11934156378601	yes	1.0	0.0	weka.classifiers.trees.RandomForest	96.29629629629629	no	0.39429292929292925	0.6057070707070707	weka.classifiers.rules.DTNB	96.70781893004116	yes
COSMIC	1	EGFR	796	G	D	0.590775	0.529084	1	0.937255	-1	NA	0	NA	1	133.10384	0	48	EGFR	TK	Linker	yes	weka.classifiers.bayes.BayesNet	95.88477366255144	yes	0.9981111669558271	0.0018888330441729263	weka.classifiers.lazy.LWL	96.50205761316873	yes	0.8268749485497203	0.17312505145027968	weka.classifiers.rules.DecisionTable	91.76954732510288	yes	0.7666666666666667	0.23333333333333334	weka.classifiers.functions.SMO	97.11934156378601	yes	1.0	0.0	weka.classifiers.trees.RandomForest	96.29629629629629	yes	0.7360919540229884	0.2639080459770115	weka.classifiers.rules.DTNB	96.70781893004116	yes
COSMIC	1	EGFR	770	D	N	0.133657	0.099806	0.636364	0.254902	1	NA	0	NA	1	132.11904	1	91	EGFR	TK	C_helix	yes	weka.classifiers.bayes.BayesNet	95.88477366255144	yes	0.6762023695319409	0.3237976304680591	weka.classifiers.lazy.LWL	96.50205761316873	yes	0.7647447642879804	0.23525523571201937	weka.classifiers.rules.DecisionTable	91.76954732510288	yes	0.7666666666666667	0.23333333333333334	weka.classifiers.functions.SMO	97.11934156378601	yes	1.0	0.0	weka.classifiers.trees.RandomForest	96.29629629629629	no	0.4322030651340996	0.5677969348659004	weka.classifiers.rules.DTNB	96.70781893004116	yes
COSMIC	1	EGFR	845	V	M	0.480664	0.166416	0.818182	0.568627	1	NA	0	NA	0	149.20784	0	105	EGFR	TK	Catalytic_loop	yes	weka.classifiers.bayes.BayesNet	95.88477366255144	yes	0.9292499036494001	0.07075009635059998	weka.classifiers.lazy.LWL	96.50205761316873	yes	0.8056195855477764	0.19438041445222376	weka.classifiers.rules.DecisionTable	91.76954732510288	yes	0.7666666666666667	0.23333333333333334	weka.classifiers.functions.SMO	97.11934156378601	yes	1.0	0.0	weka.classifiers.trees.RandomForest	96.29629629629629	yes	0.7855555555555556	0.21444444444444444	weka.classifiers.rules.DTNB	96.70781893004116	yes
COSMIC	1	EGFR	819	V	A	0.139647	0.049593	0.636364	0.121569	0	NA	0	NA	0	89.09404	0	105	EGFR	TK	E_helix	yes	weka.classifiers.bayes.BayesNet	95.88477366255144	no	0.24127539981446636	0.7587246001855337	weka.classifiers.lazy.LWL	96.50205761316873	yes	0.7857473450796683	0.21425265492033155	weka.classifiers.rules.DecisionTable	91.76954732510288	yes	0.7666666666666667	0.23333333333333334	weka.classifiers.functions.SMO	97.11934156378601	yes	1.0	0.0	weka.classifiers.trees.RandomForest	96.29629629629629	yes	0.5056418057939356	0.49435819420606436	weka.classifiers.rules.DTNB	96.70781893004116	yes
COSMIC	1	EGFR	731	W	L	0.118392	0.038587	0.909091	0.231373	-2	NA	0	NA	0	131.17464	0	163	EGFR	TK	G_loop#B3_strand	yes	weka.classifiers.bayes.BayesNet	95.88477366255144	yes	0.9905422148287125	0.009457785171287427	weka.classifiers.lazy.LWL	96.50205761316873	yes	0.7994131254220559	0.20058687457794405	weka.classifiers.rules.DecisionTable	91.76954732510288	yes	0.7666666666666667	0.23333333333333334	weka.classifiers.functions.SMO	97.11934156378601	yes	1.0	0.0	weka.classifiers.trees.RandomForest	96.29629629629629	yes	0.7170967741935483	0.28290322580645155	weka.classifiers.rules.DTNB	96.70781893004116	yes
COSMIC	1	EGFR	858	L	P	0.51031	0.409919	0.818182	0.803922	-3	NA	0	NA	0	115.13194	0	124	EGFR	TK	Activation_segment_Nt	yes	weka.classifiers.bayes.BayesNet	95.88477366255144	yes	0.9926638841766421	0.007336115823357959	weka.classifiers.lazy.LWL	96.50205761316873	yes	0.8315755112917045	0.16842448870829543	weka.classifiers.rules.DecisionTable	91.76954732510288	yes	0.7666666666666667	0.23333333333333334	weka.classifiers.functions.SMO	97.11934156378601	yes	1.0	0.0	weka.classifiers.trees.RandomForest	96.29629629629629	yes	0.9478091528724439	0.052190847127555985	weka.classifiers.rules.DTNB	96.70781893004116	yes
COSMIC	1	EGFR	802	V	F	0.270378	0.061041	0.909091	0.866667	-1	NA	0	NA	0	165.19184	0	105	EGFR	TK	Linker	yes	weka.classifiers.bayes.BayesNet	95.88477366255144	yes	0.9147884881198284	0.08521151188017155	weka.classifiers.lazy.LWL	96.50205761316873	yes	0.8039992686702109	0.19600073132978937	weka.classifiers.rules.DecisionTable	91.76954732510288	yes	0.7666666666666667	0.23333333333333334	weka.classifiers.functions.SMO	97.11934156378601	yes	1.0	0.0	weka.classifiers.trees.RandomForest	96.29629629629629	yes	0.5460993221338049	0.45390067786619503	weka.classifiers.rules.DTNB	96.70781893004116	yes
COSMIC	1	EGFR	864	A	E	?	0.042389	?	?	-1	NA	0	NA	1	147.13074	0	67	EGFR	TK	Activation_segment_Nt#Activation_segment_Ct	yes	weka.classifiers.bayes.BayesNet	95.88477366255144	yes	0.9370657808710762	0.06293421912892372	weka.classifiers.lazy.LWL	96.50205761316873	yes	0.8054495086241451	0.19455049137585492	weka.classifiers.rules.DecisionTable	91.76954732510288	yes	0.7666666666666667	0.23333333333333334	weka.classifiers.functions.SMO	97.11934156378601	yes	1.0	0.0	weka.classifiers.trees.RandomForest	96.29629629629629	yes	0.6488095238095238	0.35119047619047616	weka.classifiers.rules.DTNB	96.70781893004116	yes
COSMIC	1	EGFR	797	C	Y	0.30549	0.011006	0.636364	0.305882	-2	NA	0	NA	0	181.19124	0	86	EGFR	TK	Linker	yes	weka.classifiers.bayes.BayesNet	95.88477366255144	no	0.4513571182430458	0.5486428817569542	weka.classifiers.lazy.LWL	96.50205761316873	yes	0.8119379227014117	0.18806207729858831	weka.classifiers.rules.DecisionTable	91.76954732510288	yes	0.7666666666666667	0.23333333333333334	weka.classifiers.functions.SMO	97.11934156378601	yes	1.0	0.0	weka.classifiers.trees.RandomForest	96.29629629629629	yes	0.690668202764977	0.309331797235023	weka.classifiers.rules.DTNB	96.70781893004116	yes
COSMIC	1	EGFR	921	S	R	0.056036	0.050654	0.454545	0.184314	-1	NA	0	NA	1	174.20274	1	73	EGFR	TK	G_helix#H_and_I_helix	yes	weka.classifiers.bayes.BayesNet	95.88477366255144	yes	0.7754357224602975	0.22456427753970248	weka.classifiers.lazy.LWL	96.50205761316873	yes	0.7804642486674016	0.21953575133259837	weka.classifiers.rules.DecisionTable	91.76954732510288	yes	0.7666666666666667	0.23333333333333334	weka.classifiers.functions.SMO	97.11934156378601	yes	1.0	0.0	weka.classifiers.trees.RandomForest	96.29629629629629	yes	0.5870967741935484	0.4129032258064516	weka.classifiers.rules.DTNB	96.70781893004116	yes
COSMIC	1	EGFR	872	E	G	0.234411	0.016708	0.363636	0.286275	-2	NA	0	NA	0	75.06714	1	109	EGFR	TK	Activation_segment_Nt#Activation_segment_Ct	yes	weka.classifiers.bayes.BayesNet	95.88477366255144	yes	0.6538603931521967	0.34613960684780326	weka.classifiers.lazy.LWL	96.50205761316873	yes	0.7778258551593671	0.2221741448406328	weka.classifiers.rules.DecisionTable	91.76954732510288	yes	0.7666666666666667	0.23333333333333334	weka.classifiers.functions.SMO	97.11934156378601	yes	1.0	0.0	weka.classifiers.trees.RandomForest	96.29629629629629	no	0.45	0.55	weka.classifiers.rules.DTNB	96.70781893004116	yes
COSMIC	1	EGFR	788	L	F	0.483203	0.391885	0.909091	0.435294	0	NA	0	NA	0	165.19184	0	124	EGFR	TK	Linker	yes	weka.classifiers.bayes.BayesNet	95.88477366255144	yes	0.9660315077297622	0.03396849227023774	weka.classifiers.lazy.LWL	96.50205761316873	yes	0.8228715105613326	0.17712848943866769	weka.classifiers.rules.DecisionTable	91.76954732510288	yes	0.7666666666666667	0.23333333333333334	weka.classifiers.functions.SMO	97.11934156378601	yes	1.0	0.0	weka.classifiers.trees.RandomForest	96.29629629629629	yes	0.6210993221338049	0.3789006778661951	weka.classifiers.rules.DTNB	96.70781893004116	yes
COSMIC	1	EGFR	832	R	L	0.354984	0.074478	0.727273	0.321569	-2	NA	0	NA	0	131.17464	1	148	EGFR	TK	Catalytic_loop	yes	weka.classifiers.bayes.BayesNet	95.88477366255144	no	0.3609017872940206	0.6390982127059793	weka.classifiers.lazy.LWL	96.50205761316873	yes	0.7803817182515578	0.21961828174844242	weka.classifiers.rules.DecisionTable	91.76954732510288	yes	0.7666666666666667	0.23333333333333334	weka.classifiers.functions.SMO	97.11934156378601	yes	1.0	0.0	weka.classifiers.trees.RandomForest	96.29629629629629	yes	0.8355555555555556	0.16444444444444445	weka.classifiers.rules.DTNB	96.70781893004116	yes
COSMIC	1	EGFR	804	E	G	0.136086	0.074302	0.545455	0.227451	-2	NA	0	NA	0	75.06714	1	109	EGFR	TK	Linker	yes	weka.classifiers.bayes.BayesNet	95.88477366255144	no	0.48692911863288346	0.5130708813671166	weka.classifiers.lazy.LWL	96.50205761316873	yes	0.7771538881983169	0.2228461118016833	weka.classifiers.rules.DecisionTable	91.76954732510288	yes	0.7666666666666667	0.23333333333333334	weka.classifiers.functions.SMO	97.11934156378601	yes	1.0	0.0	weka.classifiers.trees.RandomForest	96.29629629629629	no	0.26587301587301587	0.7341269841269841	weka.classifiers.rules.DTNB	96.70781893004116	yes
COSMIC	1	EGFR	820	Q	R	0.438071	0.404791	1	0.588235	1	NA	0	NA	1	174.20274	1	114	EGFR	TK	E_helix	yes	weka.classifiers.bayes.BayesNet	95.88477366255144	yes	0.699678829541637	0.30032117045836304	weka.classifiers.lazy.LWL	96.50205761316873	yes	0.7882296569072313	0.21177034309276865	weka.classifiers.rules.DecisionTable	91.76954732510288	yes	0.7666666666666667	0.23333333333333334	weka.classifiers.functions.SMO	97.11934156378601	yes	1.0	0.0	weka.classifiers.trees.RandomForest	96.29629629629629	yes	0.8395424836601307	0.16045751633986927	weka.classifiers.rules.DTNB	96.70781893004116	yes
COSMIC	1	EGFR	716	K	R	0.167941	0.1471	0.818182	0.352941	2	NA	0	NA	1	174.20274	1	135	EGFR	TK	G_loop	yes	weka.classifiers.bayes.BayesNet	95.88477366255144	yes	0.8099924032926205	0.1900075967073795	weka.classifiers.lazy.LWL	96.50205761316873	yes	0.77550281974367	0.22449718025632998	weka.classifiers.rules.DecisionTable	91.76954732510288	yes	0.7666666666666667	0.23333333333333334	weka.classifiers.functions.SMO	97.11934156378601	yes	1.0	0.0	weka.classifiers.trees.RandomForest	96.29629629629629	yes	0.5870967741935484	0.4129032258064516	weka.classifiers.rules.DTNB	96.70781893004116	yes
COSMIC	1	EGFR	722	A	V	0.313385	0.156825	0.818182	0.164706	0	NA	0	NA	0	117.14784	0	67	EGFR	TK	G_loop	yes	weka.classifiers.bayes.BayesNet	95.88477366255144	yes	0.5372165632906181	0.46278343670938193	weka.classifiers.lazy.LWL	96.50205761316873	yes	0.8172598218810329	0.18274017811896717	weka.classifiers.rules.DecisionTable	91.76954732510288	yes	0.7666666666666667	0.23333333333333334	weka.classifiers.functions.SMO	97.11934156378601	yes	1.0	0.0	weka.classifiers.trees.RandomForest	96.29629629629629	yes	0.9	0.1	weka.classifiers.rules.DTNB	96.70781893004116	yes
COSMIC	1	EGFR	870	H	N	0.073785	0.016133	0.363636	0.168627	1	NA	0	NA	1	132.11904	1	118	EGFR	TK	Activation_segment_Nt#Activation_segment_Ct	yes	weka.classifiers.bayes.BayesNet	95.88477366255144	yes	0.8353059382831357	0.16469406171686438	weka.classifiers.lazy.LWL	96.50205761316873	yes	0.7539291379966703	0.2460708620033298	weka.classifiers.rules.DecisionTable	91.76954732510288	yes	0.7666666666666667	0.23333333333333334	weka.classifiers.functions.SMO	97.11934156378601	no	0.0	1.0	weka.classifiers.trees.RandomForest	96.29629629629629	no	0.42498084291187743	0.5750191570881226	weka.classifiers.rules.DTNB	96.70781893004116	yes
COSMIC	1	EGFR	742	V	A	0.56099	0.415488	1	0.890196	0	NA	0	NA	0	89.09404	0	105	EGFR	TK	B3_strand	yes	weka.classifiers.bayes.BayesNet	95.88477366255144	yes	0.9738742588641258	0.026125741135874157	weka.classifiers.lazy.LWL	96.50205761316873	yes	0.8105640069352341	0.18943599306476566	weka.classifiers.rules.DecisionTable	91.76954732510288	yes	0.7666666666666667	0.23333333333333334	weka.classifiers.functions.SMO	97.11934156378601	yes	1.0	0.0	weka.classifiers.trees.RandomForest	96.29629629629629	no	0.46054376657824936	0.5394562334217506	weka.classifiers.rules.DTNB	96.70781893004116	yes
COSMIC	1	EGFR	841	R	K	0.276286	0.071517	1	0.913725	2	NA	0	NA	1	146.18934	1	148	EGFR	TK	Catalytic_loop	yes	weka.classifiers.bayes.BayesNet	95.88477366255144	yes	0.8982607427325063	0.10173925726749362	weka.classifiers.lazy.LWL	96.50205761316873	yes	0.7747587442927031	0.2252412557072967	weka.classifiers.rules.DecisionTable	91.76954732510288	yes	0.7666666666666667	0.23333333333333334	weka.classifiers.functions.SMO	97.11934156378601	yes	1.0	0.0	weka.classifiers.trees.RandomForest	96.29629629629629	yes	0.7833333333333334	0.21666666666666665	weka.classifiers.rules.DTNB	96.70781893004116	yes
COSMIC	1	EGFR	727	Y	C	0.482182	0.360281	0.727273	0.141176	-2	NA	0	NA	0	121.15404	0	141	EGFR	TK	G_loop	yes	weka.classifiers.bayes.BayesNet	95.88477366255144	yes	0.9855223317498326	0.014477668250167422	weka.classifiers.lazy.LWL	96.50205761316873	yes	0.8152561725542741	0.18474382744572598	weka.classifiers.rules.DecisionTable	91.76954732510288	yes	0.7666666666666667	0.23333333333333334	weka.classifiers.functions.SMO	97.11934156378601	yes	1.0	0.0	weka.classifiers.trees.RandomForest	96.29629629629629	yes	0.7832078853046596	0.2167921146953405	weka.classifiers.rules.DTNB	96.70781893004116	yes
COSMIC	1	EGFR	753	P	S	0.143788	0.055605	0.636364	0.211765	-1	NA	0	NA	1	105.09344	0	90	EGFR	TK	B3_strand#C_helix	yes	weka.classifiers.bayes.BayesNet	95.88477366255144	no	0.0654063214434985	0.9345936785565014	weka.classifiers.lazy.LWL	96.50205761316873	yes	0.7972358931781531	0.20276410682184695	weka.classifiers.rules.DecisionTable	91.76954732510288	yes	0.7666666666666667	0.23333333333333334	weka.classifiers.functions.SMO	97.11934156378601	yes	1.0	0.0	weka.classifiers.trees.RandomForest	96.29629629629629	yes	0.6086956521739131	0.391304347826087	weka.classifiers.rules.DTNB	96.70781893004116	yes
COSMIC	1	EGFR	834	V	M	0.37196	0.26631	0.909091	0.443137	1	NA	0	NA	0	149.20784	0	105	EGFR	TK	Catalytic_loop	yes	weka.classifiers.bayes.BayesNet	95.88477366255144	yes	0.9725175089467274	0.02748249105327263	weka.classifiers.lazy.LWL	96.50205761316873	yes	0.8025451225681126	0.19745487743188733	weka.classifiers.rules.DecisionTable	91.76954732510288	yes	0.7666666666666667	0.23333333333333334	weka.classifiers.functions.SMO	97.11934156378601	yes	1.0	0.0	weka.classifiers.trees.RandomForest	96.29629629629629	yes	0.7855555555555556	0.21444444444444444	weka.classifiers.rules.DTNB	96.70781893004116	yes
COSMIC	1	EGFR	754	K	A	0.07453	0.091894	0.545455	0.172549	-1	NA	0	NA	0	89.09404	1	135	EGFR	TK	B3_strand#C_helix	yes	weka.classifiers.bayes.BayesNet	95.88477366255144	no	0.4687457207190521	0.5312542792809479	weka.classifiers.lazy.LWL	96.50205761316873	yes	0.770068090206309	0.22993190979369113	weka.classifiers.rules.DecisionTable	91.76954732510288	yes	0.7666666666666667	0.23333333333333334	weka.classifiers.functions.SMO	97.11934156378601	yes	1.0	0.0	weka.classifiers.trees.RandomForest	96.29629629629629	no	0.3576405407717977	0.6423594592282023	weka.classifiers.rules.DTNB	96.70781893004116	yes
COSMIC	1	EGFR	784	S	P	0.12038	0.073373	0.636364	0.2	-1	NA	0	NA	0	115.13194	1	73	EGFR	TK	C_helix	yes	weka.classifiers.bayes.BayesNet	95.88477366255144	yes	0.8084394412333762	0.19156055876662378	weka.classifiers.lazy.LWL	96.50205761316873	yes	0.7934008336711583	0.20659916632884184	weka.classifiers.rules.DecisionTable	91.76954732510288	yes	0.7666666666666667	0.23333333333333334	weka.classifiers.functions.SMO	97.11934156378601	yes	1.0	0.0	weka.classifiers.trees.RandomForest	96.29629629629629	yes	0.9106865177832919	0.08931348221670801	weka.classifiers.rules.DTNB	96.70781893004116	yes
COSMIC	1	EGFR	833	L	W	0.471306	0.085484	0.727273	0.188235	-2	NA	0	NA	0	204.22844	0	124	EGFR	TK	Catalytic_loop	yes	weka.classifiers.bayes.BayesNet	95.88477366255144	yes	0.9524897931384543	0.04751020686154579	weka.classifiers.lazy.LWL	96.50205761316873	yes	0.8125806478686558	0.18741935213134417	weka.classifiers.rules.DecisionTable	91.76954732510288	yes	0.7666666666666667	0.23333333333333334	weka.classifiers.functions.SMO	97.11934156378601	yes	1.0	0.0	weka.classifiers.trees.RandomForest	96.29629629629629	yes	0.8544326554671382	0.14556734453286177	weka.classifiers.rules.DTNB	96.70781893004116	yes
COSMIC	1	EGFR	805	H	I	0.097248	0.062412	0.818182	0.141176	-3	NA	0	NA	0	131.17464	1	118	EGFR	TK	Linker#E_helix	yes	weka.classifiers.bayes.BayesNet	95.88477366255144	no	0.4363690052049854	0.5636309947950147	weka.classifiers.lazy.LWL	96.50205761316873	yes	0.7732866489180856	0.22671335108191434	weka.classifiers.rules.DecisionTable	91.76954732510288	yes	0.7666666666666667	0.23333333333333334	weka.classifiers.functions.SMO	97.11934156378601	yes	1.0	0.0	weka.classifiers.trees.RandomForest	96.29629629629629	no	0.3181400966183575	0.6818599033816425	weka.classifiers.rules.DTNB	96.70781893004116	yes
COSMIC	1	EGFR	829	E	K	0.867695	0.025769	1	0.141176	1	NA	0	NA	1	146.18934	1	109	EGFR	TK	E_helix	yes	weka.classifiers.bayes.BayesNet	95.88477366255144	yes	0.99850134982279	0.0014986501772100284	weka.classifiers.lazy.LWL	96.50205761316873	yes	0.7854885834322791	0.21451141656772096	weka.classifiers.rules.DecisionTable	91.76954732510288	yes	0.7666666666666667	0.23333333333333334	weka.classifiers.functions.SMO	97.11934156378601	yes	1.0	0.0	weka.classifiers.trees.RandomForest	96.29629629629629	yes	0.7084313725490196	0.2915686274509804	weka.classifiers.rules.DTNB	96.70781893004116	yes
COSMIC	1	EGFR	810	G	S	0.179976	0.027581	1	0.262745	0	NA	0	NA	1	105.09344	0	48	EGFR	TK	E_helix	yes	weka.classifiers.bayes.BayesNet	95.88477366255144	yes	0.9604446672321735	0.03955533276782642	weka.classifiers.lazy.LWL	96.50205761316873	yes	0.8052307947829489	0.19476920521705132	weka.classifiers.rules.DecisionTable	91.76954732510288	yes	0.7666666666666667	0.23333333333333334	weka.classifiers.functions.SMO	97.11934156378601	yes	1.0	0.0	weka.classifiers.trees.RandomForest	96.29629629629629	yes	0.7117647058823529	0.28823529411764703	weka.classifiers.rules.DTNB	96.70781893004116	yes
COSMIC	1	EGFR	752	S	Y	0.149943	0.119917	0.454545	0.223529	-2	NA	0	NA	0	181.19124	1	73	EGFR	TK	B3_strand#C_helix	yes	weka.classifiers.bayes.BayesNet	95.88477366255144	yes	0.5452680805814416	0.4547319194185584	weka.classifiers.lazy.LWL	96.50205761316873	yes	0.7923480715744556	0.20765192842554447	weka.classifiers.rules.DecisionTable	91.76954732510288	yes	0.7666666666666667	0.23333333333333334	weka.classifiers.functions.SMO	97.11934156378601	yes	1.0	0.0	weka.classifiers.trees.RandomForest	96.29629629629629	yes	0.6777800040072129	0.322219995992787	weka.classifiers.rules.DTNB	96.70781893004116	yes
COSMIC	1	EGFR	732	I	T	0.210396	0.044201	0.636364	0.294118	-1	NA	0	NA	1	119.12034	0	124	EGFR	TK	G_loop#B3_strand	yes	weka.classifiers.bayes.BayesNet	95.88477366255144	yes	0.7931197456194401	0.20688025438055993	weka.classifiers.lazy.LWL	96.50205761316873	yes	0.794517533895439	0.2054824661045606	weka.classifiers.rules.DecisionTable	91.76954732510288	yes	0.7666666666666667	0.23333333333333334	weka.classifiers.functions.SMO	97.11934156378601	yes	1.0	0.0	weka.classifiers.trees.RandomForest	96.29629629629629	yes	0.6386206896551724	0.36137931034482756	weka.classifiers.rules.DTNB	96.70781893004116	yes
COSMIC	1	EGFR	858	L	A	0.51031	0.409919	0.818182	0.803922	-1	NA	0	NA	0	89.09404	0	124	EGFR	TK	Activation_segment_Nt	yes	weka.classifiers.bayes.BayesNet	95.88477366255144	yes	0.9926940395325474	0.00730596046745251	weka.classifiers.lazy.LWL	96.50205761316873	yes	0.8271214036951698	0.17287859630482988	weka.classifiers.rules.DecisionTable	91.76954732510288	yes	0.7666666666666667	0.23333333333333334	weka.classifiers.functions.SMO	97.11934156378601	yes	1.0	0.0	weka.classifiers.trees.RandomForest	96.29629629629629	yes	0.7355437665782494	0.2644562334217507	weka.classifiers.rules.DTNB	96.70781893004116	yes
COSMIC	1	EGFR	780	I	S	0.06589	0.063207	0.363636	0.635294	-2	NA	0	NA	1	105.09344	0	124	EGFR	TK	C_helix	yes	weka.classifiers.bayes.BayesNet	95.88477366255144	yes	0.9825605593076973	0.01743944069230276	weka.classifiers.lazy.LWL	96.50205761316873	yes	0.8023918644655765	0.19760813553442363	weka.classifiers.rules.DecisionTable	91.76954732510288	yes	0.7666666666666667	0.23333333333333334	weka.classifiers.functions.SMO	97.11934156378601	yes	1.0	0.0	weka.classifiers.trees.RandomForest	96.29629629629629	yes	0.8308080808080808	0.16919191919191917	weka.classifiers.rules.DTNB	96.70781893004116	yes
COSMIC	1	EGFR	834	V	L	0.37196	0.26631	0.909091	0.443137	1	NA	0	NA	0	131.17464	0	105	EGFR	TK	Catalytic_loop	yes	weka.classifiers.bayes.BayesNet	95.88477366255144	yes	0.9450696386829143	0.05493036131708568	weka.classifiers.lazy.LWL	96.50205761316873	yes	0.8030262710960152	0.19697372890398465	weka.classifiers.rules.DecisionTable	91.76954732510288	yes	0.7666666666666667	0.23333333333333334	weka.classifiers.functions.SMO	97.11934156378601	yes	1.0	0.0	weka.classifiers.trees.RandomForest	96.29629629629629	yes	0.7855555555555556	0.21444444444444444	weka.classifiers.rules.DTNB	96.70781893004116	yes
COSMIC	1	EGFR	772	P	S	0.50443	0.413411	0.636364	0.494118	-1	NA	0	NA	1	105.09344	0	90	EGFR	TK	C_helix	yes	weka.classifiers.bayes.BayesNet	95.88477366255144	yes	0.7460708797597462	0.25392912024025394	weka.classifiers.lazy.LWL	96.50205761316873	yes	0.8156571267122562	0.1843428732877439	weka.classifiers.rules.DecisionTable	91.76954732510288	yes	0.7666666666666667	0.23333333333333334	weka.classifiers.functions.SMO	97.11934156378601	yes	1.0	0.0	weka.classifiers.trees.RandomForest	96.29629629629629	yes	0.7777777777777778	0.22222222222222224	weka.classifiers.rules.DTNB	96.70781893004116	yes
COSMIC	1	EGFR	859	A	D	0.532724	0.407355	0.909091	0.435294	-2	NA	0	NA	1	133.10384	0	67	EGFR	TK	Activation_segment_Nt	yes	weka.classifiers.bayes.BayesNet	95.88477366255144	yes	0.9990786246723417	9.213753276584156E-4	weka.classifiers.lazy.LWL	96.50205761316873	yes	0.8176694026747238	0.18233059732527643	weka.classifiers.rules.DecisionTable	91.76954732510288	yes	0.7666666666666667	0.23333333333333334	weka.classifiers.functions.SMO	97.11934156378601	yes	1.0	0.0	weka.classifiers.trees.RandomForest	96.29629629629629	yes	0.7327586206896551	0.26724137931034486	weka.classifiers.rules.DTNB	96.70781893004116	yes
COSMIC	1	EGFR	799	L	R	0.155575	0.082832	0.909091	0.188235	-2	NA	0	NA	1	174.20274	0	124	EGFR	TK	Linker	yes	weka.classifiers.bayes.BayesNet	95.88477366255144	yes	0.9643476950547041	0.035652304945295886	weka.classifiers.lazy.LWL	96.50205761316873	yes	0.8029056132508382	0.19709438674916194	weka.classifiers.rules.DecisionTable	91.76954732510288	yes	0.7666666666666667	0.23333333333333334	weka.classifiers.functions.SMO	97.11934156378601	yes	1.0	0.0	weka.classifiers.trees.RandomForest	96.29629629629629	yes	0.7	0.3	weka.classifiers.rules.DTNB	96.70781893004116	yes
COSMIC	1	EGFR	869	Y	C	0.131973	0.038985	0.636364	0.372549	-2	Phosphorylation	0	NA	0	121.15404	0	141	EGFR	TK	Activation_segment_Nt#Activation_segment_Ct	yes	weka.classifiers.bayes.BayesNet	95.88477366255144	yes	0.9735349574967328	0.02646504250326719	weka.classifiers.lazy.LWL	96.50205761316873	yes	0.8032699513856683	0.19673004861433172	weka.classifiers.rules.DecisionTable	91.76954732510288	yes	0.7666666666666667	0.23333333333333334	weka.classifiers.functions.SMO	97.11934156378601	yes	1.0	0.0	weka.classifiers.trees.RandomForest	96.29629629629629	yes	0.8832078853046597	0.11679211469534048	weka.classifiers.rules.DTNB	96.70781893004116	yes
COSMIC	1	EGFR	759	I	V	0.329892	0.112668	0.272727	0.639216	3	NA	0	NA	0	117.14784	0	124	EGFR	TK	C_helix	yes	weka.classifiers.bayes.BayesNet	95.88477366255144	yes	0.5755604693119929	0.4244395306880071	weka.classifiers.lazy.LWL	96.50205761316873	yes	0.8116440712936113	0.18835592870638862	weka.classifiers.rules.DecisionTable	91.76954732510288	yes	0.7666666666666667	0.23333333333333334	weka.classifiers.functions.SMO	97.11934156378601	yes	1.0	0.0	weka.classifiers.trees.RandomForest	96.29629629629629	yes	0.86	0.13999999999999999	weka.classifiers.rules.DTNB	96.70781893004116	yes
COSMIC	1	EGFR	811	S	F	0.169404	0.019581	0.727273	0.082353	-2	NA	0	NA	0	165.19184	1	73	EGFR	TK	E_helix	yes	weka.classifiers.bayes.BayesNet	95.88477366255144	no	0.11071566470921304	0.8892843352907869	weka.classifiers.lazy.LWL	96.50205761316873	yes	0.7881535366265142	0.21184646337348573	weka.classifiers.rules.DecisionTable	91.76954732510288	yes	0.7666666666666667	0.23333333333333334	weka.classifiers.functions.SMO	97.11934156378601	yes	1.0	0.0	weka.classifiers.trees.RandomForest	96.29629629629629	yes	0.6084218098011486	0.3915781901988514	weka.classifiers.rules.DTNB	96.70781893004116	yes
COSMIC	1	EGFR	733	P	L	0.137881	0.052422	1	0.101961	-3	NA	0	NA	0	131.17464	0	90	EGFR	TK	G_loop#B3_strand	yes	weka.classifiers.bayes.BayesNet	95.88477366255144	yes	0.9241174239090594	0.07588257609094051	weka.classifiers.lazy.LWL	96.50205761316873	yes	0.808112507245944	0.191887492754056	weka.classifiers.rules.DecisionTable	91.76954732510288	yes	0.7666666666666667	0.23333333333333334	weka.classifiers.functions.SMO	97.11934156378601	yes	1.0	0.0	weka.classifiers.trees.RandomForest	96.29629629629629	yes	0.6086956521739131	0.391304347826087	weka.classifiers.rules.DTNB	96.70781893004116	yes
COSMIC	1	EGFR	779	G	D	0.33994	0.316301	0.818182	0.823529	-1	NA	0	NA	1	133.10384	0	48	EGFR	TK	C_helix	yes	weka.classifiers.bayes.BayesNet	95.88477366255144	yes	0.8896208766563496	0.1103791233436503	weka.classifiers.lazy.LWL	96.50205761316873	yes	0.8205797241738608	0.179420275826139	weka.classifiers.rules.DecisionTable	91.76954732510288	yes	0.7666666666666667	0.23333333333333334	weka.classifiers.functions.SMO	97.11934156378601	yes	1.0	0.0	weka.classifiers.trees.RandomForest	96.29629629629629	yes	0.8405363984674329	0.15946360153256706	weka.classifiers.rules.DTNB	96.70781893004116	yes
COSMIC	1	EGFR	758	E	D	0.159715	0.121906	0.818182	0.321569	2	NA	0	NA	1	133.10384	1	109	EGFR	TK	C_helix	yes	weka.classifiers.bayes.BayesNet	95.88477366255144	no	0.3918563956250723	0.6081436043749276	weka.classifiers.lazy.LWL	96.50205761316873	yes	0.7796019308909127	0.220398069109087	weka.classifiers.rules.DecisionTable	91.76954732510288	yes	0.7666666666666667	0.23333333333333334	weka.classifiers.functions.SMO	97.11934156378601	yes	1.0	0.0	weka.classifiers.trees.RandomForest	96.29629629629629	yes	0.720536398467433	0.279463601532567	weka.classifiers.rules.DTNB	96.70781893004116	yes
COSMIC	1	EGFR	761	D	N	0.325613	0.026609	0.727273	0.192157	1	NA	0	NA	1	132.11904	1	91	EGFR	TK	C_helix	yes	weka.classifiers.bayes.BayesNet	95.88477366255144	yes	0.6762023695319409	0.3237976304680591	weka.classifiers.lazy.LWL	96.50205761316873	yes	0.7661100696468337	0.23388993035316638	weka.classifiers.rules.DecisionTable	91.76954732510288	yes	0.7666666666666667	0.23333333333333334	weka.classifiers.functions.SMO	97.11934156378601	yes	1.0	0.0	weka.classifiers.trees.RandomForest	96.29629629629629	no	0.38775862068965516	0.6122413793103448	weka.classifiers.rules.DTNB	96.70781893004116	yes
COSMIC	1	EGFR	774	V	L	0.485356	0.198506	0.363636	0.419608	1	NA	0	NA	0	131.17464	0	105	EGFR	TK	C_helix	yes	weka.classifiers.bayes.BayesNet	95.88477366255144	yes	0.8235899790274783	0.17641002097252162	weka.classifiers.lazy.LWL	96.50205761316873	yes	0.8109939966731093	0.1890060033268907	weka.classifiers.rules.DecisionTable	91.76954732510288	yes	0.7666666666666667	0.23333333333333334	weka.classifiers.functions.SMO	97.11934156378601	yes	1.0	0.0	weka.classifiers.trees.RandomForest	96.29629629629629	yes	0.9105555555555556	0.08944444444444444	weka.classifiers.rules.DTNB	96.70781893004116	yes
COSMIC	1	EGFR	862	L	Q	0.084357	0.190506	1	0.266667	-2	NA	0	NA	1	146.14594	0	124	EGFR	TK	Activation_segment_Nt	yes	weka.classifiers.bayes.BayesNet	95.88477366255144	yes	0.9867059410015945	0.013294058998405437	weka.classifiers.lazy.LWL	96.50205761316873	yes	0.7994063212175264	0.2005936787824733	weka.classifiers.rules.DecisionTable	91.76954732510288	yes	0.7666666666666667	0.23333333333333334	weka.classifiers.functions.SMO	97.11934156378601	yes	1.0	0.0	weka.classifiers.trees.RandomForest	96.29629629629629	yes	0.8	0.2	weka.classifiers.rules.DTNB	96.70781893004116	yes
COSMIC	1	EGFR	720	S	T	0.195628	0.099806	0.818182	0.309804	1	NA	0	NA	1	119.12034	1	73	EGFR	TK	G_loop	yes	weka.classifiers.bayes.BayesNet	95.88477366255144	yes	0.5847758021069972	0.41522419789300286	weka.classifiers.lazy.LWL	96.50205761316873	yes	0.7850187828884059	0.2149812171115941	weka.classifiers.rules.DecisionTable	91.76954732510288	yes	0.7666666666666667	0.23333333333333334	weka.classifiers.functions.SMO	97.11934156378601	yes	1.0	0.0	weka.classifiers.trees.RandomForest	96.29629629629629	yes	0.6457174638487209	0.3542825361512792	weka.classifiers.rules.DTNB	96.70781893004116	yes
COSMIC	1	EGFR	866	E	G	?	0.08544	?	?	-2	NA	0	NA	0	75.06714	1	109	EGFR	TK	Activation_segment_Nt#Activation_segment_Ct	yes	weka.classifiers.bayes.BayesNet	95.88477366255144	yes	0.8833181963589954	0.11668180364100464	weka.classifiers.lazy.LWL	96.50205761316873	yes	0.791653426881799	0.20834657311820093	weka.classifiers.rules.DecisionTable	91.76954732510288	yes	0.7666666666666667	0.23333333333333334	weka.classifiers.functions.SMO	97.11934156378601	yes	1.0	0.0	weka.classifiers.trees.RandomForest	96.29629629629629	yes	0.5182539682539683	0.4817460317460317	weka.classifiers.rules.DTNB	96.70781893004116	yes
COSMIC	1	EGFR	743	A	S	0.873658	0.681489	0.818182	0.933333	1	NA	0	NA	1	105.09344	0	67	EGFR	TK	B3_strand	yes	weka.classifiers.bayes.BayesNet	95.88477366255144	no	0.4645397638376602	0.5354602361623397	weka.classifiers.lazy.LWL	96.50205761316873	yes	0.8233729852140904	0.1766270147859092	weka.classifiers.rules.DecisionTable	91.76954732510288	yes	0.7666666666666667	0.23333333333333334	weka.classifiers.functions.SMO	97.11934156378601	yes	1.0	0.0	weka.classifiers.trees.RandomForest	96.29629629629629	yes	0.7571428571428571	0.24285714285714283	weka.classifiers.rules.DTNB	96.70781893004116	yes
COSMIC	1	EGFR	897	V	I	0.397659	0.345916	0.909091	0.862745	3	NA	0	NA	0	131.17464	0	105	EGFR	TK	F_helix	yes	weka.classifiers.bayes.BayesNet	95.88477366255144	yes	0.724659141337318	0.27534085866268193	weka.classifiers.lazy.LWL	96.50205761316873	yes	0.7984858060111729	0.2015141939888272	weka.classifiers.rules.DecisionTable	91.76954732510288	yes	0.7666666666666667	0.23333333333333334	weka.classifiers.functions.SMO	97.11934156378601	yes	1.0	0.0	weka.classifiers.trees.RandomForest	96.29629629629629	yes	0.625	0.375	weka.classifiers.rules.DTNB	96.70781893004116	yes
COSMIC	1	EGFR	806	K	A	0.246694	0.11974	0.454545	0.282353	-1	NA	0	NA	0	89.09404	1	135	EGFR	TK	Linker#E_helix	yes	weka.classifiers.bayes.BayesNet	95.88477366255144	yes	0.751152411926775	0.24884758807322505	weka.classifiers.lazy.LWL	96.50205761316873	yes	0.7724469032895466	0.22755309671045357	weka.classifiers.rules.DecisionTable	91.76954732510288	yes	0.7666666666666667	0.23333333333333334	weka.classifiers.functions.SMO	97.11934156378601	yes	1.0	0.0	weka.classifiers.trees.RandomForest	96.29629629629629	no	0.3887516518829088	0.6112483481170912	weka.classifiers.rules.DTNB	96.70781893004116	yes
COSMIC	1	EGFR	756	N	Y	0.118558	0.018785	0.545455	0.203922	-2	NA	0	NA	0	181.19124	1	96	EGFR	TK	C_helix	yes	weka.classifiers.bayes.BayesNet	95.88477366255144	yes	0.7398367586836262	0.26016324131637375	weka.classifiers.lazy.LWL	96.50205761316873	yes	0.7934473069997187	0.20655269300028128	weka.classifiers.rules.DecisionTable	91.76954732510288	yes	0.7666666666666667	0.23333333333333334	weka.classifiers.functions.SMO	97.11934156378601	yes	1.0	0.0	weka.classifiers.trees.RandomForest	96.29629629629629	yes	0.9800000000000001	0.02	weka.classifiers.rules.DTNB	96.70781893004116	yes
COSMIC	1	EGFR	856	F	Y	0.86488	0.742132	1	0.909804	3	NA	0	NA	0	181.19124	0	135	EGFR	TK	Activation_segment_Nt	yes	weka.classifiers.bayes.BayesNet	95.88477366255144	yes	0.9997226968706607	2.773031293393112E-4	weka.classifiers.lazy.LWL	96.50205761316873	yes	0.8228224528855719	0.17717754711442815	weka.classifiers.rules.DecisionTable	91.76954732510288	yes	0.7666666666666667	0.23333333333333334	weka.classifiers.functions.SMO	97.11934156378601	yes	1.0	0.0	weka.classifiers.trees.RandomForest	96.29629629629629	yes	0.7494200065167808	0.25057999348321924	weka.classifiers.rules.DTNB	96.70781893004116	yes
COSMIC	1	EGFR	755	A	D	0.097137	0.060025	0.636364	0.207843	-2	NA	0	NA	1	133.10384	0	67	EGFR	TK	B3_strand#C_helix	yes	weka.classifiers.bayes.BayesNet	95.88477366255144	no	0.15379132911421906	0.8462086708857809	weka.classifiers.lazy.LWL	96.50205761316873	yes	0.798666910207689	0.20133308979231088	weka.classifiers.rules.DecisionTable	91.76954732510288	yes	0.7666666666666667	0.23333333333333334	weka.classifiers.functions.SMO	97.11934156378601	yes	1.0	0.0	weka.classifiers.trees.RandomForest	96.29629629629629	yes	0.5827586206896551	0.41724137931034483	weka.classifiers.rules.DTNB	96.70781893004116	yes
COSMIC	1	EGFR	834	V	A	0.37196	0.26631	0.909091	0.443137	0	NA	0	NA	0	89.09404	0	105	EGFR	TK	Catalytic_loop	yes	weka.classifiers.bayes.BayesNet	95.88477366255144	yes	0.9696037139301753	0.03039628606982473	weka.classifiers.lazy.LWL	96.50205761316873	yes	0.7979766316009532	0.20202336839904686	weka.classifiers.rules.DecisionTable	91.76954732510288	yes	0.7666666666666667	0.23333333333333334	weka.classifiers.functions.SMO	97.11934156378601	yes	1.0	0.0	weka.classifiers.trees.RandomForest	96.29629629629629	yes	0.5688770999115826	0.43112290008841736	weka.classifiers.rules.DTNB	96.70781893004116	yes
COSMIC	1	EGFR	744	I	T	0.372153	0.243414	1	0.584314	-1	NA	0	NA	1	119.12034	0	124	EGFR	TK	B3_strand	yes	weka.classifiers.bayes.BayesNet	95.88477366255144	yes	0.8761711249850404	0.12382887501495966	weka.classifiers.lazy.LWL	96.50205761316873	yes	0.8040589028312626	0.19594109716873753	weka.classifiers.rules.DecisionTable	91.76954732510288	yes	0.7666666666666667	0.23333333333333334	weka.classifiers.functions.SMO	97.11934156378601	yes	1.0	0.0	weka.classifiers.trees.RandomForest	96.29629629629629	yes	0.5386206896551724	0.4613793103448275	weka.classifiers.rules.DTNB	96.70781893004116	yes
COSMIC	1	EGFR	748	R	I	0.176995	0.092822	0.454545	0.643137	-3	NA	0	NA	0	131.17464	1	148	EGFR	TK	B3_strand	yes	weka.classifiers.bayes.BayesNet	95.88477366255144	no	0.11777874921221908	0.882221250787781	weka.classifiers.lazy.LWL	96.50205761316873	yes	0.7774208150668918	0.2225791849331079	weka.classifiers.rules.DecisionTable	91.76954732510288	yes	0.7666666666666667	0.23333333333333334	weka.classifiers.functions.SMO	97.11934156378601	yes	1.0	0.0	weka.classifiers.trees.RandomForest	96.29629629629629	no	0.45	0.55	weka.classifiers.rules.DTNB	96.70781893004116	yes
COSMIC	1	EGFR	765	V	G	0.308472	0.130614	0.454545	0.364706	-3	NA	0	NA	0	75.06714	0	105	EGFR	TK	C_helix	yes	weka.classifiers.bayes.BayesNet	95.88477366255144	yes	0.7046162094252741	0.2953837905747258	weka.classifiers.lazy.LWL	96.50205761316873	yes	0.7931304142525986	0.20686958574740144	weka.classifiers.rules.DecisionTable	91.76954732510288	yes	0.7666666666666667	0.23333333333333334	weka.classifiers.functions.SMO	97.11934156378601	yes	1.0	0.0	weka.classifiers.trees.RandomForest	96.29629629629629	yes	0.505	0.495	weka.classifiers.rules.DTNB	96.70781893004116	yes
COSMIC	1	EGFR	715	I	S	0.135617	0.09017	0.272727	0.247059	-2	NA	0	NA	1	105.09344	0	124	EGFR	TK	G_loop	yes	weka.classifiers.bayes.BayesNet	95.88477366255144	yes	0.840613958497337	0.15938604150266303	weka.classifiers.lazy.LWL	96.50205761316873	yes	0.8000231696849418	0.19997683031505822	weka.classifiers.rules.DecisionTable	91.76954732510288	yes	0.7666666666666667	0.23333333333333334	weka.classifiers.functions.SMO	97.11934156378601	yes	1.0	0.0	weka.classifiers.trees.RandomForest	96.29629629629629	yes	0.7686459186459187	0.2313540813540813	weka.classifiers.rules.DTNB	96.70781893004116	yes
COSMIC	1	EGFR	858	L	G	0.51031	0.409919	0.818182	0.803922	-4	NA	0	NA	0	75.06714	0	124	EGFR	TK	Activation_segment_Nt	yes	weka.classifiers.bayes.BayesNet	95.88477366255144	yes	0.9911283866005101	0.00887161339949002	weka.classifiers.lazy.LWL	96.50205761316873	yes	0.8203638348274523	0.17963616517254777	weka.classifiers.rules.DecisionTable	91.76954732510288	yes	0.7666666666666667	0.23333333333333334	weka.classifiers.functions.SMO	97.11934156378601	yes	1.0	0.0	weka.classifiers.trees.RandomForest	96.29629629629629	yes	0.6	0.4	weka.classifiers.rules.DTNB	96.70781893004116	yes
COSMIC	1	EGFR	715	I	L	0.135617	0.09017	0.272727	0.247059	2	NA	0	NA	0	131.17464	0	124	EGFR	TK	G_loop	yes	weka.classifiers.bayes.BayesNet	95.88477366255144	yes	0.5792716510130763	0.4207283489869237	weka.classifiers.lazy.LWL	96.50205761316873	yes	0.8062133414953648	0.1937866585046351	weka.classifiers.rules.DecisionTable	91.76954732510288	yes	0.7666666666666667	0.23333333333333334	weka.classifiers.functions.SMO	97.11934156378601	yes	1.0	0.0	weka.classifiers.trees.RandomForest	96.29629629629629	yes	0.8542014742014742	0.14579852579852579	weka.classifiers.rules.DTNB	96.70781893004116	yes
COSMIC	1	EGFR	750	A	P	0.043669	0.059273	0.181818	0.184314	-1	NA	0	NA	0	115.13194	0	67	EGFR	TK	B3_strand	yes	weka.classifiers.bayes.BayesNet	95.88477366255144	yes	0.8728185595459969	0.127181440454003	weka.classifiers.lazy.LWL	96.50205761316873	yes	0.8060358129535835	0.19396418704641655	weka.classifiers.rules.DecisionTable	91.76954732510288	yes	0.7666666666666667	0.23333333333333334	weka.classifiers.functions.SMO	97.11934156378601	yes	1.0	0.0	weka.classifiers.trees.RandomForest	96.29629629629629	yes	0.7769230769230769	0.2230769230769231	weka.classifiers.rules.DTNB	96.70781893004116	yes
COSMIC	1	EGFR	733	P	T	0.137881	0.052422	1	0.101961	-1	NA	0	NA	1	119.12034	0	90	EGFR	TK	G_loop#B3_strand	yes	weka.classifiers.bayes.BayesNet	95.88477366255144	yes	0.9126073676710683	0.08739263232893164	weka.classifiers.lazy.LWL	96.50205761316873	yes	0.7947087966328517	0.20529120336714846	weka.classifiers.rules.DecisionTable	91.76954732510288	yes	0.7666666666666667	0.23333333333333334	weka.classifiers.functions.SMO	97.11934156378601	yes	1.0	0.0	weka.classifiers.trees.RandomForest	96.29629629629629	yes	0.5673163418290854	0.4326836581709145	weka.classifiers.rules.DTNB	96.70781893004116	yes
COSMIC	1	EGFR	871	A	E	0.146907	0.036864	0.636364	0.403922	-1	NA	0	NA	1	147.13074	0	67	EGFR	TK	Activation_segment_Nt#Activation_segment_Ct	yes	weka.classifiers.bayes.BayesNet	95.88477366255144	yes	0.9370657808710762	0.06293421912892372	weka.classifiers.lazy.LWL	96.50205761316873	yes	0.7939610730169838	0.2060389269830159	weka.classifiers.rules.DecisionTable	91.76954732510288	yes	0.7666666666666667	0.23333333333333334	weka.classifiers.functions.SMO	97.11934156378601	yes	1.0	0.0	weka.classifiers.trees.RandomForest	96.29629629629629	yes	0.6488095238095238	0.35119047619047616	weka.classifiers.rules.DTNB	96.70781893004116	yes
COSMIC	1	EGFR	860	K	E	0.313468	0.212297	0.454545	0.756863	1	NA	0	NA	1	147.13074	1	135	EGFR	TK	Activation_segment_Nt	yes	weka.classifiers.bayes.BayesNet	95.88477366255144	yes	0.972536973744048	0.02746302625595202	weka.classifiers.lazy.LWL	96.50205761316873	yes	0.7644522700323624	0.2355477299676377	weka.classifiers.rules.DecisionTable	91.76954732510288	yes	0.7666666666666667	0.23333333333333334	weka.classifiers.functions.SMO	97.11934156378601	yes	1.0	0.0	weka.classifiers.trees.RandomForest	96.29629629629629	no	0.2870967741935484	0.7129032258064516	weka.classifiers.rules.DTNB	96.70781893004116	yes
COSMIC	1	EGFR	734	E	Q	0.292103	0.031957	0.636364	0.180392	2	NA	0	NA	1	146.14594	1	109	EGFR	TK	G_loop#B3_strand	yes	weka.classifiers.bayes.BayesNet	95.88477366255144	no	0.3353155854113095	0.6646844145886905	weka.classifiers.lazy.LWL	96.50205761316873	yes	0.7713002203434117	0.2286997796565884	weka.classifiers.rules.DecisionTable	91.76954732510288	yes	0.7666666666666667	0.23333333333333334	weka.classifiers.functions.SMO	97.11934156378601	yes	1.0	0.0	weka.classifiers.trees.RandomForest	96.29629629629629	yes	0.5777777777777777	0.42222222222222217	weka.classifiers.rules.DTNB	96.70781893004116	yes
COSMIC	1	EGFR	796	G	V	0.590775	0.529084	1	0.937255	-3	NA	0	NA	0	117.14784	0	48	EGFR	TK	Linker	yes	weka.classifiers.bayes.BayesNet	95.88477366255144	yes	0.9988152933663835	0.0011847066336165286	weka.classifiers.lazy.LWL	96.50205761316873	yes	0.8370135348341048	0.1629864651658949	weka.classifiers.rules.DecisionTable	91.76954732510288	yes	0.7666666666666667	0.23333333333333334	weka.classifiers.functions.SMO	97.11934156378601	yes	1.0	0.0	weka.classifiers.trees.RandomForest	96.29629629629629	yes	0.7533333333333333	0.24666666666666667	weka.classifiers.rules.DTNB	96.70781893004116	yes
COSMIC	1	EGFR	855	D	G	0.965413	0.828589	1	0.968627	-1	NA	0	NA	0	75.06714	1	91	EGFR	TK	Activation_segment_Nt	yes	weka.classifiers.bayes.BayesNet	95.88477366255144	yes	0.999891250306051	1.087496939491017E-4	weka.classifiers.lazy.LWL	96.50205761316873	yes	0.7998154289766755	0.2001845710233246	weka.classifiers.rules.DecisionTable	91.76954732510288	yes	0.7666666666666667	0.23333333333333334	weka.classifiers.functions.SMO	97.11934156378601	yes	1.0	0.0	weka.classifiers.trees.RandomForest	96.29629629629629	yes	0.5694444444444444	0.4305555555555555	weka.classifiers.rules.DTNB	96.70781893004116	yes
COSMIC	1	EGFR	802	V	A	0.270378	0.061041	0.909091	0.866667	0	NA	0	NA	0	89.09404	0	105	EGFR	TK	Linker	yes	weka.classifiers.bayes.BayesNet	95.88477366255144	yes	0.909046989268839	0.09095301073116112	weka.classifiers.lazy.LWL	96.50205761316873	yes	0.801202684762795	0.19879731523720495	weka.classifiers.rules.DecisionTable	91.76954732510288	yes	0.7666666666666667	0.23333333333333334	weka.classifiers.functions.SMO	97.11934156378601	yes	1.0	0.0	weka.classifiers.trees.RandomForest	96.29629629629629	no	0.46054376657824936	0.5394562334217506	weka.classifiers.rules.DTNB	96.70781893004116	yes
COSMIC	1	EGFR	721	G	D	0.947746	0.72622	1	0.964706	-1	NA	0	NA	1	133.10384	0	48	EGFR	TK	G_loop	yes	weka.classifiers.bayes.BayesNet	95.88477366255144	yes	0.9995533045637015	4.4669543629856286E-4	weka.classifiers.lazy.LWL	96.50205761316873	yes	0.8379817247551731	0.16201827524482715	weka.classifiers.rules.DecisionTable	91.76954732510288	yes	0.7666666666666667	0.23333333333333334	weka.classifiers.functions.SMO	97.11934156378601	yes	1.0	0.0	weka.classifiers.trees.RandomForest	96.29629629629629	yes	0.9827586206896551	0.017241379310344827	weka.classifiers.rules.DTNB	96.70781893004116	yes
COSMIC	1	EGFR	829	E	Q	0.867695	0.025769	1	0.141176	2	NA	0	NA	1	146.14594	1	109	EGFR	TK	E_helix	yes	weka.classifiers.bayes.BayesNet	95.88477366255144	yes	0.9922938674063472	0.0077061325936527945	weka.classifiers.lazy.LWL	96.50205761316873	yes	0.7764783206670112	0.22352167933298894	weka.classifiers.rules.DecisionTable	91.76954732510288	yes	0.7666666666666667	0.23333333333333334	weka.classifiers.functions.SMO	97.11934156378601	yes	1.0	0.0	weka.classifiers.trees.RandomForest	96.29629629629629	no	0.291764705882353	0.7082352941176471	weka.classifiers.rules.DTNB	96.70781893004116	yes
COSMIC	1	EGFR	836	R	S	0.788804	0.606701	1	0.921569	-1	NA	0	NA	1	105.09344	1	148	EGFR	TK	Catalytic_loop	yes	weka.classifiers.bayes.BayesNet	95.88477366255144	yes	0.9924257891525496	0.007574210847450306	weka.classifiers.lazy.LWL	96.50205761316873	yes	0.781471011857867	0.21852898814213315	weka.classifiers.rules.DecisionTable	91.76954732510288	yes	0.7666666666666667	0.23333333333333334	weka.classifiers.functions.SMO	97.11934156378601	yes	1.0	0.0	weka.classifiers.trees.RandomForest	96.29629629629629	yes	0.6966666666666667	0.30333333333333334	weka.classifiers.rules.DTNB	96.70781893004116	yes
COSMIC	1	EGFR	813	Y	C	0.120518	0.012023	0.181818	0.282353	-2	NA	0	NA	0	121.15404	0	141	EGFR	TK	E_helix	yes	weka.classifiers.bayes.BayesNet	95.88477366255144	no	0.255871470617886	0.744128529382114	weka.classifiers.lazy.LWL	96.50205761316873	yes	0.7983809171878705	0.2016190828121296	weka.classifiers.rules.DecisionTable	91.76954732510288	yes	0.7666666666666667	0.23333333333333334	weka.classifiers.functions.SMO	97.11934156378601	yes	1.0	0.0	weka.classifiers.trees.RandomForest	96.29629629629629	yes	0.750528146742568	0.24947185325743199	weka.classifiers.rules.DTNB	96.70781893004116	yes
COSMIC	1	EGFR	805	H	L	0.097248	0.062412	0.818182	0.141176	-3	NA	0	NA	0	131.17464	1	118	EGFR	TK	Linker#E_helix	yes	weka.classifiers.bayes.BayesNet	95.88477366255144	no	0.3368102148788655	0.6631897851211345	weka.classifiers.lazy.LWL	96.50205761316873	yes	0.7788443888359549	0.22115561116404506	weka.classifiers.rules.DecisionTable	91.76954732510288	yes	0.7666666666666667	0.23333333333333334	weka.classifiers.functions.SMO	97.11934156378601	yes	1.0	0.0	weka.classifiers.trees.RandomForest	96.29629629629629	yes	0.503695652173913	0.496304347826087	weka.classifiers.rules.DTNB	96.70781893004116	yes
COSMIC	1	EGFR	868	E	D	0.114638	0.044643	0.727273	0.2	2	NA	0	NA	1	133.10384	1	109	EGFR	TK	Activation_segment_Nt#Activation_segment_Ct	yes	weka.classifiers.bayes.BayesNet	95.88477366255144	yes	0.6877705318265518	0.31222946817344815	weka.classifiers.lazy.LWL	96.50205761316873	yes	0.7756989492981635	0.22430105070183662	weka.classifiers.rules.DecisionTable	91.76954732510288	yes	0.7666666666666667	0.23333333333333334	weka.classifiers.functions.SMO	97.11934156378601	yes	1.0	0.0	weka.classifiers.trees.RandomForest	96.29629629629629	yes	0.8627586206896553	0.1372413793103448	weka.classifiers.rules.DTNB	96.70781893004116	yes
COSMIC	1	EGFR	831	R	L	0.106882	0.093308	0.363636	0.352941	-2	NA	0	NA	0	131.17464	1	148	EGFR	TK	Catalytic_loop	yes	weka.classifiers.bayes.BayesNet	95.88477366255144	no	0.3609017872940206	0.6390982127059793	weka.classifiers.lazy.LWL	96.50205761316873	yes	0.7768359901897406	0.2231640098102594	weka.classifiers.rules.DecisionTable	91.76954732510288	yes	0.7666666666666667	0.23333333333333334	weka.classifiers.functions.SMO	97.11934156378601	yes	1.0	0.0	weka.classifiers.trees.RandomForest	96.29629629629629	yes	0.8355555555555556	0.16444444444444445	weka.classifiers.rules.DTNB	96.70781893004116	yes
COSMIC	1	EGFR	862	L	P	0.084357	0.190506	1	0.266667	-3	NA	0	NA	0	115.13194	0	124	EGFR	TK	Activation_segment_Nt	yes	weka.classifiers.bayes.BayesNet	95.88477366255144	yes	0.9972644889829868	0.002735511017013174	weka.classifiers.lazy.LWL	96.50205761316873	yes	0.8115525944939226	0.18844740550607728	weka.classifiers.rules.DecisionTable	91.76954732510288	yes	0.7666666666666667	0.23333333333333334	weka.classifiers.functions.SMO	97.11934156378601	yes	1.0	0.0	weka.classifiers.trees.RandomForest	96.29629629629629	yes	0.847809152872444	0.15219084712755596	weka.classifiers.rules.DTNB	96.70781893004116	yes
COSMIC	1	EGFR	875	K	R	0.153946	0.047162	1	0.341176	2	NA	0	NA	1	174.20274	1	135	EGFR	TK	Activation_segment_Ct	yes	weka.classifiers.bayes.BayesNet	95.88477366255144	yes	0.9864688917823368	0.013531108217663252	weka.classifiers.lazy.LWL	96.50205761316873	yes	0.7707215955286403	0.22927840447135983	weka.classifiers.rules.DecisionTable	91.76954732510288	yes	0.7666666666666667	0.23333333333333334	weka.classifiers.functions.SMO	97.11934156378601	yes	1.0	0.0	weka.classifiers.trees.RandomForest	96.29629629629629	yes	0.6554301075268818	0.34456989247311826	weka.classifiers.rules.DTNB	96.70781893004116	yes
COSMIC	1	EGFR	723	F	S	0.519198	0.429367	1	0.917647	-2	NA	0	NA	1	105.09344	0	135	EGFR	TK	G_loop	yes	weka.classifiers.bayes.BayesNet	95.88477366255144	yes	0.9991843179980282	8.156820019717283E-4	weka.classifiers.lazy.LWL	96.50205761316873	yes	0.8180418978750333	0.1819581021249668	weka.classifiers.rules.DecisionTable	91.76954732510288	yes	0.7666666666666667	0.23333333333333334	weka.classifiers.functions.SMO	97.11934156378601	yes	1.0	0.0	weka.classifiers.trees.RandomForest	96.29629629629629	yes	0.7894200065167807	0.21057999348321932	weka.classifiers.rules.DTNB	96.70781893004116	yes
COSMIC	1	EGFR	861	L	V	0.070003	0.12363	0.818182	0.215686	1	NA	0	NA	0	117.14784	0	124	EGFR	TK	Activation_segment_Nt	yes	weka.classifiers.bayes.BayesNet	95.88477366255144	yes	0.992561645347468	0.0074383546525320565	weka.classifiers.lazy.LWL	96.50205761316873	yes	0.8064909985105446	0.19350900148945538	weka.classifiers.rules.DecisionTable	91.76954732510288	yes	0.7666666666666667	0.23333333333333334	weka.classifiers.functions.SMO	97.11934156378601	yes	1.0	0.0	weka.classifiers.trees.RandomForest	96.29629629629629	yes	0.8755555555555556	0.12444444444444444	weka.classifiers.rules.DTNB	96.70781893004116	yes
COSMIC	1	EGFR	785	T	P	0.108593	0.045085	0.545455	0.12549	-1	NA	0	NA	0	115.13194	1	93	EGFR	TK	C_helix	yes	weka.classifiers.bayes.BayesNet	95.88477366255144	yes	0.7600591300287908	0.2399408699712093	weka.classifiers.lazy.LWL	96.50205761316873	yes	0.7889102028744174	0.21108979712558265	weka.classifiers.rules.DecisionTable	91.76954732510288	yes	0.7666666666666667	0.23333333333333334	weka.classifiers.functions.SMO	97.11934156378601	yes	1.0	0.0	weka.classifiers.trees.RandomForest	96.29629629629629	yes	0.9097008547008547	0.09029914529914532	weka.classifiers.rules.DTNB	96.70781893004116	yes
COSMIC	1	EGFR	856	F	S	0.86488	0.742132	1	0.909804	-2	NA	0	NA	1	105.09344	0	135	EGFR	TK	Activation_segment_Nt	yes	weka.classifiers.bayes.BayesNet	95.88477366255144	yes	0.9997883990371947	2.1160096280523224E-4	weka.classifiers.lazy.LWL	96.50205761316873	yes	0.8174628557290889	0.18253714427091117	weka.classifiers.rules.DecisionTable	91.76954732510288	yes	0.7666666666666667	0.23333333333333334	weka.classifiers.functions.SMO	97.11934156378601	yes	1.0	0.0	weka.classifiers.trees.RandomForest	96.29629629629629	yes	0.802753339850114	0.19724666014988596	weka.classifiers.rules.DTNB	96.70781893004116	yes
COSMIC	1	EGFR	838	L	V	0.327905	0.447092	1	0.843137	1	NA	0	NA	0	117.14784	0	124	EGFR	TK	Catalytic_loop	yes	weka.classifiers.bayes.BayesNet	95.88477366255144	yes	0.9646701833831269	0.035329816616872955	weka.classifiers.lazy.LWL	96.50205761316873	yes	0.8207122506224575	0.1792877493775424	weka.classifiers.rules.DecisionTable	91.76954732510288	yes	0.7666666666666667	0.23333333333333334	weka.classifiers.functions.SMO	97.11934156378601	yes	1.0	0.0	weka.classifiers.trees.RandomForest	96.29629629629629	yes	0.9188888888888889	0.08111111111111109	weka.classifiers.rules.DTNB	96.70781893004116	yes
COSMIC	1	EGFR	845	V	A	0.480664	0.166416	0.818182	0.568627	0	NA	0	NA	0	89.09404	0	105	EGFR	TK	Catalytic_loop	yes	weka.classifiers.bayes.BayesNet	95.88477366255144	yes	0.9221160980539974	0.07788390194600257	weka.classifiers.lazy.LWL	96.50205761316873	yes	0.8008818595421527	0.19911814045784734	weka.classifiers.rules.DecisionTable	91.76954732510288	yes	0.7666666666666667	0.23333333333333334	weka.classifiers.functions.SMO	97.11934156378601	yes	1.0	0.0	weka.classifiers.trees.RandomForest	96.29629629629629	yes	0.5688770999115826	0.43112290008841736	weka.classifiers.rules.DTNB	96.70781893004116	yes
COSMIC	1	EGFR	726	V	M	0.860353	0.674461	1	0.933333	1	NA	0	NA	0	149.20784	0	105	EGFR	TK	G_loop	yes	weka.classifiers.bayes.BayesNet	95.88477366255144	yes	0.9971814604985142	0.00281853950148575	weka.classifiers.lazy.LWL	96.50205761316873	yes	0.8245016220514754	0.17549837794852458	weka.classifiers.rules.DecisionTable	91.76954732510288	yes	0.7666666666666667	0.23333333333333334	weka.classifiers.functions.SMO	97.11934156378601	yes	1.0	0.0	weka.classifiers.trees.RandomForest	96.29629629629629	yes	0.6383333333333333	0.3616666666666667	weka.classifiers.rules.DTNB	96.70781893004116	yes
COSMIC	1	EGFR	714	K	N	0.159522	0.043582	0.636364	0.423529	0	NA	0	NA	1	132.11904	1	135	EGFR	TK	G_loop	yes	weka.classifiers.bayes.BayesNet	95.88477366255144	yes	0.6408303326295103	0.3591696673704898	weka.classifiers.lazy.LWL	96.50205761316873	yes	0.7615583229298906	0.23844167707010933	weka.classifiers.rules.DecisionTable	91.76954732510288	yes	0.7666666666666667	0.23333333333333334	weka.classifiers.functions.SMO	97.11934156378601	yes	1.0	0.0	weka.classifiers.trees.RandomForest	96.29629629629629	no	0.35541095043875914	0.6445890495612409	weka.classifiers.rules.DTNB	96.70781893004116	yes
[truncated: 28 more columns]
