# Supplementary material for: Prediction and Prioritization of Rare Oncogenic Mutations in the Cancer Kinome Using Novel Features and Multiple Classifiers
Source: PLoS Comput Biol. 2014 Apr 17;10(4):e1003545. doi: 10.1371/journal.pcbi.1003545 (PMC3990476; doi:10.1371/journal.pcbi.1003545)
Supplement: Dataset S1 — Detailed experiment records and results. Complete data sets, outputs and log files for all computational experiments. These files can be loaded in Weka [26] to reproduce the results presented in this paper. (ZIP) [file pcbi.1003545.s001.zip › 20121223_013716/RS_20121223_013716_Accuracy_Cm.csv]

algorithms	accuracy	tp	fn	tn	fp
J48	98.0603	133	5	322	4
RandomForest	95.2586	123	15	319	7
NBTree	93.9655	122	16	314	12
FT	97.8448	130	8	324	2
DecisionTable	91.5948	131	7	294	32
DTNB	97.8448	132	6	322	4
LWL	97.8448	132	6	322	4
BayesNet	97.4138	132	6	320	6
NaiveBayes	94.6121	128	10	311	15
SMO	97.6293	131	7	322	4
MultilayerPerceptron	96.1207	129	9	317	9
