# Supplementary material for: Prediction and Prioritization of Rare Oncogenic Mutations in the Cancer Kinome Using Novel Features and Multiple Classifiers
Source: PLoS Comput Biol. 2014 Apr 17;10(4):e1003545. doi: 10.1371/journal.pcbi.1003545 (PMC3990476; doi:10.1371/journal.pcbi.1003545)
Supplement: Dataset S1 — Detailed experiment records and results. Complete data sets, outputs and log files for all computational experiments. These files can be loaded in Weka [26] to reproduce the results presented in this paper. (ZIP) [file pcbi.1003545.s001.zip › 20121223_013716/Classified/weka.classifiers.rules.DTNB-CrossValidation-20121223_013727.txt]

========== Data Summary ==========
Relation Name:  Analysis_Disease-weka.filters.unsupervised.attribute.Remove-R1,9,10,13,16,17,18,20,21,23,24,25,26,27
Num Instances:  464
Num Attributes: 18

     Name                      Type  Nom  Int Real     Missing      Unique  Dist
   1 Amino_Acid_WT              Nom 100%   0%   0%     0 /  0%     0 /  0%    20 
   2 Amino_Acid_MT              Nom 100%   0%   0%     0 /  0%     0 /  0%    20 
   3 Conservation_Consensus_Al  Num   0%   0%  58%   194 / 42%    74 / 16%   134 
   4 Conservation_Wild_AllKina  Num   0%   0%  67%   155 / 33%   228 / 49%   252 
   5 Conservation_Consensus_Fa  Num   0%  11%  46%   196 / 42%    68 / 15%    96 
   6 Conservation_Consensus_Gr  Num   0%   0%  58%   196 / 42%   134 / 29%   173 
   7 Blosum62                   Num   0% 100%   0%     0 /  0%     0 /  0%     7 
   8 Modification               Nom 100%   0%   0%     0 /  0%     0 /  0%     2 
   9 Is_Pk_Domain               Nom 100%   0%   0%     0 /  0%     0 /  0%     1 
  10 Binding_Site               Nom 100%   0%   0%     0 /  0%     0 /  0%     1 
  11 Side_Chain_Polarity_MT     Nom 100%   0%   0%     0 /  0%     0 /  0%     2 
  12 Avg_Mass_MT                Num   0%   0% 100%     0 /  0%     0 /  0%    19 
  13 Side_Chain_Polarity_WT     Nom 100%   0%   0%     0 /  0%     0 /  0%     2 
  14 Van_der_Waals_Volume_WT    Num   0% 100%   0%     0 /  0%     0 /  0%    17 
  15 Protein_Family             Nom 100%   0%   0%     0 /  0%    14 /  3%    56 
  16 Protein_Group              Nom 100%   0%   0%     0 /  0%     1 /  0%     9 
  17 Sub_domain                 Nom 100%   0%   0%     0 /  0%     2 /  0%    20 
  18 Disease                    Nom 100%   0%   0%     0 /  0%     0 /  0%     2 

========== Cross Validation Result ==========
 inst#     actual  predicted error distribution
     1       2:no       2:no       0.048,*0.952 
     2       2:no       2:no       0.025,*0.975 
     3       2:no       2:no       0.028,*0.972 
     4       2:no       2:no       0.018,*0.982 
     5       2:no       2:no       0.056,*0.944 
     6       2:no       2:no       0.028,*0.972 
     7       2:no       2:no       0.098,*0.902 
     8       2:no       2:no       0.116,*0.884 
     9       2:no       2:no       0.02,*0.98 
    10       2:no       2:no       0.025,*0.975 
    11       2:no       2:no       0.098,*0.902 
    12       2:no       2:no       0.025,*0.975 
    13       2:no       2:no       0.396,*0.604 
    14       2:no       2:no       0.024,*0.976 
    15       2:no       2:no       0.024,*0.976 
    16       2:no       2:no       0.018,*0.982 
    17       2:no       2:no       0.018,*0.982 
    18       2:no       2:no       0.048,*0.952 
    19       2:no       2:no       0.056,*0.944 
    20       2:no       2:no       0.025,*0.975 
    21       2:no       2:no       0.045,*0.955 
    22       2:no       2:no       0.02,*0.98 
    23       2:no       2:no       0.247,*0.753 
    24       2:no       2:no       0.024,*0.976 
    25       2:no       2:no       0.396,*0.604 
    26       2:no       2:no       0.179,*0.821 
    27       2:no       2:no       0.179,*0.821 
    28       2:no       2:no       0.247,*0.753 
    29       2:no       2:no       0.056,*0.944 
    30       2:no       2:no       0.024,*0.976 
    31       2:no       2:no       0.018,*0.982 
    32       2:no       2:no       0.018,*0.982 
    33       2:no       2:no       0.018,*0.982 
    34      1:yes      1:yes       *0.987,0.013 
    35      1:yes      1:yes       *0.902,0.098 
    36      1:yes      1:yes       *0.663,0.337 
    37      1:yes      1:yes       *0.969,0.031 
    38      1:yes      1:yes       *0.993,0.007 
    39      1:yes      1:yes       *0.663,0.337 
    40      1:yes      1:yes       *0.969,0.031 
    41      1:yes      1:yes       *0.969,0.031 
    42      1:yes      1:yes       *0.902,0.098 
    43      1:yes      1:yes       *0.969,0.031 
    44      1:yes      1:yes       *0.969,0.031 
    45      1:yes      1:yes       *0.969,0.031 
    46      1:yes      1:yes       *0.987,0.013 
    47      1:yes      1:yes       *0.969,0.031 
     1       2:no       2:no       0.034,*0.966 
     2       2:no       2:no       0.03,*0.97 
     3       2:no       2:no       0.135,*0.865 
     4       2:no       2:no       0.025,*0.975 
     5       2:no       2:no       0.039,*0.961 
     6       2:no       2:no       0.005,*0.995 
     7       2:no       2:no       0.025,*0.975 
     8       2:no       2:no       0.018,*0.982 
     9       2:no       2:no       0.025,*0.975 
    10       2:no       2:no       0.142,*0.858 
    11       2:no       2:no       0.011,*0.989 
    12       2:no       2:no       0.03,*0.97 
    13       2:no       2:no       0.034,*0.966 
    14       2:no       2:no       0.042,*0.958 
    15       2:no       2:no       0.008,*0.992 
    16       2:no       2:no       0.018,*0.982 
    17       2:no       2:no       0.18,*0.82 
    18       2:no       2:no       0.18,*0.82 
    19       2:no       2:no       0.024,*0.976 
    20       2:no       2:no       0.03,*0.97 
    21       2:no       2:no       0.03,*0.97 
    22       2:no       2:no       0.005,*0.995 
    23       2:no       2:no       0.028,*0.972 
    24       2:no       2:no       0.039,*0.961 
    25       2:no       2:no       0.039,*0.961 
    26       2:no       2:no       0.018,*0.982 
    27       2:no       2:no       0.025,*0.975 
    28       2:no       2:no       0.03,*0.97 
    29       2:no       2:no       0.207,*0.793 
    30       2:no       2:no       0.029,*0.971 
    31       2:no       2:no       0.207,*0.793 
    32       2:no       2:no       0.013,*0.987 
    33       2:no       2:no       0.028,*0.972 
    34      1:yes      1:yes       *0.967,0.033 
    35      1:yes      1:yes       *0.97,0.03 
    36      1:yes      1:yes       *0.97,0.03 
    37      1:yes      1:yes       *0.967,0.033 
    38      1:yes      1:yes       *0.998,0.002 
    39      1:yes      1:yes       *0.998,0.002 
    40      1:yes      1:yes       *0.975,0.025 
    41      1:yes      1:yes       *0.995,0.005 
    42      1:yes      1:yes       *0.993,0.007 
    43      1:yes      1:yes       *0.97,0.03 
    44      1:yes      1:yes       *0.998,0.002 
    45      1:yes      1:yes       *0.823,0.177 
    46      1:yes      1:yes       *0.902,0.098 
    47      1:yes      1:yes       *0.902,0.098 
     1       2:no       2:no       0.102,*0.898 
     2       2:no       2:no       0.022,*0.978 
     3       2:no       2:no       0.021,*0.979 
     4       2:no       2:no       0.273,*0.727 
     5       2:no       2:no       0.047,*0.953 
     6       2:no       2:no       0.285,*0.715 
     7       2:no       2:no       0.037,*0.963 
     8       2:no       2:no       0.016,*0.984 
     9       2:no       2:no       0.021,*0.979 
    10       2:no       2:no       0.138,*0.862 
    11       2:no       2:no       0.029,*0.971 
    12       2:no       2:no       0.195,*0.805 
    13       2:no       2:no       0.062,*0.938 
    14       2:no       2:no       0.029,*0.971 
    15       2:no       2:no       0.273,*0.727 
    16       2:no       2:no       0.016,*0.984 
    17       2:no       2:no       0.029,*0.971 
    18       2:no       2:no       0.042,*0.958 
    19       2:no       2:no       0.061,*0.939 
    20       2:no       2:no       0.226,*0.774 
    21       2:no       2:no       0.022,*0.978 
    22       2:no       2:no       0.029,*0.971 
    23       2:no       2:no       0.444,*0.556 
    24       2:no       2:no       0.327,*0.673 
    25       2:no       2:no       0.063,*0.937 
    26       2:no       2:no       0.063,*0.937 
    27       2:no       2:no       0.195,*0.805 
    28       2:no       2:no       0.042,*0.958 
    29       2:no       2:no       0.21,*0.79 
    30       2:no       2:no       0.048,*0.952 
    31       2:no       2:no       0.138,*0.862 
    32       2:no       2:no       0.027,*0.973 
    33       2:no       2:no       0.285,*0.715 
    34      1:yes      1:yes       *0.994,0.006 
    35      1:yes      1:yes       *0.985,0.015 
    36      1:yes      1:yes       *0.993,0.007 
    37      1:yes      1:yes       *0.897,0.103 
    38      1:yes      1:yes       *0.966,0.034 
    39      1:yes      1:yes       *0.593,0.407 
    40      1:yes      1:yes       *0.969,0.031 
    41      1:yes      1:yes       *0.814,0.186 
    42      1:yes      1:yes       *0.897,0.103 
    43      1:yes      1:yes       *0.976,0.024 
    44      1:yes      1:yes       *0.969,0.031 
    45      1:yes      1:yes       *0.994,0.006 
    46      1:yes       2:no   +   0.134,*0.866 
    47      1:yes      1:yes       *0.994,0.006 
     1       2:no       2:no       0.013,*0.987 
     2       2:no       2:no       0.026,*0.974 
     3       2:no       2:no       0.043,*0.957 
     4       2:no       2:no       0.066,*0.934 
     5       2:no       2:no       0.026,*0.974 
     6       2:no       2:no       0.021,*0.979 
     7       2:no       2:no       0.025,*0.975 
     8       2:no       2:no       0.1,*0.9 
     9       2:no       2:no       0.1,*0.9 
    10       2:no       2:no       0.005,*0.995 
    11       2:no       2:no       0.058,*0.942 
    12       2:no       2:no       0.057,*0.943 
    13       2:no       2:no       0.046,*0.954 
    14       2:no       2:no       0.007,*0.993 
    15       2:no       2:no       0.007,*0.993 
    16       2:no       2:no       0.038,*0.962 
    17       2:no       2:no       0.024,*0.976 
    18       2:no       2:no       0.036,*0.964 
    19       2:no       2:no       0.053,*0.947 
    20       2:no       2:no       0.281,*0.719 
    21       2:no       2:no       0.207,*0.793 
    22       2:no       2:no       0.439,*0.561 
    23       2:no       2:no       0.439,*0.561 
    24       2:no       2:no       0.135,*0.865 
    25       2:no       2:no       0.038,*0.962 
    26       2:no      1:yes   +   *0.648,0.352 
    27       2:no       2:no       0.008,*0.992 
    28       2:no       2:no       0.038,*0.962 
    29       2:no       2:no       0.058,*0.942 
    30       2:no       2:no       0.025,*0.975 
    31       2:no       2:no       0.029,*0.971 
    32       2:no       2:no       0.439,*0.561 
    33       2:no       2:no       0.036,*0.964 
    34      1:yes      1:yes       *0.998,0.002 
    35      1:yes      1:yes       *0.994,0.006 
    36      1:yes       2:no   +   0.439,*0.561 
    37      1:yes      1:yes       *0.988,0.012 
    38      1:yes      1:yes       *0.973,0.027 
    39      1:yes      1:yes       *0.973,0.027 
    40      1:yes      1:yes       *0.965,0.035 
    41      1:yes      1:yes       *0.973,0.027 
    42      1:yes      1:yes       *0.973,0.027 
    43      1:yes      1:yes       *0.999,0.001 
    44      1:yes      1:yes       *0.894,0.106 
    45      1:yes      1:yes       *0.999,0.001 
    46      1:yes      1:yes       *0.999,0.001 
    47      1:yes      1:yes       *0.989,0.011 
     1       2:no       2:no       0.432,*0.568 
     2       2:no       2:no       0.052,*0.948 
     3       2:no       2:no       0.045,*0.955 
     4       2:no       2:no       0.116,*0.884 
     5       2:no       2:no       0.056,*0.944 
     6       2:no       2:no       0.16,*0.84 
     7       2:no       2:no       0.029,*0.971 
     8       2:no       2:no       0.116,*0.884 
     9       2:no       2:no       0.064,*0.936 
    10       2:no       2:no       0.017,*0.983 
    11       2:no       2:no       0.045,*0.955 
    12       2:no       2:no       0.025,*0.975 
    13       2:no       2:no       0.026,*0.974 
    14       2:no       2:no       0.017,*0.983 
    15       2:no       2:no       0.02,*0.98 
    16       2:no       2:no       0.262,*0.738 
    17       2:no       2:no       0.026,*0.974 
    18       2:no       2:no       0.248,*0.752 
    19       2:no       2:no       0.025,*0.975 
    20       2:no       2:no       0.033,*0.967 
    21       2:no       2:no       0.18,*0.82 
    22       2:no       2:no       0.202,*0.798 
    23       2:no       2:no       0.248,*0.752 
    24       2:no       2:no       0.276,*0.724 
    25       2:no       2:no       0.113,*0.887 
    26       2:no       2:no       0.02,*0.98 
    27       2:no       2:no       0.098,*0.902 
    28       2:no       2:no       0.432,*0.568 
    29       2:no       2:no       0.025,*0.975 
    30       2:no       2:no       0.432,*0.568 
    31       2:no       2:no       0.262,*0.738 
    32       2:no       2:no       0.202,*0.798 
    33       2:no       2:no       0.099,*0.901 
    34      1:yes      1:yes       *0.664,0.336 
    35      1:yes      1:yes       *0.664,0.336 
    36      1:yes      1:yes       *0.999,0.001 
    37      1:yes      1:yes       *0.97,0.03 
    38      1:yes      1:yes       *0.971,0.029 
    39      1:yes      1:yes       *0.952,0.048 
    40      1:yes      1:yes       *0.895,0.105 
    41      1:yes      1:yes       *0.971,0.029 
    42      1:yes      1:yes       *0.842,0.158 
    43      1:yes      1:yes       *0.908,0.092 
    44      1:yes      1:yes       *0.994,0.006 
    45      1:yes      1:yes       *0.842,0.158 
    46      1:yes      1:yes       *0.989,0.011 
     1       2:no       2:no       0.024,*0.976 
     2       2:no       2:no       0.017,*0.983 
     3       2:no       2:no       0.022,*0.978 
     4       2:no       2:no       0.061,*0.939 
     5       2:no       2:no       0.022,*0.978 
     6       2:no       2:no       0.389,*0.611 
     7       2:no       2:no       0.024,*0.976 
     8       2:no       2:no       0.437,*0.563 
     9       2:no       2:no       0.162,*0.838 
    10       2:no       2:no       0.061,*0.939 
    11       2:no       2:no       0.034,*0.966 
    12       2:no       2:no       0.061,*0.939 
    13       2:no       2:no       0.017,*0.983 
    14       2:no       2:no       0.017,*0.983 
    15       2:no       2:no       0.083,*0.917 
    16       2:no       2:no       0.203,*0.797 
    17       2:no       2:no       0.022,*0.978 
    18       2:no       2:no       0.028,*0.972 
    19       2:no       2:no       0.024,*0.976 
    20       2:no       2:no       0.1,*0.9 
    21       2:no       2:no       0.026,*0.974 
    22       2:no       2:no       0.203,*0.797 
    23       2:no       2:no       0.031,*0.969 
    24       2:no       2:no       0.037,*0.963 
    25       2:no      1:yes   +   *0.912,0.088 
    26       2:no       2:no       0.05,*0.95 
    27       2:no       2:no       0.437,*0.563 
    28       2:no       2:no       0.037,*0.963 
    29       2:no       2:no       0.279,*0.721 
    30       2:no       2:no       0.056,*0.944 
    31       2:no       2:no       0.05,*0.95 
    32       2:no       2:no       0.037,*0.963 
    33       2:no       2:no       0.047,*0.953 
    34      1:yes      1:yes       *0.967,0.033 
    35      1:yes      1:yes       *0.973,0.027 
    36      1:yes      1:yes       *0.973,0.027 
    37      1:yes      1:yes       *0.967,0.033 
    38      1:yes      1:yes       *0.967,0.033 
    39      1:yes      1:yes       *0.967,0.033 
    40      1:yes      1:yes       *0.973,0.027 
    41      1:yes      1:yes       *0.993,0.007 
    42      1:yes      1:yes       *0.699,0.301 
    43      1:yes      1:yes       *0.973,0.027 
    44      1:yes      1:yes       *0.967,0.033 
    45      1:yes      1:yes       *0.986,0.014 
    46      1:yes      1:yes       *0.967,0.033 
     1       2:no       2:no       0.101,*0.899 
     2       2:no       2:no       0.283,*0.717 
     3       2:no       2:no       0.032,*0.968 
     4       2:no       2:no       0.038,*0.962 
     5       2:no       2:no       0.025,*0.975 
     6       2:no       2:no       0.047,*0.953 
     7       2:no       2:no       0.036,*0.964 
     8       2:no       2:no       0.012,*0.988 
     9       2:no       2:no       0.025,*0.975 
    10       2:no       2:no       0.032,*0.968 
    11       2:no       2:no       0.076,*0.924 
    12       2:no       2:no       0.032,*0.968 
    13       2:no       2:no       0.441,*0.559 
    14       2:no       2:no       0.057,*0.943 
    15       2:no       2:no       0.02,*0.98 
    16       2:no       2:no       0.038,*0.962 
    17       2:no       2:no       0.24,*0.76 
    18       2:no       2:no       0.081,*0.919 
    19       2:no       2:no       0.318,*0.682 
    20       2:no       2:no       0.02,*0.98 
    21       2:no       2:no       0.081,*0.919 
    22       2:no       2:no       0.038,*0.962 
    23       2:no       2:no       0.06,*0.94 
    24       2:no       2:no       0.24,*0.76 
    25       2:no       2:no       0.208,*0.792 
    26       2:no       2:no       0.037,*0.963 
    27       2:no       2:no       0.025,*0.975 
    28       2:no       2:no       0.027,*0.973 
    29       2:no       2:no       0.026,*0.974 
    30       2:no       2:no       0.032,*0.968 
    31       2:no       2:no       0.019,*0.981 
    32       2:no       2:no       0.345,*0.655 
    33      1:yes      1:yes       *0.988,0.012 
    34      1:yes      1:yes       *0.975,0.025 
    35      1:yes      1:yes       *0.988,0.012 
    36      1:yes      1:yes       *0.975,0.025 
    37      1:yes      1:yes       *0.975,0.025 
    38      1:yes      1:yes       *0.994,0.006 
    39      1:yes      1:yes       *0.988,0.012 
    40      1:yes      1:yes       *0.988,0.012 
    41      1:yes      1:yes       *0.988,0.012 
    42      1:yes       2:no   +   0.099,*0.901 
    43      1:yes      1:yes       *0.988,0.012 
    44      1:yes      1:yes       *0.971,0.029 
    45      1:yes      1:yes       *0.922,0.078 
    46      1:yes      1:yes       *0.975,0.025 
     1       2:no       2:no       0.04,*0.96 
     2       2:no       2:no       0.343,*0.657 
     3       2:no       2:no       0.028,*0.972 
     4       2:no       2:no       0.021,*0.979 
     5       2:no       2:no       0.439,*0.561 
     6       2:no       2:no       0.028,*0.972 
     7       2:no       2:no       0.021,*0.979 
     8       2:no       2:no       0.017,*0.983 
     9       2:no       2:no       0.023,*0.977 
    10       2:no       2:no       0.021,*0.979 
    11       2:no       2:no       0.021,*0.979 
    12       2:no       2:no       0.057,*0.943 
    13       2:no       2:no       0.04,*0.96 
    14       2:no       2:no       0.173,*0.827 
    15       2:no       2:no       0.021,*0.979 
    16       2:no       2:no       0.021,*0.979 
    17       2:no       2:no       0.281,*0.719 
    18       2:no       2:no       0.017,*0.983 
    19       2:no       2:no       0.028,*0.972 
    20       2:no       2:no       0.239,*0.761 
    21       2:no       2:no       0.057,*0.943 
    22       2:no      1:yes   +   *0.701,0.299 
    23       2:no       2:no       0.04,*0.96 
    24       2:no       2:no       0.046,*0.954 
    25       2:no       2:no       0.032,*0.968 
    26       2:no       2:no       0.021,*0.979 
    27       2:no       2:no       0.026,*0.974 
    28       2:no       2:no       0.032,*0.968 
    29       2:no       2:no       0.021,*0.979 
    30       2:no       2:no       0.239,*0.761 
    31       2:no       2:no       0.046,*0.954 
    32       2:no       2:no       0.136,*0.864 
    33      1:yes      1:yes       *0.988,0.012 
    34      1:yes      1:yes       *0.904,0.096 
    35      1:yes      1:yes       *0.969,0.031 
    36      1:yes      1:yes       *0.988,0.012 
    37      1:yes      1:yes       *0.969,0.031 
    38      1:yes      1:yes       *0.967,0.033 
    39      1:yes      1:yes       *0.973,0.027 
    40      1:yes      1:yes       *0.969,0.031 
    41      1:yes       2:no   +   0.101,*0.899 
    42      1:yes      1:yes       *0.611,0.389 
    43      1:yes      1:yes       *0.993,0.007 
    44      1:yes      1:yes       *0.969,0.031 
    45      1:yes      1:yes       *0.967,0.033 
    46      1:yes      1:yes       *0.611,0.389 
     1       2:no       2:no       0.247,*0.753 
     2       2:no       2:no       0.03,*0.97 
     3       2:no       2:no       0.021,*0.979 
     4       2:no       2:no       0.247,*0.753 
     5       2:no       2:no       0.021,*0.979 
     6       2:no       2:no       0.017,*0.983 
     7       2:no       2:no       0.03,*0.97 
     8       2:no       2:no       0.247,*0.753 
     9       2:no       2:no       0.052,*0.948 
    10       2:no       2:no       0.116,*0.884 
    11       2:no       2:no       0.052,*0.948 
    12       2:no       2:no       0.03,*0.97 
    13       2:no       2:no       0.028,*0.972 
    14       2:no       2:no       0.024,*0.976 
    15       2:no       2:no       0.045,*0.955 
    16       2:no       2:no       0.017,*0.983 
    17       2:no       2:no       0.247,*0.753 
    18       2:no       2:no       0.022,*0.978 
    19       2:no       2:no       0.024,*0.976 
    20       2:no       2:no       0.048,*0.952 
    21       2:no       2:no       0.247,*0.753 
    22       2:no       2:no       0.247,*0.753 
    23       2:no       2:no       0.054,*0.946 
    24       2:no       2:no       0.179,*0.821 
    25       2:no       2:no       0.021,*0.979 
    26       2:no       2:no       0.048,*0.952 
    27       2:no       2:no       0.304,*0.696 
    28       2:no       2:no       0.017,*0.983 
    29       2:no       2:no       0.116,*0.884 
    30       2:no       2:no       0.021,*0.979 
    31       2:no       2:no       0.024,*0.976 
    32       2:no       2:no       0.085,*0.915 
    33      1:yes      1:yes       *0.994,0.006 
    34      1:yes      1:yes       *0.902,0.098 
    35      1:yes      1:yes       *0.985,0.015 
    36      1:yes      1:yes       *0.985,0.015 
    37      1:yes      1:yes       *0.902,0.098 
    38      1:yes      1:yes       *0.993,0.007 
    39      1:yes      1:yes       *0.966,0.034 
    40      1:yes      1:yes       *0.993,0.007 
    41      1:yes      1:yes       *0.663,0.337 
    42      1:yes      1:yes       *0.966,0.034 
    43      1:yes      1:yes       *0.97,0.03 
    44      1:yes      1:yes       *0.97,0.03 
    45      1:yes      1:yes       *0.97,0.03 
    46      1:yes      1:yes       *0.985,0.015 
     1       2:no       2:no       0.058,*0.942 
     2       2:no       2:no       0.058,*0.942 
     3       2:no       2:no       0.035,*0.965 
     4       2:no       2:no       0.022,*0.978 
     5       2:no       2:no       0.022,*0.978 
     6       2:no       2:no       0.022,*0.978 
     7       2:no       2:no       0.067,*0.933 
     8       2:no       2:no       0.443,*0.557 
     9       2:no       2:no       0.166,*0.834 
    10       2:no       2:no       0.067,*0.933 
    11       2:no       2:no       0.166,*0.834 
    12       2:no       2:no       0.117,*0.883 
    13       2:no       2:no       0.067,*0.933 
    14       2:no       2:no       0.443,*0.557 
    15       2:no       2:no       0.166,*0.834 
    16       2:no       2:no       0.285,*0.715 
    17       2:no       2:no       0.004,*0.996 
    18       2:no       2:no       0.033,*0.967 
    19       2:no       2:no       0.058,*0.942 
    20       2:no       2:no       0.058,*0.942 
    21       2:no       2:no       0.024,*0.976 
    22       2:no       2:no       0.022,*0.978 
    23       2:no       2:no       0.117,*0.883 
    24       2:no       2:no       0.117,*0.883 
    25       2:no       2:no       0.027,*0.973 
    26       2:no       2:no       0.035,*0.965 
    27       2:no       2:no       0.21,*0.79 
    28       2:no       2:no       0.443,*0.557 
    29       2:no      1:yes   +   *0.544,0.456 
    30       2:no       2:no       0.102,*0.898 
    31       2:no       2:no       0.443,*0.557 
    32       2:no       2:no       0.073,*0.927 
    33      1:yes      1:yes       *0.975,0.025 
    34      1:yes      1:yes       *0.973,0.027 
    35      1:yes       2:no   +   0.117,*0.883 
    36      1:yes      1:yes       *0.989,0.011 
    37      1:yes      1:yes       *0.973,0.027 
    38      1:yes      1:yes       *0.989,0.011 
    39      1:yes      1:yes       *0.923,0.077 
    40      1:yes      1:yes       *0.973,0.027 
    41      1:yes      1:yes       *0.995,0.005 
    42      1:yes      1:yes       *0.975,0.025 
    43      1:yes      1:yes       *0.975,0.025 
    44      1:yes       2:no   +   0.136,*0.864 
    45      1:yes      1:yes       *0.705,0.295 
    46      1:yes      1:yes       *0.989,0.011 

========== Summary ==========

Correctly Classified Instances         454               97.8448 %
Incorrectly Classified Instances        10                2.1552 %
Kappa statistic                          0.9482
Mean absolute error                      0.1005
Root mean squared error                  0.1796
Relative absolute error                 24.0182 %
Root relative squared error             39.2914 %
Total Number of Instances              464     

=== Detailed Accuracy By Class ===

               TP Rate   FP Rate   Precision   Recall  F-Measure   ROC Area  Class
                 0.957     0.012      0.971     0.957     0.964      0.989    yes
                 0.988     0.043      0.982     0.988     0.985      0.989    no
Weighted Avg.    0.978     0.034      0.978     0.978     0.978      0.989

=== Confusion Matrix ===

   a   b   <-- classified as
 132   6 |   a = yes
   4 322 |   b = no
