# Supplementary material for: Prediction and Prioritization of Rare Oncogenic Mutations in the Cancer Kinome Using Novel Features and Multiple Classifiers
Source: PLoS Comput Biol. 2014 Apr 17;10(4):e1003545. doi: 10.1371/journal.pcbi.1003545 (PMC3990476; doi:10.1371/journal.pcbi.1003545)
Supplement: Dataset S1 — Detailed experiment records and results. Complete data sets, outputs and log files for all computational experiments. These files can be loaded in Weka [26] to reproduce the results presented in this paper. (ZIP) [file pcbi.1003545.s001.zip › 20121223_013716/Classified/weka.classifiers.trees.RandomForest-CrossValidation-20121223_013724.txt]

========== Data Summary ==========
Relation Name:  Analysis_Disease-weka.filters.unsupervised.attribute.Remove-R1,9,10,13,16,17,18,20,21,23,24,25,26,27
Num Instances:  464
Num Attributes: 18

     Name                      Type  Nom  Int Real     Missing      Unique  Dist
   1 Amino_Acid_WT              Nom 100%   0%   0%     0 /  0%     0 /  0%    20 
   2 Amino_Acid_MT              Nom 100%   0%   0%     0 /  0%     0 /  0%    20 
   3 Conservation_Consensus_Al  Num   0%   0%  58%   194 / 42%    74 / 16%   134 
   4 Conservation_Wild_AllKina  Num   0%   0%  67%   155 / 33%   228 / 49%   252 
   5 Conservation_Consensus_Fa  Num   0%  11%  46%   196 / 42%    68 / 15%    96 
   6 Conservation_Consensus_Gr  Num   0%   0%  58%   196 / 42%   134 / 29%   173 
   7 Blosum62                   Num   0% 100%   0%     0 /  0%     0 /  0%     7 
   8 Modification               Nom 100%   0%   0%     0 /  0%     0 /  0%     2 
   9 Is_Pk_Domain               Nom 100%   0%   0%     0 /  0%     0 /  0%     1 
  10 Binding_Site               Nom 100%   0%   0%     0 /  0%     0 /  0%     1 
  11 Side_Chain_Polarity_MT     Nom 100%   0%   0%     0 /  0%     0 /  0%     2 
  12 Avg_Mass_MT                Num   0%   0% 100%     0 /  0%     0 /  0%    19 
  13 Side_Chain_Polarity_WT     Nom 100%   0%   0%     0 /  0%     0 /  0%     2 
  14 Van_der_Waals_Volume_WT    Num   0% 100%   0%     0 /  0%     0 /  0%    17 
  15 Protein_Family             Nom 100%   0%   0%     0 /  0%    14 /  3%    56 
  16 Protein_Group              Nom 100%   0%   0%     0 /  0%     1 /  0%     9 
  17 Sub_domain                 Nom 100%   0%   0%     0 /  0%     2 /  0%    20 
  18 Disease                    Nom 100%   0%   0%     0 /  0%     0 /  0%     2 

========== Cross Validation Result ==========
 inst#     actual  predicted error distribution
     1       2:no       2:no       0.052,*0.948 
     2       2:no       2:no       0.04,*0.96 
     3       2:no       2:no       0.084,*0.916 
     4       2:no       2:no       0.1,*0.9 
     5       2:no       2:no       0.151,*0.849 
     6       2:no       2:no       0.044,*0.956 
     7       2:no      1:yes   +   *0.537,0.463 
     8       2:no       2:no       0.115,*0.885 
     9       2:no       2:no       0.106,*0.894 
    10       2:no       2:no       0.1,*0.9 
    11       2:no       2:no       0.122,*0.878 
    12       2:no       2:no       0.027,*0.973 
    13       2:no       2:no       0.106,*0.894 
    14       2:no       2:no       0.069,*0.931 
    15       2:no       2:no       0.07,*0.93 
    16       2:no       2:no       0.086,*0.914 
    17       2:no       2:no       0.203,*0.797 
    18       2:no       2:no       0.368,*0.632 
    19       2:no       2:no       0.195,*0.805 
    20       2:no       2:no       0.027,*0.973 
    21       2:no       2:no       0.111,*0.889 
    22       2:no       2:no       0.065,*0.935 
    23       2:no       2:no       0.161,*0.839 
    24       2:no       2:no       0.265,*0.735 
    25       2:no       2:no       0.397,*0.603 
    26       2:no       2:no       0.093,*0.907 
    27       2:no       2:no       0.087,*0.913 
    28       2:no       2:no       0.142,*0.858 
    29       2:no       2:no       0.382,*0.618 
    30       2:no       2:no       0.146,*0.854 
    31       2:no       2:no       0,*1 
    32       2:no       2:no       0.07,*0.93 
    33       2:no       2:no       0.05,*0.95 
    34      1:yes      1:yes       *0.805,0.195 
    35      1:yes       2:no   +   0.492,*0.508 
    36      1:yes      1:yes       *0.597,0.403 
    37      1:yes      1:yes       *0.8,0.2 
    38      1:yes      1:yes       *1,0 
    39      1:yes      1:yes       *0.693,0.307 
    40      1:yes       2:no   +   0.435,*0.565 
    41      1:yes      1:yes       *1,0 
    42      1:yes      1:yes       *0.5,0.5 
    43      1:yes      1:yes       *0.54,0.46 
    44      1:yes      1:yes       *0.865,0.135 
    45      1:yes      1:yes       *0.9,0.1 
    46      1:yes      1:yes       *1,0 
    47      1:yes      1:yes       *0.93,0.07 
     1       2:no       2:no       0.112,*0.888 
     2       2:no       2:no       0.33,*0.67 
     3       2:no       2:no       0.173,*0.827 
     4       2:no       2:no       0.141,*0.859 
     5       2:no       2:no       0.031,*0.969 
     6       2:no       2:no       0.281,*0.719 
     7       2:no       2:no       0.011,*0.989 
     8       2:no       2:no       0.029,*0.971 
     9       2:no       2:no       0.058,*0.942 
    10       2:no       2:no       0,*1 
    11       2:no       2:no       0.233,*0.767 
    12       2:no       2:no       0.044,*0.956 
    13       2:no       2:no       0.041,*0.959 
    14       2:no       2:no       0.3,*0.7 
    15       2:no       2:no       0,*1 
    16       2:no       2:no       0,*1 
    17       2:no       2:no       0.347,*0.653 
    18       2:no       2:no       0.077,*0.923 
    19       2:no       2:no       0.271,*0.729 
    20       2:no       2:no       0,*1 
    21       2:no       2:no       0.342,*0.658 
    22       2:no       2:no       0.011,*0.989 
    23       2:no       2:no       0.024,*0.976 
    24       2:no       2:no       0.138,*0.862 
    25       2:no       2:no       0.102,*0.898 
    26       2:no       2:no       0.027,*0.973 
    27       2:no       2:no       0.4,*0.6 
    28       2:no       2:no       0.085,*0.915 
    29       2:no       2:no       0.195,*0.805 
    30       2:no       2:no       0.166,*0.834 
    31       2:no       2:no       0.121,*0.879 
    32       2:no       2:no       0,*1 
    33       2:no       2:no       0.073,*0.927 
    34      1:yes      1:yes       *0.9,0.1 
    35      1:yes      1:yes       *0.618,0.382 
    36      1:yes      1:yes       *0.752,0.248 
    37      1:yes      1:yes       *0.8,0.2 
    38      1:yes      1:yes       *1,0 
    39      1:yes      1:yes       *0.981,0.019 
    40      1:yes      1:yes       *0.853,0.147 
    41      1:yes      1:yes       *0.8,0.2 
    42      1:yes      1:yes       *0.7,0.3 
    43      1:yes      1:yes       *0.618,0.382 
    44      1:yes      1:yes       *1,0 
    45      1:yes       2:no   +   0.1,*0.9 
    46      1:yes      1:yes       *0.9,0.1 
    47      1:yes      1:yes       *0.591,0.409 
     1       2:no       2:no       0.087,*0.913 
     2       2:no       2:no       0,*1 
     3       2:no       2:no       0.298,*0.702 
     4       2:no       2:no       0,*1 
     5       2:no       2:no       0.071,*0.929 
     6       2:no       2:no       0.162,*0.838 
     7       2:no       2:no       0.113,*0.887 
     8       2:no       2:no       0.006,*0.994 
     9       2:no       2:no       0,*1 
    10       2:no       2:no       0.043,*0.957 
    11       2:no       2:no       0.042,*0.958 
    12       2:no       2:no       0.095,*0.905 
    13       2:no       2:no       0.135,*0.865 
    14       2:no       2:no       0.051,*0.949 
    15       2:no       2:no       0.021,*0.979 
    16       2:no       2:no       0.06,*0.94 
    17       2:no       2:no       0.246,*0.754 
    18       2:no       2:no       0.018,*0.982 
    19       2:no       2:no       0.205,*0.795 
    20       2:no       2:no       0,*1 
    21       2:no       2:no       0,*1 
    22       2:no       2:no       0.034,*0.966 
    23       2:no       2:no       0.226,*0.774 
    24       2:no       2:no       0.077,*0.923 
    25       2:no       2:no       0.03,*0.97 
    26       2:no       2:no       0,*1 
    27       2:no      1:yes   +   *0.5,0.5 
    28       2:no       2:no       0.24,*0.76 
    29       2:no       2:no       0.021,*0.979 
    30       2:no       2:no       0.011,*0.989 
    31       2:no       2:no       0.388,*0.612 
    32       2:no       2:no       0.003,*0.997 
    33       2:no       2:no       0.136,*0.864 
    34      1:yes      1:yes       *1,0 
    35      1:yes      1:yes       *0.7,0.3 
    36      1:yes      1:yes       *0.9,0.1 
    37      1:yes      1:yes       *0.875,0.125 
    38      1:yes      1:yes       *0.861,0.139 
    39      1:yes       2:no   +   0.464,*0.536 
    40      1:yes      1:yes       *0.929,0.071 
    41      1:yes      1:yes       *0.857,0.143 
    42      1:yes      1:yes       *0.771,0.229 
    43      1:yes      1:yes       *0.67,0.33 
    44      1:yes      1:yes       *0.9,0.1 
    45      1:yes      1:yes       *1,0 
    46      1:yes       2:no   +   0.123,*0.877 
    47      1:yes      1:yes       *1,0 
     1       2:no       2:no       0,*1 
     2       2:no       2:no       0,*1 
     3       2:no       2:no       0.021,*0.979 
     4       2:no       2:no       0,*1 
     5       2:no       2:no       0.1,*0.9 
     6       2:no       2:no       0.2,*0.8 
     7       2:no       2:no       0.073,*0.927 
     8       2:no       2:no       0.1,*0.9 
     9       2:no       2:no       0.053,*0.947 
    10       2:no       2:no       0,*1 
    11       2:no       2:no       0,*1 
    12       2:no       2:no       0.061,*0.939 
    13       2:no       2:no       0,*1 
    14       2:no       2:no       0,*1 
    15       2:no       2:no       0,*1 
    16       2:no       2:no       0,*1 
    17       2:no       2:no       0,*1 
    18       2:no       2:no       0,*1 
    19       2:no       2:no       0.138,*0.862 
    20       2:no       2:no       0.205,*0.795 
    21       2:no       2:no       0.338,*0.663 
    22       2:no       2:no       0.109,*0.891 
    23       2:no       2:no       0.123,*0.877 
    24       2:no       2:no       0.073,*0.927 
    25       2:no       2:no       0,*1 
    26       2:no       2:no       0.114,*0.886 
    27       2:no       2:no       0,*1 
    28       2:no       2:no       0.073,*0.927 
    29       2:no       2:no       0,*1 
    30       2:no       2:no       0.067,*0.933 
    31       2:no       2:no       0.067,*0.933 
    32       2:no       2:no       0.142,*0.858 
    33       2:no       2:no       0,*1 
    34      1:yes      1:yes       *1,0 
    35      1:yes      1:yes       *0.9,0.1 
    36      1:yes       2:no   +   0.099,*0.901 
    37      1:yes      1:yes       *0.929,0.071 
    38      1:yes      1:yes       *0.9,0.1 
    39      1:yes      1:yes       *0.9,0.1 
    40      1:yes      1:yes       *0.9,0.1 
    41      1:yes      1:yes       *0.741,0.259 
    42      1:yes      1:yes       *1,0 
    43      1:yes      1:yes       *1,0 
    44      1:yes      1:yes       *0.619,0.381 
    45      1:yes      1:yes       *0.9,0.1 
    46      1:yes      1:yes       *1,0 
    47      1:yes      1:yes       *0.995,0.005 
     1       2:no       2:no       0.106,*0.894 
     2       2:no       2:no       0.251,*0.749 
     3       2:no       2:no       0.015,*0.985 
     4       2:no       2:no       0.106,*0.894 
     5       2:no       2:no       0.007,*0.993 
     6       2:no       2:no       0.051,*0.949 
     7       2:no       2:no       0.073,*0.927 
     8       2:no       2:no       0.003,*0.997 
     9       2:no       2:no       0.029,*0.971 
    10       2:no       2:no       0.086,*0.914 
    11       2:no       2:no       0,*1 
    12       2:no       2:no       0.027,*0.973 
    13       2:no       2:no       0.041,*0.959 
    14       2:no       2:no       0.175,*0.825 
    15       2:no       2:no       0.048,*0.952 
    16       2:no       2:no       0.02,*0.98 
    17       2:no       2:no       0.114,*0.886 
    18       2:no       2:no       0.124,*0.876 
    19       2:no       2:no       0.213,*0.787 
    20       2:no       2:no       0.302,*0.698 
    21       2:no       2:no       0.007,*0.993 
    22       2:no       2:no       0.375,*0.625 
    23       2:no       2:no       0.154,*0.846 
    24       2:no       2:no       0.189,*0.811 
    25       2:no       2:no       0.041,*0.959 
    26       2:no       2:no       0.122,*0.878 
    27       2:no       2:no       0.066,*0.934 
    28       2:no       2:no       0.108,*0.892 
    29       2:no       2:no       0.2,*0.8 
    30       2:no       2:no       0.168,*0.832 
    31       2:no       2:no       0.092,*0.908 
    32       2:no       2:no       0.065,*0.935 
    33       2:no       2:no       0.121,*0.879 
    34      1:yes       2:no   +   0.434,*0.566 
    35      1:yes       2:no   +   0.451,*0.549 
    36      1:yes      1:yes       *1,0 
    37      1:yes      1:yes       *0.667,0.333 
    38      1:yes      1:yes       *0.538,0.462 
    39      1:yes      1:yes       *0.521,0.479 
    40      1:yes       2:no   +   0.46,*0.54 
    41      1:yes       2:no   +   0.403,*0.597 
    42      1:yes      1:yes       *0.978,0.022 
    43      1:yes       2:no   +   0.415,*0.585 
    44      1:yes      1:yes       *0.901,0.099 
    45      1:yes      1:yes       *0.715,0.285 
    46      1:yes      1:yes       *0.75,0.25 
     1       2:no       2:no       0.056,*0.944 
     2       2:no       2:no       0,*1 
     3       2:no       2:no       0.008,*0.992 
     4       2:no       2:no       0.15,*0.85 
     5       2:no       2:no       0.023,*0.977 
     6       2:no       2:no       0.114,*0.886 
     7       2:no       2:no       0,*1 
     8       2:no       2:no       0.104,*0.896 
     9       2:no       2:no       0.065,*0.935 
    10       2:no       2:no       0.057,*0.943 
    11       2:no       2:no       0,*1 
    12       2:no       2:no       0,*1 
    13       2:no       2:no       0.12,*0.88 
    14       2:no       2:no       0.04,*0.96 
    15       2:no       2:no       0.182,*0.818 
    16       2:no       2:no       0.22,*0.78 
    17       2:no       2:no       0.064,*0.936 
    18       2:no       2:no       0,*1 
    19       2:no       2:no       0.1,*0.9 
    20       2:no       2:no       0.023,*0.977 
    21       2:no       2:no       0.1,*0.9 
    22       2:no       2:no       0.192,*0.808 
    23       2:no       2:no       0.023,*0.977 
    24       2:no       2:no       0.114,*0.886 
    25       2:no      1:yes   +   *0.845,0.155 
    26       2:no       2:no       0.218,*0.782 
    27       2:no       2:no       0.265,*0.735 
    28       2:no       2:no       0.023,*0.977 
    29       2:no       2:no       0.133,*0.867 
    30       2:no       2:no       0.359,*0.641 
    31       2:no       2:no       0.02,*0.98 
    32       2:no       2:no       0.1,*0.9 
    33       2:no       2:no       0.079,*0.921 
    34      1:yes      1:yes       *0.9,0.1 
    35      1:yes      1:yes       *1,0 
    36      1:yes      1:yes       *0.802,0.198 
    37      1:yes      1:yes       *1,0 
    38      1:yes      1:yes       *1,0 
    39      1:yes      1:yes       *1,0 
    40      1:yes      1:yes       *0.818,0.182 
    41      1:yes      1:yes       *1,0 
    42      1:yes      1:yes       *0.643,0.357 
    43      1:yes      1:yes       *0.773,0.227 
    44      1:yes      1:yes       *0.862,0.138 
    45      1:yes      1:yes       *0.9,0.1 
    46      1:yes      1:yes       *0.9,0.1 
     1       2:no       2:no       0.038,*0.962 
     2       2:no      1:yes   +   *0.509,0.491 
     3       2:no       2:no       0,*1 
     4       2:no       2:no       0,*1 
     5       2:no       2:no       0.128,*0.872 
     6       2:no       2:no       0.036,*0.964 
     7       2:no       2:no       0,*1 
     8       2:no       2:no       0.022,*0.978 
     9       2:no       2:no       0.002,*0.998 
    10       2:no       2:no       0,*1 
    11       2:no       2:no       0.202,*0.798 
    12       2:no       2:no       0,*1 
    13       2:no       2:no       0.111,*0.889 
    14       2:no       2:no       0,*1 
    15       2:no       2:no       0.1,*0.9 
    16       2:no       2:no       0,*1 
    17       2:no       2:no       0.382,*0.618 
    18       2:no       2:no       0.013,*0.987 
    19       2:no       2:no       0.038,*0.962 
    20       2:no       2:no       0.065,*0.935 
    21       2:no       2:no       0,*1 
    22       2:no       2:no       0,*1 
    23       2:no       2:no       0.013,*0.987 
    24       2:no       2:no       0.093,*0.907 
    25       2:no       2:no       0.437,*0.563 
    26       2:no       2:no       0,*1 
    27       2:no       2:no       0.06,*0.94 
    28       2:no       2:no       0,*1 
    29       2:no       2:no       0.013,*0.987 
    30       2:no       2:no       0,*1 
    31       2:no       2:no       0,*1 
    32       2:no      1:yes   +   *0.578,0.422 
    33      1:yes      1:yes       *1,0 
    34      1:yes      1:yes       *0.995,0.005 
    35      1:yes      1:yes       *1,0 
    36      1:yes      1:yes       *1,0 
    37      1:yes      1:yes       *1,0 
    38      1:yes      1:yes       *1,0 
    39      1:yes      1:yes       *1,0 
    40      1:yes      1:yes       *0.963,0.038 
    41      1:yes      1:yes       *1,0 
    42      1:yes       2:no   +   0.1,*0.9 
    43      1:yes      1:yes       *1,0 
    44      1:yes      1:yes       *1,0 
    45      1:yes      1:yes       *1,0 
    46      1:yes      1:yes       *1,0 
     1       2:no       2:no       0.042,*0.958 
     2       2:no       2:no       0.298,*0.702 
     3       2:no       2:no       0.2,*0.8 
     4       2:no       2:no       0,*1 
     5       2:no       2:no       0.152,*0.848 
     6       2:no       2:no       0.008,*0.992 
     7       2:no       2:no       0,*1 
     8       2:no       2:no       0.067,*0.933 
     9       2:no       2:no       0,*1 
    10       2:no       2:no       0,*1 
    11       2:no       2:no       0.035,*0.965 
    12       2:no       2:no       0.012,*0.988 
    13       2:no       2:no       0.099,*0.901 
    14       2:no       2:no       0.068,*0.932 
    15       2:no       2:no       0,*1 
    16       2:no       2:no       0.075,*0.925 
    17       2:no       2:no       0.17,*0.83 
    18       2:no       2:no       0.1,*0.9 
    19       2:no       2:no       0.129,*0.871 
    20       2:no       2:no       0.082,*0.918 
    21       2:no       2:no       0.014,*0.986 
    22       2:no      1:yes   +   *0.626,0.374 
    23       2:no       2:no       0,*1 
    24       2:no       2:no       0,*1 
    25       2:no       2:no       0.086,*0.914 
    26       2:no       2:no       0,*1 
    27       2:no       2:no       0.022,*0.978 
    28       2:no       2:no       0,*1 
    29       2:no       2:no       0.105,*0.895 
    30       2:no       2:no       0.038,*0.962 
    31       2:no       2:no       0,*1 
    32       2:no       2:no       0,*1 
    33      1:yes      1:yes       *1,0 
    34      1:yes      1:yes       *0.754,0.246 
    35      1:yes      1:yes       *1,0 
    36      1:yes      1:yes       *1,0 
    37      1:yes      1:yes       *1,0 
    38      1:yes      1:yes       *0.8,0.2 
    39      1:yes      1:yes       *0.931,0.069 
    40      1:yes      1:yes       *1,0 
    41      1:yes       2:no   +   0.082,*0.918 
    42      1:yes      1:yes       *0.534,0.466 
    43      1:yes      1:yes       *1,0 
    44      1:yes      1:yes       *0.9,0.1 
    45      1:yes      1:yes       *0.9,0.1 
    46      1:yes      1:yes       *0.767,0.233 
     1       2:no       2:no       0.05,*0.95 
     2       2:no       2:no       0,*1 
     3       2:no       2:no       0,*1 
     4       2:no       2:no       0.05,*0.95 
     5       2:no       2:no       0.004,*0.996 
     6       2:no       2:no       0,*1 
     7       2:no       2:no       0,*1 
     8       2:no       2:no       0.058,*0.942 
     9       2:no       2:no       0,*1 
    10       2:no       2:no       0,*1 
    11       2:no       2:no       0,*1 
    12       2:no       2:no       0,*1 
    13       2:no       2:no       0,*1 
    14       2:no       2:no       0,*1 
    15       2:no       2:no       0,*1 
    16       2:no       2:no       0,*1 
    17       2:no       2:no       0.431,*0.569 
    18       2:no       2:no       0,*1 
    19       2:no       2:no       0,*1 
    20       2:no       2:no       0.1,*0.9 
    21       2:no       2:no       0.054,*0.946 
    22       2:no       2:no       0.05,*0.95 
    23       2:no       2:no       0,*1 
    24       2:no       2:no       0.167,*0.833 
    25       2:no       2:no       0,*1 
    26       2:no       2:no       0,*1 
    27       2:no      1:yes   +   *0.621,0.379 
    28       2:no       2:no       0,*1 
    29       2:no       2:no       0.2,*0.8 
    30       2:no       2:no       0,*1 
    31       2:no       2:no       0,*1 
    32       2:no       2:no       0.014,*0.986 
    33      1:yes      1:yes       *1,0 
    34      1:yes      1:yes       *1,0 
    35      1:yes      1:yes       *0.9,0.1 
    36      1:yes      1:yes       *1,0 
    37      1:yes      1:yes       *1,0 
    38      1:yes      1:yes       *1,0 
    39      1:yes      1:yes       *1,0 
    40      1:yes      1:yes       *1,0 
    41      1:yes      1:yes       *0.763,0.237 
    42      1:yes      1:yes       *1,0 
    43      1:yes      1:yes       *0.978,0.022 
    44      1:yes      1:yes       *1,0 
    45      1:yes      1:yes       *1,0 
    46      1:yes      1:yes       *1,0 
     1       2:no       2:no       0.052,*0.948 
     2       2:no       2:no       0.359,*0.641 
     3       2:no       2:no       0.039,*0.961 
     4       2:no       2:no       0.121,*0.879 
     5       2:no       2:no       0.1,*0.9 
     6       2:no       2:no       0,*1 
     7       2:no       2:no       0.183,*0.817 
     8       2:no       2:no       0.155,*0.845 
     9       2:no       2:no       0.342,*0.658 
    10       2:no       2:no       0.166,*0.834 
    11       2:no       2:no       0.219,*0.781 
    12       2:no       2:no       0.072,*0.928 
    13       2:no       2:no       0.2,*0.8 
    14       2:no       2:no       0.092,*0.908 
    15       2:no       2:no       0.017,*0.983 
    16       2:no       2:no       0.224,*0.776 
    17       2:no       2:no       0.005,*0.995 
    18       2:no       2:no       0,*1 
    19       2:no       2:no       0.3,*0.7 
    20       2:no       2:no       0.039,*0.961 
    21       2:no       2:no       0.039,*0.961 
    22       2:no       2:no       0.013,*0.988 
    23       2:no       2:no       0.261,*0.739 
    24       2:no       2:no       0.072,*0.928 
    25       2:no       2:no       0.19,*0.81 
    26       2:no       2:no       0.002,*0.998 
    27       2:no       2:no       0,*1 
    28       2:no       2:no       0.158,*0.842 
    29       2:no       2:no       0.217,*0.783 
    30       2:no       2:no       0.023,*0.978 
    31       2:no       2:no       0.313,*0.687 
    32       2:no       2:no       0.191,*0.809 
    33      1:yes      1:yes       *0.94,0.06 
    34      1:yes      1:yes       *0.957,0.043 
    35      1:yes       2:no   +   0.345,*0.655 
    36      1:yes      1:yes       *0.992,0.008 
    37      1:yes      1:yes       *1,0 
    38      1:yes      1:yes       *1,0 
    39      1:yes      1:yes       *0.768,0.233 
    40      1:yes      1:yes       *0.743,0.257 
    41      1:yes      1:yes       *1,0 
    42      1:yes      1:yes       *0.9,0.1 
    43      1:yes      1:yes       *0.8,0.2 
    44      1:yes       2:no   +   0.238,*0.762 
    45      1:yes      1:yes       *0.87,0.13 
    46      1:yes      1:yes       *0.933,0.067 

========== Summary ==========

Correctly Classified Instances         442               95.2586 %
Incorrectly Classified Instances        22                4.7414 %
Kappa statistic                          0.8846
Mean absolute error                      0.1225
Root mean squared error                  0.2063
Relative absolute error                 29.291  %
Root relative squared error             45.1243 %
Total Number of Instances              464     

=== Detailed Accuracy By Class ===

               TP Rate   FP Rate   Precision   Recall  F-Measure   ROC Area  Class
                 0.891     0.021      0.946     0.891     0.918      0.983    yes
                 0.979     0.109      0.955     0.979     0.967      0.983    no
Weighted Avg.    0.953     0.083      0.952     0.953     0.952      0.983

=== Confusion Matrix ===

   a   b   <-- classified as
 123  15 |   a = yes
   7 319 |   b = no
