# Supplementary material for: Prediction and Prioritization of Rare Oncogenic Mutations in the Cancer Kinome Using Novel Features and Multiple Classifiers
Source: PLoS Comput Biol. 2014 Apr 17;10(4):e1003545. doi: 10.1371/journal.pcbi.1003545 (PMC3990476; doi:10.1371/journal.pcbi.1003545)
Supplement: Dataset S1 — Detailed experiment records and results. Complete data sets, outputs and log files for all computational experiments. These files can be loaded in Weka [26] to reproduce the results presented in this paper. (ZIP) [file pcbi.1003545.s001.zip › 20121223_013716/Classified/weka.classifiers.bayes.BayesNet-CrossValidation-20121223_013717.txt]

========== Data Summary ==========
Relation Name:  Analysis_Disease-weka.filters.unsupervised.attribute.Remove-R1,9,10,13,16,17,18,20,21,23,24,25,26,27
Num Instances:  464
Num Attributes: 18

     Name                      Type  Nom  Int Real     Missing      Unique  Dist
   1 Amino_Acid_WT              Nom 100%   0%   0%     0 /  0%     0 /  0%    20 
   2 Amino_Acid_MT              Nom 100%   0%   0%     0 /  0%     0 /  0%    20 
   3 Conservation_Consensus_Al  Num   0%   0%  58%   194 / 42%    74 / 16%   134 
   4 Conservation_Wild_AllKina  Num   0%   0%  67%   155 / 33%   228 / 49%   252 
   5 Conservation_Consensus_Fa  Num   0%  11%  46%   196 / 42%    68 / 15%    96 
   6 Conservation_Consensus_Gr  Num   0%   0%  58%   196 / 42%   134 / 29%   173 
   7 Blosum62                   Num   0% 100%   0%     0 /  0%     0 /  0%     7 
   8 Modification               Nom 100%   0%   0%     0 /  0%     0 /  0%     2 
   9 Is_Pk_Domain               Nom 100%   0%   0%     0 /  0%     0 /  0%     1 
  10 Binding_Site               Nom 100%   0%   0%     0 /  0%     0 /  0%     1 
  11 Side_Chain_Polarity_MT     Nom 100%   0%   0%     0 /  0%     0 /  0%     2 
  12 Avg_Mass_MT                Num   0%   0% 100%     0 /  0%     0 /  0%    19 
  13 Side_Chain_Polarity_WT     Nom 100%   0%   0%     0 /  0%     0 /  0%     2 
  14 Van_der_Waals_Volume_WT    Num   0% 100%   0%     0 /  0%     0 /  0%    17 
  15 Protein_Family             Nom 100%   0%   0%     0 /  0%    14 /  3%    56 
  16 Protein_Group              Nom 100%   0%   0%     0 /  0%     1 /  0%     9 
  17 Sub_domain                 Nom 100%   0%   0%     0 /  0%     2 /  0%    20 
  18 Disease                    Nom 100%   0%   0%     0 /  0%     0 /  0%     2 

========== Cross Validation Result ==========
 inst#     actual  predicted error distribution
     1       2:no       2:no       0,*1 
     2       2:no       2:no       0,*1 
     3       2:no       2:no       0.002,*0.998 
     4       2:no       2:no       0.002,*0.998 
     5       2:no       2:no       0.001,*0.999 
     6       2:no       2:no       0,*1 
     7       2:no       2:no       0.006,*0.994 
     8       2:no       2:no       0.003,*0.997 
     9       2:no       2:no       0,*1 
    10       2:no       2:no       0,*1 
    11       2:no       2:no       0.001,*0.999 
    12       2:no       2:no       0,*1 
    13       2:no       2:no       0.01,*0.99 
    14       2:no       2:no       0,*1 
    15       2:no       2:no       0,*1 
    16       2:no       2:no       0.005,*0.995 
    17       2:no       2:no       0,*1 
    18       2:no       2:no       0.015,*0.985 
    19       2:no       2:no       0.003,*0.997 
    20       2:no       2:no       0,*1 
    21       2:no       2:no       0,*1 
    22       2:no       2:no       0,*1 
    23       2:no       2:no       0,*1 
    24       2:no       2:no       0,*1 
    25       2:no       2:no       0.033,*0.967 
    26       2:no       2:no       0,*1 
    27       2:no       2:no       0,*1 
    28       2:no       2:no       0,*1 
    29       2:no       2:no       0.01,*0.99 
    30       2:no       2:no       0,*1 
    31       2:no       2:no       0,*1 
    32       2:no       2:no       0,*1 
    33       2:no       2:no       0,*1 
    34      1:yes      1:yes       *0.915,0.085 
    35      1:yes      1:yes       *0.999,0.001 
    36      1:yes      1:yes       *0.987,0.013 
    37      1:yes      1:yes       *1,0 
    38      1:yes      1:yes       *1,0 
    39      1:yes      1:yes       *0.997,0.003 
    40      1:yes      1:yes       *0.997,0.003 
    41      1:yes      1:yes       *1,0 
    42      1:yes      1:yes       *0.991,0.009 
    43      1:yes      1:yes       *0.989,0.011 
    44      1:yes      1:yes       *0.998,0.002 
    45      1:yes      1:yes       *1,0 
    46      1:yes      1:yes       *1,0 
    47      1:yes      1:yes       *1,0 
     1       2:no       2:no       0,*1 
     2       2:no       2:no       0.001,*0.999 
     3       2:no       2:no       0.001,*0.999 
     4       2:no       2:no       0,*1 
     5       2:no       2:no       0,*1 
     6       2:no       2:no       0,*1 
     7       2:no       2:no       0,*1 
     8       2:no       2:no       0,*1 
     9       2:no       2:no       0,*1 
    10       2:no       2:no       0,*1 
    11       2:no       2:no       0.006,*0.994 
    12       2:no       2:no       0,*1 
    13       2:no       2:no       0,*1 
    14       2:no       2:no       0.001,*0.999 
    15       2:no       2:no       0,*1 
    16       2:no       2:no       0,*1 
    17       2:no       2:no       0.004,*0.996 
    18       2:no       2:no       0.001,*0.999 
    19       2:no       2:no       0.002,*0.998 
    20       2:no       2:no       0,*1 
    21       2:no       2:no       0,*1 
    22       2:no       2:no       0,*1 
    23       2:no       2:no       0,*1 
    24       2:no       2:no       0.005,*0.995 
    25       2:no       2:no       0.003,*0.997 
    26       2:no       2:no       0,*1 
    27       2:no       2:no       0,*1 
    28       2:no       2:no       0,*1 
    29       2:no       2:no       0.043,*0.957 
    30       2:no       2:no       0,*1 
    31       2:no       2:no       0.003,*0.997 
    32       2:no       2:no       0,*1 
    33       2:no       2:no       0,*1 
    34      1:yes      1:yes       *1,0 
    35      1:yes      1:yes       *1,0 
    36      1:yes      1:yes       *0.996,0.004 
    37      1:yes      1:yes       *1,0 
    38      1:yes      1:yes       *1,0 
    39      1:yes      1:yes       *1,0 
    40      1:yes      1:yes       *0.998,0.002 
    41      1:yes      1:yes       *0.999,0.001 
    42      1:yes      1:yes       *0.999,0.001 
    43      1:yes      1:yes       *1,0 
    44      1:yes      1:yes       *1,0 
    45      1:yes      1:yes       *0.813,0.187 
    46      1:yes      1:yes       *0.997,0.003 
    47      1:yes      1:yes       *0.925,0.075 
     1       2:no       2:no       0.003,*0.997 
     2       2:no       2:no       0,*1 
     3       2:no       2:no       0.013,*0.987 
     4       2:no       2:no       0,*1 
     5       2:no       2:no       0,*1 
     6       2:no       2:no       0.039,*0.961 
     7       2:no       2:no       0.192,*0.808 
     8       2:no       2:no       0,*1 
     9       2:no       2:no       0,*1 
    10       2:no       2:no       0,*1 
    11       2:no       2:no       0,*1 
    12       2:no       2:no       0.002,*0.998 
    13       2:no       2:no       0.003,*0.997 
    14       2:no       2:no       0,*1 
    15       2:no       2:no       0,*1 
    16       2:no       2:no       0.006,*0.994 
    17       2:no       2:no       0.001,*0.999 
    18       2:no       2:no       0,*1 
    19       2:no       2:no       0,*1 
    20       2:no       2:no       0,*1 
    21       2:no       2:no       0,*1 
    22       2:no       2:no       0,*1 
    23       2:no       2:no       0.001,*0.999 
    24       2:no       2:no       0,*1 
    25       2:no       2:no       0,*1 
    26       2:no       2:no       0,*1 
    27       2:no       2:no       0.018,*0.982 
    28       2:no       2:no       0.026,*0.974 
    29       2:no       2:no       0.001,*0.999 
    30       2:no       2:no       0,*1 
    31       2:no       2:no       0.101,*0.899 
    32       2:no       2:no       0,*1 
    33       2:no      1:yes   +   *0.934,0.066 
    34      1:yes      1:yes       *1,0 
    35      1:yes      1:yes       *1,0 
    36      1:yes      1:yes       *1,0 
    37      1:yes      1:yes       *0.996,0.004 
    38      1:yes      1:yes       *1,0 
    39      1:yes      1:yes       *0.99,0.01 
    40      1:yes      1:yes       *0.999,0.001 
    41      1:yes      1:yes       *0.972,0.028 
    42      1:yes      1:yes       *0.978,0.022 
    43      1:yes      1:yes       *0.97,0.03 
    44      1:yes      1:yes       *1,0 
    45      1:yes      1:yes       *1,0 
    46      1:yes       2:no   +   0.051,*0.949 
    47      1:yes      1:yes       *1,0 
     1       2:no       2:no       0.001,*0.999 
     2       2:no       2:no       0,*1 
     3       2:no       2:no       0,*1 
     4       2:no       2:no       0,*1 
     5       2:no       2:no       0,*1 
     6       2:no       2:no       0,*1 
     7       2:no       2:no       0,*1 
     8       2:no      1:yes   +   *0.648,0.352 
     9       2:no       2:no       0,*1 
    10       2:no       2:no       0,*1 
    11       2:no       2:no       0,*1 
    12       2:no       2:no       0.036,*0.964 
    13       2:no       2:no       0,*1 
    14       2:no       2:no       0,*1 
    15       2:no       2:no       0,*1 
    16       2:no       2:no       0,*1 
    17       2:no       2:no       0,*1 
    18       2:no       2:no       0.001,*0.999 
    19       2:no       2:no       0.014,*0.986 
    20       2:no       2:no       0.079,*0.921 
    21       2:no      1:yes   +   *0.98,0.02 
    22       2:no       2:no       0.082,*0.918 
    23       2:no       2:no       0,*1 
    24       2:no       2:no       0.059,*0.941 
    25       2:no       2:no       0,*1 
    26       2:no       2:no       0,*1 
    27       2:no       2:no       0,*1 
    28       2:no       2:no       0,*1 
    29       2:no       2:no       0,*1 
    30       2:no       2:no       0,*1 
    31       2:no       2:no       0,*1 
    32       2:no       2:no       0.125,*0.875 
    33       2:no       2:no       0,*1 
    34      1:yes      1:yes       *1,0 
    35      1:yes      1:yes       *1,0 
    36      1:yes       2:no   +   0.003,*0.997 
    37      1:yes      1:yes       *0.998,0.002 
    38      1:yes      1:yes       *1,0 
    39      1:yes      1:yes       *0.999,0.001 
    40      1:yes      1:yes       *0.999,0.001 
    41      1:yes      1:yes       *0.993,0.007 
    42      1:yes      1:yes       *0.999,0.001 
    43      1:yes      1:yes       *1,0 
    44      1:yes      1:yes       *0.974,0.026 
    45      1:yes      1:yes       *1,0 
    46      1:yes      1:yes       *1,0 
    47      1:yes      1:yes       *1,0 
     1       2:no       2:no       0.007,*0.993 
     2       2:no       2:no       0.002,*0.998 
     3       2:no       2:no       0,*1 
     4       2:no       2:no       0,*1 
     5       2:no       2:no       0,*1 
     6       2:no       2:no       0,*1 
     7       2:no       2:no       0,*1 
     8       2:no       2:no       0,*1 
     9       2:no       2:no       0,*1 
    10       2:no       2:no       0,*1 
    11       2:no       2:no       0,*1 
    12       2:no       2:no       0,*1 
    13       2:no       2:no       0,*1 
    14       2:no       2:no       0,*1 
    15       2:no       2:no       0,*1 
    16       2:no       2:no       0,*1 
    17       2:no       2:no       0,*1 
    18       2:no       2:no       0.018,*0.982 
    19       2:no       2:no       0,*1 
    20       2:no       2:no       0.001,*0.999 
    21       2:no       2:no       0,*1 
    22       2:no       2:no       0.295,*0.705 
    23       2:no       2:no       0.001,*0.999 
    24       2:no       2:no       0.465,*0.535 
    25       2:no       2:no       0,*1 
    26       2:no       2:no       0.001,*0.999 
    27       2:no       2:no       0,*1 
    28       2:no       2:no       0.001,*0.999 
    29       2:no       2:no       0,*1 
    30       2:no       2:no       0,*1 
    31       2:no       2:no       0,*1 
    32       2:no       2:no       0,*1 
    33       2:no       2:no       0,*1 
    34      1:yes      1:yes       *0.886,0.114 
    35      1:yes      1:yes       *0.64,0.36 
    36      1:yes      1:yes       *1,0 
    37      1:yes      1:yes       *0.937,0.063 
    38      1:yes      1:yes       *0.999,0.001 
    39      1:yes      1:yes       *0.994,0.006 
    40      1:yes      1:yes       *0.993,0.007 
    41      1:yes      1:yes       *0.994,0.006 
    42      1:yes      1:yes       *0.999,0.001 
    43      1:yes      1:yes       *0.998,0.002 
    44      1:yes      1:yes       *1,0 
    45      1:yes      1:yes       *0.994,0.006 
    46      1:yes      1:yes       *0.994,0.006 
     1       2:no       2:no       0,*1 
     2       2:no       2:no       0.001,*0.999 
     3       2:no       2:no       0,*1 
     4       2:no       2:no       0.005,*0.995 
     5       2:no       2:no       0,*1 
     6       2:no       2:no       0,*1 
     7       2:no       2:no       0,*1 
     8       2:no       2:no       0,*1 
     9       2:no       2:no       0.008,*0.992 
    10       2:no       2:no       0,*1 
    11       2:no       2:no       0,*1 
    12       2:no       2:no       0,*1 
    13       2:no       2:no       0,*1 
    14       2:no       2:no       0,*1 
    15       2:no       2:no       0.051,*0.949 
    16       2:no       2:no       0.05,*0.95 
    17       2:no       2:no       0,*1 
    18       2:no       2:no       0,*1 
    19       2:no       2:no       0,*1 
    20       2:no       2:no       0,*1 
    21       2:no       2:no       0,*1 
    22       2:no       2:no       0.076,*0.924 
    23       2:no       2:no       0,*1 
    24       2:no       2:no       0.001,*0.999 
    25       2:no      1:yes   +   *0.998,0.002 
    26       2:no       2:no       0.001,*0.999 
    27       2:no       2:no       0.079,*0.921 
    28       2:no       2:no       0,*1 
    29       2:no       2:no       0.076,*0.924 
    30       2:no       2:no       0.105,*0.895 
    31       2:no       2:no       0,*1 
    32       2:no       2:no       0.006,*0.994 
    33       2:no       2:no       0.002,*0.998 
    34      1:yes      1:yes       *1,0 
    35      1:yes      1:yes       *0.998,0.002 
    36      1:yes      1:yes       *1,0 
    37      1:yes      1:yes       *1,0 
    38      1:yes      1:yes       *1,0 
    39      1:yes      1:yes       *1,0 
    40      1:yes      1:yes       *0.999,0.001 
    41      1:yes      1:yes       *1,0 
    42      1:yes      1:yes       *0.933,0.067 
    43      1:yes      1:yes       *1,0 
    44      1:yes      1:yes       *0.999,0.001 
    45      1:yes      1:yes       *1,0 
    46      1:yes      1:yes       *1,0 
     1       2:no       2:no       0.044,*0.956 
     2       2:no       2:no       0.444,*0.556 
     3       2:no       2:no       0,*1 
     4       2:no       2:no       0,*1 
     5       2:no       2:no       0,*1 
     6       2:no       2:no       0,*1 
     7       2:no       2:no       0,*1 
     8       2:no       2:no       0,*1 
     9       2:no       2:no       0,*1 
    10       2:no       2:no       0,*1 
    11       2:no       2:no       0.04,*0.96 
    12       2:no       2:no       0,*1 
    13       2:no       2:no       0,*1 
    14       2:no       2:no       0,*1 
    15       2:no       2:no       0,*1 
    16       2:no       2:no       0.002,*0.998 
    17       2:no       2:no       0.045,*0.955 
    18       2:no       2:no       0,*1 
    19       2:no       2:no       0.002,*0.998 
    20       2:no       2:no       0,*1 
    21       2:no       2:no       0,*1 
    22       2:no       2:no       0,*1 
    23       2:no       2:no       0,*1 
    24       2:no       2:no       0.009,*0.991 
    25       2:no       2:no       0.019,*0.981 
    26       2:no       2:no       0,*1 
    27       2:no       2:no       0,*1 
    28       2:no       2:no       0,*1 
    29       2:no       2:no       0,*1 
    30       2:no       2:no       0,*1 
    31       2:no       2:no       0,*1 
    32       2:no       2:no       0.333,*0.667 
    33      1:yes      1:yes       *1,0 
    34      1:yes      1:yes       *1,0 
    35      1:yes      1:yes       *1,0 
    36      1:yes      1:yes       *1,0 
    37      1:yes      1:yes       *1,0 
    38      1:yes      1:yes       *1,0 
    39      1:yes      1:yes       *1,0 
    40      1:yes      1:yes       *1,0 
    41      1:yes      1:yes       *1,0 
    42      1:yes       2:no   +   0,*1 
    43      1:yes      1:yes       *0.999,0.001 
    44      1:yes      1:yes       *1,0 
    45      1:yes      1:yes       *0.995,0.005 
    46      1:yes      1:yes       *1,0 
     1       2:no       2:no       0,*1 
     2       2:no       2:no       0.082,*0.918 
     3       2:no       2:no       0,*1 
     4       2:no       2:no       0,*1 
     5       2:no       2:no       0.041,*0.959 
     6       2:no       2:no       0,*1 
     7       2:no       2:no       0,*1 
     8       2:no       2:no       0,*1 
     9       2:no       2:no       0,*1 
    10       2:no       2:no       0,*1 
    11       2:no       2:no       0.003,*0.997 
    12       2:no       2:no       0,*1 
    13       2:no       2:no       0,*1 
    14       2:no       2:no       0,*1 
    15       2:no       2:no       0,*1 
    16       2:no       2:no       0,*1 
    17       2:no       2:no       0.008,*0.992 
    18       2:no       2:no       0.003,*0.997 
    19       2:no       2:no       0,*1 
    20       2:no      1:yes   +   *0.762,0.238 
    21       2:no       2:no       0.003,*0.997 
    22       2:no       2:no       0.224,*0.776 
    23       2:no       2:no       0,*1 
    24       2:no       2:no       0.002,*0.998 
    25       2:no       2:no       0,*1 
    26       2:no       2:no       0,*1 
    27       2:no       2:no       0,*1 
    28       2:no       2:no       0,*1 
    29       2:no       2:no       0,*1 
    30       2:no       2:no       0,*1 
    31       2:no       2:no       0,*1 
    32       2:no       2:no       0,*1 
    33      1:yes      1:yes       *0.869,0.131 
    34      1:yes      1:yes       *0.999,0.001 
    35      1:yes      1:yes       *1,0 
    36      1:yes      1:yes       *1,0 
    37      1:yes      1:yes       *1,0 
    38      1:yes      1:yes       *1,0 
    39      1:yes      1:yes       *0.996,0.004 
    40      1:yes      1:yes       *1,0 
    41      1:yes       2:no   +   0.002,*0.998 
    42      1:yes       2:no   +   0.026,*0.974 
    43      1:yes      1:yes       *1,0 
    44      1:yes      1:yes       *0.999,0.001 
    45      1:yes      1:yes       *0.999,0.001 
    46      1:yes      1:yes       *0.967,0.033 
     1       2:no       2:no       0.004,*0.996 
     2       2:no       2:no       0,*1 
     3       2:no       2:no       0,*1 
     4       2:no       2:no       0.297,*0.703 
     5       2:no       2:no       0.001,*0.999 
     6       2:no       2:no       0,*1 
     7       2:no       2:no       0,*1 
     8       2:no       2:no       0.075,*0.925 
     9       2:no       2:no       0,*1 
    10       2:no       2:no       0,*1 
    11       2:no       2:no       0.02,*0.98 
    12       2:no       2:no       0,*1 
    13       2:no       2:no       0,*1 
    14       2:no       2:no       0,*1 
    15       2:no       2:no       0,*1 
    16       2:no       2:no       0,*1 
    17       2:no       2:no       0.036,*0.964 
    18       2:no       2:no       0,*1 
    19       2:no       2:no       0,*1 
    20       2:no       2:no       0.023,*0.977 
    21       2:no       2:no       0,*1 
    22       2:no       2:no       0.001,*0.999 
    23       2:no       2:no       0,*1 
    24       2:no       2:no       0.001,*0.999 
    25       2:no       2:no       0,*1 
    26       2:no       2:no       0,*1 
    27       2:no       2:no       0.039,*0.961 
    28       2:no       2:no       0,*1 
    29       2:no       2:no       0.148,*0.852 
    30       2:no       2:no       0,*1 
    31       2:no       2:no       0,*1 
    32       2:no       2:no       0.001,*0.999 
    33      1:yes      1:yes       *1,0 
    34      1:yes      1:yes       *0.987,0.013 
    35      1:yes      1:yes       *0.988,0.012 
    36      1:yes      1:yes       *1,0 
    37      1:yes      1:yes       *0.885,0.115 
    38      1:yes      1:yes       *1,0 
    39      1:yes      1:yes       *1,0 
    40      1:yes      1:yes       *1,0 
    41      1:yes      1:yes       *0.615,0.385 
    42      1:yes      1:yes       *1,0 
    43      1:yes      1:yes       *1,0 
    44      1:yes      1:yes       *1,0 
    45      1:yes      1:yes       *1,0 
    46      1:yes      1:yes       *1,0 
     1       2:no       2:no       0,*1 
     2       2:no       2:no       0.025,*0.975 
     3       2:no       2:no       0.001,*0.999 
     4       2:no       2:no       0,*1 
     5       2:no       2:no       0,*1 
     6       2:no       2:no       0,*1 
     7       2:no       2:no       0.463,*0.537 
     8       2:no       2:no       0.002,*0.998 
     9       2:no      1:yes   +   *0.784,0.216 
    10       2:no       2:no       0.005,*0.995 
    11       2:no       2:no       0.025,*0.975 
    12       2:no       2:no       0,*1 
    13       2:no       2:no       0.013,*0.987 
    14       2:no       2:no       0.002,*0.998 
    15       2:no       2:no       0,*1 
    16       2:no       2:no       0.028,*0.972 
    17       2:no       2:no       0,*1 
    18       2:no       2:no       0,*1 
    19       2:no       2:no       0.013,*0.987 
    20       2:no       2:no       0,*1 
    21       2:no       2:no       0,*1 
    22       2:no       2:no       0,*1 
    23       2:no       2:no       0.044,*0.956 
    24       2:no       2:no       0.001,*0.999 
    25       2:no       2:no       0,*1 
    26       2:no       2:no       0,*1 
    27       2:no       2:no       0,*1 
    28       2:no       2:no       0.026,*0.974 
    29       2:no       2:no       0.061,*0.939 
    30       2:no       2:no       0,*1 
    31       2:no       2:no       0.28,*0.72 
    32       2:no       2:no       0.071,*0.929 
    33      1:yes      1:yes       *0.999,0.001 
    34      1:yes      1:yes       *1,0 
    35      1:yes       2:no   +   0.333,*0.667 
    36      1:yes      1:yes       *1,0 
    37      1:yes      1:yes       *1,0 
    38      1:yes      1:yes       *1,0 
    39      1:yes      1:yes       *0.998,0.002 
    40      1:yes      1:yes       *1,0 
    41      1:yes      1:yes       *1,0 
    42      1:yes      1:yes       *0.997,0.003 
    43      1:yes      1:yes       *1,0 
    44      1:yes      1:yes       *0.606,0.394 
    45      1:yes      1:yes       *0.827,0.173 
    46      1:yes      1:yes       *1,0 

========== Summary ==========

Correctly Classified Instances         452               97.4138 %
Incorrectly Classified Instances        12                2.5862 %
Kappa statistic                          0.9381
Mean absolute error                      0.0396
Root mean squared error                  0.1575
Relative absolute error                  9.474  %
Root relative squared error             34.4617 %
Total Number of Instances              464     

=== Detailed Accuracy By Class ===

               TP Rate   FP Rate   Precision   Recall  F-Measure   ROC Area  Class
                 0.957     0.018      0.957     0.957     0.957      0.99     yes
                 0.982     0.043      0.982     0.982     0.982      0.99     no
Weighted Avg.    0.974     0.036      0.974     0.974     0.974      0.99 

=== Confusion Matrix ===

   a   b   <-- classified as
 132   6 |   a = yes
   6 320 |   b = no
