# Supplementary material for: Prediction and Prioritization of Rare Oncogenic Mutations in the Cancer Kinome Using Novel Features and Multiple Classifiers
Source: PLoS Comput Biol. 2014 Apr 17;10(4):e1003545. doi: 10.1371/journal.pcbi.1003545 (PMC3990476; doi:10.1371/journal.pcbi.1003545)
Supplement: Dataset S1 — Detailed experiment records and results. Complete data sets, outputs and log files for all computational experiments. These files can be loaded in Weka [26] to reproduce the results presented in this paper. (ZIP) [file pcbi.1003545.s001.zip › 20121223_013716/Classified/weka.classifiers.trees.FT-CrossValidation-20121223_013743.txt]

========== Data Summary ==========
Relation Name:  Analysis_Disease-weka.filters.unsupervised.attribute.Remove-R1,9,10,13,16,17,18,20,21,23,24,25,26,27
Num Instances:  464
Num Attributes: 18

     Name                      Type  Nom  Int Real     Missing      Unique  Dist
   1 Amino_Acid_WT              Nom 100%   0%   0%     0 /  0%     0 /  0%    20 
   2 Amino_Acid_MT              Nom 100%   0%   0%     0 /  0%     0 /  0%    20 
   3 Conservation_Consensus_Al  Num   0%   0%  58%   194 / 42%    74 / 16%   134 
   4 Conservation_Wild_AllKina  Num   0%   0%  67%   155 / 33%   228 / 49%   252 
   5 Conservation_Consensus_Fa  Num   0%  11%  46%   196 / 42%    68 / 15%    96 
   6 Conservation_Consensus_Gr  Num   0%   0%  58%   196 / 42%   134 / 29%   173 
   7 Blosum62                   Num   0% 100%   0%     0 /  0%     0 /  0%     7 
   8 Modification               Nom 100%   0%   0%     0 /  0%     0 /  0%     2 
   9 Is_Pk_Domain               Nom 100%   0%   0%     0 /  0%     0 /  0%     1 
  10 Binding_Site               Nom 100%   0%   0%     0 /  0%     0 /  0%     1 
  11 Side_Chain_Polarity_MT     Nom 100%   0%   0%     0 /  0%     0 /  0%     2 
  12 Avg_Mass_MT                Num   0%   0% 100%     0 /  0%     0 /  0%    19 
  13 Side_Chain_Polarity_WT     Nom 100%   0%   0%     0 /  0%     0 /  0%     2 
  14 Van_der_Waals_Volume_WT    Num   0% 100%   0%     0 /  0%     0 /  0%    17 
  15 Protein_Family             Nom 100%   0%   0%     0 /  0%    14 /  3%    56 
  16 Protein_Group              Nom 100%   0%   0%     0 /  0%     1 /  0%     9 
  17 Sub_domain                 Nom 100%   0%   0%     0 /  0%     2 /  0%    20 
  18 Disease                    Nom 100%   0%   0%     0 /  0%     0 /  0%     2 

========== Cross Validation Result ==========
 inst#     actual  predicted error distribution
     1       2:no       2:no       0.001,*0.999 
     2       2:no       2:no       0,*1 
     3       2:no       2:no       0,*1 
     4       2:no       2:no       0,*1 
     5       2:no       2:no       0.001,*0.999 
     6       2:no       2:no       0,*1 
     7       2:no       2:no       0.001,*0.999 
     8       2:no       2:no       0,*1 
     9       2:no       2:no       0,*1 
    10       2:no       2:no       0,*1 
    11       2:no       2:no       0.001,*0.999 
    12       2:no       2:no       0,*1 
    13       2:no       2:no       0,*1 
    14       2:no       2:no       0,*1 
    15       2:no       2:no       0,*1 
    16       2:no       2:no       0,*1 
    17       2:no       2:no       0,*1 
    18       2:no       2:no       0.001,*0.999 
    19       2:no       2:no       0,*1 
    20       2:no       2:no       0,*1 
    21       2:no       2:no       0,*1 
    22       2:no       2:no       0,*1 
    23       2:no       2:no       0,*1 
    24       2:no       2:no       0,*1 
    25       2:no       2:no       0.001,*0.999 
    26       2:no       2:no       0.013,*0.987 
    27       2:no       2:no       0,*1 
    28       2:no       2:no       0,*1 
    29       2:no       2:no       0.01,*0.99 
    30       2:no       2:no       0.002,*0.998 
    31       2:no       2:no       0,*1 
    32       2:no       2:no       0,*1 
    33       2:no       2:no       0,*1 
    34      1:yes      1:yes       *1,0 
    35      1:yes      1:yes       *1,0 
    36      1:yes      1:yes       *1,0 
    37      1:yes      1:yes       *1,0 
    38      1:yes      1:yes       *1,0 
    39      1:yes      1:yes       *1,0 
    40      1:yes      1:yes       *1,0 
    41      1:yes      1:yes       *1,0 
    42      1:yes      1:yes       *1,0 
    43      1:yes      1:yes       *1,0 
    44      1:yes      1:yes       *1,0 
    45      1:yes      1:yes       *1,0 
    46      1:yes      1:yes       *1,0 
    47      1:yes      1:yes       *1,0 
     1       2:no       2:no       0,*1 
     2       2:no       2:no       0,*1 
     3       2:no       2:no       0,*1 
     4       2:no       2:no       0.003,*0.997 
     5       2:no       2:no       0,*1 
     6       2:no       2:no       0,*1 
     7       2:no       2:no       0,*1 
     8       2:no       2:no       0.001,*0.999 
     9       2:no       2:no       0,*1 
    10       2:no       2:no       0,*1 
    11       2:no       2:no       0,*1 
    12       2:no       2:no       0,*1 
    13       2:no       2:no       0,*1 
    14       2:no       2:no       0,*1 
    15       2:no       2:no       0,*1 
    16       2:no       2:no       0,*1 
    17       2:no       2:no       0.151,*0.849 
    18       2:no       2:no       0,*1 
    19       2:no       2:no       0,*1 
    20       2:no       2:no       0,*1 
    21       2:no       2:no       0,*1 
    22       2:no       2:no       0,*1 
    23       2:no       2:no       0,*1 
    24       2:no       2:no       0,*1 
    25       2:no       2:no       0,*1 
    26       2:no       2:no       0.001,*0.999 
    27       2:no       2:no       0.005,*0.995 
    28       2:no       2:no       0,*1 
    29       2:no       2:no       0.045,*0.955 
    30       2:no       2:no       0,*1 
    31       2:no       2:no       0.001,*0.999 
    32       2:no       2:no       0,*1 
    33       2:no       2:no       0,*1 
    34      1:yes      1:yes       *1,0 
    35      1:yes      1:yes       *1,0 
    36      1:yes      1:yes       *1,0 
    37      1:yes      1:yes       *1,0 
    38      1:yes      1:yes       *1,0 
    39      1:yes      1:yes       *0.982,0.018 
    40      1:yes      1:yes       *1,0 
    41      1:yes      1:yes       *1,0 
    42      1:yes      1:yes       *1,0 
    43      1:yes      1:yes       *1,0 
    44      1:yes      1:yes       *1,0 
    45      1:yes       2:no   +   0.046,*0.954 
    46      1:yes      1:yes       *1,0 
    47      1:yes      1:yes       *1,0 
     1       2:no       2:no       0.01,*0.99 
     2       2:no       2:no       0.001,*0.999 
     3       2:no       2:no       0,*1 
     4       2:no       2:no       0,*1 
     5       2:no       2:no       0,*1 
     6       2:no       2:no       0.001,*0.999 
     7       2:no       2:no       0.001,*0.999 
     8       2:no       2:no       0,*1 
     9       2:no       2:no       0,*1 
    10       2:no       2:no       0,*1 
    11       2:no       2:no       0,*1 
    12       2:no       2:no       0,*1 
    13       2:no       2:no       0,*1 
    14       2:no       2:no       0,*1 
    15       2:no       2:no       0,*1 
    16       2:no       2:no       0,*1 
    17       2:no       2:no       0.001,*0.999 
    18       2:no       2:no       0.001,*0.999 
    19       2:no       2:no       0.048,*0.952 
    20       2:no       2:no       0,*1 
    21       2:no       2:no       0,*1 
    22       2:no       2:no       0,*1 
    23       2:no       2:no       0,*1 
    24       2:no       2:no       0,*1 
    25       2:no       2:no       0.005,*0.995 
    26       2:no       2:no       0,*1 
    27       2:no       2:no       0,*1 
    28       2:no       2:no       0,*1 
    29       2:no       2:no       0,*1 
    30       2:no       2:no       0,*1 
    31       2:no       2:no       0.048,*0.952 
    32       2:no       2:no       0,*1 
    33       2:no       2:no       0.011,*0.989 
    34      1:yes      1:yes       *1,0 
    35      1:yes      1:yes       *1,0 
    36      1:yes      1:yes       *1,0 
    37      1:yes      1:yes       *0.981,0.019 
    38      1:yes      1:yes       *1,0 
    39      1:yes       2:no   +   0.206,*0.794 
    40      1:yes      1:yes       *1,0 
    41      1:yes      1:yes       *0.995,0.005 
    42      1:yes      1:yes       *1,0 
    43      1:yes      1:yes       *1,0 
    44      1:yes      1:yes       *1,0 
    45      1:yes      1:yes       *1,0 
    46      1:yes       2:no   +   0,*1 
    47      1:yes      1:yes       *1,0 
     1       2:no       2:no       0,*1 
     2       2:no       2:no       0,*1 
     3       2:no       2:no       0.001,*0.999 
     4       2:no       2:no       0,*1 
     5       2:no       2:no       0.001,*0.999 
     6       2:no       2:no       0.005,*0.995 
     7       2:no       2:no       0,*1 
     8       2:no       2:no       0,*1 
     9       2:no       2:no       0,*1 
    10       2:no       2:no       0,*1 
    11       2:no       2:no       0,*1 
    12       2:no       2:no       0,*1 
    13       2:no       2:no       0,*1 
    14       2:no       2:no       0,*1 
    15       2:no       2:no       0.001,*0.999 
    16       2:no       2:no       0,*1 
    17       2:no       2:no       0,*1 
    18       2:no       2:no       0,*1 
    19       2:no       2:no       0.008,*0.992 
    20       2:no       2:no       0.003,*0.997 
    21       2:no       2:no       0.005,*0.995 
    22       2:no       2:no       0,*1 
    23       2:no       2:no       0,*1 
    24       2:no       2:no       0,*1 
    25       2:no       2:no       0.001,*0.999 
    26       2:no       2:no       0.454,*0.546 
    27       2:no       2:no       0,*1 
    28       2:no       2:no       0,*1 
    29       2:no       2:no       0,*1 
    30       2:no       2:no       0.001,*0.999 
    31       2:no       2:no       0,*1 
    32       2:no       2:no       0,*1 
    33       2:no       2:no       0,*1 
    34      1:yes      1:yes       *1,0 
    35      1:yes      1:yes       *1,0 
    36      1:yes       2:no   +   0.041,*0.959 
    37      1:yes      1:yes       *1,0 
    38      1:yes      1:yes       *1,0 
    39      1:yes      1:yes       *1,0 
    40      1:yes      1:yes       *1,0 
    41      1:yes      1:yes       *1,0 
    42      1:yes      1:yes       *1,0 
    43      1:yes      1:yes       *1,0 
    44      1:yes      1:yes       *1,0 
    45      1:yes      1:yes       *1,0 
    46      1:yes      1:yes       *1,0 
    47      1:yes      1:yes       *1,0 
     1       2:no       2:no       0.001,*0.999 
     2       2:no       2:no       0.001,*0.999 
     3       2:no       2:no       0,*1 
     4       2:no       2:no       0,*1 
     5       2:no       2:no       0,*1 
     6       2:no       2:no       0,*1 
     7       2:no       2:no       0,*1 
     8       2:no       2:no       0,*1 
     9       2:no       2:no       0,*1 
    10       2:no       2:no       0.002,*0.998 
    11       2:no       2:no       0,*1 
    12       2:no       2:no       0,*1 
    13       2:no       2:no       0,*1 
    14       2:no       2:no       0.017,*0.983 
    15       2:no       2:no       0,*1 
    16       2:no       2:no       0,*1 
    17       2:no       2:no       0,*1 
    18       2:no       2:no       0.001,*0.999 
    19       2:no       2:no       0.002,*0.998 
    20       2:no       2:no       0,*1 
    21       2:no       2:no       0,*1 
    22       2:no       2:no       0.06,*0.94 
    23       2:no       2:no       0.004,*0.996 
    24       2:no       2:no       0.002,*0.998 
    25       2:no       2:no       0,*1 
    26       2:no       2:no       0,*1 
    27       2:no       2:no       0.001,*0.999 
    28       2:no       2:no       0,*1 
    29       2:no       2:no       0,*1 
    30       2:no       2:no       0.002,*0.998 
    31       2:no       2:no       0.001,*0.999 
    32       2:no       2:no       0,*1 
    33       2:no       2:no       0,*1 
    34      1:yes      1:yes       *1,0 
    35      1:yes      1:yes       *1,0 
    36      1:yes      1:yes       *1,0 
    37      1:yes      1:yes       *1,0 
    38      1:yes      1:yes       *1,0 
    39      1:yes      1:yes       *1,0 
    40      1:yes      1:yes       *1,0 
    41      1:yes      1:yes       *1,0 
    42      1:yes      1:yes       *1,0 
    43      1:yes      1:yes       *1,0 
    44      1:yes      1:yes       *1,0 
    45      1:yes      1:yes       *0.991,0.009 
    46      1:yes      1:yes       *1,0 
     1       2:no       2:no       0.001,*0.999 
     2       2:no       2:no       0.001,*0.999 
     3       2:no       2:no       0,*1 
     4       2:no       2:no       0.001,*0.999 
     5       2:no       2:no       0.004,*0.996 
     6       2:no       2:no       0,*1 
     7       2:no       2:no       0,*1 
     8       2:no       2:no       0.001,*0.999 
     9       2:no       2:no       0,*1 
    10       2:no       2:no       0,*1 
    11       2:no       2:no       0,*1 
    12       2:no       2:no       0,*1 
    13       2:no       2:no       0,*1 
    14       2:no       2:no       0.001,*0.999 
    15       2:no       2:no       0.009,*0.991 
    16       2:no       2:no       0.002,*0.998 
    17       2:no       2:no       0.001,*0.999 
    18       2:no       2:no       0,*1 
    19       2:no       2:no       0,*1 
    20       2:no       2:no       0.001,*0.999 
    21       2:no       2:no       0,*1 
    22       2:no       2:no       0.005,*0.995 
    23       2:no       2:no       0,*1 
    24       2:no       2:no       0,*1 
    25       2:no      1:yes   +   *1,0 
    26       2:no       2:no       0.001,*0.999 
    27       2:no       2:no       0.001,*0.999 
    28       2:no       2:no       0.001,*0.999 
    29       2:no       2:no       0,*1 
    30       2:no       2:no       0.002,*0.998 
    31       2:no       2:no       0,*1 
    32       2:no       2:no       0.006,*0.994 
    33       2:no       2:no       0.003,*0.997 
    34      1:yes      1:yes       *1,0 
    35      1:yes      1:yes       *1,0 
    36      1:yes      1:yes       *1,0 
    37      1:yes      1:yes       *1,0 
    38      1:yes      1:yes       *1,0 
    39      1:yes      1:yes       *1,0 
    40      1:yes      1:yes       *1,0 
    41      1:yes      1:yes       *1,0 
    42      1:yes      1:yes       *1,0 
    43      1:yes      1:yes       *1,0 
    44      1:yes      1:yes       *1,0 
    45      1:yes      1:yes       *1,0 
    46      1:yes      1:yes       *1,0 
     1       2:no       2:no       0,*1 
     2       2:no       2:no       0.131,*0.869 
     3       2:no       2:no       0,*1 
     4       2:no       2:no       0,*1 
     5       2:no       2:no       0,*1 
     6       2:no       2:no       0,*1 
     7       2:no       2:no       0,*1 
     8       2:no       2:no       0.001,*0.999 
     9       2:no       2:no       0,*1 
    10       2:no       2:no       0.142,*0.858 
    11       2:no       2:no       0,*1 
    12       2:no       2:no       0,*1 
    13       2:no       2:no       0,*1 
    14       2:no       2:no       0,*1 
    15       2:no       2:no       0,*1 
    16       2:no       2:no       0,*1 
    17       2:no       2:no       0.017,*0.983 
    18       2:no       2:no       0,*1 
    19       2:no       2:no       0,*1 
    20       2:no       2:no       0,*1 
    21       2:no       2:no       0,*1 
    22       2:no       2:no       0,*1 
    23       2:no       2:no       0,*1 
    24       2:no       2:no       0.091,*0.909 
    25       2:no       2:no       0.125,*0.875 
    26       2:no       2:no       0,*1 
    27       2:no       2:no       0,*1 
    28       2:no       2:no       0,*1 
    29       2:no       2:no       0,*1 
    30       2:no       2:no       0,*1 
    31       2:no       2:no       0,*1 
    32       2:no       2:no       0,*1 
    33      1:yes      1:yes       *1,0 
    34      1:yes      1:yes       *1,0 
    35      1:yes      1:yes       *1,0 
    36      1:yes      1:yes       *1,0 
    37      1:yes      1:yes       *1,0 
    38      1:yes      1:yes       *1,0 
    39      1:yes      1:yes       *1,0 
    40      1:yes      1:yes       *1,0 
    41      1:yes      1:yes       *1,0 
    42      1:yes       2:no   +   0.023,*0.977 
    43      1:yes      1:yes       *1,0 
    44      1:yes      1:yes       *1,0 
    45      1:yes      1:yes       *1,0 
    46      1:yes      1:yes       *1,0 
     1       2:no       2:no       0,*1 
     2       2:no       2:no       0,*1 
     3       2:no       2:no       0,*1 
     4       2:no       2:no       0,*1 
     5       2:no       2:no       0,*1 
     6       2:no       2:no       0,*1 
     7       2:no       2:no       0,*1 
     8       2:no       2:no       0,*1 
     9       2:no       2:no       0.001,*0.999 
    10       2:no       2:no       0,*1 
    11       2:no       2:no       0,*1 
    12       2:no       2:no       0,*1 
    13       2:no       2:no       0,*1 
    14       2:no       2:no       0,*1 
    15       2:no       2:no       0,*1 
    16       2:no       2:no       0,*1 
    17       2:no       2:no       0,*1 
    18       2:no       2:no       0,*1 
    19       2:no       2:no       0,*1 
    20       2:no       2:no       0,*1 
    21       2:no       2:no       0,*1 
    22       2:no      1:yes   +   *1,0 
    23       2:no       2:no       0,*1 
    24       2:no       2:no       0,*1 
    25       2:no       2:no       0,*1 
    26       2:no       2:no       0,*1 
    27       2:no       2:no       0,*1 
    28       2:no       2:no       0,*1 
    29       2:no       2:no       0,*1 
    30       2:no       2:no       0,*1 
    31       2:no       2:no       0,*1 
    32       2:no       2:no       0,*1 
    33      1:yes      1:yes       *1,0 
    34      1:yes      1:yes       *1,0 
    35      1:yes      1:yes       *1,0 
    36      1:yes      1:yes       *1,0 
    37      1:yes      1:yes       *1,0 
    38      1:yes      1:yes       *1,0 
    39      1:yes      1:yes       *1,0 
    40      1:yes      1:yes       *1,0 
    41      1:yes       2:no   +   0,*1 
    42      1:yes      1:yes       *1,0 
    43      1:yes      1:yes       *1,0 
    44      1:yes      1:yes       *1,0 
    45      1:yes      1:yes       *1,0 
    46      1:yes      1:yes       *1,0 
     1       2:no       2:no       0,*1 
     2       2:no       2:no       0,*1 
     3       2:no       2:no       0,*1 
     4       2:no       2:no       0.001,*0.999 
     5       2:no       2:no       0,*1 
     6       2:no       2:no       0,*1 
     7       2:no       2:no       0.002,*0.998 
     8       2:no       2:no       0,*1 
     9       2:no       2:no       0.001,*0.999 
    10       2:no       2:no       0,*1 
    11       2:no       2:no       0.001,*0.999 
    12       2:no       2:no       0,*1 
    13       2:no       2:no       0,*1 
    14       2:no       2:no       0.003,*0.997 
    15       2:no       2:no       0,*1 
    16       2:no       2:no       0,*1 
    17       2:no       2:no       0.001,*0.999 
    18       2:no       2:no       0,*1 
    19       2:no       2:no       0,*1 
    20       2:no       2:no       0.001,*0.999 
    21       2:no       2:no       0,*1 
    22       2:no       2:no       0,*1 
    23       2:no       2:no       0,*1 
    24       2:no       2:no       0.024,*0.976 
    25       2:no       2:no       0,*1 
    26       2:no       2:no       0.001,*0.999 
    27       2:no       2:no       0.001,*0.999 
    28       2:no       2:no       0,*1 
    29       2:no       2:no       0,*1 
    30       2:no       2:no       0,*1 
    31       2:no       2:no       0,*1 
    32       2:no       2:no       0.003,*0.997 
    33      1:yes      1:yes       *1,0 
    34      1:yes      1:yes       *0.991,0.009 
    35      1:yes      1:yes       *1,0 
    36      1:yes      1:yes       *1,0 
    37      1:yes      1:yes       *1,0 
    38      1:yes      1:yes       *0.998,0.002 
    39      1:yes      1:yes       *1,0 
    40      1:yes      1:yes       *1,0 
    41      1:yes      1:yes       *1,0 
    42      1:yes      1:yes       *1,0 
    43      1:yes      1:yes       *1,0 
    44      1:yes      1:yes       *1,0 
    45      1:yes      1:yes       *1,0 
    46      1:yes      1:yes       *1,0 
     1       2:no       2:no       0,*1 
     2       2:no       2:no       0.005,*0.995 
     3       2:no       2:no       0,*1 
     4       2:no       2:no       0,*1 
     5       2:no       2:no       0,*1 
     6       2:no       2:no       0,*1 
     7       2:no       2:no       0.001,*0.999 
     8       2:no       2:no       0,*1 
     9       2:no       2:no       0,*1 
    10       2:no       2:no       0.001,*0.999 
    11       2:no       2:no       0,*1 
    12       2:no       2:no       0.002,*0.998 
    13       2:no       2:no       0,*1 
    14       2:no       2:no       0,*1 
    15       2:no       2:no       0,*1 
    16       2:no       2:no       0,*1 
    17       2:no       2:no       0,*1 
    18       2:no       2:no       0,*1 
    19       2:no       2:no       0,*1 
    20       2:no       2:no       0,*1 
    21       2:no       2:no       0,*1 
    22       2:no       2:no       0,*1 
    23       2:no       2:no       0.001,*0.999 
    24       2:no       2:no       0.008,*0.992 
    25       2:no       2:no       0.001,*0.999 
    26       2:no       2:no       0,*1 
    27       2:no       2:no       0,*1 
    28       2:no       2:no       0,*1 
    29       2:no       2:no       0.007,*0.993 
    30       2:no       2:no       0,*1 
    31       2:no       2:no       0,*1 
    32       2:no       2:no       0.016,*0.984 
    33      1:yes      1:yes       *1,0 
    34      1:yes      1:yes       *0.999,0.001 
    35      1:yes       2:no   +   0,*1 
    36      1:yes      1:yes       *1,0 
    37      1:yes      1:yes       *1,0 
    38      1:yes      1:yes       *1,0 
    39      1:yes      1:yes       *1,0 
    40      1:yes      1:yes       *1,0 
    41      1:yes      1:yes       *1,0 
    42      1:yes      1:yes       *1,0 
    43      1:yes      1:yes       *1,0 
    44      1:yes       2:no   +   0.004,*0.996 
    45      1:yes      1:yes       *1,0 
    46      1:yes      1:yes       *1,0 

========== Summary ==========

Correctly Classified Instances         454               97.8448 %
Incorrectly Classified Instances        10                2.1552 %
Kappa statistic                          0.9478
Mean absolute error                      0.0244
Root mean squared error                  0.1446
Relative absolute error                  5.8425 %
Root relative squared error             31.6392 %
Total Number of Instances              464     

=== Detailed Accuracy By Class ===

               TP Rate   FP Rate   Precision   Recall  F-Measure   ROC Area  Class
                 0.942     0.006      0.985     0.942     0.963      0.981    yes
                 0.994     0.058      0.976     0.994     0.985      0.981    no
Weighted Avg.    0.978     0.043      0.979     0.978     0.978      0.981

=== Confusion Matrix ===

   a   b   <-- classified as
 130   8 |   a = yes
   2 324 |   b = no
