# Supplementary material for: Prediction and Prioritization of Rare Oncogenic Mutations in the Cancer Kinome Using Novel Features and Multiple Classifiers
Source: PLoS Comput Biol. 2014 Apr 17;10(4):e1003545. doi: 10.1371/journal.pcbi.1003545 (PMC3990476; doi:10.1371/journal.pcbi.1003545)
Supplement: Dataset S1 — Detailed experiment records and results. Complete data sets, outputs and log files for all computational experiments. These files can be loaded in Weka [26] to reproduce the results presented in this paper. (ZIP) [file pcbi.1003545.s001.zip › 20121223_013716/Classified/weka.classifiers.rules.DecisionTable-CrossValidation-20121223_013723.txt]

========== Data Summary ==========
Relation Name:  Analysis_Disease-weka.filters.unsupervised.attribute.Remove-R1,9,10,13,16,17,18,20,21,23,24,25,26,27
Num Instances:  464
Num Attributes: 18

     Name                      Type  Nom  Int Real     Missing      Unique  Dist
   1 Amino_Acid_WT              Nom 100%   0%   0%     0 /  0%     0 /  0%    20 
   2 Amino_Acid_MT              Nom 100%   0%   0%     0 /  0%     0 /  0%    20 
   3 Conservation_Consensus_Al  Num   0%   0%  58%   194 / 42%    74 / 16%   134 
   4 Conservation_Wild_AllKina  Num   0%   0%  67%   155 / 33%   228 / 49%   252 
   5 Conservation_Consensus_Fa  Num   0%  11%  46%   196 / 42%    68 / 15%    96 
   6 Conservation_Consensus_Gr  Num   0%   0%  58%   196 / 42%   134 / 29%   173 
   7 Blosum62                   Num   0% 100%   0%     0 /  0%     0 /  0%     7 
   8 Modification               Nom 100%   0%   0%     0 /  0%     0 /  0%     2 
   9 Is_Pk_Domain               Nom 100%   0%   0%     0 /  0%     0 /  0%     1 
  10 Binding_Site               Nom 100%   0%   0%     0 /  0%     0 /  0%     1 
  11 Side_Chain_Polarity_MT     Nom 100%   0%   0%     0 /  0%     0 /  0%     2 
  12 Avg_Mass_MT                Num   0%   0% 100%     0 /  0%     0 /  0%    19 
  13 Side_Chain_Polarity_WT     Nom 100%   0%   0%     0 /  0%     0 /  0%     2 
  14 Van_der_Waals_Volume_WT    Num   0% 100%   0%     0 /  0%     0 /  0%    17 
  15 Protein_Family             Nom 100%   0%   0%     0 /  0%    14 /  3%    56 
  16 Protein_Group              Nom 100%   0%   0%     0 /  0%     1 /  0%     9 
  17 Sub_domain                 Nom 100%   0%   0%     0 /  0%     2 /  0%    20 
  18 Disease                    Nom 100%   0%   0%     0 /  0%     0 /  0%     2 

========== Cross Validation Result ==========
 inst#     actual  predicted error distribution
     1       2:no       2:no       0.077,*0.923 
     2       2:no       2:no       0.038,*0.962 
     3       2:no       2:no       0.043,*0.957 
     4       2:no       2:no       0.029,*0.971 
     5       2:no       2:no       0.091,*0.909 
     6       2:no       2:no       0.043,*0.957 
     7       2:no       2:no       0.167,*0.833 
     8       2:no       2:no       0.2,*0.8 
     9       2:no       2:no       0.031,*0.969 
    10       2:no       2:no       0.038,*0.962 
    11       2:no       2:no       0.167,*0.833 
    12       2:no       2:no       0.038,*0.962 
    13       2:no       2:no       0.298,*0.702 
    14       2:no       2:no       0.037,*0.963 
    15       2:no       2:no       0.037,*0.963 
    16       2:no       2:no       0.029,*0.971 
    17       2:no       2:no       0.029,*0.971 
    18       2:no       2:no       0.077,*0.923 
    19       2:no       2:no       0.091,*0.909 
    20       2:no       2:no       0.038,*0.962 
    21       2:no       2:no       0.071,*0.929 
    22       2:no       2:no       0.031,*0.969 
    23       2:no      1:yes   +   *0.5,0.5 
    24       2:no       2:no       0.037,*0.963 
    25       2:no       2:no       0.298,*0.702 
    26       2:no       2:no       0.286,*0.714 
    27       2:no       2:no       0.333,*0.667 
    28       2:no      1:yes   +   *0.5,0.5 
    29       2:no       2:no       0.091,*0.909 
    30       2:no       2:no       0.037,*0.963 
    31       2:no       2:no       0.029,*0.971 
    32       2:no       2:no       0.029,*0.971 
    33       2:no       2:no       0.029,*0.971 
    34      1:yes      1:yes       *0.979,0.021 
    35      1:yes      1:yes       *0.929,0.071 
    36      1:yes      1:yes       *0.667,0.333 
    37      1:yes      1:yes       *0.979,0.021 
    38      1:yes      1:yes       *0.979,0.021 
    39      1:yes      1:yes       *0.667,0.333 
    40      1:yes      1:yes       *0.979,0.021 
    41      1:yes      1:yes       *0.979,0.021 
    42      1:yes      1:yes       *0.929,0.071 
    43      1:yes      1:yes       *0.979,0.021 
    44      1:yes      1:yes       *0.979,0.021 
    45      1:yes      1:yes       *0.979,0.021 
    46      1:yes      1:yes       *0.979,0.021 
    47      1:yes      1:yes       *0.979,0.021 
     1       2:no       2:no       0.053,*0.947 
     2       2:no       2:no       0.05,*0.95 
     3       2:no       2:no       0.25,*0.75 
     4       2:no       2:no       0.036,*0.964 
     5       2:no       2:no       0.056,*0.944 
     6       2:no       2:no       0.2,*0.8 
     7       2:no       2:no       0.036,*0.964 
     8       2:no       2:no       0.032,*0.968 
     9       2:no       2:no       0.036,*0.964 
    10       2:no       2:no       0.333,*0.667 
    11       2:no      1:yes   +   *0.5,0.5 
    12       2:no       2:no       0.05,*0.95 
    13       2:no       2:no       0.056,*0.944 
    14       2:no       2:no       0.032,*0.968 
    15       2:no       2:no       0.333,*0.667 
    16       2:no       2:no       0.032,*0.968 
    17       2:no       2:no       0.333,*0.667 
    18       2:no       2:no       0.333,*0.667 
    19       2:no       2:no       0.04,*0.96 
    20       2:no       2:no       0.05,*0.95 
    21       2:no       2:no       0.05,*0.95 
    22       2:no       2:no       0.2,*0.8 
    23       2:no       2:no       0.04,*0.96 
    24       2:no       2:no       0.056,*0.944 
    25       2:no       2:no       0.056,*0.944 
    26       2:no       2:no       0.032,*0.968 
    27       2:no       2:no       0.036,*0.964 
    28       2:no       2:no       0.05,*0.95 
    29       2:no       2:no       0.286,*0.714 
    30       2:no       2:no       0.053,*0.947 
    31       2:no       2:no       0.333,*0.667 
    32       2:no       2:no       0.25,*0.75 
    33       2:no       2:no       0.04,*0.96 
    34      1:yes      1:yes       *0.978,0.022 
    35      1:yes      1:yes       *0.979,0.021 
    36      1:yes      1:yes       *0.979,0.021 
    37      1:yes      1:yes       *0.978,0.022 
    38      1:yes      1:yes       *0.978,0.022 
    39      1:yes      1:yes       *0.978,0.022 
    40      1:yes      1:yes       *0.979,0.021 
    41      1:yes      1:yes       *0.979,0.021 
    42      1:yes      1:yes       *0.978,0.022 
    43      1:yes      1:yes       *0.979,0.021 
    44      1:yes      1:yes       *0.978,0.022 
    45      1:yes      1:yes       *0.714,0.286 
    46      1:yes      1:yes       *0.929,0.071 
    47      1:yes      1:yes       *0.929,0.071 
     1       2:no       2:no       0.143,*0.857 
     2       2:no       2:no       0.037,*0.963 
     3       2:no       2:no       0.026,*0.974 
     4       2:no       2:no       0.2,*0.8 
     5       2:no       2:no       0.026,*0.974 
     6       2:no      1:yes   +   *0.5,0.5 
     7       2:no       2:no       0.048,*0.952 
     8       2:no       2:no       0.034,*0.966 
     9       2:no       2:no       0.034,*0.966 
    10       2:no       2:no       0.2,*0.8 
    11       2:no       2:no       0.048,*0.952 
    12       2:no      1:yes   +   *0.5,0.5 
    13       2:no       2:no       0.083,*0.917 
    14       2:no       2:no       0.037,*0.963 
    15       2:no       2:no       0.2,*0.8 
    16       2:no       2:no       0.026,*0.974 
    17       2:no       2:no       0.037,*0.963 
    18       2:no       2:no       0.071,*0.929 
    19       2:no       2:no       0.034,*0.966 
    20       2:no       2:no       0.2,*0.8 
    21       2:no       2:no       0.036,*0.964 
    22       2:no       2:no       0.048,*0.952 
    23       2:no       2:no       0.298,*0.702 
    24       2:no       2:no       0.333,*0.667 
    25       2:no       2:no       0.036,*0.964 
    26       2:no       2:no       0.036,*0.964 
    27       2:no       2:no       0.083,*0.917 
    28       2:no       2:no       0.071,*0.929 
    29       2:no       2:no       0.333,*0.667 
    30       2:no       2:no       0.034,*0.966 
    31       2:no       2:no       0.2,*0.8 
    32       2:no       2:no       0.034,*0.966 
    33       2:no      1:yes   +   *0.5,0.5 
    34      1:yes      1:yes       *0.978,0.022 
    35      1:yes      1:yes       *0.978,0.022 
    36      1:yes      1:yes       *0.98,0.02 
    37      1:yes      1:yes       *0.929,0.071 
    38      1:yes      1:yes       *0.978,0.022 
    39      1:yes       2:no   +   0.333,*0.667 
    40      1:yes      1:yes       *0.98,0.02 
    41      1:yes      1:yes       *0.667,0.333 
    42      1:yes      1:yes       *0.929,0.071 
    43      1:yes      1:yes       *0.98,0.02 
    44      1:yes      1:yes       *0.98,0.02 
    45      1:yes      1:yes       *0.978,0.022 
    46      1:yes       2:no   +   0.25,*0.75 
    47      1:yes      1:yes       *0.978,0.022 
     1       2:no       2:no       0.167,*0.833 
     2       2:no       2:no       0.111,*0.889 
     3       2:no       2:no       0.298,*0.702 
     4       2:no       2:no       0.063,*0.938 
     5       2:no       2:no       0.111,*0.889 
     6       2:no       2:no       0.125,*0.875 
     7       2:no       2:no       0.043,*0.957 
     8       2:no       2:no       0.333,*0.667 
     9       2:no       2:no       0.298,*0.702 
    10       2:no       2:no       0.045,*0.955 
    11       2:no       2:no       0.043,*0.957 
    12       2:no       2:no       0.167,*0.833 
    13       2:no       2:no       0.077,*0.923 
    14       2:no       2:no       0.091,*0.909 
    15       2:no       2:no       0.091,*0.909 
    16       2:no       2:no       0.167,*0.833 
    17       2:no       2:no       0.077,*0.923 
    18       2:no       2:no       0.25,*0.75 
    19       2:no       2:no       0.125,*0.875 
    20       2:no       2:no       0.298,*0.702 
    21       2:no       2:no       0.298,*0.702 
    22       2:no       2:no       0.298,*0.702 
    23       2:no       2:no       0.298,*0.702 
    24       2:no       2:no       0.333,*0.667 
    25       2:no       2:no       0.2,*0.8 
    26       2:no       2:no       0.298,*0.702 
    27       2:no       2:no       0.25,*0.75 
    28       2:no       2:no       0.25,*0.75 
    29       2:no       2:no       0.043,*0.957 
    30       2:no       2:no       0.043,*0.957 
    31       2:no       2:no       0.063,*0.938 
    32       2:no       2:no       0.298,*0.702 
    33       2:no       2:no       0.111,*0.889 
    34      1:yes      1:yes       *0.97,0.03 
    35      1:yes      1:yes       *0.97,0.03 
    36      1:yes      1:yes       *0.5,0.5 
    37      1:yes      1:yes       *0.917,0.083 
    38      1:yes      1:yes       *0.923,0.077 
    39      1:yes      1:yes       *0.917,0.083 
    40      1:yes      1:yes       *0.875,0.125 
    41      1:yes      1:yes       *0.968,0.032 
    42      1:yes      1:yes       *0.97,0.03 
    43      1:yes      1:yes       *0.968,0.032 
    44      1:yes       2:no   +   0.298,*0.702 
    45      1:yes      1:yes       *0.968,0.032 
    46      1:yes      1:yes       *0.968,0.032 
    47      1:yes      1:yes       *0.8,0.2 
     1       2:no       2:no       0.3,*0.7 
     2       2:no       2:no       0.071,*0.929 
     3       2:no       2:no       0.026,*0.974 
     4       2:no       2:no       0.2,*0.8 
     5       2:no       2:no       0.038,*0.962 
     6       2:no       2:no       0.25,*0.75 
     7       2:no       2:no       0.045,*0.955 
     8       2:no       2:no       0.2,*0.8 
     9       2:no       2:no       0.038,*0.962 
    10       2:no       2:no       0.026,*0.974 
    11       2:no       2:no       0.071,*0.929 
    12       2:no       2:no       0.038,*0.962 
    13       2:no       2:no       0.036,*0.964 
    14       2:no       2:no       0.026,*0.974 
    15       2:no       2:no       0.031,*0.969 
    16       2:no       2:no       0.2,*0.8 
    17       2:no       2:no       0.036,*0.964 
    18       2:no      1:yes   +   *0.5,0.5 
    19       2:no       2:no       0.038,*0.962 
    20       2:no       2:no       0.045,*0.955 
    21       2:no       2:no       0.333,*0.667 
    22       2:no       2:no       0.286,*0.714 
    23       2:no      1:yes   +   *0.5,0.5 
    24       2:no      1:yes   +   *0.5,0.5 
    25       2:no       2:no       0.167,*0.833 
    26       2:no       2:no       0.031,*0.969 
    27       2:no       2:no       0.143,*0.857 
    28       2:no       2:no       0.3,*0.7 
    29       2:no       2:no       0.038,*0.962 
    30       2:no       2:no       0.3,*0.7 
    31       2:no       2:no       0.2,*0.8 
    32       2:no       2:no       0.333,*0.667 
    33       2:no       2:no       0.167,*0.833 
    34      1:yes      1:yes       *0.667,0.333 
    35      1:yes      1:yes       *0.714,0.286 
    36      1:yes      1:yes       *0.98,0.02 
    37      1:yes      1:yes       *0.98,0.02 
    38      1:yes      1:yes       *0.98,0.02 
    39      1:yes      1:yes       *0.923,0.077 
    40      1:yes      1:yes       *0.923,0.077 
    41      1:yes      1:yes       *0.98,0.02 
    42      1:yes      1:yes       *0.667,0.333 
    43      1:yes      1:yes       *0.923,0.077 
    44      1:yes      1:yes       *0.98,0.02 
    45      1:yes      1:yes       *0.667,0.333 
    46      1:yes      1:yes       *0.98,0.02 
     1       2:no       2:no       0.032,*0.968 
     2       2:no       2:no       0.029,*0.971 
     3       2:no       2:no       0.036,*0.964 
     4       2:no      1:yes   +   *0.5,0.5 
     5       2:no       2:no       0.077,*0.923 
     6       2:no       2:no       0.3,*0.7 
     7       2:no       2:no       0.032,*0.968 
     8       2:no       2:no       0.3,*0.7 
     9       2:no       2:no       0.333,*0.667 
    10       2:no       2:no       0.25,*0.75 
    11       2:no       2:no       0.111,*0.889 
    12       2:no       2:no       0.111,*0.889 
    13       2:no       2:no       0.029,*0.971 
    14       2:no       2:no       0.029,*0.971 
    15       2:no       2:no       0.143,*0.857 
    16       2:no       2:no       0.333,*0.667 
    17       2:no       2:no       0.036,*0.964 
    18       2:no       2:no       0.071,*0.929 
    19       2:no       2:no       0.032,*0.968 
    20       2:no       2:no       0.333,*0.667 
    21       2:no       2:no       0.077,*0.923 
    22       2:no       2:no       0.333,*0.667 
    23       2:no       2:no       0.1,*0.9 
    24       2:no       2:no       0.1,*0.9 
    25       2:no      1:yes   +   *0.833,0.167 
    26       2:no      1:yes   +   *0.5,0.5 
    27       2:no       2:no       0.3,*0.7 
    28       2:no       2:no       0.1,*0.9 
    29       2:no      1:yes   +   *0.5,0.5 
    30       2:no       2:no       0.083,*0.917 
    31       2:no       2:no       0.111,*0.889 
    32       2:no       2:no       0.091,*0.909 
    33       2:no       2:no       0.083,*0.917 
    34      1:yes      1:yes       *0.976,0.024 
    35      1:yes      1:yes       *0.833,0.167 
    36      1:yes      1:yes       *0.978,0.022 
    37      1:yes      1:yes       *0.976,0.024 
    38      1:yes      1:yes       *0.976,0.024 
    39      1:yes      1:yes       *0.976,0.024 
    40      1:yes      1:yes       *0.976,0.024 
    41      1:yes      1:yes       *0.978,0.022 
    42      1:yes      1:yes       *0.667,0.333 
    43      1:yes      1:yes       *0.978,0.022 
    44      1:yes      1:yes       *0.976,0.024 
    45      1:yes      1:yes       *0.978,0.022 
    46      1:yes      1:yes       *0.976,0.024 
     1       2:no       2:no       0.2,*0.8 
     2       2:no       2:no       0.298,*0.702 
     3       2:no       2:no       0.071,*0.929 
     4       2:no       2:no       0.143,*0.857 
     5       2:no       2:no       0.042,*0.958 
     6       2:no       2:no       0.063,*0.938 
     7       2:no       2:no       0.111,*0.889 
     8       2:no       2:no       0.111,*0.889 
     9       2:no       2:no       0.042,*0.958 
    10       2:no       2:no       0.071,*0.929 
    11       2:no       2:no       0.298,*0.702 
    12       2:no       2:no       0.091,*0.909 
    13       2:no       2:no       0.298,*0.702 
    14       2:no       2:no       0.042,*0.958 
    15       2:no       2:no       0.043,*0.957 
    16       2:no       2:no       0.143,*0.857 
    17       2:no       2:no       0.25,*0.75 
    18       2:no       2:no       0.111,*0.889 
    19       2:no      1:yes   +   *0.5,0.5 
    20       2:no       2:no       0.043,*0.957 
    21       2:no       2:no       0.077,*0.923 
    22       2:no       2:no       0.143,*0.857 
    23       2:no       2:no       0.05,*0.95 
    24       2:no       2:no       0.333,*0.667 
    25       2:no      1:yes   +   *0.5,0.5 
    26       2:no       2:no       0.071,*0.929 
    27       2:no       2:no       0.071,*0.929 
    28       2:no       2:no       0.143,*0.857 
    29       2:no       2:no       0.05,*0.95 
    30       2:no       2:no       0.091,*0.909 
    31       2:no       2:no       0.071,*0.929 
    32       2:no      1:yes   +   *0.667,0.333 
    33      1:yes      1:yes       *0.967,0.033 
    34      1:yes      1:yes       *0.944,0.056 
    35      1:yes      1:yes       *0.929,0.071 
    36      1:yes      1:yes       *0.97,0.03 
    37      1:yes      1:yes       *0.97,0.03 
    38      1:yes      1:yes       *0.967,0.033 
    39      1:yes      1:yes       *0.967,0.033 
    40      1:yes      1:yes       *0.967,0.033 
    41      1:yes      1:yes       *0.967,0.033 
    42      1:yes      1:yes       *0.5,0.5 
    43      1:yes      1:yes       *0.967,0.033 
    44      1:yes      1:yes       *0.967,0.033 
    45      1:yes      1:yes       *0.875,0.125 
    46      1:yes      1:yes       *0.97,0.03 
     1       2:no       2:no       0.053,*0.947 
     2       2:no       2:no       0.25,*0.75 
     3       2:no       2:no       0.037,*0.963 
     4       2:no       2:no       0.034,*0.966 
     5       2:no       2:no       0.298,*0.702 
     6       2:no       2:no       0.037,*0.963 
     7       2:no       2:no       0.034,*0.966 
     8       2:no       2:no       0.028,*0.972 
     9       2:no       2:no       0.037,*0.963 
    10       2:no       2:no       0.028,*0.972 
    11       2:no       2:no       0.028,*0.972 
    12       2:no       2:no       0.077,*0.923 
    13       2:no       2:no       0.053,*0.947 
    14       2:no       2:no       0.333,*0.667 
    15       2:no       2:no       0.028,*0.972 
    16       2:no       2:no       0.034,*0.966 
    17       2:no      1:yes   +   *0.5,0.5 
    18       2:no       2:no       0.028,*0.972 
    19       2:no       2:no       0.037,*0.963 
    20       2:no      1:yes   +   *0.5,0.5 
    21       2:no       2:no       0.077,*0.923 
    22       2:no      1:yes   +   *0.667,0.333 
    23       2:no       2:no       0.053,*0.947 
    24       2:no       2:no       0.077,*0.923 
    25       2:no       2:no       0.053,*0.947 
    26       2:no       2:no       0.034,*0.966 
    27       2:no       2:no       0.034,*0.966 
    28       2:no       2:no       0.053,*0.947 
    29       2:no       2:no       0.034,*0.966 
    30       2:no      1:yes   +   *0.5,0.5 
    31       2:no       2:no       0.077,*0.923 
    32       2:no       2:no       0.25,*0.75 
    33      1:yes      1:yes       *0.978,0.022 
    34      1:yes      1:yes       *0.933,0.067 
    35      1:yes      1:yes       *0.98,0.02 
    36      1:yes      1:yes       *0.978,0.022 
    37      1:yes      1:yes       *0.98,0.02 
    38      1:yes      1:yes       *0.978,0.022 
    39      1:yes      1:yes       *0.978,0.022 
    40      1:yes      1:yes       *0.98,0.02 
    41      1:yes       2:no   +   0.143,*0.857 
    42      1:yes      1:yes       *0.667,0.333 
    43      1:yes      1:yes       *0.98,0.02 
    44      1:yes      1:yes       *0.98,0.02 
    45      1:yes      1:yes       *0.978,0.022 
    46      1:yes      1:yes       *0.667,0.333 
     1       2:no      1:yes   +   *0.5,0.5 
     2       2:no       2:no       0.048,*0.952 
     3       2:no       2:no       0.033,*0.967 
     4       2:no      1:yes   +   *0.5,0.5 
     5       2:no       2:no       0.033,*0.967 
     6       2:no       2:no       0.026,*0.974 
     7       2:no       2:no       0.048,*0.952 
     8       2:no      1:yes   +   *0.5,0.5 
     9       2:no       2:no       0.083,*0.917 
    10       2:no       2:no       0.2,*0.8 
    11       2:no       2:no       0.083,*0.917 
    12       2:no       2:no       0.048,*0.952 
    13       2:no       2:no       0.043,*0.957 
    14       2:no       2:no       0.037,*0.963 
    15       2:no       2:no       0.071,*0.929 
    16       2:no       2:no       0.026,*0.974 
    17       2:no      1:yes   +   *0.5,0.5 
    18       2:no       2:no       0.034,*0.966 
    19       2:no       2:no       0.037,*0.963 
    20       2:no       2:no       0.077,*0.923 
    21       2:no      1:yes   +   *0.5,0.5 
    22       2:no      1:yes   +   *0.5,0.5 
    23       2:no       2:no       0.037,*0.963 
    24       2:no       2:no       0.286,*0.714 
    25       2:no       2:no       0.033,*0.967 
    26       2:no       2:no       0.077,*0.923 
    27       2:no      1:yes   +   *0.5,0.5 
    28       2:no       2:no       0.026,*0.974 
    29       2:no       2:no       0.2,*0.8 
    30       2:no       2:no       0.033,*0.967 
    31       2:no       2:no       0.037,*0.963 
    32       2:no       2:no       0.143,*0.857 
    33      1:yes      1:yes       *0.98,0.02 
    34      1:yes      1:yes       *0.929,0.071 
    35      1:yes      1:yes       *0.977,0.023 
    36      1:yes      1:yes       *0.977,0.023 
    37      1:yes      1:yes       *0.929,0.071 
    38      1:yes      1:yes       *0.977,0.023 
    39      1:yes      1:yes       *0.977,0.023 
    40      1:yes      1:yes       *0.977,0.023 
    41      1:yes      1:yes       *0.714,0.286 
    42      1:yes      1:yes       *0.977,0.023 
    43      1:yes      1:yes       *0.98,0.02 
    44      1:yes      1:yes       *0.98,0.02 
    45      1:yes      1:yes       *0.98,0.02 
    46      1:yes      1:yes       *0.977,0.023 
     1       2:no       2:no       0.111,*0.889 
     2       2:no       2:no       0.077,*0.923 
     3       2:no       2:no       0.077,*0.923 
     4       2:no       2:no       0.333,*0.667 
     5       2:no       2:no       0.029,*0.971 
     6       2:no       2:no       0.029,*0.971 
     7       2:no       2:no       0.125,*0.875 
     8       2:no       2:no       0.298,*0.702 
     9       2:no      1:yes   +   *0.5,0.5 
    10       2:no       2:no       0.125,*0.875 
    11       2:no      1:yes   +   *0.5,0.5 
    12       2:no       2:no       0.333,*0.667 
    13       2:no       2:no       0.125,*0.875 
    14       2:no       2:no       0.298,*0.702 
    15       2:no       2:no       0.333,*0.667 
    16       2:no      1:yes   +   *0.5,0.5 
    17       2:no       2:no       0.333,*0.667 
    18       2:no       2:no       0.083,*0.917 
    19       2:no       2:no       0.298,*0.702 
    20       2:no       2:no       0.111,*0.889 
    21       2:no       2:no       0.03,*0.97 
    22       2:no       2:no       0.029,*0.971 
    23       2:no       2:no       0.333,*0.667 
    24       2:no       2:no       0.333,*0.667 
    25       2:no       2:no       0.034,*0.966 
    26       2:no       2:no       0.077,*0.923 
    27       2:no       2:no       0.333,*0.667 
    28       2:no       2:no       0.298,*0.702 
    29       2:no      1:yes   +   *0.667,0.333 
    30       2:no       2:no       0.143,*0.857 
    31       2:no       2:no       0.298,*0.702 
    32       2:no      1:yes   +   *0.5,0.5 
    33      1:yes      1:yes       *0.977,0.023 
    34      1:yes      1:yes       *0.977,0.023 
    35      1:yes       2:no   +   0.333,*0.667 
    36      1:yes      1:yes       *0.977,0.023 
    37      1:yes      1:yes       *0.977,0.023 
    38      1:yes      1:yes       *0.977,0.023 
    39      1:yes      1:yes       *0.933,0.067 
    40      1:yes      1:yes       *0.977,0.023 
    41      1:yes      1:yes       *0.977,0.023 
    42      1:yes      1:yes       *0.833,0.167 
    43      1:yes      1:yes       *0.977,0.023 
    44      1:yes       2:no   +   0.333,*0.667 
    45      1:yes       2:no   +   0.298,*0.702 
    46      1:yes      1:yes       *0.977,0.023 

========== Summary ==========

Correctly Classified Instances         425               91.5948 %
Incorrectly Classified Instances        39                8.4052 %
Kappa statistic                          0.8089
Mean absolute error                      0.1446
Root mean squared error                  0.22  
Relative absolute error                 34.5757 %
Root relative squared error             48.1188 %
Total Number of Instances              464     

=== Detailed Accuracy By Class ===

               TP Rate   FP Rate   Precision   Recall  F-Measure   ROC Area  Class
                 0.949     0.098      0.804     0.949     0.87       0.988    yes
                 0.902     0.051      0.977     0.902     0.938      0.988    no
Weighted Avg.    0.916     0.065      0.925     0.916     0.918      0.988

=== Confusion Matrix ===

   a   b   <-- classified as
 131   7 |   a = yes
  32 294 |   b = no
