# Supplementary material for: Prediction and Prioritization of Rare Oncogenic Mutations in the Cancer Kinome Using Novel Features and Multiple Classifiers
Source: PLoS Comput Biol. 2014 Apr 17;10(4):e1003545. doi: 10.1371/journal.pcbi.1003545 (PMC3990476; doi:10.1371/journal.pcbi.1003545)
Supplement: Table S1 — Descriptions of experiment designs and corresponding records. Descriptions of the underlying data sets for each computational experiment, including an index for the raw data in Supplementary Dataset S1. (XLSX) [file pcbi.1003545.s002.xlsx]

## Sheet: Design_Detail
Exp. #	Training	D	ND	Testing	Feature Selection		Dropped 6 novel features
					Not CostSensitive	CostSensitive	Not CostSensitive
I.1	Mutations (Kinase domain) in COSMIC v50 dataset, excluse 177 EGFR mutations in the COSMIC v50 dataset whose frequency equal to 1	625	331	177 EGFR mutations in the COSMIC v50 dataset whose frequency equal to 1	20121222_153036	n/a	n/a
I.2	Mutations (Kinase domain) in COSMIC v50 dataset whose frequency greater than 1	67	331	177 EGFR mutations in the COSMIC v50 dataset whose frequency equal to 1	n/a	20121223_094308	n/a
II.1	Mutations (Kinase domain) in COSMIC v50 dataset whose frequency greater than 1	67	331	71 EGFR mutations that appear only once in COSMIC v50 turn into appear more than once in COSMIC v57	n/a	20121223_102354	n/a
II.2	Mutations (Kinase domain) in COSMIC v50 dataset, excluse 177 EGFR mutations in the COSMIC v50 dataset whose frequency equal to 1	625	331	71 EGFR mutations that appear only once in COSMIC v50 turn into appear more than once in COSMIC v57	20121222_183317	n/a	n/a
III.1	Mutations (Kinase domain) in COSMIC v57 dataset, excluse 165 EGFR mutations in the COSMIC v57 dataset whose frequency equal to 1	1084	331	165 EGFR mutations in the COSMIC v57 dataset whose frequency equal to 1	20121222_200553	n/a	n/a
III.2	Mutations (Kinase domain) in COSMIC v57 dataset whose frequency greater than 1	226	331	165 EGFR mutations in the COSMIC v57 dataset whose frequency equal to 1	20130403_021451	n/a	20130906_090039
III.3	Mutations (Kinase domain) in COSMIC v57 dataset whose frequency greater than 1	226	331	106 EGFR mutations that appears in both the COSMIC v50 and v57 dataset whose frequency equal to 1	20121222_215232	n/a	n/a
III.4	Mutations (Kinase domain) in COSMIC v57 dataset whose frequency greater than 1, excludes the 71 EGFR mutations whose freq waere 1 in v50 but greater than 1 in v 57	155	331	71 EGFR mutations that appear only once in COSMIC v50 turn into appear more than once in COSMIC v57	20121223_000046	n/a	n/a
III.5	Mutations (Kinase domain) in COSMIC v57 dataset whose frequency greater than 1, excludes the 71 EGFR mutations whose freq waere 1 in v50 but greater than 1 in v 57	155	331	177 EGFR mutations in the COSMIC v50 dataset whose frequency equal to 1	20121223_004026	n/a	n/a
III.6	Mutations (Kinase domain) in COSMIC v57 dataset whose frequency greater than 1, excludes the 71 EGFR mutations whose freq waere 1 in v50 but greater than 1 in v 57	155	331	165 EGFR mutations in the COSMIC v57 dataset whose frequency equal to 1	20121223_010724	n/a	n/a
III.7	Mutations (Kinase domain) in COSMIC v57 dataset whose frequency greater than 1, excludes all EGFR mutations	138	326	165 EGFR mutations in the COSMIC v57 dataset whose frequency equal to 1	20121226_092053	n/a	n/a
III.8	Mutations (Kinase domain) in COSMIC v57 dataset whose frequency greater than 1, excludes all EGFR mutations	138	326	All (253) EGFR mutations in the COSMIC v57 dataset (includes those in COSMIC v50)	20121223_013716	n/a	n/a
