# Supplementary material for: Prediction and Prioritization of Rare Oncogenic Mutations in the Cancer Kinome Using Novel Features and Multiple Classifiers
Source: PLoS Comput Biol. 2014 Apr 17;10(4):e1003545. doi: 10.1371/journal.pcbi.1003545 (PMC3990476; doi:10.1371/journal.pcbi.1003545)
Supplement: Table S2 — Feature selection results. The detailed feature selection results obtained from the 5 selection methods with 10-fold cross-validation. (XLSX) [file pcbi.1003545.s003.xlsx]

## Sheet: 1R
Average Merit	Average Rank	Attribute		Bucket size = 14
89.399 +- 0.498	1 +- 0	31 Protein_Family
85.878 +- 0.313	2 +- 0	32 Protein_Group
83.838 +- 0.515	3 +- 0	4 Conservation_Wild_Allkinase
81.22 +- 0.95	4.2 +- 0.4	5 Conservation_Consensus_Family
80.847 +- 0.373	4.8 +- 0.4	3 Conservation_Consensus_Allkinase
79.435 +- 0.326	6 +- 0	6 Conservation_Consensus_Group
72.414 +- 0.578	7 +- 0	33 Sub_domain
70.786 +- 0.025	9.4 +- 1.36	14 Side_Chain_Charge
70.786 +- 0.025	10.3 +- 2.37	13 Side_Chain_Polarity
70.786 +- 0.025	10.9 +- 1.58	8 is_signal_peptide
70.786 +- 0.025	11.7 +- 2.24	9 modification
70.786 +- 0.025	12.4 +- 2.91	10 is_pk_domain
70.786 +- 0.025	12.6 +- 1.96	12 binding_site
70.786 +- 0.025	13.6 +- 1.74	11 is_active_site
70.717 +- 0.208	18.1 +- 3.99	25 Isoelectric_Point_Wild
70.727 +- 0.105	18.5 +- 3.26	26 Van_der_Waals_Volume_Wild
70.786 +- 0.025	18.9 +- 2.59	27 Side_Chain_Polarity_Diff
70.786 +- 0.025	19.8 +- 2.27	28 Side_Chain_Charge_Diff
70.766 +- 0.064	20.1 +- 2.66	24 Avg_Mass_Wild
70.727 +- 0.128	20.5 +- 3.17	30 Natural_Freqs_Diff
70.786 +- 0.025	22.2 +- 1.99	20 Side_Chain_Polarity_Wild
70.786 +- 0.025	23 +- 4.15	21 Side_Chain_Charge_Wild
70.315 +- 0.276	23.9 +- 5.03	2 SNP_Amino_Acid
70.786 +- 0.025	24.3 +- 2.79	22 Hydropathy_Index_Wild
70.413 +- 0.479	24.3 +- 5.87	29 Hydropathy_Index_Diff
70.786 +- 0.025	24.8 +- 2.79	23 Natural_Freqs_Wild
70.482 +- 0.32	26.6 +- 6.95	1 Original_Amino_Acid
70.315 +- 0.276	27 +- 7.58	15 Hydropathy_Index
70.315 +- 0.293	27.1 +- 8.37	7 Blosum62
70.315 +- 0.276	27.5 +- 8.79	16 Natural_Freqs
70.315 +- 0.276	28.1 +- 1.76	19 Van_der_Waals_Volume
70.315 +- 0.276	28.2 +- 0.87	18 Isoelectric_Point
70.315 +- 0.276	29.2 +- 2.27	17 Avg_Mass

## Sheet: Wrapper_J48_GS
number of folds (%)	attribute
7( 70 %)	23 Natural_Freqs_Wild
7( 70 %)	26 Van_der_Waals_Volume_Wild
7( 70 %)	28 Side_Chain_Charge_Diff
6( 60 %)	2 SNP_Amino_Acid
6( 60 %)	6 Conservation_Consensus_Group
4( 40 %)	14 Side_Chain_Charge
4( 40 %)	19 Van_der_Waals_Volume
4( 40 %)	21 Side_Chain_Charge_Wild
4( 40 %)	22 Hydropathy_Index_Wild
4( 40 %)	25 Isoelectric_Point_Wild
4( 40 %)	27 Side_Chain_Polarity_Diff
3( 30 %)	11 is_active_site
3( 30 %)	24 Avg_Mass_Wild
2( 20 %)	1 Original_Amino_Acid
2( 20 %)	3 Conservation_Consensus_Allkinase
2( 20 %)	5 Conservation_Consensus_Family
2( 20 %)	7 Blosum62
2( 20 %)	8 is_signal_peptide
2( 20 %)	9 modification
2( 20 %)	15 Hydropathy_Index
2( 20 %)	30 Natural_Freqs_Diff
10(100 %)	31 Protein_Family
1( 10 %)	4 Conservation_Wild_Allkinase
1( 10 %)	10 is_pk_domain
1( 10 %)	13 Side_Chain_Polarity
1( 10 %)	18 Isoelectric_Point
0( 0 %)	12 binding_site
0( 0 %)	16 Natural_Freqs
0( 0 %)	17 Avg_Mass
0( 0 %)	20 Side_Chain_Polarity_Wild
0( 0 %)	29 Hydropathy_Index_Diff
0( 0 %)	32 Protein_Group
0( 0 %)	33 Sub_domain

## Sheet: Wrapper_PolyKernal_BF
number of folds (%)	attribute
10(100 %)	31 Protein_Family
8( 80 %)	32 Protein_Group
4( 40 %)	1 Original_Amino_Acid
4( 40 %)	4 Conservation_Wild_Allkinase
2( 20 %)	2 SNP_Amino_Acid
2( 20 %)	3 Conservation_Consensus_Allkinase
2( 20 %)	5 Conservation_Consensus_Family
1( 10 %)	6 Conservation_Consensus_Group
1( 10 %)	7 Blosum62
1( 10 %)	14 Side_Chain_Charge
1( 10 %)	16 Natural_Freqs
1( 10 %)	23 Natural_Freqs_Wild
1( 10 %)	24 Avg_Mass_Wild
1( 10 %)	27 Side_Chain_Polarity_Diff
1( 10 %)	29 Hydropathy_Index_Diff
1( 10 %)	33 Sub_domain
0( 0 %)	8 is_signal_peptide
0( 0 %)	9 modification
0( 0 %)	10 is_pk_domain
0( 0 %)	11 is_active_site
0( 0 %)	12 binding_site
0( 0 %)	13 Side_Chain_Polarity
0( 0 %)	15 Hydropathy_Index
0( 0 %)	17 Avg_Mass
0( 0 %)	18 Isoelectric_Point
0( 0 %)	19 Van_der_Waals_Volume
0( 0 %)	20 Side_Chain_Polarity_Wild
0( 0 %)	21 Side_Chain_Charge_Wild
0( 0 %)	22 Hydropathy_Index_Wild
0( 0 %)	25 Isoelectric_Point_Wild
0( 0 %)	26 Van_der_Waals_Volume_Wild
0( 0 %)	28 Side_Chain_Charge_Diff
0( 0 %)	30 Natural_Freqs_Diff

## Sheet: Wrapper_PolyKernal_GS
number of folds (%)	attribute
10(100 %)	31 Protein_Family
7( 70 %)	23 Natural_Freqs_Wild
7( 70 %)	26 Van_der_Waals_Volume_Wild
7( 70 %)	28 Side_Chain_Charge_Diff
6( 60 %)	2 SNP_Amino_Acid
6( 60 %)	6 Conservation_Consensus_Group
4( 40 %)	14 Side_Chain_Charge
4( 40 %)	19 Van_der_Waals_Volume
4( 40 %)	21 Side_Chain_Charge_Wild
4( 40 %)	22 Hydropathy_Index_Wild
4( 40 %)	25 Isoelectric_Point_Wild
4( 40 %)	27 Side_Chain_Polarity_Diff
3( 30 %)	11 is_active_site
3( 30 %)	24 Avg_Mass_Wild
2( 20 %)	1 Original_Amino_Acid
2( 20 %)	3 Conservation_Consensus_Allkinase
2( 20 %)	5 Conservation_Consensus_Family
2( 20 %)	7 Blosum62
2( 20 %)	8 is_signal_peptide
2( 20 %)	9 modification
2( 20 %)	15 Hydropathy_Index
2( 20 %)	30 Natural_Freqs_Diff
1( 10 %)	4 Conservation_Wild_Allkinase
1( 10 %)	10 is_pk_domain
1( 10 %)	13 Side_Chain_Polarity
1( 10 %)	18 Isoelectric_Point
0( 0 %)	12 binding_site
0( 0 %)	16 Natural_Freqs
0( 0 %)	17 Avg_Mass
0( 0 %)	20 Side_Chain_Polarity_Wild
0( 0 %)	29 Hydropathy_Index_Diff
0( 0 %)	32 Protein_Group
0( 0 %)	33 Sub_domain

## Sheet: InfoGain_Ranker
average merit	average rank	attribute
0.607 +- 0.006	1 +- 0	31 Protein_Family
0.32 +- 0.006	2 +- 0	32 Protein_Group
0.065 +- 0.004	3 +- 0	33 Sub_domain
0.029 +- 0.002	4.1 +- 0.3	1 Original_Amino_Acid
0.021 +- 0.004	5.3 +- 0.64	5 Conservation_Consensus_Family
0.02 +- 0.002	5.6 +- 0.49	2 SNP_Amino_Acid
0.013 +- 0.002	7.8 +- 0.87	24 Avg_Mass_Wild
0.012 +- 0.002	8.2 +- 1.08	7 Blosum62
0.013 +- 0.002	8.6 +- 0.49	26 Van_der_Waals_Volume_Wild
0.011 +- 0.002	9.5 +- 1.28	27 Side_Chain_Polarity_Diff
0 +- 0	12.1 +- 1.14	12 binding_site
0 +- 0	13.2 +- 1.25	13 Side_Chain_Polarity
0.006 +- 0.005	13.4 +- 3.2	4 Conservation_Wild_Allkinase
0 +- 0	13.7 +- 0.9	20 Side_Chain_Polarity_Wild
0 +- 0	13.8 +- 1.08	9 modification
0.001 +- 0.002	16.6 +- 1.91	6 Conservation_Consensus_Group
0 +- 0	16.8 +- 1.83	11 is_active_site
0 +- 0	17.9 +- 1.45	3 Conservation_Consensus_Allkinase
0 +- 0	18.6 +- 0.8	8 is_signal_peptide
0 +- 0	18.8 +- 1.47	10 is_pk_domain
0 +- 0	21 +- 0	25 Isoelectric_Point_Wild
0 +- 0	22 +- 0	22 Hydropathy_Index_Wild
0 +- 0	23 +- 0	23 Natural_Freqs_Wild
0 +- 0	24 +- 0	30 Natural_Freqs_Diff
0 +- 0	25 +- 0	28 Side_Chain_Charge_Diff
0 +- 0	26 +- 0	29 Hydropathy_Index_Diff
0 +- 0	27 +- 0	16 Natural_Freqs
0 +- 0	28 +- 0	14 Side_Chain_Charge
0 +- 0	29 +- 0	15 Hydropathy_Index
0 +- 0	30 +- 0	19 Van_der_Waals_Volume
0 +- 0	31 +- 0	21 Side_Chain_Charge_Wild
0 +- 0	32 +- 0	17 Avg_Mass
0 +- 0	33 +- 0	18 Isoelectric_Point

## Sheet: GainRatio_Ranker
average merit	average rank	attribute
0.155 +- 0.002	1 +- 0	32 Protein_Group
0.127 +- 0.001	2 +- 0	31 Protein_Family
0.031 +- 0.005	4 +- 0	24 Avg_Mass_Wild
0.039 +- 0.013	4.2 +- 3.6	12 binding_site
0.031 +- 0.005	4.8 +- 0.6	26 Van_der_Waals_Volume_Wild
0.021 +- 0.003	6.3 +- 0.46	5 Conservation_Consensus_Family
0.017 +- 0.001	7.4 +- 0.49	33 Sub_domain
0.012 +- 0.002	8.5 +- 0.5	7 Blosum62
0.007 +- 0.002	10 +- 1	27 Side_Chain_Polarity_Diff
0.007 +- 0	10.3 +- 0.64	1 Original_Amino_Acid
0.012 +- 0.01	10.9 +- 5.7	4 Conservation_Wild_Allkinase
0.005 +- 0.001	11.5 +- 0.81	2 SNP_Amino_Acid
0.001 +- 0.001	12.9 +- 0.7	9 modification
0 +- 0	13.8 +- 1.08	13 Side_Chain_Polarity
0 +- 0	14.1 +- 0.94	20 Side_Chain_Polarity_Wild
0 +- 0	16.6 +- 0.49	3 Conservation_Consensus_Allkinase
0 +- 0	16.8 +- 1.83	11 is_active_site
0.001 +- 0.004	17.4 +- 2.97	6 Conservation_Consensus_Group
0 +- 0	18.1 +- 0.7	8 is_signal_peptide
0 +- 0	19.4 +- 0.49	10 is_pk_domain
0 +- 0	21 +- 0	25 Isoelectric_Point_Wild
0 +- 0	22 +- 0	22 Hydropathy_Index_Wild
0 +- 0	23 +- 0	23 Natural_Freqs_Wild
0 +- 0	24 +- 0	30 Natural_Freqs_Diff
0 +- 0	25 +- 0	28 Side_Chain_Charge_Diff
0 +- 0	26 +- 0	29 Hydropathy_Index_Diff
0 +- 0	27 +- 0	16 Natural_Freqs
0 +- 0	28 +- 0	14 Side_Chain_Charge
0 +- 0	29 +- 0	15 Hydropathy_Index
0 +- 0	30 +- 0	19 Van_der_Waals_Volume
0 +- 0	31 +- 0	21 Side_Chain_Charge_Wild
0 +- 0	32 +- 0	17 Avg_Mass
0 +- 0	33 +- 0	18 Isoelectric_Point

## Sheet: Relief_Ranker
average merit	average rank	attribute
0.336 +- 0.012	1 +- 0	32 Protein_Group
0.263 +- 0.006	2 +- 0	31 Protein_Family
0.125 +- 0.006	3 +- 0	1 Original_Amino_Acid
0.105 +- 0.005	4 +- 0	5 Conservation_Consensus_Family
0.08 +- 0.003	5.3 +- 0.46	33 Sub_domain
0.075 +- 0.004	6.1 +- 0.94	4 Conservation_Wild_Allkinase
0.07 +- 0.005	7.3 +- 1	2 SNP_Amino_Acid
0.07 +- 0.005	7.5 +- 0.67	3 Conservation_Consensus_Allkinase
0.066 +- 0.004	8.8 +- 0.4	6 Conservation_Consensus_Group
0.036 +- 0.002	10 +- 0	26 Van_der_Waals_Volume_Wild
0.031 +- 0.003	11.2 +- 0.6	7 Blosum62
0.028 +- 0.001	12.3 +- 0.78	24 Avg_Mass_Wild
0.027 +- 0.002	13.3 +- 0.64	23 Natural_Freqs_Wild
0.024 +- 0.004	14.2 +- 1.66	27 Side_Chain_Polarity_Diff
0.024 +- 0.002	14.3 +- 0.64	19 Van_der_Waals_Volume
0.021 +- 0.002	15.7 +- 0.46	17 Avg_Mass
0.016 +- 0.001	17.5 +- 0.5	22 Hydropathy_Index_Wild
0.016 +- 0.001	17.8 +- 0.98	30 Natural_Freqs_Diff
0.014 +- 0.001	20.4 +- 1.5	15 Hydropathy_Index
0.014 +- 0.001	20.6 +- 2.06	16 Natural_Freqs
0.013 +- 0.002	21.5 +- 3.11	13 Side_Chain_Polarity
0.012 +- 0.001	23.6 +- 2.37	25 Isoelectric_Point_Wild
0.012 +- 0.001	23.7 +- 1.55	29 Hydropathy_Index_Diff
0.011 +- 0.002	24.3 +- 3.16	20 Side_Chain_Polarity_Wild
0.011 +- 0.001	24.8 +- 2.14	21 Side_Chain_Charge_Wild
0.011 +- 0.001	25.1 +- 2.47	14 Side_Chain_Charge
0.011 +- 0.001	25.1 +- 2.12	18 Isoelectric_Point
0.011 +- 0.001	25.6 +- 1.43	28 Side_Chain_Charge_Diff
0.006 +- 0.001	29 +- 0	9 modification
0 +- 0	30 +- 0	11 is_active_site
0 +- 0	31.1 +- 0.3	8 is_signal_peptide
0 +- 0	32.1 +- 0.3	10 is_pk_domain
0 +- 0	32.8 +- 0.6	12 binding_site

## Sheet: Correlation_BF
number of folds (%)	attribute
0( 0 %)	1 Original_Amino_Acid
0( 0 %)	2 SNP_Amino_Acid
0( 0 %)	3 Conservation_Consensus_Allkinase
0( 0 %)	4 Conservation_Wild_Allkinase
0( 0 %)	5 Conservation_Consensus_Family
0( 0 %)	6 Conservation_Consensus_Group
0( 0 %)	7 Blosum62
0( 0 %)	8 is_signal_peptide
0( 0 %)	9 modification
0( 0 %)	10 is_pk_domain
0( 0 %)	11 is_active_site
9( 90 %)	12 binding_site
0( 0 %)	13 Side_Chain_Polarity
0( 0 %)	14 Side_Chain_Charge
0( 0 %)	15 Hydropathy_Index
0( 0 %)	16 Natural_Freqs
0( 0 %)	17 Avg_Mass
0( 0 %)	18 Isoelectric_Point
0( 0 %)	19 Van_der_Waals_Volume
0( 0 %)	20 Side_Chain_Polarity_Wild
0( 0 %)	21 Side_Chain_Charge_Wild
0( 0 %)	22 Hydropathy_Index_Wild
0( 0 %)	23 Natural_Freqs_Wild
0( 0 %)	24 Avg_Mass_Wild
0( 0 %)	25 Isoelectric_Point_Wild
0( 0 %)	26 Van_der_Waals_Volume_Wild
0( 0 %)	27 Side_Chain_Polarity_Diff
0( 0 %)	28 Side_Chain_Charge_Diff
0( 0 %)	29 Hydropathy_Index_Diff
0( 0 %)	30 Natural_Freqs_Diff
10(100 %)	31 Protein_Family
10(100 %)	32 Protein_Group
0( 0 %)	33 Sub_domain

## Sheet: Correlation_Greedy
number of folds (%)	attribute
10(100 %)	31 Protein_Family
10(100 %)	32 Protein_Group
9( 90 %)	12 binding_site
0( 0 %)	1 Original_Amino_Acid
0( 0 %)	2 SNP_Amino_Acid
0( 0 %)	3 Conservation_Consensus_Allkinase
0( 0 %)	4 Conservation_Wild_Allkinase
0( 0 %)	5 Conservation_Consensus_Family
0( 0 %)	6 Conservation_Consensus_Group
0( 0 %)	7 Blosum62
0( 0 %)	8 is_signal_peptide
0( 0 %)	9 modification
0( 0 %)	10 is_pk_domain
0( 0 %)	11 is_active_site
0( 0 %)	13 Side_Chain_Polarity
0( 0 %)	14 Side_Chain_Charge
0( 0 %)	15 Hydropathy_Index
0( 0 %)	16 Natural_Freqs
0( 0 %)	17 Avg_Mass
0( 0 %)	18 Isoelectric_Point
0( 0 %)	19 Van_der_Waals_Volume
0( 0 %)	20 Side_Chain_Polarity_Wild
0( 0 %)	21 Side_Chain_Charge_Wild
0( 0 %)	22 Hydropathy_Index_Wild
0( 0 %)	23 Natural_Freqs_Wild
0( 0 %)	24 Avg_Mass_Wild
0( 0 %)	25 Isoelectric_Point_Wild
0( 0 %)	26 Van_der_Waals_Volume_Wild
0( 0 %)	27 Side_Chain_Polarity_Diff
0( 0 %)	28 Side_Chain_Charge_Diff
0( 0 %)	29 Hydropathy_Index_Diff
0( 0 %)	30 Natural_Freqs_Diff
0( 0 %)	33 Sub_domain
