# Supplementary material for: Prediction and Prioritization of Rare Oncogenic Mutations in the Cancer Kinome Using Novel Features and Multiple Classifiers
Source: PLoS Comput Biol. 2014 Apr 17;10(4):e1003545. doi: 10.1371/journal.pcbi.1003545 (PMC3990476; doi:10.1371/journal.pcbi.1003545)
Supplement: Table S3 — Ranking of 177 single-observation EGFR mutations in COSMIC v50. (CSV) [file pcbi.1003545.s004.csv]

Data_Source	Frequency	Gene	Mutation_Position	Amino_Acid_WT	Amino_Acid_MT	Conservation_Consensus_AllKinase	Conservation_Wild_AllKinase	Conservation_Consensus_Family	Conservation_Consensus_Group	Blosum62	Modification	Is_Pk_Domain	Binding_Site	Side_Chain_Polarity_MT	Avg_Mass_MT	Side_Chain_Polarity_WT	Van_der_Waals_Volume_WT	Protein_Family	Protein_Group	Sub_domain	Class	CostSensitiveClassifier-Meta-weka.classifiers.trees.J48	crossEvalAccuracy	predictedClass	DistClass_yes	DistClass_no	CostSensitiveClassifier-Meta-weka.classifiers.lazy.LWL	crossEvalAccuracy	predictedClass	DistClass_yes	DistClass_no	CostSensitiveClassifier-Meta-weka.classifiers.rules.DecisionTable	crossEvalAccuracy	predictedClass	DistClass_yes	DistClass_no	CostSensitiveClassifier-Meta-weka.classifiers.trees.RandomForest	crossEvalAccuracy	predictedClass	DistClass_yes	DistClass_no	CostSensitiveClassifier-Meta-weka.classifiers.bayes.BayesNet	crossEvalAccuracy	predictedClass	DistClass_yes	DistClass_no	CostSensitiveClassifier-Meta-weka.classifiers.trees.FT	crossEvalAccuracy	predictedClass
COSMIC	1	EGFR	839	A	T	0.855633	0.053439	1	0.894118	0	NA	0	NA	1	119.12034	0	67	EGFR	TK	Catalytic_loop	yes	CostSensitiveClassifier-Meta-weka.classifiers.trees.J48	96.23115577889448	yes	0.9250978200111794	0.07490217998882058	CostSensitiveClassifier-Meta-weka.classifiers.lazy.LWL	95.47738693467336	yes	0.9330964303713749	0.06690356962862497	CostSensitiveClassifier-Meta-weka.classifiers.rules.DecisionTable	88.19095477386935	yes	0.9062795241283789	0.09372047587162106	CostSensitiveClassifier-Meta-weka.classifiers.trees.RandomForest	96.48241206030151	yes	0.7	0.3	CostSensitiveClassifier-Meta-weka.classifiers.bayes.BayesNet	95.7286432160804	yes	0.9334452786806209	0.06655472131937912	CostSensitiveClassifier-Meta-weka.classifiers.trees.FT	96.48241206030151	yes
COSMIC	1	EGFR	856	F	L	0.86488	0.742132	1	0.909804	0	NA	0	NA	0	131.17464	0	135	EGFR	TK	Activation_segment_Nt	yes	CostSensitiveClassifier-Meta-weka.classifiers.trees.J48	96.23115577889448	yes	0.9250978200111794	0.07490217998882058	CostSensitiveClassifier-Meta-weka.classifiers.lazy.LWL	95.47738693467336	yes	0.940379867098472	0.05962013290152789	CostSensitiveClassifier-Meta-weka.classifiers.rules.DecisionTable	88.19095477386935	yes	0.9062795241283789	0.09372047587162106	CostSensitiveClassifier-Meta-weka.classifiers.trees.RandomForest	96.48241206030151	yes	0.9231668508796169	0.07683314912038317	CostSensitiveClassifier-Meta-weka.classifiers.bayes.BayesNet	95.7286432160804	yes	0.9961365606322539	0.0038634393677461553	CostSensitiveClassifier-Meta-weka.classifiers.trees.FT	96.48241206030151	yes
COSMIC	1	EGFR	792	L	P	0.460347	0.171013	0.272727	0.4	-3	NA	0	NA	0	115.13194	0	124	EGFR	TK	Linker	yes	CostSensitiveClassifier-Meta-weka.classifiers.trees.J48	96.23115577889448	yes	0.9250978200111794	0.07490217998882058	CostSensitiveClassifier-Meta-weka.classifiers.lazy.LWL	95.47738693467336	yes	0.9364531038061489	0.06354689619385084	CostSensitiveClassifier-Meta-weka.classifiers.rules.DecisionTable	88.19095477386935	yes	0.9062795241283789	0.09372047587162106	CostSensitiveClassifier-Meta-weka.classifiers.trees.RandomForest	96.48241206030151	yes	0.7	0.3	CostSensitiveClassifier-Meta-weka.classifiers.bayes.BayesNet	95.7286432160804	yes	0.87507073099464	0.12492926900536004	CostSensitiveClassifier-Meta-weka.classifiers.trees.FT	96.48241206030151	yes
COSMIC	1	EGFR	787	Q	R	0.334723	0.007161	0.727273	0.34902	1	NA	0	NA	1	174.20274	1	114	EGFR	TK	Linker	yes	CostSensitiveClassifier-Meta-weka.classifiers.trees.J48	96.23115577889448	yes	0.9250978200111794	0.07490217998882058	CostSensitiveClassifier-Meta-weka.classifiers.lazy.LWL	95.47738693467336	yes	0.9183864988077884	0.0816135011922117	CostSensitiveClassifier-Meta-weka.classifiers.rules.DecisionTable	88.19095477386935	yes	0.9062795241283789	0.09372047587162106	CostSensitiveClassifier-Meta-weka.classifiers.trees.RandomForest	96.48241206030151	yes	0.6532854279547157	0.3467145720452844	CostSensitiveClassifier-Meta-weka.classifiers.bayes.BayesNet	95.7286432160804	no	0.07786304918051122	0.9221369508194887	CostSensitiveClassifier-Meta-weka.classifiers.trees.FT	96.48241206030151	yes
COSMIC	1	EGFR	873	G	E	0.269523	0.078854	0.636364	0.172549	-2	NA	0	NA	1	147.13074	0	48	EGFR	TK	Activation_segment_Nt#Activation_segment_Ct	yes	CostSensitiveClassifier-Meta-weka.classifiers.trees.J48	96.23115577889448	yes	0.9250978200111794	0.07490217998882058	CostSensitiveClassifier-Meta-weka.classifiers.lazy.LWL	95.47738693467336	yes	0.928373563373016	0.07162643662698391	CostSensitiveClassifier-Meta-weka.classifiers.rules.DecisionTable	88.19095477386935	yes	0.9062795241283789	0.09372047587162106	CostSensitiveClassifier-Meta-weka.classifiers.trees.RandomForest	96.48241206030151	yes	0.9809847198641766	0.019015280135823428	CostSensitiveClassifier-Meta-weka.classifiers.bayes.BayesNet	95.7286432160804	yes	0.999384034890099	6.159651099010865E-4	CostSensitiveClassifier-Meta-weka.classifiers.trees.FT	96.48241206030151	yes
COSMIC	1	EGFR	884	E	K	0.924918	0.809936	0.909091	0.988235	1	NA	0	NA	1	146.18934	1	109	EGFR	TK	Activation_segment_Ct	yes	CostSensitiveClassifier-Meta-weka.classifiers.trees.J48	96.23115577889448	yes	0.9250978200111794	0.07490217998882058	CostSensitiveClassifier-Meta-weka.classifiers.lazy.LWL	95.47738693467336	yes	0.9281163991190077	0.07188360088099216	CostSensitiveClassifier-Meta-weka.classifiers.rules.DecisionTable	88.19095477386935	yes	0.9062795241283789	0.09372047587162106	CostSensitiveClassifier-Meta-weka.classifiers.trees.RandomForest	96.48241206030151	yes	0.9789473684210526	0.021052631578947368	CostSensitiveClassifier-Meta-weka.classifiers.bayes.BayesNet	95.7286432160804	yes	0.906569164173073	0.09343083582692706	CostSensitiveClassifier-Meta-weka.classifiers.trees.FT	96.48241206030151	yes
COSMIC	1	EGFR	719	G	V	0.864438	0.653598	1	0.94902	-3	NA	0	NA	0	117.14784	0	48	EGFR	TK	G_loop	yes	CostSensitiveClassifier-Meta-weka.classifiers.trees.J48	96.23115577889448	yes	0.9250978200111794	0.07490217998882058	CostSensitiveClassifier-Meta-weka.classifiers.lazy.LWL	95.47738693467336	yes	0.949552460215102	0.050447539784898014	CostSensitiveClassifier-Meta-weka.classifiers.rules.DecisionTable	88.19095477386935	yes	0.9062795241283789	0.09372047587162106	CostSensitiveClassifier-Meta-weka.classifiers.trees.RandomForest	96.48241206030151	yes	0.9818181818181818	0.01818181818181818	CostSensitiveClassifier-Meta-weka.classifiers.bayes.BayesNet	95.7286432160804	yes	0.9991815849574508	8.184150425491066E-4	CostSensitiveClassifier-Meta-weka.classifiers.trees.FT	96.48241206030151	yes
COSMIC	1	EGFR	746	E	I	0.186021	0.049284	0.454545	0.392157	-3	NA	0	NA	0	131.17464	1	109	EGFR	TK	B3_strand	yes	CostSensitiveClassifier-Meta-weka.classifiers.trees.J48	96.23115577889448	yes	0.9250978200111794	0.07490217998882058	CostSensitiveClassifier-Meta-weka.classifiers.lazy.LWL	95.47738693467336	yes	0.9220492833580941	0.07795071664190585	CostSensitiveClassifier-Meta-weka.classifiers.rules.DecisionTable	88.19095477386935	yes	0.9062795241283789	0.09372047587162106	CostSensitiveClassifier-Meta-weka.classifiers.trees.RandomForest	96.48241206030151	no	0.45833333333333337	0.5416666666666666	CostSensitiveClassifier-Meta-weka.classifiers.bayes.BayesNet	95.7286432160804	no	0.2034787210153428	0.7965212789846571	CostSensitiveClassifier-Meta-weka.classifiers.trees.FT	96.48241206030151	yes
COSMIC	1	EGFR	748	R	K	0.176995	0.092822	0.454545	0.643137	2	NA	0	NA	1	146.18934	1	148	EGFR	TK	B3_strand	yes	CostSensitiveClassifier-Meta-weka.classifiers.trees.J48	96.23115577889448	yes	0.9250978200111794	0.07490217998882058	CostSensitiveClassifier-Meta-weka.classifiers.lazy.LWL	95.47738693467336	yes	0.911654564256888	0.08834543574311196	CostSensitiveClassifier-Meta-weka.classifiers.rules.DecisionTable	88.19095477386935	yes	0.9062795241283789	0.09372047587162106	CostSensitiveClassifier-Meta-weka.classifiers.trees.RandomForest	96.48241206030151	yes	0.6	0.4	CostSensitiveClassifier-Meta-weka.classifiers.bayes.BayesNet	95.7286432160804	no	0.11747604801073011	0.8825239519892698	CostSensitiveClassifier-Meta-weka.classifiers.trees.FT	96.48241206030151	yes
COSMIC	1	EGFR	868	E	G	0.114638	0.044643	0.727273	0.2	-2	NA	0	NA	0	75.06714	1	109	EGFR	TK	Activation_segment_Nt#Activation_segment_Ct	yes	CostSensitiveClassifier-Meta-weka.classifiers.trees.J48	96.23115577889448	yes	0.9250978200111794	0.07490217998882058	CostSensitiveClassifier-Meta-weka.classifiers.lazy.LWL	95.47738693467336	yes	0.9177588657156639	0.08224113428433606	CostSensitiveClassifier-Meta-weka.classifiers.rules.DecisionTable	88.19095477386935	yes	0.9062795241283789	0.09372047587162106	CostSensitiveClassifier-Meta-weka.classifiers.trees.RandomForest	96.48241206030151	yes	0.5967741935483871	0.4032258064516129	CostSensitiveClassifier-Meta-weka.classifiers.bayes.BayesNet	95.7286432160804	yes	0.9343678794013619	0.06563212059863802	CostSensitiveClassifier-Meta-weka.classifiers.trees.FT	96.48241206030151	yes
COSMIC	1	EGFR	874	G	S	0.11254	0.043891	0.727273	0.235294	0	NA	0	NA	1	105.09344	0	48	EGFR	TK	Activation_segment_Nt#Activation_segment_Ct	yes	CostSensitiveClassifier-Meta-weka.classifiers.trees.J48	96.23115577889448	yes	0.9250978200111794	0.07490217998882058	CostSensitiveClassifier-Meta-weka.classifiers.lazy.LWL	95.47738693467336	yes	0.9305064266015013	0.06949357339849864	CostSensitiveClassifier-Meta-weka.classifiers.rules.DecisionTable	88.19095477386935	yes	0.9062795241283789	0.09372047587162106	CostSensitiveClassifier-Meta-weka.classifiers.trees.RandomForest	96.48241206030151	yes	0.8809847198641766	0.11901528013582344	CostSensitiveClassifier-Meta-weka.classifiers.bayes.BayesNet	95.7286432160804	yes	0.9976919111143556	0.0023080888856443554	CostSensitiveClassifier-Meta-weka.classifiers.trees.FT	96.48241206030151	yes
COSMIC	1	EGFR	776	R	H	0.206641	0.182063	0.818182	0.345098	0	NA	0	NA	1	155.15634	1	148	EGFR	TK	C_helix	yes	CostSensitiveClassifier-Meta-weka.classifiers.trees.J48	96.23115577889448	yes	0.9250978200111794	0.07490217998882058	CostSensitiveClassifier-Meta-weka.classifiers.lazy.LWL	95.47738693467336	yes	0.9090165875316684	0.09098341246833169	CostSensitiveClassifier-Meta-weka.classifiers.rules.DecisionTable	88.19095477386935	yes	0.9062795241283789	0.09372047587162106	CostSensitiveClassifier-Meta-weka.classifiers.trees.RandomForest	96.48241206030151	no	0.37727272727272726	0.6227272727272728	CostSensitiveClassifier-Meta-weka.classifiers.bayes.BayesNet	95.7286432160804	yes	0.6193370071547148	0.38066299284528515	CostSensitiveClassifier-Meta-weka.classifiers.trees.FT	96.48241206030151	yes
COSMIC	1	EGFR	746	E	K	0.186021	0.049284	0.454545	0.392157	1	NA	0	NA	1	146.18934	1	109	EGFR	TK	B3_strand	yes	CostSensitiveClassifier-Meta-weka.classifiers.trees.J48	96.23115577889448	yes	0.9250978200111794	0.07490217998882058	CostSensitiveClassifier-Meta-weka.classifiers.lazy.LWL	95.47738693467336	yes	0.9163793159953386	0.08362068400466154	CostSensitiveClassifier-Meta-weka.classifiers.rules.DecisionTable	88.19095477386935	yes	0.9062795241283789	0.09372047587162106	CostSensitiveClassifier-Meta-weka.classifiers.trees.RandomForest	96.48241206030151	yes	0.7	0.3	CostSensitiveClassifier-Meta-weka.classifiers.bayes.BayesNet	95.7286432160804	no	0.18080918997637277	0.8191908100236273	CostSensitiveClassifier-Meta-weka.classifiers.trees.FT	96.48241206030151	yes
COSMIC	1	EGFR	858	L	K	0.51031	0.409919	0.818182	0.803922	-2	NA	0	NA	1	146.18934	0	124	EGFR	TK	Activation_segment_Nt	yes	CostSensitiveClassifier-Meta-weka.classifiers.trees.J48	96.23115577889448	yes	0.9250978200111794	0.07490217998882058	CostSensitiveClassifier-Meta-weka.classifiers.lazy.LWL	95.47738693467336	yes	0.9390068058383363	0.06099319416166369	CostSensitiveClassifier-Meta-weka.classifiers.rules.DecisionTable	88.19095477386935	yes	0.9062795241283789	0.09372047587162106	CostSensitiveClassifier-Meta-weka.classifiers.trees.RandomForest	96.48241206030151	yes	1.0	0.0	CostSensitiveClassifier-Meta-weka.classifiers.bayes.BayesNet	95.7286432160804	yes	0.9965535507307773	0.0034464492692227577	CostSensitiveClassifier-Meta-weka.classifiers.trees.FT	96.48241206030151	yes
COSMIC	1	EGFR	814	L	P	0.237696	0.111696	0.909091	0.678431	-3	NA	0	NA	0	115.13194	0	124	EGFR	TK	E_helix	yes	CostSensitiveClassifier-Meta-weka.classifiers.trees.J48	96.23115577889448	yes	0.9250978200111794	0.07490217998882058	CostSensitiveClassifier-Meta-weka.classifiers.lazy.LWL	95.47738693467336	yes	0.9365961752342963	0.06340382476570357	CostSensitiveClassifier-Meta-weka.classifiers.rules.DecisionTable	88.19095477386935	yes	0.9062795241283789	0.09372047587162106	CostSensitiveClassifier-Meta-weka.classifiers.trees.RandomForest	96.48241206030151	yes	0.7	0.3	CostSensitiveClassifier-Meta-weka.classifiers.bayes.BayesNet	95.7286432160804	yes	0.9230808211221413	0.07691917887785875	CostSensitiveClassifier-Meta-weka.classifiers.trees.FT	96.48241206030151	yes
COSMIC	1	EGFR	743	A	P	0.873658	0.681489	0.818182	0.933333	-1	NA	0	NA	0	115.13194	0	67	EGFR	TK	B3_strand	yes	CostSensitiveClassifier-Meta-weka.classifiers.trees.J48	96.23115577889448	yes	0.9250978200111794	0.07490217998882058	CostSensitiveClassifier-Meta-weka.classifiers.lazy.LWL	95.47738693467336	yes	0.9434569110236558	0.05654308897634413	CostSensitiveClassifier-Meta-weka.classifiers.rules.DecisionTable	88.19095477386935	yes	0.9062795241283789	0.09372047587162106	CostSensitiveClassifier-Meta-weka.classifiers.trees.RandomForest	96.48241206030151	yes	0.6	0.4	CostSensitiveClassifier-Meta-weka.classifiers.bayes.BayesNet	95.7286432160804	yes	0.64397598991587	0.35602401008413	CostSensitiveClassifier-Meta-weka.classifiers.trees.FT	96.48241206030151	yes
COSMIC	1	EGFR	861	L	F	0.070003	0.12363	0.818182	0.215686	0	NA	0	NA	0	165.19184	0	124	EGFR	TK	Activation_segment_Nt	yes	CostSensitiveClassifier-Meta-weka.classifiers.trees.J48	96.23115577889448	yes	0.9250978200111794	0.07490217998882058	CostSensitiveClassifier-Meta-weka.classifiers.lazy.LWL	95.47738693467336	yes	0.9314884764096029	0.06851152359039704	CostSensitiveClassifier-Meta-weka.classifiers.rules.DecisionTable	88.19095477386935	yes	0.9062795241283789	0.09372047587162106	CostSensitiveClassifier-Meta-weka.classifiers.trees.RandomForest	96.48241206030151	yes	0.6606060606060606	0.3393939393939394	CostSensitiveClassifier-Meta-weka.classifiers.bayes.BayesNet	95.7286432160804	yes	0.9931224532578212	0.006877546742178831	CostSensitiveClassifier-Meta-weka.classifiers.trees.FT	96.48241206030151	yes
COSMIC	1	EGFR	796	G	A	0.590775	0.529084	1	0.937255	0	NA	0	NA	0	89.09404	0	48	EGFR	TK	Linker	yes	CostSensitiveClassifier-Meta-weka.classifiers.trees.J48	96.23115577889448	yes	0.9250978200111794	0.07490217998882058	CostSensitiveClassifier-Meta-weka.classifiers.lazy.LWL	95.47738693467336	yes	0.9442673028789476	0.055732697121052534	CostSensitiveClassifier-Meta-weka.classifiers.rules.DecisionTable	88.19095477386935	yes	0.9062795241283789	0.09372047587162106	CostSensitiveClassifier-Meta-weka.classifiers.trees.RandomForest	96.48241206030151	yes	0.6798913043478261	0.3201086956521739	CostSensitiveClassifier-Meta-weka.classifiers.bayes.BayesNet	95.7286432160804	yes	0.9821564096278826	0.01784359037211735	CostSensitiveClassifier-Meta-weka.classifiers.trees.FT	96.48241206030151	yes
COSMIC	1	EGFR	746	E	V	0.186021	0.049284	0.454545	0.392157	-2	NA	0	NA	0	117.14784	1	109	EGFR	TK	B3_strand	yes	CostSensitiveClassifier-Meta-weka.classifiers.trees.J48	96.23115577889448	yes	0.9250978200111794	0.07490217998882058	CostSensitiveClassifier-Meta-weka.classifiers.lazy.LWL	95.47738693467336	yes	0.9219244942122362	0.07807550578776386	CostSensitiveClassifier-Meta-weka.classifiers.rules.DecisionTable	88.19095477386935	yes	0.9062795241283789	0.09372047587162106	CostSensitiveClassifier-Meta-weka.classifiers.trees.RandomForest	96.48241206030151	yes	0.5606060606060607	0.43939393939393945	CostSensitiveClassifier-Meta-weka.classifiers.bayes.BayesNet	95.7286432160804	no	0.29872448329761536	0.7012755167023846	CostSensitiveClassifier-Meta-weka.classifiers.trees.FT	96.48241206030151	yes
COSMIC	1	EGFR	803	R	L	0.093963	0.114215	0.727273	0.501961	-2	NA	0	NA	0	131.17464	1	148	EGFR	TK	Linker	yes	CostSensitiveClassifier-Meta-weka.classifiers.trees.J48	96.23115577889448	yes	0.9250978200111794	0.07490217998882058	CostSensitiveClassifier-Meta-weka.classifiers.lazy.LWL	95.47738693467336	yes	0.9205047229918619	0.07949527700813838	CostSensitiveClassifier-Meta-weka.classifiers.rules.DecisionTable	88.19095477386935	yes	0.9062795241283789	0.09372047587162106	CostSensitiveClassifier-Meta-weka.classifiers.trees.RandomForest	96.48241206030151	no	0.47310606060606053	0.5268939393939395	CostSensitiveClassifier-Meta-weka.classifiers.bayes.BayesNet	95.7286432160804	no	0.3362248302755456	0.6637751697244544	CostSensitiveClassifier-Meta-weka.classifiers.trees.FT	96.48241206030151	yes
COSMIC	1	EGFR	866	E	K	?	0.08544	?	?	1	NA	0	NA	1	146.18934	1	109	EGFR	TK	Activation_segment_Nt#Activation_segment_Ct	yes	CostSensitiveClassifier-Meta-weka.classifiers.trees.J48	96.23115577889448	yes	0.9250978200111794	0.07490217998882058	CostSensitiveClassifier-Meta-weka.classifiers.lazy.LWL	95.47738693467336	yes	0.9198416626287848	0.08015833737121549	CostSensitiveClassifier-Meta-weka.classifiers.rules.DecisionTable	88.19095477386935	yes	0.9062795241283789	0.09372047587162106	CostSensitiveClassifier-Meta-weka.classifiers.trees.RandomForest	96.48241206030151	yes	0.965725806451613	0.034274193548387094	CostSensitiveClassifier-Meta-weka.classifiers.bayes.BayesNet	95.7286432160804	yes	0.9620018182696229	0.037998181730376904	CostSensitiveClassifier-Meta-weka.classifiers.trees.FT	96.48241206030151	yes
COSMIC	1	EGFR	858	L	W	0.51031	0.409919	0.818182	0.803922	-2	NA	0	NA	0	204.22844	0	124	EGFR	TK	Activation_segment_Nt	yes	CostSensitiveClassifier-Meta-weka.classifiers.trees.J48	96.23115577889448	yes	0.9250978200111794	0.07490217998882058	CostSensitiveClassifier-Meta-weka.classifiers.lazy.LWL	95.47738693467336	yes	0.9424070509246145	0.057592949075385584	CostSensitiveClassifier-Meta-weka.classifiers.rules.DecisionTable	88.19095477386935	yes	0.9062795241283789	0.09372047587162106	CostSensitiveClassifier-Meta-weka.classifiers.trees.RandomForest	96.48241206030151	yes	0.8606060606060606	0.1393939393939394	CostSensitiveClassifier-Meta-weka.classifiers.bayes.BayesNet	95.7286432160804	yes	0.9877355899327893	0.012264410067210667	CostSensitiveClassifier-Meta-weka.classifiers.trees.FT	96.48241206030151	yes
COSMIC	1	EGFR	752	S	P	0.149943	0.119917	0.454545	0.223529	-1	NA	0	NA	0	115.13194	1	73	EGFR	TK	B3_strand#C_helix	yes	CostSensitiveClassifier-Meta-weka.classifiers.trees.J48	96.23115577889448	yes	0.9250978200111794	0.07490217998882058	CostSensitiveClassifier-Meta-weka.classifiers.lazy.LWL	95.47738693467336	yes	0.9238053370526242	0.0761946629473755	CostSensitiveClassifier-Meta-weka.classifiers.rules.DecisionTable	88.19095477386935	yes	0.9062795241283789	0.09372047587162106	CostSensitiveClassifier-Meta-weka.classifiers.trees.RandomForest	96.48241206030151	yes	0.5	0.5	CostSensitiveClassifier-Meta-weka.classifiers.bayes.BayesNet	95.7286432160804	yes	0.7489979427758637	0.25100205722413615	CostSensitiveClassifier-Meta-weka.classifiers.trees.FT	96.48241206030151	yes
COSMIC	1	EGFR	843	V	I	0.49038	0.193511	1	0.372549	3	NA	0	NA	0	131.17464	0	105	EGFR	TK	Catalytic_loop	yes	CostSensitiveClassifier-Meta-weka.classifiers.trees.J48	96.23115577889448	yes	0.9250978200111794	0.07490217998882058	CostSensitiveClassifier-Meta-weka.classifiers.lazy.LWL	95.47738693467336	yes	0.9169713403464042	0.08302865965359581	CostSensitiveClassifier-Meta-weka.classifiers.rules.DecisionTable	88.19095477386935	yes	0.9062795241283789	0.09372047587162106	CostSensitiveClassifier-Meta-weka.classifiers.trees.RandomForest	96.48241206030151	no	0.2	0.8	CostSensitiveClassifier-Meta-weka.classifiers.bayes.BayesNet	95.7286432160804	yes	0.9553998141485812	0.044600185851418846	CostSensitiveClassifier-Meta-weka.classifiers.trees.FT	96.48241206030151	no
COSMIC	1	EGFR	858	L	M	0.51031	0.409919	0.818182	0.803922	2	NA	0	NA	0	149.20784	0	124	EGFR	TK	Activation_segment_Nt	yes	CostSensitiveClassifier-Meta-weka.classifiers.trees.J48	96.23115577889448	yes	0.9250978200111794	0.07490217998882058	CostSensitiveClassifier-Meta-weka.classifiers.lazy.LWL	95.47738693467336	yes	0.9404442892307059	0.05955571076929408	CostSensitiveClassifier-Meta-weka.classifiers.rules.DecisionTable	88.19095477386935	yes	0.9062795241283789	0.09372047587162106	CostSensitiveClassifier-Meta-weka.classifiers.trees.RandomForest	96.48241206030151	yes	0.7772727272727272	0.22272727272727272	CostSensitiveClassifier-Meta-weka.classifiers.bayes.BayesNet	95.7286432160804	yes	0.993583184934775	0.006416815065224821	CostSensitiveClassifier-Meta-weka.classifiers.trees.FT	96.48241206030151	yes
COSMIC	1	EGFR	783	T	I	0.187512	0.112049	0.363636	0.141176	-1	NA	0	NA	0	131.17464	1	93	EGFR	TK	C_helix	yes	CostSensitiveClassifier-Meta-weka.classifiers.trees.J48	96.23115577889448	yes	0.9250978200111794	0.07490217998882058	CostSensitiveClassifier-Meta-weka.classifiers.lazy.LWL	95.47738693467336	yes	0.9209899238600769	0.07901007613992313	CostSensitiveClassifier-Meta-weka.classifiers.rules.DecisionTable	88.19095477386935	yes	0.9062795241283789	0.09372047587162106	CostSensitiveClassifier-Meta-weka.classifiers.trees.RandomForest	96.48241206030151	yes	0.9	0.1	CostSensitiveClassifier-Meta-weka.classifiers.bayes.BayesNet	95.7286432160804	yes	0.926911023913232	0.07308897608676809	CostSensitiveClassifier-Meta-weka.classifiers.trees.FT	96.48241206030151	yes
COSMIC	1	EGFR	768	S	N	0.171281	0.085882	0.727273	0.231373	1	NA	0	NA	1	132.11904	1	73	EGFR	TK	C_helix	yes	CostSensitiveClassifier-Meta-weka.classifiers.trees.J48	96.23115577889448	yes	0.9250978200111794	0.07490217998882058	CostSensitiveClassifier-Meta-weka.classifiers.lazy.LWL	95.47738693467336	yes	0.9156212688290672	0.08437873117093278	CostSensitiveClassifier-Meta-weka.classifiers.rules.DecisionTable	88.19095477386935	yes	0.9062795241283789	0.09372047587162106	CostSensitiveClassifier-Meta-weka.classifiers.trees.RandomForest	96.48241206030151	yes	0.7723684210526315	0.2276315789473684	CostSensitiveClassifier-Meta-weka.classifiers.bayes.BayesNet	95.7286432160804	yes	0.8664471095529612	0.13355289044703875	CostSensitiveClassifier-Meta-weka.classifiers.trees.FT	96.48241206030151	yes
COSMIC	1	EGFR	785	T	N	0.108593	0.045085	0.545455	0.12549	0	NA	0	NA	1	132.11904	1	93	EGFR	TK	C_helix	yes	CostSensitiveClassifier-Meta-weka.classifiers.trees.J48	96.23115577889448	yes	0.9250978200111794	0.07490217998882058	CostSensitiveClassifier-Meta-weka.classifiers.lazy.LWL	95.47738693467336	yes	0.9131470842073199	0.08685291579268024	CostSensitiveClassifier-Meta-weka.classifiers.rules.DecisionTable	88.19095477386935	yes	0.9062795241283789	0.09372047587162106	CostSensitiveClassifier-Meta-weka.classifiers.trees.RandomForest	96.48241206030151	yes	0.7057017543859649	0.29429824561403506	CostSensitiveClassifier-Meta-weka.classifiers.bayes.BayesNet	95.7286432160804	yes	0.916368449887868	0.08363155011213194	CostSensitiveClassifier-Meta-weka.classifiers.trees.FT	96.48241206030151	yes
COSMIC	1	EGFR	776	R	C	0.206641	0.182063	0.818182	0.345098	-3	NA	0	NA	0	121.15404	1	148	EGFR	TK	C_helix	yes	CostSensitiveClassifier-Meta-weka.classifiers.trees.J48	96.23115577889448	yes	0.9250978200111794	0.07490217998882058	CostSensitiveClassifier-Meta-weka.classifiers.lazy.LWL	95.47738693467336	yes	0.9226151524242092	0.07738484757579081	CostSensitiveClassifier-Meta-weka.classifiers.rules.DecisionTable	88.19095477386935	yes	0.9062795241283789	0.09372047587162106	CostSensitiveClassifier-Meta-weka.classifiers.trees.RandomForest	96.48241206030151	yes	0.7160569105691057	0.28394308943089425	CostSensitiveClassifier-Meta-weka.classifiers.bayes.BayesNet	95.7286432160804	yes	0.7769595688895761	0.22304043111042382	CostSensitiveClassifier-Meta-weka.classifiers.trees.FT	96.48241206030151	yes
COSMIC	1	EGFR	798	L	H	0.832197	0.732717	0.909091	0.913725	-3	NA	0	NA	1	155.15634	0	124	EGFR	TK	Linker	yes	CostSensitiveClassifier-Meta-weka.classifiers.trees.J48	96.23115577889448	yes	0.9250978200111794	0.07490217998882058	CostSensitiveClassifier-Meta-weka.classifiers.lazy.LWL	95.47738693467336	yes	0.937723514981261	0.06227648501873907	CostSensitiveClassifier-Meta-weka.classifiers.rules.DecisionTable	88.19095477386935	yes	0.9062795241283789	0.09372047587162106	CostSensitiveClassifier-Meta-weka.classifiers.trees.RandomForest	96.48241206030151	yes	0.6772727272727272	0.3227272727272727	CostSensitiveClassifier-Meta-weka.classifiers.bayes.BayesNet	95.7286432160804	yes	0.8472298852411662	0.1527701147588339	CostSensitiveClassifier-Meta-weka.classifiers.trees.FT	96.48241206030151	yes
COSMIC	1	EGFR	754	K	R	0.07453	0.091894	0.545455	0.172549	2	NA	0	NA	1	174.20274	1	135	EGFR	TK	B3_strand#C_helix	yes	CostSensitiveClassifier-Meta-weka.classifiers.trees.J48	96.23115577889448	yes	0.9250978200111794	0.07490217998882058	CostSensitiveClassifier-Meta-weka.classifiers.lazy.LWL	95.47738693467336	yes	0.9101768705904755	0.08982312940952432	CostSensitiveClassifier-Meta-weka.classifiers.rules.DecisionTable	88.19095477386935	yes	0.9062795241283789	0.09372047587162106	CostSensitiveClassifier-Meta-weka.classifiers.trees.RandomForest	96.48241206030151	no	0.2608695652173913	0.7391304347826086	CostSensitiveClassifier-Meta-weka.classifiers.bayes.BayesNet	95.7286432160804	yes	0.8773489726035757	0.12265102739642418	CostSensitiveClassifier-Meta-weka.classifiers.trees.FT	96.48241206030151	yes
COSMIC	1	EGFR	812	Q	R	0.111933	0.046322	0.727273	0.109804	1	NA	0	NA	1	174.20274	1	114	EGFR	TK	E_helix	yes	CostSensitiveClassifier-Meta-weka.classifiers.trees.J48	96.23115577889448	yes	0.9250978200111794	0.07490217998882058	CostSensitiveClassifier-Meta-weka.classifiers.lazy.LWL	95.47738693467336	yes	0.9155590779581948	0.08444092204180523	CostSensitiveClassifier-Meta-weka.classifiers.rules.DecisionTable	88.19095477386935	yes	0.9062795241283789	0.09372047587162106	CostSensitiveClassifier-Meta-weka.classifiers.trees.RandomForest	96.48241206030151	yes	0.5454179331306992	0.45458206686930086	CostSensitiveClassifier-Meta-weka.classifiers.bayes.BayesNet	95.7286432160804	no	0.37658609075295485	0.6234139092470452	CostSensitiveClassifier-Meta-weka.classifiers.trees.FT	96.48241206030151	yes
COSMIC	1	EGFR	773	H	Y	0.568057	0.108248	0.545455	0.635294	2	NA	0	NA	0	181.19124	1	118	EGFR	TK	C_helix	yes	CostSensitiveClassifier-Meta-weka.classifiers.trees.J48	96.23115577889448	yes	0.9250978200111794	0.07490217998882058	CostSensitiveClassifier-Meta-weka.classifiers.lazy.LWL	95.47738693467336	yes	0.919594654952917	0.0804053450470827	CostSensitiveClassifier-Meta-weka.classifiers.rules.DecisionTable	88.19095477386935	yes	0.9062795241283789	0.09372047587162106	CostSensitiveClassifier-Meta-weka.classifiers.trees.RandomForest	96.48241206030151	yes	0.5629870129870129	0.4370129870129871	CostSensitiveClassifier-Meta-weka.classifiers.bayes.BayesNet	95.7286432160804	yes	0.9112331126947144	0.08876688730528572	CostSensitiveClassifier-Meta-weka.classifiers.trees.FT	96.48241206030151	yes
COSMIC	1	EGFR	851	V	A	0.265769	0.236607	1	0.219608	0	NA	0	NA	0	89.09404	0	105	EGFR	TK	Activation_segment_Nt	yes	CostSensitiveClassifier-Meta-weka.classifiers.trees.J48	96.23115577889448	yes	0.9250978200111794	0.07490217998882058	CostSensitiveClassifier-Meta-weka.classifiers.lazy.LWL	95.47738693467336	yes	0.9245105479834463	0.07548945201655365	CostSensitiveClassifier-Meta-weka.classifiers.rules.DecisionTable	88.19095477386935	yes	0.9062795241283789	0.09372047587162106	CostSensitiveClassifier-Meta-weka.classifiers.trees.RandomForest	96.48241206030151	yes	0.5606060606060607	0.43939393939393945	CostSensitiveClassifier-Meta-weka.classifiers.bayes.BayesNet	95.7286432160804	yes	0.9953984301894788	0.004601569810521114	CostSensitiveClassifier-Meta-weka.classifiers.trees.FT	96.48241206030151	no
COSMIC	1	EGFR	847	T	A	0.168631	0.027935	0.636364	0.360784	0	NA	0	NA	0	89.09404	1	93	EGFR	TK	Catalytic_loop#Activation_segment_Nt	yes	CostSensitiveClassifier-Meta-weka.classifiers.trees.J48	96.23115577889448	yes	0.9250978200111794	0.07490217998882058	CostSensitiveClassifier-Meta-weka.classifiers.lazy.LWL	95.47738693467336	yes	0.921357641189609	0.07864235881039092	CostSensitiveClassifier-Meta-weka.classifiers.rules.DecisionTable	88.19095477386935	yes	0.9062795241283789	0.09372047587162106	CostSensitiveClassifier-Meta-weka.classifiers.trees.RandomForest	96.48241206030151	yes	0.7371291038525963	0.26287089614740367	CostSensitiveClassifier-Meta-weka.classifiers.bayes.BayesNet	95.7286432160804	yes	0.9219365501171006	0.07806344988289944	CostSensitiveClassifier-Meta-weka.classifiers.trees.FT	96.48241206030151	yes
COSMIC	1	EGFR	850	H	N	0.123389	0.083716	0.636364	0.341176	1	NA	0	NA	1	132.11904	1	118	EGFR	TK	Activation_segment_Nt	yes	CostSensitiveClassifier-Meta-weka.classifiers.trees.J48	96.23115577889448	yes	0.9250978200111794	0.07490217998882058	CostSensitiveClassifier-Meta-weka.classifiers.lazy.LWL	95.47738693467336	yes	0.9096418437531442	0.0903581562468559	CostSensitiveClassifier-Meta-weka.classifiers.rules.DecisionTable	88.19095477386935	yes	0.9062795241283789	0.09372047587162106	CostSensitiveClassifier-Meta-weka.classifiers.trees.RandomForest	96.48241206030151	no	0.4879744816586922	0.5120255183413078	CostSensitiveClassifier-Meta-weka.classifiers.bayes.BayesNet	95.7286432160804	yes	0.9819028714557899	0.018097128544210105	CostSensitiveClassifier-Meta-weka.classifiers.trees.FT	96.48241206030151	yes
COSMIC	1	EGFR	744	I	V	0.372153	0.243414	1	0.584314	3	NA	0	NA	0	117.14784	0	124	EGFR	TK	B3_strand	yes	CostSensitiveClassifier-Meta-weka.classifiers.trees.J48	96.23115577889448	yes	0.9250978200111794	0.07490217998882058	CostSensitiveClassifier-Meta-weka.classifiers.lazy.LWL	95.47738693467336	yes	0.9272242324678543	0.07277576753214562	CostSensitiveClassifier-Meta-weka.classifiers.rules.DecisionTable	88.19095477386935	yes	0.9062795241283789	0.09372047587162106	CostSensitiveClassifier-Meta-weka.classifiers.trees.RandomForest	96.48241206030151	no	0.42316685087961686	0.5768331491203832	CostSensitiveClassifier-Meta-weka.classifiers.bayes.BayesNet	95.7286432160804	no	0.1859743010988912	0.8140256989011088	CostSensitiveClassifier-Meta-weka.classifiers.trees.FT	96.48241206030151	yes
COSMIC	1	EGFR	731	W	R	0.118392	0.038587	0.909091	0.231373	-3	NA	0	NA	1	174.20274	0	163	EGFR	TK	G_loop#B3_strand	yes	CostSensitiveClassifier-Meta-weka.classifiers.trees.J48	96.23115577889448	yes	0.9250978200111794	0.07490217998882058	CostSensitiveClassifier-Meta-weka.classifiers.lazy.LWL	95.47738693467336	yes	0.92513378573912	0.07486621426088022	CostSensitiveClassifier-Meta-weka.classifiers.rules.DecisionTable	88.19095477386935	yes	0.9062795241283789	0.09372047587162106	CostSensitiveClassifier-Meta-weka.classifiers.trees.RandomForest	96.48241206030151	yes	0.8358941236068895	0.16410587639311042	CostSensitiveClassifier-Meta-weka.classifiers.bayes.BayesNet	95.7286432160804	yes	0.9815913011383764	0.01840869886162358	CostSensitiveClassifier-Meta-weka.classifiers.trees.FT	96.48241206030151	yes
COSMIC	1	EGFR	759	I	N	0.329892	0.112668	0.272727	0.639216	-3	NA	0	NA	1	132.11904	0	124	EGFR	TK	C_helix	yes	CostSensitiveClassifier-Meta-weka.classifiers.trees.J48	96.23115577889448	yes	0.9250978200111794	0.07490217998882058	CostSensitiveClassifier-Meta-weka.classifiers.lazy.LWL	95.47738693467336	yes	0.9242710619534412	0.07572893804655871	CostSensitiveClassifier-Meta-weka.classifiers.rules.DecisionTable	88.19095477386935	yes	0.9062795241283789	0.09372047587162106	CostSensitiveClassifier-Meta-weka.classifiers.trees.RandomForest	96.48241206030151	yes	0.5879162243132008	0.4120837756867992	CostSensitiveClassifier-Meta-weka.classifiers.bayes.BayesNet	95.7286432160804	no	0.34340197831013686	0.6565980216898633	CostSensitiveClassifier-Meta-weka.classifiers.trees.FT	96.48241206030151	yes
COSMIC	1	EGFR	720	S	F	0.195628	0.099806	0.818182	0.309804	-2	NA	0	NA	0	165.19184	1	73	EGFR	TK	G_loop	yes	CostSensitiveClassifier-Meta-weka.classifiers.trees.J48	96.23115577889448	yes	0.9250978200111794	0.07490217998882058	CostSensitiveClassifier-Meta-weka.classifiers.lazy.LWL	95.47738693467336	yes	0.9296519005953522	0.07034809940464791	CostSensitiveClassifier-Meta-weka.classifiers.rules.DecisionTable	88.19095477386935	yes	0.9062795241283789	0.09372047587162106	CostSensitiveClassifier-Meta-weka.classifiers.trees.RandomForest	96.48241206030151	yes	0.7544871794871795	0.24551282051282053	CostSensitiveClassifier-Meta-weka.classifiers.bayes.BayesNet	95.7286432160804	yes	0.9768992115176588	0.023100788482341254	CostSensitiveClassifier-Meta-weka.classifiers.trees.FT	96.48241206030151	yes
COSMIC	1	EGFR	745	K	R	0.958788	0.786156	1	0.968627	2	NA	0	ATP	1	174.20274	1	135	EGFR	TK	B3_strand	yes	CostSensitiveClassifier-Meta-weka.classifiers.trees.J48	96.23115577889448	yes	0.9250978200111794	0.07490217998882058	CostSensitiveClassifier-Meta-weka.classifiers.lazy.LWL	95.47738693467336	yes	0.9231031253660353	0.07689687463396483	CostSensitiveClassifier-Meta-weka.classifiers.rules.DecisionTable	88.19095477386935	yes	0.9062795241283789	0.09372047587162106	CostSensitiveClassifier-Meta-weka.classifiers.trees.RandomForest	96.48241206030151	no	0.2608695652173913	0.7391304347826086	CostSensitiveClassifier-Meta-weka.classifiers.bayes.BayesNet	95.7286432160804	yes	0.8566478766864906	0.14335212331350955	CostSensitiveClassifier-Meta-weka.classifiers.trees.FT	96.48241206030151	yes
COSMIC	1	EGFR	826	N	S	0.182819	0.050919	0.181818	0.247059	1	NA	0	NA	1	105.09344	1	96	EGFR	TK	E_helix	yes	CostSensitiveClassifier-Meta-weka.classifiers.trees.J48	96.23115577889448	yes	0.9250978200111794	0.07490217998882058	CostSensitiveClassifier-Meta-weka.classifiers.lazy.LWL	95.47738693467336	yes	0.9166720074948075	0.08332799250519254	CostSensitiveClassifier-Meta-weka.classifiers.rules.DecisionTable	88.19095477386935	yes	0.9062795241283789	0.09372047587162106	CostSensitiveClassifier-Meta-weka.classifiers.trees.RandomForest	96.48241206030151	yes	0.6277056277056278	0.3722943722943723	CostSensitiveClassifier-Meta-weka.classifiers.bayes.BayesNet	95.7286432160804	yes	0.899621123016018	0.10037887698398192	CostSensitiveClassifier-Meta-weka.classifiers.trees.FT	96.48241206030151	yes
COSMIC	1	EGFR	774	V	M	0.485356	0.198506	0.363636	0.419608	1	NA	0	NA	0	149.20784	0	105	EGFR	TK	C_helix	yes	CostSensitiveClassifier-Meta-weka.classifiers.trees.J48	96.23115577889448	yes	0.9250978200111794	0.07490217998882058	CostSensitiveClassifier-Meta-weka.classifiers.lazy.LWL	95.47738693467336	yes	0.9238951562718782	0.0761048437281217	CostSensitiveClassifier-Meta-weka.classifiers.rules.DecisionTable	88.19095477386935	yes	0.9062795241283789	0.09372047587162106	CostSensitiveClassifier-Meta-weka.classifiers.trees.RandomForest	96.48241206030151	no	0.4933296378418329	0.506670362158167	CostSensitiveClassifier-Meta-weka.classifiers.bayes.BayesNet	95.7286432160804	yes	0.7497231255186915	0.2502768744813085	CostSensitiveClassifier-Meta-weka.classifiers.trees.FT	96.48241206030151	no
COSMIC	1	EGFR	741	P	H	0.106026	0.018432	1	0.203922	-2	NA	0	NA	1	155.15634	0	90	EGFR	TK	B3_strand	yes	CostSensitiveClassifier-Meta-weka.classifiers.trees.J48	96.23115577889448	yes	0.9250978200111794	0.07490217998882058	CostSensitiveClassifier-Meta-weka.classifiers.lazy.LWL	95.47738693467336	yes	0.9236133211760235	0.07638667882397657	CostSensitiveClassifier-Meta-weka.classifiers.rules.DecisionTable	88.19095477386935	yes	0.9062795241283789	0.09372047587162106	CostSensitiveClassifier-Meta-weka.classifiers.trees.RandomForest	96.48241206030151	no	0.4	0.6	CostSensitiveClassifier-Meta-weka.classifiers.bayes.BayesNet	95.7286432160804	no	0.03539179725814477	0.9646082027418552	CostSensitiveClassifier-Meta-weka.classifiers.trees.FT	96.48241206030151	yes
COSMIC	1	EGFR	833	L	V	0.471306	0.085484	0.727273	0.188235	1	NA	0	NA	0	117.14784	0	124	EGFR	TK	Catalytic_loop	yes	CostSensitiveClassifier-Meta-weka.classifiers.trees.J48	96.23115577889448	yes	0.9250978200111794	0.07490217998882058	CostSensitiveClassifier-Meta-weka.classifiers.lazy.LWL	95.47738693467336	yes	0.9276695680324348	0.07233043196756518	CostSensitiveClassifier-Meta-weka.classifiers.rules.DecisionTable	88.19095477386935	yes	0.9062795241283789	0.09372047587162106	CostSensitiveClassifier-Meta-weka.classifiers.trees.RandomForest	96.48241206030151	yes	0.6588516746411484	0.34114832535885165	CostSensitiveClassifier-Meta-weka.classifiers.bayes.BayesNet	95.7286432160804	yes	0.9611545269297981	0.03884547307020203	CostSensitiveClassifier-Meta-weka.classifiers.trees.FT	96.48241206030151	yes
COSMIC	1	EGFR	818	C	Y	0.271483	0.044952	0.636364	0.376471	-2	NA	0	NA	0	181.19124	0	86	EGFR	TK	E_helix	yes	CostSensitiveClassifier-Meta-weka.classifiers.trees.J48	96.23115577889448	yes	0.9250978200111794	0.07490217998882058	CostSensitiveClassifier-Meta-weka.classifiers.lazy.LWL	95.47738693467336	yes	0.9325136037517632	0.06748639624823675	CostSensitiveClassifier-Meta-weka.classifiers.rules.DecisionTable	88.19095477386935	yes	0.9062795241283789	0.09372047587162106	CostSensitiveClassifier-Meta-weka.classifiers.trees.RandomForest	96.48241206030151	no	0.3825607902735562	0.6174392097264437	CostSensitiveClassifier-Meta-weka.classifiers.bayes.BayesNet	95.7286432160804	yes	0.7153834567109777	0.28461654328902236	CostSensitiveClassifier-Meta-weka.classifiers.trees.FT	96.48241206030151	yes
COSMIC	1	EGFR	838	L	P	0.327905	0.447092	1	0.843137	-3	NA	0	NA	0	115.13194	0	124	EGFR	TK	Catalytic_loop	yes	CostSensitiveClassifier-Meta-weka.classifiers.trees.J48	96.23115577889448	yes	0.9250978200111794	0.07490217998882058	CostSensitiveClassifier-Meta-weka.classifiers.lazy.LWL	95.47738693467336	yes	0.939155457201193	0.06084454279880704	CostSensitiveClassifier-Meta-weka.classifiers.rules.DecisionTable	88.19095477386935	yes	0.9062795241283789	0.09372047587162106	CostSensitiveClassifier-Meta-weka.classifiers.trees.RandomForest	96.48241206030151	yes	0.8982456140350876	0.10175438596491229	CostSensitiveClassifier-Meta-weka.classifiers.bayes.BayesNet	95.7286432160804	yes	0.9781645914545107	0.02183540854548933	CostSensitiveClassifier-Meta-weka.classifiers.trees.FT	96.48241206030151	yes
COSMIC	1	EGFR	849	Q	L	0.371518	0.011978	0.454545	0.184314	-2	NA	0	NA	0	131.17464	1	114	EGFR	TK	Activation_segment_Nt	yes	CostSensitiveClassifier-Meta-weka.classifiers.trees.J48	96.23115577889448	yes	0.9250978200111794	0.07490217998882058	CostSensitiveClassifier-Meta-weka.classifiers.lazy.LWL	95.47738693467336	yes	0.9237533105522086	0.07624668944779135	CostSensitiveClassifier-Meta-weka.classifiers.rules.DecisionTable	88.19095477386935	yes	0.9062795241283789	0.09372047587162106	CostSensitiveClassifier-Meta-weka.classifiers.trees.RandomForest	96.48241206030151	yes	0.6921323681209961	0.30786763187900384	CostSensitiveClassifier-Meta-weka.classifiers.bayes.BayesNet	95.7286432160804	no	0.491129054370426	0.508870945629574	CostSensitiveClassifier-Meta-weka.classifiers.trees.FT	96.48241206030151	yes
COSMIC	1	EGFR	806	K	E	0.246694	0.11974	0.454545	0.282353	1	NA	0	NA	1	147.13074	1	135	EGFR	TK	Linker#E_helix	yes	CostSensitiveClassifier-Meta-weka.classifiers.trees.J48	96.23115577889448	yes	0.9250978200111794	0.07490217998882058	CostSensitiveClassifier-Meta-weka.classifiers.lazy.LWL	95.47738693467336	yes	0.9048530704287753	0.09514692957122486	CostSensitiveClassifier-Meta-weka.classifiers.rules.DecisionTable	88.19095477386935	yes	0.9062795241283789	0.09372047587162106	CostSensitiveClassifier-Meta-weka.classifiers.trees.RandomForest	96.48241206030151	no	0.2709756512028743	0.7290243487971257	CostSensitiveClassifier-Meta-weka.classifiers.bayes.BayesNet	95.7286432160804	yes	0.9184904490334476	0.08150955096655256	CostSensitiveClassifier-Meta-weka.classifiers.trees.FT	96.48241206030151	yes
COSMIC	1	EGFR	798	L	F	0.832197	0.732717	0.909091	0.913725	0	NA	0	NA	0	165.19184	0	124	EGFR	TK	Linker	yes	CostSensitiveClassifier-Meta-weka.classifiers.trees.J48	96.23115577889448	yes	0.9250978200111794	0.07490217998882058	CostSensitiveClassifier-Meta-weka.classifiers.lazy.LWL	95.47738693467336	yes	0.942401962134653	0.057598037865347076	CostSensitiveClassifier-Meta-weka.classifiers.rules.DecisionTable	88.19095477386935	yes	0.9062795241283789	0.09372047587162106	CostSensitiveClassifier-Meta-weka.classifiers.trees.RandomForest	96.48241206030151	yes	0.6856060606060607	0.3143939393939394	CostSensitiveClassifier-Meta-weka.classifiers.bayes.BayesNet	95.7286432160804	yes	0.8091975222770218	0.1908024777229782	CostSensitiveClassifier-Meta-weka.classifiers.trees.FT	96.48241206030151	yes
COSMIC	1	EGFR	717	V	A	0.166837	0.109176	0.909091	0.235294	0	NA	0	NA	0	89.09404	0	105	EGFR	TK	G_loop	yes	CostSensitiveClassifier-Meta-weka.classifiers.trees.J48	96.23115577889448	yes	0.9250978200111794	0.07490217998882058	CostSensitiveClassifier-Meta-weka.classifiers.lazy.LWL	95.47738693467336	yes	0.924844440211067	0.07515555978893279	CostSensitiveClassifier-Meta-weka.classifiers.rules.DecisionTable	88.19095477386935	yes	0.9062795241283789	0.09372047587162106	CostSensitiveClassifier-Meta-weka.classifiers.trees.RandomForest	96.48241206030151	no	0.46060606060606063	0.5393939393939394	CostSensitiveClassifier-Meta-weka.classifiers.bayes.BayesNet	95.7286432160804	yes	0.9873223927737945	0.012677607226205506	CostSensitiveClassifier-Meta-weka.classifiers.trees.FT	96.48241206030151	no
COSMIC	1	EGFR	761	D	G	0.325613	0.026609	0.727273	0.192157	-1	NA	0	NA	0	75.06714	1	91	EGFR	TK	C_helix	yes	CostSensitiveClassifier-Meta-weka.classifiers.trees.J48	96.23115577889448	yes	0.9250978200111794	0.07490217998882058	CostSensitiveClassifier-Meta-weka.classifiers.lazy.LWL	95.47738693467336	yes	0.9173279774083498	0.08267202259165007	CostSensitiveClassifier-Meta-weka.classifiers.rules.DecisionTable	88.19095477386935	yes	0.9062795241283789	0.09372047587162106	CostSensitiveClassifier-Meta-weka.classifiers.trees.RandomForest	96.48241206030151	yes	0.5553030303030303	0.4446969696969697	CostSensitiveClassifier-Meta-weka.classifiers.bayes.BayesNet	95.7286432160804	yes	0.9794321900273434	0.020567809972656666	CostSensitiveClassifier-Meta-weka.classifiers.trees.FT	96.48241206030151	yes
COSMIC	1	EGFR	724	G	S	0.716841	0.545306	1	0.94902	0	NA	0	NA	1	105.09344	0	48	EGFR	TK	G_loop	yes	CostSensitiveClassifier-Meta-weka.classifiers.trees.J48	96.23115577889448	yes	0.9250978200111794	0.07490217998882058	CostSensitiveClassifier-Meta-weka.classifiers.lazy.LWL	95.47738693467336	yes	0.9463592083890595	0.053640791610940736	CostSensitiveClassifier-Meta-weka.classifiers.rules.DecisionTable	88.19095477386935	yes	0.9062795241283789	0.09372047587162106	CostSensitiveClassifier-Meta-weka.classifiers.trees.RandomForest	96.48241206030151	yes	1.0	0.0	CostSensitiveClassifier-Meta-weka.classifiers.bayes.BayesNet	95.7286432160804	yes	0.9989149797513639	0.0010850202486361825	CostSensitiveClassifier-Meta-weka.classifiers.trees.FT	96.48241206030151	yes
COSMIC	1	EGFR	857	G	E	0.935269	0.781869	1	0.956863	-2	NA	0	NA	1	147.13074	0	48	EGFR	TK	Activation_segment_Nt	yes	CostSensitiveClassifier-Meta-weka.classifiers.trees.J48	96.23115577889448	yes	0.9250978200111794	0.07490217998882058	CostSensitiveClassifier-Meta-weka.classifiers.lazy.LWL	95.47738693467336	yes	0.9432126231653887	0.05678737683461124	CostSensitiveClassifier-Meta-weka.classifiers.rules.DecisionTable	88.19095477386935	yes	0.9062795241283789	0.09372047587162106	CostSensitiveClassifier-Meta-weka.classifiers.trees.RandomForest	96.48241206030151	yes	0.9857142857142858	0.014285714285714285	CostSensitiveClassifier-Meta-weka.classifiers.bayes.BayesNet	95.7286432160804	yes	0.999895825252193	1.0417474780693562E-4	CostSensitiveClassifier-Meta-weka.classifiers.trees.FT	96.48241206030151	yes
COSMIC	1	EGFR	784	S	Y	0.12038	0.073373	0.636364	0.2	-2	NA	0	NA	0	181.19124	1	73	EGFR	TK	C_helix	yes	CostSensitiveClassifier-Meta-weka.classifiers.trees.J48	96.23115577889448	yes	0.9250978200111794	0.07490217998882058	CostSensitiveClassifier-Meta-weka.classifiers.lazy.LWL	95.47738693467336	yes	0.9274001772966538	0.07259982270334603	CostSensitiveClassifier-Meta-weka.classifiers.rules.DecisionTable	88.19095477386935	yes	0.9062795241283789	0.09372047587162106	CostSensitiveClassifier-Meta-weka.classifiers.trees.RandomForest	96.48241206030151	yes	0.9800000000000001	0.02	CostSensitiveClassifier-Meta-weka.classifiers.bayes.BayesNet	95.7286432160804	yes	0.9557930717162546	0.044206928283745395	CostSensitiveClassifier-Meta-weka.classifiers.trees.FT	96.48241206030151	yes
COSMIC	1	EGFR	767	A	V	0.182737	0.078854	0.727273	0.313725	0	NA	0	NA	0	117.14784	0	67	EGFR	TK	C_helix	yes	CostSensitiveClassifier-Meta-weka.classifiers.trees.J48	96.23115577889448	yes	0.9250978200111794	0.07490217998882058	CostSensitiveClassifier-Meta-weka.classifiers.lazy.LWL	95.47738693467336	yes	0.930702734637993	0.06929726536200695	CostSensitiveClassifier-Meta-weka.classifiers.rules.DecisionTable	88.19095477386935	yes	0.9062795241283789	0.09372047587162106	CostSensitiveClassifier-Meta-weka.classifiers.trees.RandomForest	96.48241206030151	yes	0.5916666666666666	0.4083333333333333	CostSensitiveClassifier-Meta-weka.classifiers.bayes.BayesNet	95.7286432160804	yes	0.900842950920161	0.09915704907983895	CostSensitiveClassifier-Meta-weka.classifiers.trees.FT	96.48241206030151	yes
COSMIC	1	EGFR	720	S	P	0.195628	0.099806	0.818182	0.309804	-1	NA	0	NA	0	115.13194	1	73	EGFR	TK	G_loop	yes	CostSensitiveClassifier-Meta-weka.classifiers.trees.J48	96.23115577889448	yes	0.9250978200111794	0.07490217998882058	CostSensitiveClassifier-Meta-weka.classifiers.lazy.LWL	95.47738693467336	yes	0.9295171837060165	0.07048281629398354	CostSensitiveClassifier-Meta-weka.classifiers.rules.DecisionTable	88.19095477386935	yes	0.9062795241283789	0.09372047587162106	CostSensitiveClassifier-Meta-weka.classifiers.trees.RandomForest	96.48241206030151	yes	0.7794871794871795	0.22051282051282053	CostSensitiveClassifier-Meta-weka.classifiers.bayes.BayesNet	95.7286432160804	yes	0.9930918740613984	0.006908125938601618	CostSensitiveClassifier-Meta-weka.classifiers.trees.FT	96.48241206030151	yes
COSMIC	1	EGFR	861	L	P	0.070003	0.12363	0.818182	0.215686	-3	NA	0	NA	0	115.13194	0	124	EGFR	TK	Activation_segment_Nt	yes	CostSensitiveClassifier-Meta-weka.classifiers.trees.J48	96.23115577889448	yes	0.9250978200111794	0.07490217998882058	CostSensitiveClassifier-Meta-weka.classifiers.lazy.LWL	95.47738693467336	yes	0.9340326999956391	0.06596730000436088	CostSensitiveClassifier-Meta-weka.classifiers.rules.DecisionTable	88.19095477386935	yes	0.9062795241283789	0.09372047587162106	CostSensitiveClassifier-Meta-weka.classifiers.trees.RandomForest	96.48241206030151	yes	1.0	0.0	CostSensitiveClassifier-Meta-weka.classifiers.bayes.BayesNet	95.7286432160804	yes	0.997966984465149	0.002033015534850922	CostSensitiveClassifier-Meta-weka.classifiers.trees.FT	96.48241206030151	yes
COSMIC	1	EGFR	779	G	C	0.33994	0.316301	0.818182	0.823529	-3	NA	0	NA	0	121.15404	0	48	EGFR	TK	C_helix	yes	CostSensitiveClassifier-Meta-weka.classifiers.trees.J48	96.23115577889448	yes	0.9250978200111794	0.07490217998882058	CostSensitiveClassifier-Meta-weka.classifiers.lazy.LWL	95.47738693467336	yes	0.9438547433195706	0.056145256680429384	CostSensitiveClassifier-Meta-weka.classifiers.rules.DecisionTable	88.19095477386935	yes	0.9062795241283789	0.09372047587162106	CostSensitiveClassifier-Meta-weka.classifiers.trees.RandomForest	96.48241206030151	yes	0.8417711962833915	0.15822880371660858	CostSensitiveClassifier-Meta-weka.classifiers.bayes.BayesNet	95.7286432160804	yes	0.992881183697623	0.007118816302377037	CostSensitiveClassifier-Meta-weka.classifiers.trees.FT	96.48241206030151	yes
COSMIC	1	EGFR	768	S	C	0.171281	0.085882	0.727273	0.231373	-1	NA	0	NA	0	121.15404	1	73	EGFR	TK	C_helix	yes	CostSensitiveClassifier-Meta-weka.classifiers.trees.J48	96.23115577889448	yes	0.9250978200111794	0.07490217998882058	CostSensitiveClassifier-Meta-weka.classifiers.lazy.LWL	95.47738693467336	yes	0.9271176006713943	0.07288239932860577	CostSensitiveClassifier-Meta-weka.classifiers.rules.DecisionTable	88.19095477386935	yes	0.9062795241283789	0.09372047587162106	CostSensitiveClassifier-Meta-weka.classifiers.trees.RandomForest	96.48241206030151	yes	0.8827235772357724	0.11727642276422764	CostSensitiveClassifier-Meta-weka.classifiers.bayes.BayesNet	95.7286432160804	yes	0.9007039393682459	0.09929606063175413	CostSensitiveClassifier-Meta-weka.classifiers.trees.FT	96.48241206030151	yes
COSMIC	1	EGFR	729	G	R	0.418997	0.244254	1	0.729412	-2	NA	0	NA	1	174.20274	0	48	EGFR	TK	G_loop	yes	CostSensitiveClassifier-Meta-weka.classifiers.trees.J48	96.23115577889448	yes	0.9250978200111794	0.07490217998882058	CostSensitiveClassifier-Meta-weka.classifiers.lazy.LWL	95.47738693467336	yes	0.9433710638875041	0.056628936112495816	CostSensitiveClassifier-Meta-weka.classifiers.rules.DecisionTable	88.19095477386935	yes	0.9062795241283789	0.09372047587162106	CostSensitiveClassifier-Meta-weka.classifiers.trees.RandomForest	96.48241206030151	yes	1.0	0.0	CostSensitiveClassifier-Meta-weka.classifiers.bayes.BayesNet	95.7286432160804	yes	0.9993443716596665	6.55628340333576E-4	CostSensitiveClassifier-Meta-weka.classifiers.trees.FT	96.48241206030151	yes
COSMIC	1	EGFR	779	G	S	0.33994	0.316301	0.818182	0.823529	0	NA	0	NA	1	105.09344	0	48	EGFR	TK	C_helix	yes	CostSensitiveClassifier-Meta-weka.classifiers.trees.J48	96.23115577889448	yes	0.9250978200111794	0.07490217998882058	CostSensitiveClassifier-Meta-weka.classifiers.lazy.LWL	95.47738693467336	yes	0.9378042339966498	0.06219576600334991	CostSensitiveClassifier-Meta-weka.classifiers.rules.DecisionTable	88.19095477386935	yes	0.9062795241283789	0.09372047587162106	CostSensitiveClassifier-Meta-weka.classifiers.trees.RandomForest	96.48241206030151	yes	0.8923809523809524	0.10761904761904761	CostSensitiveClassifier-Meta-weka.classifiers.bayes.BayesNet	95.7286432160804	yes	0.993158931192201	0.006841068807799047	CostSensitiveClassifier-Meta-weka.classifiers.trees.FT	96.48241206030151	yes
COSMIC	1	EGFR	776	R	G	0.206641	0.182063	0.818182	0.345098	-2	NA	0	NA	0	75.06714	1	148	EGFR	TK	C_helix	yes	CostSensitiveClassifier-Meta-weka.classifiers.trees.J48	96.23115577889448	yes	0.9250978200111794	0.07490217998882058	CostSensitiveClassifier-Meta-weka.classifiers.lazy.LWL	95.47738693467336	yes	0.914527388691571	0.08547261130842894	CostSensitiveClassifier-Meta-weka.classifiers.rules.DecisionTable	88.19095477386935	yes	0.9062795241283789	0.09372047587162106	CostSensitiveClassifier-Meta-weka.classifiers.trees.RandomForest	96.48241206030151	no	0.29166666666666663	0.7083333333333334	CostSensitiveClassifier-Meta-weka.classifiers.bayes.BayesNet	95.7286432160804	yes	0.7425090289674237	0.25749097103257623	CostSensitiveClassifier-Meta-weka.classifiers.trees.FT	96.48241206030151	yes
COSMIC	1	EGFR	719	G	A	0.864438	0.653598	1	0.94902	0	NA	0	NA	0	89.09404	0	48	EGFR	TK	G_loop	yes	CostSensitiveClassifier-Meta-weka.classifiers.trees.J48	96.23115577889448	yes	0.9250978200111794	0.07490217998882058	CostSensitiveClassifier-Meta-weka.classifiers.lazy.LWL	95.47738693467336	yes	0.9482390082650941	0.05176099173490603	CostSensitiveClassifier-Meta-weka.classifiers.rules.DecisionTable	88.19095477386935	yes	0.9062795241283789	0.09372047587162106	CostSensitiveClassifier-Meta-weka.classifiers.trees.RandomForest	96.48241206030151	yes	1.0	0.0	CostSensitiveClassifier-Meta-weka.classifiers.bayes.BayesNet	95.7286432160804	yes	0.998520111715689	0.0014798882843109287	CostSensitiveClassifier-Meta-weka.classifiers.trees.FT	96.48241206030151	yes
COSMIC	1	EGFR	810	G	D	0.179976	0.027581	1	0.262745	-1	NA	0	NA	1	133.10384	0	48	EGFR	TK	E_helix	yes	CostSensitiveClassifier-Meta-weka.classifiers.trees.J48	96.23115577889448	yes	0.9250978200111794	0.07490217998882058	CostSensitiveClassifier-Meta-weka.classifiers.lazy.LWL	95.47738693467336	yes	0.9317492618130558	0.06825073818694406	CostSensitiveClassifier-Meta-weka.classifiers.rules.DecisionTable	88.19095477386935	yes	0.9062795241283789	0.09372047587162106	CostSensitiveClassifier-Meta-weka.classifiers.trees.RandomForest	96.48241206030151	yes	0.6	0.4	CostSensitiveClassifier-Meta-weka.classifiers.bayes.BayesNet	95.7286432160804	yes	0.9836956437024409	0.016304356297559053	CostSensitiveClassifier-Meta-weka.classifiers.trees.FT	96.48241206030151	yes
COSMIC	1	EGFR	836	R	C	0.788804	0.606701	1	0.921569	-3	NA	0	NA	0	121.15404	1	148	EGFR	TK	Catalytic_loop	yes	CostSensitiveClassifier-Meta-weka.classifiers.trees.J48	96.23115577889448	yes	0.9250978200111794	0.07490217998882058	CostSensitiveClassifier-Meta-weka.classifiers.lazy.LWL	95.47738693467336	yes	0.9286106445262076	0.0713893554737925	CostSensitiveClassifier-Meta-weka.classifiers.rules.DecisionTable	88.19095477386935	yes	0.9062795241283789	0.09372047587162106	CostSensitiveClassifier-Meta-weka.classifiers.trees.RandomForest	96.48241206030151	yes	0.9	0.1	CostSensitiveClassifier-Meta-weka.classifiers.bayes.BayesNet	95.7286432160804	yes	0.8484750994276977	0.15152490057230225	CostSensitiveClassifier-Meta-weka.classifiers.trees.FT	96.48241206030151	yes
COSMIC	1	EGFR	738	V	G	?	0.003227	?	?	-3	NA	0	NA	0	75.06714	0	105	EGFR	TK	B3_strand	yes	CostSensitiveClassifier-Meta-weka.classifiers.trees.J48	96.23115577889448	yes	0.9250978200111794	0.07490217998882058	CostSensitiveClassifier-Meta-weka.classifiers.lazy.LWL	95.47738693467336	yes	0.9234842338329055	0.07651576616709464	CostSensitiveClassifier-Meta-weka.classifiers.rules.DecisionTable	88.19095477386935	yes	0.9062795241283789	0.09372047587162106	CostSensitiveClassifier-Meta-weka.classifiers.trees.RandomForest	96.48241206030151	no	0.0	1.0	CostSensitiveClassifier-Meta-weka.classifiers.bayes.BayesNet	95.7286432160804	no	0.14567210775135372	0.8543278922486462	CostSensitiveClassifier-Meta-weka.classifiers.trees.FT	96.48241206030151	no
COSMIC	1	EGFR	728	K	R	0.292461	0.241337	0.909091	0.215686	2	NA	0	NA	1	174.20274	1	135	EGFR	TK	G_loop	yes	CostSensitiveClassifier-Meta-weka.classifiers.trees.J48	96.23115577889448	yes	0.9250978200111794	0.07490217998882058	CostSensitiveClassifier-Meta-weka.classifiers.lazy.LWL	95.47738693467336	yes	0.9172203646838516	0.08277963531614826	CostSensitiveClassifier-Meta-weka.classifiers.rules.DecisionTable	88.19095477386935	yes	0.9062795241283789	0.09372047587162106	CostSensitiveClassifier-Meta-weka.classifiers.trees.RandomForest	96.48241206030151	no	0.36086956521739133	0.6391304347826087	CostSensitiveClassifier-Meta-weka.classifiers.bayes.BayesNet	95.7286432160804	yes	0.9971065595148896	0.0028934404851103336	CostSensitiveClassifier-Meta-weka.classifiers.trees.FT	96.48241206030151	yes
COSMIC	1	EGFR	766	M	T	0.175422	0.15762	0.818182	0.74902	-1	NA	0	NA	1	119.12034	0	124	EGFR	TK	C_helix	yes	CostSensitiveClassifier-Meta-weka.classifiers.trees.J48	96.23115577889448	yes	0.9250978200111794	0.07490217998882058	CostSensitiveClassifier-Meta-weka.classifiers.lazy.LWL	95.47738693467336	yes	0.9277171966971782	0.07228280330282187	CostSensitiveClassifier-Meta-weka.classifiers.rules.DecisionTable	88.19095477386935	yes	0.9062795241283789	0.09372047587162106	CostSensitiveClassifier-Meta-weka.classifiers.trees.RandomForest	96.48241206030151	yes	0.7148335175462834	0.2851664824537165	CostSensitiveClassifier-Meta-weka.classifiers.bayes.BayesNet	95.7286432160804	yes	0.9071918157877519	0.0928081842122481	CostSensitiveClassifier-Meta-weka.classifiers.trees.FT	96.48241206030151	yes
COSMIC	1	EGFR	743	A	T	0.873658	0.681489	0.818182	0.933333	0	NA	0	NA	1	119.12034	0	67	EGFR	TK	B3_strand	yes	CostSensitiveClassifier-Meta-weka.classifiers.trees.J48	96.23115577889448	yes	0.9250978200111794	0.07490217998882058	CostSensitiveClassifier-Meta-weka.classifiers.lazy.LWL	95.47738693467336	yes	0.9387468843176136	0.06125311568238631	CostSensitiveClassifier-Meta-weka.classifiers.rules.DecisionTable	88.19095477386935	yes	0.9062795241283789	0.09372047587162106	CostSensitiveClassifier-Meta-weka.classifiers.trees.RandomForest	96.48241206030151	yes	0.6	0.4	CostSensitiveClassifier-Meta-weka.classifiers.bayes.BayesNet	95.7286432160804	no	0.4896610285777947	0.5103389714222053	CostSensitiveClassifier-Meta-weka.classifiers.trees.FT	96.48241206030151	yes
COSMIC	1	EGFR	725	T	M	0.146852	0.122923	0.909091	0.380392	-1	Phosphorylation	0	NA	0	149.20784	1	93	EGFR	TK	G_loop	yes	CostSensitiveClassifier-Meta-weka.classifiers.trees.J48	96.23115577889448	yes	0.9250978200111794	0.07490217998882058	CostSensitiveClassifier-Meta-weka.classifiers.lazy.LWL	95.47738693467336	yes	0.9293247535106175	0.07067524648938256	CostSensitiveClassifier-Meta-weka.classifiers.rules.DecisionTable	88.19095477386935	yes	0.9062795241283789	0.09372047587162106	CostSensitiveClassifier-Meta-weka.classifiers.trees.RandomForest	96.48241206030151	yes	0.8906478937728938	0.10935210622710623	CostSensitiveClassifier-Meta-weka.classifiers.bayes.BayesNet	95.7286432160804	yes	0.9892187676169422	0.010781232383057749	CostSensitiveClassifier-Meta-weka.classifiers.trees.FT	96.48241206030151	yes
COSMIC	1	EGFR	765	V	M	0.308472	0.130614	0.454545	0.364706	1	NA	0	NA	0	149.20784	0	105	EGFR	TK	C_helix	yes	CostSensitiveClassifier-Meta-weka.classifiers.trees.J48	96.23115577889448	yes	0.9250978200111794	0.07490217998882058	CostSensitiveClassifier-Meta-weka.classifiers.lazy.LWL	95.47738693467336	yes	0.9222054870096831	0.07779451299031688	CostSensitiveClassifier-Meta-weka.classifiers.rules.DecisionTable	88.19095477386935	yes	0.9062795241283789	0.09372047587162106	CostSensitiveClassifier-Meta-weka.classifiers.trees.RandomForest	96.48241206030151	no	0.4933296378418329	0.506670362158167	CostSensitiveClassifier-Meta-weka.classifiers.bayes.BayesNet	95.7286432160804	yes	0.7497231255186915	0.2502768744813085	CostSensitiveClassifier-Meta-weka.classifiers.trees.FT	96.48241206030151	no
COSMIC	1	EGFR	871	A	G	0.146907	0.036864	0.636364	0.403922	0	NA	0	NA	0	75.06714	0	67	EGFR	TK	Activation_segment_Nt#Activation_segment_Ct	yes	CostSensitiveClassifier-Meta-weka.classifiers.trees.J48	96.23115577889448	yes	0.9250978200111794	0.07490217998882058	CostSensitiveClassifier-Meta-weka.classifiers.lazy.LWL	95.47738693467336	yes	0.9267680083174199	0.07323199168258018	CostSensitiveClassifier-Meta-weka.classifiers.rules.DecisionTable	88.19095477386935	yes	0.9062795241283789	0.09372047587162106	CostSensitiveClassifier-Meta-weka.classifiers.trees.RandomForest	96.48241206030151	yes	0.6660287081339713	0.3339712918660287	CostSensitiveClassifier-Meta-weka.classifiers.bayes.BayesNet	95.7286432160804	yes	0.9709214854867643	0.029078514513235693	CostSensitiveClassifier-Meta-weka.classifiers.trees.FT	96.48241206030151	yes
COSMIC	1	EGFR	853	I	T	0.360836	0.337827	0.818182	0.615686	-1	NA	0	NA	1	119.12034	0	124	EGFR	TK	Activation_segment_Nt	yes	CostSensitiveClassifier-Meta-weka.classifiers.trees.J48	96.23115577889448	yes	0.9250978200111794	0.07490217998882058	CostSensitiveClassifier-Meta-weka.classifiers.lazy.LWL	95.47738693467336	yes	0.9322684399238572	0.06773156007614273	CostSensitiveClassifier-Meta-weka.classifiers.rules.DecisionTable	88.19095477386935	yes	0.9062795241283789	0.09372047587162106	CostSensitiveClassifier-Meta-weka.classifiers.trees.RandomForest	96.48241206030151	yes	0.6921323681209961	0.30786763187900384	CostSensitiveClassifier-Meta-weka.classifiers.bayes.BayesNet	95.7286432160804	yes	0.9446747954388265	0.055325204561173555	CostSensitiveClassifier-Meta-weka.classifiers.trees.FT	96.48241206030151	yes
COSMIC	1	EGFR	712	F	L	0.381456	0.21075	0.181818	0.282353	0	NA	0	NA	0	131.17464	0	135	EGFR	TK	G_loop	yes	CostSensitiveClassifier-Meta-weka.classifiers.trees.J48	96.23115577889448	yes	0.9250978200111794	0.07490217998882058	CostSensitiveClassifier-Meta-weka.classifiers.lazy.LWL	95.47738693467336	yes	0.9308238310258512	0.06917616897414879	CostSensitiveClassifier-Meta-weka.classifiers.rules.DecisionTable	88.19095477386935	yes	0.9062795241283789	0.09372047587162106	CostSensitiveClassifier-Meta-weka.classifiers.trees.RandomForest	96.48241206030151	yes	0.7812025651653312	0.2187974348346689	CostSensitiveClassifier-Meta-weka.classifiers.bayes.BayesNet	95.7286432160804	yes	0.9783080843721597	0.02169191562784043	CostSensitiveClassifier-Meta-weka.classifiers.trees.FT	96.48241206030151	yes
COSMIC	1	EGFR	850	H	D	0.123389	0.083716	0.636364	0.341176	-1	NA	0	NA	1	133.10384	1	118	EGFR	TK	Activation_segment_Nt	yes	CostSensitiveClassifier-Meta-weka.classifiers.trees.J48	96.23115577889448	yes	0.9250978200111794	0.07490217998882058	CostSensitiveClassifier-Meta-weka.classifiers.lazy.LWL	95.47738693467336	yes	0.9151274035760483	0.08487259642395174	CostSensitiveClassifier-Meta-weka.classifiers.rules.DecisionTable	88.19095477386935	yes	0.9062795241283789	0.09372047587162106	CostSensitiveClassifier-Meta-weka.classifiers.trees.RandomForest	96.48241206030151	yes	0.5406060606060606	0.45939393939393935	CostSensitiveClassifier-Meta-weka.classifiers.bayes.BayesNet	95.7286432160804	yes	0.987047751364764	0.012952248635236117	CostSensitiveClassifier-Meta-weka.classifiers.trees.FT	96.48241206030151	yes
COSMIC	1	EGFR	821	I	T	0.328678	0.317406	1	0.482353	-1	NA	0	NA	1	119.12034	0	124	EGFR	TK	E_helix	yes	CostSensitiveClassifier-Meta-weka.classifiers.trees.J48	96.23115577889448	yes	0.9250978200111794	0.07490217998882058	CostSensitiveClassifier-Meta-weka.classifiers.lazy.LWL	95.47738693467336	yes	0.9286519129987154	0.07134808700128463	CostSensitiveClassifier-Meta-weka.classifiers.rules.DecisionTable	88.19095477386935	yes	0.9062795241283789	0.09372047587162106	CostSensitiveClassifier-Meta-weka.classifiers.trees.RandomForest	96.48241206030151	yes	0.5413486690614351	0.45865133093856497	CostSensitiveClassifier-Meta-weka.classifiers.bayes.BayesNet	95.7286432160804	no	0.2945003016213081	0.7054996983786919	CostSensitiveClassifier-Meta-weka.classifiers.trees.FT	96.48241206030151	yes
COSMIC	1	EGFR	741	P	L	0.106026	0.018432	1	0.203922	-3	NA	0	NA	0	131.17464	0	90	EGFR	TK	B3_strand	yes	CostSensitiveClassifier-Meta-weka.classifiers.trees.J48	96.23115577889448	yes	0.9250978200111794	0.07490217998882058	CostSensitiveClassifier-Meta-weka.classifiers.lazy.LWL	95.47738693467336	yes	0.9319443257042307	0.0680556742957692	CostSensitiveClassifier-Meta-weka.classifiers.rules.DecisionTable	88.19095477386935	yes	0.9062795241283789	0.09372047587162106	CostSensitiveClassifier-Meta-weka.classifiers.trees.RandomForest	96.48241206030151	yes	0.54375	0.45625	CostSensitiveClassifier-Meta-weka.classifiers.bayes.BayesNet	95.7286432160804	no	0.04347138024192554	0.9565286197580745	CostSensitiveClassifier-Meta-weka.classifiers.trees.FT	96.48241206030151	yes
COSMIC	1	EGFR	832	R	H	0.354984	0.074478	0.727273	0.321569	0	NA	0	NA	1	155.15634	1	148	EGFR	TK	Catalytic_loop	yes	CostSensitiveClassifier-Meta-weka.classifiers.trees.J48	96.23115577889448	yes	0.9250978200111794	0.07490217998882058	CostSensitiveClassifier-Meta-weka.classifiers.lazy.LWL	95.47738693467336	yes	0.9069743954906992	0.09302560450930074	CostSensitiveClassifier-Meta-weka.classifiers.rules.DecisionTable	88.19095477386935	yes	0.9062795241283789	0.09372047587162106	CostSensitiveClassifier-Meta-weka.classifiers.trees.RandomForest	96.48241206030151	no	0.2772727272727272	0.7227272727272728	CostSensitiveClassifier-Meta-weka.classifiers.bayes.BayesNet	95.7286432160804	yes	0.5595991182086385	0.4404008817913615	CostSensitiveClassifier-Meta-weka.classifiers.trees.FT	96.48241206030151	yes
COSMIC	1	EGFR	758	E	G	0.159715	0.121906	0.818182	0.321569	-2	NA	0	NA	0	75.06714	1	109	EGFR	TK	C_helix	yes	CostSensitiveClassifier-Meta-weka.classifiers.trees.J48	96.23115577889448	yes	0.9250978200111794	0.07490217998882058	CostSensitiveClassifier-Meta-weka.classifiers.lazy.LWL	95.47738693467336	yes	0.9204826722196833	0.07951732778031656	CostSensitiveClassifier-Meta-weka.classifiers.rules.DecisionTable	88.19095477386935	yes	0.9062795241283789	0.09372047587162106	CostSensitiveClassifier-Meta-weka.classifiers.trees.RandomForest	96.48241206030151	no	0.4916666666666666	0.5083333333333334	CostSensitiveClassifier-Meta-weka.classifiers.bayes.BayesNet	95.7286432160804	yes	0.8270306119577143	0.17296938804228565	CostSensitiveClassifier-Meta-weka.classifiers.trees.FT	96.48241206030151	yes
COSMIC	1	EGFR	744	I	M	0.372153	0.243414	1	0.584314	1	NA	0	NA	0	149.20784	0	124	EGFR	TK	B3_strand	yes	CostSensitiveClassifier-Meta-weka.classifiers.trees.J48	96.23115577889448	yes	0.9250978200111794	0.07490217998882058	CostSensitiveClassifier-Meta-weka.classifiers.lazy.LWL	95.47738693467336	yes	0.9313993870018892	0.06860061299811072	CostSensitiveClassifier-Meta-weka.classifiers.rules.DecisionTable	88.19095477386935	yes	0.9062795241283789	0.09372047587162106	CostSensitiveClassifier-Meta-weka.classifiers.trees.RandomForest	96.48241206030151	yes	0.5398335175462835	0.4601664824537165	CostSensitiveClassifier-Meta-weka.classifiers.bayes.BayesNet	95.7286432160804	no	0.05961167108740168	0.9403883289125983	CostSensitiveClassifier-Meta-weka.classifiers.trees.FT	96.48241206030151	yes
COSMIC	1	EGFR	713	K	F	0.174207	0.079296	0.454545	0.192157	-3	NA	0	NA	0	165.19184	1	135	EGFR	TK	G_loop	yes	CostSensitiveClassifier-Meta-weka.classifiers.trees.J48	96.23115577889448	yes	0.9250978200111794	0.07490217998882058	CostSensitiveClassifier-Meta-weka.classifiers.lazy.LWL	95.47738693467336	yes	0.9215586670942143	0.0784413329057854	CostSensitiveClassifier-Meta-weka.classifiers.rules.DecisionTable	88.19095477386935	yes	0.9062795241283789	0.09372047587162106	CostSensitiveClassifier-Meta-weka.classifiers.trees.RandomForest	96.48241206030151	no	0.42147562582345194	0.578524374176548	CostSensitiveClassifier-Meta-weka.classifiers.bayes.BayesNet	95.7286432160804	yes	0.97198922779598	0.028010772204019957	CostSensitiveClassifier-Meta-weka.classifiers.trees.FT	96.48241206030151	yes
COSMIC	1	EGFR	753	P	F	0.143788	0.055605	0.636364	0.211765	-4	NA	0	NA	0	165.19184	0	90	EGFR	TK	B3_strand#C_helix	yes	CostSensitiveClassifier-Meta-weka.classifiers.trees.J48	96.23115577889448	yes	0.9250978200111794	0.07490217998882058	CostSensitiveClassifier-Meta-weka.classifiers.lazy.LWL	95.47738693467336	yes	0.9313030930332123	0.0686969069667878	CostSensitiveClassifier-Meta-weka.classifiers.rules.DecisionTable	88.19095477386935	yes	0.9062795241283789	0.09372047587162106	CostSensitiveClassifier-Meta-weka.classifiers.trees.RandomForest	96.48241206030151	no	0.425	0.575	CostSensitiveClassifier-Meta-weka.classifiers.bayes.BayesNet	95.7286432160804	no	0.22399979529051872	0.7760002047094813	CostSensitiveClassifier-Meta-weka.classifiers.trees.FT	96.48241206030151	yes
COSMIC	1	EGFR	846	K	R	0.377674	0.043538	0.818182	0.14902	2	NA	0	NA	1	174.20274	1	135	EGFR	TK	Catalytic_loop	yes	CostSensitiveClassifier-Meta-weka.classifiers.trees.J48	96.23115577889448	yes	0.9250978200111794	0.07490217998882058	CostSensitiveClassifier-Meta-weka.classifiers.lazy.LWL	95.47738693467336	yes	0.9107352341315519	0.08926476586844793	CostSensitiveClassifier-Meta-weka.classifiers.rules.DecisionTable	88.19095477386935	yes	0.9062795241283789	0.09372047587162106	CostSensitiveClassifier-Meta-weka.classifiers.trees.RandomForest	96.48241206030151	no	0.2608695652173913	0.7391304347826086	CostSensitiveClassifier-Meta-weka.classifiers.bayes.BayesNet	95.7286432160804	yes	0.9886815996575165	0.01131840034248366	CostSensitiveClassifier-Meta-weka.classifiers.trees.FT	96.48241206030151	yes
COSMIC	1	EGFR	777	L	Q	0.498302	0.414074	0.909091	0.764706	-2	NA	0	NA	1	146.14594	0	124	EGFR	TK	C_helix	yes	CostSensitiveClassifier-Meta-weka.classifiers.trees.J48	96.23115577889448	yes	0.9250978200111794	0.07490217998882058	CostSensitiveClassifier-Meta-weka.classifiers.lazy.LWL	95.47738693467336	yes	0.9342117927849283	0.06578820721507177	CostSensitiveClassifier-Meta-weka.classifiers.rules.DecisionTable	88.19095477386935	yes	0.9062795241283789	0.09372047587162106	CostSensitiveClassifier-Meta-weka.classifiers.trees.RandomForest	96.48241206030151	yes	0.6916666666666667	0.3083333333333333	CostSensitiveClassifier-Meta-weka.classifiers.bayes.BayesNet	95.7286432160804	yes	0.8937187221568006	0.1062812778431994	CostSensitiveClassifier-Meta-weka.classifiers.trees.FT	96.48241206030151	yes
COSMIC	1	EGFR	730	L	F	0.18707	0.044996	0.545455	0.152941	0	NA	0	NA	0	165.19184	0	124	EGFR	TK	G_loop#B3_strand	yes	CostSensitiveClassifier-Meta-weka.classifiers.trees.J48	96.23115577889448	yes	0.9250978200111794	0.07490217998882058	CostSensitiveClassifier-Meta-weka.classifiers.lazy.LWL	95.47738693467336	yes	0.9289068522031567	0.07109314779684307	CostSensitiveClassifier-Meta-weka.classifiers.rules.DecisionTable	88.19095477386935	yes	0.9062795241283789	0.09372047587162106	CostSensitiveClassifier-Meta-weka.classifiers.trees.RandomForest	96.48241206030151	yes	0.7856060606060606	0.21439393939393941	CostSensitiveClassifier-Meta-weka.classifiers.bayes.BayesNet	95.7286432160804	yes	0.9475592649644408	0.05244073503555927	CostSensitiveClassifier-Meta-weka.classifiers.trees.FT	96.48241206030151	yes
COSMIC	1	EGFR	770	D	N	0.133657	0.099806	0.636364	0.254902	1	NA	0	NA	1	132.11904	1	91	EGFR	TK	C_helix	yes	CostSensitiveClassifier-Meta-weka.classifiers.trees.J48	96.23115577889448	yes	0.9250978200111794	0.07490217998882058	CostSensitiveClassifier-Meta-weka.classifiers.lazy.LWL	95.47738693467336	yes	0.9093688873569186	0.0906311126430813	CostSensitiveClassifier-Meta-weka.classifiers.rules.DecisionTable	88.19095477386935	yes	0.9062795241283789	0.09372047587162106	CostSensitiveClassifier-Meta-weka.classifiers.trees.RandomForest	96.48241206030151	yes	0.6557017543859649	0.34429824561403505	CostSensitiveClassifier-Meta-weka.classifiers.bayes.BayesNet	95.7286432160804	yes	0.9762714897761414	0.023728510223858513	CostSensitiveClassifier-Meta-weka.classifiers.trees.FT	96.48241206030151	yes
COSMIC	1	EGFR	845	V	M	0.480664	0.166416	0.818182	0.568627	1	NA	0	NA	0	149.20784	0	105	EGFR	TK	Catalytic_loop	yes	CostSensitiveClassifier-Meta-weka.classifiers.trees.J48	96.23115577889448	yes	0.9250978200111794	0.07490217998882058	CostSensitiveClassifier-Meta-weka.classifiers.lazy.LWL	95.47738693467336	yes	0.9243478549338816	0.07565214506611849	CostSensitiveClassifier-Meta-weka.classifiers.rules.DecisionTable	88.19095477386935	yes	0.9062795241283789	0.09372047587162106	CostSensitiveClassifier-Meta-weka.classifiers.trees.RandomForest	96.48241206030151	yes	0.5088516746411483	0.4911483253588516	CostSensitiveClassifier-Meta-weka.classifiers.bayes.BayesNet	95.7286432160804	yes	0.9083495216157628	0.09165047838423725	CostSensitiveClassifier-Meta-weka.classifiers.trees.FT	96.48241206030151	no
COSMIC	1	EGFR	819	V	A	0.139647	0.049593	0.636364	0.121569	0	NA	0	NA	0	89.09404	0	105	EGFR	TK	E_helix	yes	CostSensitiveClassifier-Meta-weka.classifiers.trees.J48	96.23115577889448	yes	0.9250978200111794	0.07490217998882058	CostSensitiveClassifier-Meta-weka.classifiers.lazy.LWL	95.47738693467336	yes	0.9182578953945156	0.08174210460548434	CostSensitiveClassifier-Meta-weka.classifiers.rules.DecisionTable	88.19095477386935	yes	0.9062795241283789	0.09372047587162106	CostSensitiveClassifier-Meta-weka.classifiers.trees.RandomForest	96.48241206030151	no	0.2787878787878788	0.7212121212121212	CostSensitiveClassifier-Meta-weka.classifiers.bayes.BayesNet	95.7286432160804	yes	0.7198367027366214	0.2801632972633786	CostSensitiveClassifier-Meta-weka.classifiers.trees.FT	96.48241206030151	no
COSMIC	1	EGFR	721	G	S	0.947746	0.72622	1	0.964706	0	NA	0	NA	1	105.09344	0	48	EGFR	TK	G_loop	yes	CostSensitiveClassifier-Meta-weka.classifiers.trees.J48	96.23115577889448	yes	0.9250978200111794	0.07490217998882058	CostSensitiveClassifier-Meta-weka.classifiers.lazy.LWL	95.47738693467336	yes	0.9474680367132705	0.052531963286729745	CostSensitiveClassifier-Meta-weka.classifiers.rules.DecisionTable	88.19095477386935	yes	0.9062795241283789	0.09372047587162106	CostSensitiveClassifier-Meta-weka.classifiers.trees.RandomForest	96.48241206030151	yes	1.0	0.0	CostSensitiveClassifier-Meta-weka.classifiers.bayes.BayesNet	95.7286432160804	yes	0.9989149797513639	0.0010850202486361825	CostSensitiveClassifier-Meta-weka.classifiers.trees.FT	96.48241206030151	yes
COSMIC	1	EGFR	864	A	E	?	0.042389	?	?	-1	NA	0	NA	1	147.13074	0	67	EGFR	TK	Activation_segment_Nt#Activation_segment_Ct	yes	CostSensitiveClassifier-Meta-weka.classifiers.trees.J48	96.23115577889448	yes	0.9250978200111794	0.07490217998882058	CostSensitiveClassifier-Meta-weka.classifiers.lazy.LWL	95.47738693467336	yes	0.9277013158096978	0.07229868419030233	CostSensitiveClassifier-Meta-weka.classifiers.rules.DecisionTable	88.19095477386935	yes	0.9062795241283789	0.09372047587162106	CostSensitiveClassifier-Meta-weka.classifiers.trees.RandomForest	96.48241206030151	yes	0.8669550219635109	0.13304497803648907	CostSensitiveClassifier-Meta-weka.classifiers.bayes.BayesNet	95.7286432160804	yes	0.9969264473389985	0.0030735526610013854	CostSensitiveClassifier-Meta-weka.classifiers.trees.FT	96.48241206030151	yes
COSMIC	1	EGFR	802	V	F	0.270378	0.061041	0.909091	0.866667	-1	NA	0	NA	0	165.19184	0	105	EGFR	TK	Linker	yes	CostSensitiveClassifier-Meta-weka.classifiers.trees.J48	96.23115577889448	yes	0.9250978200111794	0.07490217998882058	CostSensitiveClassifier-Meta-weka.classifiers.lazy.LWL	95.47738693467336	yes	0.9280977163345874	0.07190228366541235	CostSensitiveClassifier-Meta-weka.classifiers.rules.DecisionTable	88.19095477386935	yes	0.9062795241283789	0.09372047587162106	CostSensitiveClassifier-Meta-weka.classifiers.trees.RandomForest	96.48241206030151	no	0.48560606060606065	0.5143939393939394	CostSensitiveClassifier-Meta-weka.classifiers.bayes.BayesNet	95.7286432160804	yes	0.7484025141363224	0.25159748586367764	CostSensitiveClassifier-Meta-weka.classifiers.trees.FT	96.48241206030151	no
COSMIC	1	EGFR	921	S	R	0.056036	0.050654	0.454545	0.184314	-1	NA	0	NA	1	174.20274	1	73	EGFR	TK	G_helix#H_and_I_helix	yes	CostSensitiveClassifier-Meta-weka.classifiers.trees.J48	96.23115577889448	yes	0.9250978200111794	0.07490217998882058	CostSensitiveClassifier-Meta-weka.classifiers.lazy.LWL	95.47738693467336	yes	0.9192531414754945	0.0807468585245054	CostSensitiveClassifier-Meta-weka.classifiers.rules.DecisionTable	88.19095477386935	yes	0.9062795241283789	0.09372047587162106	CostSensitiveClassifier-Meta-weka.classifiers.trees.RandomForest	96.48241206030151	yes	0.5733333333333334	0.42666666666666664	CostSensitiveClassifier-Meta-weka.classifiers.bayes.BayesNet	95.7286432160804	no	0.4609889317798136	0.5390110682201864	CostSensitiveClassifier-Meta-weka.classifiers.trees.FT	96.48241206030151	yes
COSMIC	1	EGFR	832	R	L	0.354984	0.074478	0.727273	0.321569	-2	NA	0	NA	0	131.17464	1	148	EGFR	TK	Catalytic_loop	yes	CostSensitiveClassifier-Meta-weka.classifiers.trees.J48	96.23115577889448	yes	0.9250978200111794	0.07490217998882058	CostSensitiveClassifier-Meta-weka.classifiers.lazy.LWL	95.47738693467336	yes	0.9184206680009733	0.0815793319990267	CostSensitiveClassifier-Meta-weka.classifiers.rules.DecisionTable	88.19095477386935	yes	0.9062795241283789	0.09372047587162106	CostSensitiveClassifier-Meta-weka.classifiers.trees.RandomForest	96.48241206030151	yes	0.5731060606060606	0.42689393939393944	CostSensitiveClassifier-Meta-weka.classifiers.bayes.BayesNet	95.7286432160804	yes	0.6114875264088044	0.38851247359119556	CostSensitiveClassifier-Meta-weka.classifiers.trees.FT	96.48241206030151	yes
COSMIC	1	EGFR	804	E	G	0.136086	0.074302	0.545455	0.227451	-2	NA	0	NA	0	75.06714	1	109	EGFR	TK	Linker	yes	CostSensitiveClassifier-Meta-weka.classifiers.trees.J48	96.23115577889448	yes	0.9250978200111794	0.07490217998882058	CostSensitiveClassifier-Meta-weka.classifiers.lazy.LWL	95.47738693467336	yes	0.918480144387247	0.08151985561275293	CostSensitiveClassifier-Meta-weka.classifiers.rules.DecisionTable	88.19095477386935	yes	0.9062795241283789	0.09372047587162106	CostSensitiveClassifier-Meta-weka.classifiers.trees.RandomForest	96.48241206030151	no	0.4	0.6	CostSensitiveClassifier-Meta-weka.classifiers.bayes.BayesNet	95.7286432160804	yes	0.545819720437176	0.45418027956282403	CostSensitiveClassifier-Meta-weka.classifiers.trees.FT	96.48241206030151	yes
COSMIC	1	EGFR	779	G	F	0.33994	0.316301	0.818182	0.823529	-3	NA	0	NA	0	165.19184	0	48	EGFR	TK	C_helix	yes	CostSensitiveClassifier-Meta-weka.classifiers.trees.J48	96.23115577889448	yes	0.9250978200111794	0.07490217998882058	CostSensitiveClassifier-Meta-weka.classifiers.lazy.LWL	95.47738693467336	yes	0.9425850143094461	0.05741498569055384	CostSensitiveClassifier-Meta-weka.classifiers.rules.DecisionTable	88.19095477386935	yes	0.9062795241283789	0.09372047587162106	CostSensitiveClassifier-Meta-weka.classifiers.trees.RandomForest	96.48241206030151	yes	0.7167711962833914	0.28322880371660863	CostSensitiveClassifier-Meta-weka.classifiers.bayes.BayesNet	95.7286432160804	yes	0.9803211526128114	0.01967884738718853	CostSensitiveClassifier-Meta-weka.classifiers.trees.FT	96.48241206030151	yes
COSMIC	1	EGFR	870	H	N	0.073785	0.016133	0.363636	0.168627	1	NA	0	NA	1	132.11904	1	118	EGFR	TK	Activation_segment_Nt#Activation_segment_Ct	yes	CostSensitiveClassifier-Meta-weka.classifiers.trees.J48	96.23115577889448	yes	0.9250978200111794	0.07490217998882058	CostSensitiveClassifier-Meta-weka.classifiers.lazy.LWL	95.47738693467336	yes	0.9041607866428343	0.0958392133571658	CostSensitiveClassifier-Meta-weka.classifiers.rules.DecisionTable	88.19095477386935	yes	0.9062795241283789	0.09372047587162106	CostSensitiveClassifier-Meta-weka.classifiers.trees.RandomForest	96.48241206030151	no	0.4847486752070793	0.5152513247929207	CostSensitiveClassifier-Meta-weka.classifiers.bayes.BayesNet	95.7286432160804	yes	0.687150885011873	0.31284911498812695	CostSensitiveClassifier-Meta-weka.classifiers.trees.FT	96.48241206030151	yes
COSMIC	1	EGFR	712	F	S	0.381456	0.21075	0.181818	0.282353	-2	NA	0	NA	1	105.09344	0	135	EGFR	TK	G_loop	yes	CostSensitiveClassifier-Meta-weka.classifiers.trees.J48	96.23115577889448	yes	0.9250978200111794	0.07490217998882058	CostSensitiveClassifier-Meta-weka.classifiers.lazy.LWL	95.47738693467336	yes	0.9292553844130911	0.07074461558690896	CostSensitiveClassifier-Meta-weka.classifiers.rules.DecisionTable	88.19095477386935	yes	0.9062795241283789	0.09372047587162106	CostSensitiveClassifier-Meta-weka.classifiers.trees.RandomForest	96.48241206030151	yes	0.8541192318319979	0.1458807681680022	CostSensitiveClassifier-Meta-weka.classifiers.bayes.BayesNet	95.7286432160804	yes	0.9878262917666724	0.012173708233327668	CostSensitiveClassifier-Meta-weka.classifiers.trees.FT	96.48241206030151	yes
COSMIC	1	EGFR	729	G	E	0.418997	0.244254	1	0.729412	-2	NA	0	NA	1	147.13074	0	48	EGFR	TK	G_loop	yes	CostSensitiveClassifier-Meta-weka.classifiers.trees.J48	96.23115577889448	yes	0.9250978200111794	0.07490217998882058	CostSensitiveClassifier-Meta-weka.classifiers.lazy.LWL	95.47738693467336	yes	0.9392993428079953	0.060700657192004966	CostSensitiveClassifier-Meta-weka.classifiers.rules.DecisionTable	88.19095477386935	yes	0.9062795241283789	0.09372047587162106	CostSensitiveClassifier-Meta-weka.classifiers.trees.RandomForest	96.48241206030151	yes	0.9	0.1	CostSensitiveClassifier-Meta-weka.classifiers.bayes.BayesNet	95.7286432160804	yes	0.9997106981012397	2.8930189876044253E-4	CostSensitiveClassifier-Meta-weka.classifiers.trees.FT	96.48241206030151	yes
COSMIC	1	EGFR	742	V	A	0.56099	0.415488	1	0.890196	0	NA	0	NA	0	89.09404	0	105	EGFR	TK	B3_strand	yes	CostSensitiveClassifier-Meta-weka.classifiers.trees.J48	96.23115577889448	yes	0.9250978200111794	0.07490217998882058	CostSensitiveClassifier-Meta-weka.classifiers.lazy.LWL	95.47738693467336	yes	0.9302799313608416	0.06972006863915836	CostSensitiveClassifier-Meta-weka.classifiers.rules.DecisionTable	88.19095477386935	yes	0.9062795241283789	0.09372047587162106	CostSensitiveClassifier-Meta-weka.classifiers.trees.RandomForest	96.48241206030151	no	0.2606060606060606	0.7393939393939395	CostSensitiveClassifier-Meta-weka.classifiers.bayes.BayesNet	95.7286432160804	yes	0.5745576473359764	0.42544235266402364	CostSensitiveClassifier-Meta-weka.classifiers.trees.FT	96.48241206030151	no
COSMIC	1	EGFR	841	R	K	0.276286	0.071517	1	0.913725	2	NA	0	NA	1	146.18934	1	148	EGFR	TK	Catalytic_loop	yes	CostSensitiveClassifier-Meta-weka.classifiers.trees.J48	96.23115577889448	yes	0.9250978200111794	0.07490217998882058	CostSensitiveClassifier-Meta-weka.classifiers.lazy.LWL	95.47738693467336	yes	0.9154167229657402	0.08458327703425962	CostSensitiveClassifier-Meta-weka.classifiers.rules.DecisionTable	88.19095477386935	yes	0.9062795241283789	0.09372047587162106	CostSensitiveClassifier-Meta-weka.classifiers.trees.RandomForest	96.48241206030151	yes	0.5	0.5	CostSensitiveClassifier-Meta-weka.classifiers.bayes.BayesNet	95.7286432160804	yes	0.8001965957882227	0.19980340421177736	CostSensitiveClassifier-Meta-weka.classifiers.trees.FT	96.48241206030151	yes
COSMIC	1	EGFR	785	T	I	0.108593	0.045085	0.545455	0.12549	-1	NA	0	NA	0	131.17464	1	93	EGFR	TK	C_helix	yes	CostSensitiveClassifier-Meta-weka.classifiers.trees.J48	96.23115577889448	yes	0.9250978200111794	0.07490217998882058	CostSensitiveClassifier-Meta-weka.classifiers.lazy.LWL	95.47738693467336	yes	0.9209801919321197	0.07901980806788048	CostSensitiveClassifier-Meta-weka.classifiers.rules.DecisionTable	88.19095477386935	yes	0.9062795241283789	0.09372047587162106	CostSensitiveClassifier-Meta-weka.classifiers.trees.RandomForest	96.48241206030151	yes	0.9	0.1	CostSensitiveClassifier-Meta-weka.classifiers.bayes.BayesNet	95.7286432160804	yes	0.926911023913232	0.07308897608676809	CostSensitiveClassifier-Meta-weka.classifiers.trees.FT	96.48241206030151	yes
COSMIC	1	EGFR	727	Y	C	0.482182	0.360281	0.727273	0.141176	-2	NA	0	NA	0	121.15404	0	141	EGFR	TK	G_loop	yes	CostSensitiveClassifier-Meta-weka.classifiers.trees.J48	96.23115577889448	yes	0.9250978200111794	0.07490217998882058	CostSensitiveClassifier-Meta-weka.classifiers.lazy.LWL	95.47738693467336	yes	0.9359179796559378	0.064082020344062	CostSensitiveClassifier-Meta-weka.classifiers.rules.DecisionTable	88.19095477386935	yes	0.9062795241283789	0.09372047587162106	CostSensitiveClassifier-Meta-weka.classifiers.trees.RandomForest	96.48241206030151	yes	0.6625607902735562	0.3374392097264438	CostSensitiveClassifier-Meta-weka.classifiers.bayes.BayesNet	95.7286432160804	yes	0.9744418420699723	0.025558157930027744	CostSensitiveClassifier-Meta-weka.classifiers.trees.FT	96.48241206030151	yes
COSMIC	1	EGFR	753	P	S	0.143788	0.055605	0.636364	0.211765	-1	NA	0	NA	1	105.09344	0	90	EGFR	TK	B3_strand#C_helix	yes	CostSensitiveClassifier-Meta-weka.classifiers.trees.J48	96.23115577889448	yes	0.9250978200111794	0.07490217998882058	CostSensitiveClassifier-Meta-weka.classifiers.lazy.LWL	95.47738693467336	yes	0.9265405526206004	0.07345944737939955	CostSensitiveClassifier-Meta-weka.classifiers.rules.DecisionTable	88.19095477386935	yes	0.9062795241283789	0.09372047587162106	CostSensitiveClassifier-Meta-weka.classifiers.trees.RandomForest	96.48241206030151	no	0.4	0.6	CostSensitiveClassifier-Meta-weka.classifiers.bayes.BayesNet	95.7286432160804	no	0.4568831494020836	0.5431168505979164	CostSensitiveClassifier-Meta-weka.classifiers.trees.FT	96.48241206030151	yes
COSMIC	1	EGFR	870	H	R	0.073785	0.016133	0.363636	0.168627	0	NA	0	NA	1	174.20274	1	118	EGFR	TK	Activation_segment_Nt#Activation_segment_Ct	yes	CostSensitiveClassifier-Meta-weka.classifiers.trees.J48	96.23115577889448	yes	0.9250978200111794	0.07490217998882058	CostSensitiveClassifier-Meta-weka.classifiers.lazy.LWL	95.47738693467336	yes	0.9107827966536849	0.08921720334631532	CostSensitiveClassifier-Meta-weka.classifiers.rules.DecisionTable	88.19095477386935	yes	0.9062795241283789	0.09372047587162106	CostSensitiveClassifier-Meta-weka.classifiers.trees.RandomForest	96.48241206030151	no	0.3913575268817204	0.6086424731182796	CostSensitiveClassifier-Meta-weka.classifiers.bayes.BayesNet	95.7286432160804	yes	0.841077469166943	0.15892253083305705	CostSensitiveClassifier-Meta-weka.classifiers.trees.FT	96.48241206030151	yes
COSMIC	1	EGFR	834	V	M	0.37196	0.26631	0.909091	0.443137	1	NA	0	NA	0	149.20784	0	105	EGFR	TK	Catalytic_loop	yes	CostSensitiveClassifier-Meta-weka.classifiers.trees.J48	96.23115577889448	yes	0.9250978200111794	0.07490217998882058	CostSensitiveClassifier-Meta-weka.classifiers.lazy.LWL	95.47738693467336	yes	0.9237533048968649	0.07624669510313484	CostSensitiveClassifier-Meta-weka.classifiers.rules.DecisionTable	88.19095477386935	yes	0.9062795241283789	0.09372047587162106	CostSensitiveClassifier-Meta-weka.classifiers.trees.RandomForest	96.48241206030151	yes	0.5088516746411483	0.4911483253588516	CostSensitiveClassifier-Meta-weka.classifiers.bayes.BayesNet	95.7286432160804	yes	0.9083495216157628	0.09165047838423725	CostSensitiveClassifier-Meta-weka.classifiers.trees.FT	96.48241206030151	no
COSMIC	1	EGFR	751	T	I	0.078284	0.024531	0.272727	0.203922	-1	NA	0	NA	0	131.17464	1	93	EGFR	TK	B3_strand#C_helix	yes	CostSensitiveClassifier-Meta-weka.classifiers.trees.J48	96.23115577889448	yes	0.9250978200111794	0.07490217998882058	CostSensitiveClassifier-Meta-weka.classifiers.lazy.LWL	95.47738693467336	yes	0.9186392118787725	0.08136078812122757	CostSensitiveClassifier-Meta-weka.classifiers.rules.DecisionTable	88.19095477386935	yes	0.9062795241283789	0.09372047587162106	CostSensitiveClassifier-Meta-weka.classifiers.trees.RandomForest	96.48241206030151	no	0.4802083333333333	0.5197916666666667	CostSensitiveClassifier-Meta-weka.classifiers.bayes.BayesNet	95.7286432160804	yes	0.7745720346913129	0.22542796530868722	CostSensitiveClassifier-Meta-weka.classifiers.trees.FT	96.48241206030151	yes
COSMIC	1	EGFR	747	L	P	0.252132	0.235988	0.727273	0.65098	-3	NA	0	NA	0	115.13194	0	124	EGFR	TK	B3_strand	yes	CostSensitiveClassifier-Meta-weka.classifiers.trees.J48	96.23115577889448	yes	0.9250978200111794	0.07490217998882058	CostSensitiveClassifier-Meta-weka.classifiers.lazy.LWL	95.47738693467336	yes	0.9375918096635375	0.06240819033646274	CostSensitiveClassifier-Meta-weka.classifiers.rules.DecisionTable	88.19095477386935	yes	0.9062795241283789	0.09372047587162106	CostSensitiveClassifier-Meta-weka.classifiers.trees.RandomForest	96.48241206030151	yes	0.7	0.3	CostSensitiveClassifier-Meta-weka.classifiers.bayes.BayesNet	95.7286432160804	yes	0.5982238809360657	0.4017761190639343	CostSensitiveClassifier-Meta-weka.classifiers.trees.FT	96.48241206030151	yes
COSMIC	1	EGFR	784	S	P	0.12038	0.073373	0.636364	0.2	-1	NA	0	NA	0	115.13194	1	73	EGFR	TK	C_helix	yes	CostSensitiveClassifier-Meta-weka.classifiers.trees.J48	96.23115577889448	yes	0.9250978200111794	0.07490217998882058	CostSensitiveClassifier-Meta-weka.classifiers.lazy.LWL	95.47738693467336	yes	0.9252993059232403	0.07470069407675978	CostSensitiveClassifier-Meta-weka.classifiers.rules.DecisionTable	88.19095477386935	yes	0.9062795241283789	0.09372047587162106	CostSensitiveClassifier-Meta-weka.classifiers.trees.RandomForest	96.48241206030151	yes	0.7916666666666666	0.20833333333333331	CostSensitiveClassifier-Meta-weka.classifiers.bayes.BayesNet	95.7286432160804	yes	0.9167620921941337	0.08323790780586632	CostSensitiveClassifier-Meta-weka.classifiers.trees.FT	96.48241206030151	yes
COSMIC	1	EGFR	863	G	S	?	0.077396	?	?	0	NA	0	NA	1	105.09344	0	48	EGFR	TK	Activation_segment_Nt#Activation_segment_Ct	yes	CostSensitiveClassifier-Meta-weka.classifiers.trees.J48	96.23115577889448	yes	0.9250978200111794	0.07490217998882058	CostSensitiveClassifier-Meta-weka.classifiers.lazy.LWL	95.47738693467336	yes	0.9344020362029872	0.06559796379701281	CostSensitiveClassifier-Meta-weka.classifiers.rules.DecisionTable	88.19095477386935	yes	0.9062795241283789	0.09372047587162106	CostSensitiveClassifier-Meta-weka.classifiers.trees.RandomForest	96.48241206030151	yes	0.8809847198641766	0.11901528013582344	CostSensitiveClassifier-Meta-weka.classifiers.bayes.BayesNet	95.7286432160804	yes	0.9988772827041005	0.001122717295899452	CostSensitiveClassifier-Meta-weka.classifiers.trees.FT	96.48241206030151	yes
COSMIC	1	EGFR	851	V	I	0.265769	0.236607	1	0.219608	3	NA	0	NA	0	131.17464	0	105	EGFR	TK	Activation_segment_Nt	yes	CostSensitiveClassifier-Meta-weka.classifiers.trees.J48	96.23115577889448	yes	0.9250978200111794	0.07490217998882058	CostSensitiveClassifier-Meta-weka.classifiers.lazy.LWL	95.47738693467336	yes	0.9191021487163517	0.08089785128364822	CostSensitiveClassifier-Meta-weka.classifiers.rules.DecisionTable	88.19095477386935	yes	0.9062795241283789	0.09372047587162106	CostSensitiveClassifier-Meta-weka.classifiers.trees.RandomForest	96.48241206030151	no	0.3	0.7	CostSensitiveClassifier-Meta-weka.classifiers.bayes.BayesNet	95.7286432160804	yes	0.9957579047305396	0.004242095269460518	CostSensitiveClassifier-Meta-weka.classifiers.trees.FT	96.48241206030151	no
COSMIC	1	EGFR	847	T	I	0.168631	0.027935	0.636364	0.360784	-1	NA	0	NA	0	131.17464	1	93	EGFR	TK	Catalytic_loop#Activation_segment_Nt	yes	CostSensitiveClassifier-Meta-weka.classifiers.trees.J48	96.23115577889448	yes	0.9250978200111794	0.07490217998882058	CostSensitiveClassifier-Meta-weka.classifiers.lazy.LWL	95.47738693467336	yes	0.9212468499176559	0.0787531500823442	CostSensitiveClassifier-Meta-weka.classifiers.rules.DecisionTable	88.19095477386935	yes	0.9062795241283789	0.09372047587162106	CostSensitiveClassifier-Meta-weka.classifiers.trees.RandomForest	96.48241206030151	yes	0.6912957705192629	0.308704229480737	CostSensitiveClassifier-Meta-weka.classifiers.bayes.BayesNet	95.7286432160804	yes	0.9276175536421483	0.07238244635785179	CostSensitiveClassifier-Meta-weka.classifiers.trees.FT	96.48241206030151	yes
COSMIC	1	EGFR	805	H	I	0.097248	0.062412	0.818182	0.141176	-3	NA	0	NA	0	131.17464	1	118	EGFR	TK	Linker#E_helix	yes	CostSensitiveClassifier-Meta-weka.classifiers.trees.J48	96.23115577889448	yes	0.9250978200111794	0.07490217998882058	CostSensitiveClassifier-Meta-weka.classifiers.lazy.LWL	95.47738693467336	yes	0.9175837757186116	0.08241622428138853	CostSensitiveClassifier-Meta-weka.classifiers.rules.DecisionTable	88.19095477386935	yes	0.9062795241283789	0.09372047587162106	CostSensitiveClassifier-Meta-weka.classifiers.trees.RandomForest	96.48241206030151	no	0.1873283082077052	0.8126716917922948	CostSensitiveClassifier-Meta-weka.classifiers.bayes.BayesNet	95.7286432160804	yes	0.580093235128568	0.4199067648714319	CostSensitiveClassifier-Meta-weka.classifiers.trees.FT	96.48241206030151	yes
COSMIC	1	EGFR	810	G	S	0.179976	0.027581	1	0.262745	0	NA	0	NA	1	105.09344	0	48	EGFR	TK	E_helix	yes	CostSensitiveClassifier-Meta-weka.classifiers.trees.J48	96.23115577889448	yes	0.9250978200111794	0.07490217998882058	CostSensitiveClassifier-Meta-weka.classifiers.lazy.LWL	95.47738693467336	yes	0.9314317022013663	0.06856829779863353	CostSensitiveClassifier-Meta-weka.classifiers.rules.DecisionTable	88.19095477386935	yes	0.9062795241283789	0.09372047587162106	CostSensitiveClassifier-Meta-weka.classifiers.trees.RandomForest	96.48241206030151	yes	0.6	0.4	CostSensitiveClassifier-Meta-weka.classifiers.bayes.BayesNet	95.7286432160804	yes	0.9842558767716052	0.015744123228394823	CostSensitiveClassifier-Meta-weka.classifiers.trees.FT	96.48241206030151	yes
COSMIC	1	EGFR	769	V	L	0.506114	0.091186	0.545455	0.239216	1	NA	0	NA	0	131.17464	0	105	EGFR	TK	C_helix	yes	CostSensitiveClassifier-Meta-weka.classifiers.trees.J48	96.23115577889448	yes	0.9250978200111794	0.07490217998882058	CostSensitiveClassifier-Meta-weka.classifiers.lazy.LWL	95.47738693467336	yes	0.9224452080520659	0.07755479194793438	CostSensitiveClassifier-Meta-weka.classifiers.rules.DecisionTable	88.19095477386935	yes	0.9062795241283789	0.09372047587162106	CostSensitiveClassifier-Meta-weka.classifiers.trees.RandomForest	96.48241206030151	no	0.35227272727272724	0.6477272727272727	CostSensitiveClassifier-Meta-weka.classifiers.bayes.BayesNet	95.7286432160804	yes	0.819001883814106	0.180998116185894	CostSensitiveClassifier-Meta-weka.classifiers.trees.FT	96.48241206030151	no
COSMIC	1	EGFR	747	L	S	0.252132	0.235988	0.727273	0.65098	-2	NA	0	NA	1	105.09344	0	124	EGFR	TK	B3_strand	yes	CostSensitiveClassifier-Meta-weka.classifiers.trees.J48	96.23115577889448	yes	0.9250978200111794	0.07490217998882058	CostSensitiveClassifier-Meta-weka.classifiers.lazy.LWL	95.47738693467336	yes	0.9330107138402213	0.06698928615977864	CostSensitiveClassifier-Meta-weka.classifiers.rules.DecisionTable	88.19095477386935	yes	0.9062795241283789	0.09372047587162106	CostSensitiveClassifier-Meta-weka.classifiers.trees.RandomForest	96.48241206030151	yes	0.6772727272727272	0.3227272727272727	CostSensitiveClassifier-Meta-weka.classifiers.bayes.BayesNet	95.7286432160804	yes	0.5607170858101971	0.4392829141898029	CostSensitiveClassifier-Meta-weka.classifiers.trees.FT	96.48241206030151	yes
COSMIC	1	EGFR	735	G	S	0.45455	0.399001	0.909091	0.2	0	NA	0	NA	1	105.09344	0	48	EGFR	TK	G_loop#B3_strand	yes	CostSensitiveClassifier-Meta-weka.classifiers.trees.J48	96.23115577889448	yes	0.9250978200111794	0.07490217998882058	CostSensitiveClassifier-Meta-weka.classifiers.lazy.LWL	95.47738693467336	yes	0.9363819437771155	0.06361805622288448	CostSensitiveClassifier-Meta-weka.classifiers.rules.DecisionTable	88.19095477386935	yes	0.9062795241283789	0.09372047587162106	CostSensitiveClassifier-Meta-weka.classifiers.trees.RandomForest	96.48241206030151	yes	0.9635999999999999	0.0364	CostSensitiveClassifier-Meta-weka.classifiers.bayes.BayesNet	95.7286432160804	yes	0.9984839448570945	0.0015160551429055607	CostSensitiveClassifier-Meta-weka.classifiers.trees.FT	96.48241206030151	yes
COSMIC	1	EGFR	752	S	Y	0.149943	0.119917	0.454545	0.223529	-2	NA	0	NA	0	181.19124	1	73	EGFR	TK	B3_strand#C_helix	yes	CostSensitiveClassifier-Meta-weka.classifiers.trees.J48	96.23115577889448	yes	0.9250978200111794	0.07490217998882058	CostSensitiveClassifier-Meta-weka.classifiers.lazy.LWL	95.47738693467336	yes	0.9257346262715939	0.0742653737284062	CostSensitiveClassifier-Meta-weka.classifiers.rules.DecisionTable	88.19095477386935	yes	0.9062795241283789	0.09372047587162106	CostSensitiveClassifier-Meta-weka.classifiers.trees.RandomForest	96.48241206030151	yes	0.58	0.42000000000000004	CostSensitiveClassifier-Meta-weka.classifiers.bayes.BayesNet	95.7286432160804	yes	0.8541826061220174	0.14581739387798268	CostSensitiveClassifier-Meta-weka.classifiers.trees.FT	96.48241206030151	yes
COSMIC	1	EGFR	773	H	R	0.568057	0.108248	0.545455	0.635294	0	NA	0	NA	1	174.20274	1	118	EGFR	TK	C_helix	yes	CostSensitiveClassifier-Meta-weka.classifiers.trees.J48	96.23115577889448	yes	0.9250978200111794	0.07490217998882058	CostSensitiveClassifier-Meta-weka.classifiers.lazy.LWL	95.47738693467336	yes	0.9165873591754898	0.08341264082451036	CostSensitiveClassifier-Meta-weka.classifiers.rules.DecisionTable	88.19095477386935	yes	0.9062795241283789	0.09372047587162106	CostSensitiveClassifier-Meta-weka.classifiers.trees.RandomForest	96.48241206030151	no	0.3973809523809524	0.6026190476190476	CostSensitiveClassifier-Meta-weka.classifiers.bayes.BayesNet	95.7286432160804	yes	0.8812648336906551	0.11873516630934479	CostSensitiveClassifier-Meta-weka.classifiers.trees.FT	96.48241206030151	yes
COSMIC	1	EGFR	835	H	L	0.908494	0.819705	1	0.988235	-3	NA	0	NA	0	131.17464	1	118	EGFR	TK	Catalytic_loop	yes	CostSensitiveClassifier-Meta-weka.classifiers.trees.J48	96.23115577889448	yes	0.9250978200111794	0.07490217998882058	CostSensitiveClassifier-Meta-weka.classifiers.lazy.LWL	95.47738693467336	yes	0.9302478628191698	0.0697521371808301	CostSensitiveClassifier-Meta-weka.classifiers.rules.DecisionTable	88.19095477386935	yes	0.9062795241283789	0.09372047587162106	CostSensitiveClassifier-Meta-weka.classifiers.trees.RandomForest	96.48241206030151	no	0.40727272727272723	0.5927272727272728	CostSensitiveClassifier-Meta-weka.classifiers.bayes.BayesNet	95.7286432160804	yes	0.8918173764044549	0.10818262359554515	CostSensitiveClassifier-Meta-weka.classifiers.trees.FT	96.48241206030151	yes
COSMIC	1	EGFR	727	Y	H	0.482182	0.360281	0.727273	0.141176	2	NA	0	NA	1	155.15634	0	141	EGFR	TK	G_loop	yes	CostSensitiveClassifier-Meta-weka.classifiers.trees.J48	96.23115577889448	yes	0.9250978200111794	0.07490217998882058	CostSensitiveClassifier-Meta-weka.classifiers.lazy.LWL	95.47738693467336	yes	0.923260881160111	0.07673911883988918	CostSensitiveClassifier-Meta-weka.classifiers.rules.DecisionTable	88.19095477386935	yes	0.9062795241283789	0.09372047587162106	CostSensitiveClassifier-Meta-weka.classifiers.trees.RandomForest	96.48241206030151	no	0.43983351754628347	0.5601664824537165	CostSensitiveClassifier-Meta-weka.classifiers.bayes.BayesNet	95.7286432160804	yes	0.9468291392342023	0.053170860765797696	CostSensitiveClassifier-Meta-weka.classifiers.trees.FT	96.48241206030151	yes
COSMIC	1	EGFR	801	Y	H	0.147045	0.142062	0.545455	0.458824	2	NA	0	NA	1	155.15634	0	141	EGFR	TK	Linker	yes	CostSensitiveClassifier-Meta-weka.classifiers.trees.J48	96.23115577889448	yes	0.9250978200111794	0.07490217998882058	CostSensitiveClassifier-Meta-weka.classifiers.lazy.LWL	95.47738693467336	yes	0.9177884038901656	0.08221159610983422	CostSensitiveClassifier-Meta-weka.classifiers.rules.DecisionTable	88.19095477386935	yes	0.9062795241283789	0.09372047587162106	CostSensitiveClassifier-Meta-weka.classifiers.trees.RandomForest	96.48241206030151	no	0.35722482189410953	0.6427751781058905	CostSensitiveClassifier-Meta-weka.classifiers.bayes.BayesNet	95.7286432160804	yes	0.5922818893132449	0.4077181106867551	CostSensitiveClassifier-Meta-weka.classifiers.trees.FT	96.48241206030151	yes
COSMIC	1	EGFR	775	C	Y	0.571287	0.019935	0.181818	0.588235	-2	NA	0	NA	0	181.19124	0	86	EGFR	TK	C_helix	yes	CostSensitiveClassifier-Meta-weka.classifiers.trees.J48	96.23115577889448	yes	0.9250978200111794	0.07490217998882058	CostSensitiveClassifier-Meta-weka.classifiers.lazy.LWL	95.47738693467336	yes	0.9346047887091317	0.06539521129086832	CostSensitiveClassifier-Meta-weka.classifiers.rules.DecisionTable	88.19095477386935	yes	0.9062795241283789	0.09372047587162106	CostSensitiveClassifier-Meta-weka.classifiers.trees.RandomForest	96.48241206030151	yes	0.708275075987842	0.2917249240121581	CostSensitiveClassifier-Meta-weka.classifiers.bayes.BayesNet	95.7286432160804	no	0.4044577215420377	0.5955422784579624	CostSensitiveClassifier-Meta-weka.classifiers.trees.FT	96.48241206030151	yes
COSMIC	1	EGFR	786	V	M	0.284484	0.100955	0.181818	0.243137	1	NA	0	NA	0	149.20784	0	105	EGFR	TK	Linker	yes	CostSensitiveClassifier-Meta-weka.classifiers.trees.J48	96.23115577889448	yes	0.9250978200111794	0.07490217998882058	CostSensitiveClassifier-Meta-weka.classifiers.lazy.LWL	95.47738693467336	yes	0.9207236616835944	0.07927633831640576	CostSensitiveClassifier-Meta-weka.classifiers.rules.DecisionTable	88.19095477386935	yes	0.9062795241283789	0.09372047587162106	CostSensitiveClassifier-Meta-weka.classifiers.trees.RandomForest	96.48241206030151	no	0.37727272727272726	0.6227272727272728	CostSensitiveClassifier-Meta-weka.classifiers.bayes.BayesNet	95.7286432160804	yes	0.6077964282209845	0.3922035717790155	CostSensitiveClassifier-Meta-weka.classifiers.trees.FT	96.48241206030151	no
COSMIC	1	EGFR	854	T	A	0.09791	0.104181	0.818182	0.376471	0	NA	0	NA	0	89.09404	1	93	EGFR	TK	Activation_segment_Nt	yes	CostSensitiveClassifier-Meta-weka.classifiers.trees.J48	96.23115577889448	yes	0.9250978200111794	0.07490217998882058	CostSensitiveClassifier-Meta-weka.classifiers.lazy.LWL	95.47738693467336	yes	0.9246243756024641	0.0753756243975358	CostSensitiveClassifier-Meta-weka.classifiers.rules.DecisionTable	88.19095477386935	yes	0.9062795241283789	0.09372047587162106	CostSensitiveClassifier-Meta-weka.classifiers.trees.RandomForest	96.48241206030151	yes	0.9708333333333334	0.029166666666666664	CostSensitiveClassifier-Meta-weka.classifiers.bayes.BayesNet	95.7286432160804	yes	0.9976454412612857	0.0023545587387141277	CostSensitiveClassifier-Meta-weka.classifiers.trees.FT	96.48241206030151	yes
COSMIC	1	EGFR	858	L	A	0.51031	0.409919	0.818182	0.803922	-1	NA	0	NA	0	89.09404	0	124	EGFR	TK	Activation_segment_Nt	yes	CostSensitiveClassifier-Meta-weka.classifiers.trees.J48	96.23115577889448	yes	0.9250978200111794	0.07490217998882058	CostSensitiveClassifier-Meta-weka.classifiers.lazy.LWL	95.47738693467336	yes	0.9406313627810953	0.059368637218905	CostSensitiveClassifier-Meta-weka.classifiers.rules.DecisionTable	88.19095477386935	yes	0.9062795241283789	0.09372047587162106	CostSensitiveClassifier-Meta-weka.classifiers.trees.RandomForest	96.48241206030151	yes	0.8606060606060606	0.1393939393939394	CostSensitiveClassifier-Meta-weka.classifiers.bayes.BayesNet	95.7286432160804	yes	0.9967680726570951	0.003231927342904813	CostSensitiveClassifier-Meta-weka.classifiers.trees.FT	96.48241206030151	yes
COSMIC	1	EGFR	834	V	L	0.37196	0.26631	0.909091	0.443137	1	NA	0	NA	0	131.17464	0	105	EGFR	TK	Catalytic_loop	yes	CostSensitiveClassifier-Meta-weka.classifiers.trees.J48	96.23115577889448	yes	0.9250978200111794	0.07490217998882058	CostSensitiveClassifier-Meta-weka.classifiers.lazy.LWL	95.47738693467336	yes	0.9236668896892549	0.07633311031074512	CostSensitiveClassifier-Meta-weka.classifiers.rules.DecisionTable	88.19095477386935	yes	0.9062795241283789	0.09372047587162106	CostSensitiveClassifier-Meta-weka.classifiers.trees.RandomForest	96.48241206030151	no	0.36060606060606065	0.6393939393939394	CostSensitiveClassifier-Meta-weka.classifiers.bayes.BayesNet	95.7286432160804	yes	0.9373862572094127	0.06261374279058729	CostSensitiveClassifier-Meta-weka.classifiers.trees.FT	96.48241206030151	no
COSMIC	1	EGFR	799	L	R	0.155575	0.082832	0.909091	0.188235	-2	NA	0	NA	1	174.20274	0	124	EGFR	TK	Linker	yes	CostSensitiveClassifier-Meta-weka.classifiers.trees.J48	96.23115577889448	yes	0.9250978200111794	0.07490217998882058	CostSensitiveClassifier-Meta-weka.classifiers.lazy.LWL	95.47738693467336	yes	0.9302294960703115	0.06977050392968845	CostSensitiveClassifier-Meta-weka.classifiers.rules.DecisionTable	88.19095477386935	yes	0.9062795241283789	0.09372047587162106	CostSensitiveClassifier-Meta-weka.classifiers.trees.RandomForest	96.48241206030151	yes	0.9	0.1	CostSensitiveClassifier-Meta-weka.classifiers.bayes.BayesNet	95.7286432160804	yes	0.953407585091142	0.046592414908857994	CostSensitiveClassifier-Meta-weka.classifiers.trees.FT	96.48241206030151	yes
COSMIC	1	EGFR	869	Y	C	0.131973	0.038985	0.636364	0.372549	-2	Phosphorylation	0	NA	0	121.15404	0	141	EGFR	TK	Activation_segment_Nt#Activation_segment_Ct	yes	CostSensitiveClassifier-Meta-weka.classifiers.trees.J48	96.23115577889448	yes	0.9250978200111794	0.07490217998882058	CostSensitiveClassifier-Meta-weka.classifiers.lazy.LWL	95.47738693467336	yes	0.9281917285378964	0.07180827146210354	CostSensitiveClassifier-Meta-weka.classifiers.rules.DecisionTable	88.19095477386935	yes	0.9062795241283789	0.09372047587162106	CostSensitiveClassifier-Meta-weka.classifiers.trees.RandomForest	96.48241206030151	yes	0.7771441236068896	0.22285587639311047	CostSensitiveClassifier-Meta-weka.classifiers.bayes.BayesNet	95.7286432160804	yes	0.9778476665356661	0.02215233346433393	CostSensitiveClassifier-Meta-weka.classifiers.trees.FT	96.48241206030151	yes
COSMIC	1	EGFR	871	A	T	0.146907	0.036864	0.636364	0.403922	0	NA	0	NA	1	119.12034	0	67	EGFR	TK	Activation_segment_Nt#Activation_segment_Ct	yes	CostSensitiveClassifier-Meta-weka.classifiers.trees.J48	96.23115577889448	yes	0.9250978200111794	0.07490217998882058	CostSensitiveClassifier-Meta-weka.classifiers.lazy.LWL	95.47738693467336	yes	0.9277561564311921	0.07224384356880784	CostSensitiveClassifier-Meta-weka.classifiers.rules.DecisionTable	88.19095477386935	yes	0.9062795241283789	0.09372047587162106	CostSensitiveClassifier-Meta-weka.classifiers.trees.RandomForest	96.48241206030151	yes	0.6987938596491228	0.30120614035087717	CostSensitiveClassifier-Meta-weka.classifiers.bayes.BayesNet	95.7286432160804	yes	0.9629338399008773	0.037066160099122655	CostSensitiveClassifier-Meta-weka.classifiers.trees.FT	96.48241206030151	yes
COSMIC	1	EGFR	861	L	R	0.070003	0.12363	0.818182	0.215686	-2	NA	0	NA	1	174.20274	0	124	EGFR	TK	Activation_segment_Nt	yes	CostSensitiveClassifier-Meta-weka.classifiers.trees.J48	96.23115577889448	yes	0.9250978200111794	0.07490217998882058	CostSensitiveClassifier-Meta-weka.classifiers.lazy.LWL	95.47738693467336	yes	0.9316734403543326	0.06832655964566754	CostSensitiveClassifier-Meta-weka.classifiers.rules.DecisionTable	88.19095477386935	yes	0.9062795241283789	0.09372047587162106	CostSensitiveClassifier-Meta-weka.classifiers.trees.RandomForest	96.48241206030151	yes	1.0	0.0	CostSensitiveClassifier-Meta-weka.classifiers.bayes.BayesNet	95.7286432160804	yes	0.9985667728947674	0.0014332271052326713	CostSensitiveClassifier-Meta-weka.classifiers.trees.FT	96.48241206030151	yes
COSMIC	1	EGFR	759	I	V	0.329892	0.112668	0.272727	0.639216	3	NA	0	NA	0	117.14784	0	124	EGFR	TK	C_helix	yes	CostSensitiveClassifier-Meta-weka.classifiers.trees.J48	96.23115577889448	yes	0.9250978200111794	0.07490217998882058	CostSensitiveClassifier-Meta-weka.classifiers.lazy.LWL	95.47738693467336	yes	0.9244210273715147	0.07557897262848522	CostSensitiveClassifier-Meta-weka.classifiers.rules.DecisionTable	88.19095477386935	yes	0.9062795241283789	0.09372047587162106	CostSensitiveClassifier-Meta-weka.classifiers.trees.RandomForest	96.48241206030151	yes	0.5405478032605692	0.45945219673943083	CostSensitiveClassifier-Meta-weka.classifiers.bayes.BayesNet	95.7286432160804	yes	0.5023313134841687	0.4976686865158313	CostSensitiveClassifier-Meta-weka.classifiers.trees.FT	96.48241206030151	yes
COSMIC	1	EGFR	773	H	L	0.568057	0.108248	0.545455	0.635294	-3	NA	0	NA	0	131.17464	1	118	EGFR	TK	C_helix	yes	CostSensitiveClassifier-Meta-weka.classifiers.trees.J48	96.23115577889448	yes	0.9250978200111794	0.07490217998882058	CostSensitiveClassifier-Meta-weka.classifiers.lazy.LWL	95.47738693467336	yes	0.9247490834828539	0.07525091651714616	CostSensitiveClassifier-Meta-weka.classifiers.rules.DecisionTable	88.19095477386935	yes	0.9062795241283789	0.09372047587162106	CostSensitiveClassifier-Meta-weka.classifiers.trees.RandomForest	96.48241206030151	no	0.35798701298701296	0.642012987012987	CostSensitiveClassifier-Meta-weka.classifiers.bayes.BayesNet	95.7286432160804	yes	0.7135993041729747	0.2864006958270253	CostSensitiveClassifier-Meta-weka.classifiers.trees.FT	96.48241206030151	yes
COSMIC	1	EGFR	733	P	L	0.137881	0.052422	1	0.101961	-3	NA	0	NA	0	131.17464	0	90	EGFR	TK	G_loop#B3_strand	yes	CostSensitiveClassifier-Meta-weka.classifiers.trees.J48	96.23115577889448	yes	0.9250978200111794	0.07490217998882058	CostSensitiveClassifier-Meta-weka.classifiers.lazy.LWL	95.47738693467336	yes	0.9324500560962873	0.06754994390371276	CostSensitiveClassifier-Meta-weka.classifiers.rules.DecisionTable	88.19095477386935	yes	0.9062795241283789	0.09372047587162106	CostSensitiveClassifier-Meta-weka.classifiers.trees.RandomForest	96.48241206030151	yes	0.9073499999999999	0.09265	CostSensitiveClassifier-Meta-weka.classifiers.bayes.BayesNet	95.7286432160804	yes	0.9415670133505887	0.0584329866494113	CostSensitiveClassifier-Meta-weka.classifiers.trees.FT	96.48241206030151	yes
COSMIC	1	EGFR	811	S	F	0.169404	0.019581	0.727273	0.082353	-2	NA	0	NA	0	165.19184	1	73	EGFR	TK	E_helix	yes	CostSensitiveClassifier-Meta-weka.classifiers.trees.J48	96.23115577889448	yes	0.9250978200111794	0.07490217998882058	CostSensitiveClassifier-Meta-weka.classifiers.lazy.LWL	95.47738693467336	yes	0.9238898053413989	0.0761101946586012	CostSensitiveClassifier-Meta-weka.classifiers.rules.DecisionTable	88.19095477386935	yes	0.9062795241283789	0.09372047587162106	CostSensitiveClassifier-Meta-weka.classifiers.trees.RandomForest	96.48241206030151	no	0.4527056277056277	0.5472943722943724	CostSensitiveClassifier-Meta-weka.classifiers.bayes.BayesNet	95.7286432160804	no	0.13965961459916526	0.8603403854008347	CostSensitiveClassifier-Meta-weka.classifiers.trees.FT	96.48241206030151	yes
COSMIC	1	EGFR	758	E	D	0.159715	0.121906	0.818182	0.321569	2	NA	0	NA	1	133.10384	1	109	EGFR	TK	C_helix	yes	CostSensitiveClassifier-Meta-weka.classifiers.trees.J48	96.23115577889448	yes	0.9250978200111794	0.07490217998882058	CostSensitiveClassifier-Meta-weka.classifiers.lazy.LWL	95.47738693467336	yes	0.9168210220689169	0.08317897793108296	CostSensitiveClassifier-Meta-weka.classifiers.rules.DecisionTable	88.19095477386935	yes	0.9062795241283789	0.09372047587162106	CostSensitiveClassifier-Meta-weka.classifiers.trees.RandomForest	96.48241206030151	yes	0.7522727272727272	0.2477272727272727	CostSensitiveClassifier-Meta-weka.classifiers.bayes.BayesNet	95.7286432160804	yes	0.85299092916879	0.14700907083121	CostSensitiveClassifier-Meta-weka.classifiers.trees.FT	96.48241206030151	yes
COSMIC	1	EGFR	733	P	S	0.137881	0.052422	1	0.101961	-1	NA	0	NA	1	105.09344	0	90	EGFR	TK	G_loop#B3_strand	yes	CostSensitiveClassifier-Meta-weka.classifiers.trees.J48	96.23115577889448	yes	0.9250978200111794	0.07490217998882058	CostSensitiveClassifier-Meta-weka.classifiers.lazy.LWL	95.47738693467336	yes	0.9277140964814742	0.07228590351852576	CostSensitiveClassifier-Meta-weka.classifiers.rules.DecisionTable	88.19095477386935	yes	0.9062795241283789	0.09372047587162106	CostSensitiveClassifier-Meta-weka.classifiers.trees.RandomForest	96.48241206030151	yes	0.7636000000000001	0.2364	CostSensitiveClassifier-Meta-weka.classifiers.bayes.BayesNet	95.7286432160804	yes	0.9666573992033345	0.0333426007966656	CostSensitiveClassifier-Meta-weka.classifiers.trees.FT	96.48241206030151	yes
COSMIC	1	EGFR	774	V	L	0.485356	0.198506	0.363636	0.419608	1	NA	0	NA	0	131.17464	0	105	EGFR	TK	C_helix	yes	CostSensitiveClassifier-Meta-weka.classifiers.trees.J48	96.23115577889448	yes	0.9250978200111794	0.07490217998882058	CostSensitiveClassifier-Meta-weka.classifiers.lazy.LWL	95.47738693467336	yes	0.9237988067402954	0.07620119325970458	CostSensitiveClassifier-Meta-weka.classifiers.rules.DecisionTable	88.19095477386935	yes	0.9062795241283789	0.09372047587162106	CostSensitiveClassifier-Meta-weka.classifiers.trees.RandomForest	96.48241206030151	no	0.35227272727272724	0.6477272727272727	CostSensitiveClassifier-Meta-weka.classifiers.bayes.BayesNet	95.7286432160804	yes	0.819001883814106	0.180998116185894	CostSensitiveClassifier-Meta-weka.classifiers.trees.FT	96.48241206030151	no
COSMIC	1	EGFR	761	D	N	0.325613	0.026609	0.727273	0.192157	1	NA	0	NA	1	132.11904	1	91	EGFR	TK	C_helix	yes	CostSensitiveClassifier-Meta-weka.classifiers.trees.J48	96.23115577889448	yes	0.9250978200111794	0.07490217998882058	CostSensitiveClassifier-Meta-weka.classifiers.lazy.LWL	95.47738693467336	yes	0.9098885619796164	0.09011143802038377	CostSensitiveClassifier-Meta-weka.classifiers.rules.DecisionTable	88.19095477386935	yes	0.9062795241283789	0.09372047587162106	CostSensitiveClassifier-Meta-weka.classifiers.trees.RandomForest	96.48241206030151	yes	0.6557017543859649	0.34429824561403505	CostSensitiveClassifier-Meta-weka.classifiers.bayes.BayesNet	95.7286432160804	yes	0.9762714897761414	0.023728510223858513	CostSensitiveClassifier-Meta-weka.classifiers.trees.FT	96.48241206030151	yes
COSMIC	1	EGFR	743	A	S	0.873658	0.681489	0.818182	0.933333	1	NA	0	NA	1	105.09344	0	67	EGFR	TK	B3_strand	yes	CostSensitiveClassifier-Meta-weka.classifiers.trees.J48	96.23115577889448	yes	0.9250978200111794	0.07490217998882058	CostSensitiveClassifier-Meta-weka.classifiers.lazy.LWL	95.47738693467336	yes	0.9380308460187231	0.061969153981276844	CostSensitiveClassifier-Meta-weka.classifiers.rules.DecisionTable	88.19095477386935	yes	0.9062795241283789	0.09372047587162106	CostSensitiveClassifier-Meta-weka.classifiers.trees.RandomForest	96.48241206030151	yes	0.6	0.4	CostSensitiveClassifier-Meta-weka.classifiers.bayes.BayesNet	95.7286432160804	yes	0.6079411282117154	0.39205887178828464	CostSensitiveClassifier-Meta-weka.classifiers.trees.FT	96.48241206030151	yes
COSMIC	1	EGFR	860	K	I	0.313468	0.212297	0.454545	0.756863	-3	NA	0	NA	0	131.17464	1	135	EGFR	TK	Activation_segment_Nt	yes	CostSensitiveClassifier-Meta-weka.classifiers.trees.J48	96.23115577889448	yes	0.9250978200111794	0.07490217998882058	CostSensitiveClassifier-Meta-weka.classifiers.lazy.LWL	95.47738693467336	yes	0.9229156978726714	0.07708430212732896	CostSensitiveClassifier-Meta-weka.classifiers.rules.DecisionTable	88.19095477386935	yes	0.9062795241283789	0.09372047587162106	CostSensitiveClassifier-Meta-weka.classifiers.trees.RandomForest	96.48241206030151	no	0.30720289855072463	0.6927971014492753	CostSensitiveClassifier-Meta-weka.classifiers.bayes.BayesNet	95.7286432160804	yes	0.9955433464544247	0.0044566535455752435	CostSensitiveClassifier-Meta-weka.classifiers.trees.FT	96.48241206030151	yes
COSMIC	1	EGFR	806	K	A	0.246694	0.11974	0.454545	0.282353	-1	NA	0	NA	0	89.09404	1	135	EGFR	TK	Linker#E_helix	yes	CostSensitiveClassifier-Meta-weka.classifiers.trees.J48	96.23115577889448	yes	0.9250978200111794	0.07490217998882058	CostSensitiveClassifier-Meta-weka.classifiers.lazy.LWL	95.47738693467336	yes	0.9148690214225969	0.08513097857740325	CostSensitiveClassifier-Meta-weka.classifiers.rules.DecisionTable	88.19095477386935	yes	0.9062795241283789	0.09372047587162106	CostSensitiveClassifier-Meta-weka.classifiers.trees.RandomForest	96.48241206030151	no	0.3704706006978237	0.6295293993021762	CostSensitiveClassifier-Meta-weka.classifiers.bayes.BayesNet	95.7286432160804	yes	0.6875238894640252	0.3124761105359748	CostSensitiveClassifier-Meta-weka.classifiers.trees.FT	96.48241206030151	yes
COSMIC	1	EGFR	897	V	I	0.397659	0.345916	0.909091	0.862745	3	NA	0	NA	0	131.17464	0	105	EGFR	TK	F_helix	yes	CostSensitiveClassifier-Meta-weka.classifiers.trees.J48	96.23115577889448	yes	0.9250978200111794	0.07490217998882058	CostSensitiveClassifier-Meta-weka.classifiers.lazy.LWL	95.47738693467336	yes	0.9228604039546588	0.07713959604534101	CostSensitiveClassifier-Meta-weka.classifiers.rules.DecisionTable	88.19095477386935	yes	0.9062795241283789	0.09372047587162106	CostSensitiveClassifier-Meta-weka.classifiers.trees.RandomForest	96.48241206030151	no	0.0636	0.9364000000000001	CostSensitiveClassifier-Meta-weka.classifiers.bayes.BayesNet	95.7286432160804	yes	0.7363515330028717	0.2636484669971282	CostSensitiveClassifier-Meta-weka.classifiers.trees.FT	96.48241206030151	no
COSMIC	1	EGFR	807	D	N	0.173269	0.031913	0.454545	0.156863	1	NA	0	NA	1	132.11904	1	91	EGFR	TK	Linker#E_helix	yes	CostSensitiveClassifier-Meta-weka.classifiers.trees.J48	96.23115577889448	yes	0.9250978200111794	0.07490217998882058	CostSensitiveClassifier-Meta-weka.classifiers.lazy.LWL	95.47738693467336	yes	0.9076381083308525	0.09236189166914767	CostSensitiveClassifier-Meta-weka.classifiers.rules.DecisionTable	88.19095477386935	yes	0.9062795241283789	0.09372047587162106	CostSensitiveClassifier-Meta-weka.classifiers.trees.RandomForest	96.48241206030151	yes	0.5130300625936701	0.4869699374063298	CostSensitiveClassifier-Meta-weka.classifiers.bayes.BayesNet	95.7286432160804	yes	0.8856596511398973	0.11434034886010257	CostSensitiveClassifier-Meta-weka.classifiers.trees.FT	96.48241206030151	yes
COSMIC	1	EGFR	795	F	S	0.438402	0.013083	0.272727	0.215686	-2	NA	0	NA	1	105.09344	0	135	EGFR	TK	Linker	yes	CostSensitiveClassifier-Meta-weka.classifiers.trees.J48	96.23115577889448	yes	0.9250978200111794	0.07490217998882058	CostSensitiveClassifier-Meta-weka.classifiers.lazy.LWL	95.47738693467336	yes	0.9248726882298881	0.07512731177011177	CostSensitiveClassifier-Meta-weka.classifiers.rules.DecisionTable	88.19095477386935	yes	0.9062795241283789	0.09372047587162106	CostSensitiveClassifier-Meta-weka.classifiers.trees.RandomForest	96.48241206030151	yes	0.6072248218941095	0.39277517810589047	CostSensitiveClassifier-Meta-weka.classifiers.bayes.BayesNet	95.7286432160804	no	0.4350927738489624	0.5649072261510376	CostSensitiveClassifier-Meta-weka.classifiers.trees.FT	96.48241206030151	yes
COSMIC	1	EGFR	842	N	D	0.965937	0.843883	1	0.964706	1	NA	0	NA	1	133.10384	1	96	EGFR	TK	Catalytic_loop	yes	CostSensitiveClassifier-Meta-weka.classifiers.trees.J48	96.23115577889448	yes	0.9250978200111794	0.07490217998882058	CostSensitiveClassifier-Meta-weka.classifiers.lazy.LWL	95.47738693467336	yes	0.9269093216163838	0.07309067838361621	CostSensitiveClassifier-Meta-weka.classifiers.rules.DecisionTable	88.19095477386935	yes	0.9062795241283789	0.09372047587162106	CostSensitiveClassifier-Meta-weka.classifiers.trees.RandomForest	96.48241206030151	yes	0.6149122807017544	0.38508771929824565	CostSensitiveClassifier-Meta-weka.classifiers.bayes.BayesNet	95.7286432160804	yes	0.9851753199642086	0.014824680035791316	CostSensitiveClassifier-Meta-weka.classifiers.trees.FT	96.48241206030151	yes
COSMIC	1	EGFR	755	A	D	0.097137	0.060025	0.636364	0.207843	-2	NA	0	NA	1	133.10384	0	67	EGFR	TK	B3_strand#C_helix	yes	CostSensitiveClassifier-Meta-weka.classifiers.trees.J48	96.23115577889448	yes	0.9250978200111794	0.07490217998882058	CostSensitiveClassifier-Meta-weka.classifiers.lazy.LWL	95.47738693467336	yes	0.9278125273978277	0.07218747260217216	CostSensitiveClassifier-Meta-weka.classifiers.rules.DecisionTable	88.19095477386935	yes	0.9062795241283789	0.09372047587162106	CostSensitiveClassifier-Meta-weka.classifiers.trees.RandomForest	96.48241206030151	yes	0.5	0.5	CostSensitiveClassifier-Meta-weka.classifiers.bayes.BayesNet	95.7286432160804	yes	0.6417505739468432	0.3582494260531568	CostSensitiveClassifier-Meta-weka.classifiers.trees.FT	96.48241206030151	yes
COSMIC	1	EGFR	855	D	N	0.965413	0.828589	1	0.968627	1	NA	0	NA	1	132.11904	1	91	EGFR	TK	Activation_segment_Nt	yes	CostSensitiveClassifier-Meta-weka.classifiers.trees.J48	96.23115577889448	yes	0.9250978200111794	0.07490217998882058	CostSensitiveClassifier-Meta-weka.classifiers.lazy.LWL	95.47738693467336	yes	0.9250165615315401	0.07498343846846013	CostSensitiveClassifier-Meta-weka.classifiers.rules.DecisionTable	88.19095477386935	yes	0.9062795241283789	0.09372047587162106	CostSensitiveClassifier-Meta-weka.classifiers.trees.RandomForest	96.48241206030151	yes	0.8515350877192983	0.14846491228070174	CostSensitiveClassifier-Meta-weka.classifiers.bayes.BayesNet	95.7286432160804	yes	0.999330044621925	6.699553780750231E-4	CostSensitiveClassifier-Meta-weka.classifiers.trees.FT	96.48241206030151	yes
COSMIC	1	EGFR	834	V	A	0.37196	0.26631	0.909091	0.443137	0	NA	0	NA	0	89.09404	0	105	EGFR	TK	Catalytic_loop	yes	CostSensitiveClassifier-Meta-weka.classifiers.trees.J48	96.23115577889448	yes	0.9250978200111794	0.07490217998882058	CostSensitiveClassifier-Meta-weka.classifiers.lazy.LWL	95.47738693467336	yes	0.922906865206644	0.077093134793356	CostSensitiveClassifier-Meta-weka.classifiers.rules.DecisionTable	88.19095477386935	yes	0.9062795241283789	0.09372047587162106	CostSensitiveClassifier-Meta-weka.classifiers.trees.RandomForest	96.48241206030151	no	0.4921850079744816	0.5078149920255184	CostSensitiveClassifier-Meta-weka.classifiers.bayes.BayesNet	95.7286432160804	yes	0.9517859922437505	0.04821400775624939	CostSensitiveClassifier-Meta-weka.classifiers.trees.FT	96.48241206030151	no
COSMIC	1	EGFR	858	L	G	0.51031	0.409919	0.818182	0.803922	-4	NA	0	NA	0	75.06714	0	124	EGFR	TK	Activation_segment_Nt	yes	CostSensitiveClassifier-Meta-weka.classifiers.trees.J48	96.23115577889448	yes	0.9250978200111794	0.07490217998882058	CostSensitiveClassifier-Meta-weka.classifiers.lazy.LWL	95.47738693467336	yes	0.93892190393892	0.06107809606107986	CostSensitiveClassifier-Meta-weka.classifiers.rules.DecisionTable	88.19095477386935	yes	0.9062795241283789	0.09372047587162106	CostSensitiveClassifier-Meta-weka.classifiers.trees.RandomForest	96.48241206030151	yes	0.7346153846153847	0.2653846153846154	CostSensitiveClassifier-Meta-weka.classifiers.bayes.BayesNet	95.7286432160804	yes	0.9970208709858934	0.002979129014106514	CostSensitiveClassifier-Meta-weka.classifiers.trees.FT	96.48241206030151	yes
COSMIC	1	EGFR	715	I	S	0.135617	0.09017	0.272727	0.247059	-2	NA	0	NA	1	105.09344	0	124	EGFR	TK	G_loop	yes	CostSensitiveClassifier-Meta-weka.classifiers.trees.J48	96.23115577889448	yes	0.9250978200111794	0.07490217998882058	CostSensitiveClassifier-Meta-weka.classifiers.lazy.LWL	95.47738693467336	yes	0.9275606666572834	0.0724393333427166	CostSensitiveClassifier-Meta-weka.classifiers.rules.DecisionTable	88.19095477386935	yes	0.9062795241283789	0.09372047587162106	CostSensitiveClassifier-Meta-weka.classifiers.trees.RandomForest	96.48241206030151	yes	0.8041192318319978	0.1958807681680022	CostSensitiveClassifier-Meta-weka.classifiers.bayes.BayesNet	95.7286432160804	yes	0.8283813034898343	0.1716186965101657	CostSensitiveClassifier-Meta-weka.classifiers.trees.FT	96.48241206030151	yes
COSMIC	1	EGFR	750	A	P	0.043669	0.059273	0.181818	0.184314	-1	NA	0	NA	0	115.13194	0	67	EGFR	TK	B3_strand	yes	CostSensitiveClassifier-Meta-weka.classifiers.trees.J48	96.23115577889448	yes	0.9250978200111794	0.07490217998882058	CostSensitiveClassifier-Meta-weka.classifiers.lazy.LWL	95.47738693467336	yes	0.9285347438038166	0.0714652561961832	CostSensitiveClassifier-Meta-weka.classifiers.rules.DecisionTable	88.19095477386935	yes	0.9062795241283789	0.09372047587162106	CostSensitiveClassifier-Meta-weka.classifiers.trees.RandomForest	96.48241206030151	yes	0.55	0.45	CostSensitiveClassifier-Meta-weka.classifiers.bayes.BayesNet	95.7286432160804	no	0.467746824306301	0.5322531756936991	CostSensitiveClassifier-Meta-weka.classifiers.trees.FT	96.48241206030151	yes
COSMIC	1	EGFR	715	I	L	0.135617	0.09017	0.272727	0.247059	2	NA	0	NA	0	131.17464	0	124	EGFR	TK	G_loop	yes	CostSensitiveClassifier-Meta-weka.classifiers.trees.J48	96.23115577889448	yes	0.9250978200111794	0.07490217998882058	CostSensitiveClassifier-Meta-weka.classifiers.lazy.LWL	95.47738693467336	yes	0.9265757631176581	0.07342423688234218	CostSensitiveClassifier-Meta-weka.classifiers.rules.DecisionTable	88.19095477386935	yes	0.9062795241283789	0.09372047587162106	CostSensitiveClassifier-Meta-weka.classifiers.trees.RandomForest	96.48241206030151	yes	0.6312025651653311	0.3687974348346689	CostSensitiveClassifier-Meta-weka.classifiers.bayes.BayesNet	95.7286432160804	yes	0.7284663022446197	0.2715336977553803	CostSensitiveClassifier-Meta-weka.classifiers.trees.FT	96.48241206030151	yes
COSMIC	1	EGFR	733	P	T	0.137881	0.052422	1	0.101961	-1	NA	0	NA	1	119.12034	0	90	EGFR	TK	G_loop#B3_strand	yes	CostSensitiveClassifier-Meta-weka.classifiers.trees.J48	96.23115577889448	yes	0.9250978200111794	0.07490217998882058	CostSensitiveClassifier-Meta-weka.classifiers.lazy.LWL	95.47738693467336	yes	0.9271000792576968	0.07289992074230321	CostSensitiveClassifier-Meta-weka.classifiers.rules.DecisionTable	88.19095477386935	yes	0.9062795241283789	0.09372047587162106	CostSensitiveClassifier-Meta-weka.classifiers.trees.RandomForest	96.48241206030151	yes	0.8635999999999999	0.1364	CostSensitiveClassifier-Meta-weka.classifiers.bayes.BayesNet	95.7286432160804	yes	0.9471990680516958	0.052800931948304146	CostSensitiveClassifier-Meta-weka.classifiers.trees.FT	96.48241206030151	yes
COSMIC	1	EGFR	860	K	E	0.313468	0.212297	0.454545	0.756863	1	NA	0	NA	1	147.13074	1	135	EGFR	TK	Activation_segment_Nt	yes	CostSensitiveClassifier-Meta-weka.classifiers.trees.J48	96.23115577889448	yes	0.9250978200111794	0.07490217998882058	CostSensitiveClassifier-Meta-weka.classifiers.lazy.LWL	95.47738693467336	yes	0.9114262014654765	0.08857379853452366	CostSensitiveClassifier-Meta-weka.classifiers.rules.DecisionTable	88.19095477386935	yes	0.9062795241283789	0.09372047587162106	CostSensitiveClassifier-Meta-weka.classifiers.trees.RandomForest	96.48241206030151	no	0.41791718426501034	0.5820828157349897	CostSensitiveClassifier-Meta-weka.classifiers.bayes.BayesNet	95.7286432160804	yes	0.9990524018469173	9.475981530826445E-4	CostSensitiveClassifier-Meta-weka.classifiers.trees.FT	96.48241206030151	yes
COSMIC	1	EGFR	855	D	G	0.965413	0.828589	1	0.968627	-1	NA	0	NA	0	75.06714	1	91	EGFR	TK	Activation_segment_Nt	yes	CostSensitiveClassifier-Meta-weka.classifiers.trees.J48	96.23115577889448	yes	0.9250978200111794	0.07490217998882058	CostSensitiveClassifier-Meta-weka.classifiers.lazy.LWL	95.47738693467336	yes	0.931115582729022	0.068884417270978	CostSensitiveClassifier-Meta-weka.classifiers.rules.DecisionTable	88.19095477386935	yes	0.9062795241283789	0.09372047587162106	CostSensitiveClassifier-Meta-weka.classifiers.trees.RandomForest	96.48241206030151	yes	0.8875	0.1125	CostSensitiveClassifier-Meta-weka.classifiers.bayes.BayesNet	95.7286432160804	yes	0.9994211057151038	5.788942848962107E-4	CostSensitiveClassifier-Meta-weka.classifiers.trees.FT	96.48241206030151	yes
COSMIC	1	EGFR	721	G	D	0.947746	0.72622	1	0.964706	-1	NA	0	NA	1	133.10384	0	48	EGFR	TK	G_loop	yes	CostSensitiveClassifier-Meta-weka.classifiers.trees.J48	96.23115577889448	yes	0.9250978200111794	0.07490217998882058	CostSensitiveClassifier-Meta-weka.classifiers.lazy.LWL	95.47738693467336	yes	0.9486011926781022	0.05139880732189797	CostSensitiveClassifier-Meta-weka.classifiers.rules.DecisionTable	88.19095477386935	yes	0.9062795241283789	0.09372047587162106	CostSensitiveClassifier-Meta-weka.classifiers.trees.RandomForest	96.48241206030151	yes	1.0	0.0	CostSensitiveClassifier-Meta-weka.classifiers.bayes.BayesNet	95.7286432160804	yes	0.9988757749880908	0.0011242250119090813	CostSensitiveClassifier-Meta-weka.classifiers.trees.FT	96.48241206030151	yes
COSMIC	1	EGFR	829	E	Q	0.867695	0.025769	1	0.141176	2	NA	0	NA	1	146.14594	1	109	EGFR	TK	E_helix	yes	CostSensitiveClassifier-Meta-weka.classifiers.trees.J48	96.23115577889448	yes	0.9250978200111794	0.07490217998882058	CostSensitiveClassifier-Meta-weka.classifiers.lazy.LWL	95.47738693467336	yes	0.9166892001875211	0.08331079981247877	CostSensitiveClassifier-Meta-weka.classifiers.rules.DecisionTable	88.19095477386935	yes	0.9062795241283789	0.09372047587162106	CostSensitiveClassifier-Meta-weka.classifiers.trees.RandomForest	96.48241206030151	no	0.4095238095238095	0.5904761904761905	CostSensitiveClassifier-Meta-weka.classifiers.bayes.BayesNet	95.7286432160804	no	0.4767844036343018	0.5232155963656983	CostSensitiveClassifier-Meta-weka.classifiers.trees.FT	96.48241206030151	yes
COSMIC	1	EGFR	832	R	C	0.354984	0.074478	0.727273	0.321569	-3	NA	0	NA	0	121.15404	1	148	EGFR	TK	Catalytic_loop	yes	CostSensitiveClassifier-Meta-weka.classifiers.trees.J48	96.23115577889448	yes	0.9250978200111794	0.07490217998882058	CostSensitiveClassifier-Meta-weka.classifiers.lazy.LWL	95.47738693467336	yes	0.9218536559086891	0.07814634409131077	CostSensitiveClassifier-Meta-weka.classifiers.rules.DecisionTable	88.19095477386935	yes	0.9062795241283789	0.09372047587162106	CostSensitiveClassifier-Meta-weka.classifiers.trees.RandomForest	96.48241206030151	yes	0.8	0.2	CostSensitiveClassifier-Meta-weka.classifiers.bayes.BayesNet	95.7286432160804	yes	0.7312227968269023	0.2687772031730976	CostSensitiveClassifier-Meta-weka.classifiers.trees.FT	96.48241206030151	yes
COSMIC	1	EGFR	813	Y	C	0.120518	0.012023	0.181818	0.282353	-2	NA	0	NA	0	121.15404	0	141	EGFR	TK	E_helix	yes	CostSensitiveClassifier-Meta-weka.classifiers.trees.J48	96.23115577889448	yes	0.9250978200111794	0.07490217998882058	CostSensitiveClassifier-Meta-weka.classifiers.lazy.LWL	95.47738693467336	yes	0.9258344297794089	0.07416557022059118	CostSensitiveClassifier-Meta-weka.classifiers.rules.DecisionTable	88.19095477386935	yes	0.9062795241283789	0.09372047587162106	CostSensitiveClassifier-Meta-weka.classifiers.trees.RandomForest	96.48241206030151	no	0.4807426084553744	0.5192573915446256	CostSensitiveClassifier-Meta-weka.classifiers.bayes.BayesNet	95.7286432160804	no	0.23149779887744687	0.7685022011225531	CostSensitiveClassifier-Meta-weka.classifiers.trees.FT	96.48241206030151	yes
COSMIC	1	EGFR	784	S	F	0.12038	0.073373	0.636364	0.2	-2	NA	0	NA	0	165.19184	1	73	EGFR	TK	C_helix	yes	CostSensitiveClassifier-Meta-weka.classifiers.trees.J48	96.23115577889448	yes	0.9250978200111794	0.07490217998882058	CostSensitiveClassifier-Meta-weka.classifiers.lazy.LWL	95.47738693467336	yes	0.9256054753204325	0.0743945246795679	CostSensitiveClassifier-Meta-weka.classifiers.rules.DecisionTable	88.19095477386935	yes	0.9062795241283789	0.09372047587162106	CostSensitiveClassifier-Meta-weka.classifiers.trees.RandomForest	96.48241206030151	yes	0.7160569105691057	0.2839430894308943	CostSensitiveClassifier-Meta-weka.classifiers.bayes.BayesNet	95.7286432160804	yes	0.7641444093459492	0.23585559065405073	CostSensitiveClassifier-Meta-weka.classifiers.trees.FT	96.48241206030151	yes
COSMIC	1	EGFR	802	V	I	0.270378	0.061041	0.909091	0.866667	3	NA	0	NA	0	131.17464	0	105	EGFR	TK	Linker	yes	CostSensitiveClassifier-Meta-weka.classifiers.trees.J48	96.23115577889448	yes	0.9250978200111794	0.07490217998882058	CostSensitiveClassifier-Meta-weka.classifiers.lazy.LWL	95.47738693467336	yes	0.9214625119482007	0.07853748805179935	CostSensitiveClassifier-Meta-weka.classifiers.rules.DecisionTable	88.19095477386935	yes	0.9062795241283789	0.09372047587162106	CostSensitiveClassifier-Meta-weka.classifiers.trees.RandomForest	96.48241206030151	no	0.1	0.9	CostSensitiveClassifier-Meta-weka.classifiers.bayes.BayesNet	95.7286432160804	yes	0.8733223633702233	0.12667763662977669	CostSensitiveClassifier-Meta-weka.classifiers.trees.FT	96.48241206030151	no
COSMIC	1	EGFR	862	L	P	0.084357	0.190506	1	0.266667	-3	NA	0	NA	0	115.13194	0	124	EGFR	TK	Activation_segment_Nt	yes	CostSensitiveClassifier-Meta-weka.classifiers.trees.J48	96.23115577889448	yes	0.9250978200111794	0.07490217998882058	CostSensitiveClassifier-Meta-weka.classifiers.lazy.LWL	95.47738693467336	yes	0.9351856970736565	0.06481430292634342	CostSensitiveClassifier-Meta-weka.classifiers.rules.DecisionTable	88.19095477386935	yes	0.9062795241283789	0.09372047587162106	CostSensitiveClassifier-Meta-weka.classifiers.trees.RandomForest	96.48241206030151	yes	1.0	0.0	CostSensitiveClassifier-Meta-weka.classifiers.bayes.BayesNet	95.7286432160804	yes	0.997966984465149	0.002033015534850922	CostSensitiveClassifier-Meta-weka.classifiers.trees.FT	96.48241206030151	yes
COSMIC	1	EGFR	875	K	R	0.153946	0.047162	1	0.341176	2	NA	0	NA	1	174.20274	1	135	EGFR	TK	Activation_segment_Ct	yes	CostSensitiveClassifier-Meta-weka.classifiers.trees.J48	96.23115577889448	yes	0.9250978200111794	0.07490217998882058	CostSensitiveClassifier-Meta-weka.classifiers.lazy.LWL	95.47738693467336	yes	0.9135427948006868	0.0864572051993135	CostSensitiveClassifier-Meta-weka.classifiers.rules.DecisionTable	88.19095477386935	yes	0.9062795241283789	0.09372047587162106	CostSensitiveClassifier-Meta-weka.classifiers.trees.RandomForest	96.48241206030151	no	0.4608695652173913	0.5391304347826087	CostSensitiveClassifier-Meta-weka.classifiers.bayes.BayesNet	95.7286432160804	yes	0.9922261709399345	0.007773829060065612	CostSensitiveClassifier-Meta-weka.classifiers.trees.FT	96.48241206030151	yes
COSMIC	1	EGFR	723	F	S	0.519198	0.429367	1	0.917647	-2	NA	0	NA	1	105.09344	0	135	EGFR	TK	G_loop	yes	CostSensitiveClassifier-Meta-weka.classifiers.trees.J48	96.23115577889448	yes	0.9250978200111794	0.07490217998882058	CostSensitiveClassifier-Meta-weka.classifiers.lazy.LWL	95.47738693467336	yes	0.9381747746390869	0.06182522536091301	CostSensitiveClassifier-Meta-weka.classifiers.rules.DecisionTable	88.19095477386935	yes	0.9062795241283789	0.09372047587162106	CostSensitiveClassifier-Meta-weka.classifiers.trees.RandomForest	96.48241206030151	yes	0.8541192318319979	0.1458807681680022	CostSensitiveClassifier-Meta-weka.classifiers.bayes.BayesNet	95.7286432160804	yes	0.9940481506792541	0.0059518493207459154	CostSensitiveClassifier-Meta-weka.classifiers.trees.FT	96.48241206030151	yes
COSMIC	1	EGFR	861	L	V	0.070003	0.12363	0.818182	0.215686	1	NA	0	NA	0	117.14784	0	124	EGFR	TK	Activation_segment_Nt	yes	CostSensitiveClassifier-Meta-weka.classifiers.trees.J48	96.23115577889448	yes	0.9250978200111794	0.07490217998882058	CostSensitiveClassifier-Meta-weka.classifiers.lazy.LWL	95.47738693467336	yes	0.930083567649413	0.06991643235058657	CostSensitiveClassifier-Meta-weka.classifiers.rules.DecisionTable	88.19095477386935	yes	0.9062795241283789	0.09372047587162106	CostSensitiveClassifier-Meta-weka.classifiers.trees.RandomForest	96.48241206030151	yes	0.6606060606060606	0.3393939393939394	CostSensitiveClassifier-Meta-weka.classifiers.bayes.BayesNet	95.7286432160804	yes	0.9982112608956573	0.0017887391043428123	CostSensitiveClassifier-Meta-weka.classifiers.trees.FT	96.48241206030151	yes
COSMIC	1	EGFR	856	F	S	0.86488	0.742132	1	0.909804	-2	NA	0	NA	1	105.09344	0	135	EGFR	TK	Activation_segment_Nt	yes	CostSensitiveClassifier-Meta-weka.classifiers.trees.J48	96.23115577889448	yes	0.9250978200111794	0.07490217998882058	CostSensitiveClassifier-Meta-weka.classifiers.lazy.LWL	95.47738693467336	yes	0.938466373524899	0.061533626475100876	CostSensitiveClassifier-Meta-weka.classifiers.rules.DecisionTable	88.19095477386935	yes	0.9062795241283789	0.09372047587162106	CostSensitiveClassifier-Meta-weka.classifiers.trees.RandomForest	96.48241206030151	yes	0.9398335175462835	0.060166482453716495	CostSensitiveClassifier-Meta-weka.classifiers.bayes.BayesNet	95.7286432160804	yes	0.9978490015791914	0.0021509984208085663	CostSensitiveClassifier-Meta-weka.classifiers.trees.FT	96.48241206030151	yes
COSMIC	1	EGFR	838	L	V	0.327905	0.447092	1	0.843137	1	NA	0	NA	0	117.14784	0	124	EGFR	TK	Catalytic_loop	yes	CostSensitiveClassifier-Meta-weka.classifiers.trees.J48	96.23115577889448	yes	0.9250978200111794	0.07490217998882058	CostSensitiveClassifier-Meta-weka.classifiers.lazy.LWL	95.47738693467336	yes	0.9343761188149559	0.0656238811850438	CostSensitiveClassifier-Meta-weka.classifiers.rules.DecisionTable	88.19095477386935	yes	0.9062795241283789	0.09372047587162106	CostSensitiveClassifier-Meta-weka.classifiers.trees.RandomForest	96.48241206030151	yes	0.6588516746411484	0.34114832535885165	CostSensitiveClassifier-Meta-weka.classifiers.bayes.BayesNet	95.7286432160804	yes	0.98074230488595	0.019257695114050004	CostSensitiveClassifier-Meta-weka.classifiers.trees.FT	96.48241206030151	yes
COSMIC	1	EGFR	831	R	H	0.106882	0.093308	0.363636	0.352941	0	NA	0	NA	1	155.15634	1	148	EGFR	TK	Catalytic_loop	yes	CostSensitiveClassifier-Meta-weka.classifiers.trees.J48	96.23115577889448	yes	0.9250978200111794	0.07490217998882058	CostSensitiveClassifier-Meta-weka.classifiers.lazy.LWL	95.47738693467336	yes	0.9050551305097696	0.09494486949023039	CostSensitiveClassifier-Meta-weka.classifiers.rules.DecisionTable	88.19095477386935	yes	0.9062795241283789	0.09372047587162106	CostSensitiveClassifier-Meta-weka.classifiers.trees.RandomForest	96.48241206030151	no	0.37727272727272726	0.6227272727272728	CostSensitiveClassifier-Meta-weka.classifiers.bayes.BayesNet	95.7286432160804	yes	0.5595991182086385	0.4404008817913615	CostSensitiveClassifier-Meta-weka.classifiers.trees.FT	96.48241206030151	yes
COSMIC	1	EGFR	769	V	M	0.506114	0.091186	0.545455	0.239216	1	NA	0	NA	0	149.20784	0	105	EGFR	TK	C_helix	yes	CostSensitiveClassifier-Meta-weka.classifiers.trees.J48	96.23115577889448	yes	0.9250978200111794	0.07490217998882058	CostSensitiveClassifier-Meta-weka.classifiers.lazy.LWL	95.47738693467336	yes	0.9225314048597087	0.07746859514029146	CostSensitiveClassifier-Meta-weka.classifiers.rules.DecisionTable	88.19095477386935	yes	0.9062795241283789	0.09372047587162106	CostSensitiveClassifier-Meta-weka.classifiers.trees.RandomForest	96.48241206030151	no	0.4933296378418329	0.506670362158167	CostSensitiveClassifier-Meta-weka.classifiers.bayes.BayesNet	95.7286432160804	yes	0.7497231255186915	0.2502768744813085	CostSensitiveClassifier-Meta-weka.classifiers.trees.FT	96.48241206030151	no
COSMIC	1	EGFR	845	V	A	0.480664	0.166416	0.818182	0.568627	0	NA	0	NA	0	89.09404	0	105	EGFR	TK	Catalytic_loop	yes	CostSensitiveClassifier-Meta-weka.classifiers.trees.J48	96.23115577889448	yes	0.9250978200111794	0.07490217998882058	CostSensitiveClassifier-Meta-weka.classifiers.lazy.LWL	95.47738693467336	yes	0.9234683663193961	0.07653163368060378	CostSensitiveClassifier-Meta-weka.classifiers.rules.DecisionTable	88.19095477386935	yes	0.9062795241283789	0.09372047587162106	CostSensitiveClassifier-Meta-weka.classifiers.trees.RandomForest	96.48241206030151	no	0.4921850079744816	0.5078149920255184	CostSensitiveClassifier-Meta-weka.classifiers.bayes.BayesNet	95.7286432160804	yes	0.9517859922437505	0.04821400775624939	CostSensitiveClassifier-Meta-weka.classifiers.trees.FT	96.48241206030151	no
COSMIC	1	EGFR	864	A	T	?	0.042389	?	?	0	NA	0	NA	1	119.12034	0	67	EGFR	TK	Activation_segment_Nt#Activation_segment_Ct	yes	CostSensitiveClassifier-Meta-weka.classifiers.trees.J48	96.23115577889448	yes	0.9250978200111794	0.07490217998882058	CostSensitiveClassifier-Meta-weka.classifiers.lazy.LWL	95.47738693467336	yes	0.9305165864481191	0.06948341355188119	CostSensitiveClassifier-Meta-weka.classifiers.rules.DecisionTable	88.19095477386935	yes	0.9062795241283789	0.09372047587162106	CostSensitiveClassifier-Meta-weka.classifiers.trees.RandomForest	96.48241206030151	yes	0.8194255800792304	0.18057441992076967	CostSensitiveClassifier-Meta-weka.classifiers.bayes.BayesNet	95.7286432160804	yes	0.9816415388775234	0.018358461122476608	CostSensitiveClassifier-Meta-weka.classifiers.trees.FT	96.48241206030151	yes
COSMIC	1	EGFR	858	L	Q	0.51031	0.409919	0.818182	0.803922	-2	NA	0	NA	1	146.14594	0	124	EGFR	TK	Activation_segment_Nt	yes	CostSensitiveClassifier-Meta-weka.classifiers.trees.J48	96.23115577889448	yes	0.9250978200111794	0.07490217998882058	CostSensitiveClassifier-Meta-weka.classifiers.lazy.LWL	95.47738693467336	yes	0.9372586617214923	0.06274133827850792	CostSensitiveClassifier-Meta-weka.classifiers.rules.DecisionTable	88.19095477386935	yes	0.9062795241283789	0.09372047587162106	CostSensitiveClassifier-Meta-weka.classifiers.trees.RandomForest	96.48241206030151	yes	0.9	0.1	CostSensitiveClassifier-Meta-weka.classifiers.bayes.BayesNet	95.7286432160804	yes	0.9932939226405326	0.006706077359467489	CostSensitiveClassifier-Meta-weka.classifiers.trees.FT	96.48241206030151	yes
COSMIC	1	EGFR	721	G	A	0.947746	0.72622	1	0.964706	0	NA	0	NA	0	89.09404	0	48	EGFR	TK	G_loop	yes	CostSensitiveClassifier-Meta-weka.classifiers.trees.J48	96.23115577889448	yes	0.9250978200111794	0.07490217998882058	CostSensitiveClassifier-Meta-weka.classifiers.lazy.LWL	95.47738693467336	yes	0.9485552380439654	0.051444761956034674	CostSensitiveClassifier-Meta-weka.classifiers.rules.DecisionTable	88.19095477386935	yes	0.9062795241283789	0.09372047587162106	CostSensitiveClassifier-Meta-weka.classifiers.trees.RandomForest	96.48241206030151	yes	1.0	0.0	CostSensitiveClassifier-Meta-weka.classifiers.bayes.BayesNet	95.7286432160804	yes	0.998520111715689	0.0014798882843109287	CostSensitiveClassifier-Meta-weka.classifiers.trees.FT	96.48241206030151	yes
COSMIC	1	EGFR	726	V	M	0.860353	0.674461	1	0.933333	1	NA	0	NA	0	149.20784	0	105	EGFR	TK	G_loop	yes	CostSensitiveClassifier-Meta-weka.classifiers.trees.J48	96.23115577889448	yes	0.9250978200111794	0.07490217998882058	CostSensitiveClassifier-Meta-weka.classifiers.lazy.LWL	95.47738693467336	yes	0.9384350096730771	0.06156499032692282	CostSensitiveClassifier-Meta-weka.classifiers.rules.DecisionTable	88.19095477386935	yes	0.9062795241283789	0.09372047587162106	CostSensitiveClassifier-Meta-weka.classifiers.trees.RandomForest	96.48241206030151	no	0.45675990675990674	0.5432400932400933	CostSensitiveClassifier-Meta-weka.classifiers.bayes.BayesNet	95.7286432160804	yes	0.9750621827443726	0.024937817255627385	CostSensitiveClassifier-Meta-weka.classifiers.trees.FT	96.48241206030151	no
COSMIC	1	EGFR	863	G	D	?	0.077396	?	?	-1	NA	0	NA	1	133.10384	0	48	EGFR	TK	Activation_segment_Nt#Activation_segment_Ct	yes	CostSensitiveClassifier-Meta-weka.classifiers.trees.J48	96.23115577889448	yes	0.9250978200111794	0.07490217998882058	CostSensitiveClassifier-Meta-weka.classifiers.lazy.LWL	95.47738693467336	yes	0.9350014995947031	0.06499850040529684	CostSensitiveClassifier-Meta-weka.classifiers.rules.DecisionTable	88.19095477386935	yes	0.9062795241283789	0.09372047587162106	CostSensitiveClassifier-Meta-weka.classifiers.trees.RandomForest	96.48241206030151	yes	0.8828664402942842	0.1171335597057159	CostSensitiveClassifier-Meta-weka.classifiers.bayes.BayesNet	95.7286432160804	yes	0.9988367174291426	0.0011632825708574892	CostSensitiveClassifier-Meta-weka.classifiers.trees.FT	96.48241206030151	yes
COSMIC	1	EGFR	796	G	S	0.590775	0.529084	1	0.937255	0	NA	0	NA	1	105.09344	0	48	EGFR	TK	Linker	yes	CostSensitiveClassifier-Meta-weka.classifiers.trees.J48	96.23115577889448	yes	0.9250978200111794	0.07490217998882058	CostSensitiveClassifier-Meta-weka.classifiers.lazy.LWL	95.47738693467336	yes	0.941897374129413	0.05810262587058688	CostSensitiveClassifier-Meta-weka.classifiers.rules.DecisionTable	88.19095477386935	yes	0.9062795241283789	0.09372047587162106	CostSensitiveClassifier-Meta-weka.classifiers.trees.RandomForest	96.48241206030151	yes	0.717391304347826	0.28260869565217395	CostSensitiveClassifier-Meta-weka.classifiers.bayes.BayesNet	95.7286432160804	yes	0.9868600306842825	0.013139969315717431	CostSensitiveClassifier-Meta-weka.classifiers.trees.FT	96.48241206030151	yes
[truncated: 28 more columns]
