# Supplementary material for: Prediction and Prioritization of Rare Oncogenic Mutations in the Cancer Kinome Using Novel Features and Multiple Classifiers
Source: PLoS Comput Biol. 2014 Apr 17;10(4):e1003545. doi: 10.1371/journal.pcbi.1003545 (PMC3990476; doi:10.1371/journal.pcbi.1003545)
Supplement: Table S5 — Ranking of the 71 single-observation EGFR mutations in COSMIC v50 that were observed more than once in COSMIC v57. (CSV) [file pcbi.1003545.s006.csv]

Data_Source	Frequency	Gene	Mutation_Position	Amino_Acid_WT	Amino_Acid_MT	Conservation_Consensus_AllKinase	Conservation_Wild_AllKinase	Conservation_Consensus_Family	Conservation_Consensus_Group	Blosum62	Modification	Is_Pk_Domain	Binding_Site	Side_Chain_Polarity_MT	Avg_Mass_MT	Side_Chain_Polarity_WT	Van_der_Waals_Volume_WT	Protein_Family	Protein_Group	Sub_domain	Class	CostSensitiveClassifier-Meta-weka.classifiers.trees.J48	crossEvalAccuracy	predictedClass	DistClass_yes	DistClass_no	CostSensitiveClassifier-Meta-weka.classifiers.lazy.LWL	crossEvalAccuracy	predictedClass	DistClass_yes	DistClass_no	CostSensitiveClassifier-Meta-weka.classifiers.rules.DecisionTable	crossEvalAccuracy	predictedClass	DistClass_yes	DistClass_no	CostSensitiveClassifier-Meta-weka.classifiers.trees.RandomForest	crossEvalAccuracy	predictedClass	DistClass_yes	DistClass_no	CostSensitiveClassifier-Meta-weka.classifiers.bayes.BayesNet	crossEvalAccuracy	predictedClass	DistClass_yes	DistClass_no	CostSensitiveClassifier-Meta-weka.classifiers.trees.FT	crossEvalAccuracy	predictedClass
COSMIC	1	EGFR	839	A	T	0.855633	0.053439	1	0.894118	0	NA	0	NA	1	119.12034	0	67	EGFR	TK	Catalytic_loop	yes	CostSensitiveClassifier-Meta-weka.classifiers.trees.J48	96.23115577889448	yes	0.9250978200111794	0.07490217998882058	CostSensitiveClassifier-Meta-weka.classifiers.lazy.LWL	95.47738693467336	yes	0.9330964303713749	0.06690356962862497	CostSensitiveClassifier-Meta-weka.classifiers.rules.DecisionTable	88.19095477386935	yes	0.9062795241283789	0.09372047587162106	CostSensitiveClassifier-Meta-weka.classifiers.trees.RandomForest	96.48241206030151	yes	0.7	0.3	CostSensitiveClassifier-Meta-weka.classifiers.bayes.BayesNet	95.7286432160804	yes	0.9334452786806209	0.06655472131937912	CostSensitiveClassifier-Meta-weka.classifiers.trees.FT	96.48241206030151	yes
COSMIC	1	EGFR	856	F	L	0.86488	0.742132	1	0.909804	0	NA	0	NA	0	131.17464	0	135	EGFR	TK	Activation_segment_Nt	yes	CostSensitiveClassifier-Meta-weka.classifiers.trees.J48	96.23115577889448	yes	0.9250978200111794	0.07490217998882058	CostSensitiveClassifier-Meta-weka.classifiers.lazy.LWL	95.47738693467336	yes	0.940379867098472	0.05962013290152789	CostSensitiveClassifier-Meta-weka.classifiers.rules.DecisionTable	88.19095477386935	yes	0.9062795241283789	0.09372047587162106	CostSensitiveClassifier-Meta-weka.classifiers.trees.RandomForest	96.48241206030151	yes	0.9231668508796169	0.07683314912038317	CostSensitiveClassifier-Meta-weka.classifiers.bayes.BayesNet	95.7286432160804	yes	0.9961365606322539	0.0038634393677461553	CostSensitiveClassifier-Meta-weka.classifiers.trees.FT	96.48241206030151	yes
COSMIC	1	EGFR	721	G	S	0.947746	0.72622	1	0.964706	0	NA	0	NA	1	105.09344	0	48	EGFR	TK	G_loop	yes	CostSensitiveClassifier-Meta-weka.classifiers.trees.J48	96.23115577889448	yes	0.9250978200111794	0.07490217998882058	CostSensitiveClassifier-Meta-weka.classifiers.lazy.LWL	95.47738693467336	yes	0.9474680367132705	0.052531963286729745	CostSensitiveClassifier-Meta-weka.classifiers.rules.DecisionTable	88.19095477386935	yes	0.9062795241283789	0.09372047587162106	CostSensitiveClassifier-Meta-weka.classifiers.trees.RandomForest	96.48241206030151	yes	1.0	0.0	CostSensitiveClassifier-Meta-weka.classifiers.bayes.BayesNet	95.7286432160804	yes	0.9989149797513639	0.0010850202486361825	CostSensitiveClassifier-Meta-weka.classifiers.trees.FT	96.48241206030151	yes
COSMIC	1	EGFR	748	R	K	0.176995	0.092822	0.454545	0.643137	2	NA	0	NA	1	146.18934	1	148	EGFR	TK	B3_strand	yes	CostSensitiveClassifier-Meta-weka.classifiers.trees.J48	96.23115577889448	yes	0.9250978200111794	0.07490217998882058	CostSensitiveClassifier-Meta-weka.classifiers.lazy.LWL	95.47738693467336	yes	0.9111761377274545	0.08882386227254553	CostSensitiveClassifier-Meta-weka.classifiers.rules.DecisionTable	88.19095477386935	yes	0.9062795241283789	0.09372047587162106	CostSensitiveClassifier-Meta-weka.classifiers.trees.RandomForest	96.48241206030151	yes	0.6	0.4	CostSensitiveClassifier-Meta-weka.classifiers.bayes.BayesNet	95.7286432160804	no	0.11747604801073011	0.8825239519892698	CostSensitiveClassifier-Meta-weka.classifiers.trees.FT	96.48241206030151	yes
COSMIC	1	EGFR	868	E	G	0.114638	0.044643	0.727273	0.2	-2	NA	0	NA	0	75.06714	1	109	EGFR	TK	Activation_segment_Nt#Activation_segment_Ct	yes	CostSensitiveClassifier-Meta-weka.classifiers.trees.J48	96.23115577889448	yes	0.9250978200111794	0.07490217998882058	CostSensitiveClassifier-Meta-weka.classifiers.lazy.LWL	95.47738693467336	yes	0.9177588657156639	0.08224113428433606	CostSensitiveClassifier-Meta-weka.classifiers.rules.DecisionTable	88.19095477386935	yes	0.9062795241283789	0.09372047587162106	CostSensitiveClassifier-Meta-weka.classifiers.trees.RandomForest	96.48241206030151	yes	0.5967741935483871	0.4032258064516129	CostSensitiveClassifier-Meta-weka.classifiers.bayes.BayesNet	95.7286432160804	yes	0.9343678794013619	0.06563212059863802	CostSensitiveClassifier-Meta-weka.classifiers.trees.FT	96.48241206030151	yes
COSMIC	1	EGFR	874	G	S	0.11254	0.043891	0.727273	0.235294	0	NA	0	NA	1	105.09344	0	48	EGFR	TK	Activation_segment_Nt#Activation_segment_Ct	yes	CostSensitiveClassifier-Meta-weka.classifiers.trees.J48	96.23115577889448	yes	0.9250978200111794	0.07490217998882058	CostSensitiveClassifier-Meta-weka.classifiers.lazy.LWL	95.47738693467336	yes	0.9305064266015013	0.06949357339849864	CostSensitiveClassifier-Meta-weka.classifiers.rules.DecisionTable	88.19095477386935	yes	0.9062795241283789	0.09372047587162106	CostSensitiveClassifier-Meta-weka.classifiers.trees.RandomForest	96.48241206030151	yes	0.8809847198641766	0.11901528013582344	CostSensitiveClassifier-Meta-weka.classifiers.bayes.BayesNet	95.7286432160804	yes	0.9976919111143556	0.0023080888856443554	CostSensitiveClassifier-Meta-weka.classifiers.trees.FT	96.48241206030151	yes
COSMIC	1	EGFR	776	R	H	0.206641	0.182063	0.818182	0.345098	0	NA	0	NA	1	155.15634	1	148	EGFR	TK	C_helix	yes	CostSensitiveClassifier-Meta-weka.classifiers.trees.J48	96.23115577889448	yes	0.9250978200111794	0.07490217998882058	CostSensitiveClassifier-Meta-weka.classifiers.lazy.LWL	95.47738693467336	yes	0.9089315429876105	0.09106845701238978	CostSensitiveClassifier-Meta-weka.classifiers.rules.DecisionTable	88.19095477386935	yes	0.9062795241283789	0.09372047587162106	CostSensitiveClassifier-Meta-weka.classifiers.trees.RandomForest	96.48241206030151	no	0.37727272727272726	0.6227272727272728	CostSensitiveClassifier-Meta-weka.classifiers.bayes.BayesNet	95.7286432160804	yes	0.6193370071547148	0.38066299284528515	CostSensitiveClassifier-Meta-weka.classifiers.trees.FT	96.48241206030151	yes
COSMIC	1	EGFR	746	E	K	0.186021	0.049284	0.454545	0.392157	1	NA	0	NA	1	146.18934	1	109	EGFR	TK	B3_strand	yes	CostSensitiveClassifier-Meta-weka.classifiers.trees.J48	96.23115577889448	yes	0.9250978200111794	0.07490217998882058	CostSensitiveClassifier-Meta-weka.classifiers.lazy.LWL	95.47738693467336	yes	0.9163793159953386	0.08362068400466154	CostSensitiveClassifier-Meta-weka.classifiers.rules.DecisionTable	88.19095477386935	yes	0.9062795241283789	0.09372047587162106	CostSensitiveClassifier-Meta-weka.classifiers.trees.RandomForest	96.48241206030151	yes	0.7	0.3	CostSensitiveClassifier-Meta-weka.classifiers.bayes.BayesNet	95.7286432160804	no	0.18080918997637277	0.8191908100236273	CostSensitiveClassifier-Meta-weka.classifiers.trees.FT	96.48241206030151	yes
COSMIC	1	EGFR	796	G	A	0.590775	0.529084	1	0.937255	0	NA	0	NA	0	89.09404	0	48	EGFR	TK	Linker	yes	CostSensitiveClassifier-Meta-weka.classifiers.trees.J48	96.23115577889448	yes	0.9250978200111794	0.07490217998882058	CostSensitiveClassifier-Meta-weka.classifiers.lazy.LWL	95.47738693467336	yes	0.9442673028789476	0.055732697121052534	CostSensitiveClassifier-Meta-weka.classifiers.rules.DecisionTable	88.19095477386935	yes	0.9062795241283789	0.09372047587162106	CostSensitiveClassifier-Meta-weka.classifiers.trees.RandomForest	96.48241206030151	yes	0.6798913043478261	0.3201086956521739	CostSensitiveClassifier-Meta-weka.classifiers.bayes.BayesNet	95.7286432160804	yes	0.9821564096278826	0.01784359037211735	CostSensitiveClassifier-Meta-weka.classifiers.trees.FT	96.48241206030151	yes
COSMIC	1	EGFR	779	G	F	0.33994	0.316301	0.818182	0.823529	-3	NA	0	NA	0	165.19184	0	48	EGFR	TK	C_helix	yes	CostSensitiveClassifier-Meta-weka.classifiers.trees.J48	96.23115577889448	yes	0.9250978200111794	0.07490217998882058	CostSensitiveClassifier-Meta-weka.classifiers.lazy.LWL	95.47738693467336	yes	0.9425850143094461	0.05741498569055384	CostSensitiveClassifier-Meta-weka.classifiers.rules.DecisionTable	88.19095477386935	yes	0.9062795241283789	0.09372047587162106	CostSensitiveClassifier-Meta-weka.classifiers.trees.RandomForest	96.48241206030151	yes	0.7167711962833914	0.28322880371660863	CostSensitiveClassifier-Meta-weka.classifiers.bayes.BayesNet	95.7286432160804	yes	0.9803211526128114	0.01967884738718853	CostSensitiveClassifier-Meta-weka.classifiers.trees.FT	96.48241206030151	yes
COSMIC	1	EGFR	729	G	E	0.418997	0.244254	1	0.729412	-2	NA	0	NA	1	147.13074	0	48	EGFR	TK	G_loop	yes	CostSensitiveClassifier-Meta-weka.classifiers.trees.J48	96.23115577889448	yes	0.9250978200111794	0.07490217998882058	CostSensitiveClassifier-Meta-weka.classifiers.lazy.LWL	95.47738693467336	yes	0.9392993428079953	0.060700657192004966	CostSensitiveClassifier-Meta-weka.classifiers.rules.DecisionTable	88.19095477386935	yes	0.9062795241283789	0.09372047587162106	CostSensitiveClassifier-Meta-weka.classifiers.trees.RandomForest	96.48241206030151	yes	0.9	0.1	CostSensitiveClassifier-Meta-weka.classifiers.bayes.BayesNet	95.7286432160804	yes	0.9997106981012397	2.8930189876044253E-4	CostSensitiveClassifier-Meta-weka.classifiers.trees.FT	96.48241206030151	yes
COSMIC	1	EGFR	712	F	S	0.381456	0.21075	0.181818	0.282353	-2	NA	0	NA	1	105.09344	0	135	EGFR	TK	G_loop	yes	CostSensitiveClassifier-Meta-weka.classifiers.trees.J48	96.23115577889448	yes	0.9250978200111794	0.07490217998882058	CostSensitiveClassifier-Meta-weka.classifiers.lazy.LWL	95.47738693467336	yes	0.9292553844130911	0.07074461558690896	CostSensitiveClassifier-Meta-weka.classifiers.rules.DecisionTable	88.19095477386935	yes	0.9062795241283789	0.09372047587162106	CostSensitiveClassifier-Meta-weka.classifiers.trees.RandomForest	96.48241206030151	yes	0.8541192318319979	0.1458807681680022	CostSensitiveClassifier-Meta-weka.classifiers.bayes.BayesNet	95.7286432160804	yes	0.9878262917666724	0.012173708233327668	CostSensitiveClassifier-Meta-weka.classifiers.trees.FT	96.48241206030151	yes
COSMIC	1	EGFR	785	T	I	0.108593	0.045085	0.545455	0.12549	-1	NA	0	NA	0	131.17464	1	93	EGFR	TK	C_helix	yes	CostSensitiveClassifier-Meta-weka.classifiers.trees.J48	96.23115577889448	yes	0.9250978200111794	0.07490217998882058	CostSensitiveClassifier-Meta-weka.classifiers.lazy.LWL	95.47738693467336	yes	0.9211174025434389	0.07888259745656127	CostSensitiveClassifier-Meta-weka.classifiers.rules.DecisionTable	88.19095477386935	yes	0.9062795241283789	0.09372047587162106	CostSensitiveClassifier-Meta-weka.classifiers.trees.RandomForest	96.48241206030151	yes	0.9	0.1	CostSensitiveClassifier-Meta-weka.classifiers.bayes.BayesNet	95.7286432160804	yes	0.926911023913232	0.07308897608676809	CostSensitiveClassifier-Meta-weka.classifiers.trees.FT	96.48241206030151	yes
COSMIC	1	EGFR	843	V	I	0.49038	0.193511	1	0.372549	3	NA	0	NA	0	131.17464	0	105	EGFR	TK	Catalytic_loop	yes	CostSensitiveClassifier-Meta-weka.classifiers.trees.J48	96.23115577889448	yes	0.9250978200111794	0.07490217998882058	CostSensitiveClassifier-Meta-weka.classifiers.lazy.LWL	95.47738693467336	yes	0.9156920897911044	0.0843079102088956	CostSensitiveClassifier-Meta-weka.classifiers.rules.DecisionTable	88.19095477386935	yes	0.9062795241283789	0.09372047587162106	CostSensitiveClassifier-Meta-weka.classifiers.trees.RandomForest	96.48241206030151	no	0.2	0.8	CostSensitiveClassifier-Meta-weka.classifiers.bayes.BayesNet	95.7286432160804	yes	0.9553998141485812	0.044600185851418846	CostSensitiveClassifier-Meta-weka.classifiers.trees.FT	96.48241206030151	no
COSMIC	1	EGFR	858	L	M	0.51031	0.409919	0.818182	0.803922	2	NA	0	NA	0	149.20784	0	124	EGFR	TK	Activation_segment_Nt	yes	CostSensitiveClassifier-Meta-weka.classifiers.trees.J48	96.23115577889448	yes	0.9250978200111794	0.07490217998882058	CostSensitiveClassifier-Meta-weka.classifiers.lazy.LWL	95.47738693467336	yes	0.9397129057977306	0.06028709420226949	CostSensitiveClassifier-Meta-weka.classifiers.rules.DecisionTable	88.19095477386935	yes	0.9062795241283789	0.09372047587162106	CostSensitiveClassifier-Meta-weka.classifiers.trees.RandomForest	96.48241206030151	yes	0.7772727272727272	0.22272727272727272	CostSensitiveClassifier-Meta-weka.classifiers.bayes.BayesNet	95.7286432160804	yes	0.993583184934775	0.006416815065224821	CostSensitiveClassifier-Meta-weka.classifiers.trees.FT	96.48241206030151	yes
COSMIC	1	EGFR	752	S	P	0.149943	0.119917	0.454545	0.223529	-1	NA	0	NA	0	115.13194	1	73	EGFR	TK	B3_strand#C_helix	yes	CostSensitiveClassifier-Meta-weka.classifiers.trees.J48	96.23115577889448	yes	0.9250978200111794	0.07490217998882058	CostSensitiveClassifier-Meta-weka.classifiers.lazy.LWL	95.47738693467336	yes	0.9239178556900152	0.07608214430998464	CostSensitiveClassifier-Meta-weka.classifiers.rules.DecisionTable	88.19095477386935	yes	0.9062795241283789	0.09372047587162106	CostSensitiveClassifier-Meta-weka.classifiers.trees.RandomForest	96.48241206030151	yes	0.5	0.5	CostSensitiveClassifier-Meta-weka.classifiers.bayes.BayesNet	95.7286432160804	yes	0.7489979427758637	0.25100205722413615	CostSensitiveClassifier-Meta-weka.classifiers.trees.FT	96.48241206030151	yes
COSMIC	1	EGFR	870	H	R	0.073785	0.016133	0.363636	0.168627	0	NA	0	NA	1	174.20274	1	118	EGFR	TK	Activation_segment_Nt#Activation_segment_Ct	yes	CostSensitiveClassifier-Meta-weka.classifiers.trees.J48	96.23115577889448	yes	0.9250978200111794	0.07490217998882058	CostSensitiveClassifier-Meta-weka.classifiers.lazy.LWL	95.47738693467336	yes	0.9107827966536849	0.08921720334631532	CostSensitiveClassifier-Meta-weka.classifiers.rules.DecisionTable	88.19095477386935	yes	0.9062795241283789	0.09372047587162106	CostSensitiveClassifier-Meta-weka.classifiers.trees.RandomForest	96.48241206030151	no	0.3913575268817204	0.6086424731182796	CostSensitiveClassifier-Meta-weka.classifiers.bayes.BayesNet	95.7286432160804	yes	0.841077469166943	0.15892253083305705	CostSensitiveClassifier-Meta-weka.classifiers.trees.FT	96.48241206030151	yes
COSMIC	1	EGFR	776	R	C	0.206641	0.182063	0.818182	0.345098	-3	NA	0	NA	0	121.15404	1	148	EGFR	TK	C_helix	yes	CostSensitiveClassifier-Meta-weka.classifiers.trees.J48	96.23115577889448	yes	0.9250978200111794	0.07490217998882058	CostSensitiveClassifier-Meta-weka.classifiers.lazy.LWL	95.47738693467336	yes	0.9232279604442148	0.07677203955578514	CostSensitiveClassifier-Meta-weka.classifiers.rules.DecisionTable	88.19095477386935	yes	0.9062795241283789	0.09372047587162106	CostSensitiveClassifier-Meta-weka.classifiers.trees.RandomForest	96.48241206030151	yes	0.7160569105691057	0.28394308943089425	CostSensitiveClassifier-Meta-weka.classifiers.bayes.BayesNet	95.7286432160804	yes	0.7769595688895761	0.22304043111042382	CostSensitiveClassifier-Meta-weka.classifiers.trees.FT	96.48241206030151	yes
COSMIC	1	EGFR	751	T	I	0.078284	0.024531	0.272727	0.203922	-1	NA	0	NA	0	131.17464	1	93	EGFR	TK	B3_strand#C_helix	yes	CostSensitiveClassifier-Meta-weka.classifiers.trees.J48	96.23115577889448	yes	0.9250978200111794	0.07490217998882058	CostSensitiveClassifier-Meta-weka.classifiers.lazy.LWL	95.47738693467336	yes	0.9187963686959046	0.08120363130409512	CostSensitiveClassifier-Meta-weka.classifiers.rules.DecisionTable	88.19095477386935	yes	0.9062795241283789	0.09372047587162106	CostSensitiveClassifier-Meta-weka.classifiers.trees.RandomForest	96.48241206030151	no	0.4802083333333333	0.5197916666666667	CostSensitiveClassifier-Meta-weka.classifiers.bayes.BayesNet	95.7286432160804	yes	0.7745720346913129	0.22542796530868722	CostSensitiveClassifier-Meta-weka.classifiers.trees.FT	96.48241206030151	yes
COSMIC	1	EGFR	747	L	P	0.252132	0.235988	0.727273	0.65098	-3	NA	0	NA	0	115.13194	0	124	EGFR	TK	B3_strand	yes	CostSensitiveClassifier-Meta-weka.classifiers.trees.J48	96.23115577889448	yes	0.9250978200111794	0.07490217998882058	CostSensitiveClassifier-Meta-weka.classifiers.lazy.LWL	95.47738693467336	yes	0.9375918096635375	0.06240819033646274	CostSensitiveClassifier-Meta-weka.classifiers.rules.DecisionTable	88.19095477386935	yes	0.9062795241283789	0.09372047587162106	CostSensitiveClassifier-Meta-weka.classifiers.trees.RandomForest	96.48241206030151	yes	0.7	0.3	CostSensitiveClassifier-Meta-weka.classifiers.bayes.BayesNet	95.7286432160804	yes	0.5982238809360657	0.4017761190639343	CostSensitiveClassifier-Meta-weka.classifiers.trees.FT	96.48241206030151	yes
COSMIC	1	EGFR	863	G	S	?	0.077396	?	?	0	NA	0	NA	1	105.09344	0	48	EGFR	TK	Activation_segment_Nt#Activation_segment_Ct	yes	CostSensitiveClassifier-Meta-weka.classifiers.trees.J48	96.23115577889448	yes	0.9250978200111794	0.07490217998882058	CostSensitiveClassifier-Meta-weka.classifiers.lazy.LWL	95.47738693467336	yes	0.9344020362029872	0.06559796379701281	CostSensitiveClassifier-Meta-weka.classifiers.rules.DecisionTable	88.19095477386935	yes	0.9062795241283789	0.09372047587162106	CostSensitiveClassifier-Meta-weka.classifiers.trees.RandomForest	96.48241206030151	yes	0.8809847198641766	0.11901528013582344	CostSensitiveClassifier-Meta-weka.classifiers.bayes.BayesNet	95.7286432160804	yes	0.9988772827041005	0.001122717295899452	CostSensitiveClassifier-Meta-weka.classifiers.trees.FT	96.48241206030151	yes
COSMIC	1	EGFR	851	V	I	0.265769	0.236607	1	0.219608	3	NA	0	NA	0	131.17464	0	105	EGFR	TK	Activation_segment_Nt	yes	CostSensitiveClassifier-Meta-weka.classifiers.trees.J48	96.23115577889448	yes	0.9250978200111794	0.07490217998882058	CostSensitiveClassifier-Meta-weka.classifiers.lazy.LWL	95.47738693467336	yes	0.9180173035891396	0.08198269641086033	CostSensitiveClassifier-Meta-weka.classifiers.rules.DecisionTable	88.19095477386935	yes	0.9062795241283789	0.09372047587162106	CostSensitiveClassifier-Meta-weka.classifiers.trees.RandomForest	96.48241206030151	no	0.3	0.7	CostSensitiveClassifier-Meta-weka.classifiers.bayes.BayesNet	95.7286432160804	yes	0.9957579047305396	0.004242095269460518	CostSensitiveClassifier-Meta-weka.classifiers.trees.FT	96.48241206030151	no
COSMIC	1	EGFR	847	T	I	0.168631	0.027935	0.636364	0.360784	-1	NA	0	NA	0	131.17464	1	93	EGFR	TK	Catalytic_loop#Activation_segment_Nt	yes	CostSensitiveClassifier-Meta-weka.classifiers.trees.J48	96.23115577889448	yes	0.9250978200111794	0.07490217998882058	CostSensitiveClassifier-Meta-weka.classifiers.lazy.LWL	95.47738693467336	yes	0.9214083572957849	0.07859164270421493	CostSensitiveClassifier-Meta-weka.classifiers.rules.DecisionTable	88.19095477386935	yes	0.9062795241283789	0.09372047587162106	CostSensitiveClassifier-Meta-weka.classifiers.trees.RandomForest	96.48241206030151	yes	0.6912957705192629	0.308704229480737	CostSensitiveClassifier-Meta-weka.classifiers.bayes.BayesNet	95.7286432160804	yes	0.9276175536421483	0.07238244635785179	CostSensitiveClassifier-Meta-weka.classifiers.trees.FT	96.48241206030151	yes
COSMIC	1	EGFR	773	H	Y	0.568057	0.108248	0.545455	0.635294	2	NA	0	NA	0	181.19124	1	118	EGFR	TK	C_helix	yes	CostSensitiveClassifier-Meta-weka.classifiers.trees.J48	96.23115577889448	yes	0.9250978200111794	0.07490217998882058	CostSensitiveClassifier-Meta-weka.classifiers.lazy.LWL	95.47738693467336	yes	0.919594654952917	0.0804053450470827	CostSensitiveClassifier-Meta-weka.classifiers.rules.DecisionTable	88.19095477386935	yes	0.9062795241283789	0.09372047587162106	CostSensitiveClassifier-Meta-weka.classifiers.trees.RandomForest	96.48241206030151	yes	0.5629870129870129	0.4370129870129871	CostSensitiveClassifier-Meta-weka.classifiers.bayes.BayesNet	95.7286432160804	yes	0.9112331126947144	0.08876688730528572	CostSensitiveClassifier-Meta-weka.classifiers.trees.FT	96.48241206030151	yes
COSMIC	1	EGFR	769	V	L	0.506114	0.091186	0.545455	0.239216	1	NA	0	NA	0	131.17464	0	105	EGFR	TK	C_helix	yes	CostSensitiveClassifier-Meta-weka.classifiers.trees.J48	96.23115577889448	yes	0.9250978200111794	0.07490217998882058	CostSensitiveClassifier-Meta-weka.classifiers.lazy.LWL	95.47738693467336	yes	0.9219248056236519	0.07807519437634805	CostSensitiveClassifier-Meta-weka.classifiers.rules.DecisionTable	88.19095477386935	yes	0.9062795241283789	0.09372047587162106	CostSensitiveClassifier-Meta-weka.classifiers.trees.RandomForest	96.48241206030151	no	0.35227272727272724	0.6477272727272727	CostSensitiveClassifier-Meta-weka.classifiers.bayes.BayesNet	95.7286432160804	yes	0.819001883814106	0.180998116185894	CostSensitiveClassifier-Meta-weka.classifiers.trees.FT	96.48241206030151	no
COSMIC	1	EGFR	747	L	S	0.252132	0.235988	0.727273	0.65098	-2	NA	0	NA	1	105.09344	0	124	EGFR	TK	B3_strand	yes	CostSensitiveClassifier-Meta-weka.classifiers.trees.J48	96.23115577889448	yes	0.9250978200111794	0.07490217998882058	CostSensitiveClassifier-Meta-weka.classifiers.lazy.LWL	95.47738693467336	yes	0.9330107138402213	0.06698928615977864	CostSensitiveClassifier-Meta-weka.classifiers.rules.DecisionTable	88.19095477386935	yes	0.9062795241283789	0.09372047587162106	CostSensitiveClassifier-Meta-weka.classifiers.trees.RandomForest	96.48241206030151	yes	0.6772727272727272	0.3227272727272727	CostSensitiveClassifier-Meta-weka.classifiers.bayes.BayesNet	95.7286432160804	yes	0.5607170858101971	0.4392829141898029	CostSensitiveClassifier-Meta-weka.classifiers.trees.FT	96.48241206030151	yes
COSMIC	1	EGFR	735	G	S	0.45455	0.399001	0.909091	0.2	0	NA	0	NA	1	105.09344	0	48	EGFR	TK	G_loop#B3_strand	yes	CostSensitiveClassifier-Meta-weka.classifiers.trees.J48	96.23115577889448	yes	0.9250978200111794	0.07490217998882058	CostSensitiveClassifier-Meta-weka.classifiers.lazy.LWL	95.47738693467336	yes	0.9363819437771155	0.06361805622288448	CostSensitiveClassifier-Meta-weka.classifiers.rules.DecisionTable	88.19095477386935	yes	0.9062795241283789	0.09372047587162106	CostSensitiveClassifier-Meta-weka.classifiers.trees.RandomForest	96.48241206030151	yes	0.9635999999999999	0.0364	CostSensitiveClassifier-Meta-weka.classifiers.bayes.BayesNet	95.7286432160804	yes	0.9984839448570945	0.0015160551429055607	CostSensitiveClassifier-Meta-weka.classifiers.trees.FT	96.48241206030151	yes
COSMIC	1	EGFR	773	H	R	0.568057	0.108248	0.545455	0.635294	0	NA	0	NA	1	174.20274	1	118	EGFR	TK	C_helix	yes	CostSensitiveClassifier-Meta-weka.classifiers.trees.J48	96.23115577889448	yes	0.9250978200111794	0.07490217998882058	CostSensitiveClassifier-Meta-weka.classifiers.lazy.LWL	95.47738693467336	yes	0.9165873591754898	0.08341264082451036	CostSensitiveClassifier-Meta-weka.classifiers.rules.DecisionTable	88.19095477386935	yes	0.9062795241283789	0.09372047587162106	CostSensitiveClassifier-Meta-weka.classifiers.trees.RandomForest	96.48241206030151	no	0.3973809523809524	0.6026190476190476	CostSensitiveClassifier-Meta-weka.classifiers.bayes.BayesNet	95.7286432160804	yes	0.8812648336906551	0.11873516630934479	CostSensitiveClassifier-Meta-weka.classifiers.trees.FT	96.48241206030151	yes
COSMIC	1	EGFR	847	T	A	0.168631	0.027935	0.636364	0.360784	0	NA	0	NA	0	89.09404	1	93	EGFR	TK	Catalytic_loop#Activation_segment_Nt	yes	CostSensitiveClassifier-Meta-weka.classifiers.trees.J48	96.23115577889448	yes	0.9250978200111794	0.07490217998882058	CostSensitiveClassifier-Meta-weka.classifiers.lazy.LWL	95.47738693467336	yes	0.9212235256718018	0.07877647432819804	CostSensitiveClassifier-Meta-weka.classifiers.rules.DecisionTable	88.19095477386935	yes	0.9062795241283789	0.09372047587162106	CostSensitiveClassifier-Meta-weka.classifiers.trees.RandomForest	96.48241206030151	yes	0.7371291038525963	0.26287089614740367	CostSensitiveClassifier-Meta-weka.classifiers.bayes.BayesNet	95.7286432160804	yes	0.9219365501171006	0.07806344988289944	CostSensitiveClassifier-Meta-weka.classifiers.trees.FT	96.48241206030151	yes
COSMIC	1	EGFR	835	H	L	0.908494	0.819705	1	0.988235	-3	NA	0	NA	0	131.17464	1	118	EGFR	TK	Catalytic_loop	yes	CostSensitiveClassifier-Meta-weka.classifiers.trees.J48	96.23115577889448	yes	0.9250978200111794	0.07490217998882058	CostSensitiveClassifier-Meta-weka.classifiers.lazy.LWL	95.47738693467336	yes	0.9302478628191698	0.0697521371808301	CostSensitiveClassifier-Meta-weka.classifiers.rules.DecisionTable	88.19095477386935	yes	0.9062795241283789	0.09372047587162106	CostSensitiveClassifier-Meta-weka.classifiers.trees.RandomForest	96.48241206030151	no	0.40727272727272723	0.5927272727272728	CostSensitiveClassifier-Meta-weka.classifiers.bayes.BayesNet	95.7286432160804	yes	0.8918173764044549	0.10818262359554515	CostSensitiveClassifier-Meta-weka.classifiers.trees.FT	96.48241206030151	yes
COSMIC	1	EGFR	727	Y	H	0.482182	0.360281	0.727273	0.141176	2	NA	0	NA	1	155.15634	0	141	EGFR	TK	G_loop	yes	CostSensitiveClassifier-Meta-weka.classifiers.trees.J48	96.23115577889448	yes	0.9250978200111794	0.07490217998882058	CostSensitiveClassifier-Meta-weka.classifiers.lazy.LWL	95.47738693467336	yes	0.9225475552211566	0.07745244477884337	CostSensitiveClassifier-Meta-weka.classifiers.rules.DecisionTable	88.19095477386935	yes	0.9062795241283789	0.09372047587162106	CostSensitiveClassifier-Meta-weka.classifiers.trees.RandomForest	96.48241206030151	no	0.43983351754628347	0.5601664824537165	CostSensitiveClassifier-Meta-weka.classifiers.bayes.BayesNet	95.7286432160804	yes	0.9468291392342023	0.053170860765797696	CostSensitiveClassifier-Meta-weka.classifiers.trees.FT	96.48241206030151	yes
COSMIC	1	EGFR	801	Y	H	0.147045	0.142062	0.545455	0.458824	2	NA	0	NA	1	155.15634	0	141	EGFR	TK	Linker	yes	CostSensitiveClassifier-Meta-weka.classifiers.trees.J48	96.23115577889448	yes	0.9250978200111794	0.07490217998882058	CostSensitiveClassifier-Meta-weka.classifiers.lazy.LWL	95.47738693467336	yes	0.9170569520036432	0.08294304799635696	CostSensitiveClassifier-Meta-weka.classifiers.rules.DecisionTable	88.19095477386935	yes	0.9062795241283789	0.09372047587162106	CostSensitiveClassifier-Meta-weka.classifiers.trees.RandomForest	96.48241206030151	no	0.35722482189410953	0.6427751781058905	CostSensitiveClassifier-Meta-weka.classifiers.bayes.BayesNet	95.7286432160804	yes	0.5922818893132449	0.4077181106867551	CostSensitiveClassifier-Meta-weka.classifiers.trees.FT	96.48241206030151	yes
COSMIC	1	EGFR	775	C	Y	0.571287	0.019935	0.181818	0.588235	-2	NA	0	NA	0	181.19124	0	86	EGFR	TK	C_helix	yes	CostSensitiveClassifier-Meta-weka.classifiers.trees.J48	96.23115577889448	yes	0.9250978200111794	0.07490217998882058	CostSensitiveClassifier-Meta-weka.classifiers.lazy.LWL	95.47738693467336	yes	0.9346047887091317	0.06539521129086832	CostSensitiveClassifier-Meta-weka.classifiers.rules.DecisionTable	88.19095477386935	yes	0.9062795241283789	0.09372047587162106	CostSensitiveClassifier-Meta-weka.classifiers.trees.RandomForest	96.48241206030151	yes	0.708275075987842	0.2917249240121581	CostSensitiveClassifier-Meta-weka.classifiers.bayes.BayesNet	95.7286432160804	no	0.4044577215420377	0.5955422784579624	CostSensitiveClassifier-Meta-weka.classifiers.trees.FT	96.48241206030151	yes
COSMIC	1	EGFR	786	V	M	0.284484	0.100955	0.181818	0.243137	1	NA	0	NA	0	149.20784	0	105	EGFR	TK	Linker	yes	CostSensitiveClassifier-Meta-weka.classifiers.trees.J48	96.23115577889448	yes	0.9250978200111794	0.07490217998882058	CostSensitiveClassifier-Meta-weka.classifiers.lazy.LWL	95.47738693467336	yes	0.9202502090317525	0.0797497909682475	CostSensitiveClassifier-Meta-weka.classifiers.rules.DecisionTable	88.19095477386935	yes	0.9062795241283789	0.09372047587162106	CostSensitiveClassifier-Meta-weka.classifiers.trees.RandomForest	96.48241206030151	no	0.37727272727272726	0.6227272727272728	CostSensitiveClassifier-Meta-weka.classifiers.bayes.BayesNet	95.7286432160804	yes	0.6077964282209845	0.3922035717790155	CostSensitiveClassifier-Meta-weka.classifiers.trees.FT	96.48241206030151	no
COSMIC	1	EGFR	854	T	A	0.09791	0.104181	0.818182	0.376471	0	NA	0	NA	0	89.09404	1	93	EGFR	TK	Activation_segment_Nt	yes	CostSensitiveClassifier-Meta-weka.classifiers.trees.J48	96.23115577889448	yes	0.9250978200111794	0.07490217998882058	CostSensitiveClassifier-Meta-weka.classifiers.lazy.LWL	95.47738693467336	yes	0.924485364328858	0.07551463567114253	CostSensitiveClassifier-Meta-weka.classifiers.rules.DecisionTable	88.19095477386935	yes	0.9062795241283789	0.09372047587162106	CostSensitiveClassifier-Meta-weka.classifiers.trees.RandomForest	96.48241206030151	yes	0.9708333333333334	0.029166666666666664	CostSensitiveClassifier-Meta-weka.classifiers.bayes.BayesNet	95.7286432160804	yes	0.9976454412612857	0.0023545587387141277	CostSensitiveClassifier-Meta-weka.classifiers.trees.FT	96.48241206030151	yes
COSMIC	1	EGFR	720	S	F	0.195628	0.099806	0.818182	0.309804	-2	NA	0	NA	0	165.19184	1	73	EGFR	TK	G_loop	yes	CostSensitiveClassifier-Meta-weka.classifiers.trees.J48	96.23115577889448	yes	0.9250978200111794	0.07490217998882058	CostSensitiveClassifier-Meta-weka.classifiers.lazy.LWL	95.47738693467336	yes	0.929947974870981	0.07005202512901891	CostSensitiveClassifier-Meta-weka.classifiers.rules.DecisionTable	88.19095477386935	yes	0.9062795241283789	0.09372047587162106	CostSensitiveClassifier-Meta-weka.classifiers.trees.RandomForest	96.48241206030151	yes	0.7544871794871795	0.24551282051282053	CostSensitiveClassifier-Meta-weka.classifiers.bayes.BayesNet	95.7286432160804	yes	0.9768992115176588	0.023100788482341254	CostSensitiveClassifier-Meta-weka.classifiers.trees.FT	96.48241206030151	yes
COSMIC	1	EGFR	871	A	T	0.146907	0.036864	0.636364	0.403922	0	NA	0	NA	1	119.12034	0	67	EGFR	TK	Activation_segment_Nt#Activation_segment_Ct	yes	CostSensitiveClassifier-Meta-weka.classifiers.trees.J48	96.23115577889448	yes	0.9250978200111794	0.07490217998882058	CostSensitiveClassifier-Meta-weka.classifiers.lazy.LWL	95.47738693467336	yes	0.9277561564311921	0.07224384356880784	CostSensitiveClassifier-Meta-weka.classifiers.rules.DecisionTable	88.19095477386935	yes	0.9062795241283789	0.09372047587162106	CostSensitiveClassifier-Meta-weka.classifiers.trees.RandomForest	96.48241206030151	yes	0.6987938596491228	0.30120614035087717	CostSensitiveClassifier-Meta-weka.classifiers.bayes.BayesNet	95.7286432160804	yes	0.9629338399008773	0.037066160099122655	CostSensitiveClassifier-Meta-weka.classifiers.trees.FT	96.48241206030151	yes
COSMIC	1	EGFR	774	V	M	0.485356	0.198506	0.363636	0.419608	1	NA	0	NA	0	149.20784	0	105	EGFR	TK	C_helix	yes	CostSensitiveClassifier-Meta-weka.classifiers.trees.J48	96.23115577889448	yes	0.9250978200111794	0.07490217998882058	CostSensitiveClassifier-Meta-weka.classifiers.lazy.LWL	95.47738693467336	yes	0.9233724678917532	0.07662753210824708	CostSensitiveClassifier-Meta-weka.classifiers.rules.DecisionTable	88.19095477386935	yes	0.9062795241283789	0.09372047587162106	CostSensitiveClassifier-Meta-weka.classifiers.trees.RandomForest	96.48241206030151	no	0.4933296378418329	0.506670362158167	CostSensitiveClassifier-Meta-weka.classifiers.bayes.BayesNet	95.7286432160804	yes	0.7497231255186915	0.2502768744813085	CostSensitiveClassifier-Meta-weka.classifiers.trees.FT	96.48241206030151	no
COSMIC	1	EGFR	833	L	V	0.471306	0.085484	0.727273	0.188235	1	NA	0	NA	0	117.14784	0	124	EGFR	TK	Catalytic_loop	yes	CostSensitiveClassifier-Meta-weka.classifiers.trees.J48	96.23115577889448	yes	0.9250978200111794	0.07490217998882058	CostSensitiveClassifier-Meta-weka.classifiers.lazy.LWL	95.47738693467336	yes	0.9276695680324348	0.07233043196756518	CostSensitiveClassifier-Meta-weka.classifiers.rules.DecisionTable	88.19095477386935	yes	0.9062795241283789	0.09372047587162106	CostSensitiveClassifier-Meta-weka.classifiers.trees.RandomForest	96.48241206030151	yes	0.6588516746411484	0.34114832535885165	CostSensitiveClassifier-Meta-weka.classifiers.bayes.BayesNet	95.7286432160804	yes	0.9611545269297981	0.03884547307020203	CostSensitiveClassifier-Meta-weka.classifiers.trees.FT	96.48241206030151	yes
COSMIC	1	EGFR	861	L	R	0.070003	0.12363	0.818182	0.215686	-2	NA	0	NA	1	174.20274	0	124	EGFR	TK	Activation_segment_Nt	yes	CostSensitiveClassifier-Meta-weka.classifiers.trees.J48	96.23115577889448	yes	0.9250978200111794	0.07490217998882058	CostSensitiveClassifier-Meta-weka.classifiers.lazy.LWL	95.47738693467336	yes	0.9319734102792885	0.06802658972071157	CostSensitiveClassifier-Meta-weka.classifiers.rules.DecisionTable	88.19095477386935	yes	0.9062795241283789	0.09372047587162106	CostSensitiveClassifier-Meta-weka.classifiers.trees.RandomForest	96.48241206030151	yes	1.0	0.0	CostSensitiveClassifier-Meta-weka.classifiers.bayes.BayesNet	95.7286432160804	yes	0.9985667728947674	0.0014332271052326713	CostSensitiveClassifier-Meta-weka.classifiers.trees.FT	96.48241206030151	yes
COSMIC	1	EGFR	773	H	L	0.568057	0.108248	0.545455	0.635294	-3	NA	0	NA	0	131.17464	1	118	EGFR	TK	C_helix	yes	CostSensitiveClassifier-Meta-weka.classifiers.trees.J48	96.23115577889448	yes	0.9250978200111794	0.07490217998882058	CostSensitiveClassifier-Meta-weka.classifiers.lazy.LWL	95.47738693467336	yes	0.9247490834828539	0.07525091651714616	CostSensitiveClassifier-Meta-weka.classifiers.rules.DecisionTable	88.19095477386935	yes	0.9062795241283789	0.09372047587162106	CostSensitiveClassifier-Meta-weka.classifiers.trees.RandomForest	96.48241206030151	no	0.35798701298701296	0.642012987012987	CostSensitiveClassifier-Meta-weka.classifiers.bayes.BayesNet	95.7286432160804	yes	0.7135993041729747	0.2864006958270253	CostSensitiveClassifier-Meta-weka.classifiers.trees.FT	96.48241206030151	yes
COSMIC	1	EGFR	838	L	P	0.327905	0.447092	1	0.843137	-3	NA	0	NA	0	115.13194	0	124	EGFR	TK	Catalytic_loop	yes	CostSensitiveClassifier-Meta-weka.classifiers.trees.J48	96.23115577889448	yes	0.9250978200111794	0.07490217998882058	CostSensitiveClassifier-Meta-weka.classifiers.lazy.LWL	95.47738693467336	yes	0.939155457201193	0.06084454279880704	CostSensitiveClassifier-Meta-weka.classifiers.rules.DecisionTable	88.19095477386935	yes	0.9062795241283789	0.09372047587162106	CostSensitiveClassifier-Meta-weka.classifiers.trees.RandomForest	96.48241206030151	yes	0.8982456140350876	0.10175438596491229	CostSensitiveClassifier-Meta-weka.classifiers.bayes.BayesNet	95.7286432160804	yes	0.9781645914545107	0.02183540854548933	CostSensitiveClassifier-Meta-weka.classifiers.trees.FT	96.48241206030151	yes
COSMIC	1	EGFR	733	P	S	0.137881	0.052422	1	0.101961	-1	NA	0	NA	1	105.09344	0	90	EGFR	TK	G_loop#B3_strand	yes	CostSensitiveClassifier-Meta-weka.classifiers.trees.J48	96.23115577889448	yes	0.9250978200111794	0.07490217998882058	CostSensitiveClassifier-Meta-weka.classifiers.lazy.LWL	95.47738693467336	yes	0.927810700830419	0.0721892991695811	CostSensitiveClassifier-Meta-weka.classifiers.rules.DecisionTable	88.19095477386935	yes	0.9062795241283789	0.09372047587162106	CostSensitiveClassifier-Meta-weka.classifiers.trees.RandomForest	96.48241206030151	yes	0.7636000000000001	0.2364	CostSensitiveClassifier-Meta-weka.classifiers.bayes.BayesNet	95.7286432160804	yes	0.9666573992033345	0.0333426007966656	CostSensitiveClassifier-Meta-weka.classifiers.trees.FT	96.48241206030151	yes
COSMIC	1	EGFR	717	V	A	0.166837	0.109176	0.909091	0.235294	0	NA	0	NA	0	89.09404	0	105	EGFR	TK	G_loop	yes	CostSensitiveClassifier-Meta-weka.classifiers.trees.J48	96.23115577889448	yes	0.9250978200111794	0.07490217998882058	CostSensitiveClassifier-Meta-weka.classifiers.lazy.LWL	95.47738693467336	yes	0.9247503287923398	0.07524967120766037	CostSensitiveClassifier-Meta-weka.classifiers.rules.DecisionTable	88.19095477386935	yes	0.9062795241283789	0.09372047587162106	CostSensitiveClassifier-Meta-weka.classifiers.trees.RandomForest	96.48241206030151	no	0.46060606060606063	0.5393939393939394	CostSensitiveClassifier-Meta-weka.classifiers.bayes.BayesNet	95.7286432160804	yes	0.9873223927737945	0.012677607226205506	CostSensitiveClassifier-Meta-weka.classifiers.trees.FT	96.48241206030151	no
COSMIC	1	EGFR	860	K	I	0.313468	0.212297	0.454545	0.756863	-3	NA	0	NA	0	131.17464	1	135	EGFR	TK	Activation_segment_Nt	yes	CostSensitiveClassifier-Meta-weka.classifiers.trees.J48	96.23115577889448	yes	0.9250978200111794	0.07490217998882058	CostSensitiveClassifier-Meta-weka.classifiers.lazy.LWL	95.47738693467336	yes	0.9229156978726714	0.07708430212732896	CostSensitiveClassifier-Meta-weka.classifiers.rules.DecisionTable	88.19095477386935	yes	0.9062795241283789	0.09372047587162106	CostSensitiveClassifier-Meta-weka.classifiers.trees.RandomForest	96.48241206030151	no	0.30720289855072463	0.6927971014492753	CostSensitiveClassifier-Meta-weka.classifiers.bayes.BayesNet	95.7286432160804	yes	0.9955433464544247	0.0044566535455752435	CostSensitiveClassifier-Meta-weka.classifiers.trees.FT	96.48241206030151	yes
COSMIC	1	EGFR	724	G	S	0.716841	0.545306	1	0.94902	0	NA	0	NA	1	105.09344	0	48	EGFR	TK	G_loop	yes	CostSensitiveClassifier-Meta-weka.classifiers.trees.J48	96.23115577889448	yes	0.9250978200111794	0.07490217998882058	CostSensitiveClassifier-Meta-weka.classifiers.lazy.LWL	95.47738693467336	yes	0.9463592083890595	0.053640791610940736	CostSensitiveClassifier-Meta-weka.classifiers.rules.DecisionTable	88.19095477386935	yes	0.9062795241283789	0.09372047587162106	CostSensitiveClassifier-Meta-weka.classifiers.trees.RandomForest	96.48241206030151	yes	1.0	0.0	CostSensitiveClassifier-Meta-weka.classifiers.bayes.BayesNet	95.7286432160804	yes	0.9989149797513639	0.0010850202486361825	CostSensitiveClassifier-Meta-weka.classifiers.trees.FT	96.48241206030151	yes
COSMIC	1	EGFR	807	D	N	0.173269	0.031913	0.454545	0.156863	1	NA	0	NA	1	132.11904	1	91	EGFR	TK	Linker#E_helix	yes	CostSensitiveClassifier-Meta-weka.classifiers.trees.J48	96.23115577889448	yes	0.9250978200111794	0.07490217998882058	CostSensitiveClassifier-Meta-weka.classifiers.lazy.LWL	95.47738693467336	yes	0.9076381083308525	0.09236189166914767	CostSensitiveClassifier-Meta-weka.classifiers.rules.DecisionTable	88.19095477386935	yes	0.9062795241283789	0.09372047587162106	CostSensitiveClassifier-Meta-weka.classifiers.trees.RandomForest	96.48241206030151	yes	0.5130300625936701	0.4869699374063298	CostSensitiveClassifier-Meta-weka.classifiers.bayes.BayesNet	95.7286432160804	yes	0.8856596511398973	0.11434034886010257	CostSensitiveClassifier-Meta-weka.classifiers.trees.FT	96.48241206030151	yes
COSMIC	1	EGFR	767	A	V	0.182737	0.078854	0.727273	0.313725	0	NA	0	NA	0	117.14784	0	67	EGFR	TK	C_helix	yes	CostSensitiveClassifier-Meta-weka.classifiers.trees.J48	96.23115577889448	yes	0.9250978200111794	0.07490217998882058	CostSensitiveClassifier-Meta-weka.classifiers.lazy.LWL	95.47738693467336	yes	0.930702734637993	0.06929726536200695	CostSensitiveClassifier-Meta-weka.classifiers.rules.DecisionTable	88.19095477386935	yes	0.9062795241283789	0.09372047587162106	CostSensitiveClassifier-Meta-weka.classifiers.trees.RandomForest	96.48241206030151	yes	0.5916666666666666	0.4083333333333333	CostSensitiveClassifier-Meta-weka.classifiers.bayes.BayesNet	95.7286432160804	yes	0.900842950920161	0.09915704907983895	CostSensitiveClassifier-Meta-weka.classifiers.trees.FT	96.48241206030151	yes
COSMIC	1	EGFR	720	S	P	0.195628	0.099806	0.818182	0.309804	-1	NA	0	NA	0	115.13194	1	73	EGFR	TK	G_loop	yes	CostSensitiveClassifier-Meta-weka.classifiers.trees.J48	96.23115577889448	yes	0.9250978200111794	0.07490217998882058	CostSensitiveClassifier-Meta-weka.classifiers.lazy.LWL	95.47738693467336	yes	0.929588453462066	0.07041154653793384	CostSensitiveClassifier-Meta-weka.classifiers.rules.DecisionTable	88.19095477386935	yes	0.9062795241283789	0.09372047587162106	CostSensitiveClassifier-Meta-weka.classifiers.trees.RandomForest	96.48241206030151	yes	0.7794871794871795	0.22051282051282053	CostSensitiveClassifier-Meta-weka.classifiers.bayes.BayesNet	95.7286432160804	yes	0.9930918740613984	0.006908125938601618	CostSensitiveClassifier-Meta-weka.classifiers.trees.FT	96.48241206030151	yes
COSMIC	1	EGFR	795	F	S	0.438402	0.013083	0.272727	0.215686	-2	NA	0	NA	1	105.09344	0	135	EGFR	TK	Linker	yes	CostSensitiveClassifier-Meta-weka.classifiers.trees.J48	96.23115577889448	yes	0.9250978200111794	0.07490217998882058	CostSensitiveClassifier-Meta-weka.classifiers.lazy.LWL	95.47738693467336	yes	0.9248726882298881	0.07512731177011177	CostSensitiveClassifier-Meta-weka.classifiers.rules.DecisionTable	88.19095477386935	yes	0.9062795241283789	0.09372047587162106	CostSensitiveClassifier-Meta-weka.classifiers.trees.RandomForest	96.48241206030151	yes	0.6072248218941095	0.39277517810589047	CostSensitiveClassifier-Meta-weka.classifiers.bayes.BayesNet	95.7286432160804	no	0.4350927738489624	0.5649072261510376	CostSensitiveClassifier-Meta-weka.classifiers.trees.FT	96.48241206030151	yes
COSMIC	1	EGFR	842	N	D	0.965937	0.843883	1	0.964706	1	NA	0	NA	1	133.10384	1	96	EGFR	TK	Catalytic_loop	yes	CostSensitiveClassifier-Meta-weka.classifiers.trees.J48	96.23115577889448	yes	0.9250978200111794	0.07490217998882058	CostSensitiveClassifier-Meta-weka.classifiers.lazy.LWL	95.47738693467336	yes	0.9265155512966552	0.07348444870334489	CostSensitiveClassifier-Meta-weka.classifiers.rules.DecisionTable	88.19095477386935	yes	0.9062795241283789	0.09372047587162106	CostSensitiveClassifier-Meta-weka.classifiers.trees.RandomForest	96.48241206030151	yes	0.6149122807017544	0.38508771929824565	CostSensitiveClassifier-Meta-weka.classifiers.bayes.BayesNet	95.7286432160804	yes	0.9851753199642086	0.014824680035791316	CostSensitiveClassifier-Meta-weka.classifiers.trees.FT	96.48241206030151	yes
COSMIC	1	EGFR	855	D	N	0.965413	0.828589	1	0.968627	1	NA	0	NA	1	132.11904	1	91	EGFR	TK	Activation_segment_Nt	yes	CostSensitiveClassifier-Meta-weka.classifiers.trees.J48	96.23115577889448	yes	0.9250978200111794	0.07490217998882058	CostSensitiveClassifier-Meta-weka.classifiers.lazy.LWL	95.47738693467336	yes	0.9250165615315401	0.07498343846846013	CostSensitiveClassifier-Meta-weka.classifiers.rules.DecisionTable	88.19095477386935	yes	0.9062795241283789	0.09372047587162106	CostSensitiveClassifier-Meta-weka.classifiers.trees.RandomForest	96.48241206030151	yes	0.8515350877192983	0.14846491228070174	CostSensitiveClassifier-Meta-weka.classifiers.bayes.BayesNet	95.7286432160804	yes	0.999330044621925	6.699553780750231E-4	CostSensitiveClassifier-Meta-weka.classifiers.trees.FT	96.48241206030151	yes
COSMIC	1	EGFR	779	G	S	0.33994	0.316301	0.818182	0.823529	0	NA	0	NA	1	105.09344	0	48	EGFR	TK	C_helix	yes	CostSensitiveClassifier-Meta-weka.classifiers.trees.J48	96.23115577889448	yes	0.9250978200111794	0.07490217998882058	CostSensitiveClassifier-Meta-weka.classifiers.lazy.LWL	95.47738693467336	yes	0.9378042339966498	0.06219576600334991	CostSensitiveClassifier-Meta-weka.classifiers.rules.DecisionTable	88.19095477386935	yes	0.9062795241283789	0.09372047587162106	CostSensitiveClassifier-Meta-weka.classifiers.trees.RandomForest	96.48241206030151	yes	0.8923809523809524	0.10761904761904761	CostSensitiveClassifier-Meta-weka.classifiers.bayes.BayesNet	95.7286432160804	yes	0.993158931192201	0.006841068807799047	CostSensitiveClassifier-Meta-weka.classifiers.trees.FT	96.48241206030151	yes
COSMIC	1	EGFR	719	G	A	0.864438	0.653598	1	0.94902	0	NA	0	NA	0	89.09404	0	48	EGFR	TK	G_loop	yes	CostSensitiveClassifier-Meta-weka.classifiers.trees.J48	96.23115577889448	yes	0.9250978200111794	0.07490217998882058	CostSensitiveClassifier-Meta-weka.classifiers.lazy.LWL	95.47738693467336	yes	0.9482390082650941	0.05176099173490603	CostSensitiveClassifier-Meta-weka.classifiers.rules.DecisionTable	88.19095477386935	yes	0.9062795241283789	0.09372047587162106	CostSensitiveClassifier-Meta-weka.classifiers.trees.RandomForest	96.48241206030151	yes	1.0	0.0	CostSensitiveClassifier-Meta-weka.classifiers.bayes.BayesNet	95.7286432160804	yes	0.998520111715689	0.0014798882843109287	CostSensitiveClassifier-Meta-weka.classifiers.trees.FT	96.48241206030151	yes
COSMIC	1	EGFR	836	R	C	0.788804	0.606701	1	0.921569	-3	NA	0	NA	0	121.15404	1	148	EGFR	TK	Catalytic_loop	yes	CostSensitiveClassifier-Meta-weka.classifiers.trees.J48	96.23115577889448	yes	0.9250978200111794	0.07490217998882058	CostSensitiveClassifier-Meta-weka.classifiers.lazy.LWL	95.47738693467336	yes	0.9291987125990271	0.07080128740097295	CostSensitiveClassifier-Meta-weka.classifiers.rules.DecisionTable	88.19095477386935	yes	0.9062795241283789	0.09372047587162106	CostSensitiveClassifier-Meta-weka.classifiers.trees.RandomForest	96.48241206030151	yes	0.9	0.1	CostSensitiveClassifier-Meta-weka.classifiers.bayes.BayesNet	95.7286432160804	yes	0.8484750994276977	0.15152490057230225	CostSensitiveClassifier-Meta-weka.classifiers.trees.FT	96.48241206030151	yes
COSMIC	1	EGFR	725	T	M	0.146852	0.122923	0.909091	0.380392	-1	Phosphorylation	0	NA	0	149.20784	1	93	EGFR	TK	G_loop	yes	CostSensitiveClassifier-Meta-weka.classifiers.trees.J48	96.23115577889448	yes	0.9250978200111794	0.07490217998882058	CostSensitiveClassifier-Meta-weka.classifiers.lazy.LWL	95.47738693467336	yes	0.929402871329511	0.07059712867048894	CostSensitiveClassifier-Meta-weka.classifiers.rules.DecisionTable	88.19095477386935	yes	0.9062795241283789	0.09372047587162106	CostSensitiveClassifier-Meta-weka.classifiers.trees.RandomForest	96.48241206030151	yes	0.8906478937728938	0.10935210622710623	CostSensitiveClassifier-Meta-weka.classifiers.bayes.BayesNet	95.7286432160804	yes	0.9892187676169422	0.010781232383057749	CostSensitiveClassifier-Meta-weka.classifiers.trees.FT	96.48241206030151	yes
COSMIC	1	EGFR	832	R	C	0.354984	0.074478	0.727273	0.321569	-3	NA	0	NA	0	121.15404	1	148	EGFR	TK	Catalytic_loop	yes	CostSensitiveClassifier-Meta-weka.classifiers.trees.J48	96.23115577889448	yes	0.9250978200111794	0.07490217998882058	CostSensitiveClassifier-Meta-weka.classifiers.lazy.LWL	95.47738693467336	yes	0.9225089821126701	0.07749101788733012	CostSensitiveClassifier-Meta-weka.classifiers.rules.DecisionTable	88.19095477386935	yes	0.9062795241283789	0.09372047587162106	CostSensitiveClassifier-Meta-weka.classifiers.trees.RandomForest	96.48241206030151	yes	0.8	0.2	CostSensitiveClassifier-Meta-weka.classifiers.bayes.BayesNet	95.7286432160804	yes	0.7312227968269023	0.2687772031730976	CostSensitiveClassifier-Meta-weka.classifiers.trees.FT	96.48241206030151	yes
COSMIC	1	EGFR	784	S	F	0.12038	0.073373	0.636364	0.2	-2	NA	0	NA	0	165.19184	1	73	EGFR	TK	C_helix	yes	CostSensitiveClassifier-Meta-weka.classifiers.trees.J48	96.23115577889448	yes	0.9250978200111794	0.07490217998882058	CostSensitiveClassifier-Meta-weka.classifiers.lazy.LWL	95.47738693467336	yes	0.9259511980444272	0.07404880195557295	CostSensitiveClassifier-Meta-weka.classifiers.rules.DecisionTable	88.19095477386935	yes	0.9062795241283789	0.09372047587162106	CostSensitiveClassifier-Meta-weka.classifiers.trees.RandomForest	96.48241206030151	yes	0.7160569105691057	0.2839430894308943	CostSensitiveClassifier-Meta-weka.classifiers.bayes.BayesNet	95.7286432160804	yes	0.7641444093459492	0.23585559065405073	CostSensitiveClassifier-Meta-weka.classifiers.trees.FT	96.48241206030151	yes
COSMIC	1	EGFR	765	V	M	0.308472	0.130614	0.454545	0.364706	1	NA	0	NA	0	149.20784	0	105	EGFR	TK	C_helix	yes	CostSensitiveClassifier-Meta-weka.classifiers.trees.J48	96.23115577889448	yes	0.9250978200111794	0.07490217998882058	CostSensitiveClassifier-Meta-weka.classifiers.lazy.LWL	95.47738693467336	yes	0.9217096253258658	0.07829037467413438	CostSensitiveClassifier-Meta-weka.classifiers.rules.DecisionTable	88.19095477386935	yes	0.9062795241283789	0.09372047587162106	CostSensitiveClassifier-Meta-weka.classifiers.trees.RandomForest	96.48241206030151	no	0.4933296378418329	0.506670362158167	CostSensitiveClassifier-Meta-weka.classifiers.bayes.BayesNet	95.7286432160804	yes	0.7497231255186915	0.2502768744813085	CostSensitiveClassifier-Meta-weka.classifiers.trees.FT	96.48241206030151	no
COSMIC	1	EGFR	802	V	I	0.270378	0.061041	0.909091	0.866667	3	NA	0	NA	0	131.17464	0	105	EGFR	TK	Linker	yes	CostSensitiveClassifier-Meta-weka.classifiers.trees.J48	96.23115577889448	yes	0.9250978200111794	0.07490217998882058	CostSensitiveClassifier-Meta-weka.classifiers.lazy.LWL	95.47738693467336	yes	0.9203597907809515	0.0796402092190483	CostSensitiveClassifier-Meta-weka.classifiers.rules.DecisionTable	88.19095477386935	yes	0.9062795241283789	0.09372047587162106	CostSensitiveClassifier-Meta-weka.classifiers.trees.RandomForest	96.48241206030151	no	0.1	0.9	CostSensitiveClassifier-Meta-weka.classifiers.bayes.BayesNet	95.7286432160804	yes	0.8733223633702233	0.12667763662977669	CostSensitiveClassifier-Meta-weka.classifiers.trees.FT	96.48241206030151	no
COSMIC	1	EGFR	871	A	G	0.146907	0.036864	0.636364	0.403922	0	NA	0	NA	0	75.06714	0	67	EGFR	TK	Activation_segment_Nt#Activation_segment_Ct	yes	CostSensitiveClassifier-Meta-weka.classifiers.trees.J48	96.23115577889448	yes	0.9250978200111794	0.07490217998882058	CostSensitiveClassifier-Meta-weka.classifiers.lazy.LWL	95.47738693467336	yes	0.9267680083174199	0.07323199168258018	CostSensitiveClassifier-Meta-weka.classifiers.rules.DecisionTable	88.19095477386935	yes	0.9062795241283789	0.09372047587162106	CostSensitiveClassifier-Meta-weka.classifiers.trees.RandomForest	96.48241206030151	yes	0.6660287081339713	0.3339712918660287	CostSensitiveClassifier-Meta-weka.classifiers.bayes.BayesNet	95.7286432160804	yes	0.9709214854867643	0.029078514513235693	CostSensitiveClassifier-Meta-weka.classifiers.trees.FT	96.48241206030151	yes
COSMIC	1	EGFR	850	H	D	0.123389	0.083716	0.636364	0.341176	-1	NA	0	NA	1	133.10384	1	118	EGFR	TK	Activation_segment_Nt	yes	CostSensitiveClassifier-Meta-weka.classifiers.trees.J48	96.23115577889448	yes	0.9250978200111794	0.07490217998882058	CostSensitiveClassifier-Meta-weka.classifiers.lazy.LWL	95.47738693467336	yes	0.9151274035760483	0.08487259642395174	CostSensitiveClassifier-Meta-weka.classifiers.rules.DecisionTable	88.19095477386935	yes	0.9062795241283789	0.09372047587162106	CostSensitiveClassifier-Meta-weka.classifiers.trees.RandomForest	96.48241206030151	yes	0.5406060606060606	0.45939393939393935	CostSensitiveClassifier-Meta-weka.classifiers.bayes.BayesNet	95.7286432160804	yes	0.987047751364764	0.012952248635236117	CostSensitiveClassifier-Meta-weka.classifiers.trees.FT	96.48241206030151	yes
COSMIC	1	EGFR	832	R	H	0.354984	0.074478	0.727273	0.321569	0	NA	0	NA	1	155.15634	1	148	EGFR	TK	Catalytic_loop	yes	CostSensitiveClassifier-Meta-weka.classifiers.trees.J48	96.23115577889448	yes	0.9250978200111794	0.07490217998882058	CostSensitiveClassifier-Meta-weka.classifiers.lazy.LWL	95.47738693467336	yes	0.906884463956085	0.09311553604391487	CostSensitiveClassifier-Meta-weka.classifiers.rules.DecisionTable	88.19095477386935	yes	0.9062795241283789	0.09372047587162106	CostSensitiveClassifier-Meta-weka.classifiers.trees.RandomForest	96.48241206030151	no	0.2772727272727272	0.7227272727272728	CostSensitiveClassifier-Meta-weka.classifiers.bayes.BayesNet	95.7286432160804	yes	0.5595991182086385	0.4404008817913615	CostSensitiveClassifier-Meta-weka.classifiers.trees.FT	96.48241206030151	yes
COSMIC	1	EGFR	831	R	H	0.106882	0.093308	0.363636	0.352941	0	NA	0	NA	1	155.15634	1	148	EGFR	TK	Catalytic_loop	yes	CostSensitiveClassifier-Meta-weka.classifiers.trees.J48	96.23115577889448	yes	0.9250978200111794	0.07490217998882058	CostSensitiveClassifier-Meta-weka.classifiers.lazy.LWL	95.47738693467336	yes	0.9049706071906959	0.09502939280930424	CostSensitiveClassifier-Meta-weka.classifiers.rules.DecisionTable	88.19095477386935	yes	0.9062795241283789	0.09372047587162106	CostSensitiveClassifier-Meta-weka.classifiers.trees.RandomForest	96.48241206030151	no	0.37727272727272726	0.6227272727272728	CostSensitiveClassifier-Meta-weka.classifiers.bayes.BayesNet	95.7286432160804	yes	0.5595991182086385	0.4404008817913615	CostSensitiveClassifier-Meta-weka.classifiers.trees.FT	96.48241206030151	yes
COSMIC	1	EGFR	769	V	M	0.506114	0.091186	0.545455	0.239216	1	NA	0	NA	0	149.20784	0	105	EGFR	TK	C_helix	yes	CostSensitiveClassifier-Meta-weka.classifiers.trees.J48	96.23115577889448	yes	0.9250978200111794	0.07490217998882058	CostSensitiveClassifier-Meta-weka.classifiers.lazy.LWL	95.47738693467336	yes	0.922036322051647	0.07796367794835299	CostSensitiveClassifier-Meta-weka.classifiers.rules.DecisionTable	88.19095477386935	yes	0.9062795241283789	0.09372047587162106	CostSensitiveClassifier-Meta-weka.classifiers.trees.RandomForest	96.48241206030151	no	0.4933296378418329	0.506670362158167	CostSensitiveClassifier-Meta-weka.classifiers.bayes.BayesNet	95.7286432160804	yes	0.7497231255186915	0.2502768744813085	CostSensitiveClassifier-Meta-weka.classifiers.trees.FT	96.48241206030151	no
COSMIC	1	EGFR	864	A	T	?	0.042389	?	?	0	NA	0	NA	1	119.12034	0	67	EGFR	TK	Activation_segment_Nt#Activation_segment_Ct	yes	CostSensitiveClassifier-Meta-weka.classifiers.trees.J48	96.23115577889448	yes	0.9250978200111794	0.07490217998882058	CostSensitiveClassifier-Meta-weka.classifiers.lazy.LWL	95.47738693467336	yes	0.9305165864481191	0.06948341355188119	CostSensitiveClassifier-Meta-weka.classifiers.rules.DecisionTable	88.19095477386935	yes	0.9062795241283789	0.09372047587162106	CostSensitiveClassifier-Meta-weka.classifiers.trees.RandomForest	96.48241206030151	yes	0.8194255800792304	0.18057441992076967	CostSensitiveClassifier-Meta-weka.classifiers.bayes.BayesNet	95.7286432160804	yes	0.9816415388775234	0.018358461122476608	CostSensitiveClassifier-Meta-weka.classifiers.trees.FT	96.48241206030151	yes
COSMIC	1	EGFR	858	L	Q	0.51031	0.409919	0.818182	0.803922	-2	NA	0	NA	1	146.14594	0	124	EGFR	TK	Activation_segment_Nt	yes	CostSensitiveClassifier-Meta-weka.classifiers.trees.J48	96.23115577889448	yes	0.9250978200111794	0.07490217998882058	CostSensitiveClassifier-Meta-weka.classifiers.lazy.LWL	95.47738693467336	yes	0.9375854661362291	0.062414533863770986	CostSensitiveClassifier-Meta-weka.classifiers.rules.DecisionTable	88.19095477386935	yes	0.9062795241283789	0.09372047587162106	CostSensitiveClassifier-Meta-weka.classifiers.trees.RandomForest	96.48241206030151	yes	0.9	0.1	CostSensitiveClassifier-Meta-weka.classifiers.bayes.BayesNet	95.7286432160804	yes	0.9932939226405326	0.006706077359467489	CostSensitiveClassifier-Meta-weka.classifiers.trees.FT	96.48241206030151	yes
COSMIC	1	EGFR	713	K	F	0.174207	0.079296	0.454545	0.192157	-3	NA	0	NA	0	165.19184	1	135	EGFR	TK	G_loop	yes	CostSensitiveClassifier-Meta-weka.classifiers.trees.J48	96.23115577889448	yes	0.9250978200111794	0.07490217998882058	CostSensitiveClassifier-Meta-weka.classifiers.lazy.LWL	95.47738693467336	yes	0.9215586670942143	0.0784413329057854	CostSensitiveClassifier-Meta-weka.classifiers.rules.DecisionTable	88.19095477386935	yes	0.9062795241283789	0.09372047587162106	CostSensitiveClassifier-Meta-weka.classifiers.trees.RandomForest	96.48241206030151	no	0.42147562582345194	0.578524374176548	CostSensitiveClassifier-Meta-weka.classifiers.bayes.BayesNet	95.7286432160804	yes	0.97198922779598	0.028010772204019957	CostSensitiveClassifier-Meta-weka.classifiers.trees.FT	96.48241206030151	yes
COSMIC	1	EGFR	721	G	A	0.947746	0.72622	1	0.964706	0	NA	0	NA	0	89.09404	0	48	EGFR	TK	G_loop	yes	CostSensitiveClassifier-Meta-weka.classifiers.trees.J48	96.23115577889448	yes	0.9250978200111794	0.07490217998882058	CostSensitiveClassifier-Meta-weka.classifiers.lazy.LWL	95.47738693467336	yes	0.9485552380439654	0.051444761956034674	CostSensitiveClassifier-Meta-weka.classifiers.rules.DecisionTable	88.19095477386935	yes	0.9062795241283789	0.09372047587162106	CostSensitiveClassifier-Meta-weka.classifiers.trees.RandomForest	96.48241206030151	yes	1.0	0.0	CostSensitiveClassifier-Meta-weka.classifiers.bayes.BayesNet	95.7286432160804	yes	0.998520111715689	0.0014798882843109287	CostSensitiveClassifier-Meta-weka.classifiers.trees.FT	96.48241206030151	yes
COSMIC	1	EGFR	863	G	D	?	0.077396	?	?	-1	NA	0	NA	1	133.10384	0	48	EGFR	TK	Activation_segment_Nt#Activation_segment_Ct	yes	CostSensitiveClassifier-Meta-weka.classifiers.trees.J48	96.23115577889448	yes	0.9250978200111794	0.07490217998882058	CostSensitiveClassifier-Meta-weka.classifiers.lazy.LWL	95.47738693467336	yes	0.9350014995947031	0.06499850040529684	CostSensitiveClassifier-Meta-weka.classifiers.rules.DecisionTable	88.19095477386935	yes	0.9062795241283789	0.09372047587162106	CostSensitiveClassifier-Meta-weka.classifiers.trees.RandomForest	96.48241206030151	yes	0.8828664402942842	0.1171335597057159	CostSensitiveClassifier-Meta-weka.classifiers.bayes.BayesNet	95.7286432160804	yes	0.9988367174291426	0.0011632825708574892	CostSensitiveClassifier-Meta-weka.classifiers.trees.FT	96.48241206030151	yes
COSMIC	1	EGFR	796	G	S	0.590775	0.529084	1	0.937255	0	NA	0	NA	1	105.09344	0	48	EGFR	TK	Linker	yes	CostSensitiveClassifier-Meta-weka.classifiers.trees.J48	96.23115577889448	yes	0.9250978200111794	0.07490217998882058	CostSensitiveClassifier-Meta-weka.classifiers.lazy.LWL	95.47738693467336	yes	0.941897374129413	0.05810262587058688	CostSensitiveClassifier-Meta-weka.classifiers.rules.DecisionTable	88.19095477386935	yes	0.9062795241283789	0.09372047587162106	CostSensitiveClassifier-Meta-weka.classifiers.trees.RandomForest	96.48241206030151	yes	0.717391304347826	0.28260869565217395	CostSensitiveClassifier-Meta-weka.classifiers.bayes.BayesNet	95.7286432160804	yes	0.9868600306842825	0.013139969315717431	CostSensitiveClassifier-Meta-weka.classifiers.trees.FT	96.48241206030151	yes
[truncated: 28 more columns]
